# Supplementary material for: Quadrupia provides a comprehensive catalog of G-quadruplexes across genomes from the tree of life
Source: Genome Res. 2025 Nov;35(11):2578–600. doi: 10.1101/gr.279790.124 (PMC12581993; doi:10.1101/gr.279790.124)
Supplement: Supplement 2 [file Supplemental_code.zip]

Archive with 138 entries (111 files):
- Quadrupia/
- Quadrupia/.DS_Store
- Quadrupia/.gitignore
- Quadrupia/requirements.txt
- Quadrupia/.git/
- Quadrupia/.git/config
- Quadrupia/.git/description
- Quadrupia/.git/HEAD
- Quadrupia/.git/index
- Quadrupia/.git/packed-refs
- Quadrupia/.git/hooks/
- Quadrupia/.git/hooks/applypatch-msg.sample
- Quadrupia/.git/hooks/commit-msg.sample
- Quadrupia/.git/hooks/fsmonitor-watchman.sample
- Quadrupia/.git/hooks/post-update.sample
- Quadrupia/.git/hooks/pre-applypatch.sample
- Quadrupia/.git/hooks/pre-commit.sample
- Quadrupia/.git/hooks/pre-merge-commit.sample
- Quadrupia/.git/hooks/pre-push.sample
- Quadrupia/.git/hooks/pre-rebase.sample
- Quadrupia/.git/hooks/pre-receive.sample
- Quadrupia/.git/hooks/prepare-commit-msg.sample
- Quadrupia/.git/hooks/push-to-checkout.sample
- Quadrupia/.git/hooks/update.sample
- Quadrupia/.git/info/
- Quadrupia/.git/info/exclude
- Quadrupia/.git/logs/
- Quadrupia/.git/logs/HEAD
- Quadrupia/.git/logs/refs/
- Quadrupia/.git/logs/refs/heads/
- Quadrupia/.git/logs/refs/heads/main
- Quadrupia/.git/logs/refs/remotes/
- Quadrupia/.git/logs/refs/remotes/origin/
- Quadrupia/.git/logs/refs/remotes/origin/HEAD
- Quadrupia/.git/objects/
- Quadrupia/.git/objects/info/
- Quadrupia/.git/objects/pack/
- Quadrupia/.git/objects/pack/pack-90e4448590d054fa5be98af2a78188142c3e1f37.idx
- Quadrupia/.git/objects/pack/pack-90e4448590d054fa5be98af2a78188142c3e1f37.pack
- Quadrupia/.git/refs/
- Quadrupia/.git/refs/heads/
- Quadrupia/.git/refs/heads/main
- Quadrupia/.git/refs/remotes/
- Quadrupia/.git/refs/remotes/origin/
- Quadrupia/.git/refs/remotes/origin/HEAD
- Quadrupia/.git/refs/tags/
- Quadrupia/metadata/
- Quadrupia/metadata/assembly_ftp_links.txt
- Quadrupia/metadata/empty_g4_files.txt
- Quadrupia/metadata/empty_regex_files.txt
- Quadrupia/metadata/tree_of_life.csv
- Quadrupia/metadata/virus_data.tsv
- Quadrupia/notebooks/
- Quadrupia/notebooks/1_venn_diagram.ipynb
- Quadrupia/notebooks/2_correlation_g4hunter_regex_species_level.ipynb
- Quadrupia/notebooks/3_gc_content_g4_density.ipynb
- Quadrupia/notebooks/4_genome_size_vs_g4_count.ipynb
- Quadrupia/notebooks/5_g4_density_by_domain.ipynb
- Quadrupia/notebooks/5_g4_density_by_domain_combined.ipynb
- Quadrupia/notebooks/6_g4_density_by_kingdom_phylum.ipynb
- Quadrupia/notebooks/7_g4_distribution_genomic_compartments.ipynb
- Quadrupia/notebooks/8_gene_content_g4_density.ipynb
- Quadrupia/notebooks/9_virus_host_g4_density.ipynb
- Quadrupia/notebooks/9_virus_host_g4_density_combined.ipynb
- Quadrupia/notebooks/OricReplication_G4.ipynb
- Quadrupia/notebooks/RegulatoryElementsHuman.ipynb
- Quadrupia/results/
- Quadrupia/results/counts.txt
- Quadrupia/results/g4hunter_combined_dist_data.csv
- Quadrupia/results/g4hunter_g4_distribution.csv
- Quadrupia/results/g4_density_phylum_g4hunter.csv
- Quadrupia/results/g4_density_phylum_regex.csv
- Quadrupia/results/gff_feature_data.csv
- Quadrupia/results/regex_combined_dist_data.csv
- Quadrupia/results/regex_g4_distribution.csv
- Quadrupia/results/species_data.csv
- Quadrupia/scripts/
- Quadrupia/scripts/0_download_gff.py
- Quadrupia/scripts/1.0_csv_to_bed.py
- Quadrupia/scripts/1.0_gff_to_bed.py
- Quadrupia/scripts/1.1_get_counts.py
- Quadrupia/scripts/2_get_species_data.py
- Quadrupia/scripts/3.0_get_g4_distribution.py
- Quadrupia/scripts/3.1_combine_g4_dist_results.py
- Quadrupia/scripts/4_get_gff_feature_lengths.py
- Quadrupia/scripts/bedsnake_bootstrap.smk
- Quadrupia/scripts/bedsnake_enrichment.smk
- Quadrupia/scripts/bootstrap.py
- Quadrupia/scripts/bootstrap_enrichment.py
- Quadrupia/scripts/bootstrap_rank_sub.sh
- Quadrupia/scripts/bootstrap_sub.sh
- Quadrupia/scripts/calc_densities.py
- Quadrupia/scripts/coverage_extractor.py
- Quadrupia/scripts/create_design.py
- Quadrupia/scripts/create_list.sh
- Quadrupia/scripts/density.py
- Quadrupia/scripts/enrichment_sub.sh
- Quadrupia/scripts/plot_densities.py
- Quadrupia/scripts/plot_domains.py
- Quadrupia/scripts/plot_enrichment.py
- Quadrupia/scripts/plot_template_domains.py
- Quadrupia/scripts/plot_tss.py
- Quadrupia/scripts/plot_tss_tes.py
- Quadrupia/scripts/pwm_density.py
- Quadrupia/scripts/schedule.sh
- Quadrupia/scripts/scheduling.py
- Quadrupia/scripts/submit_bootstrap.sh
- Quadrupia/scripts/taxonomic_colors.json
- Quadrupia/scripts/utils.py
- Quadrupia/scripts/windows_maker.py
- Quadrupia/slurm/
- Quadrupia/slurm/batch/
- Quadrupia/slurm/batch/0_download_gffs.sh
- Quadrupia/slurm/batch/1.0_csv_to_bed.sh
- Quadrupia/slurm/batch/1.0_gff_to_bed.sh
- Quadrupia/slurm/batch/1.1_get_counts.sh
- Quadrupia/slurm/batch/2_get_species_data.sh
- Quadrupia/slurm/batch/3_get_g4_dist.sh
- Quadrupia/slurm/batch/4_get_gff_feature_lengths.sh
- Quadrupia/slurm/batch/copy_files.sh
- Quadrupia/slurm/batch/extract_tar.sh
- Quadrupia/slurm/files/
- Quadrupia/slurm/files/csv_to_bed_args.txt
- Quadrupia/slurm/files/g4_list.txt
- Quadrupia/slurm/files/g4_nonempty_list.txt
- Quadrupia/slurm/files/gff_bed_files.json
- Quadrupia/slurm/files/gff_files.txt
- Quadrupia/slurm/files/regex_list.txt
- Quadrupia/slurm/files/regex_nonempty_list.txt
- Quadrupia/slurm/prep/
- Quadrupia/slurm/prep/0_list_nonempty_g4_files.py
- Quadrupia/slurm/prep/0_list_unique_g4_assemblies.py
- Quadrupia/slurm/prep/0_list_unique_gffs.py
- Quadrupia/slurm/prep/1_create_args_csv_to_bed.py
- Quadrupia/slurm/prep/2_create_gff_map.py
- __MACOSX/
- __MACOSX/Quadrupia/
- __MACOSX/Quadrupia/._.DS_Store
