# Supplementary material for: Quadrupia provides a comprehensive catalog of G-quadruplexes across genomes from the tree of life
Source: Genome Res. 2025 Nov;35(11):2578–600. doi: 10.1101/gr.279790.124 (PMC12581993; doi:10.1101/gr.279790.124)
Supplement: Supplement 2 [file Supplemental_code.zip › Quadrupia/requirements.txt]

appnope==0.1.4
asttokens==3.0.0
comm==0.2.2
contourpy==1.3.0
cycler==0.12.1
debugpy==1.8.11
decorator==5.1.1
exceptiongroup==1.2.2
executing==2.1.0
fonttools==4.55.5
importlib_metadata==8.5.0
importlib_resources==6.5.2
ipykernel==6.29.5
ipython==8.18.1
jedi==0.19.2
jupyter_client==8.6.3
jupyter_core==5.7.2
kiwisolver==1.4.7
matplotlib==3.9.4
matplotlib-inline==0.1.7
matplotlib-venn==1.1.1
nest-asyncio==1.6.0
numpy==2.0.2
packaging==24.2
pandas==2.2.3
parso==0.8.4
pexpect==4.9.0
pillow==11.1.0
platformdirs==4.3.6
prompt_toolkit==3.0.48
psutil==6.1.0
ptyprocess==0.7.0
pure_eval==0.2.3
Pygments==2.18.0
pyparsing==3.2.1
python-dateutil==2.9.0.post0
pytz==2024.2
pyzmq==26.2.0
scipy==1.13.1
seaborn==0.13.2
six==1.17.0
stack-data==0.6.3
tornado==6.4.2
traitlets==5.14.3
typing_extensions==4.12.2
tzdata==2025.1
wcwidth==0.2.13
zipp==3.21.0
