# Supplementary material for: Quadrupia provides a comprehensive catalog of G-quadruplexes across genomes from the tree of life
Source: Genome Res. 2025 Nov;35(11):2578–600. doi: 10.1101/gr.279790.124 (PMC12581993; doi:10.1101/gr.279790.124)
Supplement: Supplement 2 [file Supplemental_code.zip › Quadrupia/metadata/assembly_ftp_links.txt]

ftp://ftp.ncbi.nlm.nih.gov/genomes/all/GCA/000/014/985/GCA_000014985.1_ASM1498v1
ftp://ftp.ncbi.nlm.nih.gov/genomes/all/GCA/000/015/085/GCA_000015085.1_ASM1508v1
ftp://ftp.ncbi.nlm.nih.gov/genomes/all/GCA/000/015/185/GCA_000015185.1_ASM1518v1
ftp://ftp.ncbi.nlm.nih.gov/genomes/all/GCA/000/015/285/GCA_000015285.1_ASM1528v1
ftp://ftp.ncbi.nlm.nih.gov/genomes/all/GCA/000/015/385/GCA_000015385.1_ASM1538v1
ftp://ftp.ncbi.nlm.nih.gov/genomes/all/GCA/000/015/485/GCA_000015485.1_ASM1548v1
ftp://ftp.ncbi.nlm.nih.gov/genomes/all/GCA/000/015/585/GCA_000015585.1_ASM1558v1
ftp://ftp.ncbi.nlm.nih.gov/genomes/all/GCA/000/015/685/GCA_000015685.1_ASM1568v1
ftp://ftp.ncbi.nlm.nih.gov/genomes/all/GCA/000/015/805/GCA_000015805.1_ASM1580v1
ftp://ftp.ncbi.nlm.nih.gov/genomes/all/GCA/000/015/885/GCA_000015885.1_ASM1588v1
ftp://ftp.ncbi.nlm.nih.gov/genomes/all/GCA/000/015/905/GCA_000015905.1_ASM1590v1
ftp://ftp.ncbi.nlm.nih.gov/genomes/all/GCA/000/172/155/GCA_000172155.1_ASM17215v1
ftp://ftp.ncbi.nlm.nih.gov/genomes/all/GCA/000/012/465/GCA_000012465.1_ASM1246v1
ftp://ftp.ncbi.nlm.nih.gov/genomes/all/GCA/000/012/565/GCA_000012565.1_ASM1256v1
ftp://ftp.ncbi.nlm.nih.gov/genomes/all/GCA/000/012/665/GCA_000012665.1_ASM1266v1
ftp://ftp.ncbi.nlm.nih.gov/genomes/all/GCA/000/012/765/GCA_000012765.1_ASM1276v1
ftp://ftp.ncbi.nlm.nih.gov/genomes/all/GCA/000/012/865/GCA_000012865.1_ASM1286v1
ftp://ftp.ncbi.nlm.nih.gov/genomes/all/GCA/000/012/965/GCA_000012965.1_ASM1296v1
ftp://ftp.ncbi.nlm.nih.gov/genomes/all/GCA/000/013/065/GCA_000013065.1_ASM1306v1
ftp://ftp.ncbi.nlm.nih.gov/genomes/all/GCA/000/013/085/GCA_000013085.1_ASM1308v1
ftp://ftp.ncbi.nlm.nih.gov/genomes/all/GCA/000/013/165/GCA_000013165.1_ASM1316v1
ftp://ftp.ncbi.nlm.nih.gov/genomes/all/GCA/000/013/185/GCA_000013185.1_ASM1318v1
ftp://ftp.ncbi.nlm.nih.gov/genomes/all/GCA/000/013/265/GCA_000013265.1_ASM1326v1
ftp://ftp.ncbi.nlm.nih.gov/genomes/all/GCA/000/013/285/GCA_000013285.1_ASM1328v1
ftp://ftp.ncbi.nlm.nih.gov/genomes/all/GCA/000/013/365/GCA_000013365.1_ASM1336v1
ftp://ftp.ncbi.nlm.nih.gov/genomes/all/GCA/000/012/385/GCA_000012385.1_ASM1238v1
ftp://ftp.ncbi.nlm.nih.gov/genomes/all/GCA/000/012/485/GCA_000012485.1_ASM1248v1
ftp://ftp.ncbi.nlm.nih.gov/genomes/all/GCA/000/012/685/GCA_000012685.1_ASM1268v1
ftp://ftp.ncbi.nlm.nih.gov/genomes/all/GCA/000/012/785/GCA_000012785.1_ASM1278v1
ftp://ftp.ncbi.nlm.nih.gov/genomes/all/GCA/000/012/805/GCA_000012805.1_ASM1280v1
ftp://ftp.ncbi.nlm.nih.gov/genomes/all/GCA/000/012/885/GCA_000012885.1_ASM1288v1
ftp://ftp.ncbi.nlm.nih.gov/genomes/all/GCA/000/012/985/GCA_000012985.1_ASM1298v1
ftp://ftp.ncbi.nlm.nih.gov/genomes/all/GCA/000/013/005/GCA_000013005.1_ASM1300v1
ftp://ftp.ncbi.nlm.nih.gov/genomes/all/GCA/000/013/205/GCA_000013205.1_ASM1320v1
ftp://ftp.ncbi.nlm.nih.gov/genomes/all/GCA/000/013/305/GCA_000013305.1_ASM1330v1
ftp://ftp.ncbi.nlm.nih.gov/genomes/all/GCA/000/013/045/GCA_000013045.1_ASM1304v1
ftp://ftp.ncbi.nlm.nih.gov/genomes/all/GCA/000/013/145/GCA_000013145.1_ASM1314v1
ftp://ftp.ncbi.nlm.nih.gov/genomes/all/GCA/000/013/245/GCA_000013245.1_ASM1324v1
ftp://ftp.ncbi.nlm.nih.gov/genomes/all/GCA/000/013/345/GCA_000013345.1_ASM1334v1
ftp://ftp.ncbi.nlm.nih.gov/genomes/all/GCA/000/013/445/GCA_000013445.1_ASM1344v1
ftp://ftp.ncbi.nlm.nih.gov/genomes/all/GCA/000/013/465/GCA_000013465.1_ASM1346v1
ftp://ftp.ncbi.nlm.nih.gov/genomes/all/GCA/000/013/545/GCA_000013545.1_ASM1354v1
ftp://ftp.ncbi.nlm.nih.gov/genomes/all/GCA/000/013/565/GCA_000013565.1_ASM1356v1
ftp://ftp.ncbi.nlm.nih.gov/genomes/all/GCA/000/013/645/GCA_000013645.1_ASM1364v1
ftp://ftp.ncbi.nlm.nih.gov/genomes/all/GCA/000/013/665/GCA_000013665.1_ASM1366v1
ftp://ftp.ncbi.nlm.nih.gov/genomes/all/GCA/000/013/765/GCA_000013765.1_ASM1376v1
ftp://ftp.ncbi.nlm.nih.gov/genomes/all/GCA/000/013/865/GCA_000013865.1_ASM1386v1
ftp://ftp.ncbi.nlm.nih.gov/genomes/all/GCA/000/013/965/GCA_000013965.1_ASM1396v1
ftp://ftp.ncbi.nlm.nih.gov/genomes/all/GCA/000/013/525/GCA_000013525.1_ASM1352v1
ftp://ftp.ncbi.nlm.nih.gov/genomes/all/GCA/000/013/625/GCA_000013625.1_ASM1362v1
ftp://ftp.ncbi.nlm.nih.gov/genomes/all/GCA/000/013/725/GCA_000013725.1_ASM1372v1
ftp://ftp.ncbi.nlm.nih.gov/genomes/all/GCA/000/013/825/GCA_000013825.1_ASM1382v1
ftp://ftp.ncbi.nlm.nih.gov/genomes/all/GCA/000/013/945/GCA_000013945.1_ASM1394v1
ftp://ftp.ncbi.nlm.nih.gov/genomes/all/GCA/000/014/045/GCA_000014045.1_ASM1404v1
ftp://ftp.ncbi.nlm.nih.gov/genomes/all/GCA/000/014/145/GCA_000014145.1_ASM1414v1
ftp://ftp.ncbi.nlm.nih.gov/genomes/all/GCA/000/014/345/GCA_000014345.1_ASM1434v1
ftp://ftp.ncbi.nlm.nih.gov/genomes/all/GCA/000/014/445/GCA_000014445.1_ASM1444v1
ftp://ftp.ncbi.nlm.nih.gov/genomes/all/GCA/000/013/405/GCA_000013405.1_ASM1340v1
ftp://ftp.ncbi.nlm.nih.gov/genomes/all/GCA/000/013/505/GCA_000013505.1_ASM1350v1
ftp://ftp.ncbi.nlm.nih.gov/genomes/all/GCA/000/013/605/GCA_000013605.1_ASM1360v1
ftp://ftp.ncbi.nlm.nih.gov/genomes/all/GCA/000/013/705/GCA_000013705.1_ASM1370v1
ftp://ftp.ncbi.nlm.nih.gov/genomes/all/GCA/000/013/805/GCA_000013805.1_ASM1380v1
ftp://ftp.ncbi.nlm.nih.gov/genomes/all/GCA/000/013/905/GCA_000013905.1_ASM1390v1
ftp://ftp.ncbi.nlm.nih.gov/genomes/all/GCA/000/014/005/GCA_000014005.1_ASM1400v1
ftp://ftp.ncbi.nlm.nih.gov/genomes/all/GCA/000/014/025/GCA_000014025.1_ASM1402v1
ftp://ftp.ncbi.nlm.nih.gov/genomes/all/GCA/000/014/105/GCA_000014105.1_ASM1410v1
ftp://ftp.ncbi.nlm.nih.gov/genomes/all/GCA/000/014/125/GCA_000014125.1_ASM1412v1
ftp://ftp.ncbi.nlm.nih.gov/genomes/all/GCA/000/014/205/GCA_000014205.1_ASM1420v1
ftp://ftp.ncbi.nlm.nih.gov/genomes/all/GCA/000/014/225/GCA_000014225.1_ASM1422v1
ftp://ftp.ncbi.nlm.nih.gov/genomes/all/GCA/000/014/065/GCA_000014065.1_ASM1406v1
ftp://ftp.ncbi.nlm.nih.gov/genomes/all/GCA/000/014/465/GCA_000014465.1_ASM1446v1
ftp://ftp.ncbi.nlm.nih.gov/genomes/all/GCA/000/014/565/GCA_000014565.1_ASM1456v1
ftp://ftp.ncbi.nlm.nih.gov/genomes/all/GCA/000/014/585/GCA_000014585.1_ASM1458v1
ftp://ftp.ncbi.nlm.nih.gov/genomes/all/GCA/000/014/685/GCA_000014685.1_ASM1468v1
ftp://ftp.ncbi.nlm.nih.gov/genomes/all/GCA/000/014/765/GCA_000014765.1_ASM1476v1
ftp://ftp.ncbi.nlm.nih.gov/genomes/all/GCA/000/014/785/GCA_000014785.1_ASM1478v1
ftp://ftp.ncbi.nlm.nih.gov/genomes/all/GCA/000/014/865/GCA_000014865.1_ASM1486v1
ftp://ftp.ncbi.nlm.nih.gov/genomes/all/GCA/000/014/885/GCA_000014885.1_ASM1488v1
ftp://ftp.ncbi.nlm.nih.gov/genomes/all/GCA/000/014/385/GCA_000014385.1_ASM1438v1
ftp://ftp.ncbi.nlm.nih.gov/genomes/all/GCA/000/014/405/GCA_000014405.1_ASM1440v1
ftp://ftp.ncbi.nlm.nih.gov/genomes/all/GCA/000/014/485/GCA_000014485.1_ASM1448v1
ftp://ftp.ncbi.nlm.nih.gov/genomes/all/GCA/000/014/505/GCA_000014505.1_ASM1450v1
ftp://ftp.ncbi.nlm.nih.gov/genomes/all/GCA/000/014/605/GCA_000014605.1_ASM1460v1
ftp://ftp.ncbi.nlm.nih.gov/genomes/all/GCA/000/014/705/GCA_000014705.1_ASM1470v1
ftp://ftp.ncbi.nlm.nih.gov/genomes/all/GCA/000/014/805/GCA_000014805.1_ASM1480v1
ftp://ftp.ncbi.nlm.nih.gov/genomes/all/GCA/000/015/005/GCA_000015005.1_ASM1500v1
ftp://ftp.ncbi.nlm.nih.gov/genomes/all/GCA/000/015/105/GCA_000015105.1_ASM1510v1
ftp://ftp.ncbi.nlm.nih.gov/genomes/all/GCA/000/014/325/GCA_000014325.1_ASM1432v1
ftp://ftp.ncbi.nlm.nih.gov/genomes/all/GCA/000/014/425/GCA_000014425.1_ASM1442v1
ftp://ftp.ncbi.nlm.nih.gov/genomes/all/GCA/000/014/525/GCA_000014525.1_ASM1452v1
ftp://ftp.ncbi.nlm.nih.gov/genomes/all/GCA/000/014/625/GCA_000014625.1_ASM1462v1
ftp://ftp.ncbi.nlm.nih.gov/genomes/all/GCA/000/014/725/GCA_000014725.1_ASM1472v1
ftp://ftp.ncbi.nlm.nih.gov/genomes/all/GCA/000/014/925/GCA_000014925.1_ASM1492v1
ftp://ftp.ncbi.nlm.nih.gov/genomes/all/GCA/000/015/025/GCA_000015025.1_ASM1502v1
ftp://ftp.ncbi.nlm.nih.gov/genomes/all/GCA/000/015/125/GCA_000015125.1_ASM1512v1
ftp://ftp.ncbi.nlm.nih.gov/genomes/all/GCA/000/015/225/GCA_000015225.1_ASM1522v1
ftp://ftp.ncbi.nlm.nih.gov/genomes/all/GCA/000/015/245/GCA_000015245.1_ASM1524v1
ftp://ftp.ncbi.nlm.nih.gov/genomes/all/GCA/000/021/625/GCA_000021625.1_ASM2162v1
ftp://ftp.ncbi.nlm.nih.gov/genomes/all/GCA/000/021/725/GCA_000021725.1_ASM2172v1
ftp://ftp.ncbi.nlm.nih.gov/genomes/all/GCA/000/021/805/GCA_000021805.1_ASM2180v1
ftp://ftp.ncbi.nlm.nih.gov/genomes/all/GCA/000/021/825/GCA_000021825.1_ASM2182v1
ftp://ftp.ncbi.nlm.nih.gov/genomes/all/GCA/000/021/925/GCA_000021925.1_ASM2192v1
ftp://ftp.ncbi.nlm.nih.gov/genomes/all/GCA/000/022/025/GCA_000022025.1_ASM2202v1
ftp://ftp.ncbi.nlm.nih.gov/genomes/all/GCA/000/022/225/GCA_000022225.1_ASM2222v1
ftp://ftp.ncbi.nlm.nih.gov/genomes/all/GCA/000/022/325/GCA_000022325.1_ASM2232v1
ftp://ftp.ncbi.nlm.nih.gov/genomes/all/GCA/000/022/425/GCA_000022425.1_ASM2242v1
ftp://ftp.ncbi.nlm.nih.gov/genomes/all/GCA/000/022/525/GCA_000022525.1_ASM2252v1
ftp://ftp.ncbi.nlm.nih.gov/genomes/all/GCA/000/020/965/GCA_000020965.1_ASM2096v1
ftp://ftp.ncbi.nlm.nih.gov/genomes/all/GCA/000/020/985/GCA_000020985.1_ASM2098v1
ftp://ftp.ncbi.nlm.nih.gov/genomes/all/GCA/000/021/085/GCA_000021085.1_ASM2108v1
ftp://ftp.ncbi.nlm.nih.gov/genomes/all/GCA/000/021/185/GCA_000021185.1_ASM2118v1
ftp://ftp.ncbi.nlm.nih.gov/genomes/all/GCA/000/021/285/GCA_000021285.1_ASM2128v1
ftp://ftp.ncbi.nlm.nih.gov/genomes/all/GCA/000/021/485/GCA_000021485.1_ASM2148v1
ftp://ftp.ncbi.nlm.nih.gov/genomes/all/GCA/000/021/685/GCA_000021685.1_ASM2168v1
ftp://ftp.ncbi.nlm.nih.gov/genomes/all/GCA/000/021/785/GCA_000021785.1_ASM2178v1
ftp://ftp.ncbi.nlm.nih.gov/genomes/all/GCA/000/021/885/GCA_000021885.1_ASM2188v1
ftp://ftp.ncbi.nlm.nih.gov/genomes/all/GCA/000/021/905/GCA_000021905.1_ASM2190v1
ftp://ftp.ncbi.nlm.nih.gov/genomes/all/GCA/000/021/985/GCA_000021985.1_ASM2198v1
ftp://ftp.ncbi.nlm.nih.gov/genomes/all/GCA/000/021/465/GCA_000021465.1_ASM2146v1
ftp://ftp.ncbi.nlm.nih.gov/genomes/all/GCA/000/021/565/GCA_000021565.1_ASM2156v1
ftp://ftp.ncbi.nlm.nih.gov/genomes/all/GCA/000/021/665/GCA_000021665.1_ASM2166v1
ftp://ftp.ncbi.nlm.nih.gov/genomes/all/GCA/000/021/765/GCA_000021765.1_ASM2176v1
ftp://ftp.ncbi.nlm.nih.gov/genomes/all/GCA/000/021/865/GCA_000021865.1_ASM2186v1
ftp://ftp.ncbi.nlm.nih.gov/genomes/all/GCA/000/021/965/GCA_000021965.1_ASM2196v1
ftp://ftp.ncbi.nlm.nih.gov/genomes/all/GCA/000/022/065/GCA_000022065.1_ASM2206v1
ftp://ftp.ncbi.nlm.nih.gov/genomes/all/GCA/000/022/165/GCA_000022165.1_ASM2216v1
ftp://ftp.ncbi.nlm.nih.gov/genomes/all/GCA/000/022/265/GCA_000022265.1_ASM2226v1
ftp://ftp.ncbi.nlm.nih.gov/genomes/all/GCA/000/022/285/GCA_000022285.1_ASM2228v1
ftp://ftp.ncbi.nlm.nih.gov/genomes/all/GCA/000/022/365/GCA_000022365.1_ASM2236v1
ftp://ftp.ncbi.nlm.nih.gov/genomes/all/GCA/000/022/005/GCA_000022005.1_ASM2200v1
ftp://ftp.ncbi.nlm.nih.gov/genomes/all/GCA/000/022/085/GCA_000022085.1_ASM2208v1
ftp://ftp.ncbi.nlm.nih.gov/genomes/all/GCA/000/022/105/GCA_000022105.1_ASM2210v1
ftp://ftp.ncbi.nlm.nih.gov/genomes/all/GCA/000/022/205/GCA_000022205.1_ASM2220v1
ftp://ftp.ncbi.nlm.nih.gov/genomes/all/GCA/000/022/305/GCA_000022305.1_ASM2230v1
ftp://ftp.ncbi.nlm.nih.gov/genomes/all/GCA/000/022/405/GCA_000022405.1_ASM2240v1
ftp://ftp.ncbi.nlm.nih.gov/genomes/all/GCA/000/022/505/GCA_000022505.1_ASM2250v1
ftp://ftp.ncbi.nlm.nih.gov/genomes/all/GCA/000/022/705/GCA_000022705.1_ASM2270v1
ftp://ftp.ncbi.nlm.nih.gov/genomes/all/GCA/000/022/805/GCA_000022805.1_ASM2280v1
ftp://ftp.ncbi.nlm.nih.gov/genomes/all/GCA/000/022/145/GCA_000022145.1_ASM2214v1
ftp://ftp.ncbi.nlm.nih.gov/genomes/all/GCA/000/022/245/GCA_000022245.1_ASM2224v1
ftp://ftp.ncbi.nlm.nih.gov/genomes/all/GCA/000/022/345/GCA_000022345.1_ASM2234v1
ftp://ftp.ncbi.nlm.nih.gov/genomes/all/GCA/000/022/445/GCA_000022445.1_ASM2244v1
ftp://ftp.ncbi.nlm.nih.gov/genomes/all/GCA/000/022/545/GCA_000022545.1_ASM2254v1
ftp://ftp.ncbi.nlm.nih.gov/genomes/all/GCA/000/022/565/GCA_000022565.1_ASM2256v1
ftp://ftp.ncbi.nlm.nih.gov/genomes/all/GCA/000/022/745/GCA_000022745.1_ASM2274v1
ftp://ftp.ncbi.nlm.nih.gov/genomes/all/GCA/000/022/765/GCA_000022765.1_ASM2276v1
ftp://ftp.ncbi.nlm.nih.gov/genomes/all/GCA/000/022/865/GCA_000022865.1_ASM2286v1
ftp://ftp.ncbi.nlm.nih.gov/genomes/all/GCA/000/022/965/GCA_000022965.1_ASM2296v1
ftp://ftp.ncbi.nlm.nih.gov/genomes/all/GCA/000/022/385/GCA_000022385.1_ASM2238v1
ftp://ftp.ncbi.nlm.nih.gov/genomes/all/GCA/000/022/465/GCA_000022465.1_ASM2246v1
ftp://ftp.ncbi.nlm.nih.gov/genomes/all/GCA/000/022/485/GCA_000022485.1_ASM2248v1
ftp://ftp.ncbi.nlm.nih.gov/genomes/all/GCA/000/022/585/GCA_000022585.1_ASM2258v1
ftp://ftp.ncbi.nlm.nih.gov/genomes/all/GCA/000/022/685/GCA_000022685.1_ASM2268v1
ftp://ftp.ncbi.nlm.nih.gov/genomes/all/GCA/000/022/785/GCA_000022785.1_ASM2278v1
ftp://ftp.ncbi.nlm.nih.gov/genomes/all/GCA/000/022/985/GCA_000022985.1_ASM2298v1
ftp://ftp.ncbi.nlm.nih.gov/genomes/all/GCA/000/023/085/GCA_000023085.1_ASM2308v1
ftp://ftp.ncbi.nlm.nih.gov/genomes/all/GCA/000/023/185/GCA_000023185.1_ASM2318v1
ftp://ftp.ncbi.nlm.nih.gov/genomes/all/GCA/000/023/285/GCA_000023285.1_ASM2328v1
ftp://ftp.ncbi.nlm.nih.gov/genomes/all/GCA/000/022/905/GCA_000022905.1_ASM2290v1
ftp://ftp.ncbi.nlm.nih.gov/genomes/all/GCA/000/023/005/GCA_000023005.1_ASM2300v1
ftp://ftp.ncbi.nlm.nih.gov/genomes/all/GCA/000/023/105/GCA_000023105.1_ASM2310v1
ftp://ftp.ncbi.nlm.nih.gov/genomes/all/GCA/000/023/125/GCA_000023125.1_ASM2312v1
ftp://ftp.ncbi.nlm.nih.gov/genomes/all/GCA/000/023/205/GCA_000023205.1_ASM2320v1
ftp://ftp.ncbi.nlm.nih.gov/genomes/all/GCA/000/023/225/GCA_000023225.1_ASM2322v1
ftp://ftp.ncbi.nlm.nih.gov/genomes/all/GCA/000/023/305/GCA_000023305.1_ASM2330v1
ftp://ftp.ncbi.nlm.nih.gov/genomes/all/GCA/000/023/325/GCA_000023325.1_ASM2332v1
ftp://ftp.ncbi.nlm.nih.gov/genomes/all/GCA/000/023/625/GCA_000023625.1_ASM2362v1
ftp://ftp.ncbi.nlm.nih.gov/genomes/all/GCA/000/023/725/GCA_000023725.1_ASM2372v1
ftp://ftp.ncbi.nlm.nih.gov/genomes/all/GCA/000/023/825/GCA_000023825.1_ASM2382v1
ftp://ftp.ncbi.nlm.nih.gov/genomes/all/GCA/000/023/065/GCA_000023065.1_ASM2306v1
ftp://ftp.ncbi.nlm.nih.gov/genomes/all/GCA/000/023/165/GCA_000023165.1_ASM2316v1
ftp://ftp.ncbi.nlm.nih.gov/genomes/all/GCA/000/023/265/GCA_000023265.1_ASM2326v1
ftp://ftp.ncbi.nlm.nih.gov/genomes/all/GCA/000/023/365/GCA_000023365.1_ASM2336v1
ftp://ftp.ncbi.nlm.nih.gov/genomes/all/GCA/000/023/465/GCA_000023465.1_ASM2346v1
ftp://ftp.ncbi.nlm.nih.gov/genomes/all/GCA/000/023/565/GCA_000023565.1_ASM2356v1
ftp://ftp.ncbi.nlm.nih.gov/genomes/all/GCA/000/023/665/GCA_000023665.1_ASM2366v1
ftp://ftp.ncbi.nlm.nih.gov/genomes/all/GCA/000/023/785/GCA_000023785.1_ASM2378v1
ftp://ftp.ncbi.nlm.nih.gov/genomes/all/GCA/000/023/865/GCA_000023865.1_ASM2386v1
ftp://ftp.ncbi.nlm.nih.gov/genomes/all/GCA/000/023/885/GCA_000023885.1_ASM2388v1
ftp://ftp.ncbi.nlm.nih.gov/genomes/all/GCA/000/023/965/GCA_000023965.1_ASM2396v1
ftp://ftp.ncbi.nlm.nih.gov/genomes/all/GCA/000/091/005/GCA_000091005.1_ASM9100v1
ftp://ftp.ncbi.nlm.nih.gov/genomes/all/GCA/000/091/205/GCA_000091205.1_ASM9120v1
ftp://ftp.ncbi.nlm.nih.gov/genomes/all/GCA/000/091/305/GCA_000091305.1_ASM9130v1
ftp://ftp.ncbi.nlm.nih.gov/genomes/all/GCA/000/091/405/GCA_000091405.1_ASM9140v1
ftp://ftp.ncbi.nlm.nih.gov/genomes/all/GCA/000/091/905/GCA_000091905.1_ASM9190v1
ftp://ftp.ncbi.nlm.nih.gov/genomes/all/GCA/000/092/025/GCA_000092025.1_ASM9202v1
ftp://ftp.ncbi.nlm.nih.gov/genomes/all/GCA/000/092/125/GCA_000092125.1_ASM9212v1
ftp://ftp.ncbi.nlm.nih.gov/genomes/all/GCA/000/147/055/GCA_000147055.1_ASM14705v1
ftp://ftp.ncbi.nlm.nih.gov/genomes/all/GCA/000/147/075/GCA_000147075.1_ASM14707v1
ftp://ftp.ncbi.nlm.nih.gov/genomes/all/GCA/000/148/385/GCA_000148385.1_ASM14838v1
ftp://ftp.ncbi.nlm.nih.gov/genomes/all/GCA/000/148/405/GCA_000148405.1_ASM14840v1
ftp://ftp.ncbi.nlm.nih.gov/genomes/all/GCA/000/147/015/GCA_000147015.1_ASM14701v1
ftp://ftp.ncbi.nlm.nih.gov/genomes/all/GCA/000/147/335/GCA_000147335.1_ASM14733v1
ftp://ftp.ncbi.nlm.nih.gov/genomes/all/GCA/000/147/095/GCA_000147095.1_ASM14709v1
ftp://ftp.ncbi.nlm.nih.gov/genomes/all/GCA/000/022/665/GCA_000022665.2_ASM2266v1
ftp://ftp.ncbi.nlm.nih.gov/genomes/all/GCA/000/148/605/GCA_000148605.1_ASM14860v1
ftp://ftp.ncbi.nlm.nih.gov/genomes/all/GCA/000/147/035/GCA_000147035.1_ASM14703v1
ftp://ftp.ncbi.nlm.nih.gov/genomes/all/GCA/000/147/355/GCA_000147355.1_ASM14735v1
ftp://ftp.ncbi.nlm.nih.gov/genomes/all/GCA/000/147/875/GCA_000147875.1_ASM14787v1
ftp://ftp.ncbi.nlm.nih.gov/genomes/all/GCA/000/148/365/GCA_000148365.1_ASM14836v1
ftp://ftp.ncbi.nlm.nih.gov/genomes/all/GCA/000/148/895/GCA_000148895.1_ASM14889v1
ftp://ftp.ncbi.nlm.nih.gov/genomes/all/GCA/000/148/665/GCA_000148665.1_ASM14866v1
ftp://ftp.ncbi.nlm.nih.gov/genomes/all/GCA/000/148/705/GCA_000148705.1_ASM14870v1
ftp://ftp.ncbi.nlm.nih.gov/genomes/all/GCA/000/148/915/GCA_000148915.1_ASM14891v1
ftp://ftp.ncbi.nlm.nih.gov/genomes/all/GCA/000/148/625/GCA_000148625.1_ASM14862v1
ftp://ftp.ncbi.nlm.nih.gov/genomes/all/GCA/000/148/645/GCA_000148645.1_ASM14864v1
ftp://ftp.ncbi.nlm.nih.gov/genomes/all/GCA/000/148/875/GCA_000148875.1_ASM14887v1
ftp://ftp.ncbi.nlm.nih.gov/genomes/all/GCA/000/148/855/GCA_000148855.1_ASM14885v1
ftp://ftp.ncbi.nlm.nih.gov/genomes/all/GCA/000/091/345/GCA_000091345.1_ASM9134v1
ftp://ftp.ncbi.nlm.nih.gov/genomes/all/GCA/000/006/625/GCA_000006625.1_ASM662v1
ftp://ftp.ncbi.nlm.nih.gov/genomes/all/GCA/000/006/725/GCA_000006725.1_ASM672v1
ftp://ftp.ncbi.nlm.nih.gov/genomes/all/GCA/000/006/825/GCA_000006825.1_ASM682v1
ftp://ftp.ncbi.nlm.nih.gov/genomes/all/GCA/000/006/765/GCA_000006765.1_ASM676v1
ftp://ftp.ncbi.nlm.nih.gov/genomes/all/GCA/000/006/865/GCA_000006865.1_ASM686v1
ftp://ftp.ncbi.nlm.nih.gov/genomes/all/GCA/000/006/965/GCA_000006965.1_ASM696v1
ftp://ftp.ncbi.nlm.nih.gov/genomes/all/GCA/000/006/985/GCA_000006985.1_ASM698v1
ftp://ftp.ncbi.nlm.nih.gov/genomes/all/GCA/000/007/065/GCA_000007065.1_ASM706v1
ftp://ftp.ncbi.nlm.nih.gov/genomes/all/GCA/000/007/085/GCA_000007085.1_ASM708v1
ftp://ftp.ncbi.nlm.nih.gov/genomes/all/GCA/000/007/165/GCA_000007165.1_ASM716v1
ftp://ftp.ncbi.nlm.nih.gov/genomes/all/GCA/000/007/185/GCA_000007185.1_ASM718v1
ftp://ftp.ncbi.nlm.nih.gov/genomes/all/GCA/000/007/265/GCA_000007265.1_ASM726v1
ftp://ftp.ncbi.nlm.nih.gov/genomes/all/GCA/000/007/285/GCA_000007285.1_ASM728v1
ftp://ftp.ncbi.nlm.nih.gov/genomes/all/GCA/000/007/385/GCA_000007385.1_ASM738v1
ftp://ftp.ncbi.nlm.nih.gov/genomes/all/GCA/000/007/485/GCA_000007485.1_ASM748v1
ftp://ftp.ncbi.nlm.nih.gov/genomes/all/GCA/000/006/645/GCA_000006645.1_ASM664v1
ftp://ftp.ncbi.nlm.nih.gov/genomes/all/GCA/000/006/745/GCA_000006745.1_ASM674v1
ftp://ftp.ncbi.nlm.nih.gov/genomes/all/GCA/000/006/845/GCA_000006845.1_ASM684v1
ftp://ftp.ncbi.nlm.nih.gov/genomes/all/GCA/000/007/045/GCA_000007045.1_ASM704v1
ftp://ftp.ncbi.nlm.nih.gov/genomes/all/GCA/000/007/145/GCA_000007145.1_ASM714v1
ftp://ftp.ncbi.nlm.nih.gov/genomes/all/GCA/000/007/245/GCA_000007245.1_ASM724v1
ftp://ftp.ncbi.nlm.nih.gov/genomes/all/GCA/000/007/345/GCA_000007345.1_ASM734v1
ftp://ftp.ncbi.nlm.nih.gov/genomes/all/GCA/000/007/365/GCA_000007365.1_ASM736v1
ftp://ftp.ncbi.nlm.nih.gov/genomes/all/GCA/000/007/445/GCA_000007445.1_ASM744v1
ftp://ftp.ncbi.nlm.nih.gov/genomes/all/GCA/000/007/545/GCA_000007545.1_ASM754v1
ftp://ftp.ncbi.nlm.nih.gov/genomes/all/GCA/000/006/685/GCA_000006685.1_ASM668v1
ftp://ftp.ncbi.nlm.nih.gov/genomes/all/GCA/000/006/805/GCA_000006805.1_ASM680v1
ftp://ftp.ncbi.nlm.nih.gov/genomes/all/GCA/000/006/885/GCA_000006885.1_ASM688v1
ftp://ftp.ncbi.nlm.nih.gov/genomes/all/GCA/000/006/905/GCA_000006905.1_ASM690v1
ftp://ftp.ncbi.nlm.nih.gov/genomes/all/GCA/000/007/005/GCA_000007005.1_ASM700v1
ftp://ftp.ncbi.nlm.nih.gov/genomes/all/GCA/000/007/105/GCA_000007105.1_ASM710v1
ftp://ftp.ncbi.nlm.nih.gov/genomes/all/GCA/000/007/205/GCA_000007205.1_ASM720v1
ftp://ftp.ncbi.nlm.nih.gov/genomes/all/GCA/000/007/305/GCA_000007305.1_ASM730v1
ftp://ftp.ncbi.nlm.nih.gov/genomes/all/GCA/000/007/025/GCA_000007025.1_ASM702v1
ftp://ftp.ncbi.nlm.nih.gov/genomes/all/GCA/000/007/125/GCA_000007125.1_ASM712v1
ftp://ftp.ncbi.nlm.nih.gov/genomes/all/GCA/000/007/225/GCA_000007225.1_ASM722v1
ftp://ftp.ncbi.nlm.nih.gov/genomes/all/GCA/000/007/325/GCA_000007325.1_ASM732v1
ftp://ftp.ncbi.nlm.nih.gov/genomes/all/GCA/000/007/425/GCA_000007425.1_ASM742v1
ftp://ftp.ncbi.nlm.nih.gov/genomes/all/GCA/000/007/525/GCA_000007525.1_ASM752v1
ftp://ftp.ncbi.nlm.nih.gov/genomes/all/GCA/000/007/625/GCA_000007625.1_ASM762v1
ftp://ftp.ncbi.nlm.nih.gov/genomes/all/GCA/000/007/645/GCA_000007645.1_ASM764v1
ftp://ftp.ncbi.nlm.nih.gov/genomes/all/GCA/000/007/725/GCA_000007725.1_ASM772v1
ftp://ftp.ncbi.nlm.nih.gov/genomes/all/GCA/000/007/745/GCA_000007745.1_ASM774v1
ftp://ftp.ncbi.nlm.nih.gov/genomes/all/GCA/000/007/825/GCA_000007825.1_ASM782v1
ftp://ftp.ncbi.nlm.nih.gov/genomes/all/GCA/000/007/845/GCA_000007845.1_ASM784v1
ftp://ftp.ncbi.nlm.nih.gov/genomes/all/GCA/000/007/945/GCA_000007945.1_ASM794v1
ftp://ftp.ncbi.nlm.nih.gov/genomes/all/GCA/000/010/285/GCA_000010285.1_ASM1028v1
ftp://ftp.ncbi.nlm.nih.gov/genomes/all/GCA/000/010/385/GCA_000010385.1_ASM1038v1
ftp://ftp.ncbi.nlm.nih.gov/genomes/all/GCA/000/010/485/GCA_000010485.1_ASM1048v1
ftp://ftp.ncbi.nlm.nih.gov/genomes/all/GCA/000/010/585/GCA_000010585.1_ASM1058v1
ftp://ftp.ncbi.nlm.nih.gov/genomes/all/GCA/000/010/685/GCA_000010685.1_ASM1068v1
ftp://ftp.ncbi.nlm.nih.gov/genomes/all/GCA/000/010/785/GCA_000010785.1_ASM1078v1
ftp://ftp.ncbi.nlm.nih.gov/genomes/all/GCA/000/010/885/GCA_000010885.1_ASM1088v1
ftp://ftp.ncbi.nlm.nih.gov/genomes/all/GCA/000/010/985/GCA_000010985.1_ASM1098v1
ftp://ftp.ncbi.nlm.nih.gov/genomes/all/GCA/000/011/085/GCA_000011085.1_ASM1108v1
ftp://ftp.ncbi.nlm.nih.gov/genomes/all/GCA/000/011/185/GCA_000011185.1_ASM1118v1
ftp://ftp.ncbi.nlm.nih.gov/genomes/all/GCA/000/011/285/GCA_000011285.1_ASM1128v1
ftp://ftp.ncbi.nlm.nih.gov/genomes/all/GCA/000/009/985/GCA_000009985.1_ASM998v1
ftp://ftp.ncbi.nlm.nih.gov/genomes/all/GCA/000/010/005/GCA_000010005.1_ASM1000v1
ftp://ftp.ncbi.nlm.nih.gov/genomes/all/GCA/000/010/105/GCA_000010105.1_ASM1010v1
ftp://ftp.ncbi.nlm.nih.gov/genomes/all/GCA/000/010/205/GCA_000010205.1_ASM1020v1
ftp://ftp.ncbi.nlm.nih.gov/genomes/all/GCA/000/010/305/GCA_000010305.1_ASM1030v1
ftp://ftp.ncbi.nlm.nih.gov/genomes/all/GCA/000/010/405/GCA_000010405.1_ASM1040v1
ftp://ftp.ncbi.nlm.nih.gov/genomes/all/GCA/000/010/505/GCA_000010505.1_ASM1050v1
ftp://ftp.ncbi.nlm.nih.gov/genomes/all/GCA/000/010/605/GCA_000010605.1_ASM1060v1
ftp://ftp.ncbi.nlm.nih.gov/genomes/all/GCA/000/010/705/GCA_000010705.1_ASM1070v1
ftp://ftp.ncbi.nlm.nih.gov/genomes/all/GCA/000/010/805/GCA_000010805.1_ASM1080v1
ftp://ftp.ncbi.nlm.nih.gov/genomes/all/GCA/000/010/905/GCA_000010905.1_ASM1090v1
ftp://ftp.ncbi.nlm.nih.gov/genomes/all/GCA/000/010/445/GCA_000010445.1_ASM1044v1
ftp://ftp.ncbi.nlm.nih.gov/genomes/all/GCA/000/010/465/GCA_000010465.1_ASM1046v1
ftp://ftp.ncbi.nlm.nih.gov/genomes/all/GCA/000/010/545/GCA_000010545.1_ASM1054v1
ftp://ftp.ncbi.nlm.nih.gov/genomes/all/GCA/000/010/565/GCA_000010565.1_ASM1056v1
ftp://ftp.ncbi.nlm.nih.gov/genomes/all/GCA/000/010/665/GCA_000010665.1_ASM1066v1
ftp://ftp.ncbi.nlm.nih.gov/genomes/all/GCA/000/010/765/GCA_000010765.1_ASM1076v1
ftp://ftp.ncbi.nlm.nih.gov/genomes/all/GCA/000/010/865/GCA_000010865.1_ASM1086v1
ftp://ftp.ncbi.nlm.nih.gov/genomes/all/GCA/000/010/965/GCA_000010965.1_ASM1096v1
ftp://ftp.ncbi.nlm.nih.gov/genomes/all/GCA/000/011/165/GCA_000011165.1_ASM1116v1
ftp://ftp.ncbi.nlm.nih.gov/genomes/all/GCA/000/011/265/GCA_000011265.1_ASM1126v1
ftp://ftp.ncbi.nlm.nih.gov/genomes/all/GCA/000/011/365/GCA_000011365.1_ASM1136v1
ftp://ftp.ncbi.nlm.nih.gov/genomes/all/GCA/000/010/645/GCA_000010645.1_ASM1064v1
ftp://ftp.ncbi.nlm.nih.gov/genomes/all/GCA/000/010/725/GCA_000010725.1_ASM1072v1
ftp://ftp.ncbi.nlm.nih.gov/genomes/all/GCA/000/010/745/GCA_000010745.1_ASM1074v1
ftp://ftp.ncbi.nlm.nih.gov/genomes/all/GCA/000/010/825/GCA_000010825.1_ASM1082v1
ftp://ftp.ncbi.nlm.nih.gov/genomes/all/GCA/000/010/845/GCA_000010845.1_ASM1084v1
ftp://ftp.ncbi.nlm.nih.gov/genomes/all/GCA/000/010/925/GCA_000010925.1_ASM1092v1
ftp://ftp.ncbi.nlm.nih.gov/genomes/all/GCA/000/010/945/GCA_000010945.1_ASM1094v1
ftp://ftp.ncbi.nlm.nih.gov/genomes/all/GCA/000/011/045/GCA_000011045.1_ASM1104v1
ftp://ftp.ncbi.nlm.nih.gov/genomes/all/GCA/000/011/145/GCA_000011145.1_ASM1114v1
ftp://ftp.ncbi.nlm.nih.gov/genomes/all/GCA/000/011/245/GCA_000011245.1_ASM1124v1
ftp://ftp.ncbi.nlm.nih.gov/genomes/all/GCA/000/011/345/GCA_000011345.1_ASM1134v1
ftp://ftp.ncbi.nlm.nih.gov/genomes/all/GCA/000/011/005/GCA_000011005.1_ASM1100v1
ftp://ftp.ncbi.nlm.nih.gov/genomes/all/GCA/000/011/025/GCA_000011025.1_ASM1102v1
ftp://ftp.ncbi.nlm.nih.gov/genomes/all/GCA/000/011/105/GCA_000011105.1_ASM1110v1
ftp://ftp.ncbi.nlm.nih.gov/genomes/all/GCA/000/011/125/GCA_000011125.1_ASM1112v1
ftp://ftp.ncbi.nlm.nih.gov/genomes/all/GCA/000/011/205/GCA_000011205.1_ASM1120v1
ftp://ftp.ncbi.nlm.nih.gov/genomes/all/GCA/000/011/225/GCA_000011225.1_ASM1122v1
ftp://ftp.ncbi.nlm.nih.gov/genomes/all/GCA/000/011/325/GCA_000011325.1_ASM1132v1
ftp://ftp.ncbi.nlm.nih.gov/genomes/all/GCA/000/011/525/GCA_000011525.1_ASM1152v1
ftp://ftp.ncbi.nlm.nih.gov/genomes/all/GCA/000/011/625/GCA_000011625.1_ASM1162v1
ftp://ftp.ncbi.nlm.nih.gov/genomes/all/GCA/000/011/725/GCA_000011725.1_ASM1172v1
ftp://ftp.ncbi.nlm.nih.gov/genomes/all/GCA/000/011/825/GCA_000011825.1_ASM1182v1
ftp://ftp.ncbi.nlm.nih.gov/genomes/all/GCA/000/011/925/GCA_000011925.1_ASM1192v1
ftp://ftp.ncbi.nlm.nih.gov/genomes/all/GCA/000/011/445/GCA_000011445.1_ASM1144v1
ftp://ftp.ncbi.nlm.nih.gov/genomes/all/GCA/000/011/545/GCA_000011545.1_ASM1154v1
ftp://ftp.ncbi.nlm.nih.gov/genomes/all/GCA/000/011/645/GCA_000011645.1_ASM1164v1
ftp://ftp.ncbi.nlm.nih.gov/genomes/all/GCA/000/011/745/GCA_000011745.1_ASM1174v1
ftp://ftp.ncbi.nlm.nih.gov/genomes/all/GCA/000/011/845/GCA_000011845.1_ASM1184v1
ftp://ftp.ncbi.nlm.nih.gov/genomes/all/GCA/000/011/865/GCA_000011865.1_ASM1186v1
ftp://ftp.ncbi.nlm.nih.gov/genomes/all/GCA/000/011/945/GCA_000011945.1_ASM1194v1
ftp://ftp.ncbi.nlm.nih.gov/genomes/all/GCA/000/012/045/GCA_000012045.1_ASM1204v1
ftp://ftp.ncbi.nlm.nih.gov/genomes/all/GCA/000/012/145/GCA_000012145.1_ASM1214v1
ftp://ftp.ncbi.nlm.nih.gov/genomes/all/GCA/000/012/265/GCA_000012265.1_ASM1226v1
ftp://ftp.ncbi.nlm.nih.gov/genomes/all/GCA/000/012/365/GCA_000012365.1_ASM1236v1
ftp://ftp.ncbi.nlm.nih.gov/genomes/all/GCA/000/011/385/GCA_000011385.1_ASM1138v1
ftp://ftp.ncbi.nlm.nih.gov/genomes/all/GCA/000/011/405/GCA_000011405.1_ASM1140v1
ftp://ftp.ncbi.nlm.nih.gov/genomes/all/GCA/000/011/485/GCA_000011485.1_ASM1148v1
ftp://ftp.ncbi.nlm.nih.gov/genomes/all/GCA/000/011/505/GCA_000011505.1_ASM1150v1
ftp://ftp.ncbi.nlm.nih.gov/genomes/all/GCA/000/011/605/GCA_000011605.1_ASM1160v1
ftp://ftp.ncbi.nlm.nih.gov/genomes/all/GCA/000/011/705/GCA_000011705.1_ASM1170v1
ftp://ftp.ncbi.nlm.nih.gov/genomes/all/GCA/000/011/805/GCA_000011805.1_ASM1180v1
ftp://ftp.ncbi.nlm.nih.gov/genomes/all/GCA/000/011/905/GCA_000011905.1_ASM1190v1
ftp://ftp.ncbi.nlm.nih.gov/genomes/all/GCA/000/012/005/GCA_000012005.1_ASM1200v1
ftp://ftp.ncbi.nlm.nih.gov/genomes/all/GCA/000/012/105/GCA_000012105.1_ASM1210v1
ftp://ftp.ncbi.nlm.nih.gov/genomes/all/GCA/000/012/205/GCA_000012205.1_ASM1220v1
ftp://ftp.ncbi.nlm.nih.gov/genomes/all/GCA/000/012/305/GCA_000012305.1_ASM1230v1
ftp://ftp.ncbi.nlm.nih.gov/genomes/all/GCA/000/011/465/GCA_000011465.1_ASM1146v1
ftp://ftp.ncbi.nlm.nih.gov/genomes/all/GCA/000/011/585/GCA_000011585.1_ASM1158v1
ftp://ftp.ncbi.nlm.nih.gov/genomes/all/GCA/000/011/665/GCA_000011665.1_ASM1166v1
ftp://ftp.ncbi.nlm.nih.gov/genomes/all/GCA/000/011/685/GCA_000011685.1_ASM1168v1
ftp://ftp.ncbi.nlm.nih.gov/genomes/all/GCA/000/011/885/GCA_000011885.1_ASM1188v1
ftp://ftp.ncbi.nlm.nih.gov/genomes/all/GCA/000/011/985/GCA_000011985.1_ASM1198v1
ftp://ftp.ncbi.nlm.nih.gov/genomes/all/GCA/000/012/185/GCA_000012185.1_ASM1218v1
ftp://ftp.ncbi.nlm.nih.gov/genomes/all/GCA/000/012/285/GCA_000012285.1_ASM1228v1
ftp://ftp.ncbi.nlm.nih.gov/genomes/all/GCA/000/019/045/GCA_000019045.1_ASM1904v1
ftp://ftp.ncbi.nlm.nih.gov/genomes/all/GCA/000/019/345/GCA_000019345.1_ASM1934v1
ftp://ftp.ncbi.nlm.nih.gov/genomes/all/GCA/000/019/545/GCA_000019545.1_ASM1954v1
ftp://ftp.ncbi.nlm.nih.gov/genomes/all/GCA/000/019/565/GCA_000019565.1_ASM1956v1
ftp://ftp.ncbi.nlm.nih.gov/genomes/all/GCA/000/019/645/GCA_000019645.1_ASM1964v1
ftp://ftp.ncbi.nlm.nih.gov/genomes/all/GCA/000/019/665/GCA_000019665.1_ASM1966v1
ftp://ftp.ncbi.nlm.nih.gov/genomes/all/GCA/000/019/765/GCA_000019765.1_ASM1976v1
ftp://ftp.ncbi.nlm.nih.gov/genomes/all/GCA/000/019/865/GCA_000019865.1_ASM1986v1
ftp://ftp.ncbi.nlm.nih.gov/genomes/all/GCA/000/019/965/GCA_000019965.1_ASM1996v1
ftp://ftp.ncbi.nlm.nih.gov/genomes/all/GCA/000/020/065/GCA_000020065.1_ASM2006v1
ftp://ftp.ncbi.nlm.nih.gov/genomes/all/GCA/000/019/485/GCA_000019485.1_ASM1948v1
ftp://ftp.ncbi.nlm.nih.gov/genomes/all/GCA/000/019/685/GCA_000019685.1_ASM1968v1
ftp://ftp.ncbi.nlm.nih.gov/genomes/all/GCA/000/019/785/GCA_000019785.1_ASM1978v1
ftp://ftp.ncbi.nlm.nih.gov/genomes/all/GCA/000/019/885/GCA_000019885.1_ASM1988v1
ftp://ftp.ncbi.nlm.nih.gov/genomes/all/GCA/000/019/985/GCA_000019985.1_ASM1998v1
ftp://ftp.ncbi.nlm.nih.gov/genomes/all/GCA/000/020/185/GCA_000020185.1_ASM2018v1
ftp://ftp.ncbi.nlm.nih.gov/genomes/all/GCA/000/020/285/GCA_000020285.1_ASM2028v1
ftp://ftp.ncbi.nlm.nih.gov/genomes/all/GCA/000/020/385/GCA_000020385.1_ASM2038v1
ftp://ftp.ncbi.nlm.nih.gov/genomes/all/GCA/000/020/405/GCA_000020405.1_ASM2040v1
ftp://ftp.ncbi.nlm.nih.gov/genomes/all/GCA/000/020/485/GCA_000020485.1_ASM2048v1
ftp://ftp.ncbi.nlm.nih.gov/genomes/all/GCA/000/019/525/GCA_000019525.1_ASM1952v1
ftp://ftp.ncbi.nlm.nih.gov/genomes/all/GCA/000/019/625/GCA_000019625.1_ASM1962v1
ftp://ftp.ncbi.nlm.nih.gov/genomes/all/GCA/000/019/725/GCA_000019725.1_ASM1972v1
ftp://ftp.ncbi.nlm.nih.gov/genomes/all/GCA/000/019/825/GCA_000019825.1_ASM1982v1
ftp://ftp.ncbi.nlm.nih.gov/genomes/all/GCA/000/019/845/GCA_000019845.1_ASM1984v1
ftp://ftp.ncbi.nlm.nih.gov/genomes/all/GCA/000/019/925/GCA_000019925.1_ASM1992v1
ftp://ftp.ncbi.nlm.nih.gov/genomes/all/GCA/000/019/945/GCA_000019945.1_ASM1994v1
ftp://ftp.ncbi.nlm.nih.gov/genomes/all/GCA/000/020/025/GCA_000020025.1_ASM2002v1
ftp://ftp.ncbi.nlm.nih.gov/genomes/all/GCA/000/020/045/GCA_000020045.1_ASM2004v1
ftp://ftp.ncbi.nlm.nih.gov/genomes/all/GCA/000/020/145/GCA_000020145.1_ASM2014v1
ftp://ftp.ncbi.nlm.nih.gov/genomes/all/GCA/000/020/245/GCA_000020245.1_ASM2024v1
ftp://ftp.ncbi.nlm.nih.gov/genomes/all/GCA/000/020/345/GCA_000020345.1_ASM2034v1
ftp://ftp.ncbi.nlm.nih.gov/genomes/all/GCA/000/020/125/GCA_000020125.1_ASM2012v1
ftp://ftp.ncbi.nlm.nih.gov/genomes/all/GCA/000/020/225/GCA_000020225.1_ASM2022v1
ftp://ftp.ncbi.nlm.nih.gov/genomes/all/GCA/000/020/305/GCA_000020305.1_ASM2030v1
ftp://ftp.ncbi.nlm.nih.gov/genomes/all/GCA/000/020/325/GCA_000020325.1_ASM2032v1
ftp://ftp.ncbi.nlm.nih.gov/genomes/all/GCA/000/020/425/GCA_000020425.1_ASM2042v1
ftp://ftp.ncbi.nlm.nih.gov/genomes/all/GCA/000/020/525/GCA_000020525.1_ASM2052v1
ftp://ftp.ncbi.nlm.nih.gov/genomes/all/GCA/000/020/625/GCA_000020625.1_ASM2062v1
ftp://ftp.ncbi.nlm.nih.gov/genomes/all/GCA/000/020/725/GCA_000020725.1_ASM2072v1
ftp://ftp.ncbi.nlm.nih.gov/genomes/all/GCA/000/020/825/GCA_000020825.1_ASM2082v1
ftp://ftp.ncbi.nlm.nih.gov/genomes/all/GCA/000/020/925/GCA_000020925.1_ASM2092v1
ftp://ftp.ncbi.nlm.nih.gov/genomes/all/GCA/000/021/025/GCA_000021025.1_ASM2102v1
ftp://ftp.ncbi.nlm.nih.gov/genomes/all/GCA/000/020/165/GCA_000020165.1_ASM2016v1
ftp://ftp.ncbi.nlm.nih.gov/genomes/all/GCA/000/020/265/GCA_000020265.1_ASM2026v1
ftp://ftp.ncbi.nlm.nih.gov/genomes/all/GCA/000/020/365/GCA_000020365.1_ASM2036v1
ftp://ftp.ncbi.nlm.nih.gov/genomes/all/GCA/000/020/465/GCA_000020465.1_ASM2046v1
ftp://ftp.ncbi.nlm.nih.gov/genomes/all/GCA/000/020/565/GCA_000020565.1_ASM2056v1
ftp://ftp.ncbi.nlm.nih.gov/genomes/all/GCA/000/020/665/GCA_000020665.1_ASM2066v1
ftp://ftp.ncbi.nlm.nih.gov/genomes/all/GCA/000/020/685/GCA_000020685.1_ASM2068v1
ftp://ftp.ncbi.nlm.nih.gov/genomes/all/GCA/000/020/765/GCA_000020765.1_ASM2076v1
ftp://ftp.ncbi.nlm.nih.gov/genomes/all/GCA/000/020/865/GCA_000020865.1_ASM2086v1
ftp://ftp.ncbi.nlm.nih.gov/genomes/all/GCA/000/020/885/GCA_000020885.1_ASM2088v1
ftp://ftp.ncbi.nlm.nih.gov/genomes/all/GCA/000/020/505/GCA_000020505.1_ASM2050v1
ftp://ftp.ncbi.nlm.nih.gov/genomes/all/GCA/000/020/605/GCA_000020605.1_ASM2060v1
ftp://ftp.ncbi.nlm.nih.gov/genomes/all/GCA/000/020/705/GCA_000020705.1_ASM2070v1
ftp://ftp.ncbi.nlm.nih.gov/genomes/all/GCA/000/020/805/GCA_000020805.1_ASM2080v1
ftp://ftp.ncbi.nlm.nih.gov/genomes/all/GCA/000/020/905/GCA_000020905.1_ASM2090v1
ftp://ftp.ncbi.nlm.nih.gov/genomes/all/GCA/000/021/005/GCA_000021005.1_ASM2100v1
ftp://ftp.ncbi.nlm.nih.gov/genomes/all/GCA/000/021/205/GCA_000021205.1_ASM2120v1
ftp://ftp.ncbi.nlm.nih.gov/genomes/all/GCA/000/021/305/GCA_000021305.1_ASM2130v1
ftp://ftp.ncbi.nlm.nih.gov/genomes/all/GCA/000/021/405/GCA_000021405.1_ASM2140v1
ftp://ftp.ncbi.nlm.nih.gov/genomes/all/GCA/000/021/505/GCA_000021505.1_ASM2150v1
ftp://ftp.ncbi.nlm.nih.gov/genomes/all/GCA/000/021/605/GCA_000021605.1_ASM2160v1
ftp://ftp.ncbi.nlm.nih.gov/genomes/all/GCA/000/020/445/GCA_000020445.1_ASM2044v1
ftp://ftp.ncbi.nlm.nih.gov/genomes/all/GCA/000/020/645/GCA_000020645.1_ASM2064v1
ftp://ftp.ncbi.nlm.nih.gov/genomes/all/GCA/000/020/745/GCA_000020745.1_ASM2074v1
ftp://ftp.ncbi.nlm.nih.gov/genomes/all/GCA/000/020/945/GCA_000020945.1_ASM2094v1
ftp://ftp.ncbi.nlm.nih.gov/genomes/all/GCA/000/021/045/GCA_000021045.1_ASM2104v1
ftp://ftp.ncbi.nlm.nih.gov/genomes/all/GCA/000/021/065/GCA_000021065.1_ASM2106v1
ftp://ftp.ncbi.nlm.nih.gov/genomes/all/GCA/000/021/165/GCA_000021165.1_ASM2116v1
ftp://ftp.ncbi.nlm.nih.gov/genomes/all/GCA/000/021/265/GCA_000021265.1_ASM2126v1
ftp://ftp.ncbi.nlm.nih.gov/genomes/all/GCA/000/021/365/GCA_000021365.1_ASM2136v1
ftp://ftp.ncbi.nlm.nih.gov/genomes/all/GCA/000/021/125/GCA_000021125.1_ASM2112v1
ftp://ftp.ncbi.nlm.nih.gov/genomes/all/GCA/000/021/225/GCA_000021225.1_ASM2122v1
ftp://ftp.ncbi.nlm.nih.gov/genomes/all/GCA/000/021/325/GCA_000021325.1_ASM2132v1
ftp://ftp.ncbi.nlm.nih.gov/genomes/all/GCA/000/021/345/GCA_000021345.1_ASM2134v1
ftp://ftp.ncbi.nlm.nih.gov/genomes/all/GCA/000/021/425/GCA_000021425.1_ASM2142v1
ftp://ftp.ncbi.nlm.nih.gov/genomes/all/GCA/000/021/445/GCA_000021445.1_ASM2144v1
ftp://ftp.ncbi.nlm.nih.gov/genomes/all/GCA/000/021/525/GCA_000021525.1_ASM2152v1
ftp://ftp.ncbi.nlm.nih.gov/genomes/all/GCA/000/021/545/GCA_000021545.1_ASM2154v1
ftp://ftp.ncbi.nlm.nih.gov/genomes/all/GCA/000/021/645/GCA_000021645.1_ASM2164v1
ftp://ftp.ncbi.nlm.nih.gov/genomes/all/GCA/000/021/745/GCA_000021745.1_ASM2174v1
ftp://ftp.ncbi.nlm.nih.gov/genomes/all/GCA/000/021/845/GCA_000021845.1_ASM2184v1
ftp://ftp.ncbi.nlm.nih.gov/genomes/all/GCA/000/021/945/GCA_000021945.1_ASM2194v1
ftp://ftp.ncbi.nlm.nih.gov/genomes/all/GCA/000/025/665/GCA_000025665.1_ASM2566v1
ftp://ftp.ncbi.nlm.nih.gov/genomes/all/GCA/000/025/745/GCA_000025745.1_ASM2574v1
ftp://ftp.ncbi.nlm.nih.gov/genomes/all/GCA/000/025/765/GCA_000025765.1_ASM2576v1
ftp://ftp.ncbi.nlm.nih.gov/genomes/all/GCA/000/025/865/GCA_000025865.1_ASM2586v1
ftp://ftp.ncbi.nlm.nih.gov/genomes/all/GCA/000/025/965/GCA_000025965.1_ASM2596v1
ftp://ftp.ncbi.nlm.nih.gov/genomes/all/GCA/000/026/065/GCA_000026065.1_ASM2606v1
ftp://ftp.ncbi.nlm.nih.gov/genomes/all/GCA/000/026/265/GCA_000026265.1_ASM2626v1
ftp://ftp.ncbi.nlm.nih.gov/genomes/all/GCA/000/026/565/GCA_000026565.1_ASM2656v1
ftp://ftp.ncbi.nlm.nih.gov/genomes/all/GCA/000/026/665/GCA_000026665.1_ASM2666v1
ftp://ftp.ncbi.nlm.nih.gov/genomes/all/GCA/000/026/965/GCA_000026965.1_ASM2696v1
ftp://ftp.ncbi.nlm.nih.gov/genomes/all/GCA/000/026/185/GCA_000026185.1_ASM2618v1
ftp://ftp.ncbi.nlm.nih.gov/genomes/all/GCA/000/026/485/GCA_000026485.1_ASM2648v1
ftp://ftp.ncbi.nlm.nih.gov/genomes/all/GCA/000/026/505/GCA_000026505.1_ASM2650v1
ftp://ftp.ncbi.nlm.nih.gov/genomes/all/GCA/000/026/585/GCA_000026585.1_ASM2658v1
ftp://ftp.ncbi.nlm.nih.gov/genomes/all/GCA/000/026/605/GCA_000026605.1_ASM2660v1
ftp://ftp.ncbi.nlm.nih.gov/genomes/all/GCA/000/026/685/GCA_000026685.1_ASM2668v1
ftp://ftp.ncbi.nlm.nih.gov/genomes/all/GCA/000/026/705/GCA_000026705.1_ASM2670v1
ftp://ftp.ncbi.nlm.nih.gov/genomes/all/GCA/000/026/905/GCA_000026905.1_ASM2690v1
ftp://ftp.ncbi.nlm.nih.gov/genomes/all/GCA/000/026/005/GCA_000026005.1_ASM2600v1
ftp://ftp.ncbi.nlm.nih.gov/genomes/all/GCA/000/026/105/GCA_000026105.1_ASM2610v1
ftp://ftp.ncbi.nlm.nih.gov/genomes/all/GCA/000/026/205/GCA_000026205.1_ASM2620v1
ftp://ftp.ncbi.nlm.nih.gov/genomes/all/GCA/000/026/225/GCA_000026225.1_ASM2622v1
ftp://ftp.ncbi.nlm.nih.gov/genomes/all/GCA/000/026/405/GCA_000026405.1_ASM2640v1
ftp://ftp.ncbi.nlm.nih.gov/genomes/all/GCA/000/026/525/GCA_000026525.1_ASM2652v1
ftp://ftp.ncbi.nlm.nih.gov/genomes/all/GCA/000/026/725/GCA_000026725.1_ASM2672v1
ftp://ftp.ncbi.nlm.nih.gov/genomes/all/GCA/000/026/925/GCA_000026925.1_ASM2692v1
ftp://ftp.ncbi.nlm.nih.gov/genomes/all/GCA/000/027/025/GCA_000027025.1_ASM2702v1
ftp://ftp.ncbi.nlm.nih.gov/genomes/all/GCA/000/027/125/GCA_000027125.1_ASM2712v1
ftp://ftp.ncbi.nlm.nih.gov/genomes/all/GCA/000/027/225/GCA_000027225.1_ASM2722v1
ftp://ftp.ncbi.nlm.nih.gov/genomes/all/GCA/000/026/125/GCA_000026125.1_ASM2612v1
ftp://ftp.ncbi.nlm.nih.gov/genomes/all/GCA/000/026/145/GCA_000026145.1_ASM2614v1
ftp://ftp.ncbi.nlm.nih.gov/genomes/all/GCA/000/026/245/GCA_000026245.1_ASM2624v1
ftp://ftp.ncbi.nlm.nih.gov/genomes/all/GCA/000/026/345/GCA_000026345.1_ASM2634v1
ftp://ftp.ncbi.nlm.nih.gov/genomes/all/GCA/000/026/545/GCA_000026545.1_ASM2654v1
ftp://ftp.ncbi.nlm.nih.gov/genomes/all/GCA/000/026/645/GCA_000026645.1_ASM2664v1
ftp://ftp.ncbi.nlm.nih.gov/genomes/all/GCA/000/026/745/GCA_000026745.1_ASM2674v1
ftp://ftp.ncbi.nlm.nih.gov/genomes/all/GCA/000/026/945/GCA_000026945.1_ASM2694v1
ftp://ftp.ncbi.nlm.nih.gov/genomes/all/GCA/000/027/045/GCA_000027045.1_ASM2704v1
ftp://ftp.ncbi.nlm.nih.gov/genomes/all/GCA/000/027/145/GCA_000027145.1_ASM2714v1
ftp://ftp.ncbi.nlm.nih.gov/genomes/all/GCA/000/027/165/GCA_000027165.1_ASM2716v1
ftp://ftp.ncbi.nlm.nih.gov/genomes/all/GCA/000/027/265/GCA_000027265.1_ASM2726v1
ftp://ftp.ncbi.nlm.nih.gov/genomes/all/GCA/000/027/205/GCA_000027205.1_ASM2720v1
ftp://ftp.ncbi.nlm.nih.gov/genomes/all/GCA/000/027/305/GCA_000027305.1_ASM2730v1
ftp://ftp.ncbi.nlm.nih.gov/genomes/all/GCA/000/027/345/GCA_000027345.1_ASM2734v1
ftp://ftp.ncbi.nlm.nih.gov/genomes/all/GCA/000/027/085/GCA_000027085.1_ASM2708v1
ftp://ftp.ncbi.nlm.nih.gov/genomes/all/GCA/000/027/185/GCA_000027185.1_ASM2718v1
ftp://ftp.ncbi.nlm.nih.gov/genomes/all/GCA/000/027/325/GCA_000027325.1_ASM2732v1
ftp://ftp.ncbi.nlm.nih.gov/genomes/all/GCA/000/146/305/GCA_000146305.1_ASM14630v1
ftp://ftp.ncbi.nlm.nih.gov/genomes/all/GCA/000/145/985/GCA_000145985.1_ASM14598v1
ftp://ftp.ncbi.nlm.nih.gov/genomes/all/GCA/000/146/025/GCA_000146025.1_ASM14602v1
ftp://ftp.ncbi.nlm.nih.gov/genomes/all/GCA/000/146/975/GCA_000146975.1_ASM14697v1
ftp://ftp.ncbi.nlm.nih.gov/genomes/all/GCA/000/146/065/GCA_000146065.1_ASM14606v1
ftp://ftp.ncbi.nlm.nih.gov/genomes/all/GCA/000/146/505/GCA_000146505.1_ASM14650v1
ftp://ftp.ncbi.nlm.nih.gov/genomes/all/GCA/000/146/565/GCA_000146565.1_ASM14656v1
ftp://ftp.ncbi.nlm.nih.gov/genomes/all/GCA/000/007/585/GCA_000007585.1_ASM758v1
ftp://ftp.ncbi.nlm.nih.gov/genomes/all/GCA/000/007/685/GCA_000007685.1_ASM768v1
ftp://ftp.ncbi.nlm.nih.gov/genomes/all/GCA/000/007/785/GCA_000007785.1_ASM778v1
ftp://ftp.ncbi.nlm.nih.gov/genomes/all/GCA/000/007/885/GCA_000007885.1_ASM788v1
ftp://ftp.ncbi.nlm.nih.gov/genomes/all/GCA/000/008/085/GCA_000008085.1_ASM808v1
ftp://ftp.ncbi.nlm.nih.gov/genomes/all/GCA/000/008/185/GCA_000008185.1_ASM818v1
ftp://ftp.ncbi.nlm.nih.gov/genomes/all/GCA/000/008/205/GCA_000008205.1_ASM820v1
ftp://ftp.ncbi.nlm.nih.gov/genomes/all/GCA/000/008/285/GCA_000008285.1_ASM828v1
ftp://ftp.ncbi.nlm.nih.gov/genomes/all/GCA/000/008/305/GCA_000008305.1_ASM830v1
ftp://ftp.ncbi.nlm.nih.gov/genomes/all/GCA/000/008/385/GCA_000008385.1_ASM838v1
ftp://ftp.ncbi.nlm.nih.gov/genomes/all/GCA/000/008/405/GCA_000008405.1_ASM840v1
ftp://ftp.ncbi.nlm.nih.gov/genomes/all/GCA/000/008/485/GCA_000008485.1_ASM848v1
ftp://ftp.ncbi.nlm.nih.gov/genomes/all/GCA/000/007/665/GCA_000007665.1_ASM766v1
ftp://ftp.ncbi.nlm.nih.gov/genomes/all/GCA/000/007/865/GCA_000007865.1_ASM786v1
ftp://ftp.ncbi.nlm.nih.gov/genomes/all/GCA/000/008/065/GCA_000008065.1_ASM806v1
ftp://ftp.ncbi.nlm.nih.gov/genomes/all/GCA/000/008/165/GCA_000008165.1_ASM816v1
ftp://ftp.ncbi.nlm.nih.gov/genomes/all/GCA/000/008/265/GCA_000008265.1_ASM826v1
ftp://ftp.ncbi.nlm.nih.gov/genomes/all/GCA/000/008/365/GCA_000008365.1_ASM836v1
ftp://ftp.ncbi.nlm.nih.gov/genomes/all/GCA/000/008/465/GCA_000008465.1_ASM846v1
ftp://ftp.ncbi.nlm.nih.gov/genomes/all/GCA/000/008/565/GCA_000008565.1_ASM856v1
ftp://ftp.ncbi.nlm.nih.gov/genomes/all/GCA/000/008/585/GCA_000008585.1_ASM858v1
ftp://ftp.ncbi.nlm.nih.gov/genomes/all/GCA/000/008/665/GCA_000008665.1_ASM866v1
ftp://ftp.ncbi.nlm.nih.gov/genomes/all/GCA/000/008/765/GCA_000008765.1_ASM876v1
ftp://ftp.ncbi.nlm.nih.gov/genomes/all/GCA/000/008/045/GCA_000008045.1_ASM804v1
ftp://ftp.ncbi.nlm.nih.gov/genomes/all/GCA/000/008/145/GCA_000008145.1_ASM814v1
ftp://ftp.ncbi.nlm.nih.gov/genomes/all/GCA/000/008/245/GCA_000008245.1_ASM824v1
ftp://ftp.ncbi.nlm.nih.gov/genomes/all/GCA/000/008/345/GCA_000008345.1_ASM834v1
ftp://ftp.ncbi.nlm.nih.gov/genomes/all/GCA/000/008/445/GCA_000008445.1_ASM844v1
ftp://ftp.ncbi.nlm.nih.gov/genomes/all/GCA/000/008/545/GCA_000008545.1_ASM854v1
ftp://ftp.ncbi.nlm.nih.gov/genomes/all/GCA/000/008/645/GCA_000008645.1_ASM864v1
ftp://ftp.ncbi.nlm.nih.gov/genomes/all/GCA/000/008/745/GCA_000008745.1_ASM874v1
ftp://ftp.ncbi.nlm.nih.gov/genomes/all/GCA/000/008/945/GCA_000008945.1_ASM894v1
ftp://ftp.ncbi.nlm.nih.gov/genomes/all/GCA/000/009/045/GCA_000009045.1_ASM904v1
ftp://ftp.ncbi.nlm.nih.gov/genomes/all/GCA/000/009/065/GCA_000009065.1_ASM906v1
ftp://ftp.ncbi.nlm.nih.gov/genomes/all/GCA/000/009/165/GCA_000009165.1_ASM916v1
ftp://ftp.ncbi.nlm.nih.gov/genomes/all/GCA/000/008/425/GCA_000008425.1_ASM842v1
ftp://ftp.ncbi.nlm.nih.gov/genomes/all/GCA/000/008/525/GCA_000008525.1_ASM852v1
ftp://ftp.ncbi.nlm.nih.gov/genomes/all/GCA/000/008/625/GCA_000008625.1_ASM862v1
ftp://ftp.ncbi.nlm.nih.gov/genomes/all/GCA/000/008/725/GCA_000008725.1_ASM872v1
ftp://ftp.ncbi.nlm.nih.gov/genomes/all/GCA/000/008/925/GCA_000008925.1_ASM892v1
ftp://ftp.ncbi.nlm.nih.gov/genomes/all/GCA/000/009/025/GCA_000009025.1_ASM902v1
ftp://ftp.ncbi.nlm.nih.gov/genomes/all/GCA/000/009/125/GCA_000009125.1_ASM912v1
ftp://ftp.ncbi.nlm.nih.gov/genomes/all/GCA/000/009/145/GCA_000009145.1_ASM914v1
ftp://ftp.ncbi.nlm.nih.gov/genomes/all/GCA/000/009/245/GCA_000009245.1_ASM924v1
ftp://ftp.ncbi.nlm.nih.gov/genomes/all/GCA/000/009/325/GCA_000009325.1_ASM932v1
ftp://ftp.ncbi.nlm.nih.gov/genomes/all/GCA/000/009/345/GCA_000009345.1_ASM934v1
ftp://ftp.ncbi.nlm.nih.gov/genomes/all/GCA/000/009/445/GCA_000009445.1_ASM944v1
ftp://ftp.ncbi.nlm.nih.gov/genomes/all/GCA/000/009/545/GCA_000009545.1_ASM954v1
ftp://ftp.ncbi.nlm.nih.gov/genomes/all/GCA/000/009/645/GCA_000009645.1_ASM964v1
ftp://ftp.ncbi.nlm.nih.gov/genomes/all/GCA/000/008/505/GCA_000008505.1_ASM850v1
ftp://ftp.ncbi.nlm.nih.gov/genomes/all/GCA/000/008/605/GCA_000008605.1_ASM860v1
ftp://ftp.ncbi.nlm.nih.gov/genomes/all/GCA/000/008/805/GCA_000008805.1_ASM880v1
ftp://ftp.ncbi.nlm.nih.gov/genomes/all/GCA/000/009/005/GCA_000009005.1_ASM900v1
ftp://ftp.ncbi.nlm.nih.gov/genomes/all/GCA/000/009/105/GCA_000009105.1_ASM910v1
ftp://ftp.ncbi.nlm.nih.gov/genomes/all/GCA/000/009/305/GCA_000009305.1_ASM930v1
ftp://ftp.ncbi.nlm.nih.gov/genomes/all/GCA/000/009/405/GCA_000009405.1_ASM940v1
ftp://ftp.ncbi.nlm.nih.gov/genomes/all/GCA/000/009/425/GCA_000009425.1_ASM942v1
ftp://ftp.ncbi.nlm.nih.gov/genomes/all/GCA/000/009/505/GCA_000009505.1_ASM950v1
ftp://ftp.ncbi.nlm.nih.gov/genomes/all/GCA/000/009/525/GCA_000009525.1_ASM952v1
ftp://ftp.ncbi.nlm.nih.gov/genomes/all/GCA/000/009/605/GCA_000009605.1_ASM960v1
ftp://ftp.ncbi.nlm.nih.gov/genomes/all/GCA/000/009/625/GCA_000009625.1_ASM962v1
ftp://ftp.ncbi.nlm.nih.gov/genomes/all/GCA/000/008/785/GCA_000008785.1_ASM878v1
ftp://ftp.ncbi.nlm.nih.gov/genomes/all/GCA/000/008/885/GCA_000008885.1_ASM888v1
ftp://ftp.ncbi.nlm.nih.gov/genomes/all/GCA/000/008/985/GCA_000008985.1_ASM898v1
ftp://ftp.ncbi.nlm.nih.gov/genomes/all/GCA/000/009/085/GCA_000009085.1_ASM908v1
ftp://ftp.ncbi.nlm.nih.gov/genomes/all/GCA/000/009/185/GCA_000009185.1_ASM918v1
ftp://ftp.ncbi.nlm.nih.gov/genomes/all/GCA/000/009/385/GCA_000009385.1_ASM938v1
ftp://ftp.ncbi.nlm.nih.gov/genomes/all/GCA/000/009/485/GCA_000009485.1_ASM948v1
ftp://ftp.ncbi.nlm.nih.gov/genomes/all/GCA/000/009/585/GCA_000009585.1_ASM958v1
ftp://ftp.ncbi.nlm.nih.gov/genomes/all/GCA/000/009/685/GCA_000009685.1_ASM968v1
ftp://ftp.ncbi.nlm.nih.gov/genomes/all/GCA/000/009/785/GCA_000009785.1_ASM978v1
ftp://ftp.ncbi.nlm.nih.gov/genomes/all/GCA/000/009/805/GCA_000009805.1_ASM980v1
ftp://ftp.ncbi.nlm.nih.gov/genomes/all/GCA/000/009/885/GCA_000009885.1_ASM988v1
ftp://ftp.ncbi.nlm.nih.gov/genomes/all/GCA/000/009/905/GCA_000009905.1_ASM990v1
ftp://ftp.ncbi.nlm.nih.gov/genomes/all/GCA/000/009/265/GCA_000009265.1_ASM926v1
ftp://ftp.ncbi.nlm.nih.gov/genomes/all/GCA/000/009/365/GCA_000009365.1_ASM936v1
ftp://ftp.ncbi.nlm.nih.gov/genomes/all/GCA/000/009/465/GCA_000009465.1_ASM946v1
ftp://ftp.ncbi.nlm.nih.gov/genomes/all/GCA/000/009/665/GCA_000009665.1_ASM966v1
ftp://ftp.ncbi.nlm.nih.gov/genomes/all/GCA/000/009/965/GCA_000009965.1_ASM996v1
ftp://ftp.ncbi.nlm.nih.gov/genomes/all/GCA/000/010/065/GCA_000010065.1_ASM1006v1
ftp://ftp.ncbi.nlm.nih.gov/genomes/all/GCA/000/010/085/GCA_000010085.1_ASM1008v1
ftp://ftp.ncbi.nlm.nih.gov/genomes/all/GCA/000/010/165/GCA_000010165.1_ASM1016v1
ftp://ftp.ncbi.nlm.nih.gov/genomes/all/GCA/000/010/185/GCA_000010185.1_ASM1018v1
ftp://ftp.ncbi.nlm.nih.gov/genomes/all/GCA/000/010/265/GCA_000010265.1_ASM1026v1
ftp://ftp.ncbi.nlm.nih.gov/genomes/all/GCA/000/009/745/GCA_000009745.1_ASM974v1
ftp://ftp.ncbi.nlm.nih.gov/genomes/all/GCA/000/009/845/GCA_000009845.1_ASM984v1
ftp://ftp.ncbi.nlm.nih.gov/genomes/all/GCA/000/009/945/GCA_000009945.1_ASM994v1
ftp://ftp.ncbi.nlm.nih.gov/genomes/all/GCA/000/010/045/GCA_000010045.1_ASM1004v1
ftp://ftp.ncbi.nlm.nih.gov/genomes/all/GCA/000/010/145/GCA_000010145.1_ASM1014v1
ftp://ftp.ncbi.nlm.nih.gov/genomes/all/GCA/000/010/245/GCA_000010245.1_ASM1024v1
ftp://ftp.ncbi.nlm.nih.gov/genomes/all/GCA/000/010/345/GCA_000010345.1_ASM1034v1
ftp://ftp.ncbi.nlm.nih.gov/genomes/all/GCA/000/010/365/GCA_000010365.1_ASM1036v1
ftp://ftp.ncbi.nlm.nih.gov/genomes/all/GCA/000/017/545/GCA_000017545.1_ASM1754v1
ftp://ftp.ncbi.nlm.nih.gov/genomes/all/GCA/000/017/645/GCA_000017645.1_ASM1764v1
ftp://ftp.ncbi.nlm.nih.gov/genomes/all/GCA/000/017/745/GCA_000017745.1_ASM1774v1
ftp://ftp.ncbi.nlm.nih.gov/genomes/all/GCA/000/017/845/GCA_000017845.1_ASM1784v1
ftp://ftp.ncbi.nlm.nih.gov/genomes/all/GCA/000/017/945/GCA_000017945.1_ASM1794v1
ftp://ftp.ncbi.nlm.nih.gov/genomes/all/GCA/000/017/965/GCA_000017965.1_ASM1796v1
ftp://ftp.ncbi.nlm.nih.gov/genomes/all/GCA/000/018/045/GCA_000018045.1_ASM1804v1
ftp://ftp.ncbi.nlm.nih.gov/genomes/all/GCA/000/018/065/GCA_000018065.1_ASM1806v1
ftp://ftp.ncbi.nlm.nih.gov/genomes/all/GCA/000/018/145/GCA_000018145.1_ASM1814v1
ftp://ftp.ncbi.nlm.nih.gov/genomes/all/GCA/000/018/365/GCA_000018365.1_ASM1836v1
ftp://ftp.ncbi.nlm.nih.gov/genomes/all/GCA/000/018/465/GCA_000018465.1_ASM1846v1
ftp://ftp.ncbi.nlm.nih.gov/genomes/all/GCA/000/017/265/GCA_000017265.1_ASM1726v1
ftp://ftp.ncbi.nlm.nih.gov/genomes/all/GCA/000/017/565/GCA_000017565.1_ASM1756v1
ftp://ftp.ncbi.nlm.nih.gov/genomes/all/GCA/000/017/665/GCA_000017665.1_ASM1766v1
ftp://ftp.ncbi.nlm.nih.gov/genomes/all/GCA/000/017/685/GCA_000017685.1_ASM1768v1
ftp://ftp.ncbi.nlm.nih.gov/genomes/all/GCA/000/017/765/GCA_000017765.1_ASM1776v1
ftp://ftp.ncbi.nlm.nih.gov/genomes/all/GCA/000/017/785/GCA_000017785.1_ASM1778v1
ftp://ftp.ncbi.nlm.nih.gov/genomes/all/GCA/000/017/865/GCA_000017865.1_ASM1786v1
ftp://ftp.ncbi.nlm.nih.gov/genomes/all/GCA/000/017/985/GCA_000017985.1_ASM1798v1
ftp://ftp.ncbi.nlm.nih.gov/genomes/all/GCA/000/017/505/GCA_000017505.1_ASM1750v1
ftp://ftp.ncbi.nlm.nih.gov/genomes/all/GCA/000/017/585/GCA_000017585.1_ASM1758v1
ftp://ftp.ncbi.nlm.nih.gov/genomes/all/GCA/000/017/605/GCA_000017605.1_ASM1760v1
ftp://ftp.ncbi.nlm.nih.gov/genomes/all/GCA/000/017/705/GCA_000017705.1_ASM1770v1
ftp://ftp.ncbi.nlm.nih.gov/genomes/all/GCA/000/017/805/GCA_000017805.1_ASM1780v1
ftp://ftp.ncbi.nlm.nih.gov/genomes/all/GCA/000/017/905/GCA_000017905.1_ASM1790v1
ftp://ftp.ncbi.nlm.nih.gov/genomes/all/GCA/000/018/105/GCA_000018105.1_ASM1810v1
ftp://ftp.ncbi.nlm.nih.gov/genomes/all/GCA/000/018/205/GCA_000018205.1_ASM1820v1
ftp://ftp.ncbi.nlm.nih.gov/genomes/all/GCA/000/018/305/GCA_000018305.1_ASM1830v1
ftp://ftp.ncbi.nlm.nih.gov/genomes/all/GCA/000/018/405/GCA_000018405.1_ASM1840v1
ftp://ftp.ncbi.nlm.nih.gov/genomes/all/GCA/000/018/505/GCA_000018505.1_ASM1850v1
ftp://ftp.ncbi.nlm.nih.gov/genomes/all/GCA/000/018/125/GCA_000018125.1_ASM1812v1
ftp://ftp.ncbi.nlm.nih.gov/genomes/all/GCA/000/018/225/GCA_000018225.1_ASM1822v1
ftp://ftp.ncbi.nlm.nih.gov/genomes/all/GCA/000/018/245/GCA_000018245.1_ASM1824v1
ftp://ftp.ncbi.nlm.nih.gov/genomes/all/GCA/000/018/325/GCA_000018325.1_ASM1832v1
ftp://ftp.ncbi.nlm.nih.gov/genomes/all/GCA/000/018/345/GCA_000018345.1_ASM1834v1
ftp://ftp.ncbi.nlm.nih.gov/genomes/all/GCA/000/018/425/GCA_000018425.1_ASM1842v1
ftp://ftp.ncbi.nlm.nih.gov/genomes/all/GCA/000/018/445/GCA_000018445.1_ASM1844v1
ftp://ftp.ncbi.nlm.nih.gov/genomes/all/GCA/000/018/525/GCA_000018525.1_ASM1852v1
ftp://ftp.ncbi.nlm.nih.gov/genomes/all/GCA/000/018/545/GCA_000018545.1_ASM1854v1
ftp://ftp.ncbi.nlm.nih.gov/genomes/all/GCA/000/018/745/GCA_000018745.1_ASM1874v1
ftp://ftp.ncbi.nlm.nih.gov/genomes/all/GCA/000/018/845/GCA_000018845.1_ASM1884v1
ftp://ftp.ncbi.nlm.nih.gov/genomes/all/GCA/000/018/945/GCA_000018945.1_ASM1894v1
ftp://ftp.ncbi.nlm.nih.gov/genomes/all/GCA/000/018/185/GCA_000018185.1_ASM1818v1
ftp://ftp.ncbi.nlm.nih.gov/genomes/all/GCA/000/018/285/GCA_000018285.1_ASM1828v1
ftp://ftp.ncbi.nlm.nih.gov/genomes/all/GCA/000/018/385/GCA_000018385.1_ASM1838v1
ftp://ftp.ncbi.nlm.nih.gov/genomes/all/GCA/000/018/685/GCA_000018685.1_ASM1868v1
ftp://ftp.ncbi.nlm.nih.gov/genomes/all/GCA/000/018/785/GCA_000018785.1_ASM1878v1
ftp://ftp.ncbi.nlm.nih.gov/genomes/all/GCA/000/018/885/GCA_000018885.1_ASM1888v1
ftp://ftp.ncbi.nlm.nih.gov/genomes/all/GCA/000/018/905/GCA_000018905.1_ASM1890v1
ftp://ftp.ncbi.nlm.nih.gov/genomes/all/GCA/000/018/985/GCA_000018985.1_ASM1898v1
ftp://ftp.ncbi.nlm.nih.gov/genomes/all/GCA/000/019/005/GCA_000019005.1_ASM1900v1
ftp://ftp.ncbi.nlm.nih.gov/genomes/all/GCA/000/018/565/GCA_000018565.1_ASM1856v1
ftp://ftp.ncbi.nlm.nih.gov/genomes/all/GCA/000/018/665/GCA_000018665.1_ASM1866v1
ftp://ftp.ncbi.nlm.nih.gov/genomes/all/GCA/000/018/765/GCA_000018765.1_ASM1876v1
ftp://ftp.ncbi.nlm.nih.gov/genomes/all/GCA/000/018/865/GCA_000018865.1_ASM1886v1
ftp://ftp.ncbi.nlm.nih.gov/genomes/all/GCA/000/018/965/GCA_000018965.1_ASM1896v1
ftp://ftp.ncbi.nlm.nih.gov/genomes/all/GCA/000/019/065/GCA_000019065.1_ASM1906v1
ftp://ftp.ncbi.nlm.nih.gov/genomes/all/GCA/000/019/165/GCA_000019165.1_ASM1916v1
ftp://ftp.ncbi.nlm.nih.gov/genomes/all/GCA/000/019/185/GCA_000019185.1_ASM1918v1
ftp://ftp.ncbi.nlm.nih.gov/genomes/all/GCA/000/019/265/GCA_000019265.1_ASM1926v1
ftp://ftp.ncbi.nlm.nih.gov/genomes/all/GCA/000/019/365/GCA_000019365.1_ASM1936v1
ftp://ftp.ncbi.nlm.nih.gov/genomes/all/GCA/000/019/385/GCA_000019385.1_ASM1938v1
ftp://ftp.ncbi.nlm.nih.gov/genomes/all/GCA/000/018/605/GCA_000018605.1_ASM1860v1
ftp://ftp.ncbi.nlm.nih.gov/genomes/all/GCA/000/018/625/GCA_000018625.1_ASM1862v1
ftp://ftp.ncbi.nlm.nih.gov/genomes/all/GCA/000/018/705/GCA_000018705.1_ASM1870v1
ftp://ftp.ncbi.nlm.nih.gov/genomes/all/GCA/000/018/725/GCA_000018725.1_ASM1872v1
ftp://ftp.ncbi.nlm.nih.gov/genomes/all/GCA/000/018/805/GCA_000018805.1_ASM1880v1
ftp://ftp.ncbi.nlm.nih.gov/genomes/all/GCA/000/018/825/GCA_000018825.1_ASM1882v1
ftp://ftp.ncbi.nlm.nih.gov/genomes/all/GCA/000/018/925/GCA_000018925.1_ASM1892v1
ftp://ftp.ncbi.nlm.nih.gov/genomes/all/GCA/000/019/025/GCA_000019025.1_ASM1902v1
ftp://ftp.ncbi.nlm.nih.gov/genomes/all/GCA/000/019/125/GCA_000019125.1_ASM1912v1
ftp://ftp.ncbi.nlm.nih.gov/genomes/all/GCA/000/019/225/GCA_000019225.1_ASM1922v1
ftp://ftp.ncbi.nlm.nih.gov/genomes/all/GCA/000/019/325/GCA_000019325.1_ASM1932v1
ftp://ftp.ncbi.nlm.nih.gov/genomes/all/GCA/000/019/425/GCA_000019425.1_ASM1942v1
ftp://ftp.ncbi.nlm.nih.gov/genomes/all/GCA/000/019/085/GCA_000019085.1_ASM1908v1
ftp://ftp.ncbi.nlm.nih.gov/genomes/all/GCA/000/019/105/GCA_000019105.1_ASM1910v1
ftp://ftp.ncbi.nlm.nih.gov/genomes/all/GCA/000/019/205/GCA_000019205.1_ASM1920v1
ftp://ftp.ncbi.nlm.nih.gov/genomes/all/GCA/000/019/305/GCA_000019305.1_ASM1930v1
ftp://ftp.ncbi.nlm.nih.gov/genomes/all/GCA/000/019/405/GCA_000019405.1_ASM1940v1
ftp://ftp.ncbi.nlm.nih.gov/genomes/all/GCA/000/019/505/GCA_000019505.1_ASM1950v1
ftp://ftp.ncbi.nlm.nih.gov/genomes/all/GCA/000/019/605/GCA_000019605.1_ASM1960v1
ftp://ftp.ncbi.nlm.nih.gov/genomes/all/GCA/000/019/705/GCA_000019705.1_ASM1970v1
ftp://ftp.ncbi.nlm.nih.gov/genomes/all/GCA/000/019/805/GCA_000019805.1_ASM1980v1
ftp://ftp.ncbi.nlm.nih.gov/genomes/all/GCA/000/019/905/GCA_000019905.1_ASM1990v1
ftp://ftp.ncbi.nlm.nih.gov/genomes/all/GCA/000/020/005/GCA_000020005.1_ASM2000v1
ftp://ftp.ncbi.nlm.nih.gov/genomes/all/GCA/000/020/105/GCA_000020105.1_ASM2010v1
ftp://ftp.ncbi.nlm.nih.gov/genomes/all/GCA/000/023/405/GCA_000023405.1_ASM2340v1
ftp://ftp.ncbi.nlm.nih.gov/genomes/all/GCA/000/023/585/GCA_000023585.1_ASM2358v1
ftp://ftp.ncbi.nlm.nih.gov/genomes/all/GCA/000/023/605/GCA_000023605.1_ASM2360v1
ftp://ftp.ncbi.nlm.nih.gov/genomes/all/GCA/000/023/685/GCA_000023685.1_ASM2368v1
ftp://ftp.ncbi.nlm.nih.gov/genomes/all/GCA/000/023/705/GCA_000023705.1_ASM2370v1
ftp://ftp.ncbi.nlm.nih.gov/genomes/all/GCA/000/023/805/GCA_000023805.1_ASM2380v1
ftp://ftp.ncbi.nlm.nih.gov/genomes/all/GCA/000/023/905/GCA_000023905.1_ASM2390v1
ftp://ftp.ncbi.nlm.nih.gov/genomes/all/GCA/000/024/005/GCA_000024005.1_ASM2400v1
ftp://ftp.ncbi.nlm.nih.gov/genomes/all/GCA/000/024/105/GCA_000024105.1_ASM2410v1
ftp://ftp.ncbi.nlm.nih.gov/genomes/all/GCA/000/024/205/GCA_000024205.1_ASM2420v1
ftp://ftp.ncbi.nlm.nih.gov/genomes/all/GCA/000/023/925/GCA_000023925.1_ASM2392v1
ftp://ftp.ncbi.nlm.nih.gov/genomes/all/GCA/000/024/025/GCA_000024025.1_ASM2402v1
ftp://ftp.ncbi.nlm.nih.gov/genomes/all/GCA/000/024/125/GCA_000024125.1_ASM2412v1
ftp://ftp.ncbi.nlm.nih.gov/genomes/all/GCA/000/024/225/GCA_000024225.1_ASM2422v1
ftp://ftp.ncbi.nlm.nih.gov/genomes/all/GCA/000/024/325/GCA_000024325.1_ASM2432v1
ftp://ftp.ncbi.nlm.nih.gov/genomes/all/GCA/000/024/345/GCA_000024345.1_ASM2434v1
ftp://ftp.ncbi.nlm.nih.gov/genomes/all/GCA/000/024/425/GCA_000024425.1_ASM2442v1
ftp://ftp.ncbi.nlm.nih.gov/genomes/all/GCA/000/024/445/GCA_000024445.1_ASM2444v1
ftp://ftp.ncbi.nlm.nih.gov/genomes/all/GCA/000/024/525/GCA_000024525.1_ASM2452v1
ftp://ftp.ncbi.nlm.nih.gov/genomes/all/GCA/000/024/545/GCA_000024545.1_ASM2454v1
ftp://ftp.ncbi.nlm.nih.gov/genomes/all/GCA/000/024/245/GCA_000024245.1_ASM2424v1
ftp://ftp.ncbi.nlm.nih.gov/genomes/all/GCA/000/024/265/GCA_000024265.1_ASM2426v1
ftp://ftp.ncbi.nlm.nih.gov/genomes/all/GCA/000/024/365/GCA_000024365.1_ASM2436v1
ftp://ftp.ncbi.nlm.nih.gov/genomes/all/GCA/000/024/465/GCA_000024465.1_ASM2446v1
ftp://ftp.ncbi.nlm.nih.gov/genomes/all/GCA/000/024/565/GCA_000024565.1_ASM2456v1
ftp://ftp.ncbi.nlm.nih.gov/genomes/all/GCA/000/024/665/GCA_000024665.1_ASM2466v1
ftp://ftp.ncbi.nlm.nih.gov/genomes/all/GCA/000/024/765/GCA_000024765.1_ASM2476v1
ftp://ftp.ncbi.nlm.nih.gov/genomes/all/GCA/000/024/865/GCA_000024865.1_ASM2486v1
ftp://ftp.ncbi.nlm.nih.gov/genomes/all/GCA/000/024/965/GCA_000024965.1_ASM2496v1
ftp://ftp.ncbi.nlm.nih.gov/genomes/all/GCA/000/025/065/GCA_000025065.1_ASM2506v1
ftp://ftp.ncbi.nlm.nih.gov/genomes/all/GCA/000/025/165/GCA_000025165.1_ASM2516v1
ftp://ftp.ncbi.nlm.nih.gov/genomes/all/GCA/000/023/985/GCA_000023985.1_ASM2398v1
ftp://ftp.ncbi.nlm.nih.gov/genomes/all/GCA/000/024/085/GCA_000024085.1_ASM2408v1
ftp://ftp.ncbi.nlm.nih.gov/genomes/all/GCA/000/024/185/GCA_000024185.1_ASM2418v1
ftp://ftp.ncbi.nlm.nih.gov/genomes/all/GCA/000/024/285/GCA_000024285.1_ASM2428v1
ftp://ftp.ncbi.nlm.nih.gov/genomes/all/GCA/000/024/385/GCA_000024385.1_ASM2438v1
ftp://ftp.ncbi.nlm.nih.gov/genomes/all/GCA/000/024/585/GCA_000024585.1_ASM2458v1
ftp://ftp.ncbi.nlm.nih.gov/genomes/all/GCA/000/024/685/GCA_000024685.1_ASM2468v1
ftp://ftp.ncbi.nlm.nih.gov/genomes/all/GCA/000/024/785/GCA_000024785.1_ASM2478v1
ftp://ftp.ncbi.nlm.nih.gov/genomes/all/GCA/000/024/885/GCA_000024885.1_ASM2488v1
ftp://ftp.ncbi.nlm.nih.gov/genomes/all/GCA/000/024/985/GCA_000024985.1_ASM2498v1
ftp://ftp.ncbi.nlm.nih.gov/genomes/all/GCA/000/024/405/GCA_000024405.1_ASM2440v1
ftp://ftp.ncbi.nlm.nih.gov/genomes/all/GCA/000/024/505/GCA_000024505.1_ASM2450v1
ftp://ftp.ncbi.nlm.nih.gov/genomes/all/GCA/000/024/605/GCA_000024605.1_ASM2460v1
ftp://ftp.ncbi.nlm.nih.gov/genomes/all/GCA/000/024/625/GCA_000024625.1_ASM2462v1
ftp://ftp.ncbi.nlm.nih.gov/genomes/all/GCA/000/024/725/GCA_000024725.1_ASM2472v1
ftp://ftp.ncbi.nlm.nih.gov/genomes/all/GCA/000/024/805/GCA_000024805.1_ASM2480v1
ftp://ftp.ncbi.nlm.nih.gov/genomes/all/GCA/000/024/825/GCA_000024825.1_ASM2482v1
ftp://ftp.ncbi.nlm.nih.gov/genomes/all/GCA/000/024/905/GCA_000024905.1_ASM2490v1
ftp://ftp.ncbi.nlm.nih.gov/genomes/all/GCA/000/024/925/GCA_000024925.1_ASM2492v1
ftp://ftp.ncbi.nlm.nih.gov/genomes/all/GCA/000/025/025/GCA_000025025.1_ASM2502v1
ftp://ftp.ncbi.nlm.nih.gov/genomes/all/GCA/000/024/645/GCA_000024645.1_ASM2464v1
ftp://ftp.ncbi.nlm.nih.gov/genomes/all/GCA/000/024/845/GCA_000024845.1_ASM2484v1
ftp://ftp.ncbi.nlm.nih.gov/genomes/all/GCA/000/024/945/GCA_000024945.1_ASM2494v1
ftp://ftp.ncbi.nlm.nih.gov/genomes/all/GCA/000/025/045/GCA_000025045.1_ASM2504v1
ftp://ftp.ncbi.nlm.nih.gov/genomes/all/GCA/000/025/345/GCA_000025345.1_ASM2534v1
ftp://ftp.ncbi.nlm.nih.gov/genomes/all/GCA/000/025/545/GCA_000025545.1_ASM2554v1
ftp://ftp.ncbi.nlm.nih.gov/genomes/all/GCA/000/025/565/GCA_000025565.1_ASM2556v1
ftp://ftp.ncbi.nlm.nih.gov/genomes/all/GCA/000/025/645/GCA_000025645.1_ASM2564v1
ftp://ftp.ncbi.nlm.nih.gov/genomes/all/GCA/000/025/265/GCA_000025265.1_ASM2526v1
ftp://ftp.ncbi.nlm.nih.gov/genomes/all/GCA/000/025/285/GCA_000025285.1_ASM2528v1
ftp://ftp.ncbi.nlm.nih.gov/genomes/all/GCA/000/025/365/GCA_000025365.1_ASM2536v1
ftp://ftp.ncbi.nlm.nih.gov/genomes/all/GCA/000/025/385/GCA_000025385.1_ASM2538v1
ftp://ftp.ncbi.nlm.nih.gov/genomes/all/GCA/000/025/465/GCA_000025465.1_ASM2546v1
ftp://ftp.ncbi.nlm.nih.gov/genomes/all/GCA/000/025/485/GCA_000025485.1_ASM2548v1
ftp://ftp.ncbi.nlm.nih.gov/genomes/all/GCA/000/025/685/GCA_000025685.1_ASM2568v1
ftp://ftp.ncbi.nlm.nih.gov/genomes/all/GCA/000/025/785/GCA_000025785.1_ASM2578v1
ftp://ftp.ncbi.nlm.nih.gov/genomes/all/GCA/000/025/885/GCA_000025885.1_ASM2588v1
ftp://ftp.ncbi.nlm.nih.gov/genomes/all/GCA/000/025/985/GCA_000025985.1_ASM2598v1
ftp://ftp.ncbi.nlm.nih.gov/genomes/all/GCA/000/026/085/GCA_000026085.1_ASM2608v1
ftp://ftp.ncbi.nlm.nih.gov/genomes/all/GCA/000/025/005/GCA_000025005.1_ASM2500v1
ftp://ftp.ncbi.nlm.nih.gov/genomes/all/GCA/000/025/085/GCA_000025085.1_ASM2508v1
ftp://ftp.ncbi.nlm.nih.gov/genomes/all/GCA/000/025/105/GCA_000025105.1_ASM2510v1
ftp://ftp.ncbi.nlm.nih.gov/genomes/all/GCA/000/025/185/GCA_000025185.1_ASM2518v1
ftp://ftp.ncbi.nlm.nih.gov/genomes/all/GCA/000/025/205/GCA_000025205.1_ASM2520v1
ftp://ftp.ncbi.nlm.nih.gov/genomes/all/GCA/000/025/305/GCA_000025305.1_ASM2530v1
ftp://ftp.ncbi.nlm.nih.gov/genomes/all/GCA/000/025/505/GCA_000025505.1_ASM2550v1
ftp://ftp.ncbi.nlm.nih.gov/genomes/all/GCA/000/025/605/GCA_000025605.1_ASM2560v1
ftp://ftp.ncbi.nlm.nih.gov/genomes/all/GCA/000/025/705/GCA_000025705.1_ASM2570v1
ftp://ftp.ncbi.nlm.nih.gov/genomes/all/GCA/000/025/805/GCA_000025805.1_ASM2580v1
ftp://ftp.ncbi.nlm.nih.gov/genomes/all/GCA/000/025/905/GCA_000025905.1_ASM2590v1
ftp://ftp.ncbi.nlm.nih.gov/genomes/all/GCA/000/091/165/GCA_000091165.1_ASM9116v1
ftp://ftp.ncbi.nlm.nih.gov/genomes/all/GCA/000/091/445/GCA_000091445.1_ASM9144v1
ftp://ftp.ncbi.nlm.nih.gov/genomes/all/GCA/000/091/465/GCA_000091465.1_ASM9146v1
ftp://ftp.ncbi.nlm.nih.gov/genomes/all/GCA/000/091/565/GCA_000091565.1_ASM9156v1
ftp://ftp.ncbi.nlm.nih.gov/genomes/all/GCA/000/091/665/GCA_000091665.1_ASM9166v1
ftp://ftp.ncbi.nlm.nih.gov/genomes/all/GCA/000/092/065/GCA_000092065.1_ASM9206v1
ftp://ftp.ncbi.nlm.nih.gov/genomes/all/GCA/000/092/165/GCA_000092165.1_ASM9216v1
ftp://ftp.ncbi.nlm.nih.gov/genomes/all/GCA/000/144/605/GCA_000144605.1_ASM14460v1
ftp://ftp.ncbi.nlm.nih.gov/genomes/all/GCA/000/145/275/GCA_000145275.1_ASM14527v1
ftp://ftp.ncbi.nlm.nih.gov/genomes/all/GCA/000/145/295/GCA_000145295.1_ASM14529v1
ftp://ftp.ncbi.nlm.nih.gov/genomes/all/GCA/000/145/595/GCA_000145595.1_ASM14559v1
ftp://ftp.ncbi.nlm.nih.gov/genomes/all/GCA/000/145/705/GCA_000145705.1_ASM14570v1
ftp://ftp.ncbi.nlm.nih.gov/genomes/all/GCA/000/143/085/GCA_000143085.1_ASM14308v1
ftp://ftp.ncbi.nlm.nih.gov/genomes/all/GCA/000/143/165/GCA_000143165.1_ASM14316v1
ftp://ftp.ncbi.nlm.nih.gov/genomes/all/GCA/000/143/865/GCA_000143865.1_ASM14386v1
ftp://ftp.ncbi.nlm.nih.gov/genomes/all/GCA/000/143/205/GCA_000143205.1_ASM14320v1
ftp://ftp.ncbi.nlm.nih.gov/genomes/all/GCA/000/143/225/GCA_000143225.1_ASM14322v1
ftp://ftp.ncbi.nlm.nih.gov/genomes/all/GCA/000/143/685/GCA_000143685.1_ASM14368v1
ftp://ftp.ncbi.nlm.nih.gov/genomes/all/GCA/000/143/725/GCA_000143725.1_ASM14372v1
ftp://ftp.ncbi.nlm.nih.gov/genomes/all/GCA/000/143/945/GCA_000143945.1_ASM14394v1
ftp://ftp.ncbi.nlm.nih.gov/genomes/all/GCA/000/143/145/GCA_000143145.1_ASM14314v1
ftp://ftp.ncbi.nlm.nih.gov/genomes/all/GCA/000/143/435/GCA_000143435.1_ASM14343v1
ftp://ftp.ncbi.nlm.nih.gov/genomes/all/GCA/000/143/605/GCA_000143605.1_ASM14360v1
ftp://ftp.ncbi.nlm.nih.gov/genomes/all/GCA/000/143/845/GCA_000143845.1_ASM14384v1
ftp://ftp.ncbi.nlm.nih.gov/genomes/all/GCA/000/143/965/GCA_000143965.1_ASM14396v1
ftp://ftp.ncbi.nlm.nih.gov/genomes/all/GCA/000/143/985/GCA_000143985.1_ASM14398v1
ftp://ftp.ncbi.nlm.nih.gov/genomes/all/GCA/000/144/625/GCA_000144625.1_ASM14462v1
ftp://ftp.ncbi.nlm.nih.gov/genomes/all/GCA/000/144/695/GCA_000144695.1_ASM14469v1
ftp://ftp.ncbi.nlm.nih.gov/genomes/all/GCA/000/145/215/GCA_000145215.1_ASM14521v1
ftp://ftp.ncbi.nlm.nih.gov/genomes/all/GCA/000/145/615/GCA_000145615.1_ASM14561v1
ftp://ftp.ncbi.nlm.nih.gov/genomes/all/GCA/000/144/405/GCA_000144405.1_ASM14440v1
ftp://ftp.ncbi.nlm.nih.gov/genomes/all/GCA/000/144/645/GCA_000144645.1_ASM14464v1
ftp://ftp.ncbi.nlm.nih.gov/genomes/all/GCA/000/144/915/GCA_000144915.1_ASM14491v1
ftp://ftp.ncbi.nlm.nih.gov/genomes/all/GCA/000/145/235/GCA_000145235.1_ASM14523v1
ftp://ftp.ncbi.nlm.nih.gov/genomes/all/GCA/000/145/035/GCA_000145035.1_ASM14503v1
ftp://ftp.ncbi.nlm.nih.gov/genomes/all/GCA/000/145/255/GCA_000145255.1_ASM14525v1
ftp://ftp.ncbi.nlm.nih.gov/genomes/all/GCA/000/007/405/GCA_000007405.1_ASM740v1
ftp://ftp.ncbi.nlm.nih.gov/genomes/all/GCA/000/007/505/GCA_000007505.1_ASM750v1
ftp://ftp.ncbi.nlm.nih.gov/genomes/all/GCA/000/007/605/GCA_000007605.1_ASM760v1
ftp://ftp.ncbi.nlm.nih.gov/genomes/all/GCA/000/007/705/GCA_000007705.1_ASM770v1
ftp://ftp.ncbi.nlm.nih.gov/genomes/all/GCA/000/007/805/GCA_000007805.1_ASM780v1
ftp://ftp.ncbi.nlm.nih.gov/genomes/all/GCA/000/007/905/GCA_000007905.1_ASM790v1
ftp://ftp.ncbi.nlm.nih.gov/genomes/all/GCA/000/007/925/GCA_000007925.1_ASM792v1
ftp://ftp.ncbi.nlm.nih.gov/genomes/all/GCA/000/008/005/GCA_000008005.1_ASM800v1
ftp://ftp.ncbi.nlm.nih.gov/genomes/all/GCA/000/008/025/GCA_000008025.1_ASM802v1
ftp://ftp.ncbi.nlm.nih.gov/genomes/all/GCA/000/008/105/GCA_000008105.1_ASM810v1
ftp://ftp.ncbi.nlm.nih.gov/genomes/all/GCA/000/008/125/GCA_000008125.1_ASM812v1
ftp://ftp.ncbi.nlm.nih.gov/genomes/all/GCA/000/008/225/GCA_000008225.1_ASM822v1
ftp://ftp.ncbi.nlm.nih.gov/genomes/all/GCA/000/008/325/GCA_000008325.1_ASM832v1
ftp://ftp.ncbi.nlm.nih.gov/genomes/all/GCA/000/009/705/GCA_000009705.1_ASM970v1
ftp://ftp.ncbi.nlm.nih.gov/genomes/all/GCA/000/009/725/GCA_000009725.1_ASM972v1
ftp://ftp.ncbi.nlm.nih.gov/genomes/all/GCA/000/009/825/GCA_000009825.1_ASM982v1
ftp://ftp.ncbi.nlm.nih.gov/genomes/all/GCA/000/009/925/GCA_000009925.1_ASM992v1
ftp://ftp.ncbi.nlm.nih.gov/genomes/all/GCA/000/010/025/GCA_000010025.1_ASM1002v1
ftp://ftp.ncbi.nlm.nih.gov/genomes/all/GCA/000/010/125/GCA_000010125.1_ASM1012v1
ftp://ftp.ncbi.nlm.nih.gov/genomes/all/GCA/000/010/225/GCA_000010225.1_ASM1022v1
ftp://ftp.ncbi.nlm.nih.gov/genomes/all/GCA/000/010/325/GCA_000010325.1_ASM1032v1
ftp://ftp.ncbi.nlm.nih.gov/genomes/all/GCA/000/010/425/GCA_000010425.1_ASM1042v1
ftp://ftp.ncbi.nlm.nih.gov/genomes/all/GCA/000/010/525/GCA_000010525.1_ASM1052v1
ftp://ftp.ncbi.nlm.nih.gov/genomes/all/GCA/000/010/625/GCA_000010625.1_ASM1062v1
ftp://ftp.ncbi.nlm.nih.gov/genomes/all/GCA/000/012/025/GCA_000012025.1_ASM1202v1
ftp://ftp.ncbi.nlm.nih.gov/genomes/all/GCA/000/012/125/GCA_000012125.1_ASM1212v1
ftp://ftp.ncbi.nlm.nih.gov/genomes/all/GCA/000/012/225/GCA_000012225.1_ASM1222v1
ftp://ftp.ncbi.nlm.nih.gov/genomes/all/GCA/000/012/245/GCA_000012245.1_ASM1224v1
ftp://ftp.ncbi.nlm.nih.gov/genomes/all/GCA/000/012/325/GCA_000012325.1_ASM1232v1
ftp://ftp.ncbi.nlm.nih.gov/genomes/all/GCA/000/012/345/GCA_000012345.1_ASM1234v1
ftp://ftp.ncbi.nlm.nih.gov/genomes/all/GCA/000/012/445/GCA_000012445.1_ASM1244v1
ftp://ftp.ncbi.nlm.nih.gov/genomes/all/GCA/000/012/545/GCA_000012545.1_ASM1254v1
ftp://ftp.ncbi.nlm.nih.gov/genomes/all/GCA/000/012/645/GCA_000012645.1_ASM1264v1
ftp://ftp.ncbi.nlm.nih.gov/genomes/all/GCA/000/012/745/GCA_000012745.1_ASM1274v1
ftp://ftp.ncbi.nlm.nih.gov/genomes/all/GCA/000/012/845/GCA_000012845.1_ASM1284v1
ftp://ftp.ncbi.nlm.nih.gov/genomes/all/GCA/000/012/945/GCA_000012945.1_ASM1294v1
ftp://ftp.ncbi.nlm.nih.gov/genomes/all/GCA/000/012/505/GCA_000012505.1_ASM1250v1
ftp://ftp.ncbi.nlm.nih.gov/genomes/all/GCA/000/012/525/GCA_000012525.1_ASM1252v1
ftp://ftp.ncbi.nlm.nih.gov/genomes/all/GCA/000/012/625/GCA_000012625.1_ASM1262v1
ftp://ftp.ncbi.nlm.nih.gov/genomes/all/GCA/000/012/705/GCA_000012705.1_ASM1270v1
ftp://ftp.ncbi.nlm.nih.gov/genomes/all/GCA/000/012/725/GCA_000012725.1_ASM1272v1
ftp://ftp.ncbi.nlm.nih.gov/genomes/all/GCA/000/012/825/GCA_000012825.1_ASM1282v1
ftp://ftp.ncbi.nlm.nih.gov/genomes/all/GCA/000/012/925/GCA_000012925.1_ASM1292v1
ftp://ftp.ncbi.nlm.nih.gov/genomes/all/GCA/000/013/025/GCA_000013025.1_ASM1302v1
ftp://ftp.ncbi.nlm.nih.gov/genomes/all/GCA/000/013/125/GCA_000013125.1_ASM1312v1
ftp://ftp.ncbi.nlm.nih.gov/genomes/all/GCA/000/013/225/GCA_000013225.1_ASM1322v1
ftp://ftp.ncbi.nlm.nih.gov/genomes/all/GCA/000/013/325/GCA_000013325.1_ASM1332v1
ftp://ftp.ncbi.nlm.nih.gov/genomes/all/GCA/000/013/425/GCA_000013425.1_ASM1342v1
ftp://ftp.ncbi.nlm.nih.gov/genomes/all/GCA/000/013/385/GCA_000013385.1_ASM1338v1
ftp://ftp.ncbi.nlm.nih.gov/genomes/all/GCA/000/013/485/GCA_000013485.1_ASM1348v1
ftp://ftp.ncbi.nlm.nih.gov/genomes/all/GCA/000/013/585/GCA_000013585.1_ASM1358v1
ftp://ftp.ncbi.nlm.nih.gov/genomes/all/GCA/000/013/685/GCA_000013685.1_ASM1368v1
ftp://ftp.ncbi.nlm.nih.gov/genomes/all/GCA/000/013/785/GCA_000013785.1_ASM1378v1
ftp://ftp.ncbi.nlm.nih.gov/genomes/all/GCA/000/013/885/GCA_000013885.1_ASM1388v1
ftp://ftp.ncbi.nlm.nih.gov/genomes/all/GCA/000/013/985/GCA_000013985.1_ASM1398v1
ftp://ftp.ncbi.nlm.nih.gov/genomes/all/GCA/000/014/185/GCA_000014185.1_ASM1418v1
ftp://ftp.ncbi.nlm.nih.gov/genomes/all/GCA/000/014/305/GCA_000014305.1_ASM1430v1
ftp://ftp.ncbi.nlm.nih.gov/genomes/all/GCA/000/014/545/GCA_000014545.1_ASM1454v1
ftp://ftp.ncbi.nlm.nih.gov/genomes/all/GCA/000/014/645/GCA_000014645.1_ASM1464v1
ftp://ftp.ncbi.nlm.nih.gov/genomes/all/GCA/000/014/745/GCA_000014745.1_ASM1474v1
ftp://ftp.ncbi.nlm.nih.gov/genomes/all/GCA/000/014/845/GCA_000014845.1_ASM1484v1
ftp://ftp.ncbi.nlm.nih.gov/genomes/all/GCA/000/014/945/GCA_000014945.1_ASM1494v1
ftp://ftp.ncbi.nlm.nih.gov/genomes/all/GCA/000/014/965/GCA_000014965.1_ASM1496v1
ftp://ftp.ncbi.nlm.nih.gov/genomes/all/GCA/000/015/045/GCA_000015045.1_ASM1504v1
ftp://ftp.ncbi.nlm.nih.gov/genomes/all/GCA/000/015/065/GCA_000015065.1_ASM1506v1
ftp://ftp.ncbi.nlm.nih.gov/genomes/all/GCA/000/015/145/GCA_000015145.1_ASM1514v1
ftp://ftp.ncbi.nlm.nih.gov/genomes/all/GCA/000/015/165/GCA_000015165.1_ASM1516v1
ftp://ftp.ncbi.nlm.nih.gov/genomes/all/GCA/000/015/265/GCA_000015265.1_ASM1526v1
ftp://ftp.ncbi.nlm.nih.gov/genomes/all/GCA/000/015/365/GCA_000015365.1_ASM1536v1
ftp://ftp.ncbi.nlm.nih.gov/genomes/all/GCA/000/015/205/GCA_000015205.1_ASM1520v1
ftp://ftp.ncbi.nlm.nih.gov/genomes/all/GCA/000/015/305/GCA_000015305.1_ASM1530v1
ftp://ftp.ncbi.nlm.nih.gov/genomes/all/GCA/000/015/505/GCA_000015505.1_ASM1550v1
ftp://ftp.ncbi.nlm.nih.gov/genomes/all/GCA/000/015/525/GCA_000015525.1_ASM1552v1
ftp://ftp.ncbi.nlm.nih.gov/genomes/all/GCA/000/015/605/GCA_000015605.1_ASM1560v1
ftp://ftp.ncbi.nlm.nih.gov/genomes/all/GCA/000/015/625/GCA_000015625.1_ASM1562v1
ftp://ftp.ncbi.nlm.nih.gov/genomes/all/GCA/000/015/705/GCA_000015705.1_ASM1570v1
ftp://ftp.ncbi.nlm.nih.gov/genomes/all/GCA/000/015/725/GCA_000015725.1_ASM1572v1
ftp://ftp.ncbi.nlm.nih.gov/genomes/all/GCA/000/015/825/GCA_000015825.1_ASM1582v1
ftp://ftp.ncbi.nlm.nih.gov/genomes/all/GCA/000/015/925/GCA_000015925.1_ASM1592v1
ftp://ftp.ncbi.nlm.nih.gov/genomes/all/GCA/000/016/125/GCA_000016125.1_ASM1612v1
ftp://ftp.ncbi.nlm.nih.gov/genomes/all/GCA/000/016/325/GCA_000016325.1_ASM1632v1
ftp://ftp.ncbi.nlm.nih.gov/genomes/all/GCA/000/015/325/GCA_000015325.1_ASM1532v1
ftp://ftp.ncbi.nlm.nih.gov/genomes/all/GCA/000/015/345/GCA_000015345.1_ASM1534v1
ftp://ftp.ncbi.nlm.nih.gov/genomes/all/GCA/000/015/425/GCA_000015425.1_ASM1542v1
ftp://ftp.ncbi.nlm.nih.gov/genomes/all/GCA/000/015/445/GCA_000015445.1_ASM1544v1
ftp://ftp.ncbi.nlm.nih.gov/genomes/all/GCA/000/015/545/GCA_000015545.1_ASM1554v1
ftp://ftp.ncbi.nlm.nih.gov/genomes/all/GCA/000/015/645/GCA_000015645.1_ASM1564v1
ftp://ftp.ncbi.nlm.nih.gov/genomes/all/GCA/000/015/745/GCA_000015745.1_ASM1574v1
ftp://ftp.ncbi.nlm.nih.gov/genomes/all/GCA/000/015/845/GCA_000015845.1_ASM1584v1
ftp://ftp.ncbi.nlm.nih.gov/genomes/all/GCA/000/015/945/GCA_000015945.1_ASM1594v1
ftp://ftp.ncbi.nlm.nih.gov/genomes/all/GCA/000/016/045/GCA_000016045.1_ASM1604v1
ftp://ftp.ncbi.nlm.nih.gov/genomes/all/GCA/000/016/145/GCA_000016145.1_ASM1614v1
ftp://ftp.ncbi.nlm.nih.gov/genomes/all/GCA/000/016/245/GCA_000016245.1_ASM1624v1
ftp://ftp.ncbi.nlm.nih.gov/genomes/all/GCA/000/015/465/GCA_000015465.1_ASM1546v1
ftp://ftp.ncbi.nlm.nih.gov/genomes/all/GCA/000/015/565/GCA_000015565.1_ASM1556v1
ftp://ftp.ncbi.nlm.nih.gov/genomes/all/GCA/000/015/665/GCA_000015665.1_ASM1566v1
ftp://ftp.ncbi.nlm.nih.gov/genomes/all/GCA/000/015/765/GCA_000015765.1_ASM1576v1
ftp://ftp.ncbi.nlm.nih.gov/genomes/all/GCA/000/015/865/GCA_000015865.1_ASM1586v1
ftp://ftp.ncbi.nlm.nih.gov/genomes/all/GCA/000/015/965/GCA_000015965.1_ASM1596v1
ftp://ftp.ncbi.nlm.nih.gov/genomes/all/GCA/000/016/065/GCA_000016065.1_ASM1606v1
ftp://ftp.ncbi.nlm.nih.gov/genomes/all/GCA/000/016/165/GCA_000016165.1_ASM1616v1
ftp://ftp.ncbi.nlm.nih.gov/genomes/all/GCA/000/016/185/GCA_000016185.1_ASM1618v1
ftp://ftp.ncbi.nlm.nih.gov/genomes/all/GCA/000/016/265/GCA_000016265.1_ASM1626v1
ftp://ftp.ncbi.nlm.nih.gov/genomes/all/GCA/000/016/285/GCA_000016285.1_ASM1628v1
ftp://ftp.ncbi.nlm.nih.gov/genomes/all/GCA/000/016/425/GCA_000016425.1_ASM1642v1
ftp://ftp.ncbi.nlm.nih.gov/genomes/all/GCA/000/016/525/GCA_000016525.1_ASM1652v1
ftp://ftp.ncbi.nlm.nih.gov/genomes/all/GCA/000/016/625/GCA_000016625.1_ASM1662v1
ftp://ftp.ncbi.nlm.nih.gov/genomes/all/GCA/000/016/725/GCA_000016725.1_ASM1672v1
ftp://ftp.ncbi.nlm.nih.gov/genomes/all/GCA/000/016/745/GCA_000016745.1_ASM1674v1
ftp://ftp.ncbi.nlm.nih.gov/genomes/all/GCA/000/016/825/GCA_000016825.1_ASM1682v1
ftp://ftp.ncbi.nlm.nih.gov/genomes/all/GCA/000/016/845/GCA_000016845.1_ASM1684v1
ftp://ftp.ncbi.nlm.nih.gov/genomes/all/GCA/000/016/925/GCA_000016925.1_ASM1692v1
ftp://ftp.ncbi.nlm.nih.gov/genomes/all/GCA/000/016/945/GCA_000016945.1_ASM1694v1
ftp://ftp.ncbi.nlm.nih.gov/genomes/all/GCA/000/017/045/GCA_000017045.1_ASM1704v1
ftp://ftp.ncbi.nlm.nih.gov/genomes/all/GCA/000/017/145/GCA_000017145.1_ASM1714v1
ftp://ftp.ncbi.nlm.nih.gov/genomes/all/GCA/000/017/245/GCA_000017245.1_ASM1724v1
ftp://ftp.ncbi.nlm.nih.gov/genomes/all/GCA/000/016/105/GCA_000016105.1_ASM1610v1
ftp://ftp.ncbi.nlm.nih.gov/genomes/all/GCA/000/016/205/GCA_000016205.1_ASM1620v1
ftp://ftp.ncbi.nlm.nih.gov/genomes/all/GCA/000/016/305/GCA_000016305.1_ASM1630v1
ftp://ftp.ncbi.nlm.nih.gov/genomes/all/GCA/000/016/505/GCA_000016505.1_ASM1650v1
ftp://ftp.ncbi.nlm.nih.gov/genomes/all/GCA/000/016/605/GCA_000016605.1_ASM1660v1
ftp://ftp.ncbi.nlm.nih.gov/genomes/all/GCA/000/016/805/GCA_000016805.1_ASM1680v1
ftp://ftp.ncbi.nlm.nih.gov/genomes/all/GCA/000/016/905/GCA_000016905.1_ASM1690v1
ftp://ftp.ncbi.nlm.nih.gov/genomes/all/GCA/000/017/005/GCA_000017005.1_ASM1700v1
ftp://ftp.ncbi.nlm.nih.gov/genomes/all/GCA/000/017/025/GCA_000017025.1_ASM1702v1
ftp://ftp.ncbi.nlm.nih.gov/genomes/all/GCA/000/016/345/GCA_000016345.1_ASM1634v1
ftp://ftp.ncbi.nlm.nih.gov/genomes/all/GCA/000/016/445/GCA_000016445.1_ASM1644v1
ftp://ftp.ncbi.nlm.nih.gov/genomes/all/GCA/000/016/465/GCA_000016465.1_ASM1646v1
ftp://ftp.ncbi.nlm.nih.gov/genomes/all/GCA/000/016/545/GCA_000016545.1_ASM1654v1
ftp://ftp.ncbi.nlm.nih.gov/genomes/all/GCA/000/016/645/GCA_000016645.1_ASM1664v1
ftp://ftp.ncbi.nlm.nih.gov/genomes/all/GCA/000/016/665/GCA_000016665.1_ASM1666v1
ftp://ftp.ncbi.nlm.nih.gov/genomes/all/GCA/000/016/765/GCA_000016765.1_ASM1676v1
ftp://ftp.ncbi.nlm.nih.gov/genomes/all/GCA/000/016/965/GCA_000016965.1_ASM1696v1
ftp://ftp.ncbi.nlm.nih.gov/genomes/all/GCA/000/017/065/GCA_000017065.1_ASM1706v1
ftp://ftp.ncbi.nlm.nih.gov/genomes/all/GCA/000/017/165/GCA_000017165.1_ASM1716v1
ftp://ftp.ncbi.nlm.nih.gov/genomes/all/GCA/000/016/385/GCA_000016385.1_ASM1638v1
ftp://ftp.ncbi.nlm.nih.gov/genomes/all/GCA/000/016/485/GCA_000016485.1_ASM1648v1
ftp://ftp.ncbi.nlm.nih.gov/genomes/all/GCA/000/016/685/GCA_000016685.1_ASM1668v1
ftp://ftp.ncbi.nlm.nih.gov/genomes/all/GCA/000/016/785/GCA_000016785.1_ASM1678v1
ftp://ftp.ncbi.nlm.nih.gov/genomes/all/GCA/000/016/985/GCA_000016985.1_ASM1698v1
ftp://ftp.ncbi.nlm.nih.gov/genomes/all/GCA/000/017/085/GCA_000017085.1_ASM1708v1
ftp://ftp.ncbi.nlm.nih.gov/genomes/all/GCA/000/017/185/GCA_000017185.1_ASM1718v1
ftp://ftp.ncbi.nlm.nih.gov/genomes/all/GCA/000/017/405/GCA_000017405.1_ASM1740v1
ftp://ftp.ncbi.nlm.nih.gov/genomes/all/GCA/000/017/485/GCA_000017485.1_ASM1748v1
ftp://ftp.ncbi.nlm.nih.gov/genomes/all/GCA/000/017/105/GCA_000017105.1_ASM1710v1
ftp://ftp.ncbi.nlm.nih.gov/genomes/all/GCA/000/017/205/GCA_000017205.1_ASM1720v1
ftp://ftp.ncbi.nlm.nih.gov/genomes/all/GCA/000/017/305/GCA_000017305.1_ASM1730v1
ftp://ftp.ncbi.nlm.nih.gov/genomes/all/GCA/000/017/325/GCA_000017325.1_ASM1732v1
ftp://ftp.ncbi.nlm.nih.gov/genomes/all/GCA/000/017/425/GCA_000017425.1_ASM1742v1
ftp://ftp.ncbi.nlm.nih.gov/genomes/all/GCA/000/017/525/GCA_000017525.1_ASM1752v1
ftp://ftp.ncbi.nlm.nih.gov/genomes/all/GCA/000/017/625/GCA_000017625.1_ASM1762v1
ftp://ftp.ncbi.nlm.nih.gov/genomes/all/GCA/000/018/025/GCA_000018025.1_ASM1802v1
ftp://ftp.ncbi.nlm.nih.gov/genomes/all/GCA/000/022/625/GCA_000022625.1_ASM2262v1
ftp://ftp.ncbi.nlm.nih.gov/genomes/all/GCA/000/022/725/GCA_000022725.1_ASM2272v1
ftp://ftp.ncbi.nlm.nih.gov/genomes/all/GCA/000/022/825/GCA_000022825.1_ASM2282v1
ftp://ftp.ncbi.nlm.nih.gov/genomes/all/GCA/000/022/845/GCA_000022845.1_ASM2284v1
ftp://ftp.ncbi.nlm.nih.gov/genomes/all/GCA/000/022/925/GCA_000022925.1_ASM2292v1
ftp://ftp.ncbi.nlm.nih.gov/genomes/all/GCA/000/022/945/GCA_000022945.1_ASM2294v1
ftp://ftp.ncbi.nlm.nih.gov/genomes/all/GCA/000/023/025/GCA_000023025.1_ASM2302v1
ftp://ftp.ncbi.nlm.nih.gov/genomes/all/GCA/000/023/045/GCA_000023045.1_ASM2304v1
ftp://ftp.ncbi.nlm.nih.gov/genomes/all/GCA/000/023/145/GCA_000023145.1_ASM2314v1
ftp://ftp.ncbi.nlm.nih.gov/genomes/all/GCA/000/023/245/GCA_000023245.1_ASM2324v1
ftp://ftp.ncbi.nlm.nih.gov/genomes/all/GCA/000/023/445/GCA_000023445.1_ASM2344v1
ftp://ftp.ncbi.nlm.nih.gov/genomes/all/GCA/000/023/545/GCA_000023545.1_ASM2354v1
ftp://ftp.ncbi.nlm.nih.gov/genomes/all/GCA/000/023/745/GCA_000023745.1_ASM2374v1
ftp://ftp.ncbi.nlm.nih.gov/genomes/all/GCA/000/023/845/GCA_000023845.1_ASM2384v1
ftp://ftp.ncbi.nlm.nih.gov/genomes/all/GCA/000/023/945/GCA_000023945.1_ASM2394v1
ftp://ftp.ncbi.nlm.nih.gov/genomes/all/GCA/000/024/065/GCA_000024065.1_ASM2406v1
ftp://ftp.ncbi.nlm.nih.gov/genomes/all/GCA/000/024/145/GCA_000024145.1_ASM2414v1
ftp://ftp.ncbi.nlm.nih.gov/genomes/all/GCA/000/025/125/GCA_000025125.1_ASM2512v1
ftp://ftp.ncbi.nlm.nih.gov/genomes/all/GCA/000/025/325/GCA_000025325.1_ASM2532v1
ftp://ftp.ncbi.nlm.nih.gov/genomes/all/GCA/000/025/425/GCA_000025425.1_ASM2542v1
ftp://ftp.ncbi.nlm.nih.gov/genomes/all/GCA/000/025/525/GCA_000025525.1_ASM2552v1
ftp://ftp.ncbi.nlm.nih.gov/genomes/all/GCA/000/025/625/GCA_000025625.1_ASM2562v1
ftp://ftp.ncbi.nlm.nih.gov/genomes/all/GCA/000/025/725/GCA_000025725.1_ASM2572v1
ftp://ftp.ncbi.nlm.nih.gov/genomes/all/GCA/000/025/825/GCA_000025825.1_ASM2582v1
ftp://ftp.ncbi.nlm.nih.gov/genomes/all/GCA/000/025/845/GCA_000025845.1_ASM2584v1
ftp://ftp.ncbi.nlm.nih.gov/genomes/all/GCA/000/025/925/GCA_000025925.1_ASM2592v1
ftp://ftp.ncbi.nlm.nih.gov/genomes/all/GCA/000/026/025/GCA_000026025.1_ASM2602v1
ftp://ftp.ncbi.nlm.nih.gov/genomes/all/GCA/000/026/045/GCA_000026045.1_ASM2604v1
ftp://ftp.ncbi.nlm.nih.gov/genomes/all/GCA/000/090/965/GCA_000090965.1_ASM9096v1
ftp://ftp.ncbi.nlm.nih.gov/genomes/all/GCA/000/091/785/GCA_000091785.1_ASM9178v1
ftp://ftp.ncbi.nlm.nih.gov/genomes/all/GCA/000/091/985/GCA_000091985.1_ASM9198v1
ftp://ftp.ncbi.nlm.nih.gov/genomes/all/GCA/000/092/105/GCA_000092105.1_ASM9210v1
ftp://ftp.ncbi.nlm.nih.gov/genomes/all/GCA/000/092/185/GCA_000092185.1_ASM9218v1
ftp://ftp.ncbi.nlm.nih.gov/genomes/all/GCA/000/092/205/GCA_000092205.1_ASM9220v1
ftp://ftp.ncbi.nlm.nih.gov/genomes/all/GCA/000/092/285/GCA_000092285.1_ASM9228v1
ftp://ftp.ncbi.nlm.nih.gov/genomes/all/GCA/000/092/305/GCA_000092305.1_ASM9230v1
ftp://ftp.ncbi.nlm.nih.gov/genomes/all/GCA/000/091/125/GCA_000091125.1_ASM9112v1
ftp://ftp.ncbi.nlm.nih.gov/genomes/all/GCA/000/091/325/GCA_000091325.1_ASM9132v1
ftp://ftp.ncbi.nlm.nih.gov/genomes/all/GCA/000/091/545/GCA_000091545.1_ASM9154v1
ftp://ftp.ncbi.nlm.nih.gov/genomes/all/GCA/000/091/645/GCA_000091645.1_ASM9164v1
ftp://ftp.ncbi.nlm.nih.gov/genomes/all/GCA/000/091/725/GCA_000091725.1_ASM9172v1
ftp://ftp.ncbi.nlm.nih.gov/genomes/all/GCA/000/092/045/GCA_000092045.1_ASM9204v1
ftp://ftp.ncbi.nlm.nih.gov/genomes/all/GCA/000/092/245/GCA_000092245.1_ASM9224v1
ftp://ftp.ncbi.nlm.nih.gov/genomes/all/GCA/000/092/345/GCA_000092345.1_ASM9234v1
ftp://ftp.ncbi.nlm.nih.gov/genomes/all/GCA/000/092/445/GCA_000092445.1_ASM9244v1
ftp://ftp.ncbi.nlm.nih.gov/genomes/all/GCA/000/092/225/GCA_000092225.1_ASM9222v1
ftp://ftp.ncbi.nlm.nih.gov/genomes/all/GCA/000/092/325/GCA_000092325.1_ASM9232v1
ftp://ftp.ncbi.nlm.nih.gov/genomes/all/GCA/000/092/425/GCA_000092425.1_ASM9242v1
ftp://ftp.ncbi.nlm.nih.gov/genomes/all/GCA/000/092/525/GCA_000092525.1_ASM9252v1
ftp://ftp.ncbi.nlm.nih.gov/genomes/all/GCA/000/092/625/GCA_000092625.1_ASM9262v1
ftp://ftp.ncbi.nlm.nih.gov/genomes/all/GCA/000/092/725/GCA_000092725.1_ASM9272v1
ftp://ftp.ncbi.nlm.nih.gov/genomes/all/GCA/000/092/825/GCA_000092825.1_ASM9282v1
ftp://ftp.ncbi.nlm.nih.gov/genomes/all/GCA/000/092/925/GCA_000092925.1_ASM9292v1
ftp://ftp.ncbi.nlm.nih.gov/genomes/all/GCA/000/093/025/GCA_000093025.1_ASM9302v1
ftp://ftp.ncbi.nlm.nih.gov/genomes/all/GCA/000/092/265/GCA_000092265.1_ASM9226v1
ftp://ftp.ncbi.nlm.nih.gov/genomes/all/GCA/000/092/365/GCA_000092365.1_ASM9236v1
ftp://ftp.ncbi.nlm.nih.gov/genomes/all/GCA/000/092/385/GCA_000092385.1_ASM9238v1
ftp://ftp.ncbi.nlm.nih.gov/genomes/all/GCA/000/092/465/GCA_000092465.1_ASM9246v1
ftp://ftp.ncbi.nlm.nih.gov/genomes/all/GCA/000/092/485/GCA_000092485.1_ASM9248v1
ftp://ftp.ncbi.nlm.nih.gov/genomes/all/GCA/000/092/565/GCA_000092565.1_ASM9256v1
ftp://ftp.ncbi.nlm.nih.gov/genomes/all/GCA/000/092/585/GCA_000092585.1_ASM9258v1
ftp://ftp.ncbi.nlm.nih.gov/genomes/all/GCA/000/092/665/GCA_000092665.1_ASM9266v1
ftp://ftp.ncbi.nlm.nih.gov/genomes/all/GCA/000/092/685/GCA_000092685.1_ASM9268v1
ftp://ftp.ncbi.nlm.nih.gov/genomes/all/GCA/000/092/785/GCA_000092785.1_ASM9278v1
ftp://ftp.ncbi.nlm.nih.gov/genomes/all/GCA/000/092/885/GCA_000092885.1_ASM9288v1
ftp://ftp.ncbi.nlm.nih.gov/genomes/all/GCA/000/092/405/GCA_000092405.1_ASM9240v1
ftp://ftp.ncbi.nlm.nih.gov/genomes/all/GCA/000/092/505/GCA_000092505.1_ASM9250v1
ftp://ftp.ncbi.nlm.nih.gov/genomes/all/GCA/000/092/705/GCA_000092705.1_ASM9270v1
ftp://ftp.ncbi.nlm.nih.gov/genomes/all/GCA/000/092/805/GCA_000092805.1_ASM9280v1
ftp://ftp.ncbi.nlm.nih.gov/genomes/all/GCA/000/092/905/GCA_000092905.1_ASM9290v1
ftp://ftp.ncbi.nlm.nih.gov/genomes/all/GCA/000/093/005/GCA_000093005.1_ASM9300v1
ftp://ftp.ncbi.nlm.nih.gov/genomes/all/GCA/000/092/545/GCA_000092545.1_ASM9254v1
ftp://ftp.ncbi.nlm.nih.gov/genomes/all/GCA/000/092/645/GCA_000092645.1_ASM9264v1
ftp://ftp.ncbi.nlm.nih.gov/genomes/all/GCA/000/092/745/GCA_000092745.1_ASM9274v1
ftp://ftp.ncbi.nlm.nih.gov/genomes/all/GCA/000/092/765/GCA_000092765.1_ASM9276v1
ftp://ftp.ncbi.nlm.nih.gov/genomes/all/GCA/000/092/845/GCA_000092845.1_ASM9284v1
ftp://ftp.ncbi.nlm.nih.gov/genomes/all/GCA/000/092/865/GCA_000092865.1_ASM9286v1
ftp://ftp.ncbi.nlm.nih.gov/genomes/all/GCA/000/092/945/GCA_000092945.1_ASM9294v1
ftp://ftp.ncbi.nlm.nih.gov/genomes/all/GCA/000/092/965/GCA_000092965.1_ASM9296v1
ftp://ftp.ncbi.nlm.nih.gov/genomes/all/GCA/000/093/065/GCA_000093065.1_ASM9306v1
ftp://ftp.ncbi.nlm.nih.gov/genomes/all/GCA/000/093/165/GCA_000093165.1_ASM9316v1
ftp://ftp.ncbi.nlm.nih.gov/genomes/all/GCA/000/092/985/GCA_000092985.1_ASM9298v1
ftp://ftp.ncbi.nlm.nih.gov/genomes/all/GCA/000/093/085/GCA_000093085.1_ASM9308v1
ftp://ftp.ncbi.nlm.nih.gov/genomes/all/GCA/000/093/185/GCA_000093185.1_ASM9318v1
ftp://ftp.ncbi.nlm.nih.gov/genomes/all/GCA/000/152/165/GCA_000152165.1_ASM15216v1
ftp://ftp.ncbi.nlm.nih.gov/genomes/all/GCA/000/165/905/GCA_000165905.1_ASM16590v1
ftp://ftp.ncbi.nlm.nih.gov/genomes/all/GCA/000/166/315/GCA_000166315.1_ASM16631v1
ftp://ftp.ncbi.nlm.nih.gov/genomes/all/GCA/000/166/335/GCA_000166335.1_ASM16633v1
ftp://ftp.ncbi.nlm.nih.gov/genomes/all/GCA/000/166/415/GCA_000166415.1_ASM16641v1
ftp://ftp.ncbi.nlm.nih.gov/genomes/all/GCA/000/168/755/GCA_000168755.1_ASM16875v1
ftp://ftp.ncbi.nlm.nih.gov/genomes/all/GCA/000/173/515/GCA_000173515.1_ASM17351v1
ftp://ftp.ncbi.nlm.nih.gov/genomes/all/GCA/000/174/075/GCA_000174075.1_ASM17407v1
ftp://ftp.ncbi.nlm.nih.gov/genomes/all/GCA/000/174/055/GCA_000174055.1_ASM17405v1
ftp://ftp.ncbi.nlm.nih.gov/genomes/all/GCA/000/183/345/GCA_000183345.1_ASM18334v1
ftp://ftp.ncbi.nlm.nih.gov/genomes/all/GCA/000/183/425/GCA_000183425.1_ASM18342v1
ftp://ftp.ncbi.nlm.nih.gov/genomes/all/GCA/000/189/535/GCA_000189535.1_ASM18953v1
ftp://ftp.ncbi.nlm.nih.gov/genomes/all/GCA/000/189/575/GCA_000189575.1_ASM18957v1
ftp://ftp.ncbi.nlm.nih.gov/genomes/all/GCA/000/190/315/GCA_000190315.1_ASM19031v1
ftp://ftp.ncbi.nlm.nih.gov/genomes/all/GCA/000/189/415/GCA_000189415.1_ASM18941v1
ftp://ftp.ncbi.nlm.nih.gov/genomes/all/GCA/000/189/495/GCA_000189495.1_ASM18949v1
ftp://ftp.ncbi.nlm.nih.gov/genomes/all/GCA/000/189/515/GCA_000189515.1_ASM18951v1
ftp://ftp.ncbi.nlm.nih.gov/genomes/all/GCA/000/189/555/GCA_000189555.1_ASM18955v1
ftp://ftp.ncbi.nlm.nih.gov/genomes/all/GCA/000/179/035/GCA_000179035.2_ASM17903v2
ftp://ftp.ncbi.nlm.nih.gov/genomes/all/GCA/000/190/575/GCA_000190575.1_ASM19057v1
ftp://ftp.ncbi.nlm.nih.gov/genomes/all/GCA/000/165/715/GCA_000165715.3_ASM16571v3
ftp://ftp.ncbi.nlm.nih.gov/genomes/all/GCA/000/190/535/GCA_000190535.1_ASM19053v1
ftp://ftp.ncbi.nlm.nih.gov/genomes/all/GCA/000/191/165/GCA_000191165.1_ASM19116v1
ftp://ftp.ncbi.nlm.nih.gov/genomes/all/GCA/000/190/435/GCA_000190435.1_ASM19043v1
ftp://ftp.ncbi.nlm.nih.gov/genomes/all/GCA/000/190/555/GCA_000190555.1_ASM19055v1
ftp://ftp.ncbi.nlm.nih.gov/genomes/all/GCA/000/190/635/GCA_000190635.1_ASM19063v1
ftp://ftp.ncbi.nlm.nih.gov/genomes/all/GCA/000/191/445/GCA_000191445.1_ASM19144v1
ftp://ftp.ncbi.nlm.nih.gov/genomes/all/GCA/000/190/515/GCA_000190515.1_ASM19051v1
ftp://ftp.ncbi.nlm.nih.gov/genomes/all/GCA/000/190/595/GCA_000190595.1_ASM19059v1
ftp://ftp.ncbi.nlm.nih.gov/genomes/all/GCA/000/191/145/GCA_000191145.1_ASM19114v1
ftp://ftp.ncbi.nlm.nih.gov/genomes/all/GCA/000/190/735/GCA_000190735.2_ASM19073v2
ftp://ftp.ncbi.nlm.nih.gov/genomes/all/GCA/000/195/315/GCA_000195315.1_ASM19531v1
ftp://ftp.ncbi.nlm.nih.gov/genomes/all/GCA/000/159/155/GCA_000159155.2_ASM15915v2
ftp://ftp.ncbi.nlm.nih.gov/genomes/all/GCA/000/195/515/GCA_000195515.1_ASM19551v1
ftp://ftp.ncbi.nlm.nih.gov/genomes/all/GCA/000/195/555/GCA_000195555.1_ASM19555v1
ftp://ftp.ncbi.nlm.nih.gov/genomes/all/GCA/000/195/695/GCA_000195695.1_ASM19569v1
ftp://ftp.ncbi.nlm.nih.gov/genomes/all/GCA/000/195/795/GCA_000195795.1_ASM19579v1
ftp://ftp.ncbi.nlm.nih.gov/genomes/all/GCA/000/195/995/GCA_000195995.1_ASM19599v1
ftp://ftp.ncbi.nlm.nih.gov/genomes/all/GCA/000/196/095/GCA_000196095.1_ASM19609v1
ftp://ftp.ncbi.nlm.nih.gov/genomes/all/GCA/000/196/295/GCA_000196295.1_ASM19629v1
ftp://ftp.ncbi.nlm.nih.gov/genomes/all/GCA/000/196/315/GCA_000196315.1_ASM19631v1
ftp://ftp.ncbi.nlm.nih.gov/genomes/all/GCA/000/195/535/GCA_000195535.1_ASM19553v1
ftp://ftp.ncbi.nlm.nih.gov/genomes/all/GCA/000/195/675/GCA_000195675.1_ASM19567v1
ftp://ftp.ncbi.nlm.nih.gov/genomes/all/GCA/000/195/875/GCA_000195875.1_ASM19587v1
ftp://ftp.ncbi.nlm.nih.gov/genomes/all/GCA/000/195/975/GCA_000195975.1_ASM19597v1
ftp://ftp.ncbi.nlm.nih.gov/genomes/all/GCA/000/196/075/GCA_000196075.1_ASM19607v1
ftp://ftp.ncbi.nlm.nih.gov/genomes/all/GCA/000/196/175/GCA_000196175.1_ASM19617v1
ftp://ftp.ncbi.nlm.nih.gov/genomes/all/GCA/000/196/275/GCA_000196275.1_ASM19627v1
ftp://ftp.ncbi.nlm.nih.gov/genomes/all/GCA/000/195/575/GCA_000195575.1_ASM19557v1
ftp://ftp.ncbi.nlm.nih.gov/genomes/all/GCA/000/195/715/GCA_000195715.1_ASM19571v1
ftp://ftp.ncbi.nlm.nih.gov/genomes/all/GCA/000/195/815/GCA_000195815.1_ASM19581v1
ftp://ftp.ncbi.nlm.nih.gov/genomes/all/GCA/000/195/915/GCA_000195915.1_ASM19591v1
ftp://ftp.ncbi.nlm.nih.gov/genomes/all/GCA/000/196/015/GCA_000196015.1_ASM19601v1
ftp://ftp.ncbi.nlm.nih.gov/genomes/all/GCA/000/196/035/GCA_000196035.1_ASM19603v1
ftp://ftp.ncbi.nlm.nih.gov/genomes/all/GCA/000/196/115/GCA_000196115.1_ASM19611v1
ftp://ftp.ncbi.nlm.nih.gov/genomes/all/GCA/000/195/735/GCA_000195735.1_ASM19573v1
ftp://ftp.ncbi.nlm.nih.gov/genomes/all/GCA/000/195/755/GCA_000195755.1_ASM19575v1
ftp://ftp.ncbi.nlm.nih.gov/genomes/all/GCA/000/195/855/GCA_000195855.1_ASM19585v1
ftp://ftp.ncbi.nlm.nih.gov/genomes/all/GCA/000/196/055/GCA_000196055.1_ASM19605v1
ftp://ftp.ncbi.nlm.nih.gov/genomes/all/GCA/000/196/155/GCA_000196155.1_ASM19615v1
ftp://ftp.ncbi.nlm.nih.gov/genomes/all/GCA/000/196/255/GCA_000196255.1_ASM19625v1
ftp://ftp.ncbi.nlm.nih.gov/genomes/all/GCA/000/196/355/GCA_000196355.1_ASM19635v1
ftp://ftp.ncbi.nlm.nih.gov/genomes/all/GCA/000/196/455/GCA_000196455.1_ASM19645v1
ftp://ftp.ncbi.nlm.nih.gov/genomes/all/GCA/000/196/555/GCA_000196555.1_ASM19655v1
ftp://ftp.ncbi.nlm.nih.gov/genomes/all/GCA/000/196/475/GCA_000196475.1_ASM19647v1
ftp://ftp.ncbi.nlm.nih.gov/genomes/all/GCA/000/196/575/GCA_000196575.1_ASM19657v1
ftp://ftp.ncbi.nlm.nih.gov/genomes/all/GCA/000/196/695/GCA_000196695.1_ASM19669v1
ftp://ftp.ncbi.nlm.nih.gov/genomes/all/GCA/000/196/795/GCA_000196795.1_ASM19679v1
ftp://ftp.ncbi.nlm.nih.gov/genomes/all/GCA/000/196/895/GCA_000196895.1_ASM19689v1
ftp://ftp.ncbi.nlm.nih.gov/genomes/all/GCA/000/196/395/GCA_000196395.1_ASM19639v1
ftp://ftp.ncbi.nlm.nih.gov/genomes/all/GCA/000/196/495/GCA_000196495.1_ASM19649v1
ftp://ftp.ncbi.nlm.nih.gov/genomes/all/GCA/000/196/515/GCA_000196515.1_ASM19651v1
ftp://ftp.ncbi.nlm.nih.gov/genomes/all/GCA/000/196/595/GCA_000196595.1_ASM19659v1
ftp://ftp.ncbi.nlm.nih.gov/genomes/all/GCA/000/196/615/GCA_000196615.1_ASM19661v1
ftp://ftp.ncbi.nlm.nih.gov/genomes/all/GCA/000/196/815/GCA_000196815.1_ASM19681v1
ftp://ftp.ncbi.nlm.nih.gov/genomes/all/GCA/000/197/735/GCA_000197735.1_ASM19773v1
ftp://ftp.ncbi.nlm.nih.gov/genomes/all/GCA/000/200/475/GCA_000200475.1_ASM20047v1
ftp://ftp.ncbi.nlm.nih.gov/genomes/all/GCA/000/196/135/GCA_000196135.1_ASM19613v1
ftp://ftp.ncbi.nlm.nih.gov/genomes/all/GCA/000/196/215/GCA_000196215.1_ASM19621v1
ftp://ftp.ncbi.nlm.nih.gov/genomes/all/GCA/000/196/235/GCA_000196235.1_ASM19623v1
ftp://ftp.ncbi.nlm.nih.gov/genomes/all/GCA/000/196/335/GCA_000196335.1_ASM19633v1
ftp://ftp.ncbi.nlm.nih.gov/genomes/all/GCA/000/196/435/GCA_000196435.1_ASM19643v1
ftp://ftp.ncbi.nlm.nih.gov/genomes/all/GCA/000/196/535/GCA_000196535.1_ASM19653v1
ftp://ftp.ncbi.nlm.nih.gov/genomes/all/GCA/000/196/735/GCA_000196735.1_ASM19673v1
ftp://ftp.ncbi.nlm.nih.gov/genomes/all/GCA/000/196/835/GCA_000196835.1_ASM19683v1
ftp://ftp.ncbi.nlm.nih.gov/genomes/all/GCA/000/168/335/GCA_000168335.1_ASM16833v1
ftp://ftp.ncbi.nlm.nih.gov/genomes/all/GCA/000/173/535/GCA_000173535.1_ASM17353v1
ftp://ftp.ncbi.nlm.nih.gov/genomes/all/GCA/000/183/135/GCA_000183135.1_ASM18313v1
ftp://ftp.ncbi.nlm.nih.gov/genomes/all/GCA/000/183/245/GCA_000183245.1_ASM18324v1
ftp://ftp.ncbi.nlm.nih.gov/genomes/all/GCA/000/183/285/GCA_000183285.1_ASM18328v1
ftp://ftp.ncbi.nlm.nih.gov/genomes/all/GCA/000/183/385/GCA_000183385.1_ASM18338v1
ftp://ftp.ncbi.nlm.nih.gov/genomes/all/GCA/000/183/405/GCA_000183405.1_ASM18340v1
ftp://ftp.ncbi.nlm.nih.gov/genomes/all/GCA/000/183/365/GCA_000183365.1_ASM18336v1
ftp://ftp.ncbi.nlm.nih.gov/genomes/all/GCA/000/183/305/GCA_000183305.1_ASM18330v1
ftp://ftp.ncbi.nlm.nih.gov/genomes/all/GCA/000/187/005/GCA_000187005.1_ASM18700v1
ftp://ftp.ncbi.nlm.nih.gov/genomes/all/GCA/000/178/975/GCA_000178975.2_ASM17897v2
ftp://ftp.ncbi.nlm.nih.gov/genomes/all/GCA/000/187/705/GCA_000187705.1_ASM18770v1
ftp://ftp.ncbi.nlm.nih.gov/genomes/all/GCA/000/188/735/GCA_000188735.1_ASM18873v1
ftp://ftp.ncbi.nlm.nih.gov/genomes/all/GCA/000/188/215/GCA_000188215.1_ASM18821v1
ftp://ftp.ncbi.nlm.nih.gov/genomes/all/GCA/000/188/715/GCA_000188715.1_ASM18871v1
ftp://ftp.ncbi.nlm.nih.gov/genomes/all/GCA/000/176/855/GCA_000176855.2_ASM17685v2
ftp://ftp.ncbi.nlm.nih.gov/genomes/all/GCA/000/193/395/GCA_000193395.1_ASM19339v1
ftp://ftp.ncbi.nlm.nih.gov/genomes/all/GCA/000/194/605/GCA_000194605.1_ASM19460v1
ftp://ftp.ncbi.nlm.nih.gov/genomes/all/GCA/000/194/805/GCA_000194805.1_ASM19480v1
ftp://ftp.ncbi.nlm.nih.gov/genomes/all/GCA/000/194/135/GCA_000194135.1_ASM19413v1
ftp://ftp.ncbi.nlm.nih.gov/genomes/all/GCA/000/194/625/GCA_000194625.1_ASM19462v1
ftp://ftp.ncbi.nlm.nih.gov/genomes/all/GCA/000/153/165/GCA_000153165.2_ASM15316v2
ftp://ftp.ncbi.nlm.nih.gov/genomes/all/GCA/000/154/585/GCA_000154585.2_ASM15458v2
ftp://ftp.ncbi.nlm.nih.gov/genomes/all/GCA/000/194/115/GCA_000194115.1_ASM19411v1
ftp://ftp.ncbi.nlm.nih.gov/genomes/all/GCA/000/146/185/GCA_000146185.1_ASM14618v1
ftp://ftp.ncbi.nlm.nih.gov/genomes/all/GCA/000/194/745/GCA_000194745.1_ASM19474v1
ftp://ftp.ncbi.nlm.nih.gov/genomes/all/GCA/000/194/765/GCA_000194765.1_ASM19476v1
ftp://ftp.ncbi.nlm.nih.gov/genomes/all/GCA/000/194/785/GCA_000194785.1_ASM19478v1
ftp://ftp.ncbi.nlm.nih.gov/genomes/all/GCA/000/195/065/GCA_000195065.1_ASM19506v1
ftp://ftp.ncbi.nlm.nih.gov/genomes/all/GCA/000/195/085/GCA_000195085.1_ASM19508v1
ftp://ftp.ncbi.nlm.nih.gov/genomes/all/GCA/000/195/105/GCA_000195105.1_ASM19510v1
ftp://ftp.ncbi.nlm.nih.gov/genomes/all/GCA/000/172/575/GCA_000172575.2_ASM17257v2
ftp://ftp.ncbi.nlm.nih.gov/genomes/all/GCA/000/195/335/GCA_000195335.1_ASM19533v1
ftp://ftp.ncbi.nlm.nih.gov/genomes/all/GCA/000/164/695/GCA_000164695.2_ASM16469v2
ftp://ftp.ncbi.nlm.nih.gov/genomes/all/GCA/000/148/935/GCA_000148935.1_ASM14893v1
ftp://ftp.ncbi.nlm.nih.gov/genomes/all/GCA/000/166/635/GCA_000166635.2_ASM16663v1
ftp://ftp.ncbi.nlm.nih.gov/genomes/all/GCA/000/152/825/GCA_000152825.2_ASM15282v2
ftp://ftp.ncbi.nlm.nih.gov/genomes/all/GCA/000/195/275/GCA_000195275.1_ASM19527v1
ftp://ftp.ncbi.nlm.nih.gov/genomes/all/GCA/000/195/295/GCA_000195295.1_ASM19529v1
ftp://ftp.ncbi.nlm.nih.gov/genomes/all/GCA/000/166/055/GCA_000166055.1_ASM16605v1
ftp://ftp.ncbi.nlm.nih.gov/genomes/all/GCA/000/166/135/GCA_000166135.1_ASM16613v1
ftp://ftp.ncbi.nlm.nih.gov/genomes/all/GCA/000/166/295/GCA_000166295.1_ASM16629v1
ftp://ftp.ncbi.nlm.nih.gov/genomes/all/GCA/000/166/395/GCA_000166395.1_ASM16639v1
ftp://ftp.ncbi.nlm.nih.gov/genomes/all/GCA/000/166/935/GCA_000166935.1_ASM16693v1
ftp://ftp.ncbi.nlm.nih.gov/genomes/all/GCA/000/173/475/GCA_000173475.1_ASM17347v1
ftp://ftp.ncbi.nlm.nih.gov/genomes/all/GCA/000/173/495/GCA_000173495.1_ASM17349v1
ftp://ftp.ncbi.nlm.nih.gov/genomes/all/GCA/000/182/835/GCA_000182835.1_ASM18283v1
ftp://ftp.ncbi.nlm.nih.gov/genomes/all/GCA/000/183/115/GCA_000183115.1_ASM18311v1
ftp://ftp.ncbi.nlm.nih.gov/genomes/all/GCA/000/183/185/GCA_000183185.1_ASM18318v1
ftp://ftp.ncbi.nlm.nih.gov/genomes/all/GCA/000/183/225/GCA_000183225.1_ASM18322v1
ftp://ftp.ncbi.nlm.nih.gov/genomes/all/GCA/000/184/325/GCA_000184325.1_ASM18432v1
ftp://ftp.ncbi.nlm.nih.gov/genomes/all/GCA/000/184/925/GCA_000184925.1_ASM18492v1
ftp://ftp.ncbi.nlm.nih.gov/genomes/all/GCA/000/185/185/GCA_000185185.1_ASM18518v1
ftp://ftp.ncbi.nlm.nih.gov/genomes/all/GCA/000/185/205/GCA_000185205.1_ASM18520v1
ftp://ftp.ncbi.nlm.nih.gov/genomes/all/GCA/000/185/805/GCA_000185805.1_ASM18580v1
ftp://ftp.ncbi.nlm.nih.gov/genomes/all/GCA/000/175/295/GCA_000175295.2_ASM17529v2
ftp://ftp.ncbi.nlm.nih.gov/genomes/all/GCA/000/184/205/GCA_000184205.1_ASM18420v1
ftp://ftp.ncbi.nlm.nih.gov/genomes/all/GCA/000/184/435/GCA_000184435.1_ASM18443v1
ftp://ftp.ncbi.nlm.nih.gov/genomes/all/GCA/000/184/745/GCA_000184745.1_ASM18474v1
ftp://ftp.ncbi.nlm.nih.gov/genomes/all/GCA/000/185/225/GCA_000185225.1_ASM18522v1
ftp://ftp.ncbi.nlm.nih.gov/genomes/all/GCA/000/185/905/GCA_000185905.1_ASM18590v1
ftp://ftp.ncbi.nlm.nih.gov/genomes/all/GCA/000/186/005/GCA_000186005.1_ASM18600v1
ftp://ftp.ncbi.nlm.nih.gov/genomes/all/GCA/000/186/225/GCA_000186225.1_ASM18622v1
ftp://ftp.ncbi.nlm.nih.gov/genomes/all/GCA/000/186/245/GCA_000186245.1_ASM18624v1
ftp://ftp.ncbi.nlm.nih.gov/genomes/all/GCA/000/151/105/GCA_000151105.2_ASM15110v2
ftp://ftp.ncbi.nlm.nih.gov/genomes/all/GCA/000/175/935/GCA_000175935.2_ASM17593v2
ftp://ftp.ncbi.nlm.nih.gov/genomes/all/GCA/000/178/875/GCA_000178875.2_ASM17887v2
ftp://ftp.ncbi.nlm.nih.gov/genomes/all/GCA/000/174/795/GCA_000174795.2_ASM17479v2
ftp://ftp.ncbi.nlm.nih.gov/genomes/all/GCA/000/176/915/GCA_000176915.2_ASM17691v2
ftp://ftp.ncbi.nlm.nih.gov/genomes/all/GCA/000/178/115/GCA_000178115.2_ASM17811v2
ftp://ftp.ncbi.nlm.nih.gov/genomes/all/GCA/000/186/365/GCA_000186365.1_ASM18636v1
ftp://ftp.ncbi.nlm.nih.gov/genomes/all/GCA/000/186/725/GCA_000186725.1_ASM18672v1
ftp://ftp.ncbi.nlm.nih.gov/genomes/all/GCA/000/186/745/GCA_000186745.1_ASM18674v1
ftp://ftp.ncbi.nlm.nih.gov/genomes/all/GCA/000/186/265/GCA_000186265.1_ASM18626v1
ftp://ftp.ncbi.nlm.nih.gov/genomes/all/GCA/000/172/995/GCA_000172995.2_ASM17299v2
ftp://ftp.ncbi.nlm.nih.gov/genomes/all/GCA/000/178/935/GCA_000178935.2_ASM17893v2
ftp://ftp.ncbi.nlm.nih.gov/genomes/all/GCA/000/177/635/GCA_000177635.2_ASM17763v2
ftp://ftp.ncbi.nlm.nih.gov/genomes/all/GCA/000/186/345/GCA_000186345.1_ASM18634v1
ftp://ftp.ncbi.nlm.nih.gov/genomes/all/GCA/000/186/885/GCA_000186885.1_ASM18688v1
ftp://ftp.ncbi.nlm.nih.gov/genomes/all/GCA/000/159/535/GCA_000159535.2_ASM15953v2
ftp://ftp.ncbi.nlm.nih.gov/genomes/all/GCA/000/175/215/GCA_000175215.2_ASM17521v2
ftp://ftp.ncbi.nlm.nih.gov/genomes/all/GCA/000/177/655/GCA_000177655.2_ASM17765v2
ftp://ftp.ncbi.nlm.nih.gov/genomes/all/GCA/000/177/235/GCA_000177235.2_ASM17723v2
ftp://ftp.ncbi.nlm.nih.gov/genomes/all/GCA/000/179/015/GCA_000179015.2_ASM17901v2
ftp://ftp.ncbi.nlm.nih.gov/genomes/all/GCA/000/179/635/GCA_000179635.2_ASM17963v2
ftp://ftp.ncbi.nlm.nih.gov/genomes/all/GCA/000/186/385/GCA_000186385.1_ASM18638v1
ftp://ftp.ncbi.nlm.nih.gov/genomes/all/GCA/000/186/405/GCA_000186405.1_ASM18640v1
ftp://ftp.ncbi.nlm.nih.gov/genomes/all/GCA/000/179/915/GCA_000179915.2_ASM17991v2
ftp://ftp.ncbi.nlm.nih.gov/genomes/all/GCA/000/186/585/GCA_000186585.1_ASM18658v1
ftp://ftp.ncbi.nlm.nih.gov/genomes/all/GCA/000/163/895/GCA_000163895.2_ASM16389v2
ftp://ftp.ncbi.nlm.nih.gov/genomes/all/GCA/000/192/865/GCA_000192865.1_ASM19286v1
ftp://ftp.ncbi.nlm.nih.gov/genomes/all/GCA/000/193/205/GCA_000193205.1_ASM19320v1
ftp://ftp.ncbi.nlm.nih.gov/genomes/all/GCA/000/025/145/GCA_000025145.2_ASM2514v1
ftp://ftp.ncbi.nlm.nih.gov/genomes/all/GCA/000/193/355/GCA_000193355.1_ASM19335v1
ftp://ftp.ncbi.nlm.nih.gov/genomes/all/GCA/000/193/375/GCA_000193375.1_ASM19337v1
ftp://ftp.ncbi.nlm.nih.gov/genomes/all/GCA/000/204/155/GCA_000204155.1_ASM20415v1
ftp://ftp.ncbi.nlm.nih.gov/genomes/all/GCA/000/204/255/GCA_000204255.1_ASM20425v1
ftp://ftp.ncbi.nlm.nih.gov/genomes/all/GCA/000/204/565/GCA_000204565.1_ASM20456v1
ftp://ftp.ncbi.nlm.nih.gov/genomes/all/GCA/000/204/665/GCA_000204665.1_ASM20466v1
ftp://ftp.ncbi.nlm.nih.gov/genomes/all/GCA/000/204/135/GCA_000204135.1_ASM20413v1
ftp://ftp.ncbi.nlm.nih.gov/genomes/all/GCA/000/204/925/GCA_000204925.1_ASM20492v1
ftp://ftp.ncbi.nlm.nih.gov/genomes/all/GCA/000/204/625/GCA_000204625.1_ASM20462v1
ftp://ftp.ncbi.nlm.nih.gov/genomes/all/GCA/000/204/985/GCA_000204985.1_ASM20498v1
ftp://ftp.ncbi.nlm.nih.gov/genomes/all/GCA/000/164/885/GCA_000164885.1_ASM16488v1
ftp://ftp.ncbi.nlm.nih.gov/genomes/all/GCA/000/164/905/GCA_000164905.1_ASM16490v1
ftp://ftp.ncbi.nlm.nih.gov/genomes/all/GCA/000/164/865/GCA_000164865.1_ASM16486v1
ftp://ftp.ncbi.nlm.nih.gov/genomes/all/GCA/000/165/835/GCA_000165835.1_ASM16583v1
ftp://ftp.ncbi.nlm.nih.gov/genomes/all/GCA/000/165/465/GCA_000165465.1_ASM16546v1
ftp://ftp.ncbi.nlm.nih.gov/genomes/all/GCA/000/165/505/GCA_000165505.1_ASM16550v1
ftp://ftp.ncbi.nlm.nih.gov/genomes/all/GCA/000/165/525/GCA_000165525.1_ASM16552v1
ftp://ftp.ncbi.nlm.nih.gov/genomes/all/GCA/000/165/485/GCA_000165485.1_ASM16548v1
ftp://ftp.ncbi.nlm.nih.gov/genomes/all/GCA/000/164/965/GCA_000164965.1_ASM16496v1
ftp://ftp.ncbi.nlm.nih.gov/genomes/all/GCA/000/165/575/GCA_000165575.1_ASM16557v1
ftp://ftp.ncbi.nlm.nih.gov/genomes/all/GCA/000/166/115/GCA_000166115.1_ASM16611v1
ftp://ftp.ncbi.nlm.nih.gov/genomes/all/GCA/000/166/275/GCA_000166275.1_ASM16627v1
ftp://ftp.ncbi.nlm.nih.gov/genomes/all/GCA/000/166/695/GCA_000166695.1_ASM16669v1
ftp://ftp.ncbi.nlm.nih.gov/genomes/all/GCA/000/166/775/GCA_000166775.1_ASM16677v1
ftp://ftp.ncbi.nlm.nih.gov/genomes/all/GCA/000/165/815/GCA_000165815.1_ASM16581v1
ftp://ftp.ncbi.nlm.nih.gov/genomes/all/GCA/000/165/925/GCA_000165925.1_ASM16592v1
ftp://ftp.ncbi.nlm.nih.gov/genomes/all/GCA/000/166/095/GCA_000166095.1_ASM16609v1
ftp://ftp.ncbi.nlm.nih.gov/genomes/all/GCA/000/166/355/GCA_000166355.1_ASM16635v1
ftp://ftp.ncbi.nlm.nih.gov/genomes/all/GCA/000/175/515/GCA_000175515.1_ASM17551v1
ftp://ftp.ncbi.nlm.nih.gov/genomes/all/GCA/000/182/875/GCA_000182875.1_ASM18287v1
ftp://ftp.ncbi.nlm.nih.gov/genomes/all/GCA/000/183/155/GCA_000183155.1_ASM18315v1
ftp://ftp.ncbi.nlm.nih.gov/genomes/all/GCA/000/183/665/GCA_000183665.1_ASM18366v1
ftp://ftp.ncbi.nlm.nih.gov/genomes/all/GCA/000/183/645/GCA_000183645.1_ASM18364v1
ftp://ftp.ncbi.nlm.nih.gov/genomes/all/GCA/000/166/655/GCA_000166655.2_ASM16665v1
ftp://ftp.ncbi.nlm.nih.gov/genomes/all/GCA/000/183/725/GCA_000183725.1_ASM18372v1
ftp://ftp.ncbi.nlm.nih.gov/genomes/all/GCA/000/184/065/GCA_000184065.1_ASM18406v1
ftp://ftp.ncbi.nlm.nih.gov/genomes/all/GCA/000/184/685/GCA_000184685.1_ASM18468v1
ftp://ftp.ncbi.nlm.nih.gov/genomes/all/GCA/000/184/085/GCA_000184085.1_ASM18408v1
ftp://ftp.ncbi.nlm.nih.gov/genomes/all/GCA/000/184/185/GCA_000184185.1_ASM18418v1
ftp://ftp.ncbi.nlm.nih.gov/genomes/all/GCA/000/183/745/GCA_000183745.1_ASM18374v1
ftp://ftp.ncbi.nlm.nih.gov/genomes/all/GCA/000/184/705/GCA_000184705.1_ASM18470v1
ftp://ftp.ncbi.nlm.nih.gov/genomes/all/GCA/000/005/825/GCA_000005825.2_ASM582v2
ftp://ftp.ncbi.nlm.nih.gov/genomes/all/GCA/000/009/565/GCA_000009565.2_ASM956v1
ftp://ftp.ncbi.nlm.nih.gov/genomes/all/GCA/000/185/245/GCA_000185245.1_ASM18524v1
ftp://ftp.ncbi.nlm.nih.gov/genomes/all/GCA/000/185/745/GCA_000185745.1_ASM18574v1
ftp://ftp.ncbi.nlm.nih.gov/genomes/all/GCA/000/185/885/GCA_000185885.1_ASM18588v1
ftp://ftp.ncbi.nlm.nih.gov/genomes/all/GCA/000/185/965/GCA_000185965.1_ASM18596v1
ftp://ftp.ncbi.nlm.nih.gov/genomes/all/GCA/000/191/045/GCA_000191045.1_ASM19104v1
ftp://ftp.ncbi.nlm.nih.gov/genomes/all/GCA/000/191/465/GCA_000191465.1_ASM19146v1
ftp://ftp.ncbi.nlm.nih.gov/genomes/all/GCA/000/191/565/GCA_000191565.1_ASM19156v1
ftp://ftp.ncbi.nlm.nih.gov/genomes/all/GCA/000/191/585/GCA_000191585.1_ASM19158v1
ftp://ftp.ncbi.nlm.nih.gov/genomes/all/GCA/000/191/545/GCA_000191545.1_ASM19154v1
ftp://ftp.ncbi.nlm.nih.gov/genomes/all/GCA/000/191/925/GCA_000191925.1_ASM19192v1
ftp://ftp.ncbi.nlm.nih.gov/genomes/all/GCA/000/027/065/GCA_000027065.2_ASM2706v1
ftp://ftp.ncbi.nlm.nih.gov/genomes/all/GCA/000/191/485/GCA_000191485.1_ASM19148v1
ftp://ftp.ncbi.nlm.nih.gov/genomes/all/GCA/000/191/505/GCA_000191505.1_ASM19150v1
ftp://ftp.ncbi.nlm.nih.gov/genomes/all/GCA/000/192/105/GCA_000192105.1_ASM19210v1
ftp://ftp.ncbi.nlm.nih.gov/genomes/all/GCA/000/192/315/GCA_000192315.1_ASM19231v1
ftp://ftp.ncbi.nlm.nih.gov/genomes/all/GCA/000/192/335/GCA_000192335.1_ASM19233v1
ftp://ftp.ncbi.nlm.nih.gov/genomes/all/GCA/000/191/425/GCA_000191425.1_ASM19142v1
ftp://ftp.ncbi.nlm.nih.gov/genomes/all/GCA/000/191/525/GCA_000191525.1_ASM19152v1
ftp://ftp.ncbi.nlm.nih.gov/genomes/all/GCA/000/191/905/GCA_000191905.1_ASM19190v1
ftp://ftp.ncbi.nlm.nih.gov/genomes/all/GCA/000/192/635/GCA_000192635.1_ASM19263v1
ftp://ftp.ncbi.nlm.nih.gov/genomes/all/GCA/000/192/705/GCA_000192705.1_ASM19270v1
ftp://ftp.ncbi.nlm.nih.gov/genomes/all/GCA/000/192/725/GCA_000192725.1_ASM19272v1
ftp://ftp.ncbi.nlm.nih.gov/genomes/all/GCA/000/178/835/GCA_000178835.2_ASM17883v2
ftp://ftp.ncbi.nlm.nih.gov/genomes/all/GCA/000/192/885/GCA_000192885.1_ASM19288v1
ftp://ftp.ncbi.nlm.nih.gov/genomes/all/GCA/000/192/745/GCA_000192745.1_ASM19274v1
ftp://ftp.ncbi.nlm.nih.gov/genomes/all/GCA/000/196/655/GCA_000196655.1_ASM19665v1
ftp://ftp.ncbi.nlm.nih.gov/genomes/all/GCA/000/196/755/GCA_000196755.1_ASM19675v1
ftp://ftp.ncbi.nlm.nih.gov/genomes/all/GCA/000/196/855/GCA_000196855.1_ASM19685v1
ftp://ftp.ncbi.nlm.nih.gov/genomes/all/GCA/000/197/875/GCA_000197875.1_ASM19787v1
ftp://ftp.ncbi.nlm.nih.gov/genomes/all/GCA/000/200/735/GCA_000200735.1_ASM20073v1
ftp://ftp.ncbi.nlm.nih.gov/genomes/all/GCA/000/198/775/GCA_000198775.1_ASM19877v1
ftp://ftp.ncbi.nlm.nih.gov/genomes/all/GCA/000/199/675/GCA_000199675.1_ASM19967v1
ftp://ftp.ncbi.nlm.nih.gov/genomes/all/GCA/000/200/595/GCA_000200595.1_ASM20059v1
ftp://ftp.ncbi.nlm.nih.gov/genomes/all/GCA/000/203/895/GCA_000203895.1_ASM20389v1
ftp://ftp.ncbi.nlm.nih.gov/genomes/all/GCA/000/203/915/GCA_000203915.1_ASM20391v1
ftp://ftp.ncbi.nlm.nih.gov/genomes/all/GCA/000/204/275/GCA_000204275.1_ASM20427v1
ftp://ftp.ncbi.nlm.nih.gov/genomes/all/GCA/000/204/415/GCA_000204415.1_ASM20441v1
ftp://ftp.ncbi.nlm.nih.gov/genomes/all/GCA/000/203/835/GCA_000203835.1_ASM20383v1
ftp://ftp.ncbi.nlm.nih.gov/genomes/all/GCA/000/203/935/GCA_000203935.1_ASM20393v1
ftp://ftp.ncbi.nlm.nih.gov/genomes/all/GCA/000/203/955/GCA_000203955.1_ASM20395v1
ftp://ftp.ncbi.nlm.nih.gov/genomes/all/GCA/000/204/075/GCA_000204075.1_ASM20407v1
ftp://ftp.ncbi.nlm.nih.gov/genomes/all/GCA/000/204/115/GCA_000204115.1_ASM20411v1
ftp://ftp.ncbi.nlm.nih.gov/genomes/all/GCA/000/204/295/GCA_000204295.1_ASM20429v1
ftp://ftp.ncbi.nlm.nih.gov/genomes/all/GCA/000/208/385/GCA_000208385.1_ASM20838v1
ftp://ftp.ncbi.nlm.nih.gov/genomes/all/GCA/000/208/405/GCA_000208405.1_ASM20840v1
ftp://ftp.ncbi.nlm.nih.gov/genomes/all/GCA/000/209/655/GCA_000209655.1_ASM20965v1
ftp://ftp.ncbi.nlm.nih.gov/genomes/all/GCA/000/211/475/GCA_000211475.1_ASM21147v1
ftp://ftp.ncbi.nlm.nih.gov/genomes/all/GCA/000/187/935/GCA_000187935.2_ASM18793v2
ftp://ftp.ncbi.nlm.nih.gov/genomes/all/GCA/000/212/395/GCA_000212395.1_ASM21239v1
ftp://ftp.ncbi.nlm.nih.gov/genomes/all/GCA/000/212/335/GCA_000212335.1_ASM21233v1
ftp://ftp.ncbi.nlm.nih.gov/genomes/all/GCA/000/212/355/GCA_000212355.1_ASM21235v1
ftp://ftp.ncbi.nlm.nih.gov/genomes/all/GCA/000/212/695/GCA_000212695.1_ASM21269v1
ftp://ftp.ncbi.nlm.nih.gov/genomes/all/GCA/000/212/375/GCA_000212375.1_ASM21237v1
ftp://ftp.ncbi.nlm.nih.gov/genomes/all/GCA/000/025/405/GCA_000025405.2_ASM2540v1
ftp://ftp.ncbi.nlm.nih.gov/genomes/all/GCA/000/176/035/GCA_000176035.2_ASM17603v2
ftp://ftp.ncbi.nlm.nih.gov/genomes/all/GCA/000/218/565/GCA_000218565.1_ASM21856v1
ftp://ftp.ncbi.nlm.nih.gov/genomes/all/GCA/000/218/625/GCA_000218625.1_ASM21862v1
ftp://ftp.ncbi.nlm.nih.gov/genomes/all/GCA/000/218/915/GCA_000218915.1_ASM21891v1
ftp://ftp.ncbi.nlm.nih.gov/genomes/all/GCA/000/219/045/GCA_000219045.1_ASM21904v1
ftp://ftp.ncbi.nlm.nih.gov/genomes/all/GCA/000/218/895/GCA_000218895.1_ASM21889v1
ftp://ftp.ncbi.nlm.nih.gov/genomes/all/GCA/000/211/855/GCA_000211855.3_ASM21185v3
ftp://ftp.ncbi.nlm.nih.gov/genomes/all/GCA/000/218/855/GCA_000218855.1_ASM21885v1
ftp://ftp.ncbi.nlm.nih.gov/genomes/all/GCA/000/218/875/GCA_000218875.1_ASM21887v1
ftp://ftp.ncbi.nlm.nih.gov/genomes/all/GCA/000/159/455/GCA_000159455.2_ASM15945v2
ftp://ftp.ncbi.nlm.nih.gov/genomes/all/GCA/000/219/105/GCA_000219105.1_ASM21910v1
ftp://ftp.ncbi.nlm.nih.gov/genomes/all/GCA/000/219/215/GCA_000219215.1_ASM21921v1
ftp://ftp.ncbi.nlm.nih.gov/genomes/all/GCA/000/219/605/GCA_000219605.1_ASM21960v1
ftp://ftp.ncbi.nlm.nih.gov/genomes/all/GCA/000/219/175/GCA_000219175.1_ASM21917v1
ftp://ftp.ncbi.nlm.nih.gov/genomes/all/GCA/000/219/195/GCA_000219195.1_ASM21919v1
ftp://ftp.ncbi.nlm.nih.gov/genomes/all/GCA/000/219/355/GCA_000219355.1_ASM21935v1
ftp://ftp.ncbi.nlm.nih.gov/genomes/all/GCA/000/222/975/GCA_000222975.1_ASM22297v1
ftp://ftp.ncbi.nlm.nih.gov/genomes/all/GCA/000/223/905/GCA_000223905.1_ASM22390v1
ftp://ftp.ncbi.nlm.nih.gov/genomes/all/GCA/000/224/535/GCA_000224535.1_ASM22453v1
ftp://ftp.ncbi.nlm.nih.gov/genomes/all/GCA/000/177/195/GCA_000177195.2_ASM17719v2
ftp://ftp.ncbi.nlm.nih.gov/genomes/all/GCA/000/148/815/GCA_000148815.2_ASM14881v1
ftp://ftp.ncbi.nlm.nih.gov/genomes/all/GCA/000/225/265/GCA_000225265.1_ASM22526v1
ftp://ftp.ncbi.nlm.nih.gov/genomes/all/GCA/000/168/695/GCA_000168695.2_ASM16869v2
ftp://ftp.ncbi.nlm.nih.gov/genomes/all/GCA/000/169/195/GCA_000169195.2_ASM16919v2
ftp://ftp.ncbi.nlm.nih.gov/genomes/all/GCA/000/226/625/GCA_000226625.1_ASM22662v1
ftp://ftp.ncbi.nlm.nih.gov/genomes/all/GCA/000/230/275/GCA_000230275.1_ASM23027v1
ftp://ftp.ncbi.nlm.nih.gov/genomes/all/GCA/000/233/875/GCA_000233875.1_ASM23387v1
ftp://ftp.ncbi.nlm.nih.gov/genomes/all/GCA/000/235/585/GCA_000235585.1_ASM23558v1
ftp://ftp.ncbi.nlm.nih.gov/genomes/all/GCA/000/178/955/GCA_000178955.2_ASM17895v2
ftp://ftp.ncbi.nlm.nih.gov/genomes/all/GCA/000/220/005/GCA_000220005.2_ASM22000v2
ftp://ftp.ncbi.nlm.nih.gov/genomes/all/GCA/000/233/435/GCA_000233435.1_ASM23343v1
ftp://ftp.ncbi.nlm.nih.gov/genomes/all/GCA/000/233/575/GCA_000233575.1_ASM23357v1
ftp://ftp.ncbi.nlm.nih.gov/genomes/all/GCA/000/233/735/GCA_000233735.1_ASM23373v1
ftp://ftp.ncbi.nlm.nih.gov/genomes/all/GCA/000/233/895/GCA_000233895.1_ASM23389v1
ftp://ftp.ncbi.nlm.nih.gov/genomes/all/GCA/000/233/595/GCA_000233595.1_ASM23359v1
ftp://ftp.ncbi.nlm.nih.gov/genomes/all/GCA/000/233/755/GCA_000233755.1_ASM23375v1
ftp://ftp.ncbi.nlm.nih.gov/genomes/all/GCA/000/233/775/GCA_000233775.1_ASM23377v1
ftp://ftp.ncbi.nlm.nih.gov/genomes/all/GCA/000/166/455/GCA_000166455.2_ASM16645v2
ftp://ftp.ncbi.nlm.nih.gov/genomes/all/GCA/000/235/545/GCA_000235545.1_ASM23554v1
ftp://ftp.ncbi.nlm.nih.gov/genomes/all/GCA/000/234/725/GCA_000234725.1_ASM23472v1
ftp://ftp.ncbi.nlm.nih.gov/genomes/all/GCA/000/234/805/GCA_000234805.1_ASM23480v1
ftp://ftp.ncbi.nlm.nih.gov/genomes/all/GCA/000/235/565/GCA_000235565.1_ASM23556v1
ftp://ftp.ncbi.nlm.nih.gov/genomes/all/GCA/000/234/745/GCA_000234745.1_ASM23474v1
ftp://ftp.ncbi.nlm.nih.gov/genomes/all/GCA/000/235/605/GCA_000235605.1_ASM23560v1
ftp://ftp.ncbi.nlm.nih.gov/genomes/all/GCA/000/239/175/GCA_000239175.1_ASM23917v1
ftp://ftp.ncbi.nlm.nih.gov/genomes/all/GCA/000/240/015/GCA_000240015.1_ASM24001v1
ftp://ftp.ncbi.nlm.nih.gov/genomes/all/GCA/000/189/295/GCA_000189295.2_ASM18929v2
ftp://ftp.ncbi.nlm.nih.gov/genomes/all/GCA/000/241/385/GCA_000241385.1_ASM24138v1
ftp://ftp.ncbi.nlm.nih.gov/genomes/all/GCA/000/245/495/GCA_000245495.1_ASM24549v1
ftp://ftp.ncbi.nlm.nih.gov/genomes/all/GCA/000/047/365/GCA_000047365.1_ASM4736v1
ftp://ftp.ncbi.nlm.nih.gov/genomes/all/GCA/000/063/445/GCA_000063445.1_ASM6344v1
ftp://ftp.ncbi.nlm.nih.gov/genomes/all/GCA/000/203/215/GCA_000203215.1_ASM20321v1
ftp://ftp.ncbi.nlm.nih.gov/genomes/all/GCA/000/247/565/GCA_000247565.1_ASM24756v1
ftp://ftp.ncbi.nlm.nih.gov/genomes/all/GCA/000/023/765/GCA_000023765.2_ASM2376v2
ftp://ftp.ncbi.nlm.nih.gov/genomes/all/GCA/000/242/635/GCA_000242635.3_ASM24263v3
ftp://ftp.ncbi.nlm.nih.gov/genomes/all/GCA/000/212/415/GCA_000212415.1_ASM21241v1
ftp://ftp.ncbi.nlm.nih.gov/genomes/all/GCA/000/213/785/GCA_000213785.1_ASM21378v1
ftp://ftp.ncbi.nlm.nih.gov/genomes/all/GCA/000/214/215/GCA_000214215.1_ASM21421v1
ftp://ftp.ncbi.nlm.nih.gov/genomes/all/GCA/000/214/235/GCA_000214235.1_ASM21423v1
ftp://ftp.ncbi.nlm.nih.gov/genomes/all/GCA/000/214/415/GCA_000214415.1_ASM21441v1
ftp://ftp.ncbi.nlm.nih.gov/genomes/all/GCA/000/146/045/GCA_000146045.2_R64
ftp://ftp.ncbi.nlm.nih.gov/genomes/all/GCA/000/215/645/GCA_000215645.1_ASM21564v1
ftp://ftp.ncbi.nlm.nih.gov/genomes/all/GCA/000/215/745/GCA_000215745.1_ASM21574v1
ftp://ftp.ncbi.nlm.nih.gov/genomes/all/GCA/000/218/305/GCA_000218305.1_ASM21830v1
ftp://ftp.ncbi.nlm.nih.gov/genomes/all/GCA/000/218/545/GCA_000218545.1_ASM21854v1
ftp://ftp.ncbi.nlm.nih.gov/genomes/all/GCA/000/177/535/GCA_000177535.2_ASM17753v2
ftp://ftp.ncbi.nlm.nih.gov/genomes/all/GCA/000/219/455/GCA_000219455.1_ASM21945v1
ftp://ftp.ncbi.nlm.nih.gov/genomes/all/GCA/000/221/005/GCA_000221005.1_ASM22100v1
ftp://ftp.ncbi.nlm.nih.gov/genomes/all/GCA/000/221/025/GCA_000221025.1_ASM22102v1
ftp://ftp.ncbi.nlm.nih.gov/genomes/all/GCA/000/215/665/GCA_000215665.1_ASM21566v1
ftp://ftp.ncbi.nlm.nih.gov/genomes/all/GCA/000/011/065/GCA_000011065.1_ASM1106v1
ftp://ftp.ncbi.nlm.nih.gov/genomes/all/GCA/000/025/225/GCA_000025225.2_ASM2522v1
ftp://ftp.ncbi.nlm.nih.gov/genomes/all/GCA/000/006/605/GCA_000006605.1_ASM660v1
ftp://ftp.ncbi.nlm.nih.gov/genomes/all/GCA/000/009/865/GCA_000009865.1_ASM986v1
ftp://ftp.ncbi.nlm.nih.gov/genomes/all/GCA/000/217/615/GCA_000217615.1_ASM21761v1
ftp://ftp.ncbi.nlm.nih.gov/genomes/all/GCA/000/025/945/GCA_000025945.1_ASM2594v1
ftp://ftp.ncbi.nlm.nih.gov/genomes/all/GCA/000/217/675/GCA_000217675.1_ASM21767v1
ftp://ftp.ncbi.nlm.nih.gov/genomes/all/GCA/000/217/815/GCA_000217815.1_ASM21781v1
ftp://ftp.ncbi.nlm.nih.gov/genomes/all/GCA/000/164/675/GCA_000164675.2_ASM16467v2
ftp://ftp.ncbi.nlm.nih.gov/genomes/all/GCA/000/217/715/GCA_000217715.1_ASM21771v1
ftp://ftp.ncbi.nlm.nih.gov/genomes/all/GCA/000/218/265/GCA_000218265.1_ASM21826v1
ftp://ftp.ncbi.nlm.nih.gov/genomes/all/GCA/000/011/305/GCA_000011305.1_ASM1130v1
ftp://ftp.ncbi.nlm.nih.gov/genomes/all/GCA/000/217/635/GCA_000217635.1_ASM21763v1
ftp://ftp.ncbi.nlm.nih.gov/genomes/all/GCA/000/217/655/GCA_000217655.1_ASM21765v1
ftp://ftp.ncbi.nlm.nih.gov/genomes/all/GCA/000/217/795/GCA_000217795.1_ASM21779v1
ftp://ftp.ncbi.nlm.nih.gov/genomes/all/GCA/000/217/995/GCA_000217995.1_ASM21799v1
ftp://ftp.ncbi.nlm.nih.gov/genomes/all/GCA/000/217/835/GCA_000217835.1_ASM21783v1
ftp://ftp.ncbi.nlm.nih.gov/genomes/all/GCA/000/178/395/GCA_000178395.2_ASM17839v2
ftp://ftp.ncbi.nlm.nih.gov/genomes/all/GCA/000/175/255/GCA_000175255.2_ASM17525v2
ftp://ftp.ncbi.nlm.nih.gov/genomes/all/GCA/000/218/585/GCA_000218585.1_ASM21858v1
ftp://ftp.ncbi.nlm.nih.gov/genomes/all/GCA/000/223/195/GCA_000223195.1_ASM22319v1
ftp://ftp.ncbi.nlm.nih.gov/genomes/all/GCA/000/223/215/GCA_000223215.1_ASM22321v1
ftp://ftp.ncbi.nlm.nih.gov/genomes/all/GCA/000/223/885/GCA_000223885.1_ASM22388v1
ftp://ftp.ncbi.nlm.nih.gov/genomes/all/GCA/000/214/095/GCA_000214095.3_ASM21409v3
ftp://ftp.ncbi.nlm.nih.gov/genomes/all/GCA/000/193/435/GCA_000193435.3_ASM19343v3
ftp://ftp.ncbi.nlm.nih.gov/genomes/all/GCA/000/223/375/GCA_000223375.1_ASM22337v1
ftp://ftp.ncbi.nlm.nih.gov/genomes/all/GCA/000/223/395/GCA_000223395.1_ASM22339v1
ftp://ftp.ncbi.nlm.nih.gov/genomes/all/GCA/000/224/085/GCA_000224085.1_ASM22408v1
ftp://ftp.ncbi.nlm.nih.gov/genomes/all/GCA/000/224/105/GCA_000224105.1_ASM22410v1
ftp://ftp.ncbi.nlm.nih.gov/genomes/all/GCA/000/147/815/GCA_000147815.3_ASM14781v3
ftp://ftp.ncbi.nlm.nih.gov/genomes/all/GCA/000/224/555/GCA_000224555.1_ASM22455v1
ftp://ftp.ncbi.nlm.nih.gov/genomes/all/GCA/000/225/345/GCA_000225345.1_ASM22534v1
ftp://ftp.ncbi.nlm.nih.gov/genomes/all/GCA/000/225/445/GCA_000225445.1_ASM22544v1
ftp://ftp.ncbi.nlm.nih.gov/genomes/all/GCA/000/224/435/GCA_000224435.1_ASM22443v1
ftp://ftp.ncbi.nlm.nih.gov/genomes/all/GCA/000/224/475/GCA_000224475.1_ASM22447v1
ftp://ftp.ncbi.nlm.nih.gov/genomes/all/GCA/000/224/675/GCA_000224675.1_ASM22467v1
ftp://ftp.ncbi.nlm.nih.gov/genomes/all/GCA/000/224/745/GCA_000224745.1_ASM22474v1
ftp://ftp.ncbi.nlm.nih.gov/genomes/all/GCA/000/224/985/GCA_000224985.1_ASM22498v1
ftp://ftp.ncbi.nlm.nih.gov/genomes/all/GCA/000/006/925/GCA_000006925.2_ASM692v2
ftp://ftp.ncbi.nlm.nih.gov/genomes/all/GCA/000/230/295/GCA_000230295.1_ASM23029v1
ftp://ftp.ncbi.nlm.nih.gov/genomes/all/GCA/000/007/465/GCA_000007465.2_ASM746v2
ftp://ftp.ncbi.nlm.nih.gov/genomes/all/GCA/000/231/215/GCA_000231215.1_ASM23121v1
ftp://ftp.ncbi.nlm.nih.gov/genomes/all/GCA/000/230/555/GCA_000230555.1_ASM23055v1
ftp://ftp.ncbi.nlm.nih.gov/genomes/all/GCA/000/231/905/GCA_000231905.1_ASM23190v1
ftp://ftp.ncbi.nlm.nih.gov/genomes/all/GCA/000/231/175/GCA_000231175.1_ASM23117v1
ftp://ftp.ncbi.nlm.nih.gov/genomes/all/GCA/000/231/925/GCA_000231925.1_ASM23192v1
ftp://ftp.ncbi.nlm.nih.gov/genomes/all/GCA/000/231/865/GCA_000231865.1_ASM23186v1
ftp://ftp.ncbi.nlm.nih.gov/genomes/all/GCA/000/231/885/GCA_000231885.1_ASM23188v1
ftp://ftp.ncbi.nlm.nih.gov/genomes/all/GCA/000/239/195/GCA_000239195.1_ASM23919v1
ftp://ftp.ncbi.nlm.nih.gov/genomes/all/GCA/000/240/035/GCA_000240035.1_ASM24003v1
ftp://ftp.ncbi.nlm.nih.gov/genomes/all/GCA/000/239/975/GCA_000239975.1_ASM23997v1
ftp://ftp.ncbi.nlm.nih.gov/genomes/all/GCA/000/239/475/GCA_000239475.1_ASM23947v1
ftp://ftp.ncbi.nlm.nih.gov/genomes/all/GCA/000/240/055/GCA_000240055.1_ASM24005v1
ftp://ftp.ncbi.nlm.nih.gov/genomes/all/GCA/000/240/165/GCA_000240165.1_ASM24016v1
ftp://ftp.ncbi.nlm.nih.gov/genomes/all/GCA/000/240/325/GCA_000240325.1_ASM24032v1
ftp://ftp.ncbi.nlm.nih.gov/genomes/all/GCA/000/245/095/GCA_000245095.2_ASM24509v2
ftp://ftp.ncbi.nlm.nih.gov/genomes/all/GCA/000/245/235/GCA_000245235.2_ASM24523v2
ftp://ftp.ncbi.nlm.nih.gov/genomes/all/GCA/000/223/945/GCA_000223945.2_ASM22394v2
ftp://ftp.ncbi.nlm.nih.gov/genomes/all/GCA/000/223/965/GCA_000223965.2_ASM22396v2
ftp://ftp.ncbi.nlm.nih.gov/genomes/all/GCA/000/245/275/GCA_000245275.2_ASM24527v2
ftp://ftp.ncbi.nlm.nih.gov/genomes/all/GCA/000/244/875/GCA_000244875.1_ASM24487v1
ftp://ftp.ncbi.nlm.nih.gov/genomes/all/GCA/000/245/215/GCA_000245215.2_ASM24521v2
ftp://ftp.ncbi.nlm.nih.gov/genomes/all/GCA/000/245/515/GCA_000245515.1_ASM24551v1
ftp://ftp.ncbi.nlm.nih.gov/genomes/all/GCA/000/245/535/GCA_000245535.1_ASM24553v1
ftp://ftp.ncbi.nlm.nih.gov/genomes/all/GCA/000/246/835/GCA_000246835.1_ASM24683v1
ftp://ftp.ncbi.nlm.nih.gov/genomes/all/GCA/000/246/855/GCA_000246855.1_ASM24685v1
ftp://ftp.ncbi.nlm.nih.gov/genomes/all/GCA/000/202/835/GCA_000202835.1_ASM20283v1
ftp://ftp.ncbi.nlm.nih.gov/genomes/all/GCA/000/069/245/GCA_000069245.1_ASM6924v1
ftp://ftp.ncbi.nlm.nih.gov/genomes/all/GCA/000/046/705/GCA_000046705.1_ASM4670v1
ftp://ftp.ncbi.nlm.nih.gov/genomes/all/GCA/000/070/465/GCA_000070465.1_ASM7046v1
ftp://ftp.ncbi.nlm.nih.gov/genomes/all/GCA/000/068/585/GCA_000068585.1_ASM6858v1
ftp://ftp.ncbi.nlm.nih.gov/genomes/all/GCA/000/069/225/GCA_000069225.1_ASM6922v1
ftp://ftp.ncbi.nlm.nih.gov/genomes/all/GCA/000/050/405/GCA_000050405.1_ASM5040v1
ftp://ftp.ncbi.nlm.nih.gov/genomes/all/GCA/000/060/345/GCA_000060345.1_ASM6034v1
ftp://ftp.ncbi.nlm.nih.gov/genomes/all/GCA/000/060/285/GCA_000060285.1_ASM6028v1
ftp://ftp.ncbi.nlm.nih.gov/genomes/all/GCA/000/083/565/GCA_000083565.1_ASM8356v1
ftp://ftp.ncbi.nlm.nih.gov/genomes/all/GCA/000/072/485/GCA_000072485.1_ASM7248v1
ftp://ftp.ncbi.nlm.nih.gov/genomes/all/GCA/000/070/605/GCA_000070605.1_ASM7060v1
ftp://ftp.ncbi.nlm.nih.gov/genomes/all/GCA/000/046/845/GCA_000046845.1_ASM4684v1
ftp://ftp.ncbi.nlm.nih.gov/genomes/all/GCA/000/054/005/GCA_000054005.1_ASM5400v1
ftp://ftp.ncbi.nlm.nih.gov/genomes/all/GCA/000/043/285/GCA_000043285.1_ASM4328v1
ftp://ftp.ncbi.nlm.nih.gov/genomes/all/GCA/000/085/225/GCA_000085225.1_ASM8522v1
ftp://ftp.ncbi.nlm.nih.gov/genomes/all/GCA/000/058/485/GCA_000058485.1_ASM5848v1
ftp://ftp.ncbi.nlm.nih.gov/genomes/all/GCA/000/055/945/GCA_000055945.1_ASM5594v1
ftp://ftp.ncbi.nlm.nih.gov/genomes/all/GCA/000/067/205/GCA_000067205.1_ASM6720v1
ftp://ftp.ncbi.nlm.nih.gov/genomes/all/GCA/000/046/685/GCA_000046685.1_ASM4668v1
ftp://ftp.ncbi.nlm.nih.gov/genomes/all/GCA/000/063/585/GCA_000063585.1_ASM6358v1
ftp://ftp.ncbi.nlm.nih.gov/genomes/all/GCA/000/050/425/GCA_000050425.1_ASM5042v1
ftp://ftp.ncbi.nlm.nih.gov/genomes/all/GCA/000/069/025/GCA_000069025.1_ASM6902v1
ftp://ftp.ncbi.nlm.nih.gov/genomes/all/GCA/000/056/065/GCA_000056065.1_ASM5606v1
ftp://ftp.ncbi.nlm.nih.gov/genomes/all/GCA/000/083/545/GCA_000083545.1_ASM8354v1
ftp://ftp.ncbi.nlm.nih.gov/genomes/all/GCA/000/063/545/GCA_000063545.1_ASM6354v1
ftp://ftp.ncbi.nlm.nih.gov/genomes/all/GCA/000/069/965/GCA_000069965.1_ASM6996v1
ftp://ftp.ncbi.nlm.nih.gov/genomes/all/GCA/000/203/195/GCA_000203195.1_ASM20319v1
ftp://ftp.ncbi.nlm.nih.gov/genomes/all/GCA/000/063/525/GCA_000063525.1_ASM6352v1
ftp://ftp.ncbi.nlm.nih.gov/genomes/all/GCA/000/048/665/GCA_000048665.1_ASM4866v1
ftp://ftp.ncbi.nlm.nih.gov/genomes/all/GCA/000/202/635/GCA_000202635.1_ASM20263v1
ftp://ftp.ncbi.nlm.nih.gov/genomes/all/GCA/000/069/185/GCA_000069185.1_ASM6918v1
ftp://ftp.ncbi.nlm.nih.gov/genomes/all/GCA/000/062/885/GCA_000062885.1_ASM6288v1
ftp://ftp.ncbi.nlm.nih.gov/genomes/all/GCA/000/063/505/GCA_000063505.1_ASM6350v1
ftp://ftp.ncbi.nlm.nih.gov/genomes/all/GCA/000/085/865/GCA_000085865.1_ASM8586v1
ftp://ftp.ncbi.nlm.nih.gov/genomes/all/GCA/000/247/545/GCA_000247545.1_ASM24754v1
ftp://ftp.ncbi.nlm.nih.gov/genomes/all/GCA/000/204/645/GCA_000204645.1_ASM20464v1
ftp://ftp.ncbi.nlm.nih.gov/genomes/all/GCA/000/211/375/GCA_000211375.1_ASM21137v1
ftp://ftp.ncbi.nlm.nih.gov/genomes/all/GCA/000/214/175/GCA_000214175.1_ASM21417v1
ftp://ftp.ncbi.nlm.nih.gov/genomes/all/GCA/000/214/375/GCA_000214375.1_ASM21437v1
ftp://ftp.ncbi.nlm.nih.gov/genomes/all/GCA/000/214/665/GCA_000214665.1_ASM21466v1
ftp://ftp.ncbi.nlm.nih.gov/genomes/all/GCA/000/214/155/GCA_000214155.1_ASM21415v1
ftp://ftp.ncbi.nlm.nih.gov/genomes/all/GCA/000/214/355/GCA_000214355.1_ASM21435v1
ftp://ftp.ncbi.nlm.nih.gov/genomes/all/GCA/000/214/805/GCA_000214805.1_ASM21480v1
ftp://ftp.ncbi.nlm.nih.gov/genomes/all/GCA/000/214/825/GCA_000214825.1_ASM21482v1
ftp://ftp.ncbi.nlm.nih.gov/genomes/all/GCA/000/214/705/GCA_000214705.1_ASM21470v1
ftp://ftp.ncbi.nlm.nih.gov/genomes/all/GCA/000/147/775/GCA_000147775.3_ASM14777v3
ftp://ftp.ncbi.nlm.nih.gov/genomes/all/GCA/000/215/325/GCA_000215325.1_ASM21532v1
ftp://ftp.ncbi.nlm.nih.gov/genomes/all/GCA/000/214/435/GCA_000214435.1_ASM21443v1
ftp://ftp.ncbi.nlm.nih.gov/genomes/all/GCA/000/214/725/GCA_000214725.1_ASM21472v1
ftp://ftp.ncbi.nlm.nih.gov/genomes/all/GCA/000/147/735/GCA_000147735.3_ASM14773v3
ftp://ftp.ncbi.nlm.nih.gov/genomes/all/GCA/000/214/785/GCA_000214785.1_ASM21478v1
ftp://ftp.ncbi.nlm.nih.gov/genomes/all/GCA/000/215/065/GCA_000215065.1_ASM21506v1
ftp://ftp.ncbi.nlm.nih.gov/genomes/all/GCA/000/214/845/GCA_000214845.1_ASM21484v1
ftp://ftp.ncbi.nlm.nih.gov/genomes/all/GCA/000/215/105/GCA_000215105.1_ASM21510v1
ftp://ftp.ncbi.nlm.nih.gov/genomes/all/GCA/000/215/085/GCA_000215085.1_ASM21508v1
ftp://ftp.ncbi.nlm.nih.gov/genomes/all/GCA/000/186/985/GCA_000186985.3_ASM18698v3
ftp://ftp.ncbi.nlm.nih.gov/genomes/all/GCA/000/177/615/GCA_000177615.2_ASM17761v2
ftp://ftp.ncbi.nlm.nih.gov/genomes/all/GCA/000/179/575/GCA_000179575.2_ASM17957v2
ftp://ftp.ncbi.nlm.nih.gov/genomes/all/GCA/000/215/975/GCA_000215975.1_ASM21597v1
ftp://ftp.ncbi.nlm.nih.gov/genomes/all/GCA/000/215/995/GCA_000215995.1_ASM21599v1
ftp://ftp.ncbi.nlm.nih.gov/genomes/all/GCA/000/147/795/GCA_000147795.3_ASM14779v3
ftp://ftp.ncbi.nlm.nih.gov/genomes/all/GCA/000/147/835/GCA_000147835.3_ASM14783v3
ftp://ftp.ncbi.nlm.nih.gov/genomes/all/GCA/000/215/705/GCA_000215705.1_ASM21570v1
ftp://ftp.ncbi.nlm.nih.gov/genomes/all/GCA/000/215/895/GCA_000215895.1_ASM21589v1
ftp://ftp.ncbi.nlm.nih.gov/genomes/all/GCA/000/221/045/GCA_000221045.1_ASM22104v1
ftp://ftp.ncbi.nlm.nih.gov/genomes/all/GCA/000/221/625/GCA_000221625.1_ASM22162v1
ftp://ftp.ncbi.nlm.nih.gov/genomes/all/GCA/000/221/645/GCA_000221645.1_ASM22164v1
ftp://ftp.ncbi.nlm.nih.gov/genomes/all/GCA/000/221/185/GCA_000221185.1_ASM22118v1
ftp://ftp.ncbi.nlm.nih.gov/genomes/all/GCA/000/221/205/GCA_000221205.1_ASM22120v1
ftp://ftp.ncbi.nlm.nih.gov/genomes/all/GCA/000/222/305/GCA_000222305.1_ASM22230v1
ftp://ftp.ncbi.nlm.nih.gov/genomes/all/GCA/000/221/985/GCA_000221985.1_ASM22198v1
ftp://ftp.ncbi.nlm.nih.gov/genomes/all/GCA/000/222/485/GCA_000222485.1_ASM22248v1
ftp://ftp.ncbi.nlm.nih.gov/genomes/all/GCA/000/221/965/GCA_000221965.1_ASM22196v1
ftp://ftp.ncbi.nlm.nih.gov/genomes/all/GCA/000/222/835/GCA_000222835.1_ASM22283v1
ftp://ftp.ncbi.nlm.nih.gov/genomes/all/GCA/000/226/605/GCA_000226605.1_ASM22660v1
ftp://ftp.ncbi.nlm.nih.gov/genomes/all/GCA/000/022/605/GCA_000022605.2_ASM2260v1
ftp://ftp.ncbi.nlm.nih.gov/genomes/all/GCA/000/154/785/GCA_000154785.2_ASM15478v2
ftp://ftp.ncbi.nlm.nih.gov/genomes/all/GCA/000/227/465/GCA_000227465.1_ASM22746v1
ftp://ftp.ncbi.nlm.nih.gov/genomes/all/GCA/000/227/645/GCA_000227645.1_ASM22764v1
ftp://ftp.ncbi.nlm.nih.gov/genomes/all/GCA/000/226/565/GCA_000226565.1_ASM22656v1
ftp://ftp.ncbi.nlm.nih.gov/genomes/all/GCA/000/227/625/GCA_000227625.1_ASM22762v1
ftp://ftp.ncbi.nlm.nih.gov/genomes/all/GCA/000/227/175/GCA_000227175.1_ASM22717v1
ftp://ftp.ncbi.nlm.nih.gov/genomes/all/GCA/000/227/485/GCA_000227485.1_ASM22748v1
ftp://ftp.ncbi.nlm.nih.gov/genomes/all/GCA/000/237/065/GCA_000237065.1_ASM23706v1
ftp://ftp.ncbi.nlm.nih.gov/genomes/all/GCA/000/237/205/GCA_000237205.1_ASM23720v1
ftp://ftp.ncbi.nlm.nih.gov/genomes/all/GCA/000/237/085/GCA_000237085.1_ASM23708v1
ftp://ftp.ncbi.nlm.nih.gov/genomes/all/GCA/000/237/265/GCA_000237265.1_ASM23726v1
ftp://ftp.ncbi.nlm.nih.gov/genomes/all/GCA/000/237/325/GCA_000237325.1_ASM23732v1
ftp://ftp.ncbi.nlm.nih.gov/genomes/all/GCA/000/237/845/GCA_000237845.1_ASM23784v1
ftp://ftp.ncbi.nlm.nih.gov/genomes/all/GCA/000/237/145/GCA_000237145.1_ASM23714v1
ftp://ftp.ncbi.nlm.nih.gov/genomes/all/GCA/000/237/305/GCA_000237305.1_ASM23730v1
ftp://ftp.ncbi.nlm.nih.gov/genomes/all/GCA/000/238/195/GCA_000238195.1_ASM23819v1
ftp://ftp.ncbi.nlm.nih.gov/genomes/all/GCA/000/238/215/GCA_000238215.1_ASM23821v1
ftp://ftp.ncbi.nlm.nih.gov/genomes/all/GCA/000/237/975/GCA_000237975.1_ASM23797v1
ftp://ftp.ncbi.nlm.nih.gov/genomes/all/GCA/000/238/175/GCA_000238175.1_ASM23817v1
ftp://ftp.ncbi.nlm.nih.gov/genomes/all/GCA/000/230/895/GCA_000230895.3_ASM23089v3
ftp://ftp.ncbi.nlm.nih.gov/genomes/all/GCA/000/238/975/GCA_000238975.1_ASM23897v1
ftp://ftp.ncbi.nlm.nih.gov/genomes/all/GCA/000/238/995/GCA_000238995.1_ASM23899v1
ftp://ftp.ncbi.nlm.nih.gov/genomes/all/GCA/000/237/865/GCA_000237865.1_ASM23786v1
ftp://ftp.ncbi.nlm.nih.gov/genomes/all/GCA/000/239/235/GCA_000239235.1_ASM23923v1
ftp://ftp.ncbi.nlm.nih.gov/genomes/all/GCA/000/242/915/GCA_000242915.2_ASM24291v2
ftp://ftp.ncbi.nlm.nih.gov/genomes/all/GCA/000/242/775/GCA_000242775.1_ASM24277v1
ftp://ftp.ncbi.nlm.nih.gov/genomes/all/GCA/000/243/075/GCA_000243075.1_ASM24307v1
ftp://ftp.ncbi.nlm.nih.gov/genomes/all/GCA/000/245/355/GCA_000245355.1_ASM24535v1
ftp://ftp.ncbi.nlm.nih.gov/genomes/all/GCA/000/245/175/GCA_000245175.2_ASM24517v2
ftp://ftp.ncbi.nlm.nih.gov/genomes/all/GCA/000/209/755/GCA_000209755.1_ASM20975v1
ftp://ftp.ncbi.nlm.nih.gov/genomes/all/GCA/000/210/495/GCA_000210495.1_ASM21049v1
ftp://ftp.ncbi.nlm.nih.gov/genomes/all/GCA/000/209/675/GCA_000209675.1_ASM20967v1
ftp://ftp.ncbi.nlm.nih.gov/genomes/all/GCA/000/210/315/GCA_000210315.1_ASM21031v1
ftp://ftp.ncbi.nlm.nih.gov/genomes/all/GCA/000/210/415/GCA_000210415.1_ASM21041v1
ftp://ftp.ncbi.nlm.nih.gov/genomes/all/GCA/000/210/435/GCA_000210435.1_ASM21043v1
ftp://ftp.ncbi.nlm.nih.gov/genomes/all/GCA/000/210/515/GCA_000210515.1_ASM21051v1
ftp://ftp.ncbi.nlm.nih.gov/genomes/all/GCA/000/210/155/GCA_000210155.1_ASM21015v1
ftp://ftp.ncbi.nlm.nih.gov/genomes/all/GCA/000/210/455/GCA_000210455.1_ASM21045v1
ftp://ftp.ncbi.nlm.nih.gov/genomes/all/GCA/000/210/955/GCA_000210955.1_ASM21095v1
ftp://ftp.ncbi.nlm.nih.gov/genomes/all/GCA/000/211/295/GCA_000211295.1_ASM21129v1
ftp://ftp.ncbi.nlm.nih.gov/genomes/all/GCA/000/210/475/GCA_000210475.1_ASM21047v1
ftp://ftp.ncbi.nlm.nih.gov/genomes/all/GCA/000/210/875/GCA_000210875.1_ASM21087v1
ftp://ftp.ncbi.nlm.nih.gov/genomes/all/GCA/000/210/975/GCA_000210975.1_ASM21097v1
ftp://ftp.ncbi.nlm.nih.gov/genomes/all/GCA/000/210/995/GCA_000210995.1_ASM21099v1
ftp://ftp.ncbi.nlm.nih.gov/genomes/all/GCA/000/211/075/GCA_000211075.1_ASM21107v1
ftp://ftp.ncbi.nlm.nih.gov/genomes/all/GCA/000/211/095/GCA_000211095.1_ASM21109v1
ftp://ftp.ncbi.nlm.nih.gov/genomes/all/GCA/000/211/235/GCA_000211235.1_ASM21123v1
ftp://ftp.ncbi.nlm.nih.gov/genomes/all/GCA/000/210/895/GCA_000210895.1_ASM21089v1
ftp://ftp.ncbi.nlm.nih.gov/genomes/all/GCA/000/211/015/GCA_000211015.1_ASM21101v1
ftp://ftp.ncbi.nlm.nih.gov/genomes/all/GCA/000/039/765/GCA_000039765.1_ASM3976v1
ftp://ftp.ncbi.nlm.nih.gov/genomes/all/GCA/000/210/835/GCA_000210835.1_ASM21083v1
ftp://ftp.ncbi.nlm.nih.gov/genomes/all/GCA/000/210/935/GCA_000210935.1_ASM21093v1
ftp://ftp.ncbi.nlm.nih.gov/genomes/all/GCA/000/212/735/GCA_000212735.1_ASM21273v1
ftp://ftp.ncbi.nlm.nih.gov/genomes/all/GCA/000/212/975/GCA_000212975.1_ASM21297v1
ftp://ftp.ncbi.nlm.nih.gov/genomes/all/GCA/000/213/215/GCA_000213215.1_ASM21321v1
ftp://ftp.ncbi.nlm.nih.gov/genomes/all/GCA/000/213/655/GCA_000213655.1_ASM21365v1
ftp://ftp.ncbi.nlm.nih.gov/genomes/all/GCA/000/213/235/GCA_000213235.1_ASM21323v1
ftp://ftp.ncbi.nlm.nih.gov/genomes/all/GCA/000/213/255/GCA_000213255.1_ASM21325v1
ftp://ftp.ncbi.nlm.nih.gov/genomes/all/GCA/000/213/865/GCA_000213865.1_ASM21386v1
ftp://ftp.ncbi.nlm.nih.gov/genomes/all/GCA/000/212/605/GCA_000212605.1_ASM21260v1
ftp://ftp.ncbi.nlm.nih.gov/genomes/all/GCA/000/213/135/GCA_000213135.1_ASM21313v1
ftp://ftp.ncbi.nlm.nih.gov/genomes/all/GCA/000/213/155/GCA_000213155.1_ASM21315v1
ftp://ftp.ncbi.nlm.nih.gov/genomes/all/GCA/000/213/635/GCA_000213635.1_ASM21363v1
ftp://ftp.ncbi.nlm.nih.gov/genomes/all/GCA/000/213/825/GCA_000213825.1_ASM21382v1
ftp://ftp.ncbi.nlm.nih.gov/genomes/all/GCA/000/213/805/GCA_000213805.1_ASM21380v1
ftp://ftp.ncbi.nlm.nih.gov/genomes/all/GCA/000/002/725/GCA_000002725.2_ASM272v2
ftp://ftp.ncbi.nlm.nih.gov/genomes/all/GCA/000/189/775/GCA_000189775.3_ASM18977v3
ftp://ftp.ncbi.nlm.nih.gov/genomes/all/GCA/000/213/955/GCA_000213955.1_ASM21395v1
ftp://ftp.ncbi.nlm.nih.gov/genomes/all/GCA/000/214/195/GCA_000214195.1_ASM21419v1
ftp://ftp.ncbi.nlm.nih.gov/genomes/all/GCA/000/214/395/GCA_000214395.1_ASM21439v1
ftp://ftp.ncbi.nlm.nih.gov/genomes/all/GCA/000/219/805/GCA_000219805.1_ASM21980v1
ftp://ftp.ncbi.nlm.nih.gov/genomes/all/GCA/000/219/875/GCA_000219875.1_ASM21987v1
ftp://ftp.ncbi.nlm.nih.gov/genomes/all/GCA/000/220/105/GCA_000220105.1_ASM22010v1
ftp://ftp.ncbi.nlm.nih.gov/genomes/all/GCA/000/219/375/GCA_000219375.1_ASM21937v1
ftp://ftp.ncbi.nlm.nih.gov/genomes/all/GCA/000/219/705/GCA_000219705.1_ASM21970v1
ftp://ftp.ncbi.nlm.nih.gov/genomes/all/GCA/000/219/725/GCA_000219725.1_ASM21972v1
ftp://ftp.ncbi.nlm.nih.gov/genomes/all/GCA/000/219/765/GCA_000219765.1_ASM21976v1
ftp://ftp.ncbi.nlm.nih.gov/genomes/all/GCA/000/219/785/GCA_000219785.1_ASM21978v1
ftp://ftp.ncbi.nlm.nih.gov/genomes/all/GCA/000/184/345/GCA_000184345.2_ASM18434v2
ftp://ftp.ncbi.nlm.nih.gov/genomes/all/GCA/000/220/135/GCA_000220135.1_ASM22013v1
ftp://ftp.ncbi.nlm.nih.gov/genomes/all/GCA/000/219/855/GCA_000219855.1_ASM21985v1
ftp://ftp.ncbi.nlm.nih.gov/genomes/all/GCA/000/220/485/GCA_000220485.1_ASM22048v1
ftp://ftp.ncbi.nlm.nih.gov/genomes/all/GCA/000/220/625/GCA_000220625.1_ASM22062v1
ftp://ftp.ncbi.nlm.nih.gov/genomes/all/GCA/000/022/645/GCA_000022645.2_ASM2264v1
ftp://ftp.ncbi.nlm.nih.gov/genomes/all/GCA/000/220/645/GCA_000220645.1_ASM22064v1
ftp://ftp.ncbi.nlm.nih.gov/genomes/all/GCA/000/220/885/GCA_000220885.1_ASM22088v1
ftp://ftp.ncbi.nlm.nih.gov/genomes/all/GCA/000/220/965/GCA_000220965.1_ASM22096v1
ftp://ftp.ncbi.nlm.nih.gov/genomes/all/GCA/000/220/945/GCA_000220945.1_ASM22094v1
ftp://ftp.ncbi.nlm.nih.gov/genomes/all/GCA/000/179/395/GCA_000179395.2_ASM17939v2
ftp://ftp.ncbi.nlm.nih.gov/genomes/all/GCA/000/224/575/GCA_000224575.1_ASM22457v1
ftp://ftp.ncbi.nlm.nih.gov/genomes/all/GCA/000/147/695/GCA_000147695.3_ASM14769v3
ftp://ftp.ncbi.nlm.nih.gov/genomes/all/GCA/000/225/465/GCA_000225465.1_ASM22546v1
ftp://ftp.ncbi.nlm.nih.gov/genomes/all/GCA/000/168/575/GCA_000168575.2_ASM16857v2
ftp://ftp.ncbi.nlm.nih.gov/genomes/all/GCA/000/225/915/GCA_000225915.1_ASM22591v1
ftp://ftp.ncbi.nlm.nih.gov/genomes/all/GCA/000/225/325/GCA_000225325.1_ASM22532v1
ftp://ftp.ncbi.nlm.nih.gov/genomes/all/GCA/000/168/635/GCA_000168635.2_ASM16863v2
ftp://ftp.ncbi.nlm.nih.gov/genomes/all/GCA/000/151/205/GCA_000151205.2_ASM15120v2
ftp://ftp.ncbi.nlm.nih.gov/genomes/all/GCA/000/168/595/GCA_000168595.2_ASM16859v2
ftp://ftp.ncbi.nlm.nih.gov/genomes/all/GCA/000/226/115/GCA_000226115.1_ASM22611v1
ftp://ftp.ncbi.nlm.nih.gov/genomes/all/GCA/000/226/095/GCA_000226095.1_ASM22609v1
ftp://ftp.ncbi.nlm.nih.gov/genomes/all/GCA/000/226/315/GCA_000226315.1_ASM22631v1
ftp://ftp.ncbi.nlm.nih.gov/genomes/all/GCA/000/225/955/GCA_000225955.1_ASM22595v1
ftp://ftp.ncbi.nlm.nih.gov/genomes/all/GCA/000/226/155/GCA_000226155.1_ASM22615v1
ftp://ftp.ncbi.nlm.nih.gov/genomes/all/GCA/000/226/295/GCA_000226295.1_ASM22629v1
ftp://ftp.ncbi.nlm.nih.gov/genomes/all/GCA/000/236/065/GCA_000236065.1_ASM23606v1
ftp://ftp.ncbi.nlm.nih.gov/genomes/all/GCA/000/236/255/GCA_000236255.1_ASM23625v1
ftp://ftp.ncbi.nlm.nih.gov/genomes/all/GCA/000/236/605/GCA_000236605.1_ASM23660v1
ftp://ftp.ncbi.nlm.nih.gov/genomes/all/GCA/000/236/405/GCA_000236405.1_ASM23640v1
ftp://ftp.ncbi.nlm.nih.gov/genomes/all/GCA/000/236/665/GCA_000236665.1_ASM23666v1
ftp://ftp.ncbi.nlm.nih.gov/genomes/all/GCA/000/236/685/GCA_000236685.1_ASM23668v1
ftp://ftp.ncbi.nlm.nih.gov/genomes/all/GCA/000/236/925/GCA_000236925.1_ASM23692v1
ftp://ftp.ncbi.nlm.nih.gov/genomes/all/GCA/000/236/475/GCA_000236475.1_ASM23647v1
ftp://ftp.ncbi.nlm.nih.gov/genomes/all/GCA/000/236/585/GCA_000236585.1_ASM23658v1
ftp://ftp.ncbi.nlm.nih.gov/genomes/all/GCA/000/236/705/GCA_000236705.1_ASM23670v1
ftp://ftp.ncbi.nlm.nih.gov/genomes/all/GCA/000/241/025/GCA_000241025.2_ASM24102v2
ftp://ftp.ncbi.nlm.nih.gov/genomes/all/GCA/000/241/125/GCA_000241125.1_ASM24112v1
ftp://ftp.ncbi.nlm.nih.gov/genomes/all/GCA/000/212/675/GCA_000212675.2_ASM21267v2
ftp://ftp.ncbi.nlm.nih.gov/genomes/all/GCA/000/241/055/GCA_000241055.1_ASM24105v1
ftp://ftp.ncbi.nlm.nih.gov/genomes/all/GCA/000/240/185/GCA_000240185.2_ASM24018v2
ftp://ftp.ncbi.nlm.nih.gov/genomes/all/GCA/000/008/685/GCA_000008685.2_ASM868v2
ftp://ftp.ncbi.nlm.nih.gov/genomes/all/GCA/000/241/875/GCA_000241875.1_ASM24187v1
ftp://ftp.ncbi.nlm.nih.gov/genomes/all/GCA/000/185/985/GCA_000185985.2_ASM18598v2
ftp://ftp.ncbi.nlm.nih.gov/genomes/all/GCA/000/241/915/GCA_000241915.1_ASM24191v1
ftp://ftp.ncbi.nlm.nih.gov/genomes/all/GCA/000/241/935/GCA_000241935.1_ASM24193v1
ftp://ftp.ncbi.nlm.nih.gov/genomes/all/GCA/000/152/245/GCA_000152245.2_ASM15224v2
ftp://ftp.ncbi.nlm.nih.gov/genomes/all/GCA/000/241/895/GCA_000241895.1_ASM24189v1
ftp://ftp.ncbi.nlm.nih.gov/genomes/all/GCA/000/233/915/GCA_000233915.4_ASM23391v4
ftp://ftp.ncbi.nlm.nih.gov/genomes/all/GCA/000/241/855/GCA_000241855.1_ASM24185v1
ftp://ftp.ncbi.nlm.nih.gov/genomes/all/GCA/000/198/515/GCA_000198515.1_ASM19851v1
ftp://ftp.ncbi.nlm.nih.gov/genomes/all/GCA/000/068/525/GCA_000068525.2_ASM6852v2
ftp://ftp.ncbi.nlm.nih.gov/genomes/all/GCA/000/240/075/GCA_000240075.2_ASM24007v2
ftp://ftp.ncbi.nlm.nih.gov/genomes/all/GCA/000/247/605/GCA_000247605.1_ASM24760v1
ftp://ftp.ncbi.nlm.nih.gov/genomes/all/GCA/000/247/715/GCA_000247715.1_ASM24771v1
ftp://ftp.ncbi.nlm.nih.gov/genomes/all/GCA/000/182/745/GCA_000182745.1_ASM18274v1
ftp://ftp.ncbi.nlm.nih.gov/genomes/all/GCA/000/061/505/GCA_000061505.1_ASM6150v1
ftp://ftp.ncbi.nlm.nih.gov/genomes/all/GCA/000/069/925/GCA_000069925.1_ASM6992v1
ftp://ftp.ncbi.nlm.nih.gov/genomes/all/GCA/000/055/785/GCA_000055785.1_ASM5578v1
ftp://ftp.ncbi.nlm.nih.gov/genomes/all/GCA/000/063/485/GCA_000063485.1_ASM6348v1
ftp://ftp.ncbi.nlm.nih.gov/genomes/all/GCA/000/069/945/GCA_000069945.1_ASM6994v1
ftp://ftp.ncbi.nlm.nih.gov/genomes/all/GCA/000/067/045/GCA_000067045.1_ASM6704v1
ftp://ftp.ncbi.nlm.nih.gov/genomes/all/GCA/000/048/645/GCA_000048645.1_ASM4864v1
ftp://ftp.ncbi.nlm.nih.gov/genomes/all/GCA/000/063/605/GCA_000063605.1_ASM6360v1
ftp://ftp.ncbi.nlm.nih.gov/genomes/all/GCA/000/067/165/GCA_000067165.1_ASM6716v1
ftp://ftp.ncbi.nlm.nih.gov/genomes/all/GCA/000/255/935/GCA_000255935.1_ASM25593v1
ftp://ftp.ncbi.nlm.nih.gov/genomes/all/GCA/000/299/355/GCA_000299355.1_ASM29935v1
ftp://ftp.ncbi.nlm.nih.gov/genomes/all/GCA/000/299/435/GCA_000299435.1_ASM29943v1
ftp://ftp.ncbi.nlm.nih.gov/genomes/all/GCA/000/299/955/GCA_000299955.1_ASM29995v1
ftp://ftp.ncbi.nlm.nih.gov/genomes/all/GCA/000/300/075/GCA_000300075.1_ASM30007v1
ftp://ftp.ncbi.nlm.nih.gov/genomes/all/GCA/000/298/375/GCA_000298375.2_ASM29837v2
ftp://ftp.ncbi.nlm.nih.gov/genomes/all/GCA/000/298/475/GCA_000298475.2_ASM29847v2
ftp://ftp.ncbi.nlm.nih.gov/genomes/all/GCA/000/298/555/GCA_000298555.2_ASM29855v2
ftp://ftp.ncbi.nlm.nih.gov/genomes/all/GCA/000/189/735/GCA_000189735.2_ASM18973v2
ftp://ftp.ncbi.nlm.nih.gov/genomes/all/GCA/000/260/515/GCA_000260515.1_ASM26051v1
ftp://ftp.ncbi.nlm.nih.gov/genomes/all/GCA/000/263/735/GCA_000263735.1_ASM26373v1
ftp://ftp.ncbi.nlm.nih.gov/genomes/all/GCA/000/264/495/GCA_000264495.1_ASM26449v1
ftp://ftp.ncbi.nlm.nih.gov/genomes/all/GCA/000/265/095/GCA_000265095.1_ASM26509v1
ftp://ftp.ncbi.nlm.nih.gov/genomes/all/GCA/000/174/395/GCA_000174395.2_ASM17439v2
ftp://ftp.ncbi.nlm.nih.gov/genomes/all/GCA/000/219/915/GCA_000219915.3_ASM21991v3
ftp://ftp.ncbi.nlm.nih.gov/genomes/all/GCA/000/231/015/GCA_000231015.3_ASM23101v3
ftp://ftp.ncbi.nlm.nih.gov/genomes/all/GCA/000/265/295/GCA_000265295.1_ASM26529v1
ftp://ftp.ncbi.nlm.nih.gov/genomes/all/GCA/000/265/365/GCA_000265365.1_ASM26536v1
ftp://ftp.ncbi.nlm.nih.gov/genomes/all/GCA/000/235/765/GCA_000235765.3_ASM23576v3
ftp://ftp.ncbi.nlm.nih.gov/genomes/all/GCA/000/273/425/GCA_000273425.1_Esch_coli_MG12655_V1
ftp://ftp.ncbi.nlm.nih.gov/genomes/all/GCA/000/273/445/GCA_000273445.1_Stre_pneu_Tigr4_V1
ftp://ftp.ncbi.nlm.nih.gov/genomes/all/GCA/000/273/405/GCA_000273405.1_Rhod_Spha_2_4_1_V1
ftp://ftp.ncbi.nlm.nih.gov/genomes/all/GCA/000/279/165/GCA_000279165.1_ASM27916v1
ftp://ftp.ncbi.nlm.nih.gov/genomes/all/GCA/000/279/145/GCA_000279145.1_ASM27914v1
ftp://ftp.ncbi.nlm.nih.gov/genomes/all/GCA/000/281/195/GCA_000281195.1_ASM28119v1
ftp://ftp.ncbi.nlm.nih.gov/genomes/all/GCA/000/281/175/GCA_000281175.1_ASM28117v1
ftp://ftp.ncbi.nlm.nih.gov/genomes/all/GCA/000/281/695/GCA_000281695.1_ASM28169v1
ftp://ftp.ncbi.nlm.nih.gov/genomes/all/GCA/000/286/275/GCA_000286275.1_ASM28627v1
ftp://ftp.ncbi.nlm.nih.gov/genomes/all/GCA/000/286/675/GCA_000286675.1_ASM28667v1
ftp://ftp.ncbi.nlm.nih.gov/genomes/all/GCA/000/286/775/GCA_000286775.1_ASM28677v1
ftp://ftp.ncbi.nlm.nih.gov/genomes/all/GCA/000/286/715/GCA_000286715.1_ASM28671v1
ftp://ftp.ncbi.nlm.nih.gov/genomes/all/GCA/000/286/735/GCA_000286735.1_ASM28673v1
ftp://ftp.ncbi.nlm.nih.gov/genomes/all/GCA/000/286/695/GCA_000286695.1_ASM28669v1
ftp://ftp.ncbi.nlm.nih.gov/genomes/all/GCA/000/286/795/GCA_000286795.1_ASM28679v1
ftp://ftp.ncbi.nlm.nih.gov/genomes/all/GCA/000/286/815/GCA_000286815.1_ASM28681v1
ftp://ftp.ncbi.nlm.nih.gov/genomes/all/GCA/000/287/295/GCA_000287295.1_ASM28729v1
ftp://ftp.ncbi.nlm.nih.gov/genomes/all/GCA/000/287/315/GCA_000287315.1_ASM28731v1
ftp://ftp.ncbi.nlm.nih.gov/genomes/all/GCA/000/287/275/GCA_000287275.1_ASM28727v1
ftp://ftp.ncbi.nlm.nih.gov/genomes/all/GCA/000/287/255/GCA_000287255.1_ASM28725v1
ftp://ftp.ncbi.nlm.nih.gov/genomes/all/GCA/000/287/355/GCA_000287355.1_ASM28735v1
ftp://ftp.ncbi.nlm.nih.gov/genomes/all/GCA/000/292/685/GCA_000292685.1_ASM29268v1
ftp://ftp.ncbi.nlm.nih.gov/genomes/all/GCA/000/231/385/GCA_000231385.3_ASM23138v3
ftp://ftp.ncbi.nlm.nih.gov/genomes/all/GCA/000/293/765/GCA_000293765.1_ASM29376v1
ftp://ftp.ncbi.nlm.nih.gov/genomes/all/GCA/000/294/365/GCA_000294365.1_ASM29436v1
ftp://ftp.ncbi.nlm.nih.gov/genomes/all/GCA/000/007/985/GCA_000007985.2_ASM798v2
ftp://ftp.ncbi.nlm.nih.gov/genomes/all/GCA/000/255/175/GCA_000255175.1_ASM25517v1
ftp://ftp.ncbi.nlm.nih.gov/genomes/all/GCA/000/255/275/GCA_000255275.1_ASM25527v1
ftp://ftp.ncbi.nlm.nih.gov/genomes/all/GCA/000/255/955/GCA_000255955.1_ASM25595v1
ftp://ftp.ncbi.nlm.nih.gov/genomes/all/GCA/000/255/535/GCA_000255535.1_ASM25553v1
ftp://ftp.ncbi.nlm.nih.gov/genomes/all/GCA/000/255/915/GCA_000255915.1_ASM25591v1
ftp://ftp.ncbi.nlm.nih.gov/genomes/all/GCA/000/258/145/GCA_000258145.1_ASM25814v1
ftp://ftp.ncbi.nlm.nih.gov/genomes/all/GCA/000/237/995/GCA_000237995.2_ASM23799v2
ftp://ftp.ncbi.nlm.nih.gov/genomes/all/GCA/000/259/175/GCA_000259175.1_ASM25917v1
ftp://ftp.ncbi.nlm.nih.gov/genomes/all/GCA/000/258/905/GCA_000258905.1_ASM25890v1
ftp://ftp.ncbi.nlm.nih.gov/genomes/all/GCA/000/259/235/GCA_000259235.1_ASM25923v1
ftp://ftp.ncbi.nlm.nih.gov/genomes/all/GCA/000/259/545/GCA_000259545.1_ASM25954v1
ftp://ftp.ncbi.nlm.nih.gov/genomes/all/GCA/000/259/365/GCA_000259365.1_ASM25936v1
ftp://ftp.ncbi.nlm.nih.gov/genomes/all/GCA/000/259/255/GCA_000259255.1_ASM25925v1
ftp://ftp.ncbi.nlm.nih.gov/genomes/all/GCA/000/259/275/GCA_000259275.1_ASM25927v1
ftp://ftp.ncbi.nlm.nih.gov/genomes/all/GCA/000/262/165/GCA_000262165.1_ASM26216v1
ftp://ftp.ncbi.nlm.nih.gov/genomes/all/GCA/000/262/385/GCA_000262385.1_ASM26238v1
ftp://ftp.ncbi.nlm.nih.gov/genomes/all/GCA/000/262/695/GCA_000262695.1_ASM26269v1
ftp://ftp.ncbi.nlm.nih.gov/genomes/all/GCA/000/262/715/GCA_000262715.1_ASM26271v1
ftp://ftp.ncbi.nlm.nih.gov/genomes/all/GCA/000/262/205/GCA_000262205.1_ASM26220v1
ftp://ftp.ncbi.nlm.nih.gov/genomes/all/GCA/000/262/305/GCA_000262305.1_ASM26230v1
ftp://ftp.ncbi.nlm.nih.gov/genomes/all/GCA/000/262/655/GCA_000262655.1_ASM26265v1
ftp://ftp.ncbi.nlm.nih.gov/genomes/all/GCA/000/262/675/GCA_000262675.1_ASM26267v1
ftp://ftp.ncbi.nlm.nih.gov/genomes/all/GCA/000/147/715/GCA_000147715.3_ASM14771v3
ftp://ftp.ncbi.nlm.nih.gov/genomes/all/GCA/000/263/195/GCA_000263195.1_ASM26319v1
ftp://ftp.ncbi.nlm.nih.gov/genomes/all/GCA/000/269/965/GCA_000269965.1_ASM26996v1
ftp://ftp.ncbi.nlm.nih.gov/genomes/all/GCA/000/270/065/GCA_000270065.1_ASM27006v1
ftp://ftp.ncbi.nlm.nih.gov/genomes/all/GCA/000/270/165/GCA_000270165.1_ASM27016v1
ftp://ftp.ncbi.nlm.nih.gov/genomes/all/GCA/000/270/265/GCA_000270265.1_ASM27026v1
ftp://ftp.ncbi.nlm.nih.gov/genomes/all/GCA/000/270/285/GCA_000270285.1_ASM27028v1
ftp://ftp.ncbi.nlm.nih.gov/genomes/all/GCA/000/270/365/GCA_000270365.1_ASM27036v1
ftp://ftp.ncbi.nlm.nih.gov/genomes/all/GCA/000/270/385/GCA_000270385.1_ASM27038v1
ftp://ftp.ncbi.nlm.nih.gov/genomes/all/GCA/000/269/925/GCA_000269925.1_ASM26992v1
ftp://ftp.ncbi.nlm.nih.gov/genomes/all/GCA/000/270/025/GCA_000270025.1_ASM27002v1
ftp://ftp.ncbi.nlm.nih.gov/genomes/all/GCA/000/270/225/GCA_000270225.1_ASM27022v1
ftp://ftp.ncbi.nlm.nih.gov/genomes/all/GCA/000/270/325/GCA_000270325.1_ASM27032v1
ftp://ftp.ncbi.nlm.nih.gov/genomes/all/GCA/000/270/425/GCA_000270425.1_ASM27042v1
ftp://ftp.ncbi.nlm.nih.gov/genomes/all/GCA/000/270/525/GCA_000270525.1_ASM27052v1
ftp://ftp.ncbi.nlm.nih.gov/genomes/all/GCA/000/271/325/GCA_000271325.1_ASM27132v1
ftp://ftp.ncbi.nlm.nih.gov/genomes/all/GCA/000/271/365/GCA_000271365.1_ASM27136v1
ftp://ftp.ncbi.nlm.nih.gov/genomes/all/GCA/000/270/305/GCA_000270305.1_ASM27030v1
ftp://ftp.ncbi.nlm.nih.gov/genomes/all/GCA/000/270/405/GCA_000270405.1_ASM27040v1
ftp://ftp.ncbi.nlm.nih.gov/genomes/all/GCA/000/271/865/GCA_000271865.1_ASM27186v1
ftp://ftp.ncbi.nlm.nih.gov/genomes/all/GCA/000/276/685/GCA_000276685.1_ASM27668v1
ftp://ftp.ncbi.nlm.nih.gov/genomes/all/GCA/000/277/105/GCA_000277105.1_ASM27710v1
ftp://ftp.ncbi.nlm.nih.gov/genomes/all/GCA/000/277/205/GCA_000277205.1_ASM27720v1
ftp://ftp.ncbi.nlm.nih.gov/genomes/all/GCA/000/277/305/GCA_000277305.1_ASM27730v1
ftp://ftp.ncbi.nlm.nih.gov/genomes/all/GCA/000/277/405/GCA_000277405.1_ASM27740v1
ftp://ftp.ncbi.nlm.nih.gov/genomes/all/GCA/000/277/125/GCA_000277125.1_ASM27712v1
ftp://ftp.ncbi.nlm.nih.gov/genomes/all/GCA/000/277/245/GCA_000277245.1_ASM27724v1
ftp://ftp.ncbi.nlm.nih.gov/genomes/all/GCA/000/277/325/GCA_000277325.1_ASM27732v1
ftp://ftp.ncbi.nlm.nih.gov/genomes/all/GCA/000/277/345/GCA_000277345.1_ASM27734v1
ftp://ftp.ncbi.nlm.nih.gov/genomes/all/GCA/000/277/425/GCA_000277425.1_ASM27742v1
ftp://ftp.ncbi.nlm.nih.gov/genomes/all/GCA/000/277/085/GCA_000277085.1_ASM27708v1
ftp://ftp.ncbi.nlm.nih.gov/genomes/all/GCA/000/277/185/GCA_000277185.1_ASM27718v1
ftp://ftp.ncbi.nlm.nih.gov/genomes/all/GCA/000/277/285/GCA_000277285.1_ASM27728v1
ftp://ftp.ncbi.nlm.nih.gov/genomes/all/GCA/000/277/385/GCA_000277385.1_ASM27738v1
ftp://ftp.ncbi.nlm.nih.gov/genomes/all/GCA/000/277/025/GCA_000277025.1_ASM27702v1
ftp://ftp.ncbi.nlm.nih.gov/genomes/all/GCA/000/277/065/GCA_000277065.1_ASM27706v1
ftp://ftp.ncbi.nlm.nih.gov/genomes/all/GCA/000/277/145/GCA_000277145.1_ASM27714v1
ftp://ftp.ncbi.nlm.nih.gov/genomes/all/GCA/000/277/165/GCA_000277165.1_ASM27716v1
ftp://ftp.ncbi.nlm.nih.gov/genomes/all/GCA/000/277/265/GCA_000277265.1_ASM27726v1
ftp://ftp.ncbi.nlm.nih.gov/genomes/all/GCA/000/277/365/GCA_000277365.1_ASM27736v1
ftp://ftp.ncbi.nlm.nih.gov/genomes/all/GCA/000/277/795/GCA_000277795.1_ASM27779v1
ftp://ftp.ncbi.nlm.nih.gov/genomes/all/GCA/000/277/715/GCA_000277715.1_ASM27771v1
ftp://ftp.ncbi.nlm.nih.gov/genomes/all/GCA/000/277/755/GCA_000277755.1_ASM27775v1
ftp://ftp.ncbi.nlm.nih.gov/genomes/all/GCA/000/283/655/GCA_000283655.1_ASM28365v1
ftp://ftp.ncbi.nlm.nih.gov/genomes/all/GCA/000/283/755/GCA_000283755.1_ASM28375v1
ftp://ftp.ncbi.nlm.nih.gov/genomes/all/GCA/000/283/815/GCA_000283815.1_ASM28381v1
ftp://ftp.ncbi.nlm.nih.gov/genomes/all/GCA/000/283/975/GCA_000283975.1_ASM28397v1
ftp://ftp.ncbi.nlm.nih.gov/genomes/all/GCA/000/284/075/GCA_000284075.1_ASM28407v1
ftp://ftp.ncbi.nlm.nih.gov/genomes/all/GCA/000/283/775/GCA_000283775.1_ASM28377v1
ftp://ftp.ncbi.nlm.nih.gov/genomes/all/GCA/000/283/875/GCA_000283875.1_ASM28387v1
ftp://ftp.ncbi.nlm.nih.gov/genomes/all/GCA/000/283/935/GCA_000283935.1_ASM28393v1
ftp://ftp.ncbi.nlm.nih.gov/genomes/all/GCA/000/284/035/GCA_000284035.1_ASM28403v1
ftp://ftp.ncbi.nlm.nih.gov/genomes/all/GCA/000/284/135/GCA_000284135.1_ASM28413v1
ftp://ftp.ncbi.nlm.nih.gov/genomes/all/GCA/000/284/235/GCA_000284235.1_ASM28423v1
ftp://ftp.ncbi.nlm.nih.gov/genomes/all/GCA/000/283/915/GCA_000283915.1_ASM28391v1
ftp://ftp.ncbi.nlm.nih.gov/genomes/all/GCA/000/283/955/GCA_000283955.1_ASM28395v1
ftp://ftp.ncbi.nlm.nih.gov/genomes/all/GCA/000/284/015/GCA_000284015.1_ASM28401v1
ftp://ftp.ncbi.nlm.nih.gov/genomes/all/GCA/000/284/055/GCA_000284055.1_ASM28405v1
ftp://ftp.ncbi.nlm.nih.gov/genomes/all/GCA/000/284/115/GCA_000284115.1_ASM28411v1
ftp://ftp.ncbi.nlm.nih.gov/genomes/all/GCA/000/284/215/GCA_000284215.1_ASM28421v1
ftp://ftp.ncbi.nlm.nih.gov/genomes/all/GCA/000/284/175/GCA_000284175.1_ASM28417v1
ftp://ftp.ncbi.nlm.nih.gov/genomes/all/GCA/000/284/275/GCA_000284275.1_ASM28427v1
ftp://ftp.ncbi.nlm.nih.gov/genomes/all/GCA/000/284/375/GCA_000284375.1_ASM28437v1
ftp://ftp.ncbi.nlm.nih.gov/genomes/all/GCA/000/284/455/GCA_000284455.1_ASM28445v1
ftp://ftp.ncbi.nlm.nih.gov/genomes/all/GCA/000/284/495/GCA_000284495.1_ASM28449v1
ftp://ftp.ncbi.nlm.nih.gov/genomes/all/GCA/000/284/555/GCA_000284555.1_ASM28455v1
ftp://ftp.ncbi.nlm.nih.gov/genomes/all/GCA/000/284/255/GCA_000284255.1_ASM28425v1
ftp://ftp.ncbi.nlm.nih.gov/genomes/all/GCA/000/284/355/GCA_000284355.1_ASM28435v1
ftp://ftp.ncbi.nlm.nih.gov/genomes/all/GCA/000/284/475/GCA_000284475.1_ASM28447v1
ftp://ftp.ncbi.nlm.nih.gov/genomes/all/GCA/000/284/575/GCA_000284575.1_ASM28457v1
ftp://ftp.ncbi.nlm.nih.gov/genomes/all/GCA/000/284/295/GCA_000284295.1_ASM28429v1
ftp://ftp.ncbi.nlm.nih.gov/genomes/all/GCA/000/284/335/GCA_000284335.1_ASM28433v1
ftp://ftp.ncbi.nlm.nih.gov/genomes/all/GCA/000/284/395/GCA_000284395.1_ASM28439v1
ftp://ftp.ncbi.nlm.nih.gov/genomes/all/GCA/000/284/515/GCA_000284515.1_ASM28451v1
ftp://ftp.ncbi.nlm.nih.gov/genomes/all/GCA/000/284/615/GCA_000284615.1_ASM28461v1
ftp://ftp.ncbi.nlm.nih.gov/genomes/all/GCA/000/284/315/GCA_000284315.1_ASM28431v1
ftp://ftp.ncbi.nlm.nih.gov/genomes/all/GCA/000/284/435/GCA_000284435.1_ASM28443v1
ftp://ftp.ncbi.nlm.nih.gov/genomes/all/GCA/000/284/535/GCA_000284535.1_ASM28453v1
ftp://ftp.ncbi.nlm.nih.gov/genomes/all/GCA/000/284/595/GCA_000284595.1_ASM28459v1
ftp://ftp.ncbi.nlm.nih.gov/genomes/all/GCA/000/284/635/GCA_000284635.1_ASM28463v1
ftp://ftp.ncbi.nlm.nih.gov/genomes/all/GCA/000/292/455/GCA_000292455.1_ASM29245v1
ftp://ftp.ncbi.nlm.nih.gov/genomes/all/GCA/000/292/485/GCA_000292485.1_ASM29248v1
ftp://ftp.ncbi.nlm.nih.gov/genomes/all/GCA/000/292/405/GCA_000292405.1_ASM29240v1
ftp://ftp.ncbi.nlm.nih.gov/genomes/all/GCA/000/292/505/GCA_000292505.1_ASM29250v1
ftp://ftp.ncbi.nlm.nih.gov/genomes/all/GCA/000/292/705/GCA_000292705.1_ASM29270v1
ftp://ftp.ncbi.nlm.nih.gov/genomes/all/GCA/000/292/915/GCA_000292915.1_ASM29291v1
ftp://ftp.ncbi.nlm.nih.gov/genomes/all/GCA/000/172/635/GCA_000172635.2_ASM17263v2
ftp://ftp.ncbi.nlm.nih.gov/genomes/all/GCA/000/298/385/GCA_000298385.1_ASM29838v1
ftp://ftp.ncbi.nlm.nih.gov/genomes/all/GCA/000/299/095/GCA_000299095.1_ASM29909v1
ftp://ftp.ncbi.nlm.nih.gov/genomes/all/GCA/000/298/415/GCA_000298415.1_ASM29841v1
ftp://ftp.ncbi.nlm.nih.gov/genomes/all/GCA/000/298/875/GCA_000298875.1_ASM29887v1
ftp://ftp.ncbi.nlm.nih.gov/genomes/all/GCA/000/299/115/GCA_000299115.1_ASM29911v1
ftp://ftp.ncbi.nlm.nih.gov/genomes/all/GCA/000/299/015/GCA_000299015.1_ASM29901v1
ftp://ftp.ncbi.nlm.nih.gov/genomes/all/GCA/000/299/135/GCA_000299135.1_ASM29913v1
ftp://ftp.ncbi.nlm.nih.gov/genomes/all/GCA/000/299/235/GCA_000299235.1_ASM29923v1
ftp://ftp.ncbi.nlm.nih.gov/genomes/all/GCA/000/299/255/GCA_000299255.1_ASM29925v1
ftp://ftp.ncbi.nlm.nih.gov/genomes/all/GCA/000/299/365/GCA_000299365.1_ASM29936v1
ftp://ftp.ncbi.nlm.nih.gov/genomes/all/GCA/000/299/475/GCA_000299475.1_ASM29947v1
ftp://ftp.ncbi.nlm.nih.gov/genomes/all/GCA/000/299/395/GCA_000299395.1_ASM29939v1
ftp://ftp.ncbi.nlm.nih.gov/genomes/all/GCA/000/252/445/GCA_000252445.1_ASM25244v1
ftp://ftp.ncbi.nlm.nih.gov/genomes/all/GCA/000/252/975/GCA_000252975.1_ASM25297v1
ftp://ftp.ncbi.nlm.nih.gov/genomes/all/GCA/000/253/075/GCA_000253075.1_ASM25307v1
ftp://ftp.ncbi.nlm.nih.gov/genomes/all/GCA/000/253/175/GCA_000253175.1_ASM25317v1
ftp://ftp.ncbi.nlm.nih.gov/genomes/all/GCA/000/253/275/GCA_000253275.1_ASM25327v1
ftp://ftp.ncbi.nlm.nih.gov/genomes/all/GCA/000/253/375/GCA_000253375.1_ASM25337v1
ftp://ftp.ncbi.nlm.nih.gov/genomes/all/GCA/000/253/015/GCA_000253015.1_ASM25301v1
ftp://ftp.ncbi.nlm.nih.gov/genomes/all/GCA/000/253/035/GCA_000253035.1_ASM25303v1
ftp://ftp.ncbi.nlm.nih.gov/genomes/all/GCA/000/253/135/GCA_000253135.1_ASM25313v1
ftp://ftp.ncbi.nlm.nih.gov/genomes/all/GCA/000/253/215/GCA_000253215.1_ASM25321v1
ftp://ftp.ncbi.nlm.nih.gov/genomes/all/GCA/000/253/335/GCA_000253335.1_ASM25333v1
ftp://ftp.ncbi.nlm.nih.gov/genomes/all/GCA/000/252/875/GCA_000252875.1_ASM25287v1
ftp://ftp.ncbi.nlm.nih.gov/genomes/all/GCA/000/253/055/GCA_000253055.1_ASM25305v1
ftp://ftp.ncbi.nlm.nih.gov/genomes/all/GCA/000/253/155/GCA_000253155.1_ASM25315v1
ftp://ftp.ncbi.nlm.nih.gov/genomes/all/GCA/000/253/255/GCA_000253255.1_ASM25325v1
ftp://ftp.ncbi.nlm.nih.gov/genomes/all/GCA/000/253/355/GCA_000253355.1_ASM25335v1
ftp://ftp.ncbi.nlm.nih.gov/genomes/all/GCA/000/250/635/GCA_000250635.1_ASM25063v1
ftp://ftp.ncbi.nlm.nih.gov/genomes/all/GCA/000/250/655/GCA_000250655.1_ASM25065v1
ftp://ftp.ncbi.nlm.nih.gov/genomes/all/GCA/000/255/135/GCA_000255135.1_ASM25513v1
ftp://ftp.ncbi.nlm.nih.gov/genomes/all/GCA/000/255/155/GCA_000255155.1_ASM25515v1
ftp://ftp.ncbi.nlm.nih.gov/genomes/all/GCA/000/255/235/GCA_000255235.1_ASM25523v1
ftp://ftp.ncbi.nlm.nih.gov/genomes/all/GCA/000/255/255/GCA_000255255.1_ASM25525v1
ftp://ftp.ncbi.nlm.nih.gov/genomes/all/GCA/000/255/215/GCA_000255215.1_ASM25521v1
ftp://ftp.ncbi.nlm.nih.gov/genomes/all/GCA/000/251/105/GCA_000251105.1_ASM25110v1
ftp://ftp.ncbi.nlm.nih.gov/genomes/all/GCA/000/235/405/GCA_000235405.3_ASM23540v3
ftp://ftp.ncbi.nlm.nih.gov/genomes/all/GCA/000/255/355/GCA_000255355.1_ASM25535v1
ftp://ftp.ncbi.nlm.nih.gov/genomes/all/GCA/000/258/405/GCA_000258405.1_ASM25840v1
ftp://ftp.ncbi.nlm.nih.gov/genomes/all/GCA/000/258/425/GCA_000258425.1_ASM25842v1
ftp://ftp.ncbi.nlm.nih.gov/genomes/all/GCA/000/258/365/GCA_000258365.1_ASM25836v1
ftp://ftp.ncbi.nlm.nih.gov/genomes/all/GCA/000/258/385/GCA_000258385.1_ASM25838v1
ftp://ftp.ncbi.nlm.nih.gov/genomes/all/GCA/000/242/255/GCA_000242255.3_ASM24225v3
ftp://ftp.ncbi.nlm.nih.gov/genomes/all/GCA/000/258/885/GCA_000258885.1_ASM25888v1
ftp://ftp.ncbi.nlm.nih.gov/genomes/all/GCA/000/263/215/GCA_000263215.1_ASM26321v1
ftp://ftp.ncbi.nlm.nih.gov/genomes/all/GCA/000/267/545/GCA_000267545.1_ASM26754v1
ftp://ftp.ncbi.nlm.nih.gov/genomes/all/GCA/000/243/155/GCA_000243155.3_ASM24315v3
ftp://ftp.ncbi.nlm.nih.gov/genomes/all/GCA/000/227/745/GCA_000227745.3_ASM22774v3
ftp://ftp.ncbi.nlm.nih.gov/genomes/all/GCA/000/269/945/GCA_000269945.1_ASM26994v1
ftp://ftp.ncbi.nlm.nih.gov/genomes/all/GCA/000/270/045/GCA_000270045.1_ASM27004v1
ftp://ftp.ncbi.nlm.nih.gov/genomes/all/GCA/000/270/145/GCA_000270145.1_ASM27014v1
ftp://ftp.ncbi.nlm.nih.gov/genomes/all/GCA/000/270/245/GCA_000270245.1_ASM27024v1
ftp://ftp.ncbi.nlm.nih.gov/genomes/all/GCA/000/270/345/GCA_000270345.1_ASM27034v1
ftp://ftp.ncbi.nlm.nih.gov/genomes/all/GCA/000/270/445/GCA_000270445.1_ASM27044v1
ftp://ftp.ncbi.nlm.nih.gov/genomes/all/GCA/000/270/465/GCA_000270465.1_ASM27046v1
ftp://ftp.ncbi.nlm.nih.gov/genomes/all/GCA/000/154/605/GCA_000154605.2_ASM15460v2
ftp://ftp.ncbi.nlm.nih.gov/genomes/all/GCA/000/269/985/GCA_000269985.1_ASM26998v1
ftp://ftp.ncbi.nlm.nih.gov/genomes/all/GCA/000/270/005/GCA_000270005.1_ASM27000v1
ftp://ftp.ncbi.nlm.nih.gov/genomes/all/GCA/000/270/085/GCA_000270085.1_ASM27008v1
ftp://ftp.ncbi.nlm.nih.gov/genomes/all/GCA/000/270/105/GCA_000270105.1_ASM27010v1
ftp://ftp.ncbi.nlm.nih.gov/genomes/all/GCA/000/270/205/GCA_000270205.1_ASM27020v1
ftp://ftp.ncbi.nlm.nih.gov/genomes/all/GCA/000/275/625/GCA_000275625.1_ASM27562v1
ftp://ftp.ncbi.nlm.nih.gov/genomes/all/GCA/000/275/645/GCA_000275645.1_ASM27564v1
ftp://ftp.ncbi.nlm.nih.gov/genomes/all/GCA/000/275/605/GCA_000275605.1_ASM27560v1
ftp://ftp.ncbi.nlm.nih.gov/genomes/all/GCA/000/276/825/GCA_000276825.1_ASM27682v1
ftp://ftp.ncbi.nlm.nih.gov/genomes/all/GCA/000/281/215/GCA_000281215.1_ASM28121v1
ftp://ftp.ncbi.nlm.nih.gov/genomes/all/GCA/000/281/235/GCA_000281235.1_ASM28123v1
ftp://ftp.ncbi.nlm.nih.gov/genomes/all/GCA/000/283/735/GCA_000283735.1_ASM28373v1
ftp://ftp.ncbi.nlm.nih.gov/genomes/all/GCA/000/283/995/GCA_000283995.1_ASM28399v1
ftp://ftp.ncbi.nlm.nih.gov/genomes/all/GCA/000/284/095/GCA_000284095.1_ASM28409v1
ftp://ftp.ncbi.nlm.nih.gov/genomes/all/GCA/000/284/155/GCA_000284155.1_ASM28415v1
ftp://ftp.ncbi.nlm.nih.gov/genomes/all/GCA/000/284/195/GCA_000284195.1_ASM28419v1
ftp://ftp.ncbi.nlm.nih.gov/genomes/all/GCA/000/283/275/GCA_000283275.1_ASM28327v1
ftp://ftp.ncbi.nlm.nih.gov/genomes/all/GCA/000/283/295/GCA_000283295.1_ASM28329v1
ftp://ftp.ncbi.nlm.nih.gov/genomes/all/GCA/000/283/555/GCA_000283555.1_ASM28355v1
ftp://ftp.ncbi.nlm.nih.gov/genomes/all/GCA/000/283/475/GCA_000283475.1_ASM28347v1
ftp://ftp.ncbi.nlm.nih.gov/genomes/all/GCA/000/283/535/GCA_000283535.1_ASM28353v1
ftp://ftp.ncbi.nlm.nih.gov/genomes/all/GCA/000/283/575/GCA_000283575.1_ASM28357v1
ftp://ftp.ncbi.nlm.nih.gov/genomes/all/GCA/000/283/635/GCA_000283635.1_ASM28363v1
ftp://ftp.ncbi.nlm.nih.gov/genomes/all/GCA/000/283/515/GCA_000283515.1_ASM28351v1
ftp://ftp.ncbi.nlm.nih.gov/genomes/all/GCA/000/283/615/GCA_000283615.1_ASM28361v1
ftp://ftp.ncbi.nlm.nih.gov/genomes/all/GCA/000/283/675/GCA_000283675.1_ASM28367v1
ftp://ftp.ncbi.nlm.nih.gov/genomes/all/GCA/000/283/715/GCA_000283715.1_ASM28371v1
ftp://ftp.ncbi.nlm.nih.gov/genomes/all/GCA/000/283/595/GCA_000283595.1_ASM28359v1
ftp://ftp.ncbi.nlm.nih.gov/genomes/all/GCA/000/283/695/GCA_000283695.1_ASM28369v1
ftp://ftp.ncbi.nlm.nih.gov/genomes/all/GCA/000/283/795/GCA_000283795.1_ASM28379v1
ftp://ftp.ncbi.nlm.nih.gov/genomes/all/GCA/000/287/235/GCA_000287235.1_ASM28723v1
ftp://ftp.ncbi.nlm.nih.gov/genomes/all/GCA/000/287/335/GCA_000287335.1_ASM28733v1
ftp://ftp.ncbi.nlm.nih.gov/genomes/all/GCA/000/296/595/GCA_000296595.1_ASM29659v1
ftp://ftp.ncbi.nlm.nih.gov/genomes/all/GCA/000/296/575/GCA_000296575.1_ASM29657v1
ftp://ftp.ncbi.nlm.nih.gov/genomes/all/GCA/000/089/865/GCA_000089865.1_ASM8986v1
ftp://ftp.ncbi.nlm.nih.gov/genomes/all/GCA/000/250/855/GCA_000250855.1_ASM25085v1
ftp://ftp.ncbi.nlm.nih.gov/genomes/all/GCA/000/250/945/GCA_000250945.1_ASM25094v1
ftp://ftp.ncbi.nlm.nih.gov/genomes/all/GCA/000/250/905/GCA_000250905.1_ASM25090v1
ftp://ftp.ncbi.nlm.nih.gov/genomes/all/GCA/000/250/925/GCA_000250925.1_ASM25092v1
ftp://ftp.ncbi.nlm.nih.gov/genomes/all/GCA/000/252/365/GCA_000252365.1_ASM25236v1
ftp://ftp.ncbi.nlm.nih.gov/genomes/all/GCA/000/252/855/GCA_000252855.1_ASM25285v1
ftp://ftp.ncbi.nlm.nih.gov/genomes/all/GCA/000/252/995/GCA_000252995.1_ASM25299v1
ftp://ftp.ncbi.nlm.nih.gov/genomes/all/GCA/000/253/195/GCA_000253195.1_ASM25319v1
ftp://ftp.ncbi.nlm.nih.gov/genomes/all/GCA/000/253/295/GCA_000253295.1_ASM25329v1
ftp://ftp.ncbi.nlm.nih.gov/genomes/all/GCA/000/253/315/GCA_000253315.1_ASM25331v1
ftp://ftp.ncbi.nlm.nih.gov/genomes/all/GCA/000/253/395/GCA_000253395.1_ASM25339v1
ftp://ftp.ncbi.nlm.nih.gov/genomes/all/GCA/000/255/195/GCA_000255195.1_ASM25519v1
ftp://ftp.ncbi.nlm.nih.gov/genomes/all/GCA/000/255/295/GCA_000255295.1_ASM25529v1
ftp://ftp.ncbi.nlm.nih.gov/genomes/all/GCA/000/257/275/GCA_000257275.1_ASM25727v1
ftp://ftp.ncbi.nlm.nih.gov/genomes/all/GCA/000/242/595/GCA_000242595.3_ASM24259v3
ftp://ftp.ncbi.nlm.nih.gov/genomes/all/GCA/000/258/025/GCA_000258025.1_ASM25802v1
ftp://ftp.ncbi.nlm.nih.gov/genomes/all/GCA/000/258/245/GCA_000258245.1_ASM25824v1
ftp://ftp.ncbi.nlm.nih.gov/genomes/all/GCA/000/260/925/GCA_000260925.1_ASM26092v1
ftp://ftp.ncbi.nlm.nih.gov/genomes/all/GCA/000/260/965/GCA_000260965.1_ASM26096v1
ftp://ftp.ncbi.nlm.nih.gov/genomes/all/GCA/000/260/715/GCA_000260715.1_ASM26071v1
ftp://ftp.ncbi.nlm.nih.gov/genomes/all/GCA/000/261/025/GCA_000261025.1_ASM26102v1
ftp://ftp.ncbi.nlm.nih.gov/genomes/all/GCA/000/262/145/GCA_000262145.1_ASM26214v1
ftp://ftp.ncbi.nlm.nih.gov/genomes/all/GCA/000/265/405/GCA_000265405.1_ASM26540v1
ftp://ftp.ncbi.nlm.nih.gov/genomes/all/GCA/000/265/425/GCA_000265425.1_ASM26542v1
ftp://ftp.ncbi.nlm.nih.gov/genomes/all/GCA/000/265/505/GCA_000265505.1_ASM26550v1
ftp://ftp.ncbi.nlm.nih.gov/genomes/all/GCA/000/265/525/GCA_000265525.1_ASM26552v1
ftp://ftp.ncbi.nlm.nih.gov/genomes/all/GCA/000/265/385/GCA_000265385.1_ASM26538v1
ftp://ftp.ncbi.nlm.nih.gov/genomes/all/GCA/000/265/465/GCA_000265465.1_ASM26546v1
ftp://ftp.ncbi.nlm.nih.gov/genomes/all/GCA/000/266/885/GCA_000266885.1_ASM26688v1
ftp://ftp.ncbi.nlm.nih.gov/genomes/all/GCA/000/266/905/GCA_000266905.1_ASM26690v1
ftp://ftp.ncbi.nlm.nih.gov/genomes/all/GCA/000/266/925/GCA_000266925.1_ASM26692v1
ftp://ftp.ncbi.nlm.nih.gov/genomes/all/GCA/000/266/945/GCA_000266945.1_ASM26694v1
ftp://ftp.ncbi.nlm.nih.gov/genomes/all/GCA/000/255/115/GCA_000255115.3_ASM25511v3
ftp://ftp.ncbi.nlm.nih.gov/genomes/all/GCA/000/282/715/GCA_000282715.1_ASM28271v1
ftp://ftp.ncbi.nlm.nih.gov/genomes/all/GCA/000/154/745/GCA_000154745.2_ASM15474v2
ftp://ftp.ncbi.nlm.nih.gov/genomes/all/GCA/000/154/765/GCA_000154765.2_ASM15476v2
ftp://ftp.ncbi.nlm.nih.gov/genomes/all/GCA/000/286/755/GCA_000286755.1_ASM28675v1
ftp://ftp.ncbi.nlm.nih.gov/genomes/all/GCA/000/292/445/GCA_000292445.1_ASM29244v1
ftp://ftp.ncbi.nlm.nih.gov/genomes/all/GCA/000/294/535/GCA_000294535.1_ASM29453v1
ftp://ftp.ncbi.nlm.nih.gov/genomes/all/GCA/000/298/095/GCA_000298095.1_ASM29809v1
ftp://ftp.ncbi.nlm.nih.gov/genomes/all/GCA/002/590/575/GCA_002590575.1_ASM259057v1
ftp://ftp.ncbi.nlm.nih.gov/genomes/all/GCA/002/590/595/GCA_002590595.1_ASM259059v1
ftp://ftp.ncbi.nlm.nih.gov/genomes/all/GCA/000/294/495/GCA_000294495.1_ASM29449v1
ftp://ftp.ncbi.nlm.nih.gov/genomes/all/GCA/000/294/635/GCA_000294635.1_ASM29463v1
ftp://ftp.ncbi.nlm.nih.gov/genomes/all/GCA/000/294/515/GCA_000294515.1_ASM29451v1
ftp://ftp.ncbi.nlm.nih.gov/genomes/all/GCA/000/165/775/GCA_000165775.3_ASM16577v3
ftp://ftp.ncbi.nlm.nih.gov/genomes/all/GCA/000/294/715/GCA_000294715.1_ASM29471v1
ftp://ftp.ncbi.nlm.nih.gov/genomes/all/GCA/000/295/655/GCA_000295655.1_ASM29565v1
ftp://ftp.ncbi.nlm.nih.gov/genomes/all/GCA/000/299/455/GCA_000299455.1_ASM29945v1
ftp://ftp.ncbi.nlm.nih.gov/genomes/all/GCA/000/300/095/GCA_000300095.1_ASM30009v1
ftp://ftp.ncbi.nlm.nih.gov/genomes/all/GCA/000/300/135/GCA_000300135.1_ASM30013v1
ftp://ftp.ncbi.nlm.nih.gov/genomes/all/GCA/000/299/965/GCA_000299965.1_ASM29996v1
ftp://ftp.ncbi.nlm.nih.gov/genomes/all/GCA/000/299/995/GCA_000299995.1_ASM29999v1
ftp://ftp.ncbi.nlm.nih.gov/genomes/all/GCA/000/300/035/GCA_000300035.1_ASM30003v1
ftp://ftp.ncbi.nlm.nih.gov/genomes/all/GCA/000/300/175/GCA_000300175.1_ASM30017v1
ftp://ftp.ncbi.nlm.nih.gov/genomes/all/GCA/000/300/005/GCA_000300005.1_ASM30000v1
ftp://ftp.ncbi.nlm.nih.gov/genomes/all/GCA/000/300/045/GCA_000300045.1_ASM30004v1
ftp://ftp.ncbi.nlm.nih.gov/genomes/all/GCA/000/300/475/GCA_000300475.1_ASM30047v1
ftp://ftp.ncbi.nlm.nih.gov/genomes/all/GCA/000/305/935/GCA_000305935.1_ASM30593v1
ftp://ftp.ncbi.nlm.nih.gov/genomes/all/GCA/000/306/725/GCA_000306725.1_ASM30672v1
ftp://ftp.ncbi.nlm.nih.gov/genomes/all/GCA/000/210/855/GCA_000210855.2_ASM21085v2
ftp://ftp.ncbi.nlm.nih.gov/genomes/all/GCA/000/306/745/GCA_000306745.1_ASM30674v1
ftp://ftp.ncbi.nlm.nih.gov/genomes/all/GCA/000/143/885/GCA_000143885.2_ASM14388v2
ftp://ftp.ncbi.nlm.nih.gov/genomes/all/GCA/000/306/885/GCA_000306885.1_ASM30688v1
ftp://ftp.ncbi.nlm.nih.gov/genomes/all/GCA/000/306/865/GCA_000306865.1_ASM30686v1
ftp://ftp.ncbi.nlm.nih.gov/genomes/all/GCA/000/306/905/GCA_000306905.1_ASM30690v1
ftp://ftp.ncbi.nlm.nih.gov/genomes/all/GCA/000/306/945/GCA_000306945.1_ASM30694v1
ftp://ftp.ncbi.nlm.nih.gov/genomes/all/GCA/000/306/985/GCA_000306985.1_ASM30698v1
ftp://ftp.ncbi.nlm.nih.gov/genomes/all/GCA/000/307/085/GCA_000307085.1_ASM30708v1
ftp://ftp.ncbi.nlm.nih.gov/genomes/all/GCA/000/310/245/GCA_000310245.1_ASM31024v1
ftp://ftp.ncbi.nlm.nih.gov/genomes/all/GCA/000/315/955/GCA_000315955.1_ASM31595v1
ftp://ftp.ncbi.nlm.nih.gov/genomes/all/GCA/000/316/625/GCA_000316625.1_ASM31662v1
ftp://ftp.ncbi.nlm.nih.gov/genomes/all/GCA/000/316/645/GCA_000316645.1_ASM31664v1
ftp://ftp.ncbi.nlm.nih.gov/genomes/all/GCA/000/304/375/GCA_000304375.1_AINO
ftp://ftp.ncbi.nlm.nih.gov/genomes/all/GCA/000/304/455/GCA_000304455.1_CCh_cEper1
ftp://ftp.ncbi.nlm.nih.gov/genomes/all/GCA/000/304/495/GCA_000304495.1_Cm_ESW3
ftp://ftp.ncbi.nlm.nih.gov/genomes/all/GCA/000/306/785/GCA_000306785.1_ASM30678v1
ftp://ftp.ncbi.nlm.nih.gov/genomes/all/GCA/000/306/825/GCA_000306825.1_ASM30682v1
ftp://ftp.ncbi.nlm.nih.gov/genomes/all/GCA/000/307/045/GCA_000307045.1_ASM30704v1
ftp://ftp.ncbi.nlm.nih.gov/genomes/all/GCA/000/002/515/GCA_000002515.1_ASM251v1
ftp://ftp.ncbi.nlm.nih.gov/genomes/all/GCA/000/153/485/GCA_000153485.2_ASM15348v2
ftp://ftp.ncbi.nlm.nih.gov/genomes/all/GCA/000/262/125/GCA_000262125.1_ASM26212v1
ftp://ftp.ncbi.nlm.nih.gov/genomes/all/GCA/000/305/775/GCA_000305775.1_ASM30577v1
ftp://ftp.ncbi.nlm.nih.gov/genomes/all/GCA/000/305/815/GCA_000305815.1_ASM30581v1
ftp://ftp.ncbi.nlm.nih.gov/genomes/all/GCA/000/310/065/GCA_000310065.1_ASM31006v1
ftp://ftp.ncbi.nlm.nih.gov/genomes/all/GCA/000/309/885/GCA_000309885.1_ASM30988v1
ftp://ftp.ncbi.nlm.nih.gov/genomes/all/GCA/000/310/085/GCA_000310085.1_ASM31008v1
ftp://ftp.ncbi.nlm.nih.gov/genomes/all/GCA/002/943/855/GCA_002943855.1_ASM294385v1
ftp://ftp.ncbi.nlm.nih.gov/genomes/all/GCA/000/304/535/GCA_000304535.1_Cm_FSW5
ftp://ftp.ncbi.nlm.nih.gov/genomes/all/GCA/000/304/515/GCA_000304515.1_Cm_FSW4
ftp://ftp.ncbi.nlm.nih.gov/genomes/all/GCA/000/170/955/GCA_000170955.2_ASM17095v2
ftp://ftp.ncbi.nlm.nih.gov/genomes/all/GCA/000/304/735/GCA_000304735.1_ASM30473v1
ftp://ftp.ncbi.nlm.nih.gov/genomes/all/GCA/004/092/075/GCA_004092075.1_ASM409207v1
ftp://ftp.ncbi.nlm.nih.gov/genomes/all/GCA/000/090/405/GCA_000090405.1_ASM9040v2
ftp://ftp.ncbi.nlm.nih.gov/genomes/all/GCA/000/298/455/GCA_000298455.2_ASM29845v2
ftp://ftp.ncbi.nlm.nih.gov/genomes/all/GCA/000/298/535/GCA_000298535.2_ASM29853v2
ftp://ftp.ncbi.nlm.nih.gov/genomes/all/GCA/000/298/435/GCA_000298435.2_ASM29843v2
ftp://ftp.ncbi.nlm.nih.gov/genomes/all/GCA/000/298/515/GCA_000298515.2_ASM29851v2
ftp://ftp.ncbi.nlm.nih.gov/genomes/all/GCA/000/298/115/GCA_000298115.2_ASM29811v2
ftp://ftp.ncbi.nlm.nih.gov/genomes/all/GCA/000/312/705/GCA_000312705.1_ASM31270v1
ftp://ftp.ncbi.nlm.nih.gov/genomes/all/GCA/000/313/635/GCA_000313635.1_ASM31363v1
ftp://ftp.ncbi.nlm.nih.gov/genomes/all/GCA/000/313/385/GCA_000313385.1_ASM31338v1
ftp://ftp.ncbi.nlm.nih.gov/genomes/all/GCA/000/146/165/GCA_000146165.2_ASM14616v2
ftp://ftp.ncbi.nlm.nih.gov/genomes/all/GCA/000/302/535/GCA_000302535.1_ASM30253v1
ftp://ftp.ncbi.nlm.nih.gov/genomes/all/GCA/000/302/515/GCA_000302515.1_ASM30251v1
ftp://ftp.ncbi.nlm.nih.gov/genomes/all/GCA/000/302/575/GCA_000302575.1_ASM30257v1
ftp://ftp.ncbi.nlm.nih.gov/genomes/all/GCA/000/303/155/GCA_000303155.1_ASM30315v1
ftp://ftp.ncbi.nlm.nih.gov/genomes/all/GCA/000/304/315/GCA_000304315.1_Msp_SC2
ftp://ftp.ncbi.nlm.nih.gov/genomes/all/GCA/000/304/215/GCA_000304215.1_ASM30421v1
ftp://ftp.ncbi.nlm.nih.gov/genomes/all/GCA/000/304/415/GCA_000304415.1_RM41
ftp://ftp.ncbi.nlm.nih.gov/genomes/all/GCA/000/307/005/GCA_000307005.1_ASM30700v1
ftp://ftp.ncbi.nlm.nih.gov/genomes/all/GCA/000/307/065/GCA_000307065.1_ASM30706v1
ftp://ftp.ncbi.nlm.nih.gov/genomes/all/GCA/000/307/105/GCA_000307105.1_ASM30710v1
ftp://ftp.ncbi.nlm.nih.gov/genomes/all/GCA/000/307/165/GCA_000307165.1_ASM30716v1
ftp://ftp.ncbi.nlm.nih.gov/genomes/all/GCA/000/306/805/GCA_000306805.1_ASM30680v1
ftp://ftp.ncbi.nlm.nih.gov/genomes/all/GCA/000/306/845/GCA_000306845.1_ASM30684v1
ftp://ftp.ncbi.nlm.nih.gov/genomes/all/GCA/000/307/025/GCA_000307025.1_ASM30702v1
ftp://ftp.ncbi.nlm.nih.gov/genomes/all/GCA/000/307/125/GCA_000307125.1_ASM30712v1
ftp://ftp.ncbi.nlm.nih.gov/genomes/all/GCA/000/210/815/GCA_000210815.2_ASM21081v2
ftp://ftp.ncbi.nlm.nih.gov/genomes/all/GCA/000/197/755/GCA_000197755.2_ASM19775v2
ftp://ftp.ncbi.nlm.nih.gov/genomes/all/GCA/000/307/185/GCA_000307185.1_ASM30718v1
ftp://ftp.ncbi.nlm.nih.gov/genomes/all/GCA/000/180/515/GCA_000180515.2_ASM18051v2
ftp://ftp.ncbi.nlm.nih.gov/genomes/all/GCA/000/307/615/GCA_000307615.1_ASM30761v1
ftp://ftp.ncbi.nlm.nih.gov/genomes/all/GCA/000/307/795/GCA_000307795.1_ASM30779v1
ftp://ftp.ncbi.nlm.nih.gov/genomes/all/GCA/000/284/415/GCA_000284415.2_ASM28441v2
ftp://ftp.ncbi.nlm.nih.gov/genomes/all/GCA/000/307/835/GCA_000307835.1_ASM30783v1
ftp://ftp.ncbi.nlm.nih.gov/genomes/all/GCA/000/307/535/GCA_000307535.1_ASM30753v1
ftp://ftp.ncbi.nlm.nih.gov/genomes/all/GCA/000/250/675/GCA_000250675.3_ASM25067v3
ftp://ftp.ncbi.nlm.nih.gov/genomes/all/GCA/000/307/815/GCA_000307815.1_ASM30781v1
ftp://ftp.ncbi.nlm.nih.gov/genomes/all/GCA/000/271/405/GCA_000271405.2_ASM27140v2
ftp://ftp.ncbi.nlm.nih.gov/genomes/all/GCA/000/298/495/GCA_000298495.2_ASM29849v2
ftp://ftp.ncbi.nlm.nih.gov/genomes/all/GCA/000/311/765/GCA_000311765.1_ASM31176v1
ftp://ftp.ncbi.nlm.nih.gov/genomes/all/GCA/000/168/775/GCA_000168775.2_ASM16877v2
ftp://ftp.ncbi.nlm.nih.gov/genomes/all/GCA/000/022/885/GCA_000022885.2_ASM2288v2
ftp://ftp.ncbi.nlm.nih.gov/genomes/all/GCA/000/312/685/GCA_000312685.1_ASM31268v1
ftp://ftp.ncbi.nlm.nih.gov/genomes/all/GCA/000/318/645/GCA_000318645.1_ASM31864v1
ftp://ftp.ncbi.nlm.nih.gov/genomes/all/GCA/000/318/765/GCA_000318765.1_ASM31876v1
ftp://ftp.ncbi.nlm.nih.gov/genomes/all/GCA/000/318/785/GCA_000318785.1_ASM31878v1
ftp://ftp.ncbi.nlm.nih.gov/genomes/all/GCA/000/318/885/GCA_000318885.1_ASM31888v1
ftp://ftp.ncbi.nlm.nih.gov/genomes/all/GCA/000/318/985/GCA_000318985.1_ASM31898v1
ftp://ftp.ncbi.nlm.nih.gov/genomes/all/GCA/000/318/845/GCA_000318845.1_ASM31884v1
ftp://ftp.ncbi.nlm.nih.gov/genomes/all/GCA/000/318/865/GCA_000318865.1_ASM31886v1
ftp://ftp.ncbi.nlm.nih.gov/genomes/all/GCA/000/319/245/GCA_000319245.1_ASM31924v1
ftp://ftp.ncbi.nlm.nih.gov/genomes/all/GCA/000/319/385/GCA_000319385.1_ASM31938v1
ftp://ftp.ncbi.nlm.nih.gov/genomes/all/GCA/000/318/905/GCA_000318905.1_ASM31890v1
ftp://ftp.ncbi.nlm.nih.gov/genomes/all/GCA/000/319/105/GCA_000319105.1_ASM31910v1
ftp://ftp.ncbi.nlm.nih.gov/genomes/all/GCA/000/317/655/GCA_000317655.1_ASM31765v1
ftp://ftp.ncbi.nlm.nih.gov/genomes/all/GCA/000/317/855/GCA_000317855.1_ASM31785v1
ftp://ftp.ncbi.nlm.nih.gov/genomes/all/GCA/000/317/915/GCA_000317915.1_ASM31791v1
ftp://ftp.ncbi.nlm.nih.gov/genomes/all/GCA/000/317/955/GCA_000317955.1_ASM31795v1
ftp://ftp.ncbi.nlm.nih.gov/genomes/all/GCA/000/318/015/GCA_000318015.1_ASM31801v1
ftp://ftp.ncbi.nlm.nih.gov/genomes/all/GCA/000/318/565/GCA_000318565.1_ASM31856v1
ftp://ftp.ncbi.nlm.nih.gov/genomes/all/GCA/000/319/475/GCA_000319475.1_ASM31947v1
ftp://ftp.ncbi.nlm.nih.gov/genomes/all/GCA/000/318/825/GCA_000318825.1_ASM31882v1
ftp://ftp.ncbi.nlm.nih.gov/genomes/all/GCA/000/318/925/GCA_000318925.1_ASM31892v1
ftp://ftp.ncbi.nlm.nih.gov/genomes/all/GCA/000/319/225/GCA_000319225.1_ASM31922v1
ftp://ftp.ncbi.nlm.nih.gov/genomes/all/GCA/000/230/715/GCA_000230715.3_ASM23071v3
ftp://ftp.ncbi.nlm.nih.gov/genomes/all/GCA/000/328/405/GCA_000328405.1_ASM32840v1
ftp://ftp.ncbi.nlm.nih.gov/genomes/all/GCA/000/328/545/GCA_000328545.1_ASM32854v1
ftp://ftp.ncbi.nlm.nih.gov/genomes/all/GCA/000/328/665/GCA_000328665.1_ASM32866v1
ftp://ftp.ncbi.nlm.nih.gov/genomes/all/GCA/000/328/685/GCA_000328685.1_ASM32868v1
ftp://ftp.ncbi.nlm.nih.gov/genomes/all/GCA/000/328/745/GCA_000328745.1_ASM32874v1
ftp://ftp.ncbi.nlm.nih.gov/genomes/all/GCA/000/269/645/GCA_000269645.2_PB_Esch_coli_MG12655_V1
ftp://ftp.ncbi.nlm.nih.gov/genomes/all/GCA/000/210/915/GCA_000210915.2_ASM21091v2
ftp://ftp.ncbi.nlm.nih.gov/genomes/all/GCA/000/328/565/GCA_000328565.1_ASM32856v1
ftp://ftp.ncbi.nlm.nih.gov/genomes/all/GCA/000/328/705/GCA_000328705.1_ASM32870v1
ftp://ftp.ncbi.nlm.nih.gov/genomes/all/GCA/000/211/035/GCA_000211035.2_ASM21103v2
ftp://ftp.ncbi.nlm.nih.gov/genomes/all/GCA/000/242/335/GCA_000242335.3_ASM24233v3
ftp://ftp.ncbi.nlm.nih.gov/genomes/all/GCA/000/338/755/GCA_000338755.1_ASM33875v1
ftp://ftp.ncbi.nlm.nih.gov/genomes/all/GCA/000/338/735/GCA_000338735.1_ASM33873v1
ftp://ftp.ncbi.nlm.nih.gov/genomes/all/GCA/000/344/575/GCA_000344575.1_ASM34457v1
ftp://ftp.ncbi.nlm.nih.gov/genomes/all/GCA/000/002/985/GCA_000002985.3_WBcel235
ftp://ftp.ncbi.nlm.nih.gov/genomes/all/GCA/000/344/765/GCA_000344765.1_ASM34476v1
ftp://ftp.ncbi.nlm.nih.gov/genomes/all/GCA/000/344/785/GCA_000344785.1_ASM34478v1
ftp://ftp.ncbi.nlm.nih.gov/genomes/all/GCA/000/344/805/GCA_000344805.1_ASM34480v1
ftp://ftp.ncbi.nlm.nih.gov/genomes/all/GCA/000/344/745/GCA_000344745.1_ASM34474v1
ftp://ftp.ncbi.nlm.nih.gov/genomes/all/GCA/000/348/705/GCA_000348705.1_ASM34870v1
ftp://ftp.ncbi.nlm.nih.gov/genomes/all/GCA/000/349/795/GCA_000349795.1_ASM34979v1
ftp://ftp.ncbi.nlm.nih.gov/genomes/all/GCA/000/316/515/GCA_000316515.1_ASM31651v1
ftp://ftp.ncbi.nlm.nih.gov/genomes/all/GCA/000/316/605/GCA_000316605.1_ASM31660v1
ftp://ftp.ncbi.nlm.nih.gov/genomes/all/GCA/000/317/065/GCA_000317065.1_ASM31706v1
ftp://ftp.ncbi.nlm.nih.gov/genomes/all/GCA/000/317/085/GCA_000317085.1_ASM31708v1
ftp://ftp.ncbi.nlm.nih.gov/genomes/all/GCA/000/317/125/GCA_000317125.1_ASM31712v1
ftp://ftp.ncbi.nlm.nih.gov/genomes/all/GCA/000/317/555/GCA_000317555.1_ASM31755v1
ftp://ftp.ncbi.nlm.nih.gov/genomes/all/GCA/000/212/715/GCA_000212715.2_ASM21271v2
ftp://ftp.ncbi.nlm.nih.gov/genomes/all/GCA/000/211/055/GCA_000211055.2_ASM21105v2
ftp://ftp.ncbi.nlm.nih.gov/genomes/all/GCA/000/328/525/GCA_000328525.1_ASM32852v1
ftp://ftp.ncbi.nlm.nih.gov/genomes/all/GCA/000/328/625/GCA_000328625.1_ASM32862v1
ftp://ftp.ncbi.nlm.nih.gov/genomes/all/GCA/000/328/725/GCA_000328725.1_ASM32872v1
ftp://ftp.ncbi.nlm.nih.gov/genomes/all/GCA/000/230/735/GCA_000230735.3_ASM23073v3
ftp://ftp.ncbi.nlm.nih.gov/genomes/all/GCA/000/330/885/GCA_000330885.1_ASM33088v1
ftp://ftp.ncbi.nlm.nih.gov/genomes/all/GCA/000/327/485/GCA_000327485.1_ASM32748v1
ftp://ftp.ncbi.nlm.nih.gov/genomes/all/GCA/000/327/045/GCA_000327045.1_ASM32704v1
ftp://ftp.ncbi.nlm.nih.gov/genomes/all/GCA/000/327/065/GCA_000327065.1_ASM32706v1
ftp://ftp.ncbi.nlm.nih.gov/genomes/all/GCA/000/331/715/GCA_000331715.1_ASM33171v1
ftp://ftp.ncbi.nlm.nih.gov/genomes/all/GCA/000/264/455/GCA_000264455.2_ASM26445v2
ftp://ftp.ncbi.nlm.nih.gov/genomes/all/GCA/000/331/975/GCA_000331975.1_ASM33197v1
ftp://ftp.ncbi.nlm.nih.gov/genomes/all/GCA/000/331/995/GCA_000331995.1_ASM33199v1
ftp://ftp.ncbi.nlm.nih.gov/genomes/all/GCA/000/026/445/GCA_000026445.2_ASM2644v2
ftp://ftp.ncbi.nlm.nih.gov/genomes/all/GCA/000/332/115/GCA_000332115.1_ASM33211v1
ftp://ftp.ncbi.nlm.nih.gov/genomes/all/GCA/000/318/525/GCA_000318525.2_ASM31852v2
ftp://ftp.ncbi.nlm.nih.gov/genomes/all/GCA/000/332/755/GCA_000332755.1_ASM33275v1
ftp://ftp.ncbi.nlm.nih.gov/genomes/all/GCA/000/332/735/GCA_000332735.1_ASM33273v1
ftp://ftp.ncbi.nlm.nih.gov/genomes/all/GCA/000/338/095/GCA_000338095.1_ASM33809v1
ftp://ftp.ncbi.nlm.nih.gov/genomes/all/GCA/000/341/345/GCA_000341345.1_ASM34134v1
ftp://ftp.ncbi.nlm.nih.gov/genomes/all/GCA/000/341/665/GCA_000341665.1_ASM34166v1
ftp://ftp.ncbi.nlm.nih.gov/genomes/all/GCA/000/341/695/GCA_000341695.1_ASM34169v1
ftp://ftp.ncbi.nlm.nih.gov/genomes/all/GCA/000/341/715/GCA_000341715.1_ASM34171v1
ftp://ftp.ncbi.nlm.nih.gov/genomes/all/GCA/000/242/855/GCA_000242855.2_ASM24285v2
ftp://ftp.ncbi.nlm.nih.gov/genomes/all/GCA/000/224/965/GCA_000224965.2_ASM22496v2
ftp://ftp.ncbi.nlm.nih.gov/genomes/all/GCA/000/340/885/GCA_000340885.1_ASM34088v1
ftp://ftp.ncbi.nlm.nih.gov/genomes/all/GCA/000/342/265/GCA_000342265.1_ASM34226v1
ftp://ftp.ncbi.nlm.nih.gov/genomes/all/GCA/000/348/565/GCA_000348565.1_ASM34856v1
ftp://ftp.ncbi.nlm.nih.gov/genomes/all/GCA/000/348/585/GCA_000348585.1_ASM34858v1
ftp://ftp.ncbi.nlm.nih.gov/genomes/all/GCA/000/153/405/GCA_000153405.2_ASM15340v2
ftp://ftp.ncbi.nlm.nih.gov/genomes/all/GCA/000/348/745/GCA_000348745.1_ASM34874v1
ftp://ftp.ncbi.nlm.nih.gov/genomes/all/GCA/000/348/865/GCA_000348865.1_ASM34886v1
ftp://ftp.ncbi.nlm.nih.gov/genomes/all/GCA/000/348/805/GCA_000348805.1_ASM34880v1
ftp://ftp.ncbi.nlm.nih.gov/genomes/all/GCA/000/348/725/GCA_000348725.1_ASM34872v1
ftp://ftp.ncbi.nlm.nih.gov/genomes/all/GCA/000/348/765/GCA_000348765.2_ASM34876v2
ftp://ftp.ncbi.nlm.nih.gov/genomes/all/GCA/000/348/785/GCA_000348785.1_ASM34878v1
ftp://ftp.ncbi.nlm.nih.gov/genomes/all/GCA/000/348/885/GCA_000348885.1_ASM34888v1
ftp://ftp.ncbi.nlm.nih.gov/genomes/all/GCA/000/349/745/GCA_000349745.1_ASM34974v1
ftp://ftp.ncbi.nlm.nih.gov/genomes/all/GCA/000/349/845/GCA_000349845.1_ASM34984v1
ftp://ftp.ncbi.nlm.nih.gov/genomes/all/GCA/000/349/225/GCA_000349225.1_ASM34922v1
ftp://ftp.ncbi.nlm.nih.gov/genomes/all/GCA/000/316/685/GCA_000316685.1_ASM31668v1
ftp://ftp.ncbi.nlm.nih.gov/genomes/all/GCA/000/294/695/GCA_000294695.2_ASM29469v2
ftp://ftp.ncbi.nlm.nih.gov/genomes/all/GCA/000/317/105/GCA_000317105.1_ASM31710v1
ftp://ftp.ncbi.nlm.nih.gov/genomes/all/GCA/000/317/045/GCA_000317045.1_ASM31704v1
ftp://ftp.ncbi.nlm.nih.gov/genomes/all/GCA/000/317/475/GCA_000317475.1_ASM31747v1
ftp://ftp.ncbi.nlm.nih.gov/genomes/all/GCA/000/317/575/GCA_000317575.1_ASM31757v1
ftp://ftp.ncbi.nlm.nih.gov/genomes/all/GCA/000/317/495/GCA_000317495.1_ASM31749v1
ftp://ftp.ncbi.nlm.nih.gov/genomes/all/GCA/000/317/615/GCA_000317615.1_ASM31761v1
ftp://ftp.ncbi.nlm.nih.gov/genomes/all/GCA/000/317/795/GCA_000317795.1_ASM31779v1
ftp://ftp.ncbi.nlm.nih.gov/genomes/all/GCA/000/317/935/GCA_000317935.1_ASM31793v1
ftp://ftp.ncbi.nlm.nih.gov/genomes/all/GCA/000/318/035/GCA_000318035.1_ASM31803v1
ftp://ftp.ncbi.nlm.nih.gov/genomes/all/GCA/000/316/175/GCA_000316175.1_ASM31617v1
ftp://ftp.ncbi.nlm.nih.gov/genomes/all/GCA/000/316/575/GCA_000316575.1_ASM31657v1
ftp://ftp.ncbi.nlm.nih.gov/genomes/all/GCA/000/316/665/GCA_000316665.1_ASM31666v1
ftp://ftp.ncbi.nlm.nih.gov/genomes/all/GCA/000/317/025/GCA_000317025.1_ASM31702v1
ftp://ftp.ncbi.nlm.nih.gov/genomes/all/GCA/000/317/435/GCA_000317435.1_ASM31743v1
ftp://ftp.ncbi.nlm.nih.gov/genomes/all/GCA/000/317/515/GCA_000317515.1_ASM31751v1
ftp://ftp.ncbi.nlm.nih.gov/genomes/all/GCA/000/317/635/GCA_000317635.1_ASM31763v1
ftp://ftp.ncbi.nlm.nih.gov/genomes/all/GCA/000/317/835/GCA_000317835.1_ASM31783v1
ftp://ftp.ncbi.nlm.nih.gov/genomes/all/GCA/000/317/895/GCA_000317895.1_ASM31789v1
ftp://ftp.ncbi.nlm.nih.gov/genomes/all/GCA/000/318/055/GCA_000318055.1_ASM31805v1
ftp://ftp.ncbi.nlm.nih.gov/genomes/all/GCA/000/317/675/GCA_000317675.1_ASM31767v1
ftp://ftp.ncbi.nlm.nih.gov/genomes/all/GCA/000/317/695/GCA_000317695.1_ASM31769v1
ftp://ftp.ncbi.nlm.nih.gov/genomes/all/GCA/000/317/875/GCA_000317875.1_ASM31787v1
ftp://ftp.ncbi.nlm.nih.gov/genomes/all/GCA/000/325/705/GCA_000325705.1_ASM32570v1
ftp://ftp.ncbi.nlm.nih.gov/genomes/all/GCA/000/325/665/GCA_000325665.1_ASM32566v1
ftp://ftp.ncbi.nlm.nih.gov/genomes/all/GCA/000/325/745/GCA_000325745.1_ASM32574v1
ftp://ftp.ncbi.nlm.nih.gov/genomes/all/GCA/000/325/725/GCA_000325725.1_ASM32572v1
ftp://ftp.ncbi.nlm.nih.gov/genomes/all/GCA/000/243/135/GCA_000243135.3_ASM24313v3
ftp://ftp.ncbi.nlm.nih.gov/genomes/all/GCA/000/331/735/GCA_000331735.1_ASM33173v1
ftp://ftp.ncbi.nlm.nih.gov/genomes/all/GCA/000/331/695/GCA_000331695.1_ASM33169v1
ftp://ftp.ncbi.nlm.nih.gov/genomes/all/GCA/000/331/445/GCA_000331445.1_ASM33144v1
ftp://ftp.ncbi.nlm.nih.gov/genomes/all/GCA/000/336/465/GCA_000336465.1_ASM33646v1
ftp://ftp.ncbi.nlm.nih.gov/genomes/all/GCA/000/336/445/GCA_000336445.1_ASM33644v1
ftp://ftp.ncbi.nlm.nih.gov/genomes/all/GCA/000/336/425/GCA_000336425.1_ASM33642v1
ftp://ftp.ncbi.nlm.nih.gov/genomes/all/GCA/000/336/405/GCA_000336405.1_ASM33640v1
ftp://ftp.ncbi.nlm.nih.gov/genomes/all/GCA/000/338/695/GCA_000338695.1_ASM33869v1
ftp://ftp.ncbi.nlm.nih.gov/genomes/all/GCA/000/338/775/GCA_000338775.1_ASM33877v1
ftp://ftp.ncbi.nlm.nih.gov/genomes/all/GCA/000/195/955/GCA_000195955.2_ASM19595v2
ftp://ftp.ncbi.nlm.nih.gov/genomes/all/GCA/000/340/795/GCA_000340795.1_ASM34079v1
ftp://ftp.ncbi.nlm.nih.gov/genomes/all/GCA/000/340/845/GCA_000340845.1_ASM34084v1
ftp://ftp.ncbi.nlm.nih.gov/genomes/all/GCA/000/340/865/GCA_000340865.1_ASM34086v1
ftp://ftp.ncbi.nlm.nih.gov/genomes/all/GCA/000/340/315/GCA_000340315.1_ASM34031v1
ftp://ftp.ncbi.nlm.nih.gov/genomes/all/GCA/000/340/825/GCA_000340825.1_ASM34082v1
ftp://ftp.ncbi.nlm.nih.gov/genomes/all/GCA/000/340/785/GCA_000340785.1_ASM34078v1
ftp://ftp.ncbi.nlm.nih.gov/genomes/all/GCA/000/340/925/GCA_000340925.1_ASM34092v1
ftp://ftp.ncbi.nlm.nih.gov/genomes/all/GCA/000/341/385/GCA_000341385.1_ASM34138v1
ftp://ftp.ncbi.nlm.nih.gov/genomes/all/GCA/000/341/425/GCA_000341425.1_ASM34142v1
ftp://ftp.ncbi.nlm.nih.gov/genomes/all/GCA/000/341/655/GCA_000341655.1_ASM34165v1
ftp://ftp.ncbi.nlm.nih.gov/genomes/all/GCA/000/341/855/GCA_000341855.1_ASM34185v1
ftp://ftp.ncbi.nlm.nih.gov/genomes/all/GCA/000/341/875/GCA_000341875.1_ASM34187v1
ftp://ftp.ncbi.nlm.nih.gov/genomes/all/GCA/000/347/695/GCA_000347695.1_ASM34769v1
ftp://ftp.ncbi.nlm.nih.gov/genomes/all/GCA/000/347/615/GCA_000347615.1_ASM34761v1
ftp://ftp.ncbi.nlm.nih.gov/genomes/all/GCA/000/347/635/GCA_000347635.1_ASM34763v1
ftp://ftp.ncbi.nlm.nih.gov/genomes/all/GCA/000/152/945/GCA_000152945.2_ASM15294v2
ftp://ftp.ncbi.nlm.nih.gov/genomes/all/GCA/000/349/975/GCA_000349975.1_ASM34997v1
ftp://ftp.ncbi.nlm.nih.gov/genomes/all/GCA/000/350/305/GCA_000350305.1_ASM35030v1
ftp://ftp.ncbi.nlm.nih.gov/genomes/all/GCA/000/091/025/GCA_000091025.4_ASM9102v4
ftp://ftp.ncbi.nlm.nih.gov/genomes/all/GCA/000/242/455/GCA_000242455.3_ASM24245v3
ftp://ftp.ncbi.nlm.nih.gov/genomes/all/GCA/000/321/395/GCA_000321395.1_ASM32139v1
ftp://ftp.ncbi.nlm.nih.gov/genomes/all/GCA/000/227/705/GCA_000227705.3_ASM22770v3
ftp://ftp.ncbi.nlm.nih.gov/genomes/all/GCA/000/230/995/GCA_000230995.3_ASM23099v3
ftp://ftp.ncbi.nlm.nih.gov/genomes/all/GCA/000/330/865/GCA_000330865.1_ASM33086v1
ftp://ftp.ncbi.nlm.nih.gov/genomes/all/GCA/000/330/845/GCA_000330845.1_ASM33084v1
ftp://ftp.ncbi.nlm.nih.gov/genomes/all/GCA/000/331/065/GCA_000331065.1_ASM33106v1
ftp://ftp.ncbi.nlm.nih.gov/genomes/all/GCA/000/334/405/GCA_000334405.1_ASM33440v1
ftp://ftp.ncbi.nlm.nih.gov/genomes/all/GCA/000/334/515/GCA_000334515.1_ASM33451v1
ftp://ftp.ncbi.nlm.nih.gov/genomes/all/GCA/000/339/015/GCA_000339015.1_ASM33901v1
ftp://ftp.ncbi.nlm.nih.gov/genomes/all/GCA/000/340/905/GCA_000340905.1_ASM34090v1
ftp://ftp.ncbi.nlm.nih.gov/genomes/all/GCA/000/341/355/GCA_000341355.1_ASM34135v1
ftp://ftp.ncbi.nlm.nih.gov/genomes/all/GCA/000/341/395/GCA_000341395.1_ASM34139v1
ftp://ftp.ncbi.nlm.nih.gov/genomes/all/GCA/000/346/065/GCA_000346065.1_ASM34606v1
ftp://ftp.ncbi.nlm.nih.gov/genomes/all/GCA/000/338/715/GCA_000338715.2_ASM33871v2
ftp://ftp.ncbi.nlm.nih.gov/genomes/all/GCA/000/230/695/GCA_000230695.3_ASM23069v3
ftp://ftp.ncbi.nlm.nih.gov/genomes/all/GCA/000/346/595/GCA_000346595.1_ASM34659v1
ftp://ftp.ncbi.nlm.nih.gov/genomes/all/GCA/000/347/595/GCA_000347595.1_ASM34759v1
ftp://ftp.ncbi.nlm.nih.gov/genomes/all/GCA/000/349/945/GCA_000349945.1_ASM34994v1
ftp://ftp.ncbi.nlm.nih.gov/genomes/all/GCA/000/350/185/GCA_000350185.1_ASM35018v1
ftp://ftp.ncbi.nlm.nih.gov/genomes/all/GCA/000/350/205/GCA_000350205.1_ASM35020v1
ftp://ftp.ncbi.nlm.nih.gov/genomes/all/GCA/000/364/785/GCA_000364785.1_ASM36478v1
ftp://ftp.ncbi.nlm.nih.gov/genomes/all/GCA/000/367/405/GCA_000367405.1_ASM36740v1
ftp://ftp.ncbi.nlm.nih.gov/genomes/all/GCA/000/376/625/GCA_000376625.1_ASM37662v1
ftp://ftp.ncbi.nlm.nih.gov/genomes/all/GCA/000/376/645/GCA_000376645.1_ASM37664v1
ftp://ftp.ncbi.nlm.nih.gov/genomes/all/GCA/000/376/605/GCA_000376605.1_ASM37660v1
ftp://ftp.ncbi.nlm.nih.gov/genomes/all/GCA/000/380/325/GCA_000380325.1_ASM38032v1
ftp://ftp.ncbi.nlm.nih.gov/genomes/all/GCA/000/380/365/GCA_000380365.1_ASM38036v1
ftp://ftp.ncbi.nlm.nih.gov/genomes/all/GCA/000/376/705/GCA_000376705.1_ASM37670v1
ftp://ftp.ncbi.nlm.nih.gov/genomes/all/GCA/000/380/335/GCA_000380335.1_ASM38033v1
ftp://ftp.ncbi.nlm.nih.gov/genomes/all/GCA/000/385/525/GCA_000385525.1_ASM38552v1
ftp://ftp.ncbi.nlm.nih.gov/genomes/all/GCA/000/242/895/GCA_000242895.3_ASM24289v3
ftp://ftp.ncbi.nlm.nih.gov/genomes/all/GCA/000/385/905/GCA_000385905.1_ASM38590v1
ftp://ftp.ncbi.nlm.nih.gov/genomes/all/GCA/000/364/725/GCA_000364725.1_ASM36472v1
ftp://ftp.ncbi.nlm.nih.gov/genomes/all/GCA/000/364/825/GCA_000364825.1_ASM36482v1
ftp://ftp.ncbi.nlm.nih.gov/genomes/all/GCA/000/364/745/GCA_000364745.1_ASM36474v1
ftp://ftp.ncbi.nlm.nih.gov/genomes/all/GCA/000/364/765/GCA_000364765.1_ASM36476v1
ftp://ftp.ncbi.nlm.nih.gov/genomes/all/GCA/000/376/585/GCA_000376585.1_ASM37658v1
ftp://ftp.ncbi.nlm.nih.gov/genomes/all/GCA/000/157/355/GCA_000157355.2_ASM15735v2
ftp://ftp.ncbi.nlm.nih.gov/genomes/all/GCA/000/382/905/GCA_000382905.1_ASM38290v1
ftp://ftp.ncbi.nlm.nih.gov/genomes/all/GCA/000/383/005/GCA_000383005.1_ASM38300v1
ftp://ftp.ncbi.nlm.nih.gov/genomes/all/GCA/000/382/985/GCA_000382985.1_ASM38298v1
ftp://ftp.ncbi.nlm.nih.gov/genomes/all/GCA/000/382/945/GCA_000382945.1_ASM38294v1
ftp://ftp.ncbi.nlm.nih.gov/genomes/all/GCA/000/382/925/GCA_000382925.1_ASM38292v1
ftp://ftp.ncbi.nlm.nih.gov/genomes/all/GCA/000/382/965/GCA_000382965.1_ASM38296v1
ftp://ftp.ncbi.nlm.nih.gov/genomes/all/GCA/000/385/565/GCA_000385565.1_ASM38556v1
ftp://ftp.ncbi.nlm.nih.gov/genomes/all/GCA/000/364/805/GCA_000364805.1_ASM36480v1
ftp://ftp.ncbi.nlm.nih.gov/genomes/all/GCA/000/300/255/GCA_000300255.2_ASM30025v2
ftp://ftp.ncbi.nlm.nih.gov/genomes/all/GCA/022/672/485/GCA_022672485.1_ASM2267248v1
ftp://ftp.ncbi.nlm.nih.gov/genomes/all/GCA/000/355/675/GCA_000355675.1_ASM35567v1
ftp://ftp.ncbi.nlm.nih.gov/genomes/all/GCA/000/355/695/GCA_000355695.1_ASM35569v1
ftp://ftp.ncbi.nlm.nih.gov/genomes/all/GCA/000/187/205/GCA_000187205.4_ASM18720v4
ftp://ftp.ncbi.nlm.nih.gov/genomes/all/GCA/000/359/505/GCA_000359505.1_ASM35950v1
ftp://ftp.ncbi.nlm.nih.gov/genomes/all/GCA/000/359/625/GCA_000359625.1_ASM35962v1
ftp://ftp.ncbi.nlm.nih.gov/genomes/all/GCA/000/155/675/GCA_000155675.2_ASM15567v2
ftp://ftp.ncbi.nlm.nih.gov/genomes/all/GCA/000/359/525/GCA_000359525.1_ASM35952v1
ftp://ftp.ncbi.nlm.nih.gov/genomes/all/GCA/000/155/735/GCA_000155735.2_ASM15573v2
ftp://ftp.ncbi.nlm.nih.gov/genomes/all/GCA/000/363/905/GCA_000363905.1_ASM36390v1
ftp://ftp.ncbi.nlm.nih.gov/genomes/all/GCA/000/367/205/GCA_000367205.1_ASM36720v1
ftp://ftp.ncbi.nlm.nih.gov/genomes/all/GCA/000/367/425/GCA_000367425.1_ASM36742v1
ftp://ftp.ncbi.nlm.nih.gov/genomes/all/GCA/000/389/635/GCA_000389635.1_ASM38963v1
ftp://ftp.ncbi.nlm.nih.gov/genomes/all/GCA/000/389/965/GCA_000389965.1_ASM38996v1
ftp://ftp.ncbi.nlm.nih.gov/genomes/all/GCA/000/389/945/GCA_000389945.1_ASM38994v1
ftp://ftp.ncbi.nlm.nih.gov/genomes/all/GCA/000/233/715/GCA_000233715.3_ASM23371v3
ftp://ftp.ncbi.nlm.nih.gov/genomes/all/GCA/000/389/905/GCA_000389905.1_ASM38990v1
ftp://ftp.ncbi.nlm.nih.gov/genomes/all/GCA/000/389/925/GCA_000389925.1_ASM38992v1
ftp://ftp.ncbi.nlm.nih.gov/genomes/all/GCA/000/390/265/GCA_000390265.1_ASM39026v1
ftp://ftp.ncbi.nlm.nih.gov/genomes/all/GCA/000/390/245/GCA_000390245.1_ASM39024v1
ftp://ftp.ncbi.nlm.nih.gov/genomes/all/GCA/000/397/205/GCA_000397205.1_ASM39720v1
ftp://ftp.ncbi.nlm.nih.gov/genomes/all/GCA/000/397/165/GCA_000397165.1_ASM39716v1
ftp://ftp.ncbi.nlm.nih.gov/genomes/all/GCA/000/397/185/GCA_000397185.1_ASM39718v1
ftp://ftp.ncbi.nlm.nih.gov/genomes/all/GCA/000/408/885/GCA_000408885.1_ASM40888v1
ftp://ftp.ncbi.nlm.nih.gov/genomes/all/GCA/000/262/325/GCA_000262325.2_ASM26232v2
ftp://ftp.ncbi.nlm.nih.gov/genomes/all/GCA/000/292/415/GCA_000292415.1_ASM29241v1
ftp://ftp.ncbi.nlm.nih.gov/genomes/all/GCA/000/258/535/GCA_000258535.2_ASM25853v2
ftp://ftp.ncbi.nlm.nih.gov/genomes/all/GCA/000/412/205/GCA_000412205.1_ASM41220v1
ftp://ftp.ncbi.nlm.nih.gov/genomes/all/GCA/000/276/705/GCA_000276705.2_ASM27670v2
ftp://ftp.ncbi.nlm.nih.gov/genomes/all/GCA/000/412/775/GCA_000412775.1_ASM41277v1
ftp://ftp.ncbi.nlm.nih.gov/genomes/all/GCA/000/412/695/GCA_000412695.1_ASM41269v1
ftp://ftp.ncbi.nlm.nih.gov/genomes/all/GCA/000/412/755/GCA_000412755.1_ASM41275v1
ftp://ftp.ncbi.nlm.nih.gov/genomes/all/GCA/000/230/975/GCA_000230975.3_ASM23097v3
ftp://ftp.ncbi.nlm.nih.gov/genomes/all/GCA/000/347/675/GCA_000347675.2_ASM34767v2
ftp://ftp.ncbi.nlm.nih.gov/genomes/all/GCA/000/400/615/GCA_000400615.1_ASM40061v1
ftp://ftp.ncbi.nlm.nih.gov/genomes/all/GCA/000/400/935/GCA_000400935.1_ASM40093v1
ftp://ftp.ncbi.nlm.nih.gov/genomes/all/GCA/000/400/855/GCA_000400855.1_ASM40085v1
ftp://ftp.ncbi.nlm.nih.gov/genomes/all/GCA/000/400/875/GCA_000400875.1_ASM40087v1
ftp://ftp.ncbi.nlm.nih.gov/genomes/all/GCA/000/400/955/GCA_000400955.1_ASM40095v1
ftp://ftp.ncbi.nlm.nih.gov/genomes/all/GCA/002/949/255/GCA_002949255.1_ASM294925v1
ftp://ftp.ncbi.nlm.nih.gov/genomes/all/GCA/000/410/575/GCA_000410575.1_ASM41057v1
ftp://ftp.ncbi.nlm.nih.gov/genomes/all/GCA/000/410/515/GCA_000410515.1_ASM41051v1
ftp://ftp.ncbi.nlm.nih.gov/genomes/all/GCA/000/305/785/GCA_000305785.2_ASM30578v2
ftp://ftp.ncbi.nlm.nih.gov/genomes/all/GCA/000/410/995/GCA_000410995.1_ASM41099v1
ftp://ftp.ncbi.nlm.nih.gov/genomes/all/GCA/000/064/305/GCA_000064305.2_ASM6430v2
ftp://ftp.ncbi.nlm.nih.gov/genomes/all/GCA/000/390/085/GCA_000390085.1_ASM39008v1
ftp://ftp.ncbi.nlm.nih.gov/genomes/all/GCA/000/392/435/GCA_000392435.1_ASM39243v1
ftp://ftp.ncbi.nlm.nih.gov/genomes/all/GCA/000/403/625/GCA_000403625.1_ASM40362v1
ftp://ftp.ncbi.nlm.nih.gov/genomes/all/GCA/000/404/185/GCA_000404185.1_ASM40418v1
ftp://ftp.ncbi.nlm.nih.gov/genomes/all/GCA/000/404/145/GCA_000404145.1_ASM40414v1
ftp://ftp.ncbi.nlm.nih.gov/genomes/all/GCA/000/404/245/GCA_000404245.1_ASM40424v1
ftp://ftp.ncbi.nlm.nih.gov/genomes/all/GCA/000/403/645/GCA_000403645.1_ASM40364v1
ftp://ftp.ncbi.nlm.nih.gov/genomes/all/GCA/000/404/165/GCA_000404165.1_ASM40416v1
ftp://ftp.ncbi.nlm.nih.gov/genomes/all/GCA/000/404/205/GCA_000404205.1_ASM40420v1
ftp://ftp.ncbi.nlm.nih.gov/genomes/all/GCA/000/404/225/GCA_000404225.1_ASM40422v1
ftp://ftp.ncbi.nlm.nih.gov/genomes/all/GCA/000/317/975/GCA_000317975.2_ASM31797v2
ftp://ftp.ncbi.nlm.nih.gov/genomes/all/GCA/000/385/925/GCA_000385925.1_ASM38592v1
ftp://ftp.ncbi.nlm.nih.gov/genomes/all/GCA/000/385/945/GCA_000385945.1_ASM38594v1
ftp://ftp.ncbi.nlm.nih.gov/genomes/all/GCA/000/401/175/GCA_000401175.1_ASM40117v1
ftp://ftp.ncbi.nlm.nih.gov/genomes/all/GCA/000/402/035/GCA_000402035.1_ASM40203v1
ftp://ftp.ncbi.nlm.nih.gov/genomes/all/GCA/000/319/575/GCA_000319575.2_ASM31957v2
ftp://ftp.ncbi.nlm.nih.gov/genomes/all/GCA/000/401/555/GCA_000401555.1_ASM40155v1
ftp://ftp.ncbi.nlm.nih.gov/genomes/all/GCA/000/412/675/GCA_000412675.1_ASM41267v1
ftp://ftp.ncbi.nlm.nih.gov/genomes/all/GCA/000/414/035/GCA_000414035.1_ASM41403v1
ftp://ftp.ncbi.nlm.nih.gov/genomes/all/GCA/000/414/215/GCA_000414215.1_ASM41421v1
ftp://ftp.ncbi.nlm.nih.gov/genomes/all/GCA/000/176/835/GCA_000176835.2_ASM17683v2
ftp://ftp.ncbi.nlm.nih.gov/genomes/all/GCA/000/418/345/GCA_000418345.1_ASM41834v1
ftp://ftp.ncbi.nlm.nih.gov/genomes/all/GCA/000/418/365/GCA_000418365.1_ASM41836v1
ftp://ftp.ncbi.nlm.nih.gov/genomes/all/GCA/000/418/475/GCA_000418475.1_ASM41847v1
ftp://ftp.ncbi.nlm.nih.gov/genomes/all/GCA/000/418/325/GCA_000418325.1_ASM41832v1
ftp://ftp.ncbi.nlm.nih.gov/genomes/all/GCA/000/418/305/GCA_000418305.1_ASM41830v1
ftp://ftp.ncbi.nlm.nih.gov/genomes/all/GCA/000/418/495/GCA_000418495.1_ASM41849v1
ftp://ftp.ncbi.nlm.nih.gov/genomes/all/GCA/000/441/615/GCA_000441615.1_ASM44161v1
ftp://ftp.ncbi.nlm.nih.gov/genomes/all/GCA/000/441/715/GCA_000441715.1_ASM44171v1
ftp://ftp.ncbi.nlm.nih.gov/genomes/all/GCA/000/441/735/GCA_000441735.1_ASM44173v1
ftp://ftp.ncbi.nlm.nih.gov/genomes/all/GCA/000/441/815/GCA_000441815.1_ASM44181v1
ftp://ftp.ncbi.nlm.nih.gov/genomes/all/GCA/000/441/585/GCA_000441585.1_ASM44158v1
ftp://ftp.ncbi.nlm.nih.gov/genomes/all/GCA/000/441/695/GCA_000441695.1_ASM44169v1
ftp://ftp.ncbi.nlm.nih.gov/genomes/all/GCA/000/441/795/GCA_000441795.1_ASM44179v1
ftp://ftp.ncbi.nlm.nih.gov/genomes/all/GCA/000/442/435/GCA_000442435.1_ASM44243v1
ftp://ftp.ncbi.nlm.nih.gov/genomes/all/GCA/000/441/635/GCA_000441635.1_ASM44163v1
ftp://ftp.ncbi.nlm.nih.gov/genomes/all/GCA/000/441/655/GCA_000441655.1_ASM44165v1
ftp://ftp.ncbi.nlm.nih.gov/genomes/all/GCA/000/441/755/GCA_000441755.1_ASM44175v1
ftp://ftp.ncbi.nlm.nih.gov/genomes/all/GCA/000/442/595/GCA_000442595.1_ASM44259v1
ftp://ftp.ncbi.nlm.nih.gov/genomes/all/GCA/000/442/635/GCA_000442635.1_ASM44263v1
ftp://ftp.ncbi.nlm.nih.gov/genomes/all/GCA/000/442/415/GCA_000442415.1_ASM44241v1
ftp://ftp.ncbi.nlm.nih.gov/genomes/all/GCA/000/442/605/GCA_000442605.1_ASM44260v1
ftp://ftp.ncbi.nlm.nih.gov/genomes/all/GCA/000/442/645/GCA_000442645.1_ASM44264v1
ftp://ftp.ncbi.nlm.nih.gov/genomes/all/GCA/000/454/045/GCA_000454045.1_ASM45404v1
ftp://ftp.ncbi.nlm.nih.gov/genomes/all/GCA/000/470/655/GCA_000470655.1_HATI1
ftp://ftp.ncbi.nlm.nih.gov/genomes/all/GCA/000/470/805/GCA_000470805.1_ASM47080v1
ftp://ftp.ncbi.nlm.nih.gov/genomes/all/GCA/000/471/985/GCA_000471985.1_ASM47198v1
ftp://ftp.ncbi.nlm.nih.gov/genomes/all/GCA/000/473/995/GCA_000473995.1_ASM47399v1
ftp://ftp.ncbi.nlm.nih.gov/genomes/all/GCA/000/474/015/GCA_000474015.1_ASM47401v1
ftp://ftp.ncbi.nlm.nih.gov/genomes/all/GCA/000/474/035/GCA_000474035.1_ASM47403v1
ftp://ftp.ncbi.nlm.nih.gov/genomes/all/GCA/000/427/215/GCA_000427215.1_ASM42721v1
ftp://ftp.ncbi.nlm.nih.gov/genomes/all/GCA/000/427/055/GCA_000427055.1_ILRI112
ftp://ftp.ncbi.nlm.nih.gov/genomes/all/GCA/000/389/675/GCA_000389675.2_ASM38967v2
ftp://ftp.ncbi.nlm.nih.gov/genomes/all/GCA/000/430/165/GCA_000430165.1_ASM43016v1
ftp://ftp.ncbi.nlm.nih.gov/genomes/all/GCA/000/430/385/GCA_000430385.1_ASM43038v1
ftp://ftp.ncbi.nlm.nih.gov/genomes/all/GCA/000/430/105/GCA_000430105.1_ASM43010v1
ftp://ftp.ncbi.nlm.nih.gov/genomes/all/GCA/000/430/125/GCA_000430125.1_ASM43012v1
ftp://ftp.ncbi.nlm.nih.gov/genomes/all/GCA/000/430/405/GCA_000430405.1_ASM43040v1
ftp://ftp.ncbi.nlm.nih.gov/genomes/all/GCA/000/430/425/GCA_000430425.1_ASM43042v1
ftp://ftp.ncbi.nlm.nih.gov/genomes/all/GCA/000/439/475/GCA_000439475.1_ASM43947v1
ftp://ftp.ncbi.nlm.nih.gov/genomes/all/GCA/000/439/495/GCA_000439495.1_ASM43949v1
ftp://ftp.ncbi.nlm.nih.gov/genomes/all/GCA/000/439/595/GCA_000439595.1_ASM43959v1
ftp://ftp.ncbi.nlm.nih.gov/genomes/all/GCA/000/439/735/GCA_000439735.1_ASM43973v1
ftp://ftp.ncbi.nlm.nih.gov/genomes/all/GCA/000/441/555/GCA_000441555.1_ASM44155v1
ftp://ftp.ncbi.nlm.nih.gov/genomes/all/GCA/000/441/535/GCA_000441535.1_ASM44153v1
ftp://ftp.ncbi.nlm.nih.gov/genomes/all/GCA/000/441/675/GCA_000441675.1_ASM44167v1
ftp://ftp.ncbi.nlm.nih.gov/genomes/all/GCA/000/441/775/GCA_000441775.1_ASM44177v1
ftp://ftp.ncbi.nlm.nih.gov/genomes/all/GCA/000/215/345/GCA_000215345.3_ASM21534v3
ftp://ftp.ncbi.nlm.nih.gov/genomes/all/GCA/000/441/575/GCA_000441575.1_ASM44157v1
ftp://ftp.ncbi.nlm.nih.gov/genomes/all/GCA/000/447/675/GCA_000447675.1_ASM44767v1
ftp://ftp.ncbi.nlm.nih.gov/genomes/all/GCA/000/455/585/GCA_000455585.1_ucmb5113v1
ftp://ftp.ncbi.nlm.nih.gov/genomes/all/GCA/000/455/605/GCA_000455605.1_GPTSA100-9
ftp://ftp.ncbi.nlm.nih.gov/genomes/all/GCA/000/455/565/GCA_000455565.1_ucmb5033v1
ftp://ftp.ncbi.nlm.nih.gov/genomes/all/GCA/000/464/435/GCA_000464435.1_ASM46443v1
ftp://ftp.ncbi.nlm.nih.gov/genomes/all/GCA/002/590/295/GCA_002590295.1_ASM259029v1
ftp://ftp.ncbi.nlm.nih.gov/genomes/all/GCA/000/020/585/GCA_000020585.3_ASM2058v3
ftp://ftp.ncbi.nlm.nih.gov/genomes/all/GCA/000/468/515/GCA_000468515.1_ASM46851v1
ftp://ftp.ncbi.nlm.nih.gov/genomes/all/GCA/000/153/685/GCA_000153685.2_ASM15368v2
ftp://ftp.ncbi.nlm.nih.gov/genomes/all/GCA/000/354/175/GCA_000354175.2_ASM35417v2
ftp://ftp.ncbi.nlm.nih.gov/genomes/all/GCA/000/473/275/GCA_000473275.1_ASM47327v1
ftp://ftp.ncbi.nlm.nih.gov/genomes/all/GCA/000/473/305/GCA_000473305.1_ASM47330v1
ftp://ftp.ncbi.nlm.nih.gov/genomes/all/GCA/000/473/245/GCA_000473245.1_ASM47324v1
ftp://ftp.ncbi.nlm.nih.gov/genomes/all/GCA/000/152/265/GCA_000152265.2_ASM15226v2
ftp://ftp.ncbi.nlm.nih.gov/genomes/all/GCA/000/422/085/GCA_000422085.1_ASM42208v1
ftp://ftp.ncbi.nlm.nih.gov/genomes/all/GCA/000/422/095/GCA_000422095.1_ASM42209v1
ftp://ftp.ncbi.nlm.nih.gov/genomes/all/GCA/000/422/125/GCA_000422125.1_ASM42212v1
ftp://ftp.ncbi.nlm.nih.gov/genomes/all/GCA/000/422/145/GCA_000422145.1_ASM42214v1
ftp://ftp.ncbi.nlm.nih.gov/genomes/all/GCA/000/418/535/GCA_000418535.2_ASM41853v2
ftp://ftp.ncbi.nlm.nih.gov/genomes/all/GCA/000/349/925/GCA_000349925.2_ASM34992v2
ftp://ftp.ncbi.nlm.nih.gov/genomes/all/GCA/000/427/075/GCA_000427075.1_ILRI005
ftp://ftp.ncbi.nlm.nih.gov/genomes/all/GCA/000/422/045/GCA_000422045.1_ASM42204v1
ftp://ftp.ncbi.nlm.nih.gov/genomes/all/GCA/000/422/165/GCA_000422165.1_ASM42216v1
ftp://ftp.ncbi.nlm.nih.gov/genomes/all/GCA/000/438/825/GCA_000438825.1_ASM43882v1
ftp://ftp.ncbi.nlm.nih.gov/genomes/all/GCA/000/438/645/GCA_000438645.1_ASM43864v1
ftp://ftp.ncbi.nlm.nih.gov/genomes/all/GCA/000/438/605/GCA_000438605.1_ASM43860v1
ftp://ftp.ncbi.nlm.nih.gov/genomes/all/GCA/000/439/455/GCA_000439455.1_ASM43945v1
ftp://ftp.ncbi.nlm.nih.gov/genomes/all/GCA/000/439/555/GCA_000439555.1_ASM43955v1
ftp://ftp.ncbi.nlm.nih.gov/genomes/all/GCA/000/439/575/GCA_000439575.1_ASM43957v1
ftp://ftp.ncbi.nlm.nih.gov/genomes/all/GCA/000/439/695/GCA_000439695.1_ASM43969v1
ftp://ftp.ncbi.nlm.nih.gov/genomes/all/GCA/000/438/625/GCA_000438625.1_ASM43862v1
ftp://ftp.ncbi.nlm.nih.gov/genomes/all/GCA/000/439/395/GCA_000439395.1_ASM43939v1
ftp://ftp.ncbi.nlm.nih.gov/genomes/all/GCA/000/439/435/GCA_000439435.1_ASM43943v1
ftp://ftp.ncbi.nlm.nih.gov/genomes/all/GCA/000/439/535/GCA_000439535.1_ASM43953v1
ftp://ftp.ncbi.nlm.nih.gov/genomes/all/GCA/000/439/775/GCA_000439775.1_ASM43977v1
ftp://ftp.ncbi.nlm.nih.gov/genomes/all/GCA/000/286/435/GCA_000286435.2_ASM28643v2
ftp://ftp.ncbi.nlm.nih.gov/genomes/all/GCA/000/439/255/GCA_000439255.1_ASM43925v1
ftp://ftp.ncbi.nlm.nih.gov/genomes/all/GCA/000/439/275/GCA_000439275.1_ASM43927v1
ftp://ftp.ncbi.nlm.nih.gov/genomes/all/GCA/000/438/585/GCA_000438585.1_ASM43858v1
ftp://ftp.ncbi.nlm.nih.gov/genomes/all/GCA/000/439/755/GCA_000439755.1_ASM43975v1
ftp://ftp.ncbi.nlm.nih.gov/genomes/all/GCA/000/444/995/GCA_000444995.1_ASM44499v1
ftp://ftp.ncbi.nlm.nih.gov/genomes/all/GCA/000/438/685/GCA_000438685.2_ASM43868v2
ftp://ftp.ncbi.nlm.nih.gov/genomes/all/GCA/000/438/745/GCA_000438745.2_ASM43874v2
ftp://ftp.ncbi.nlm.nih.gov/genomes/all/GCA/000/438/725/GCA_000438725.2_ASM43872v2
ftp://ftp.ncbi.nlm.nih.gov/genomes/all/GCA/000/438/705/GCA_000438705.2_ASM43870v2
ftp://ftp.ncbi.nlm.nih.gov/genomes/all/GCA/000/445/405/GCA_000445405.1_ASM44540v1
ftp://ftp.ncbi.nlm.nih.gov/genomes/all/GCA/000/246/985/GCA_000246985.3_ASM24698v3
ftp://ftp.ncbi.nlm.nih.gov/genomes/all/GCA/000/446/015/GCA_000446015.1_ASM44601v1
ftp://ftp.ncbi.nlm.nih.gov/genomes/all/GCA/000/160/335/GCA_000160335.2_ASM16033v2
ftp://ftp.ncbi.nlm.nih.gov/genomes/all/GCA/000/454/025/GCA_000454025.1_ASM45402v1
ftp://ftp.ncbi.nlm.nih.gov/genomes/all/GCA/000/155/515/GCA_000155515.2_ASM15551v2
ftp://ftp.ncbi.nlm.nih.gov/genomes/all/GCA/000/163/055/GCA_000163055.2_ASM16305v2
ftp://ftp.ncbi.nlm.nih.gov/genomes/all/GCA/000/462/975/GCA_000462975.1_ASM46297v1
ftp://ftp.ncbi.nlm.nih.gov/genomes/all/GCA/000/462/995/GCA_000462995.1_ASM46299v1
ftp://ftp.ncbi.nlm.nih.gov/genomes/all/GCA/000/462/955/GCA_000462955.1_ASM46295v1
ftp://ftp.ncbi.nlm.nih.gov/genomes/all/GCA/000/463/055/GCA_000463055.1_ASM46305v1
ftp://ftp.ncbi.nlm.nih.gov/genomes/all/GCA/000/463/015/GCA_000463015.1_ASM46301v1
ftp://ftp.ncbi.nlm.nih.gov/genomes/all/GCA/000/463/355/GCA_000463355.1_ASM46335v1
ftp://ftp.ncbi.nlm.nih.gov/genomes/all/GCA/000/463/385/GCA_000463385.1_ASM46338v1
ftp://ftp.ncbi.nlm.nih.gov/genomes/all/GCA/000/463/395/GCA_000463395.1_ASM46339v1
ftp://ftp.ncbi.nlm.nih.gov/genomes/all/GCA/000/162/235/GCA_000162235.2_ASM16223v2
ftp://ftp.ncbi.nlm.nih.gov/genomes/all/GCA/000/463/445/GCA_000463445.1_ASM46344v1
ftp://ftp.ncbi.nlm.nih.gov/genomes/all/GCA/000/349/885/GCA_000349885.2_ASM34988v2
ftp://ftp.ncbi.nlm.nih.gov/genomes/all/GCA/000/463/425/GCA_000463425.1_ASM46342v1
ftp://ftp.ncbi.nlm.nih.gov/genomes/all/GCA/000/463/465/GCA_000463465.1_ASM46346v1
ftp://ftp.ncbi.nlm.nih.gov/genomes/all/GCA/000/463/505/GCA_000463505.1_ASM46350v1
ftp://ftp.ncbi.nlm.nih.gov/genomes/all/GCA/000/156/855/GCA_000156855.2_ASM15685v2
ftp://ftp.ncbi.nlm.nih.gov/genomes/all/GCA/000/465/255/GCA_000465255.1_ASM46525v1
ftp://ftp.ncbi.nlm.nih.gov/genomes/all/GCA/000/465/235/GCA_000465235.1_ASM46523v1
ftp://ftp.ncbi.nlm.nih.gov/genomes/all/GCA/000/203/855/GCA_000203855.3_ASM20385v3
ftp://ftp.ncbi.nlm.nih.gov/genomes/all/GCA/000/470/825/GCA_000470825.1_ASM47082v1
ftp://ftp.ncbi.nlm.nih.gov/genomes/all/GCA/000/297/055/GCA_000297055.2_ASM29705v2
ftp://ftp.ncbi.nlm.nih.gov/genomes/all/GCA/000/470/765/GCA_000470765.1_ASM47076v1
ftp://ftp.ncbi.nlm.nih.gov/genomes/all/GCA/000/470/775/GCA_000470775.1_ASM47077v1
ftp://ftp.ncbi.nlm.nih.gov/genomes/all/GCA/000/470/865/GCA_000470865.1_ASM47086v1
ftp://ftp.ncbi.nlm.nih.gov/genomes/all/GCA/000/471/925/GCA_000471925.1_ASM47192v1
ftp://ftp.ncbi.nlm.nih.gov/genomes/all/GCA/000/471/945/GCA_000471945.1_ASM47194v1
ftp://ftp.ncbi.nlm.nih.gov/genomes/all/GCA/000/471/965/GCA_000471965.1_ASM47196v1
ftp://ftp.ncbi.nlm.nih.gov/genomes/all/GCA/000/419/425/GCA_000419425.1_ASM41942v1
ftp://ftp.ncbi.nlm.nih.gov/genomes/all/GCA/000/427/035/GCA_000427035.1_09mas018883
ftp://ftp.ncbi.nlm.nih.gov/genomes/all/GCA/000/427/275/GCA_000427275.1_ASM42727v1
ftp://ftp.ncbi.nlm.nih.gov/genomes/all/GCA/000/419/385/GCA_000419385.1_ASM41938v1
ftp://ftp.ncbi.nlm.nih.gov/genomes/all/GCA/000/418/515/GCA_000418515.1_ASM41851v1
ftp://ftp.ncbi.nlm.nih.gov/genomes/all/GCA/000/419/405/GCA_000419405.1_ASM41940v1
ftp://ftp.ncbi.nlm.nih.gov/genomes/all/GCA/000/338/115/GCA_000338115.2_ASM33811v2
ftp://ftp.ncbi.nlm.nih.gov/genomes/all/GCA/000/444/445/GCA_000444445.1_ASM44444v1
ftp://ftp.ncbi.nlm.nih.gov/genomes/all/GCA/000/444/405/GCA_000444405.1_ASM44440v1
ftp://ftp.ncbi.nlm.nih.gov/genomes/all/GCA/000/444/465/GCA_000444465.1_ASM44446v1
ftp://ftp.ncbi.nlm.nih.gov/genomes/all/GCA/000/445/015/GCA_000445015.1_ASM44501v1
ftp://ftp.ncbi.nlm.nih.gov/genomes/all/GCA/000/445/035/GCA_000445035.1_ASM44503v1
ftp://ftp.ncbi.nlm.nih.gov/genomes/all/GCA/000/444/425/GCA_000444425.1_ASM44442v1
ftp://ftp.ncbi.nlm.nih.gov/genomes/all/GCA/000/444/875/GCA_000444875.1_ASM44487v1
ftp://ftp.ncbi.nlm.nih.gov/genomes/all/GCA/000/468/955/GCA_000468955.1_ASM46895v1
ftp://ftp.ncbi.nlm.nih.gov/genomes/all/GCA/000/470/845/GCA_000470845.1_ASM47084v1
ftp://ftp.ncbi.nlm.nih.gov/genomes/all/GCA/000/478/885/GCA_000478885.1_ASM47888v1
ftp://ftp.ncbi.nlm.nih.gov/genomes/all/GCA/000/478/925/GCA_000478925.1_ASM47892v1
ftp://ftp.ncbi.nlm.nih.gov/genomes/all/GCA/000/478/905/GCA_000478905.1_ASM47890v1
ftp://ftp.ncbi.nlm.nih.gov/genomes/all/GCA/000/479/355/GCA_000479355.1_ASM47935v1
ftp://ftp.ncbi.nlm.nih.gov/genomes/all/GCA/000/497/505/GCA_000497505.1_ASM49750v1
ftp://ftp.ncbi.nlm.nih.gov/genomes/all/GCA/000/087/965/GCA_000087965.1_ASM8796v1
ftp://ftp.ncbi.nlm.nih.gov/genomes/all/GCA/000/477/415/GCA_000477415.1_ASM47741v1
ftp://ftp.ncbi.nlm.nih.gov/genomes/all/GCA/000/477/435/GCA_000477435.1_ASM47743v1
ftp://ftp.ncbi.nlm.nih.gov/genomes/all/GCA/000/478/385/GCA_000478385.1_MRSP_E140_v1.0
ftp://ftp.ncbi.nlm.nih.gov/genomes/all/GCA/000/478/545/GCA_000478545.1_ASM47854v1
ftp://ftp.ncbi.nlm.nih.gov/genomes/all/GCA/000/485/885/GCA_000485885.1_ASM48588v1
ftp://ftp.ncbi.nlm.nih.gov/genomes/all/GCA/000/485/905/GCA_000485905.1_ASM48590v1
ftp://ftp.ncbi.nlm.nih.gov/genomes/all/GCA/000/005/845/GCA_000005845.2_ASM584v2
ftp://ftp.ncbi.nlm.nih.gov/genomes/all/GCA/000/496/285/GCA_000496285.1_ASM49628v1
ftp://ftp.ncbi.nlm.nih.gov/genomes/all/GCA/000/157/895/GCA_000157895.2_ASM15789v2
ftp://ftp.ncbi.nlm.nih.gov/genomes/all/GCA/000/496/265/GCA_000496265.1_ASM49626v1
ftp://ftp.ncbi.nlm.nih.gov/genomes/all/GCA/000/496/595/GCA_000496595.1_ASM49659v1
ftp://ftp.ncbi.nlm.nih.gov/genomes/all/GCA/000/496/645/GCA_000496645.1_ASM49664v1
ftp://ftp.ncbi.nlm.nih.gov/genomes/all/GCA/000/496/635/GCA_000496635.1_ASM49663v1
ftp://ftp.ncbi.nlm.nih.gov/genomes/all/GCA/000/496/815/GCA_000496815.1_ASM49681v1
ftp://ftp.ncbi.nlm.nih.gov/genomes/all/GCA/000/500/935/GCA_000500935.1_ASM50093v1
ftp://ftp.ncbi.nlm.nih.gov/genomes/all/GCA/000/495/505/GCA_000495505.1_ASM49550v1
ftp://ftp.ncbi.nlm.nih.gov/genomes/all/GCA/000/499/485/GCA_000499485.1_MYMC4100
ftp://ftp.ncbi.nlm.nih.gov/genomes/all/GCA/000/497/525/GCA_000497525.2_ASM49752v2
ftp://ftp.ncbi.nlm.nih.gov/genomes/all/GCA/000/479/315/GCA_000479315.1_ASM47931v1
ftp://ftp.ncbi.nlm.nih.gov/genomes/all/GCA/000/479/335/GCA_000479335.1_ASM47933v1
ftp://ftp.ncbi.nlm.nih.gov/genomes/all/GCA/002/590/675/GCA_002590675.1_ASM259067v1
ftp://ftp.ncbi.nlm.nih.gov/genomes/all/GCA/000/484/535/GCA_000484535.1_ASM48453v1
ftp://ftp.ncbi.nlm.nih.gov/genomes/all/GCA/000/493/735/GCA_000493735.1_ASM49373v1
ftp://ftp.ncbi.nlm.nih.gov/genomes/all/GCA/000/493/375/GCA_000493375.1_BAPNAU_WGS
ftp://ftp.ncbi.nlm.nih.gov/genomes/all/GCA/000/493/495/GCA_000493495.1_TS
ftp://ftp.ncbi.nlm.nih.gov/genomes/all/GCA/000/493/595/GCA_000493595.1_EcoPMV1
ftp://ftp.ncbi.nlm.nih.gov/genomes/all/GCA/000/328/765/GCA_000328765.2_ASM32876v2
ftp://ftp.ncbi.nlm.nih.gov/genomes/all/GCA/000/493/675/GCA_000493675.1_DT104
ftp://ftp.ncbi.nlm.nih.gov/genomes/all/GCA/000/493/755/GCA_000493755.1_ASM49375v1
ftp://ftp.ncbi.nlm.nih.gov/genomes/all/GCA/000/493/775/GCA_000493775.1_ASM49377v1
ftp://ftp.ncbi.nlm.nih.gov/genomes/all/GCA/000/494/755/GCA_000494755.1_ASM49475v1
ftp://ftp.ncbi.nlm.nih.gov/genomes/all/GCA/000/494/875/GCA_000494875.1_ASM49487v1
ftp://ftp.ncbi.nlm.nih.gov/genomes/all/GCA/000/494/835/GCA_000494835.1_ASM49483v1
ftp://ftp.ncbi.nlm.nih.gov/genomes/all/GCA/000/494/855/GCA_000494855.1_ASM49485v1
ftp://ftp.ncbi.nlm.nih.gov/genomes/all/GCA/000/494/895/GCA_000494895.1_ASM49489v1
ftp://ftp.ncbi.nlm.nih.gov/genomes/all/GCA/000/494/915/GCA_000494915.1_ASM49491v1
ftp://ftp.ncbi.nlm.nih.gov/genomes/all/GCA/000/497/485/GCA_000497485.1_ASM49748v1
ftp://ftp.ncbi.nlm.nih.gov/genomes/all/GCA/000/498/315/GCA_000498315.1_ASM49831v1
ftp://ftp.ncbi.nlm.nih.gov/genomes/all/GCA/000/195/935/GCA_000195935.2_ASM19593v2
ftp://ftp.ncbi.nlm.nih.gov/genomes/all/GCA/000/498/335/GCA_000498335.1_ASM49833v1
ftp://ftp.ncbi.nlm.nih.gov/genomes/all/GCA/000/009/285/GCA_000009285.2_ASM928v2
ftp://ftp.ncbi.nlm.nih.gov/genomes/all/GCA/000/498/655/GCA_000498655.1_ASM49865v1
ftp://ftp.ncbi.nlm.nih.gov/genomes/all/GCA/000/498/675/GCA_000498675.1_ASM49867v1
ftp://ftp.ncbi.nlm.nih.gov/genomes/all/GCA/003/821/475/GCA_003821475.1_ASM382147v1
ftp://ftp.ncbi.nlm.nih.gov/genomes/all/GCA/000/499/365/GCA_000499365.1_ASM49936v1
ftp://ftp.ncbi.nlm.nih.gov/genomes/all/GCA/000/499/765/GCA_000499765.1_Methanobacterium
ftp://ftp.ncbi.nlm.nih.gov/genomes/all/GCA/000/499/645/GCA_000499645.1_IRBG74
ftp://ftp.ncbi.nlm.nih.gov/genomes/all/GCA/000/503/875/GCA_000503875.1_ASM50387v1
ftp://ftp.ncbi.nlm.nih.gov/genomes/all/GCA/000/504/045/GCA_000504045.1_ASM50404v1
ftp://ftp.ncbi.nlm.nih.gov/genomes/all/GCA/000/445/995/GCA_000445995.2_ASM44599v2
ftp://ftp.ncbi.nlm.nih.gov/genomes/all/GCA/000/011/965/GCA_000011965.2_ASM1196v2
ftp://ftp.ncbi.nlm.nih.gov/genomes/all/GCA/000/507/245/GCA_000507245.1_ASM50724v1
ftp://ftp.ncbi.nlm.nih.gov/genomes/all/GCA/000/508/765/GCA_000508765.1_ASM50876v1
ftp://ftp.ncbi.nlm.nih.gov/genomes/all/GCA/000/510/285/GCA_000510285.1_ASM51028v1
ftp://ftp.ncbi.nlm.nih.gov/genomes/all/GCA/000/510/305/GCA_000510305.1_ASM51030v1
ftp://ftp.ncbi.nlm.nih.gov/genomes/all/GCA/000/507/225/GCA_000507225.1_ASM50722v1
ftp://ftp.ncbi.nlm.nih.gov/genomes/all/GCA/000/505/685/GCA_000505685.2_ASM50568v2
ftp://ftp.ncbi.nlm.nih.gov/genomes/all/GCA/000/508/205/GCA_000508205.1_ASM50820v1
ftp://ftp.ncbi.nlm.nih.gov/genomes/all/GCA/000/508/305/GCA_000508305.1_ASM50830v1
ftp://ftp.ncbi.nlm.nih.gov/genomes/all/GCA/000/512/735/GCA_000512735.1_ASM51273v1
ftp://ftp.ncbi.nlm.nih.gov/genomes/all/GCA/000/513/215/GCA_000513215.1_DB11
ftp://ftp.ncbi.nlm.nih.gov/genomes/all/GCA/000/513/295/GCA_000513295.1_MGMSRv2
ftp://ftp.ncbi.nlm.nih.gov/genomes/all/GCA/000/513/415/GCA_000513415.1_EA_LA635
ftp://ftp.ncbi.nlm.nih.gov/genomes/all/GCA/000/512/895/GCA_000512895.1_ASM51289v1
ftp://ftp.ncbi.nlm.nih.gov/genomes/all/GCA/000/512/915/GCA_000512915.1_ASM51291v1
ftp://ftp.ncbi.nlm.nih.gov/genomes/all/GCA/000/513/395/GCA_000513395.1_EA_LA636
ftp://ftp.ncbi.nlm.nih.gov/genomes/all/GCA/000/513/475/GCA_000513475.1_Bbla
ftp://ftp.ncbi.nlm.nih.gov/genomes/all/GCA/000/513/615/GCA_000513615.1_ASM51361v1
ftp://ftp.ncbi.nlm.nih.gov/genomes/all/GCA/000/513/635/GCA_000513635.1_ASM51363v1
ftp://ftp.ncbi.nlm.nih.gov/genomes/all/GCA/000/513/595/GCA_000513595.1_ASM51359v1
ftp://ftp.ncbi.nlm.nih.gov/genomes/all/GCA/000/513/695/GCA_000513695.1_ASM51369v1
ftp://ftp.ncbi.nlm.nih.gov/genomes/all/GCA/000/513/675/GCA_000513675.1_ASM51367v1
ftp://ftp.ncbi.nlm.nih.gov/genomes/all/GCA/000/452/705/GCA_000452705.3_ASM45270v3
ftp://ftp.ncbi.nlm.nih.gov/genomes/all/GCA/000/521/545/GCA_000521545.1_ASM52154v1
ftp://ftp.ncbi.nlm.nih.gov/genomes/all/GCA/000/521/645/GCA_000521645.1_ASM52164v1
ftp://ftp.ncbi.nlm.nih.gov/genomes/all/GCA/000/521/765/GCA_000521765.1_ASM52176v1
ftp://ftp.ncbi.nlm.nih.gov/genomes/all/GCA/000/521/585/GCA_000521585.1_ASM52158v1
ftp://ftp.ncbi.nlm.nih.gov/genomes/all/GCA/000/521/605/GCA_000521605.1_ASM52160v1
ftp://ftp.ncbi.nlm.nih.gov/genomes/all/GCA/000/521/725/GCA_000521725.1_ASM52172v1
ftp://ftp.ncbi.nlm.nih.gov/genomes/all/GCA/000/521/685/GCA_000521685.1_ASM52168v1
ftp://ftp.ncbi.nlm.nih.gov/genomes/all/GCA/000/521/745/GCA_000521745.1_ASM52174v1
ftp://ftp.ncbi.nlm.nih.gov/genomes/all/GCA/000/522/985/GCA_000522985.1_ASM52298v1
ftp://ftp.ncbi.nlm.nih.gov/genomes/all/GCA/000/523/045/GCA_000523045.1_ASM52304v1
ftp://ftp.ncbi.nlm.nih.gov/genomes/all/GCA/000/523/235/GCA_000523235.1_ASM52323v1
ftp://ftp.ncbi.nlm.nih.gov/genomes/all/GCA/003/817/515/GCA_003817515.1_ASM381751v1
ftp://ftp.ncbi.nlm.nih.gov/genomes/all/GCA/003/816/415/GCA_003816415.1_ASM381641v1
ftp://ftp.ncbi.nlm.nih.gov/genomes/all/GCA/000/550/765/GCA_000550765.1_ASM55076v1
ftp://ftp.ncbi.nlm.nih.gov/genomes/all/GCA/000/550/745/GCA_000550745.1_ASM55074v1
ftp://ftp.ncbi.nlm.nih.gov/genomes/all/GCA/000/550/805/GCA_000550805.1_ASM55080v1
ftp://ftp.ncbi.nlm.nih.gov/genomes/all/GCA/000/550/785/GCA_000550785.1_ASM55078v1
ftp://ftp.ncbi.nlm.nih.gov/genomes/all/GCA/003/817/675/GCA_003817675.1_ASM381767v1
ftp://ftp.ncbi.nlm.nih.gov/genomes/all/GCA/000/505/725/GCA_000505725.1_ASM50572v1
ftp://ftp.ncbi.nlm.nih.gov/genomes/all/GCA/000/505/705/GCA_000505705.1_ASM50570v1
ftp://ftp.ncbi.nlm.nih.gov/genomes/all/GCA/000/511/325/GCA_000511325.1_ASM51132v1
ftp://ftp.ncbi.nlm.nih.gov/genomes/all/GCA/000/512/165/GCA_000512165.1_ASM51216v1
ftp://ftp.ncbi.nlm.nih.gov/genomes/all/GCA/000/512/395/GCA_000512395.1_ASM51239v1
ftp://ftp.ncbi.nlm.nih.gov/genomes/all/GCA/000/230/655/GCA_000230655.3_ASM23065v3
ftp://ftp.ncbi.nlm.nih.gov/genomes/all/GCA/000/512/125/GCA_000512125.1_ASM51212v1
ftp://ftp.ncbi.nlm.nih.gov/genomes/all/GCA/000/512/375/GCA_000512375.1_ASM51237v1
ftp://ftp.ncbi.nlm.nih.gov/genomes/all/GCA/000/512/355/GCA_000512355.1_ASM51235v1
ftp://ftp.ncbi.nlm.nih.gov/genomes/all/GCA/000/512/185/GCA_000512185.1_ASM51218v1
ftp://ftp.ncbi.nlm.nih.gov/genomes/all/GCA/000/512/955/GCA_000512955.1_ASM51295v1
ftp://ftp.ncbi.nlm.nih.gov/genomes/all/GCA/000/513/355/GCA_000513355.1_EA_LA637
ftp://ftp.ncbi.nlm.nih.gov/genomes/all/GCA/000/520/055/GCA_000520055.1_ASM52005v1
ftp://ftp.ncbi.nlm.nih.gov/genomes/all/GCA/000/504/565/GCA_000504565.2_ASM50456v2
ftp://ftp.ncbi.nlm.nih.gov/genomes/all/GCA/000/520/035/GCA_000520035.1_ASM52003v1
ftp://ftp.ncbi.nlm.nih.gov/genomes/all/GCA/000/520/895/GCA_000520895.1_ASM52089v1
ftp://ftp.ncbi.nlm.nih.gov/genomes/all/GCA/000/521/505/GCA_000521505.1_ASM52150v1
ftp://ftp.ncbi.nlm.nih.gov/genomes/all/GCA/000/529/295/GCA_000529295.1_VT-SEOX4
ftp://ftp.ncbi.nlm.nih.gov/genomes/all/GCA/000/529/585/GCA_000529585.1_HT-SEG26
ftp://ftp.ncbi.nlm.nih.gov/genomes/all/GCA/000/530/135/GCA_000530135.1_VTSEAL2
ftp://ftp.ncbi.nlm.nih.gov/genomes/all/GCA/000/530/755/GCA_000530755.1_W_O_volvulus_Cameroon_v3
ftp://ftp.ncbi.nlm.nih.gov/genomes/all/GCA/000/530/085/GCA_000530085.1_VT-SEAL1
ftp://ftp.ncbi.nlm.nih.gov/genomes/all/GCA/000/567/945/GCA_000567945.1_ASM56794v1
ftp://ftp.ncbi.nlm.nih.gov/genomes/all/GCA/000/567/905/GCA_000567905.1_ASM56790v1
ftp://ftp.ncbi.nlm.nih.gov/genomes/all/GCA/000/567/925/GCA_000567925.1_ASM56792v1
ftp://ftp.ncbi.nlm.nih.gov/genomes/all/GCA/000/504/545/GCA_000504545.1_ASM50454v1
ftp://ftp.ncbi.nlm.nih.gov/genomes/all/GCA/000/510/265/GCA_000510265.1_ASM51026v1
ftp://ftp.ncbi.nlm.nih.gov/genomes/all/GCA/000/511/405/GCA_000511405.1_ASM51140v1
ftp://ftp.ncbi.nlm.nih.gov/genomes/all/GCA/000/511/355/GCA_000511355.1_ASM51135v1
ftp://ftp.ncbi.nlm.nih.gov/genomes/all/GCA/000/511/305/GCA_000511305.1_ASM51130v1
ftp://ftp.ncbi.nlm.nih.gov/genomes/all/GCA/000/511/385/GCA_000511385.1_ASM51138v1
ftp://ftp.ncbi.nlm.nih.gov/genomes/all/GCA/000/511/895/GCA_000511895.1_ASM51189v1
ftp://ftp.ncbi.nlm.nih.gov/genomes/all/GCA/000/511/915/GCA_000511915.1_ASM51191v1
ftp://ftp.ncbi.nlm.nih.gov/genomes/all/GCA/000/517/305/GCA_000517305.1_ASM51730v1
ftp://ftp.ncbi.nlm.nih.gov/genomes/all/GCA/000/243/115/GCA_000243115.3_ASM24311v3
ftp://ftp.ncbi.nlm.nih.gov/genomes/all/GCA/000/517/405/GCA_000517405.1_ASM51740v1
ftp://ftp.ncbi.nlm.nih.gov/genomes/all/GCA/000/517/425/GCA_000517425.1_ASM51742v1
ftp://ftp.ncbi.nlm.nih.gov/genomes/all/GCA/000/231/405/GCA_000231405.3_ASM23140v3
ftp://ftp.ncbi.nlm.nih.gov/genomes/all/GCA/000/517/445/GCA_000517445.1_ASM51744v1
ftp://ftp.ncbi.nlm.nih.gov/genomes/all/GCA/000/512/145/GCA_000512145.2_ASM51214v2
ftp://ftp.ncbi.nlm.nih.gov/genomes/all/GCA/000/227/665/GCA_000227665.3_ASM22766v3
ftp://ftp.ncbi.nlm.nih.gov/genomes/all/GCA/000/517/565/GCA_000517565.1_ASM51756v1
ftp://ftp.ncbi.nlm.nih.gov/genomes/all/GCA/000/517/605/GCA_000517605.1_ASM51760v1
ftp://ftp.ncbi.nlm.nih.gov/genomes/all/GCA/000/517/365/GCA_000517365.1_ASM51736v1
ftp://ftp.ncbi.nlm.nih.gov/genomes/all/GCA/000/161/795/GCA_000161795.2_ASM16179v2
ftp://ftp.ncbi.nlm.nih.gov/genomes/all/GCA/000/227/685/GCA_000227685.3_ASM22768v3
ftp://ftp.ncbi.nlm.nih.gov/genomes/all/GCA/000/565/155/GCA_000565155.1_ASM56515v1
ftp://ftp.ncbi.nlm.nih.gov/genomes/all/GCA/000/565/215/GCA_000565215.1_ASM56521v1
ftp://ftp.ncbi.nlm.nih.gov/genomes/all/GCA/000/565/175/GCA_000565175.1_ASM56517v1
ftp://ftp.ncbi.nlm.nih.gov/genomes/all/GCA/000/565/195/GCA_000565195.1_ASM56519v1
ftp://ftp.ncbi.nlm.nih.gov/genomes/all/GCA/003/822/315/GCA_003822315.1_ASM382231v1
ftp://ftp.ncbi.nlm.nih.gov/genomes/all/GCA/000/503/845/GCA_000503845.1_ASM50384v1
ftp://ftp.ncbi.nlm.nih.gov/genomes/all/GCA/000/504/105/GCA_000504105.1_ASM50410v1
ftp://ftp.ncbi.nlm.nih.gov/genomes/all/GCA/000/503/835/GCA_000503835.1_ASM50383v1
ftp://ftp.ncbi.nlm.nih.gov/genomes/all/GCA/000/503/895/GCA_000503895.1_ASM50389v1
ftp://ftp.ncbi.nlm.nih.gov/genomes/all/GCA/000/503/915/GCA_000503915.1_ASM50391v1
ftp://ftp.ncbi.nlm.nih.gov/genomes/all/GCA/000/504/125/GCA_000504125.1_ASM50412v1
ftp://ftp.ncbi.nlm.nih.gov/genomes/all/GCA/000/504/085/GCA_000504085.1_ASM50408v1
ftp://ftp.ncbi.nlm.nih.gov/genomes/all/GCA/000/277/735/GCA_000277735.2_ASM27773v2
ftp://ftp.ncbi.nlm.nih.gov/genomes/all/GCA/000/430/085/GCA_000430085.2_ASM43008v2
ftp://ftp.ncbi.nlm.nih.gov/genomes/all/GCA/000/508/225/GCA_000508225.1_ASM50822v1
ftp://ftp.ncbi.nlm.nih.gov/genomes/all/GCA/000/508/245/GCA_000508245.1_ASM50824v1
ftp://ftp.ncbi.nlm.nih.gov/genomes/all/GCA/000/508/285/GCA_000508285.1_ASM50828v1
ftp://ftp.ncbi.nlm.nih.gov/genomes/all/GCA/000/508/265/GCA_000508265.1_ASM50826v1
ftp://ftp.ncbi.nlm.nih.gov/genomes/all/GCA/000/510/325/GCA_000510325.1_ASM51032v1
ftp://ftp.ncbi.nlm.nih.gov/genomes/all/GCA/000/513/655/GCA_000513655.1_ASM51365v1
ftp://ftp.ncbi.nlm.nih.gov/genomes/all/GCA/000/224/005/GCA_000224005.3_ASM22400v3
ftp://ftp.ncbi.nlm.nih.gov/genomes/all/GCA/000/517/625/GCA_000517625.1_ASM51762v1
ftp://ftp.ncbi.nlm.nih.gov/genomes/all/GCA/000/242/935/GCA_000242935.3_ASM24293v3
ftp://ftp.ncbi.nlm.nih.gov/genomes/all/GCA/000/230/955/GCA_000230955.3_ASM23095v3
ftp://ftp.ncbi.nlm.nih.gov/genomes/all/GCA/000/521/525/GCA_000521525.1_ASM52152v1
ftp://ftp.ncbi.nlm.nih.gov/genomes/all/GCA/000/520/875/GCA_000520875.1_ASM52087v1
ftp://ftp.ncbi.nlm.nih.gov/genomes/all/GCA/000/521/565/GCA_000521565.1_ASM52156v1
ftp://ftp.ncbi.nlm.nih.gov/genomes/all/GCA/000/521/655/GCA_000521655.1_ASM52165v1
ftp://ftp.ncbi.nlm.nih.gov/genomes/all/GCA/000/521/695/GCA_000521695.1_ASM52169v1
ftp://ftp.ncbi.nlm.nih.gov/genomes/all/GCA/000/524/555/GCA_000524555.1_ASM52455v1
ftp://ftp.ncbi.nlm.nih.gov/genomes/all/GCA/000/524/575/GCA_000524575.1_ASM52457v1
ftp://ftp.ncbi.nlm.nih.gov/genomes/all/GCA/000/524/595/GCA_000524595.1_ASM52459v1
ftp://ftp.ncbi.nlm.nih.gov/genomes/all/GCA/000/525/715/GCA_000525715.1_ASM52571v1
ftp://ftp.ncbi.nlm.nih.gov/genomes/all/GCA/000/525/635/GCA_000525635.1_ASM52563v1
ftp://ftp.ncbi.nlm.nih.gov/genomes/all/GCA/000/090/985/GCA_000090985.2_ASM9098v2
ftp://ftp.ncbi.nlm.nih.gov/genomes/all/GCA/000/525/655/GCA_000525655.1_ASM52565v1
ftp://ftp.ncbi.nlm.nih.gov/genomes/all/GCA/000/525/675/GCA_000525675.1_ASM52567v1
ftp://ftp.ncbi.nlm.nih.gov/genomes/all/GCA/003/844/395/GCA_003844395.1_ASM384439v1
ftp://ftp.ncbi.nlm.nih.gov/genomes/all/GCA/002/955/265/GCA_002955265.1_ASM295526v1
ftp://ftp.ncbi.nlm.nih.gov/genomes/all/GCA/000/576/125/GCA_000576125.1_ASM57612v1
ftp://ftp.ncbi.nlm.nih.gov/genomes/all/GCA/000/576/555/GCA_000576555.1_ASM57655v1
ftp://ftp.ncbi.nlm.nih.gov/genomes/all/GCA/000/576/165/GCA_000576165.1_ASM57616v1
ftp://ftp.ncbi.nlm.nih.gov/genomes/all/GCA/000/577/895/GCA_000577895.1_M2_40
ftp://ftp.ncbi.nlm.nih.gov/genomes/all/GCA/000/093/145/GCA_000093145.2_ASM9314v2
ftp://ftp.ncbi.nlm.nih.gov/genomes/all/GCA/000/583/875/GCA_000583875.1_ASM58387v1
ftp://ftp.ncbi.nlm.nih.gov/genomes/all/GCA/000/585/495/GCA_000585495.1_ASM58549v1
ftp://ftp.ncbi.nlm.nih.gov/genomes/all/GCA/000/604/125/GCA_000604125.1_ASM60412v1
ftp://ftp.ncbi.nlm.nih.gov/genomes/all/GCA/000/604/045/GCA_000604045.1_ASM60404v1
ftp://ftp.ncbi.nlm.nih.gov/genomes/all/GCA/003/826/895/GCA_003826895.1_ASM382689v1
ftp://ftp.ncbi.nlm.nih.gov/genomes/all/GCA/000/604/105/GCA_000604105.1_ASM60410v1
ftp://ftp.ncbi.nlm.nih.gov/genomes/all/GCA/000/612/055/GCA_000612055.1_ASM61205v1
ftp://ftp.ncbi.nlm.nih.gov/genomes/all/GCA/000/612/325/GCA_000612325.1_ASM61232v1
ftp://ftp.ncbi.nlm.nih.gov/genomes/all/GCA/000/613/085/GCA_000613085.1_R479A_18022011
ftp://ftp.ncbi.nlm.nih.gov/genomes/all/GCA/000/612/485/GCA_000612485.1_ASM61248v1
ftp://ftp.ncbi.nlm.nih.gov/genomes/all/GCA/000/612/505/GCA_000612505.1_ASM61250v1
ftp://ftp.ncbi.nlm.nih.gov/genomes/all/GCA/000/486/405/GCA_000486405.2_ASM48640v2
ftp://ftp.ncbi.nlm.nih.gov/genomes/all/GCA/000/487/615/GCA_000487615.2_ASM48761v2
ftp://ftp.ncbi.nlm.nih.gov/genomes/all/GCA/000/612/965/GCA_000612965.1_PRJEB4971_assembly_1
ftp://ftp.ncbi.nlm.nih.gov/genomes/all/GCA/000/188/955/GCA_000188955.5_ASM18895v5
ftp://ftp.ncbi.nlm.nih.gov/genomes/all/GCA/000/487/775/GCA_000487775.2_ASM48777v2
ftp://ftp.ncbi.nlm.nih.gov/genomes/all/GCA/000/487/915/GCA_000487915.2_ASM48791v2
ftp://ftp.ncbi.nlm.nih.gov/genomes/all/GCA/000/612/685/GCA_000612685.1_scf7180000000004
ftp://ftp.ncbi.nlm.nih.gov/genomes/all/GCA/000/612/765/GCA_000612765.1_PRJEB5998_assembly_1
ftp://ftp.ncbi.nlm.nih.gov/genomes/all/GCA/000/329/365/GCA_000329365.2_ASM32936v2
ftp://ftp.ncbi.nlm.nih.gov/genomes/all/GCA/000/487/575/GCA_000487575.2_ASM48757v2
ftp://ftp.ncbi.nlm.nih.gov/genomes/all/GCA/000/632/925/GCA_000632925.1_ASM63292v1
ftp://ftp.ncbi.nlm.nih.gov/genomes/all/GCA/000/635/955/GCA_000635955.1_ASM63595v1
ftp://ftp.ncbi.nlm.nih.gov/genomes/all/GCA/000/307/975/GCA_000307975.2_ASM30797v2
ftp://ftp.ncbi.nlm.nih.gov/genomes/all/GCA/000/582/535/GCA_000582535.1_ASM58253v1
ftp://ftp.ncbi.nlm.nih.gov/genomes/all/GCA/000/582/665/GCA_000582665.1_ASM58266v1
ftp://ftp.ncbi.nlm.nih.gov/genomes/all/GCA/000/582/845/GCA_000582845.1_SV_1
ftp://ftp.ncbi.nlm.nih.gov/genomes/all/GCA/000/583/065/GCA_000583065.1_ASM58306v1
ftp://ftp.ncbi.nlm.nih.gov/genomes/all/GCA/000/583/775/GCA_000583775.1_ASM58377v1
ftp://ftp.ncbi.nlm.nih.gov/genomes/all/GCA/000/583/755/GCA_000583755.1_ASM58375v1
ftp://ftp.ncbi.nlm.nih.gov/genomes/all/GCA/000/583/855/GCA_000583855.1_ASM58385v1
ftp://ftp.ncbi.nlm.nih.gov/genomes/all/GCA/000/583/795/GCA_000583795.1_ASM58379v1
ftp://ftp.ncbi.nlm.nih.gov/genomes/all/GCA/000/583/835/GCA_000583835.1_ASM58383v1
ftp://ftp.ncbi.nlm.nih.gov/genomes/all/GCA/000/585/995/GCA_000585995.1_ASM58599v1
ftp://ftp.ncbi.nlm.nih.gov/genomes/all/GCA/000/591/035/GCA_000591035.1_ASM59103v1
ftp://ftp.ncbi.nlm.nih.gov/genomes/all/GCA/000/194/075/GCA_000194075.3_ASM19407v3
ftp://ftp.ncbi.nlm.nih.gov/genomes/all/GCA/000/590/675/GCA_000590675.1_ASM59067v1
ftp://ftp.ncbi.nlm.nih.gov/genomes/all/GCA/000/591/055/GCA_000591055.1_ASM59105v1
ftp://ftp.ncbi.nlm.nih.gov/genomes/all/GCA/000/590/755/GCA_000590755.1_ASM59075v1
ftp://ftp.ncbi.nlm.nih.gov/genomes/all/GCA/000/599/625/GCA_000599625.1_ASM59962v1
ftp://ftp.ncbi.nlm.nih.gov/genomes/all/GCA/000/600/005/GCA_000600005.1_ASM60000v1
ftp://ftp.ncbi.nlm.nih.gov/genomes/all/GCA/000/600/055/GCA_000600055.1_ASM60005v1
ftp://ftp.ncbi.nlm.nih.gov/genomes/all/GCA/000/600/145/GCA_000600145.1_ASM60014v1
ftp://ftp.ncbi.nlm.nih.gov/genomes/all/GCA/000/600/165/GCA_000600165.1_ASM60016v1
ftp://ftp.ncbi.nlm.nih.gov/genomes/all/GCA/000/599/705/GCA_000599705.1_ASM59970v1
ftp://ftp.ncbi.nlm.nih.gov/genomes/all/GCA/000/599/965/GCA_000599965.1_ASM59996v1
ftp://ftp.ncbi.nlm.nih.gov/genomes/all/GCA/000/600/015/GCA_000600015.1_ASM60001v1
ftp://ftp.ncbi.nlm.nih.gov/genomes/all/GCA/000/600/125/GCA_000600125.1_ASM60012v1
ftp://ftp.ncbi.nlm.nih.gov/genomes/all/GCA/000/600/225/GCA_000600225.1_ASM60022v1
ftp://ftp.ncbi.nlm.nih.gov/genomes/all/GCA/000/698/285/GCA_000698285.1_ASM69828v1
ftp://ftp.ncbi.nlm.nih.gov/genomes/all/GCA/000/698/325/GCA_000698325.1_ASM69832v1
ftp://ftp.ncbi.nlm.nih.gov/genomes/all/GCA/000/626/195/GCA_000626195.1_ASM62619v1
ftp://ftp.ncbi.nlm.nih.gov/genomes/all/GCA/000/626/295/GCA_000626295.1_ASM62629v1
ftp://ftp.ncbi.nlm.nih.gov/genomes/all/GCA/000/626/215/GCA_000626215.1_ASM62621v1
ftp://ftp.ncbi.nlm.nih.gov/genomes/all/GCA/000/626/235/GCA_000626235.1_ASM62623v1
ftp://ftp.ncbi.nlm.nih.gov/genomes/all/GCA/000/626/315/GCA_000626315.1_ASM62631v1
ftp://ftp.ncbi.nlm.nih.gov/genomes/all/GCA/000/626/335/GCA_000626335.1_ASM62633v1
ftp://ftp.ncbi.nlm.nih.gov/genomes/all/GCA/000/626/255/GCA_000626255.1_ASM62625v1
ftp://ftp.ncbi.nlm.nih.gov/genomes/all/GCA/000/626/355/GCA_000626355.1_ASM62635v1
ftp://ftp.ncbi.nlm.nih.gov/genomes/all/GCA/000/626/175/GCA_000626175.1_ASM62617v1
ftp://ftp.ncbi.nlm.nih.gov/genomes/all/GCA/000/626/375/GCA_000626375.1_ASM62637v1
ftp://ftp.ncbi.nlm.nih.gov/genomes/all/GCA/000/636/115/GCA_000636115.1_ASM63611v1
ftp://ftp.ncbi.nlm.nih.gov/genomes/all/GCA/000/287/215/GCA_000287215.3_ASM28721v3
ftp://ftp.ncbi.nlm.nih.gov/genomes/all/GCA/000/636/135/GCA_000636135.1_ASM63613v1
ftp://ftp.ncbi.nlm.nih.gov/genomes/all/GCA/000/572/155/GCA_000572155.1_ASM57215v1
ftp://ftp.ncbi.nlm.nih.gov/genomes/all/GCA/000/572/195/GCA_000572195.1_ASM57219v1
ftp://ftp.ncbi.nlm.nih.gov/genomes/all/GCA/000/158/275/GCA_000158275.2_ASM15827v2
ftp://ftp.ncbi.nlm.nih.gov/genomes/all/GCA/000/400/635/GCA_000400635.2_ASM40063v2
ftp://ftp.ncbi.nlm.nih.gov/genomes/all/GCA/000/572/125/GCA_000572125.1_ASM57212v1
ftp://ftp.ncbi.nlm.nih.gov/genomes/all/GCA/000/572/175/GCA_000572175.1_ASM57217v1
ftp://ftp.ncbi.nlm.nih.gov/genomes/all/GCA/000/582/555/GCA_000582555.1_ASM58255v1
ftp://ftp.ncbi.nlm.nih.gov/genomes/all/GCA/000/582/515/GCA_000582515.1_ASM58251v1
ftp://ftp.ncbi.nlm.nih.gov/genomes/all/GCA/000/583/105/GCA_000583105.1_ASM58310v1
ftp://ftp.ncbi.nlm.nih.gov/genomes/all/GCA/000/590/775/GCA_000590775.1_ASM59077v1
ftp://ftp.ncbi.nlm.nih.gov/genomes/all/GCA/000/590/815/GCA_000590815.1_ASM59081v1
ftp://ftp.ncbi.nlm.nih.gov/genomes/all/GCA/000/590/925/GCA_000590925.1_ASM59092v1
ftp://ftp.ncbi.nlm.nih.gov/genomes/all/GCA/000/590/555/GCA_000590555.1_ASM59055v1
ftp://ftp.ncbi.nlm.nih.gov/genomes/all/GCA/000/590/635/GCA_000590635.1_ASM59063v1
ftp://ftp.ncbi.nlm.nih.gov/genomes/all/GCA/000/590/615/GCA_000590615.1_ASM59061v1
ftp://ftp.ncbi.nlm.nih.gov/genomes/all/GCA/000/597/885/GCA_000597885.1_ASM59788v1
ftp://ftp.ncbi.nlm.nih.gov/genomes/all/GCA/000/597/905/GCA_000597905.1_ASM59790v1
ftp://ftp.ncbi.nlm.nih.gov/genomes/all/GCA/000/598/005/GCA_000598005.1_ASM59800v1
ftp://ftp.ncbi.nlm.nih.gov/genomes/all/GCA/000/599/665/GCA_000599665.1_ASM59966v1
ftp://ftp.ncbi.nlm.nih.gov/genomes/all/GCA/000/599/685/GCA_000599685.1_ASM59968v1
ftp://ftp.ncbi.nlm.nih.gov/genomes/all/GCA/000/600/045/GCA_000600045.1_ASM60004v1
ftp://ftp.ncbi.nlm.nih.gov/genomes/all/GCA/000/600/105/GCA_000600105.1_ASM60010v1
ftp://ftp.ncbi.nlm.nih.gov/genomes/all/GCA/000/600/205/GCA_000600205.1_ASM60020v1
ftp://ftp.ncbi.nlm.nih.gov/genomes/all/GCA/000/597/865/GCA_000597865.1_ASM59786v1
ftp://ftp.ncbi.nlm.nih.gov/genomes/all/GCA/000/597/965/GCA_000597965.1_ASM59796v1
ftp://ftp.ncbi.nlm.nih.gov/genomes/all/GCA/000/597/985/GCA_000597985.1_ASM59798v1
ftp://ftp.ncbi.nlm.nih.gov/genomes/all/GCA/000/597/845/GCA_000597845.1_ASM59784v1
ftp://ftp.ncbi.nlm.nih.gov/genomes/all/GCA/000/599/545/GCA_000599545.1_ASM59954v1
ftp://ftp.ncbi.nlm.nih.gov/genomes/all/GCA/000/599/645/GCA_000599645.1_ASM59964v1
ftp://ftp.ncbi.nlm.nih.gov/genomes/all/GCA/000/599/985/GCA_000599985.1_ASM59998v1
ftp://ftp.ncbi.nlm.nih.gov/genomes/all/GCA/000/600/085/GCA_000600085.1_ASM60008v1
ftp://ftp.ncbi.nlm.nih.gov/genomes/all/GCA/000/600/185/GCA_000600185.1_ASM60018v1
ftp://ftp.ncbi.nlm.nih.gov/genomes/all/GCA/000/623/275/GCA_000623275.1_ASM62327v1
ftp://ftp.ncbi.nlm.nih.gov/genomes/all/GCA/000/623/295/GCA_000623295.1_ASM62329v1
ftp://ftp.ncbi.nlm.nih.gov/genomes/all/GCA/000/623/315/GCA_000623315.1_ASM62331v1
ftp://ftp.ncbi.nlm.nih.gov/genomes/all/GCA/000/623/335/GCA_000623335.1_ASM62333v1
ftp://ftp.ncbi.nlm.nih.gov/genomes/all/GCA/000/623/355/GCA_000623355.1_ASM62335v1
ftp://ftp.ncbi.nlm.nih.gov/genomes/all/GCA/000/623/375/GCA_000623375.1_ASM62337v1
ftp://ftp.ncbi.nlm.nih.gov/genomes/all/GCA/000/632/815/GCA_000632815.1_ASM63281v1
ftp://ftp.ncbi.nlm.nih.gov/genomes/all/GCA/000/632/865/GCA_000632865.1_ASM63286v1
ftp://ftp.ncbi.nlm.nih.gov/genomes/all/GCA/000/632/965/GCA_000632965.1_ASM63296v1
ftp://ftp.ncbi.nlm.nih.gov/genomes/all/GCA/000/632/415/GCA_000632415.1_ASM63241v1
ftp://ftp.ncbi.nlm.nih.gov/genomes/all/GCA/000/632/805/GCA_000632805.1_ASM63280v1
ftp://ftp.ncbi.nlm.nih.gov/genomes/all/GCA/000/632/905/GCA_000632905.1_ASM63290v1
ftp://ftp.ncbi.nlm.nih.gov/genomes/all/GCA/000/632/395/GCA_000632395.1_ASM63239v1
ftp://ftp.ncbi.nlm.nih.gov/genomes/all/GCA/000/632/435/GCA_000632435.1_ASM63243v1
ftp://ftp.ncbi.nlm.nih.gov/genomes/all/GCA/000/632/845/GCA_000632845.1_ASM63284v1
ftp://ftp.ncbi.nlm.nih.gov/genomes/all/GCA/000/632/945/GCA_000632945.1_ASM63294v1
ftp://ftp.ncbi.nlm.nih.gov/genomes/all/GCA/000/633/175/GCA_000633175.1_ASM63317v1
ftp://ftp.ncbi.nlm.nih.gov/genomes/all/GCA/000/006/785/GCA_000006785.2_ASM678v2
ftp://ftp.ncbi.nlm.nih.gov/genomes/all/GCA/000/632/885/GCA_000632885.1_ASM63288v1
ftp://ftp.ncbi.nlm.nih.gov/genomes/all/GCA/000/632/985/GCA_000632985.1_ASM63298v1
ftp://ftp.ncbi.nlm.nih.gov/genomes/all/GCA/000/011/765/GCA_000011765.2_ASM1176v2
ftp://ftp.ncbi.nlm.nih.gov/genomes/all/GCA/000/163/915/GCA_000163915.2_ASM16391v2
ftp://ftp.ncbi.nlm.nih.gov/genomes/all/GCA/000/568/455/GCA_000568455.1_ASM56845v1
ftp://ftp.ncbi.nlm.nih.gov/genomes/all/GCA/000/568/475/GCA_000568475.1_ASM56847v1
ftp://ftp.ncbi.nlm.nih.gov/genomes/all/GCA/000/569/035/GCA_000569035.1_ASM56903v1
ftp://ftp.ncbi.nlm.nih.gov/genomes/all/GCA/000/568/495/GCA_000568495.1_ASM56849v1
ftp://ftp.ncbi.nlm.nih.gov/genomes/all/GCA/000/568/815/GCA_000568815.1_ASM56881v1
ftp://ftp.ncbi.nlm.nih.gov/genomes/all/GCA/000/569/055/GCA_000569055.1_ASM56905v1
ftp://ftp.ncbi.nlm.nih.gov/genomes/all/GCA/000/568/935/GCA_000568935.1_ASM56893v1
ftp://ftp.ncbi.nlm.nih.gov/genomes/all/GCA/000/568/955/GCA_000568955.1_ASM56895v1
ftp://ftp.ncbi.nlm.nih.gov/genomes/all/GCA/000/568/975/GCA_000568975.1_ASM56897v1
ftp://ftp.ncbi.nlm.nih.gov/genomes/all/GCA/000/569/015/GCA_000569015.1_ASM56901v1
ftp://ftp.ncbi.nlm.nih.gov/genomes/all/GCA/000/569/075/GCA_000569075.1_ASM56907v1
ftp://ftp.ncbi.nlm.nih.gov/genomes/all/GCA/000/590/455/GCA_000590455.1_ASM59045v1
ftp://ftp.ncbi.nlm.nih.gov/genomes/all/GCA/000/590/475/GCA_000590475.1_ASM59047v1
ftp://ftp.ncbi.nlm.nih.gov/genomes/all/GCA/000/590/575/GCA_000590575.1_ASM59057v1
ftp://ftp.ncbi.nlm.nih.gov/genomes/all/GCA/000/590/795/GCA_000590795.1_ASM59079v1
ftp://ftp.ncbi.nlm.nih.gov/genomes/all/GCA/000/626/635/GCA_000626635.1_ASM62663v1
ftp://ftp.ncbi.nlm.nih.gov/genomes/all/GCA/000/626/595/GCA_000626595.1_ASM62659v1
ftp://ftp.ncbi.nlm.nih.gov/genomes/all/GCA/000/626/675/GCA_000626675.1_ASM62667v1
ftp://ftp.ncbi.nlm.nih.gov/genomes/all/GCA/000/662/395/GCA_000662395.1_ASM66239v1
ftp://ftp.ncbi.nlm.nih.gov/genomes/all/GCA/000/171/795/GCA_000171795.2_ASM17179v2
ftp://ftp.ncbi.nlm.nih.gov/genomes/all/GCA/000/688/795/GCA_000688795.1_ASM68879v1
ftp://ftp.ncbi.nlm.nih.gov/genomes/all/GCA/000/689/415/GCA_000689415.1_PKB13
ftp://ftp.ncbi.nlm.nih.gov/genomes/all/GCA/000/689/235/GCA_000689235.1_GBCO_p1
ftp://ftp.ncbi.nlm.nih.gov/genomes/all/GCA/000/689/355/GCA_000689355.1_PRJEB5999_assembly_1
ftp://ftp.ncbi.nlm.nih.gov/genomes/all/GCA/003/844/735/GCA_003844735.1_ASM384473v1
ftp://ftp.ncbi.nlm.nih.gov/genomes/all/GCA/000/661/895/GCA_000661895.1_ASM66189v1
ftp://ftp.ncbi.nlm.nih.gov/genomes/all/GCA/000/661/915/GCA_000661915.1_ASM66191v1
ftp://ftp.ncbi.nlm.nih.gov/genomes/all/GCA/000/180/175/GCA_000180175.2_ASM18017v2
ftp://ftp.ncbi.nlm.nih.gov/genomes/all/GCA/003/821/275/GCA_003821275.1_ASM382127v1
ftp://ftp.ncbi.nlm.nih.gov/genomes/all/GCA/000/280/315/GCA_000280315.2_ASM28031v2
ftp://ftp.ncbi.nlm.nih.gov/genomes/all/GCA/000/685/665/GCA_000685665.1_ASM68566v1
ftp://ftp.ncbi.nlm.nih.gov/genomes/all/GCA/000/685/705/GCA_000685705.1_ASM68570v1
ftp://ftp.ncbi.nlm.nih.gov/genomes/all/GCA/000/685/725/GCA_000685725.1_ASM68572v1
ftp://ftp.ncbi.nlm.nih.gov/genomes/all/GCA/000/685/625/GCA_000685625.1_ASM68562v1
ftp://ftp.ncbi.nlm.nih.gov/genomes/all/GCA/000/685/745/GCA_000685745.1_ASM68574v1
ftp://ftp.ncbi.nlm.nih.gov/genomes/all/GCA/000/671/295/GCA_000671295.1_ASM67129v1
ftp://ftp.ncbi.nlm.nih.gov/genomes/all/GCA/000/689/295/GCA_000689295.1_HT-SEG24
ftp://ftp.ncbi.nlm.nih.gov/genomes/all/GCA/000/695/235/GCA_000695235.1_ASM69523v1
ftp://ftp.ncbi.nlm.nih.gov/genomes/all/GCA/000/695/215/GCA_000695215.1_ASM69521v1
ftp://ftp.ncbi.nlm.nih.gov/genomes/all/GCA/004/055/835/GCA_004055835.1_ASM405583v1
ftp://ftp.ncbi.nlm.nih.gov/genomes/all/GCA/000/648/515/GCA_000648515.1_ASM64851v1
ftp://ftp.ncbi.nlm.nih.gov/genomes/all/GCA/000/648/525/GCA_000648525.1_ASM64852v1
ftp://ftp.ncbi.nlm.nih.gov/genomes/all/GCA/000/648/555/GCA_000648555.1_ASM64855v1
ftp://ftp.ncbi.nlm.nih.gov/genomes/all/GCA/000/309/565/GCA_000309565.2_ASM30956v2
ftp://ftp.ncbi.nlm.nih.gov/genomes/all/GCA/000/691/565/GCA_000691565.1_ASM69156v1
ftp://ftp.ncbi.nlm.nih.gov/genomes/all/GCA/000/691/545/GCA_000691545.1_ASM69154v1
ftp://ftp.ncbi.nlm.nih.gov/genomes/all/GCA/000/257/545/GCA_000257545.3_ASM25754v3
ftp://ftp.ncbi.nlm.nih.gov/genomes/all/GCA/000/691/585/GCA_000691585.1_ASM69158v1
ftp://ftp.ncbi.nlm.nih.gov/genomes/all/GCA/000/691/605/GCA_000691605.1_ASM69160v1
ftp://ftp.ncbi.nlm.nih.gov/genomes/all/GCA/000/696/485/GCA_000696485.1_ASM69648v1
ftp://ftp.ncbi.nlm.nih.gov/genomes/all/GCA/000/696/505/GCA_000696505.1_ASM69650v1
ftp://ftp.ncbi.nlm.nih.gov/genomes/all/GCA/000/698/245/GCA_000698245.1_ASM69824v1
ftp://ftp.ncbi.nlm.nih.gov/genomes/all/GCA/000/698/365/GCA_000698365.1_ASM69836v1
ftp://ftp.ncbi.nlm.nih.gov/genomes/all/GCA/000/698/475/GCA_000698475.1_ASM69847v1
ftp://ftp.ncbi.nlm.nih.gov/genomes/all/GCA/000/698/825/GCA_000698825.1_ASM69882v1
ftp://ftp.ncbi.nlm.nih.gov/genomes/all/GCA/000/706/705/GCA_000706705.1_ASM70670v1
ftp://ftp.ncbi.nlm.nih.gov/genomes/all/GCA/000/706/745/GCA_000706745.1_ASM70674v1
ftp://ftp.ncbi.nlm.nih.gov/genomes/all/GCA/000/706/665/GCA_000706665.1_ASM70666v1
ftp://ftp.ncbi.nlm.nih.gov/genomes/all/GCA/000/706/685/GCA_000706685.1_ASM70668v1
ftp://ftp.ncbi.nlm.nih.gov/genomes/all/GCA/000/706/765/GCA_000706765.1_ASM70676v1
ftp://ftp.ncbi.nlm.nih.gov/genomes/all/GCA/000/706/725/GCA_000706725.1_ASM70672v1
ftp://ftp.ncbi.nlm.nih.gov/genomes/all/GCA/000/709/455/GCA_000709455.1_ASM70945v1
ftp://ftp.ncbi.nlm.nih.gov/genomes/all/GCA/000/709/495/GCA_000709495.1_ASM70949v1
ftp://ftp.ncbi.nlm.nih.gov/genomes/all/GCA/000/709/435/GCA_000709435.1_ASM70943v1
ftp://ftp.ncbi.nlm.nih.gov/genomes/all/GCA/000/709/555/GCA_000709555.1_ASM70955v1
ftp://ftp.ncbi.nlm.nih.gov/genomes/all/GCA/000/709/415/GCA_000709415.1_ASM70941v1
ftp://ftp.ncbi.nlm.nih.gov/genomes/all/GCA/000/709/535/GCA_000709535.1_ASM70953v1
ftp://ftp.ncbi.nlm.nih.gov/genomes/all/GCA/000/717/535/GCA_000717535.1_ASM71753v1
ftp://ftp.ncbi.nlm.nih.gov/genomes/all/GCA/000/306/765/GCA_000306765.2_ASM30676v2
ftp://ftp.ncbi.nlm.nih.gov/genomes/all/GCA/000/093/125/GCA_000093125.2_ASM9312v2
ftp://ftp.ncbi.nlm.nih.gov/genomes/all/GCA/000/277/775/GCA_000277775.2_ASM27777v2
ftp://ftp.ncbi.nlm.nih.gov/genomes/all/GCA/000/714/675/GCA_000714675.1_ASM71467v1
ftp://ftp.ncbi.nlm.nih.gov/genomes/all/GCA/000/714/655/GCA_000714655.1_ASM71465v1
ftp://ftp.ncbi.nlm.nih.gov/genomes/all/GCA/000/723/165/GCA_000723165.1_JAG1
ftp://ftp.ncbi.nlm.nih.gov/genomes/all/GCA/003/822/335/GCA_003822335.1_ASM382233v1
ftp://ftp.ncbi.nlm.nih.gov/genomes/all/GCA/000/698/785/GCA_000698785.1_ASM69878v1
ftp://ftp.ncbi.nlm.nih.gov/genomes/all/GCA/000/698/865/GCA_000698865.1_ASM69886v1
ftp://ftp.ncbi.nlm.nih.gov/genomes/all/GCA/000/698/885/GCA_000698885.1_ASM69888v1
ftp://ftp.ncbi.nlm.nih.gov/genomes/all/GCA/000/412/225/GCA_000412225.2_ASM41222v2
ftp://ftp.ncbi.nlm.nih.gov/genomes/all/GCA/000/632/475/GCA_000632475.2_ASM63247v2
ftp://ftp.ncbi.nlm.nih.gov/genomes/all/GCA/000/699/465/GCA_000699465.1_ASM69946v1
ftp://ftp.ncbi.nlm.nih.gov/genomes/all/GCA/000/699/025/GCA_000699025.1_ASM69902v1
ftp://ftp.ncbi.nlm.nih.gov/genomes/all/GCA/000/699/475/GCA_000699475.1_ASM69947v1
ftp://ftp.ncbi.nlm.nih.gov/genomes/all/GCA/000/699/525/GCA_000699525.1_ASM69952v1
ftp://ftp.ncbi.nlm.nih.gov/genomes/all/GCA/000/699/505/GCA_000699505.1_ASM69950v1
ftp://ftp.ncbi.nlm.nih.gov/genomes/all/GCA/000/695/995/GCA_000695995.1_ASM69599v1
ftp://ftp.ncbi.nlm.nih.gov/genomes/all/GCA/000/695/935/GCA_000695935.1_ASM69593v1
ftp://ftp.ncbi.nlm.nih.gov/genomes/all/GCA/000/695/835/GCA_000695835.1_ASM69583v1
ftp://ftp.ncbi.nlm.nih.gov/genomes/all/GCA/000/695/975/GCA_000695975.1_ASM69597v1
ftp://ftp.ncbi.nlm.nih.gov/genomes/all/GCA/000/695/875/GCA_000695875.1_ASM69587v1
ftp://ftp.ncbi.nlm.nih.gov/genomes/all/GCA/000/695/895/GCA_000695895.1_ASM69589v1
ftp://ftp.ncbi.nlm.nih.gov/genomes/all/GCA/000/696/015/GCA_000696015.1_ASM69601v1
ftp://ftp.ncbi.nlm.nih.gov/genomes/all/GCA/000/209/795/GCA_000209795.2_ASM20979v2
ftp://ftp.ncbi.nlm.nih.gov/genomes/all/GCA/000/281/435/GCA_000281435.2_ASM28143v2
ftp://ftp.ncbi.nlm.nih.gov/genomes/all/GCA/000/696/465/GCA_000696465.1_ASM69646v1
ftp://ftp.ncbi.nlm.nih.gov/genomes/all/GCA/000/175/575/GCA_000175575.2_ASM17557v2
ftp://ftp.ncbi.nlm.nih.gov/genomes/all/GCA/000/698/345/GCA_000698345.1_ASM69834v1
ftp://ftp.ncbi.nlm.nih.gov/genomes/all/GCA/000/698/845/GCA_000698845.1_ASM69884v1
ftp://ftp.ncbi.nlm.nih.gov/genomes/all/GCA/000/698/805/GCA_000698805.1_ASM69880v1
ftp://ftp.ncbi.nlm.nih.gov/genomes/all/GCA/000/709/475/GCA_000709475.1_ASM70947v1
ftp://ftp.ncbi.nlm.nih.gov/genomes/all/GCA/003/821/495/GCA_003821495.1_ASM382149v1
ftp://ftp.ncbi.nlm.nih.gov/genomes/all/GCA/000/714/595/GCA_000714595.1_ASM71459v1
ftp://ftp.ncbi.nlm.nih.gov/genomes/all/GCA/000/714/635/GCA_000714635.1_ASM71463v1
ftp://ftp.ncbi.nlm.nih.gov/genomes/all/GCA/000/478/825/GCA_000478825.2_ASM47882v2
ftp://ftp.ncbi.nlm.nih.gov/genomes/all/GCA/000/724/625/GCA_000724625.1_ASM72462v1
ftp://ftp.ncbi.nlm.nih.gov/genomes/all/GCA/000/725/325/GCA_000725325.1_ASM72532v1
ftp://ftp.ncbi.nlm.nih.gov/genomes/all/GCA/000/725/425/GCA_000725425.1_ASM72542v1
ftp://ftp.ncbi.nlm.nih.gov/genomes/all/GCA/000/732/945/GCA_000732945.1_ASM73294v1
ftp://ftp.ncbi.nlm.nih.gov/genomes/all/GCA/000/730/255/GCA_000730255.1_ASM73025v1
ftp://ftp.ncbi.nlm.nih.gov/genomes/all/GCA/000/730/345/GCA_000730345.1_ASM73034v1
ftp://ftp.ncbi.nlm.nih.gov/genomes/all/GCA/000/730/445/GCA_000730445.1_ASM73044v1
ftp://ftp.ncbi.nlm.nih.gov/genomes/all/GCA/000/730/285/GCA_000730285.1_ASM73028v1
ftp://ftp.ncbi.nlm.nih.gov/genomes/all/GCA/000/730/205/GCA_000730205.1_ASM73020v1
ftp://ftp.ncbi.nlm.nih.gov/genomes/all/GCA/000/730/245/GCA_000730245.1_ASM73024v1
ftp://ftp.ncbi.nlm.nih.gov/genomes/all/GCA/000/730/405/GCA_000730405.1_ASM73040v1
ftp://ftp.ncbi.nlm.nih.gov/genomes/all/GCA/000/730/425/GCA_000730425.1_ASM73042v1
ftp://ftp.ncbi.nlm.nih.gov/genomes/all/GCA/000/730/385/GCA_000730385.1_ASM73038v1
ftp://ftp.ncbi.nlm.nih.gov/genomes/all/GCA/000/478/255/GCA_000478255.2_ASM47825v2
ftp://ftp.ncbi.nlm.nih.gov/genomes/all/GCA/000/737/085/GCA_000737085.1_ASM73708v1
ftp://ftp.ncbi.nlm.nih.gov/genomes/all/GCA/000/737/575/GCA_000737575.1_ASM73757v1
ftp://ftp.ncbi.nlm.nih.gov/genomes/all/GCA/000/737/405/GCA_000737405.1_ASM73740v1
ftp://ftp.ncbi.nlm.nih.gov/genomes/all/GCA/000/737/515/GCA_000737515.1_ASM73751v1
ftp://ftp.ncbi.nlm.nih.gov/genomes/all/GCA/000/737/555/GCA_000737555.1_ASM73755v1
ftp://ftp.ncbi.nlm.nih.gov/genomes/all/GCA/000/737/615/GCA_000737615.1_ASM73761v1
ftp://ftp.ncbi.nlm.nih.gov/genomes/all/GCA/000/737/885/GCA_000737885.1_ASM73788v1
ftp://ftp.ncbi.nlm.nih.gov/genomes/all/GCA/000/737/535/GCA_000737535.1_ASM73753v1
ftp://ftp.ncbi.nlm.nih.gov/genomes/all/GCA/000/742/735/GCA_000742735.1_ASM74273v1
ftp://ftp.ncbi.nlm.nih.gov/genomes/all/GCA/000/742/835/GCA_000742835.1_ASM74283v1
ftp://ftp.ncbi.nlm.nih.gov/genomes/all/GCA/000/590/495/GCA_000590495.2_ASM59049v2
ftp://ftp.ncbi.nlm.nih.gov/genomes/all/GCA/000/754/365/GCA_000754365.1_ASM75436v1
ftp://ftp.ncbi.nlm.nih.gov/genomes/all/GCA/000/623/055/GCA_000623055.2_ASM62305v2
ftp://ftp.ncbi.nlm.nih.gov/genomes/all/GCA/000/754/305/GCA_000754305.1_ASM75430v1
ftp://ftp.ncbi.nlm.nih.gov/genomes/all/GCA/000/754/345/GCA_000754345.1_ASM75434v1
ftp://ftp.ncbi.nlm.nih.gov/genomes/all/GCA/000/723/505/GCA_000723505.1_Mucivorans_M3_Nelson-Bomar-Fixed
ftp://ftp.ncbi.nlm.nih.gov/genomes/all/GCA/000/723/785/GCA_000723785.1_AP1
ftp://ftp.ncbi.nlm.nih.gov/genomes/all/GCA/000/723/365/GCA_000723365.1_MAM001
ftp://ftp.ncbi.nlm.nih.gov/genomes/all/GCA/000/723/465/GCA_000723465.1_Rb803
ftp://ftp.ncbi.nlm.nih.gov/genomes/all/GCA/000/724/485/GCA_000724485.1_ASM72448v1
ftp://ftp.ncbi.nlm.nih.gov/genomes/all/GCA/000/724/505/GCA_000724505.1_ASM72450v1
ftp://ftp.ncbi.nlm.nih.gov/genomes/all/GCA/000/281/535/GCA_000281535.2_ASM28153v2
ftp://ftp.ncbi.nlm.nih.gov/genomes/all/GCA/000/724/525/GCA_000724525.1_ASM72452v1
ftp://ftp.ncbi.nlm.nih.gov/genomes/all/GCA/000/724/585/GCA_000724585.1_ASM72458v1
ftp://ftp.ncbi.nlm.nih.gov/genomes/all/GCA/000/724/605/GCA_000724605.1_ASM72460v1
ftp://ftp.ncbi.nlm.nih.gov/genomes/all/GCA/000/734/055/GCA_000734055.1_ASM73405v1
ftp://ftp.ncbi.nlm.nih.gov/genomes/all/GCA/000/736/415/GCA_000736415.1_ASM73641v1
ftp://ftp.ncbi.nlm.nih.gov/genomes/all/GCA/000/737/595/GCA_000737595.1_ASM73759v1
ftp://ftp.ncbi.nlm.nih.gov/genomes/all/GCA/000/737/865/GCA_000737865.1_ASM73786v1
ftp://ftp.ncbi.nlm.nih.gov/genomes/all/GCA/000/739/065/GCA_000739065.1_ASM73906v1
ftp://ftp.ncbi.nlm.nih.gov/genomes/all/GCA/000/740/355/GCA_000740355.1_ASM74035v1
ftp://ftp.ncbi.nlm.nih.gov/genomes/all/GCA/000/740/455/GCA_000740455.1_ASM74045v1
ftp://ftp.ncbi.nlm.nih.gov/genomes/all/GCA/000/740/965/GCA_000740965.1_ASM74096v1
ftp://ftp.ncbi.nlm.nih.gov/genomes/all/GCA/000/743/945/GCA_000743945.1_ASM74394v1
ftp://ftp.ncbi.nlm.nih.gov/genomes/all/GCA/000/746/605/GCA_000746605.1_ASM74660v1
ftp://ftp.ncbi.nlm.nih.gov/genomes/all/GCA/000/746/645/GCA_000746645.1_ASM74664v1
ftp://ftp.ncbi.nlm.nih.gov/genomes/all/GCA/000/747/295/GCA_000747295.1_ASM74729v1
ftp://ftp.ncbi.nlm.nih.gov/genomes/all/GCA/000/747/375/GCA_000747375.1_ASM74737v1
ftp://ftp.ncbi.nlm.nih.gov/genomes/all/GCA/000/740/295/GCA_000740295.1_ASM74029v1
ftp://ftp.ncbi.nlm.nih.gov/genomes/all/GCA/000/740/895/GCA_000740895.1_ASM74089v1
ftp://ftp.ncbi.nlm.nih.gov/genomes/all/GCA/000/730/215/GCA_000730215.2_ASM73021v2
ftp://ftp.ncbi.nlm.nih.gov/genomes/all/GCA/000/742/655/GCA_000742655.1_ASM74265v1
ftp://ftp.ncbi.nlm.nih.gov/genomes/all/GCA/000/742/755/GCA_000742755.1_ASM74275v1
ftp://ftp.ncbi.nlm.nih.gov/genomes/all/GCA/000/742/855/GCA_000742855.1_ASM74285v1
ftp://ftp.ncbi.nlm.nih.gov/genomes/all/GCA/000/743/015/GCA_000743015.1_ASM74301v1
ftp://ftp.ncbi.nlm.nih.gov/genomes/all/GCA/000/743/035/GCA_000743035.1_ASM74303v1
ftp://ftp.ncbi.nlm.nih.gov/genomes/all/GCA/000/742/795/GCA_000742795.1_ASM74279v1
ftp://ftp.ncbi.nlm.nih.gov/genomes/all/GCA/000/742/895/GCA_000742895.1_ASM74289v1
ftp://ftp.ncbi.nlm.nih.gov/genomes/all/GCA/000/742/955/GCA_000742955.1_ASM74295v1
ftp://ftp.ncbi.nlm.nih.gov/genomes/all/GCA/000/743/055/GCA_000743055.1_ASM74305v1
ftp://ftp.ncbi.nlm.nih.gov/genomes/all/GCA/000/742/715/GCA_000742715.1_ASM74271v1
ftp://ftp.ncbi.nlm.nih.gov/genomes/all/GCA/000/742/815/GCA_000742815.1_ASM74281v1
ftp://ftp.ncbi.nlm.nih.gov/genomes/all/GCA/000/742/975/GCA_000742975.1_ASM74297v1
ftp://ftp.ncbi.nlm.nih.gov/genomes/all/GCA/000/743/255/GCA_000743255.1_ASM74325v1
ftp://ftp.ncbi.nlm.nih.gov/genomes/all/GCA/000/750/255/GCA_000750255.1_ASM75025v1
ftp://ftp.ncbi.nlm.nih.gov/genomes/all/GCA/000/750/275/GCA_000750275.1_ASM75027v1
ftp://ftp.ncbi.nlm.nih.gov/genomes/all/GCA/000/750/215/GCA_000750215.1_ASM75021v1
ftp://ftp.ncbi.nlm.nih.gov/genomes/all/GCA/000/750/315/GCA_000750315.1_ASM75031v1
ftp://ftp.ncbi.nlm.nih.gov/genomes/all/GCA/000/750/195/GCA_000750195.1_ASM75019v1
ftp://ftp.ncbi.nlm.nih.gov/genomes/all/GCA/000/750/295/GCA_000750295.1_ASM75029v1
ftp://ftp.ncbi.nlm.nih.gov/genomes/all/GCA/000/750/495/GCA_000750495.1_ASM75049v1
ftp://ftp.ncbi.nlm.nih.gov/genomes/all/GCA/000/750/225/GCA_000750225.1_ASM75022v1
ftp://ftp.ncbi.nlm.nih.gov/genomes/all/GCA/000/750/335/GCA_000750335.1_ASM75033v1
ftp://ftp.ncbi.nlm.nih.gov/genomes/all/GCA/000/750/435/GCA_000750435.1_ASM75043v1
ftp://ftp.ncbi.nlm.nih.gov/genomes/all/GCA/000/750/535/GCA_000750535.1_ASM75053v1
ftp://ftp.ncbi.nlm.nih.gov/genomes/all/GCA/000/750/515/GCA_000750515.1_ASM75051v1
ftp://ftp.ncbi.nlm.nih.gov/genomes/all/GCA/000/751/035/GCA_000751035.1_PM221
ftp://ftp.ncbi.nlm.nih.gov/genomes/all/GCA/000/750/375/GCA_000750375.1_ASM75037v1
ftp://ftp.ncbi.nlm.nih.gov/genomes/all/GCA/000/750/455/GCA_000750455.1_ASM75045v1
ftp://ftp.ncbi.nlm.nih.gov/genomes/all/GCA/000/750/475/GCA_000750475.1_ASM75047v1
ftp://ftp.ncbi.nlm.nih.gov/genomes/all/GCA/000/750/555/GCA_000750555.1_ASM75055v1
ftp://ftp.ncbi.nlm.nih.gov/genomes/all/GCA/000/755/725/GCA_000755725.1_ASM75572v1
ftp://ftp.ncbi.nlm.nih.gov/genomes/all/GCA/000/755/845/GCA_000755845.1_ASM75584v1
ftp://ftp.ncbi.nlm.nih.gov/genomes/all/GCA/000/755/945/GCA_000755945.1_ASM75594v1
ftp://ftp.ncbi.nlm.nih.gov/genomes/all/GCA/000/755/965/GCA_000755965.1_ASM75596v1
ftp://ftp.ncbi.nlm.nih.gov/genomes/all/GCA/000/756/045/GCA_000756045.1_ASM75604v1
ftp://ftp.ncbi.nlm.nih.gov/genomes/all/GCA/003/821/295/GCA_003821295.1_ASM382129v1
ftp://ftp.ncbi.nlm.nih.gov/genomes/all/GCA/003/844/275/GCA_003844275.1_ASM384427v1
ftp://ftp.ncbi.nlm.nih.gov/genomes/all/GCA/004/040/775/GCA_004040775.1_ASM404077v1
ftp://ftp.ncbi.nlm.nih.gov/genomes/all/GCA/000/725/305/GCA_000725305.1_ASM72530v1
ftp://ftp.ncbi.nlm.nih.gov/genomes/all/GCA/000/725/405/GCA_000725405.1_ASM72540v1
ftp://ftp.ncbi.nlm.nih.gov/genomes/all/GCA/000/725/265/GCA_000725265.1_ASM72526v1
ftp://ftp.ncbi.nlm.nih.gov/genomes/all/GCA/000/725/285/GCA_000725285.1_ASM72528v1
ftp://ftp.ncbi.nlm.nih.gov/genomes/all/GCA/000/725/365/GCA_000725365.1_ASM72536v1
ftp://ftp.ncbi.nlm.nih.gov/genomes/all/GCA/000/725/385/GCA_000725385.1_ASM72538v1
ftp://ftp.ncbi.nlm.nih.gov/genomes/all/GCA/000/725/345/GCA_000725345.1_ASM72534v1
ftp://ftp.ncbi.nlm.nih.gov/genomes/all/GCA/000/219/535/GCA_000219535.3_ASM21953v3
ftp://ftp.ncbi.nlm.nih.gov/genomes/all/GCA/000/732/925/GCA_000732925.1_ASM73292v1
ftp://ftp.ncbi.nlm.nih.gov/genomes/all/GCA/000/732/965/GCA_000732965.1_ASM73296v1
ftp://ftp.ncbi.nlm.nih.gov/genomes/all/GCA/000/734/015/GCA_000734015.1_ASM73401v1
ftp://ftp.ncbi.nlm.nih.gov/genomes/all/GCA/000/734/035/GCA_000734035.1_ASM73403v1
ftp://ftp.ncbi.nlm.nih.gov/genomes/all/GCA/000/733/995/GCA_000733995.1_ASM73399v1
ftp://ftp.ncbi.nlm.nih.gov/genomes/all/GCA/000/738/045/GCA_000738045.1_ASM73804v1
ftp://ftp.ncbi.nlm.nih.gov/genomes/all/GCA/000/264/765/GCA_000264765.2_ASM26476v2
ftp://ftp.ncbi.nlm.nih.gov/genomes/all/GCA/000/739/435/GCA_000739435.1_ASM73943v1
ftp://ftp.ncbi.nlm.nih.gov/genomes/all/GCA/000/739/375/GCA_000739375.1_ASM73937v1
ftp://ftp.ncbi.nlm.nih.gov/genomes/all/GCA/000/739/475/GCA_000739475.1_ASM73947v1
ftp://ftp.ncbi.nlm.nih.gov/genomes/all/GCA/000/740/175/GCA_000740175.1_ASM74017v1
ftp://ftp.ncbi.nlm.nih.gov/genomes/all/GCA/000/739/105/GCA_000739105.1_ASM73910v1
ftp://ftp.ncbi.nlm.nih.gov/genomes/all/GCA/000/739/395/GCA_000739395.1_ASM73939v1
ftp://ftp.ncbi.nlm.nih.gov/genomes/all/GCA/000/739/455/GCA_000739455.1_ASM73945v1
ftp://ftp.ncbi.nlm.nih.gov/genomes/all/GCA/000/740/135/GCA_000740135.1_ASM74013v1
ftp://ftp.ncbi.nlm.nih.gov/genomes/all/GCA/000/740/155/GCA_000740155.1_ASM74015v1
ftp://ftp.ncbi.nlm.nih.gov/genomes/all/GCA/000/740/235/GCA_000740235.1_ASM74023v1
ftp://ftp.ncbi.nlm.nih.gov/genomes/all/GCA/000/740/255/GCA_000740255.1_ASM74025v1
ftp://ftp.ncbi.nlm.nih.gov/genomes/all/GCA/000/740/335/GCA_000740335.1_ASM74033v1
ftp://ftp.ncbi.nlm.nih.gov/genomes/all/GCA/000/740/215/GCA_000740215.1_ASM74021v1
ftp://ftp.ncbi.nlm.nih.gov/genomes/all/GCA/000/740/315/GCA_000740315.1_ASM74031v1
ftp://ftp.ncbi.nlm.nih.gov/genomes/all/GCA/000/740/415/GCA_000740415.1_ASM74041v1
ftp://ftp.ncbi.nlm.nih.gov/genomes/all/GCA/000/740/435/GCA_000740435.1_ASM74043v1
ftp://ftp.ncbi.nlm.nih.gov/genomes/all/GCA/000/740/275/GCA_000740275.1_ASM74027v1
ftp://ftp.ncbi.nlm.nih.gov/genomes/all/GCA/000/740/375/GCA_000740375.1_ASM74037v1
ftp://ftp.ncbi.nlm.nih.gov/genomes/all/GCA/000/367/725/GCA_000367725.3_Z3055
ftp://ftp.ncbi.nlm.nih.gov/genomes/all/GCA/000/740/985/GCA_000740985.1_ASM74098v1
ftp://ftp.ncbi.nlm.nih.gov/genomes/all/GCA/000/741/005/GCA_000741005.1_ASM74100v1
ftp://ftp.ncbi.nlm.nih.gov/genomes/all/GCA/000/739/495/GCA_000739495.1_ASM73949v1
ftp://ftp.ncbi.nlm.nih.gov/genomes/all/GCA/000/740/195/GCA_000740195.1_ASM74019v1
ftp://ftp.ncbi.nlm.nih.gov/genomes/all/GCA/000/746/525/GCA_000746525.1_ASM74652v1
ftp://ftp.ncbi.nlm.nih.gov/genomes/all/GCA/000/746/625/GCA_000746625.1_ASM74662v1
ftp://ftp.ncbi.nlm.nih.gov/genomes/all/GCA/000/747/345/GCA_000747345.1_ASM74734v1
ftp://ftp.ncbi.nlm.nih.gov/genomes/all/GCA/000/746/665/GCA_000746665.1_ASM74666v1
ftp://ftp.ncbi.nlm.nih.gov/genomes/all/GCA/000/747/315/GCA_000747315.1_ASM74731v1
ftp://ftp.ncbi.nlm.nih.gov/genomes/all/GCA/000/747/525/GCA_000747525.1_ASM74752v1
ftp://ftp.ncbi.nlm.nih.gov/genomes/all/GCA/000/747/335/GCA_000747335.1_ASM74733v1
ftp://ftp.ncbi.nlm.nih.gov/genomes/all/GCA/000/747/545/GCA_000747545.1_ASM74754v1
ftp://ftp.ncbi.nlm.nih.gov/genomes/all/GCA/000/400/815/GCA_000400815.2_VDAG_JR2v.4.0
ftp://ftp.ncbi.nlm.nih.gov/genomes/all/GCA/000/747/585/GCA_000747585.1_ASM74758v1
ftp://ftp.ncbi.nlm.nih.gov/genomes/all/GCA/000/747/565/GCA_000747565.1_ASM74756v1
ftp://ftp.ncbi.nlm.nih.gov/genomes/all/GCA/000/755/805/GCA_000755805.1_ASM75580v1
ftp://ftp.ncbi.nlm.nih.gov/genomes/all/GCA/000/755/905/GCA_000755905.1_ASM75590v1
ftp://ftp.ncbi.nlm.nih.gov/genomes/all/GCA/000/756/005/GCA_000756005.1_ASM75600v1
ftp://ftp.ncbi.nlm.nih.gov/genomes/all/GCA/000/756/205/GCA_000756205.1_ASM75620v1
ftp://ftp.ncbi.nlm.nih.gov/genomes/all/GCA/000/755/705/GCA_000755705.1_ASM75570v1
ftp://ftp.ncbi.nlm.nih.gov/genomes/all/GCA/000/755/825/GCA_000755825.1_ASM75582v1
ftp://ftp.ncbi.nlm.nih.gov/genomes/all/GCA/000/755/925/GCA_000755925.1_ASM75592v1
ftp://ftp.ncbi.nlm.nih.gov/genomes/all/GCA/000/756/125/GCA_000756125.1_ASM75612v1
ftp://ftp.ncbi.nlm.nih.gov/genomes/all/GCA/000/755/765/GCA_000755765.1_ASM75576v1
ftp://ftp.ncbi.nlm.nih.gov/genomes/all/GCA/000/755/785/GCA_000755785.1_ASM75578v1
ftp://ftp.ncbi.nlm.nih.gov/genomes/all/GCA/000/755/865/GCA_000755865.1_ASM75586v1
ftp://ftp.ncbi.nlm.nih.gov/genomes/all/GCA/000/755/885/GCA_000755885.1_ASM75588v1
ftp://ftp.ncbi.nlm.nih.gov/genomes/all/GCA/000/755/985/GCA_000755985.1_ASM75598v1
ftp://ftp.ncbi.nlm.nih.gov/genomes/all/GCA/000/756/085/GCA_000756085.1_ASM75608v1
ftp://ftp.ncbi.nlm.nih.gov/genomes/all/GCA/000/756/185/GCA_000756185.1_ASM75618v1
ftp://ftp.ncbi.nlm.nih.gov/genomes/all/GCA/000/756/065/GCA_000756065.1_ASM75606v1
ftp://ftp.ncbi.nlm.nih.gov/genomes/all/GCA/000/756/145/GCA_000756145.1_ASM75614v1
ftp://ftp.ncbi.nlm.nih.gov/genomes/all/GCA/000/756/165/GCA_000756165.1_ASM75616v1
ftp://ftp.ncbi.nlm.nih.gov/genomes/all/GCA/000/717/515/GCA_000717515.1_ASM71751v1
ftp://ftp.ncbi.nlm.nih.gov/genomes/all/GCA/003/844/495/GCA_003844495.1_ASM384449v1
ftp://ftp.ncbi.nlm.nih.gov/genomes/all/GCA/000/730/365/GCA_000730365.1_ASM73036v1
ftp://ftp.ncbi.nlm.nih.gov/genomes/all/GCA/000/731/295/GCA_000731295.1_RG1141_Ch_pA_pB
ftp://ftp.ncbi.nlm.nih.gov/genomes/all/GCA/000/731/315/GCA_000731315.1_RG540_Ch_pA
ftp://ftp.ncbi.nlm.nih.gov/genomes/all/GCA/000/732/425/GCA_000732425.1_ASM73242v1
ftp://ftp.ncbi.nlm.nih.gov/genomes/all/GCA/000/732/385/GCA_000732385.1_ASM73238v1
ftp://ftp.ncbi.nlm.nih.gov/genomes/all/GCA/000/732/355/GCA_000732355.1_ASM73235v1
ftp://ftp.ncbi.nlm.nih.gov/genomes/all/GCA/000/733/255/GCA_000733255.1_ASM73325v1
ftp://ftp.ncbi.nlm.nih.gov/genomes/all/GCA/000/732/905/GCA_000732905.1_ASM73290v1
ftp://ftp.ncbi.nlm.nih.gov/genomes/all/GCA/000/738/435/GCA_000738435.1_ASM73843v1
ftp://ftp.ncbi.nlm.nih.gov/genomes/all/GCA/000/738/065/GCA_000738065.1_ASM73806v1
ftp://ftp.ncbi.nlm.nih.gov/genomes/all/GCA/000/738/445/GCA_000738445.1_ASM73844v1
ftp://ftp.ncbi.nlm.nih.gov/genomes/all/GCA/000/738/475/GCA_000738475.1_ASM73847v1
ftp://ftp.ncbi.nlm.nih.gov/genomes/all/GCA/000/715/155/GCA_000715155.2_ASM71515v2
ftp://ftp.ncbi.nlm.nih.gov/genomes/all/GCA/000/739/085/GCA_000739085.1_ASM73908v1
ftp://ftp.ncbi.nlm.nih.gov/genomes/all/GCA/000/743/995/GCA_000743995.1_ASM74399v1
ftp://ftp.ncbi.nlm.nih.gov/genomes/all/GCA/000/743/955/GCA_000743955.1_ASM74395v1
ftp://ftp.ncbi.nlm.nih.gov/genomes/all/GCA/000/317/305/GCA_000317305.3_ASM31730v3
ftp://ftp.ncbi.nlm.nih.gov/genomes/all/GCA/000/495/935/GCA_000495935.2_ASM49593v2
ftp://ftp.ncbi.nlm.nih.gov/genomes/all/GCA/000/746/505/GCA_000746505.1_ASM74650v1
ftp://ftp.ncbi.nlm.nih.gov/genomes/all/GCA/000/754/265/GCA_000754265.1_ASM75426v1
ftp://ftp.ncbi.nlm.nih.gov/genomes/all/GCA/000/754/375/GCA_000754375.1_ASM75437v1
ftp://ftp.ncbi.nlm.nih.gov/genomes/all/GCA/000/754/405/GCA_000754405.1_ASM75440v1
ftp://ftp.ncbi.nlm.nih.gov/genomes/all/GCA/000/754/275/GCA_000754275.1_ASM75427v1
ftp://ftp.ncbi.nlm.nih.gov/genomes/all/GCA/000/755/105/GCA_000755105.1_ASM75510v1
ftp://ftp.ncbi.nlm.nih.gov/genomes/all/GCA/000/498/975/GCA_000498975.2_ASM49897v2
ftp://ftp.ncbi.nlm.nih.gov/genomes/all/GCA/000/152/925/GCA_000152925.3_ASM15292v3
ftp://ftp.ncbi.nlm.nih.gov/genomes/all/GCA/000/755/145/GCA_000755145.1_ASM75514v1
ftp://ftp.ncbi.nlm.nih.gov/genomes/all/GCA/000/755/085/GCA_000755085.1_ASM75508v1
ftp://ftp.ncbi.nlm.nih.gov/genomes/all/GCA/000/755/185/GCA_000755185.1_ASM75518v1
ftp://ftp.ncbi.nlm.nih.gov/genomes/all/GCA/003/823/655/GCA_003823655.1_ASM382365v1
ftp://ftp.ncbi.nlm.nih.gov/genomes/all/GCA/000/756/505/GCA_000756505.1_ASM75650v1
ftp://ftp.ncbi.nlm.nih.gov/genomes/all/GCA/000/761/195/GCA_000761195.1_ASM76119v1
ftp://ftp.ncbi.nlm.nih.gov/genomes/all/GCA/000/761/155/GCA_000761155.1_ASM76115v1
ftp://ftp.ncbi.nlm.nih.gov/genomes/all/GCA/000/761/175/GCA_000761175.1_ASM76117v1
ftp://ftp.ncbi.nlm.nih.gov/genomes/all/GCA/000/761/135/GCA_000761135.1_ASM76113v1
ftp://ftp.ncbi.nlm.nih.gov/genomes/all/GCA/000/761/115/GCA_000761115.1_ASM76111v1
ftp://ftp.ncbi.nlm.nih.gov/genomes/all/GCA/000/761/215/GCA_000761215.1_ASM76121v1
ftp://ftp.ncbi.nlm.nih.gov/genomes/all/GCA/000/764/955/GCA_000764955.1_ASM76495v1
ftp://ftp.ncbi.nlm.nih.gov/genomes/all/GCA/000/473/745/GCA_000473745.3_ASM47374v3
ftp://ftp.ncbi.nlm.nih.gov/genomes/all/GCA/000/764/535/GCA_000764535.1_ASM76453v1
ftp://ftp.ncbi.nlm.nih.gov/genomes/all/GCA/000/767/075/GCA_000767075.1_ASM76707v1
ftp://ftp.ncbi.nlm.nih.gov/genomes/all/GCA/000/767/095/GCA_000767095.1_ASM76709v1
ftp://ftp.ncbi.nlm.nih.gov/genomes/all/GCA/000/767/405/GCA_000767405.1_ASM76740v1
ftp://ftp.ncbi.nlm.nih.gov/genomes/all/GCA/000/767/505/GCA_000767505.1_ASM76750v1
ftp://ftp.ncbi.nlm.nih.gov/genomes/all/GCA/000/767/665/GCA_000767665.1_ASM76766v1
ftp://ftp.ncbi.nlm.nih.gov/genomes/all/GCA/000/767/415/GCA_000767415.1_ASM76741v1
ftp://ftp.ncbi.nlm.nih.gov/genomes/all/GCA/000/767/685/GCA_000767685.1_ASM76768v1
ftp://ftp.ncbi.nlm.nih.gov/genomes/all/GCA/000/767/705/GCA_000767705.1_ASM76770v1
ftp://ftp.ncbi.nlm.nih.gov/genomes/all/GCA/000/767/745/GCA_000767745.1_ASM76774v1
ftp://ftp.ncbi.nlm.nih.gov/genomes/all/GCA/000/769/635/GCA_000769635.1_ASM76963v1
ftp://ftp.ncbi.nlm.nih.gov/genomes/all/GCA/000/769/535/GCA_000769535.1_ASM76953v1
ftp://ftp.ncbi.nlm.nih.gov/genomes/all/GCA/000/769/655/GCA_000769655.1_ASM76965v1
ftp://ftp.ncbi.nlm.nih.gov/genomes/all/GCA/000/597/785/GCA_000597785.2_ASM59778v2
ftp://ftp.ncbi.nlm.nih.gov/genomes/all/GCA/000/759/485/GCA_000759485.1_ASM75948v1
ftp://ftp.ncbi.nlm.nih.gov/genomes/all/GCA/000/759/475/GCA_000759475.1_ASM75947v1
ftp://ftp.ncbi.nlm.nih.gov/genomes/all/GCA/000/759/555/GCA_000759555.1_ASM75955v1
ftp://ftp.ncbi.nlm.nih.gov/genomes/all/GCA/000/392/515/GCA_000392515.3_ASM39251v3
ftp://ftp.ncbi.nlm.nih.gov/genomes/all/GCA/000/466/105/GCA_000466105.2_ASM46610v2
ftp://ftp.ncbi.nlm.nih.gov/genomes/all/GCA/000/392/535/GCA_000392535.3_ASM39253v3
ftp://ftp.ncbi.nlm.nih.gov/genomes/all/GCA/000/468/915/GCA_000468915.2_ASM46891v2
ftp://ftp.ncbi.nlm.nih.gov/genomes/all/GCA/000/759/515/GCA_000759515.1_ASM75951v1
ftp://ftp.ncbi.nlm.nih.gov/genomes/all/GCA/000/759/535/GCA_000759535.1_ASM75953v1
ftp://ftp.ncbi.nlm.nih.gov/genomes/all/GCA/000/466/075/GCA_000466075.2_ASM46607v2
ftp://ftp.ncbi.nlm.nih.gov/genomes/all/GCA/002/591/055/GCA_002591055.1_ASM259105v1
ftp://ftp.ncbi.nlm.nih.gov/genomes/all/GCA/000/763/495/GCA_000763495.1_ASM76349v1
ftp://ftp.ncbi.nlm.nih.gov/genomes/all/GCA/000/766/665/GCA_000766665.1_ASM76666v1
ftp://ftp.ncbi.nlm.nih.gov/genomes/all/GCA/000/767/055/GCA_000767055.1_ASM76705v1
ftp://ftp.ncbi.nlm.nih.gov/genomes/all/GCA/000/767/645/GCA_000767645.1_ASM76764v1
ftp://ftp.ncbi.nlm.nih.gov/genomes/all/GCA/000/772/025/GCA_000772025.1_ASM77202v1
ftp://ftp.ncbi.nlm.nih.gov/genomes/all/GCA/000/772/045/GCA_000772045.1_ASM77204v1
ftp://ftp.ncbi.nlm.nih.gov/genomes/all/GCA/000/772/125/GCA_000772125.1_ASM77212v1
ftp://ftp.ncbi.nlm.nih.gov/genomes/all/GCA/000/772/145/GCA_000772145.1_ASM77214v1
ftp://ftp.ncbi.nlm.nih.gov/genomes/all/GCA/000/772/225/GCA_000772225.1_ASM77222v1
ftp://ftp.ncbi.nlm.nih.gov/genomes/all/GCA/000/772/245/GCA_000772245.1_ASM77224v1
ftp://ftp.ncbi.nlm.nih.gov/genomes/all/GCA/000/772/105/GCA_000772105.1_ASM77210v1
ftp://ftp.ncbi.nlm.nih.gov/genomes/all/GCA/000/772/205/GCA_000772205.1_ASM77220v1
ftp://ftp.ncbi.nlm.nih.gov/genomes/all/GCA/000/772/065/GCA_000772065.1_ASM77206v1
ftp://ftp.ncbi.nlm.nih.gov/genomes/all/GCA/000/772/165/GCA_000772165.1_ASM77216v1
ftp://ftp.ncbi.nlm.nih.gov/genomes/all/GCA/000/772/485/GCA_000772485.1_ASM77248v1
ftp://ftp.ncbi.nlm.nih.gov/genomes/all/GCA/000/772/085/GCA_000772085.1_ASM77208v1
ftp://ftp.ncbi.nlm.nih.gov/genomes/all/GCA/000/772/185/GCA_000772185.1_ASM77218v1
ftp://ftp.ncbi.nlm.nih.gov/genomes/all/GCA/000/757/825/GCA_000757825.1_ASM75782v1
ftp://ftp.ncbi.nlm.nih.gov/genomes/all/GCA/000/757/845/GCA_000757845.1_ASM75784v1
ftp://ftp.ncbi.nlm.nih.gov/genomes/all/GCA/000/757/865/GCA_000757865.1_ASM75786v1
ftp://ftp.ncbi.nlm.nih.gov/genomes/all/GCA/000/757/795/GCA_000757795.1_ASM75779v1
ftp://ftp.ncbi.nlm.nih.gov/genomes/all/GCA/000/758/305/GCA_000758305.1_ASM75830v1
ftp://ftp.ncbi.nlm.nih.gov/genomes/all/GCA/000/757/785/GCA_000757785.1_ASM75778v1
ftp://ftp.ncbi.nlm.nih.gov/genomes/all/GCA/000/758/325/GCA_000758325.1_ASM75832v1
ftp://ftp.ncbi.nlm.nih.gov/genomes/all/GCA/000/758/345/GCA_000758345.1_ASM75834v1
ftp://ftp.ncbi.nlm.nih.gov/genomes/all/GCA/000/758/525/GCA_000758525.1_ASM75852v1
ftp://ftp.ncbi.nlm.nih.gov/genomes/all/GCA/000/758/545/GCA_000758545.1_ASM75854v1
ftp://ftp.ncbi.nlm.nih.gov/genomes/all/GCA/000/758/645/GCA_000758645.1_ASM75864v1
ftp://ftp.ncbi.nlm.nih.gov/genomes/all/GCA/000/758/365/GCA_000758365.1_ASM75836v1
ftp://ftp.ncbi.nlm.nih.gov/genomes/all/GCA/000/758/565/GCA_000758565.1_ASM75856v1
ftp://ftp.ncbi.nlm.nih.gov/genomes/all/GCA/000/758/665/GCA_000758665.1_ASM75866v1
ftp://ftp.ncbi.nlm.nih.gov/genomes/all/GCA/000/758/585/GCA_000758585.1_ASM75858v1
ftp://ftp.ncbi.nlm.nih.gov/genomes/all/GCA/000/758/685/GCA_000758685.1_ASM75868v1
ftp://ftp.ncbi.nlm.nih.gov/genomes/all/GCA/000/758/605/GCA_000758605.1_ASM75860v1
ftp://ftp.ncbi.nlm.nih.gov/genomes/all/GCA/000/758/625/GCA_000758625.1_ASM75862v1
ftp://ftp.ncbi.nlm.nih.gov/genomes/all/GCA/000/758/705/GCA_000758705.1_ASM75870v1
ftp://ftp.ncbi.nlm.nih.gov/genomes/all/GCA/000/758/725/GCA_000758725.1_ASM75872v1
ftp://ftp.ncbi.nlm.nih.gov/genomes/all/GCA/000/762/285/GCA_000762285.1_ASM76228v1
ftp://ftp.ncbi.nlm.nih.gov/genomes/all/GCA/000/762/265/GCA_000762265.1_ASM76226v1
ftp://ftp.ncbi.nlm.nih.gov/genomes/all/GCA/000/763/475/GCA_000763475.1_ASM76347v1
ftp://ftp.ncbi.nlm.nih.gov/genomes/all/GCA/000/763/575/GCA_000763575.1_ASM76357v1
ftp://ftp.ncbi.nlm.nih.gov/genomes/all/GCA/000/186/665/GCA_000186665.4_ASM18666v4
ftp://ftp.ncbi.nlm.nih.gov/genomes/all/GCA/000/764/555/GCA_000764555.1_ASM76455v1
ftp://ftp.ncbi.nlm.nih.gov/genomes/all/GCA/000/764/575/GCA_000764575.1_ASM76457v1
ftp://ftp.ncbi.nlm.nih.gov/genomes/all/GCA/000/764/595/GCA_000764595.1_ASM76459v1
ftp://ftp.ncbi.nlm.nih.gov/genomes/all/GCA/000/764/615/GCA_000764615.1_ASM76461v1
ftp://ftp.ncbi.nlm.nih.gov/genomes/all/GCA/000/765/395/GCA_000765395.1_ASM76539v1
ftp://ftp.ncbi.nlm.nih.gov/genomes/all/GCA/000/765/415/GCA_000765415.1_ASM76541v1
ftp://ftp.ncbi.nlm.nih.gov/genomes/all/GCA/000/767/465/GCA_000767465.1_ASM76746v1
ftp://ftp.ncbi.nlm.nih.gov/genomes/all/GCA/000/767/605/GCA_000767605.1_ASM76760v1
ftp://ftp.ncbi.nlm.nih.gov/genomes/all/GCA/000/767/725/GCA_000767725.1_ASM76772v1
ftp://ftp.ncbi.nlm.nih.gov/genomes/all/GCA/000/770/195/GCA_000770195.1_ASM77019v1
ftp://ftp.ncbi.nlm.nih.gov/genomes/all/GCA/000/770/395/GCA_000770395.1_ASM77039v1
ftp://ftp.ncbi.nlm.nih.gov/genomes/all/GCA/000/770/495/GCA_000770495.1_ASM77049v1
ftp://ftp.ncbi.nlm.nih.gov/genomes/all/GCA/000/770/515/GCA_000770515.1_ASM77051v1
ftp://ftp.ncbi.nlm.nih.gov/genomes/all/GCA/000/770/455/GCA_000770455.1_ASM77045v1
ftp://ftp.ncbi.nlm.nih.gov/genomes/all/GCA/000/756/775/GCA_000756775.2_PRJEB6478_assembly_1
ftp://ftp.ncbi.nlm.nih.gov/genomes/all/GCA/000/756/465/GCA_000756465.1_ASM75646v1
ftp://ftp.ncbi.nlm.nih.gov/genomes/all/GCA/000/756/485/GCA_000756485.1_ASM75648v1
ftp://ftp.ncbi.nlm.nih.gov/genomes/all/GCA/000/756/525/GCA_000756525.1_ASM75652v1
ftp://ftp.ncbi.nlm.nih.gov/genomes/all/GCA/000/756/545/GCA_000756545.1_ASM75654v1
ftp://ftp.ncbi.nlm.nih.gov/genomes/all/GCA/000/756/615/GCA_000756615.1_ASM75661v1
ftp://ftp.ncbi.nlm.nih.gov/genomes/all/GCA/000/392/455/GCA_000392455.3_ASM39245v3
ftp://ftp.ncbi.nlm.nih.gov/genomes/all/GCA/000/439/295/GCA_000439295.2_ASM43929v2
ftp://ftp.ncbi.nlm.nih.gov/genomes/all/GCA/000/392/475/GCA_000392475.3_ASM39247v3
ftp://ftp.ncbi.nlm.nih.gov/genomes/all/GCA/000/466/065/GCA_000466065.2_ASM46606v2
ftp://ftp.ncbi.nlm.nih.gov/genomes/all/GCA/000/763/515/GCA_000763515.1_ASM76351v1
ftp://ftp.ncbi.nlm.nih.gov/genomes/all/GCA/000/765/375/GCA_000765375.1_ASM76537v1
ftp://ftp.ncbi.nlm.nih.gov/genomes/all/GCA/000/767/445/GCA_000767445.1_ASM76744v1
ftp://ftp.ncbi.nlm.nih.gov/genomes/all/GCA/000/769/555/GCA_000769555.1_ASM76955v1
ftp://ftp.ncbi.nlm.nih.gov/genomes/all/GCA/000/769/575/GCA_000769575.1_ASM76957v1
ftp://ftp.ncbi.nlm.nih.gov/genomes/all/GCA/000/770/565/GCA_000770565.1_ASM77056v1
ftp://ftp.ncbi.nlm.nih.gov/genomes/all/GCA/000/756/715/GCA_000756715.2_PRJEB5505_assembly_1
ftp://ftp.ncbi.nlm.nih.gov/genomes/all/GCA/000/775/995/GCA_000775995.1_ASM77599v1
ftp://ftp.ncbi.nlm.nih.gov/genomes/all/GCA/000/789/255/GCA_000789255.1_ASM78925v1
ftp://ftp.ncbi.nlm.nih.gov/genomes/all/GCA/000/789/375/GCA_000789375.1_ASM78937v1
ftp://ftp.ncbi.nlm.nih.gov/genomes/all/GCA/000/789/395/GCA_000789395.1_ASM78939v1
ftp://ftp.ncbi.nlm.nih.gov/genomes/all/GCA/000/789/335/GCA_000789335.1_ASM78933v1
ftp://ftp.ncbi.nlm.nih.gov/genomes/all/GCA/000/789/275/GCA_000789275.1_ASM78927v1
ftp://ftp.ncbi.nlm.nih.gov/genomes/all/GCA/000/789/355/GCA_000789355.1_ASM78935v1
ftp://ftp.ncbi.nlm.nih.gov/genomes/all/GCA/000/789/295/GCA_000789295.1_ASM78929v1
ftp://ftp.ncbi.nlm.nih.gov/genomes/all/GCA/000/789/315/GCA_000789315.1_ASM78931v1
ftp://ftp.ncbi.nlm.nih.gov/genomes/all/GCA/000/800/315/GCA_000800315.1_ASM80031v1
ftp://ftp.ncbi.nlm.nih.gov/genomes/all/GCA/000/800/455/GCA_000800455.1_ASM80045v1
ftp://ftp.ncbi.nlm.nih.gov/genomes/all/GCA/000/800/825/GCA_000800825.1_ASM80082v1
ftp://ftp.ncbi.nlm.nih.gov/genomes/all/GCA/000/801/145/GCA_000801145.1_ASM80114v1
ftp://ftp.ncbi.nlm.nih.gov/genomes/all/GCA/000/801/165/GCA_000801165.1_ASM80116v1
ftp://ftp.ncbi.nlm.nih.gov/genomes/all/GCA/000/801/295/GCA_000801295.1_ASM80129v1
ftp://ftp.ncbi.nlm.nih.gov/genomes/all/GCA/000/801/315/GCA_000801315.1_ASM80131v1
ftp://ftp.ncbi.nlm.nih.gov/genomes/all/GCA/003/829/735/GCA_003829735.1_ASM382973v1
ftp://ftp.ncbi.nlm.nih.gov/genomes/all/GCA/000/785/555/GCA_000785555.1_ASM78555v1
ftp://ftp.ncbi.nlm.nih.gov/genomes/all/GCA/000/785/535/GCA_000785535.1_ASM78553v1
ftp://ftp.ncbi.nlm.nih.gov/genomes/all/GCA/000/786/425/GCA_000786425.1_Vibrio_anguillarum_NB10_serovar_O1
ftp://ftp.ncbi.nlm.nih.gov/genomes/all/GCA/000/786/735/GCA_000786735.1_ASM78673v1
ftp://ftp.ncbi.nlm.nih.gov/genomes/all/GCA/000/786/505/GCA_000786505.1_MT49-02
ftp://ftp.ncbi.nlm.nih.gov/genomes/all/GCA/000/477/035/GCA_000477035.2_ASM47703v2
ftp://ftp.ncbi.nlm.nih.gov/genomes/all/GCA/000/786/695/GCA_000786695.1_ASM78669v1
ftp://ftp.ncbi.nlm.nih.gov/genomes/all/GCA/000/788/395/GCA_000788395.1_ASM78839v1
ftp://ftp.ncbi.nlm.nih.gov/genomes/all/GCA/000/800/215/GCA_000800215.1_ASM80021v1
ftp://ftp.ncbi.nlm.nih.gov/genomes/all/GCA/000/800/335/GCA_000800335.1_ASM80033v1
ftp://ftp.ncbi.nlm.nih.gov/genomes/all/GCA/000/800/435/GCA_000800435.1_ASM80043v1
ftp://ftp.ncbi.nlm.nih.gov/genomes/all/GCA/000/800/765/GCA_000800765.1_ASM80076v1
ftp://ftp.ncbi.nlm.nih.gov/genomes/all/GCA/000/800/785/GCA_000800785.1_ASM80078v1
ftp://ftp.ncbi.nlm.nih.gov/genomes/all/GCA/000/800/275/GCA_000800275.1_ASM80027v1
ftp://ftp.ncbi.nlm.nih.gov/genomes/all/GCA/000/800/295/GCA_000800295.1_ASM80029v1
ftp://ftp.ncbi.nlm.nih.gov/genomes/all/GCA/000/800/355/GCA_000800355.1_ASM80035v1
ftp://ftp.ncbi.nlm.nih.gov/genomes/all/GCA/000/800/395/GCA_000800395.1_ASM80039v1
ftp://ftp.ncbi.nlm.nih.gov/genomes/all/GCA/000/800/805/GCA_000800805.1_ASM80080v1
ftp://ftp.ncbi.nlm.nih.gov/genomes/all/GCA/000/801/275/GCA_000801275.1_ASM80127v1
ftp://ftp.ncbi.nlm.nih.gov/genomes/all/GCA/000/801/205/GCA_000801205.1_ASM80120v1
ftp://ftp.ncbi.nlm.nih.gov/genomes/all/GCA/000/807/315/GCA_000807315.1_ASM80731v1
ftp://ftp.ncbi.nlm.nih.gov/genomes/all/GCA/000/807/225/GCA_000807225.1_ASM80722v1
ftp://ftp.ncbi.nlm.nih.gov/genomes/all/GCA/000/807/355/GCA_000807355.1_ASM80735v1
ftp://ftp.ncbi.nlm.nih.gov/genomes/all/GCA/000/807/275/GCA_000807275.1_ASM80727v1
ftp://ftp.ncbi.nlm.nih.gov/genomes/all/GCA/000/807/175/GCA_000807175.1_ASM80717v1
ftp://ftp.ncbi.nlm.nih.gov/genomes/all/GCA/000/807/255/GCA_000807255.1_ASM80725v1
ftp://ftp.ncbi.nlm.nih.gov/genomes/all/GCA/000/807/295/GCA_000807295.1_ASM80729v1
ftp://ftp.ncbi.nlm.nih.gov/genomes/all/GCA/000/807/375/GCA_000807375.1_ASM80737v1
ftp://ftp.ncbi.nlm.nih.gov/genomes/all/GCA/000/770/155/GCA_000770155.1_ASM77015v1
ftp://ftp.ncbi.nlm.nih.gov/genomes/all/GCA/000/770/535/GCA_000770535.1_ASM77053v1
ftp://ftp.ncbi.nlm.nih.gov/genomes/all/GCA/000/775/955/GCA_000775955.1_ASM77595v1
ftp://ftp.ncbi.nlm.nih.gov/genomes/all/GCA/000/775/975/GCA_000775975.1_ASM77597v1
ftp://ftp.ncbi.nlm.nih.gov/genomes/all/GCA/000/784/905/GCA_000784905.1_ASM78490v1
ftp://ftp.ncbi.nlm.nih.gov/genomes/all/GCA/000/785/005/GCA_000785005.1_ASM78500v1
ftp://ftp.ncbi.nlm.nih.gov/genomes/all/GCA/000/784/865/GCA_000784865.1_ASM78486v1
ftp://ftp.ncbi.nlm.nih.gov/genomes/all/GCA/000/784/985/GCA_000784985.1_ASM78498v1
ftp://ftp.ncbi.nlm.nih.gov/genomes/all/GCA/000/784/925/GCA_000784925.1_ASM78492v1
ftp://ftp.ncbi.nlm.nih.gov/genomes/all/GCA/000/784/945/GCA_000784945.1_ASM78494v1
ftp://ftp.ncbi.nlm.nih.gov/genomes/all/GCA/000/784/965/GCA_000784965.1_ASM78496v1
ftp://ftp.ncbi.nlm.nih.gov/genomes/all/GCA/000/785/515/GCA_000785515.1_ASM78551v1
ftp://ftp.ncbi.nlm.nih.gov/genomes/all/GCA/000/785/495/GCA_000785495.1_ASM78549v1
ftp://ftp.ncbi.nlm.nih.gov/genomes/all/GCA/000/800/255/GCA_000800255.1_ASM80025v1
ftp://ftp.ncbi.nlm.nih.gov/genomes/all/GCA/000/800/235/GCA_000800235.1_ASM80023v1
ftp://ftp.ncbi.nlm.nih.gov/genomes/all/GCA/000/800/415/GCA_000800415.1_ASM80041v1
ftp://ftp.ncbi.nlm.nih.gov/genomes/all/GCA/000/803/665/GCA_000803665.1_ASM80366v1
ftp://ftp.ncbi.nlm.nih.gov/genomes/all/GCA/002/589/865/GCA_002589865.1_ASM258986v1
ftp://ftp.ncbi.nlm.nih.gov/genomes/all/GCA/003/822/415/GCA_003822415.1_ASM382241v1
ftp://ftp.ncbi.nlm.nih.gov/genomes/all/GCA/000/775/395/GCA_000775395.1_ASM77539v1
ftp://ftp.ncbi.nlm.nih.gov/genomes/all/GCA/000/775/375/GCA_000775375.1_ASM77537v1
ftp://ftp.ncbi.nlm.nih.gov/genomes/all/GCA/000/507/205/GCA_000507205.2_ASM50720v2
ftp://ftp.ncbi.nlm.nih.gov/genomes/all/GCA/000/782/855/GCA_000782855.1_ASM78285v1
ftp://ftp.ncbi.nlm.nih.gov/genomes/all/GCA/000/782/835/GCA_000782835.1_ASM78283v1
ftp://ftp.ncbi.nlm.nih.gov/genomes/all/GCA/000/416/365/GCA_000416365.2_ASM41636v2
ftp://ftp.ncbi.nlm.nih.gov/genomes/all/GCA/000/756/025/GCA_000756025.2_ASM75602v2
ftp://ftp.ncbi.nlm.nih.gov/genomes/all/GCA/000/763/535/GCA_000763535.2_ASM76353v2
ftp://ftp.ncbi.nlm.nih.gov/genomes/all/GCA/000/803/625/GCA_000803625.1_ASM80362v1
ftp://ftp.ncbi.nlm.nih.gov/genomes/all/GCA/000/803/645/GCA_000803645.1_ASM80364v1
ftp://ftp.ncbi.nlm.nih.gov/genomes/all/GCA/000/803/705/GCA_000803705.1_ASM80370v1
ftp://ftp.ncbi.nlm.nih.gov/genomes/all/GCA/000/468/615/GCA_000468615.2_ASM46861v2
ftp://ftp.ncbi.nlm.nih.gov/genomes/all/GCA/000/815/025/GCA_000815025.1_ASM81502v1
ftp://ftp.ncbi.nlm.nih.gov/genomes/all/GCA/000/815/125/GCA_000815125.1_ASM81512v1
ftp://ftp.ncbi.nlm.nih.gov/genomes/all/GCA/000/815/225/GCA_000815225.1_ASM81522v1
ftp://ftp.ncbi.nlm.nih.gov/genomes/all/GCA/000/816/025/GCA_000816025.1_ASM81602v1
ftp://ftp.ncbi.nlm.nih.gov/genomes/all/GCA/000/816/165/GCA_000816165.1_ASM81616v1
ftp://ftp.ncbi.nlm.nih.gov/genomes/all/GCA/000/816/265/GCA_000816265.1_ASM81626v1
ftp://ftp.ncbi.nlm.nih.gov/genomes/all/GCA/000/816/405/GCA_000816405.1_ASM81640v1
ftp://ftp.ncbi.nlm.nih.gov/genomes/all/GCA/000/815/185/GCA_000815185.1_ASM81518v1
ftp://ftp.ncbi.nlm.nih.gov/genomes/all/GCA/000/816/085/GCA_000816085.1_ASM81608v1
ftp://ftp.ncbi.nlm.nih.gov/genomes/all/GCA/000/816/145/GCA_000816145.1_ASM81614v1
ftp://ftp.ncbi.nlm.nih.gov/genomes/all/GCA/000/816/245/GCA_000816245.1_ASM81624v1
ftp://ftp.ncbi.nlm.nih.gov/genomes/all/GCA/000/816/045/GCA_000816045.1_ASM81604v1
ftp://ftp.ncbi.nlm.nih.gov/genomes/all/GCA/000/816/185/GCA_000816185.1_ASM81618v1
ftp://ftp.ncbi.nlm.nih.gov/genomes/all/GCA/000/816/305/GCA_000816305.1_ASM81630v1
ftp://ftp.ncbi.nlm.nih.gov/genomes/all/GCA/000/816/425/GCA_000816425.1_ASM81642v1
ftp://ftp.ncbi.nlm.nih.gov/genomes/all/GCA/000/816/065/GCA_000816065.1_ASM81606v1
ftp://ftp.ncbi.nlm.nih.gov/genomes/all/GCA/000/816/105/GCA_000816105.1_ASM81610v1
ftp://ftp.ncbi.nlm.nih.gov/genomes/all/GCA/000/816/125/GCA_000816125.1_ASM81612v1
ftp://ftp.ncbi.nlm.nih.gov/genomes/all/GCA/000/816/205/GCA_000816205.1_ASM81620v1
ftp://ftp.ncbi.nlm.nih.gov/genomes/all/GCA/000/816/225/GCA_000816225.1_ASM81622v1
ftp://ftp.ncbi.nlm.nih.gov/genomes/all/GCA/000/816/345/GCA_000816345.1_ASM81634v1
ftp://ftp.ncbi.nlm.nih.gov/genomes/all/GCA/000/816/365/GCA_000816365.1_ASM81636v1
ftp://ftp.ncbi.nlm.nih.gov/genomes/all/GCA/000/817/065/GCA_000817065.1_ASM81706v1
ftp://ftp.ncbi.nlm.nih.gov/genomes/all/GCA/000/816/845/GCA_000816845.1_ASM81684v1
ftp://ftp.ncbi.nlm.nih.gov/genomes/all/GCA/000/816/985/GCA_000816985.1_ASM81698v1
ftp://ftp.ncbi.nlm.nih.gov/genomes/all/GCA/000/816/885/GCA_000816885.1_ASM81688v1
ftp://ftp.ncbi.nlm.nih.gov/genomes/all/GCA/000/816/945/GCA_000816945.1_ASM81694v1
ftp://ftp.ncbi.nlm.nih.gov/genomes/all/GCA/000/817/025/GCA_000817025.1_ASM81702v1
ftp://ftp.ncbi.nlm.nih.gov/genomes/all/GCA/000/817/045/GCA_000817045.1_ASM81704v1
ftp://ftp.ncbi.nlm.nih.gov/genomes/all/GCA/000/827/855/GCA_000827855.1_ASM82785v1
ftp://ftp.ncbi.nlm.nih.gov/genomes/all/GCA/000/827/955/GCA_000827955.1_ASM82795v1
ftp://ftp.ncbi.nlm.nih.gov/genomes/all/GCA/000/827/835/GCA_000827835.1_ASM82783v1
ftp://ftp.ncbi.nlm.nih.gov/genomes/all/GCA/000/827/935/GCA_000827935.1_ASM82793v1
ftp://ftp.ncbi.nlm.nih.gov/genomes/all/GCA/000/828/035/GCA_000828035.1_ASM82803v1
ftp://ftp.ncbi.nlm.nih.gov/genomes/all/GCA/000/828/015/GCA_000828015.1_ASM82801v1
ftp://ftp.ncbi.nlm.nih.gov/genomes/all/GCA/000/828/555/GCA_000828555.1_ASM82855v1
ftp://ftp.ncbi.nlm.nih.gov/genomes/all/GCA/000/828/655/GCA_000828655.1_ASM82865v1
ftp://ftp.ncbi.nlm.nih.gov/genomes/all/GCA/000/830/885/GCA_000830885.1_ASM83088v1
ftp://ftp.ncbi.nlm.nih.gov/genomes/all/GCA/000/830/985/GCA_000830985.1_ASM83098v1
ftp://ftp.ncbi.nlm.nih.gov/genomes/all/GCA/000/831/185/GCA_000831185.1_ASM83118v1
ftp://ftp.ncbi.nlm.nih.gov/genomes/all/GCA/000/831/485/GCA_000831485.1_ASM83148v1
ftp://ftp.ncbi.nlm.nih.gov/genomes/all/GCA/000/831/585/GCA_000831585.1_ASM83158v1
ftp://ftp.ncbi.nlm.nih.gov/genomes/all/GCA/000/746/585/GCA_000746585.2_ASM74658v2
ftp://ftp.ncbi.nlm.nih.gov/genomes/all/GCA/000/832/425/GCA_000832425.1_ASM83242v1
ftp://ftp.ncbi.nlm.nih.gov/genomes/all/GCA/000/832/525/GCA_000832525.1_ASM83252v1
ftp://ftp.ncbi.nlm.nih.gov/genomes/all/GCA/000/832/635/GCA_000832635.1_ASM83263v1
ftp://ftp.ncbi.nlm.nih.gov/genomes/all/GCA/000/832/785/GCA_000832785.1_ASM83278v1
ftp://ftp.ncbi.nlm.nih.gov/genomes/all/GCA/000/832/805/GCA_000832805.1_ASM83280v1
ftp://ftp.ncbi.nlm.nih.gov/genomes/all/GCA/000/832/885/GCA_000832885.1_ASM83288v1
ftp://ftp.ncbi.nlm.nih.gov/genomes/all/GCA/000/832/905/GCA_000832905.1_ASM83290v1
ftp://ftp.ncbi.nlm.nih.gov/genomes/all/GCA/000/833/005/GCA_000833005.1_ASM83300v1
ftp://ftp.ncbi.nlm.nih.gov/genomes/all/GCA/000/833/085/GCA_000833085.1_ASM83308v1
ftp://ftp.ncbi.nlm.nih.gov/genomes/all/GCA/000/832/925/GCA_000832925.1_ASM83292v1
ftp://ftp.ncbi.nlm.nih.gov/genomes/all/GCA/000/833/025/GCA_000833025.1_ASM83302v1
ftp://ftp.ncbi.nlm.nih.gov/genomes/all/GCA/000/833/145/GCA_000833145.1_ASM83314v1
ftp://ftp.ncbi.nlm.nih.gov/genomes/all/GCA/000/833/195/GCA_000833195.1_ASM83319v1
ftp://ftp.ncbi.nlm.nih.gov/genomes/all/GCA/000/833/235/GCA_000833235.1_ASM83323v1
ftp://ftp.ncbi.nlm.nih.gov/genomes/all/GCA/000/833/315/GCA_000833315.1_ASM83331v1
ftp://ftp.ncbi.nlm.nih.gov/genomes/all/GCA/000/833/335/GCA_000833335.1_ASM83333v1
ftp://ftp.ncbi.nlm.nih.gov/genomes/all/GCA/000/833/375/GCA_000833375.1_ASM83337v1
ftp://ftp.ncbi.nlm.nih.gov/genomes/all/GCA/000/833/475/GCA_000833475.1_ASM83347v1
ftp://ftp.ncbi.nlm.nih.gov/genomes/all/GCA/000/813/205/GCA_000813205.1_ASM81320v1
ftp://ftp.ncbi.nlm.nih.gov/genomes/all/GCA/000/814/305/GCA_000814305.1_ASM81430v1
ftp://ftp.ncbi.nlm.nih.gov/genomes/all/GCA/000/814/265/GCA_000814265.1_ASM81426v1
ftp://ftp.ncbi.nlm.nih.gov/genomes/all/GCA/000/784/875/GCA_000784875.3_ASM78487v3
ftp://ftp.ncbi.nlm.nih.gov/genomes/all/GCA/000/814/345/GCA_000814345.1_ASM81434v1
ftp://ftp.ncbi.nlm.nih.gov/genomes/all/GCA/000/495/455/GCA_000495455.2_ASM49545v2
ftp://ftp.ncbi.nlm.nih.gov/genomes/all/GCA/000/814/825/GCA_000814825.1_ASM81482v1
ftp://ftp.ncbi.nlm.nih.gov/genomes/all/GCA/000/814/205/GCA_000814205.1_ASM81420v1
ftp://ftp.ncbi.nlm.nih.gov/genomes/all/GCA/000/814/225/GCA_000814225.1_ASM81422v1
ftp://ftp.ncbi.nlm.nih.gov/genomes/all/GCA/000/815/085/GCA_000815085.1_ASM81508v1
ftp://ftp.ncbi.nlm.nih.gov/genomes/all/GCA/000/819/665/GCA_000819665.1_ASM81966v1
ftp://ftp.ncbi.nlm.nih.gov/genomes/all/GCA/000/826/985/GCA_000826985.1_ASM82698v1
ftp://ftp.ncbi.nlm.nih.gov/genomes/all/GCA/000/827/045/GCA_000827045.1_ASM82704v1
ftp://ftp.ncbi.nlm.nih.gov/genomes/all/GCA/000/827/005/GCA_000827005.1_ASM82700v1
ftp://ftp.ncbi.nlm.nih.gov/genomes/all/GCA/000/827/065/GCA_000827065.1_ASM82706v1
ftp://ftp.ncbi.nlm.nih.gov/genomes/all/GCA/000/827/125/GCA_000827125.1_ASM82712v1
ftp://ftp.ncbi.nlm.nih.gov/genomes/all/GCA/000/827/025/GCA_000827025.1_ASM82702v1
ftp://ftp.ncbi.nlm.nih.gov/genomes/all/GCA/000/827/085/GCA_000827085.1_ASM82708v1
ftp://ftp.ncbi.nlm.nih.gov/genomes/all/GCA/000/827/105/GCA_000827105.1_ASM82710v1
ftp://ftp.ncbi.nlm.nih.gov/genomes/all/GCA/000/831/125/GCA_000831125.1_ASM83112v1
ftp://ftp.ncbi.nlm.nih.gov/genomes/all/GCA/000/831/145/GCA_000831145.1_ASM83114v1
ftp://ftp.ncbi.nlm.nih.gov/genomes/all/GCA/000/831/225/GCA_000831225.1_ASM83122v1
ftp://ftp.ncbi.nlm.nih.gov/genomes/all/GCA/000/193/595/GCA_000193595.3_ASM19359v3
ftp://ftp.ncbi.nlm.nih.gov/genomes/all/GCA/000/831/425/GCA_000831425.1_ASM83142v1
ftp://ftp.ncbi.nlm.nih.gov/genomes/all/GCA/000/831/545/GCA_000831545.1_ASM83154v1
ftp://ftp.ncbi.nlm.nih.gov/genomes/all/GCA/000/830/845/GCA_000830845.1_ASM83084v1
ftp://ftp.ncbi.nlm.nih.gov/genomes/all/GCA/000/830/865/GCA_000830865.1_ASM83086v1
ftp://ftp.ncbi.nlm.nih.gov/genomes/all/GCA/000/830/945/GCA_000830945.1_ASM83094v1
ftp://ftp.ncbi.nlm.nih.gov/genomes/all/GCA/000/830/965/GCA_000830965.1_ASM83096v1
ftp://ftp.ncbi.nlm.nih.gov/genomes/all/GCA/000/831/065/GCA_000831065.1_ASM83106v1
ftp://ftp.ncbi.nlm.nih.gov/genomes/all/GCA/000/831/165/GCA_000831165.1_ASM83116v1
ftp://ftp.ncbi.nlm.nih.gov/genomes/all/GCA/000/831/465/GCA_000831465.1_ASM83146v1
ftp://ftp.ncbi.nlm.nih.gov/genomes/all/GCA/000/831/565/GCA_000831565.1_ASM83156v1
ftp://ftp.ncbi.nlm.nih.gov/genomes/all/GCA/000/830/905/GCA_000830905.1_ASM83090v1
ftp://ftp.ncbi.nlm.nih.gov/genomes/all/GCA/000/831/005/GCA_000831005.1_ASM83100v1
ftp://ftp.ncbi.nlm.nih.gov/genomes/all/GCA/000/831/105/GCA_000831105.1_ASM83110v1
ftp://ftp.ncbi.nlm.nih.gov/genomes/all/GCA/000/831/205/GCA_000831205.1_ASM83120v1
ftp://ftp.ncbi.nlm.nih.gov/genomes/all/GCA/000/831/405/GCA_000831405.1_ASM83140v1
ftp://ftp.ncbi.nlm.nih.gov/genomes/all/GCA/000/831/525/GCA_000831525.1_ASM83152v1
ftp://ftp.ncbi.nlm.nih.gov/genomes/all/GCA/000/832/145/GCA_000832145.1_ASM83214v1
ftp://ftp.ncbi.nlm.nih.gov/genomes/all/GCA/000/750/415/GCA_000750415.2_ASM75041v2
ftp://ftp.ncbi.nlm.nih.gov/genomes/all/GCA/000/834/255/GCA_000834255.1_ASM83425v1
ftp://ftp.ncbi.nlm.nih.gov/genomes/all/GCA/000/834/275/GCA_000834275.1_ASM83427v1
ftp://ftp.ncbi.nlm.nih.gov/genomes/all/GCA/000/834/355/GCA_000834355.1_ASM83435v1
ftp://ftp.ncbi.nlm.nih.gov/genomes/all/GCA/000/834/375/GCA_000834375.1_ASM83437v1
ftp://ftp.ncbi.nlm.nih.gov/genomes/all/GCA/000/814/865/GCA_000814865.1_ASM81486v1
ftp://ftp.ncbi.nlm.nih.gov/genomes/all/GCA/000/815/205/GCA_000815205.1_ASM81520v1
ftp://ftp.ncbi.nlm.nih.gov/genomes/all/GCA/000/829/885/GCA_000829885.1_ASM82988v1
ftp://ftp.ncbi.nlm.nih.gov/genomes/all/GCA/000/829/965/GCA_000829965.1_ASM82996v1
ftp://ftp.ncbi.nlm.nih.gov/genomes/all/GCA/000/829/985/GCA_000829985.1_ASM82998v1
ftp://ftp.ncbi.nlm.nih.gov/genomes/all/GCA/000/830/035/GCA_000830035.1_ASM83003v1
ftp://ftp.ncbi.nlm.nih.gov/genomes/all/GCA/000/392/485/GCA_000392485.2_ASM39248v2
ftp://ftp.ncbi.nlm.nih.gov/genomes/all/GCA/000/818/095/GCA_000818095.1_ASM81809v1
ftp://ftp.ncbi.nlm.nih.gov/genomes/all/GCA/000/819/445/GCA_000819445.1_ASM81944v1
ftp://ftp.ncbi.nlm.nih.gov/genomes/all/GCA/000/819/565/GCA_000819565.1_ASM81956v1
ftp://ftp.ncbi.nlm.nih.gov/genomes/all/GCA/000/826/925/GCA_000826925.1_ASM82692v1
ftp://ftp.ncbi.nlm.nih.gov/genomes/all/GCA/000/830/005/GCA_000830005.1_ASM83000v1
ftp://ftp.ncbi.nlm.nih.gov/genomes/all/GCA/000/830/055/GCA_000830055.1_ASM83005v1
ftp://ftp.ncbi.nlm.nih.gov/genomes/all/GCA/000/830/315/GCA_000830315.1_ASM83031v1
ftp://ftp.ncbi.nlm.nih.gov/genomes/all/GCA/000/830/275/GCA_000830275.1_ASM83027v1
ftp://ftp.ncbi.nlm.nih.gov/genomes/all/GCA/000/830/775/GCA_000830775.1_ASM83077v1
ftp://ftp.ncbi.nlm.nih.gov/genomes/all/GCA/000/830/825/GCA_000830825.1_ASM83082v1
ftp://ftp.ncbi.nlm.nih.gov/genomes/all/GCA/000/830/925/GCA_000830925.1_ASM83092v1
ftp://ftp.ncbi.nlm.nih.gov/genomes/all/GCA/000/830/805/GCA_000830805.1_ASM83080v1
ftp://ftp.ncbi.nlm.nih.gov/genomes/all/GCA/000/833/045/GCA_000833045.1_ASM83304v1
ftp://ftp.ncbi.nlm.nih.gov/genomes/all/GCA/000/833/125/GCA_000833125.1_ASM83312v1
ftp://ftp.ncbi.nlm.nih.gov/genomes/all/GCA/000/833/165/GCA_000833165.1_ASM83316v1
ftp://ftp.ncbi.nlm.nih.gov/genomes/all/GCA/000/833/215/GCA_000833215.1_ASM83321v1
ftp://ftp.ncbi.nlm.nih.gov/genomes/all/GCA/000/833/255/GCA_000833255.1_ASM83325v1
ftp://ftp.ncbi.nlm.nih.gov/genomes/all/GCA/000/833/275/GCA_000833275.1_ASM83327v1
ftp://ftp.ncbi.nlm.nih.gov/genomes/all/GCA/000/833/495/GCA_000833495.1_ASM83349v1
ftp://ftp.ncbi.nlm.nih.gov/genomes/all/GCA/000/833/455/GCA_000833455.1_ASM83345v1
ftp://ftp.ncbi.nlm.nih.gov/genomes/all/GCA/000/833/515/GCA_000833515.1_ASM83351v1
ftp://ftp.ncbi.nlm.nih.gov/genomes/all/GCA/000/833/295/GCA_000833295.1_ASM83329v1
ftp://ftp.ncbi.nlm.nih.gov/genomes/all/GCA/000/833/355/GCA_000833355.1_ASM83335v1
ftp://ftp.ncbi.nlm.nih.gov/genomes/all/GCA/000/833/535/GCA_000833535.1_ASM83353v1
ftp://ftp.ncbi.nlm.nih.gov/genomes/all/GCA/000/833/575/GCA_000833575.1_ASM83357v1
ftp://ftp.ncbi.nlm.nih.gov/genomes/all/GCA/000/808/055/GCA_000808055.1_ASM80805v1
ftp://ftp.ncbi.nlm.nih.gov/genomes/all/GCA/000/812/165/GCA_000812165.1_ASM81216v1
ftp://ftp.ncbi.nlm.nih.gov/genomes/all/GCA/000/812/185/GCA_000812185.1_ASM81218v1
ftp://ftp.ncbi.nlm.nih.gov/genomes/all/GCA/000/813/165/GCA_000813165.1_ASM81316v1
ftp://ftp.ncbi.nlm.nih.gov/genomes/all/GCA/000/813/245/GCA_000813245.1_ASM81324v1
ftp://ftp.ncbi.nlm.nih.gov/genomes/all/GCA/000/808/095/GCA_000808095.1_ASM80809v1
ftp://ftp.ncbi.nlm.nih.gov/genomes/all/GCA/000/814/805/GCA_000814805.1_ASM81480v1
ftp://ftp.ncbi.nlm.nih.gov/genomes/all/GCA/000/815/045/GCA_000815045.1_ASM81504v1
ftp://ftp.ncbi.nlm.nih.gov/genomes/all/GCA/000/815/065/GCA_000815065.1_ASM81506v1
ftp://ftp.ncbi.nlm.nih.gov/genomes/all/GCA/000/815/145/GCA_000815145.1_ASM81514v1
ftp://ftp.ncbi.nlm.nih.gov/genomes/all/GCA/000/815/165/GCA_000815165.1_ASM81516v1
ftp://ftp.ncbi.nlm.nih.gov/genomes/all/GCA/000/815/245/GCA_000815245.1_ASM81524v1
ftp://ftp.ncbi.nlm.nih.gov/genomes/all/GCA/000/816/785/GCA_000816785.1_ASM81678v1
ftp://ftp.ncbi.nlm.nih.gov/genomes/all/GCA/000/817/005/GCA_000817005.1_ASM81700v1
ftp://ftp.ncbi.nlm.nih.gov/genomes/all/GCA/000/819/505/GCA_000819505.1_ASM81950v1
ftp://ftp.ncbi.nlm.nih.gov/genomes/all/GCA/000/819/645/GCA_000819645.1_ASM81964v1
ftp://ftp.ncbi.nlm.nih.gov/genomes/all/GCA/000/299/335/GCA_000299335.2_ASM29933v2
ftp://ftp.ncbi.nlm.nih.gov/genomes/all/GCA/000/300/235/GCA_000300235.2_ASM30023v2
ftp://ftp.ncbi.nlm.nih.gov/genomes/all/GCA/000/817/325/GCA_000817325.1_ASM81732v1
ftp://ftp.ncbi.nlm.nih.gov/genomes/all/GCA/000/817/995/GCA_000817995.1_ASM81799v1
ftp://ftp.ncbi.nlm.nih.gov/genomes/all/GCA/000/817/975/GCA_000817975.1_ASM81797v1
ftp://ftp.ncbi.nlm.nih.gov/genomes/all/GCA/000/818/075/GCA_000818075.1_ASM81807v1
ftp://ftp.ncbi.nlm.nih.gov/genomes/all/GCA/000/818/015/GCA_000818015.1_ASM81801v1
ftp://ftp.ncbi.nlm.nih.gov/genomes/all/GCA/000/818/115/GCA_000818115.1_ASM81811v1
ftp://ftp.ncbi.nlm.nih.gov/genomes/all/GCA/000/817/935/GCA_000817935.1_ASM81793v1
ftp://ftp.ncbi.nlm.nih.gov/genomes/all/GCA/000/817/955/GCA_000817955.1_ASM81795v1
ftp://ftp.ncbi.nlm.nih.gov/genomes/all/GCA/000/818/035/GCA_000818035.1_ASM81803v1
ftp://ftp.ncbi.nlm.nih.gov/genomes/all/GCA/000/818/055/GCA_000818055.1_ASM81805v1
ftp://ftp.ncbi.nlm.nih.gov/genomes/all/GCA/000/826/905/GCA_000826905.1_ASM82690v1
ftp://ftp.ncbi.nlm.nih.gov/genomes/all/GCA/000/828/595/GCA_000828595.1_ASM82859v1
ftp://ftp.ncbi.nlm.nih.gov/genomes/all/GCA/000/828/695/GCA_000828695.1_ASM82869v1
ftp://ftp.ncbi.nlm.nih.gov/genomes/all/GCA/000/828/715/GCA_000828715.1_ASM82871v1
ftp://ftp.ncbi.nlm.nih.gov/genomes/all/GCA/000/828/795/GCA_000828795.1_ASM82879v1
ftp://ftp.ncbi.nlm.nih.gov/genomes/all/GCA/003/823/755/GCA_003823755.1_ASM382375v1
ftp://ftp.ncbi.nlm.nih.gov/genomes/all/GCA/000/828/515/GCA_000828515.1_ASM82851v1
ftp://ftp.ncbi.nlm.nih.gov/genomes/all/GCA/000/828/535/GCA_000828535.1_ASM82853v1
ftp://ftp.ncbi.nlm.nih.gov/genomes/all/GCA/000/828/615/GCA_000828615.1_ASM82861v1
ftp://ftp.ncbi.nlm.nih.gov/genomes/all/GCA/000/828/635/GCA_000828635.1_ASM82863v1
ftp://ftp.ncbi.nlm.nih.gov/genomes/all/GCA/000/828/735/GCA_000828735.1_ASM82873v1
ftp://ftp.ncbi.nlm.nih.gov/genomes/all/GCA/000/828/835/GCA_000828835.1_ASM82883v1
ftp://ftp.ncbi.nlm.nih.gov/genomes/all/GCA/000/828/935/GCA_000828935.1_ASM82893v1
ftp://ftp.ncbi.nlm.nih.gov/genomes/all/GCA/000/829/035/GCA_000829035.1_ASM82903v1
ftp://ftp.ncbi.nlm.nih.gov/genomes/all/GCA/000/829/135/GCA_000829135.1_ASM82913v1
ftp://ftp.ncbi.nlm.nih.gov/genomes/all/GCA/000/828/475/GCA_000828475.1_ASM82847v1
ftp://ftp.ncbi.nlm.nih.gov/genomes/all/GCA/000/828/575/GCA_000828575.1_ASM82857v1
ftp://ftp.ncbi.nlm.nih.gov/genomes/all/GCA/000/828/675/GCA_000828675.1_ASM82867v1
ftp://ftp.ncbi.nlm.nih.gov/genomes/all/GCA/000/828/775/GCA_000828775.1_ASM82877v1
ftp://ftp.ncbi.nlm.nih.gov/genomes/all/GCA/000/828/875/GCA_000828875.1_ASM82887v1
ftp://ftp.ncbi.nlm.nih.gov/genomes/all/GCA/000/828/975/GCA_000828975.1_ASM82897v1
ftp://ftp.ncbi.nlm.nih.gov/genomes/all/GCA/000/829/075/GCA_000829075.1_ASM82907v1
ftp://ftp.ncbi.nlm.nih.gov/genomes/all/GCA/000/829/095/GCA_000829095.1_ASM82909v1
ftp://ftp.ncbi.nlm.nih.gov/genomes/all/GCA/000/829/175/GCA_000829175.1_ASM82917v1
ftp://ftp.ncbi.nlm.nih.gov/genomes/all/GCA/000/829/195/GCA_000829195.1_ASM82919v1
ftp://ftp.ncbi.nlm.nih.gov/genomes/all/GCA/000/828/815/GCA_000828815.1_ASM82881v1
ftp://ftp.ncbi.nlm.nih.gov/genomes/all/GCA/000/828/895/GCA_000828895.1_ASM82889v1
ftp://ftp.ncbi.nlm.nih.gov/genomes/all/GCA/000/828/915/GCA_000828915.1_ASM82891v1
ftp://ftp.ncbi.nlm.nih.gov/genomes/all/GCA/000/828/995/GCA_000828995.1_ASM82899v1
ftp://ftp.ncbi.nlm.nih.gov/genomes/all/GCA/000/829/015/GCA_000829015.1_ASM82901v1
ftp://ftp.ncbi.nlm.nih.gov/genomes/all/GCA/000/829/115/GCA_000829115.1_ASM82911v1
ftp://ftp.ncbi.nlm.nih.gov/genomes/all/GCA/000/829/215/GCA_000829215.1_ASM82921v1
ftp://ftp.ncbi.nlm.nih.gov/genomes/all/GCA/000/829/315/GCA_000829315.1_ASM82931v1
ftp://ftp.ncbi.nlm.nih.gov/genomes/all/GCA/000/497/265/GCA_000497265.2_ASM49726v2
ftp://ftp.ncbi.nlm.nih.gov/genomes/all/GCA/000/829/235/GCA_000829235.1_ASM82923v1
ftp://ftp.ncbi.nlm.nih.gov/genomes/all/GCA/000/829/335/GCA_000829335.1_ASM82933v1
ftp://ftp.ncbi.nlm.nih.gov/genomes/all/GCA/000/829/415/GCA_000829415.1_ASM82941v1
ftp://ftp.ncbi.nlm.nih.gov/genomes/all/GCA/000/828/855/GCA_000828855.1_ASM82885v1
ftp://ftp.ncbi.nlm.nih.gov/genomes/all/GCA/000/828/955/GCA_000828955.1_ASM82895v1
ftp://ftp.ncbi.nlm.nih.gov/genomes/all/GCA/000/829/055/GCA_000829055.1_ASM82905v1
ftp://ftp.ncbi.nlm.nih.gov/genomes/all/GCA/000/829/155/GCA_000829155.1_ASM82915v1
ftp://ftp.ncbi.nlm.nih.gov/genomes/all/GCA/000/829/255/GCA_000829255.1_ASM82925v1
ftp://ftp.ncbi.nlm.nih.gov/genomes/all/GCA/000/829/355/GCA_000829355.1_ASM82935v1
ftp://ftp.ncbi.nlm.nih.gov/genomes/all/GCA/000/829/375/GCA_000829375.1_ASM82937v1
ftp://ftp.ncbi.nlm.nih.gov/genomes/all/GCA/000/829/275/GCA_000829275.1_ASM82927v1
ftp://ftp.ncbi.nlm.nih.gov/genomes/all/GCA/000/829/295/GCA_000829295.1_ASM82929v1
ftp://ftp.ncbi.nlm.nih.gov/genomes/all/GCA/000/829/395/GCA_000829395.1_ASM82939v1
ftp://ftp.ncbi.nlm.nih.gov/genomes/all/GCA/000/832/305/GCA_000832305.1_ASM83230v1
ftp://ftp.ncbi.nlm.nih.gov/genomes/all/GCA/000/832/385/GCA_000832385.1_ASM83238v1
ftp://ftp.ncbi.nlm.nih.gov/genomes/all/GCA/000/832/465/GCA_000832465.1_ASM83246v1
ftp://ftp.ncbi.nlm.nih.gov/genomes/all/GCA/000/832/485/GCA_000832485.1_ASM83248v1
ftp://ftp.ncbi.nlm.nih.gov/genomes/all/GCA/000/832/585/GCA_000832585.1_ASM83258v1
ftp://ftp.ncbi.nlm.nih.gov/genomes/all/GCA/000/832/745/GCA_000832745.1_ASM83274v1
ftp://ftp.ncbi.nlm.nih.gov/genomes/all/GCA/000/832/845/GCA_000832845.1_ASM83284v1
ftp://ftp.ncbi.nlm.nih.gov/genomes/all/GCA/000/832/965/GCA_000832965.1_ASM83296v1
ftp://ftp.ncbi.nlm.nih.gov/genomes/all/GCA/000/832/445/GCA_000832445.1_ASM83244v1
ftp://ftp.ncbi.nlm.nih.gov/genomes/all/GCA/000/832/565/GCA_000832565.1_ASM83256v1
ftp://ftp.ncbi.nlm.nih.gov/genomes/all/GCA/000/832/665/GCA_000832665.1_ASM83266v1
ftp://ftp.ncbi.nlm.nih.gov/genomes/all/GCA/000/832/725/GCA_000832725.1_ASM83272v1
ftp://ftp.ncbi.nlm.nih.gov/genomes/all/GCA/000/832/825/GCA_000832825.1_ASM83282v1
ftp://ftp.ncbi.nlm.nih.gov/genomes/all/GCA/000/832/405/GCA_000832405.1_ASM83240v1
ftp://ftp.ncbi.nlm.nih.gov/genomes/all/GCA/000/832/505/GCA_000832505.1_ASM83250v1
ftp://ftp.ncbi.nlm.nih.gov/genomes/all/GCA/000/832/605/GCA_000832605.1_ASM83260v1
ftp://ftp.ncbi.nlm.nih.gov/genomes/all/GCA/000/832/765/GCA_000832765.1_ASM83276v1
ftp://ftp.ncbi.nlm.nih.gov/genomes/all/GCA/000/832/865/GCA_000832865.1_ASM83286v1
ftp://ftp.ncbi.nlm.nih.gov/genomes/all/GCA/000/832/985/GCA_000832985.1_ASM83298v1
ftp://ftp.ncbi.nlm.nih.gov/genomes/all/GCA/000/833/065/GCA_000833065.1_ASM83306v1
ftp://ftp.ncbi.nlm.nih.gov/genomes/all/GCA/003/816/535/GCA_003816535.1_ASM381653v1
ftp://ftp.ncbi.nlm.nih.gov/genomes/all/GCA/000/835/145/GCA_000835145.1_ASM83514v1
ftp://ftp.ncbi.nlm.nih.gov/genomes/all/GCA/000/835/285/GCA_000835285.1_ASM83528v1
ftp://ftp.ncbi.nlm.nih.gov/genomes/all/GCA/000/835/165/GCA_000835165.1_ASM83516v1
ftp://ftp.ncbi.nlm.nih.gov/genomes/all/GCA/000/835/185/GCA_000835185.1_ASM83518v1
ftp://ftp.ncbi.nlm.nih.gov/genomes/all/GCA/000/835/085/GCA_000835085.1_ASM83508v1
ftp://ftp.ncbi.nlm.nih.gov/genomes/all/GCA/000/835/205/GCA_000835205.1_ASM83520v1
ftp://ftp.ncbi.nlm.nih.gov/genomes/all/GCA/000/835/365/GCA_000835365.1_ASM83536v1
ftp://ftp.ncbi.nlm.nih.gov/genomes/all/GCA/000/835/225/GCA_000835225.1_ASM83522v1
ftp://ftp.ncbi.nlm.nih.gov/genomes/all/GCA/000/835/305/GCA_000835305.1_ASM83530v1
ftp://ftp.ncbi.nlm.nih.gov/genomes/all/GCA/000/835/345/GCA_000835345.1_ASM83534v1
ftp://ftp.ncbi.nlm.nih.gov/genomes/all/GCA/003/817/775/GCA_003817775.1_ASM381777v1
ftp://ftp.ncbi.nlm.nih.gov/genomes/all/GCA/000/875/675/GCA_000875675.1_ASM87567v1
ftp://ftp.ncbi.nlm.nih.gov/genomes/all/GCA/000/875/695/GCA_000875695.1_ASM87569v1
ftp://ftp.ncbi.nlm.nih.gov/genomes/all/GCA/000/875/775/GCA_000875775.1_ASM87577v1
ftp://ftp.ncbi.nlm.nih.gov/genomes/all/GCA/000/875/715/GCA_000875715.1_ASM87571v1
ftp://ftp.ncbi.nlm.nih.gov/genomes/all/GCA/000/807/395/GCA_000807395.3_ASM80739v3
ftp://ftp.ncbi.nlm.nih.gov/genomes/all/GCA/000/019/245/GCA_000019245.3_ASM1924v3
ftp://ftp.ncbi.nlm.nih.gov/genomes/all/GCA/000/017/445/GCA_000017445.3_ASM1744v3
ftp://ftp.ncbi.nlm.nih.gov/genomes/all/GCA/000/834/195/GCA_000834195.1_ASM83419v1
ftp://ftp.ncbi.nlm.nih.gov/genomes/all/GCA/000/834/295/GCA_000834295.1_ASM83429v1
ftp://ftp.ncbi.nlm.nih.gov/genomes/all/GCA/000/834/395/GCA_000834395.1_ASM83439v1
ftp://ftp.ncbi.nlm.nih.gov/genomes/all/GCA/000/834/215/GCA_000834215.1_ASM83421v1
ftp://ftp.ncbi.nlm.nih.gov/genomes/all/GCA/000/834/315/GCA_000834315.1_ASM83431v1
ftp://ftp.ncbi.nlm.nih.gov/genomes/all/GCA/000/834/415/GCA_000834415.1_ASM83441v1
ftp://ftp.ncbi.nlm.nih.gov/genomes/all/GCA/000/834/515/GCA_000834515.1_ASM83451v1
ftp://ftp.ncbi.nlm.nih.gov/genomes/all/GCA/000/834/845/GCA_000834845.1_ASM83484v1
ftp://ftp.ncbi.nlm.nih.gov/genomes/all/GCA/000/834/865/GCA_000834865.1_ASM83486v1
ftp://ftp.ncbi.nlm.nih.gov/genomes/all/GCA/000/834/945/GCA_000834945.1_ASM83494v1
ftp://ftp.ncbi.nlm.nih.gov/genomes/all/GCA/000/834/965/GCA_000834965.1_ASM83496v1
ftp://ftp.ncbi.nlm.nih.gov/genomes/all/GCA/000/834/235/GCA_000834235.1_ASM83423v1
ftp://ftp.ncbi.nlm.nih.gov/genomes/all/GCA/000/834/335/GCA_000834335.1_ASM83433v1
ftp://ftp.ncbi.nlm.nih.gov/genomes/all/GCA/000/834/435/GCA_000834435.1_ASM83443v1
ftp://ftp.ncbi.nlm.nih.gov/genomes/all/GCA/000/834/735/GCA_000834735.1_ASM83473v1
ftp://ftp.ncbi.nlm.nih.gov/genomes/all/GCA/000/834/885/GCA_000834885.1_ASM83488v1
ftp://ftp.ncbi.nlm.nih.gov/genomes/all/GCA/000/834/985/GCA_000834985.1_ASM83498v1
ftp://ftp.ncbi.nlm.nih.gov/genomes/all/GCA/000/834/455/GCA_000834455.1_ASM83445v1
ftp://ftp.ncbi.nlm.nih.gov/genomes/all/GCA/000/834/475/GCA_000834475.1_ASM83447v1
ftp://ftp.ncbi.nlm.nih.gov/genomes/all/GCA/000/834/755/GCA_000834755.1_ASM83475v1
ftp://ftp.ncbi.nlm.nih.gov/genomes/all/GCA/000/834/495/GCA_000834495.1_ASM83449v1
ftp://ftp.ncbi.nlm.nih.gov/genomes/all/GCA/000/834/775/GCA_000834775.1_ASM83477v1
ftp://ftp.ncbi.nlm.nih.gov/genomes/all/GCA/000/834/825/GCA_000834825.1_ASM83482v1
ftp://ftp.ncbi.nlm.nih.gov/genomes/all/GCA/000/834/925/GCA_000834925.1_ASM83492v1
ftp://ftp.ncbi.nlm.nih.gov/genomes/all/GCA/000/835/025/GCA_000835025.1_ASM83502v1
ftp://ftp.ncbi.nlm.nih.gov/genomes/all/GCA/000/835/265/GCA_000835265.1_ASM83526v1
ftp://ftp.ncbi.nlm.nih.gov/genomes/all/GCA/003/844/355/GCA_003844355.1_ASM384435v1
ftp://ftp.ncbi.nlm.nih.gov/genomes/all/GCA/000/875/755/GCA_000875755.1_ASM87575v1
ftp://ftp.ncbi.nlm.nih.gov/genomes/all/GCA/000/750/395/GCA_000750395.2_ASM75039v2
ftp://ftp.ncbi.nlm.nih.gov/genomes/all/GCA/000/876/525/GCA_000876525.1_ASM87652v1
ftp://ftp.ncbi.nlm.nih.gov/genomes/all/GCA/000/876/545/GCA_000876545.1_ASM87654v1
ftp://ftp.ncbi.nlm.nih.gov/genomes/all/GCA/000/877/815/GCA_000877815.1_ASM87781v1
ftp://ftp.ncbi.nlm.nih.gov/genomes/all/GCA/003/822/435/GCA_003822435.1_ASM382243v1
ftp://ftp.ncbi.nlm.nih.gov/genomes/all/GCA/003/823/855/GCA_003823855.1_ASM382385v1
ftp://ftp.ncbi.nlm.nih.gov/genomes/all/GCA/000/931/445/GCA_000931445.1_ASM93144v1
ftp://ftp.ncbi.nlm.nih.gov/genomes/all/GCA/000/272/895/GCA_000272895.3_ASM27289v3
ftp://ftp.ncbi.nlm.nih.gov/genomes/all/GCA/000/934/565/GCA_000934565.1_ASM93456v1
ftp://ftp.ncbi.nlm.nih.gov/genomes/all/GCA/000/934/525/GCA_000934525.1_ASM93452v1
ftp://ftp.ncbi.nlm.nih.gov/genomes/all/GCA/000/934/625/GCA_000934625.1_ASM93462v1
ftp://ftp.ncbi.nlm.nih.gov/genomes/all/GCA/000/940/825/GCA_000940825.1_ASM94082v1
ftp://ftp.ncbi.nlm.nih.gov/genomes/all/GCA/000/940/805/GCA_000940805.1_ASM94080v1
ftp://ftp.ncbi.nlm.nih.gov/genomes/all/GCA/000/941/035/GCA_000941035.1_ASM94103v1
ftp://ftp.ncbi.nlm.nih.gov/genomes/all/GCA/000/941/055/GCA_000941055.1_ASM94105v1
ftp://ftp.ncbi.nlm.nih.gov/genomes/all/GCA/003/816/515/GCA_003816515.1_ASM381651v1
ftp://ftp.ncbi.nlm.nih.gov/genomes/all/GCA/000/952/915/GCA_000952915.1_9231-Abomsa_assembly_V8
ftp://ftp.ncbi.nlm.nih.gov/genomes/all/GCA/000/953/035/GCA_000953035.1_NCTC1
ftp://ftp.ncbi.nlm.nih.gov/genomes/all/GCA/000/953/135/GCA_000953135.1_LFA
ftp://ftp.ncbi.nlm.nih.gov/genomes/all/GCA/000/953/255/GCA_000953255.1_Staphylococcus_aureus_Sa_ILRI_217
ftp://ftp.ncbi.nlm.nih.gov/genomes/all/GCA/000/953/355/GCA_000953355.1_XNC2
ftp://ftp.ncbi.nlm.nih.gov/genomes/all/GCA/000/953/455/GCA_000953455.1_Ppseudo_Pac
ftp://ftp.ncbi.nlm.nih.gov/genomes/all/GCA/000/953/655/GCA_000953655.1_LHA
ftp://ftp.ncbi.nlm.nih.gov/genomes/all/GCA/000/272/795/GCA_000272795.2_ASM27279v2
ftp://ftp.ncbi.nlm.nih.gov/genomes/all/GCA/000/272/815/GCA_000272815.2_ASM27281v2
ftp://ftp.ncbi.nlm.nih.gov/genomes/all/GCA/003/831/355/GCA_003831355.1_ASM383135v1
ftp://ftp.ncbi.nlm.nih.gov/genomes/all/GCA/000/956/175/GCA_000956175.1_ASM95617v1
ftp://ftp.ncbi.nlm.nih.gov/genomes/all/GCA/000/956/315/GCA_000956315.1_ASM95631v1
ftp://ftp.ncbi.nlm.nih.gov/genomes/all/GCA/000/959/325/GCA_000959325.1_ASM95932v1
ftp://ftp.ncbi.nlm.nih.gov/genomes/all/GCA/000/959/345/GCA_000959345.1_ASM95934v1
ftp://ftp.ncbi.nlm.nih.gov/genomes/all/GCA/000/959/445/GCA_000959445.1_ASM95944v1
ftp://ftp.ncbi.nlm.nih.gov/genomes/all/GCA/000/959/465/GCA_000959465.1_ASM95946v1
ftp://ftp.ncbi.nlm.nih.gov/genomes/all/GCA/000/959/545/GCA_000959545.1_ASM95954v1
ftp://ftp.ncbi.nlm.nih.gov/genomes/all/GCA/000/961/015/GCA_000961015.1_ASM96101v1
ftp://ftp.ncbi.nlm.nih.gov/genomes/all/GCA/000/961/095/GCA_000961095.1_ASM96109v1
ftp://ftp.ncbi.nlm.nih.gov/genomes/all/GCA/000/960/975/GCA_000960975.1_ASM96097v1
ftp://ftp.ncbi.nlm.nih.gov/genomes/all/GCA/000/960/995/GCA_000960995.1_ASM96099v1
ftp://ftp.ncbi.nlm.nih.gov/genomes/all/GCA/000/814/145/GCA_000814145.2_ASM81414v2
ftp://ftp.ncbi.nlm.nih.gov/genomes/all/GCA/000/248/095/GCA_000248095.3_ASM24809v3
ftp://ftp.ncbi.nlm.nih.gov/genomes/all/GCA/000/955/665/GCA_000955665.1_ASM95566v1
ftp://ftp.ncbi.nlm.nih.gov/genomes/all/GCA/000/958/465/GCA_000958465.1_ASM95846v1
ftp://ftp.ncbi.nlm.nih.gov/genomes/all/GCA/000/959/145/GCA_000959145.1_ASM95914v1
ftp://ftp.ncbi.nlm.nih.gov/genomes/all/GCA/000/959/165/GCA_000959165.1_ASM95916v1
ftp://ftp.ncbi.nlm.nih.gov/genomes/all/GCA/000/959/245/GCA_000959245.1_ASM95924v1
ftp://ftp.ncbi.nlm.nih.gov/genomes/all/GCA/000/959/025/GCA_000959025.1_ASM95902v1
ftp://ftp.ncbi.nlm.nih.gov/genomes/all/GCA/000/959/205/GCA_000959205.1_ASM95920v1
ftp://ftp.ncbi.nlm.nih.gov/genomes/all/GCA/000/959/185/GCA_000959185.1_ASM95918v1
ftp://ftp.ncbi.nlm.nih.gov/genomes/all/GCA/000/959/285/GCA_000959285.1_ASM95928v1
ftp://ftp.ncbi.nlm.nih.gov/genomes/all/GCA/000/959/405/GCA_000959405.1_ASM95940v1
ftp://ftp.ncbi.nlm.nih.gov/genomes/all/GCA/000/959/125/GCA_000959125.1_ASM95912v1
ftp://ftp.ncbi.nlm.nih.gov/genomes/all/GCA/000/959/225/GCA_000959225.1_ASM95922v1
ftp://ftp.ncbi.nlm.nih.gov/genomes/all/GCA/000/959/265/GCA_000959265.1_ASM95926v1
ftp://ftp.ncbi.nlm.nih.gov/genomes/all/GCA/000/959/365/GCA_000959365.1_ASM95936v1
ftp://ftp.ncbi.nlm.nih.gov/genomes/all/GCA/000/959/485/GCA_000959485.1_ASM95948v1
ftp://ftp.ncbi.nlm.nih.gov/genomes/all/GCA/000/959/605/GCA_000959605.1_ASM95960v1
ftp://ftp.ncbi.nlm.nih.gov/genomes/all/GCA/000/959/305/GCA_000959305.1_ASM95930v1
ftp://ftp.ncbi.nlm.nih.gov/genomes/all/GCA/000/959/425/GCA_000959425.1_ASM95942v1
ftp://ftp.ncbi.nlm.nih.gov/genomes/all/GCA/000/959/525/GCA_000959525.1_ASM95952v1
ftp://ftp.ncbi.nlm.nih.gov/genomes/all/GCA/000/959/505/GCA_000959505.1_ASM95950v1
ftp://ftp.ncbi.nlm.nih.gov/genomes/all/GCA/000/959/625/GCA_000959625.1_ASM95962v1
ftp://ftp.ncbi.nlm.nih.gov/genomes/all/GCA/000/959/725/GCA_000959725.1_ASM95972v1
ftp://ftp.ncbi.nlm.nih.gov/genomes/all/GCA/000/961/475/GCA_000961475.1_ASM96147v1
ftp://ftp.ncbi.nlm.nih.gov/genomes/all/GCA/000/961/415/GCA_000961415.1_ASM96141v1
ftp://ftp.ncbi.nlm.nih.gov/genomes/all/GCA/000/961/495/GCA_000961495.1_ASM96149v1
ftp://ftp.ncbi.nlm.nih.gov/genomes/all/GCA/000/961/515/GCA_000961515.1_ASM96151v1
ftp://ftp.ncbi.nlm.nih.gov/genomes/all/GCA/000/285/655/GCA_000285655.3_EC958.v1
ftp://ftp.ncbi.nlm.nih.gov/genomes/all/GCA/000/931/575/GCA_000931575.1_ASM93157v1
ftp://ftp.ncbi.nlm.nih.gov/genomes/all/GCA/000/931/565/GCA_000931565.1_ASM93156v1
ftp://ftp.ncbi.nlm.nih.gov/genomes/all/GCA/000/931/605/GCA_000931605.1_ASM93160v1
ftp://ftp.ncbi.nlm.nih.gov/genomes/all/GCA/000/943/805/GCA_000943805.1_ASM94380v1
ftp://ftp.ncbi.nlm.nih.gov/genomes/all/GCA/000/948/075/GCA_000948075.1_ASM94807v1
ftp://ftp.ncbi.nlm.nih.gov/genomes/all/GCA/000/949/425/GCA_000949425.1_ASM94942v1
ftp://ftp.ncbi.nlm.nih.gov/genomes/all/GCA/000/331/085/GCA_000331085.2_ASM33108v2
ftp://ftp.ncbi.nlm.nih.gov/genomes/all/GCA/000/950/575/GCA_000950575.1_ASM95057v1
ftp://ftp.ncbi.nlm.nih.gov/genomes/all/GCA/000/950/775/GCA_000950775.1_ASM95077v1
ftp://ftp.ncbi.nlm.nih.gov/genomes/all/GCA/000/952/895/GCA_000952895.1_BS34ACh
ftp://ftp.ncbi.nlm.nih.gov/genomes/all/GCA/000/952/975/GCA_000952975.1_D1G
ftp://ftp.ncbi.nlm.nih.gov/genomes/all/GCA/000/953/015/GCA_000953015.1_Candidatus_Methylopumilus_turicensis_MMS-10A-171
ftp://ftp.ncbi.nlm.nih.gov/genomes/all/GCA/000/953/095/GCA_000953095.1_BP_3921g
ftp://ftp.ncbi.nlm.nih.gov/genomes/all/GCA/000/953/115/GCA_000953115.1_DSM1535
ftp://ftp.ncbi.nlm.nih.gov/genomes/all/GCA/000/953/235/GCA_000953235.1_ILRI181.1
ftp://ftp.ncbi.nlm.nih.gov/genomes/all/GCA/000/953/435/GCA_000953435.1_CEM1.1
ftp://ftp.ncbi.nlm.nih.gov/genomes/all/GCA/000/953/535/GCA_000953535.1_E5B
ftp://ftp.ncbi.nlm.nih.gov/genomes/all/GCA/000/953/635/GCA_000953635.1_LMI
ftp://ftp.ncbi.nlm.nih.gov/genomes/all/GCA/000/953/735/GCA_000953735.1_MVIS1
ftp://ftp.ncbi.nlm.nih.gov/genomes/all/GCA/000/954/115/GCA_000954115.1_ASM95411v1
ftp://ftp.ncbi.nlm.nih.gov/genomes/all/GCA/000/954/175/GCA_000954175.1_ASM95417v1
ftp://ftp.ncbi.nlm.nih.gov/genomes/all/GCA/000/954/195/GCA_000954195.1_ASM95419v1
ftp://ftp.ncbi.nlm.nih.gov/genomes/all/GCA/000/954/155/GCA_000954155.1_ASM95415v1
ftp://ftp.ncbi.nlm.nih.gov/genomes/all/GCA/000/961/215/GCA_000961215.1_ASM96121v1
ftp://ftp.ncbi.nlm.nih.gov/genomes/all/GCA/000/961/235/GCA_000961235.1_ASM96123v1
ftp://ftp.ncbi.nlm.nih.gov/genomes/all/GCA/000/961/315/GCA_000961315.1_ASM96131v1
ftp://ftp.ncbi.nlm.nih.gov/genomes/all/GCA/000/961/335/GCA_000961335.1_ASM96133v1
ftp://ftp.ncbi.nlm.nih.gov/genomes/all/GCA/000/961/435/GCA_000961435.1_ASM96143v1
ftp://ftp.ncbi.nlm.nih.gov/genomes/all/GCA/000/962/775/GCA_000962775.1_ASM96277v1
ftp://ftp.ncbi.nlm.nih.gov/genomes/all/GCA/000/963/515/GCA_000963515.1_ASM96351v1
ftp://ftp.ncbi.nlm.nih.gov/genomes/all/GCA/000/963/815/GCA_000963815.1_ASM96381v1
ftp://ftp.ncbi.nlm.nih.gov/genomes/all/GCA/000/757/035/GCA_000757035.2_ASM75703v2
ftp://ftp.ncbi.nlm.nih.gov/genomes/all/GCA/000/757/015/GCA_000757015.2_ASM75701v2
ftp://ftp.ncbi.nlm.nih.gov/genomes/all/GCA/000/271/665/GCA_000271665.2_ASM27166v2
ftp://ftp.ncbi.nlm.nih.gov/genomes/all/GCA/000/963/865/GCA_000963865.1_ASM96386v1
ftp://ftp.ncbi.nlm.nih.gov/genomes/all/GCA/000/688/775/GCA_000688775.2_ASM68877v2
ftp://ftp.ncbi.nlm.nih.gov/genomes/all/GCA/000/965/785/GCA_000965785.1_ASM96578v1
ftp://ftp.ncbi.nlm.nih.gov/genomes/all/GCA/000/967/285/GCA_000967285.1_ASM96728v1
ftp://ftp.ncbi.nlm.nih.gov/genomes/all/GCA/000/967/365/GCA_000967365.1_ASM96736v1
ftp://ftp.ncbi.nlm.nih.gov/genomes/all/GCA/000/931/465/GCA_000931465.1_ASM93146v1
ftp://ftp.ncbi.nlm.nih.gov/genomes/all/GCA/000/931/625/GCA_000931625.1_ASM93162v1
ftp://ftp.ncbi.nlm.nih.gov/genomes/all/GCA/000/934/305/GCA_000934305.1_ASM93430v1
ftp://ftp.ncbi.nlm.nih.gov/genomes/all/GCA/000/934/545/GCA_000934545.1_ASM93454v1
ftp://ftp.ncbi.nlm.nih.gov/genomes/all/GCA/000/935/025/GCA_000935025.1_ASM93502v1
ftp://ftp.ncbi.nlm.nih.gov/genomes/all/GCA/904/864/625/GCA_904864625.1_INF171
ftp://ftp.ncbi.nlm.nih.gov/genomes/all/GCA/000/940/995/GCA_000940995.1_ASM94099v1
ftp://ftp.ncbi.nlm.nih.gov/genomes/all/GCA/000/940/785/GCA_000940785.1_ASM94078v1
ftp://ftp.ncbi.nlm.nih.gov/genomes/all/GCA/000/940/915/GCA_000940915.1_ASM94091v1
ftp://ftp.ncbi.nlm.nih.gov/genomes/all/GCA/000/940/845/GCA_000940845.1_ASM94084v1
ftp://ftp.ncbi.nlm.nih.gov/genomes/all/GCA/000/940/975/GCA_000940975.1_ASM94097v1
ftp://ftp.ncbi.nlm.nih.gov/genomes/all/GCA/000/941/075/GCA_000941075.1_ASM94107v1
ftp://ftp.ncbi.nlm.nih.gov/genomes/all/GCA/000/947/915/GCA_000947915.1_ASM94791v1
ftp://ftp.ncbi.nlm.nih.gov/genomes/all/GCA/000/952/015/GCA_000952015.1_ASM95201v1
ftp://ftp.ncbi.nlm.nih.gov/genomes/all/GCA/000/952/955/GCA_000952955.1_EcRV308Chr
ftp://ftp.ncbi.nlm.nih.gov/genomes/all/GCA/000/953/195/GCA_000953195.1_Acholeplasma_oculi_strain_19L
ftp://ftp.ncbi.nlm.nih.gov/genomes/all/GCA/000/953/215/GCA_000953215.1_DG5
ftp://ftp.ncbi.nlm.nih.gov/genomes/all/GCA/000/953/295/GCA_000953295.1_AD-CAI.1
ftp://ftp.ncbi.nlm.nih.gov/genomes/all/GCA/000/952/935/GCA_000952935.1_CAAB7
ftp://ftp.ncbi.nlm.nih.gov/genomes/all/GCA/000/953/275/GCA_000953275.1_CD630DERM
ftp://ftp.ncbi.nlm.nih.gov/genomes/all/GCA/000/953/375/GCA_000953375.1_F38.1
ftp://ftp.ncbi.nlm.nih.gov/genomes/all/GCA/000/953/475/GCA_000953475.1_MfumSolVChr1
ftp://ftp.ncbi.nlm.nih.gov/genomes/all/GCA/000/953/495/GCA_000953495.1_SINFA
ftp://ftp.ncbi.nlm.nih.gov/genomes/all/GCA/000/953/575/GCA_000953575.1_Staphylococcus_xylosus_C2a
ftp://ftp.ncbi.nlm.nih.gov/genomes/all/GCA/000/953/695/GCA_000953695.1_AWOD1
ftp://ftp.ncbi.nlm.nih.gov/genomes/all/GCA/000/808/035/GCA_000808035.2_ASM80803v2
ftp://ftp.ncbi.nlm.nih.gov/genomes/all/GCA/000/953/315/GCA_000953315.1_Wau001
ftp://ftp.ncbi.nlm.nih.gov/genomes/all/GCA/000/953/395/GCA_000953395.1_TV-BCN.1
ftp://ftp.ncbi.nlm.nih.gov/genomes/all/GCA/000/953/415/GCA_000953415.1_AF-CAI.1
ftp://ftp.ncbi.nlm.nih.gov/genomes/all/GCA/000/953/515/GCA_000953515.1_EcHMS174Chr
ftp://ftp.ncbi.nlm.nih.gov/genomes/all/GCA/000/953/615/GCA_000953615.1_BS49Ch
ftp://ftp.ncbi.nlm.nih.gov/genomes/all/GCA/000/953/715/GCA_000953715.1_DTL3
ftp://ftp.ncbi.nlm.nih.gov/genomes/all/GCA/000/961/175/GCA_000961175.1_ASM96117v1
ftp://ftp.ncbi.nlm.nih.gov/genomes/all/GCA/000/961/275/GCA_000961275.1_ASM96127v1
ftp://ftp.ncbi.nlm.nih.gov/genomes/all/GCA/000/961/375/GCA_000961375.1_ASM96137v1
ftp://ftp.ncbi.nlm.nih.gov/genomes/all/GCA/000/961/195/GCA_000961195.1_ASM96119v1
ftp://ftp.ncbi.nlm.nih.gov/genomes/all/GCA/000/961/295/GCA_000961295.1_ASM96129v1
ftp://ftp.ncbi.nlm.nih.gov/genomes/all/GCA/000/961/395/GCA_000961395.1_ASM96139v1
ftp://ftp.ncbi.nlm.nih.gov/genomes/all/GCA/000/961/155/GCA_000961155.1_ASM96115v1
ftp://ftp.ncbi.nlm.nih.gov/genomes/all/GCA/000/961/255/GCA_000961255.1_ASM96125v1
ftp://ftp.ncbi.nlm.nih.gov/genomes/all/GCA/000/961/355/GCA_000961355.1_ASM96135v1
ftp://ftp.ncbi.nlm.nih.gov/genomes/all/GCA/000/961/455/GCA_000961455.1_ASM96145v1
ftp://ftp.ncbi.nlm.nih.gov/genomes/all/GCA/000/954/135/GCA_000954135.2_ASM95413v2
ftp://ftp.ncbi.nlm.nih.gov/genomes/all/GCA/000/963/555/GCA_000963555.1_ASM96355v1
ftp://ftp.ncbi.nlm.nih.gov/genomes/all/GCA/000/963/645/GCA_000963645.1_ASM96364v1
ftp://ftp.ncbi.nlm.nih.gov/genomes/all/GCA/000/963/635/GCA_000963635.1_ASM96363v1
ftp://ftp.ncbi.nlm.nih.gov/genomes/all/GCA/000/520/015/GCA_000520015.2_ASM52001v2
ftp://ftp.ncbi.nlm.nih.gov/genomes/all/GCA/000/963/495/GCA_000963495.1_ASM96349v1
ftp://ftp.ncbi.nlm.nih.gov/genomes/all/GCA/000/963/575/GCA_000963575.1_ASM96357v1
ftp://ftp.ncbi.nlm.nih.gov/genomes/all/GCA/000/963/675/GCA_000963675.1_ASM96367v1
ftp://ftp.ncbi.nlm.nih.gov/genomes/all/GCA/000/967/895/GCA_000967895.1_ASM96789v1
ftp://ftp.ncbi.nlm.nih.gov/genomes/all/GCA/000/968/055/GCA_000968055.1_ASM96805v1
ftp://ftp.ncbi.nlm.nih.gov/genomes/all/GCA/000/968/115/GCA_000968115.1_ASM96811v1
ftp://ftp.ncbi.nlm.nih.gov/genomes/all/GCA/000/967/915/GCA_000967915.1_ASM96791v1
ftp://ftp.ncbi.nlm.nih.gov/genomes/all/GCA/000/968/175/GCA_000968175.1_ASM96817v1
ftp://ftp.ncbi.nlm.nih.gov/genomes/all/GCA/000/968/195/GCA_000968195.1_ASM96819v1
ftp://ftp.ncbi.nlm.nih.gov/genomes/all/GCA/000/968/135/GCA_000968135.1_ASM96813v1
ftp://ftp.ncbi.nlm.nih.gov/genomes/all/GCA/000/968/155/GCA_000968155.1_ASM96815v1
ftp://ftp.ncbi.nlm.nih.gov/genomes/all/GCA/000/297/075/GCA_000297075.2_Ppseudo_final
ftp://ftp.ncbi.nlm.nih.gov/genomes/all/GCA/000/968/515/GCA_000968515.1_ASM96851v1
ftp://ftp.ncbi.nlm.nih.gov/genomes/all/GCA/000/968/335/GCA_000968335.1_ASM96833v1
ftp://ftp.ncbi.nlm.nih.gov/genomes/all/GCA/000/499/665/GCA_000499665.2_RMONA_1
ftp://ftp.ncbi.nlm.nih.gov/genomes/all/GCA/000/971/565/GCA_000971565.1_ASM97156v1
ftp://ftp.ncbi.nlm.nih.gov/genomes/all/GCA/000/971/665/GCA_000971665.1_ASM97166v1
ftp://ftp.ncbi.nlm.nih.gov/genomes/all/GCA/000/971/725/GCA_000971725.1_ASM97172v1
ftp://ftp.ncbi.nlm.nih.gov/genomes/all/GCA/000/972/805/GCA_000972805.1_ASM97280v1
ftp://ftp.ncbi.nlm.nih.gov/genomes/all/GCA/000/971/925/GCA_000971925.1_ASM97192v1
ftp://ftp.ncbi.nlm.nih.gov/genomes/all/GCA/000/972/725/GCA_000972725.1_ASM97272v1
ftp://ftp.ncbi.nlm.nih.gov/genomes/all/GCA/000/972/685/GCA_000972685.1_ASM97268v1
ftp://ftp.ncbi.nlm.nih.gov/genomes/all/GCA/000/972/745/GCA_000972745.1_ASM97274v1
ftp://ftp.ncbi.nlm.nih.gov/genomes/all/GCA/000/972/765/GCA_000972765.1_ASM97276v1
ftp://ftp.ncbi.nlm.nih.gov/genomes/all/GCA/000/973/085/GCA_000973085.1_ASM97308v1
ftp://ftp.ncbi.nlm.nih.gov/genomes/all/GCA/000/236/215/GCA_000236215.4_ASM23621v4
ftp://ftp.ncbi.nlm.nih.gov/genomes/all/GCA/000/973/125/GCA_000973125.1_ASM97312v1
ftp://ftp.ncbi.nlm.nih.gov/genomes/all/GCA/000/972/865/GCA_000972865.1_ASM97286v1
ftp://ftp.ncbi.nlm.nih.gov/genomes/all/GCA/000/986/055/GCA_000986055.1_A_England_8_2010
ftp://ftp.ncbi.nlm.nih.gov/genomes/all/GCA/000/986/075/GCA_000986075.1_A_England_12_2010
ftp://ftp.ncbi.nlm.nih.gov/genomes/all/GCA/000/986/155/GCA_000986155.1_A_England_01180016_2009
ftp://ftp.ncbi.nlm.nih.gov/genomes/all/GCA/000/986/175/GCA_000986175.1_A_England_10740707_2011
ftp://ftp.ncbi.nlm.nih.gov/genomes/all/GCA/000/986/275/GCA_000986275.1_A_England_446_2010
ftp://ftp.ncbi.nlm.nih.gov/genomes/all/GCA/000/986/375/GCA_000986375.1_A_England_331_2010
ftp://ftp.ncbi.nlm.nih.gov/genomes/all/GCA/000/986/475/GCA_000986475.1_A_England_05020665_2010
ftp://ftp.ncbi.nlm.nih.gov/genomes/all/GCA/000/986/575/GCA_000986575.1_A_England_00380719_2010
ftp://ftp.ncbi.nlm.nih.gov/genomes/all/GCA/000/986/765/GCA_000986765.1_ASM98676v1
ftp://ftp.ncbi.nlm.nih.gov/genomes/all/GCA/000/987/825/GCA_000987825.1_ASM98782v1
ftp://ftp.ncbi.nlm.nih.gov/genomes/all/GCA/000/987/875/GCA_000987875.1_ASM98787v1
ftp://ftp.ncbi.nlm.nih.gov/genomes/all/GCA/003/818/055/GCA_003818055.1_ASM381805v1
ftp://ftp.ncbi.nlm.nih.gov/genomes/all/GCA/000/988/615/GCA_000988615.1_ASM98861v1
ftp://ftp.ncbi.nlm.nih.gov/genomes/all/GCA/000/988/565/GCA_000988565.1_ASM98856v1
ftp://ftp.ncbi.nlm.nih.gov/genomes/all/GCA/000/988/685/GCA_000988685.1_ASM98868v1
ftp://ftp.ncbi.nlm.nih.gov/genomes/all/GCA/000/988/655/GCA_000988655.1_ASM98865v1
ftp://ftp.ncbi.nlm.nih.gov/genomes/all/GCA/000/988/605/GCA_000988605.1_ASM98860v1
ftp://ftp.ncbi.nlm.nih.gov/genomes/all/GCA/000/988/705/GCA_000988705.1_ASM98870v1
ftp://ftp.ncbi.nlm.nih.gov/genomes/all/GCA/000/967/135/GCA_000967135.1_CFV
ftp://ftp.ncbi.nlm.nih.gov/genomes/all/GCA/000/967/325/GCA_000967325.1_ASM96732v1
ftp://ftp.ncbi.nlm.nih.gov/genomes/all/GCA/000/967/345/GCA_000967345.1_ASM96734v1
ftp://ftp.ncbi.nlm.nih.gov/genomes/all/GCA/000/967/385/GCA_000967385.1_ASM96738v1
ftp://ftp.ncbi.nlm.nih.gov/genomes/all/GCA/000/967/405/GCA_000967405.1_ASM96740v1
ftp://ftp.ncbi.nlm.nih.gov/genomes/all/GCA/000/967/425/GCA_000967425.1_ASM96742v1
ftp://ftp.ncbi.nlm.nih.gov/genomes/all/GCA/000/967/445/GCA_000967445.1_ASM96744v1
ftp://ftp.ncbi.nlm.nih.gov/genomes/all/GCA/000/969/965/GCA_000969965.1_ASM96996v1
ftp://ftp.ncbi.nlm.nih.gov/genomes/all/GCA/000/970/065/GCA_000970065.1_ASM97006v1
ftp://ftp.ncbi.nlm.nih.gov/genomes/all/GCA/000/970/165/GCA_000970165.1_ASM97016v1
ftp://ftp.ncbi.nlm.nih.gov/genomes/all/GCA/000/970/265/GCA_000970265.1_ASM97026v1
ftp://ftp.ncbi.nlm.nih.gov/genomes/all/GCA/003/824/175/GCA_003824175.1_ASM382417v1
ftp://ftp.ncbi.nlm.nih.gov/genomes/all/GCA/000/969/885/GCA_000969885.1_ASM96988v1
ftp://ftp.ncbi.nlm.nih.gov/genomes/all/GCA/000/969/985/GCA_000969985.1_ASM96998v1
ftp://ftp.ncbi.nlm.nih.gov/genomes/all/GCA/000/970/085/GCA_000970085.1_ASM97008v1
ftp://ftp.ncbi.nlm.nih.gov/genomes/all/GCA/000/970/185/GCA_000970185.1_ASM97018v1
ftp://ftp.ncbi.nlm.nih.gov/genomes/all/GCA/000/970/285/GCA_000970285.1_ASM97028v1
ftp://ftp.ncbi.nlm.nih.gov/genomes/all/GCA/000/970/025/GCA_000970025.1_ASM97002v1
ftp://ftp.ncbi.nlm.nih.gov/genomes/all/GCA/000/970/045/GCA_000970045.1_ASM97004v1
ftp://ftp.ncbi.nlm.nih.gov/genomes/all/GCA/000/970/125/GCA_000970125.1_ASM97012v1
ftp://ftp.ncbi.nlm.nih.gov/genomes/all/GCA/000/970/145/GCA_000970145.1_ASM97014v1
ftp://ftp.ncbi.nlm.nih.gov/genomes/all/GCA/000/970/225/GCA_000970225.1_ASM97022v1
ftp://ftp.ncbi.nlm.nih.gov/genomes/all/GCA/000/970/245/GCA_000970245.1_ASM97024v1
ftp://ftp.ncbi.nlm.nih.gov/genomes/all/GCA/000/970/325/GCA_000970325.1_ASM97032v1
ftp://ftp.ncbi.nlm.nih.gov/genomes/all/GCA/000/971/615/GCA_000971615.1_ASM97161v1
ftp://ftp.ncbi.nlm.nih.gov/genomes/all/GCA/000/978/535/GCA_000978535.1_ASM97853v1
ftp://ftp.ncbi.nlm.nih.gov/genomes/all/GCA/000/978/555/GCA_000978555.1_ASM97855v1
ftp://ftp.ncbi.nlm.nih.gov/genomes/all/GCA/000/978/495/GCA_000978495.1_ASM97849v1
ftp://ftp.ncbi.nlm.nih.gov/genomes/all/GCA/000/978/575/GCA_000978575.1_ASM97857v1
ftp://ftp.ncbi.nlm.nih.gov/genomes/all/GCA/000/978/375/GCA_000978375.1_ASM97837v1
ftp://ftp.ncbi.nlm.nih.gov/genomes/all/GCA/000/988/485/GCA_000988485.1_ASM98848v1
ftp://ftp.ncbi.nlm.nih.gov/genomes/all/GCA/000/993/725/GCA_000993725.1_ASM99372v1
ftp://ftp.ncbi.nlm.nih.gov/genomes/all/GCA/000/993/745/GCA_000993745.1_ASM99374v1
ftp://ftp.ncbi.nlm.nih.gov/genomes/all/GCA/000/993/825/GCA_000993825.1_ASM99382v1
ftp://ftp.ncbi.nlm.nih.gov/genomes/all/GCA/001/005/265/GCA_001005265.1_ASM100526v1
ftp://ftp.ncbi.nlm.nih.gov/genomes/all/GCA/003/844/435/GCA_003844435.1_ASM384443v1
ftp://ftp.ncbi.nlm.nih.gov/genomes/all/GCA/001/005/905/GCA_001005905.1_ASM100590v1
ftp://ftp.ncbi.nlm.nih.gov/genomes/all/GCA/000/498/395/GCA_000498395.3_ASM49839v3
ftp://ftp.ncbi.nlm.nih.gov/genomes/all/GCA/001/006/045/GCA_001006045.1_ASM100604v1
ftp://ftp.ncbi.nlm.nih.gov/genomes/all/GCA/001/006/005/GCA_001006005.1_ASM100600v1
ftp://ftp.ncbi.nlm.nih.gov/genomes/all/GCA/001/006/025/GCA_001006025.1_ASM100602v1
ftp://ftp.ncbi.nlm.nih.gov/genomes/all/GCA/000/737/325/GCA_000737325.2_ASM73732v2
ftp://ftp.ncbi.nlm.nih.gov/genomes/all/GCA/000/734/895/GCA_000734895.2_ASM73489v2
ftp://ftp.ncbi.nlm.nih.gov/genomes/all/GCA/001/005/985/GCA_001005985.1_ASM100598v1
ftp://ftp.ncbi.nlm.nih.gov/genomes/all/GCA/000/965/745/GCA_000965745.1_ASM96574v1
ftp://ftp.ncbi.nlm.nih.gov/genomes/all/GCA/000/965/765/GCA_000965765.1_ASM96576v1
ftp://ftp.ncbi.nlm.nih.gov/genomes/all/GCA/000/164/985/GCA_000164985.2_ASM16498v2
ftp://ftp.ncbi.nlm.nih.gov/genomes/all/GCA/000/967/115/GCA_000967115.1_CT1
ftp://ftp.ncbi.nlm.nih.gov/genomes/all/GCA/000/967/155/GCA_000967155.1_HUSEC2011CHR1
ftp://ftp.ncbi.nlm.nih.gov/genomes/all/GCA/000/304/355/GCA_000304355.2_Mb_MS2
ftp://ftp.ncbi.nlm.nih.gov/genomes/all/GCA/000/968/835/GCA_000968835.1_ASM96883v1
ftp://ftp.ncbi.nlm.nih.gov/genomes/all/GCA/000/969/225/GCA_000969225.1_ASM96922v1
ftp://ftp.ncbi.nlm.nih.gov/genomes/all/GCA/000/969/265/GCA_000969265.1_ASM96926v1
ftp://ftp.ncbi.nlm.nih.gov/genomes/all/GCA/000/968/945/GCA_000968945.1_ASM96894v1
ftp://ftp.ncbi.nlm.nih.gov/genomes/all/GCA/000/969/235/GCA_000969235.1_ASM96923v1
ftp://ftp.ncbi.nlm.nih.gov/genomes/all/GCA/000/969/765/GCA_000969765.1_ASM96976v1
ftp://ftp.ncbi.nlm.nih.gov/genomes/all/GCA/000/969/945/GCA_000969945.1_ASM96994v1
ftp://ftp.ncbi.nlm.nih.gov/genomes/all/GCA/000/969/685/GCA_000969685.1_ASM96968v1
ftp://ftp.ncbi.nlm.nih.gov/genomes/all/GCA/000/969/925/GCA_000969925.1_ASM96992v1
ftp://ftp.ncbi.nlm.nih.gov/genomes/all/GCA/000/974/865/GCA_000974865.1_ASM97486v1
ftp://ftp.ncbi.nlm.nih.gov/genomes/all/GCA/000/974/885/GCA_000974885.1_ASM97488v1
ftp://ftp.ncbi.nlm.nih.gov/genomes/all/GCA/000/975/245/GCA_000975245.1_ASM97524v1
ftp://ftp.ncbi.nlm.nih.gov/genomes/all/GCA/000/981/485/GCA_000981485.1_EcoliK12AG100
ftp://ftp.ncbi.nlm.nih.gov/genomes/all/GCA/000/981/585/GCA_000981585.1_SBR5_T_
ftp://ftp.ncbi.nlm.nih.gov/genomes/all/GCA/000/981/825/GCA_000981825.1_ASM98182v1
ftp://ftp.ncbi.nlm.nih.gov/genomes/all/GCA/000/981/505/GCA_000981505.1_Candidatus_Methylopumilus_planktonicus_MMS-2-53
ftp://ftp.ncbi.nlm.nih.gov/genomes/all/GCA/000/981/525/GCA_000981525.1_L_piscium
ftp://ftp.ncbi.nlm.nih.gov/genomes/all/GCA/000/981/845/GCA_000981845.1_ASM98184v1
ftp://ftp.ncbi.nlm.nih.gov/genomes/all/GCA/000/981/565/GCA_000981565.1_W1
ftp://ftp.ncbi.nlm.nih.gov/genomes/all/GCA/000/981/805/GCA_000981805.1_ASM98180v1
ftp://ftp.ncbi.nlm.nih.gov/genomes/all/GCA/000/981/765/GCA_000981765.1_ASM98176v1
ftp://ftp.ncbi.nlm.nih.gov/genomes/all/GCA/000/982/715/GCA_000982715.1_ASM98271v1
ftp://ftp.ncbi.nlm.nih.gov/genomes/all/GCA/000/982/825/GCA_000982825.1_ASM98282v1
ftp://ftp.ncbi.nlm.nih.gov/genomes/all/GCA/000/982/695/GCA_000982695.1_ASM98269v1
ftp://ftp.ncbi.nlm.nih.gov/genomes/all/GCA/000/987/835/GCA_000987835.1_ASM98783v1
ftp://ftp.ncbi.nlm.nih.gov/genomes/all/GCA/000/987/865/GCA_000987865.1_ASM98786v1
ftp://ftp.ncbi.nlm.nih.gov/genomes/all/GCA/000/988/355/GCA_000988355.1_ASM98835v1
ftp://ftp.ncbi.nlm.nih.gov/genomes/all/GCA/000/988/465/GCA_000988465.1_ASM98846v1
ftp://ftp.ncbi.nlm.nih.gov/genomes/all/GCA/000/988/065/GCA_000988065.1_ASM98806v1
ftp://ftp.ncbi.nlm.nih.gov/genomes/all/GCA/000/987/925/GCA_000987925.1_ASM98792v1
ftp://ftp.ncbi.nlm.nih.gov/genomes/all/GCA/000/988/425/GCA_000988425.1_ASM98842v1
ftp://ftp.ncbi.nlm.nih.gov/genomes/all/GCA/000/988/345/GCA_000988345.1_ASM98834v1
ftp://ftp.ncbi.nlm.nih.gov/genomes/all/GCA/000/988/385/GCA_000988385.1_ASM98838v1
ftp://ftp.ncbi.nlm.nih.gov/genomes/all/GCA/000/988/395/GCA_000988395.1_ASM98839v1
ftp://ftp.ncbi.nlm.nih.gov/genomes/all/GCA/000/988/445/GCA_000988445.1_ASM98844v1
ftp://ftp.ncbi.nlm.nih.gov/genomes/all/GCA/000/993/805/GCA_000993805.1_ASM99380v1
ftp://ftp.ncbi.nlm.nih.gov/genomes/all/GCA/000/993/765/GCA_000993765.1_ASM99376v1
ftp://ftp.ncbi.nlm.nih.gov/genomes/all/GCA/000/963/835/GCA_000963835.1_ASM96383v1
ftp://ftp.ncbi.nlm.nih.gov/genomes/all/GCA/000/734/975/GCA_000734975.2_ASM73497v2
ftp://ftp.ncbi.nlm.nih.gov/genomes/all/GCA/000/964/565/GCA_000964565.1_ASM96456v1
ftp://ftp.ncbi.nlm.nih.gov/genomes/all/GCA/000/146/875/GCA_000146875.2_ASM14687v2
ftp://ftp.ncbi.nlm.nih.gov/genomes/all/GCA/000/430/145/GCA_000430145.3_ASM43014v3
ftp://ftp.ncbi.nlm.nih.gov/genomes/all/GCA/000/968/375/GCA_000968375.1_ASM96837v1
ftp://ftp.ncbi.nlm.nih.gov/genomes/all/GCA/000/968/535/GCA_000968535.1_ASM96853v1
ftp://ftp.ncbi.nlm.nih.gov/genomes/all/GCA/000/969/905/GCA_000969905.1_ASM96990v1
ftp://ftp.ncbi.nlm.nih.gov/genomes/all/GCA/000/970/005/GCA_000970005.1_ASM97000v1
ftp://ftp.ncbi.nlm.nih.gov/genomes/all/GCA/000/970/205/GCA_000970205.1_ASM97020v1
ftp://ftp.ncbi.nlm.nih.gov/genomes/all/GCA/000/970/305/GCA_000970305.1_ASM97030v1
ftp://ftp.ncbi.nlm.nih.gov/genomes/all/GCA/000/971/705/GCA_000971705.1_ASM97170v1
ftp://ftp.ncbi.nlm.nih.gov/genomes/all/GCA/000/971/765/GCA_000971765.1_ASM97176v1
ftp://ftp.ncbi.nlm.nih.gov/genomes/all/GCA/000/973/565/GCA_000973565.1_ASM97356v1
ftp://ftp.ncbi.nlm.nih.gov/genomes/all/GCA/000/973/105/GCA_000973105.1_ASM97310v1
ftp://ftp.ncbi.nlm.nih.gov/genomes/all/GCA/000/973/485/GCA_000973485.1_ASM97348v1
ftp://ftp.ncbi.nlm.nih.gov/genomes/all/GCA/000/973/585/GCA_000973585.1_ASM97358v1
ftp://ftp.ncbi.nlm.nih.gov/genomes/all/GCA/000/973/725/GCA_000973725.1_ASM97372v1
ftp://ftp.ncbi.nlm.nih.gov/genomes/all/GCA/000/973/505/GCA_000973505.1_ASM97350v1
ftp://ftp.ncbi.nlm.nih.gov/genomes/all/GCA/000/973/525/GCA_000973525.1_ASM97352v1
ftp://ftp.ncbi.nlm.nih.gov/genomes/all/GCA/000/973/605/GCA_000973605.1_ASM97360v1
ftp://ftp.ncbi.nlm.nih.gov/genomes/all/GCA/000/973/625/GCA_000973625.1_ASM97362v1
ftp://ftp.ncbi.nlm.nih.gov/genomes/all/GCA/000/973/645/GCA_000973645.1_ASM97364v1
ftp://ftp.ncbi.nlm.nih.gov/genomes/all/GCA/000/973/705/GCA_000973705.1_ASM97370v1
ftp://ftp.ncbi.nlm.nih.gov/genomes/all/GCA/000/973/545/GCA_000973545.1_ASM97354v1
ftp://ftp.ncbi.nlm.nih.gov/genomes/all/GCA/000/530/255/GCA_000530255.2_HT-SESP2A
ftp://ftp.ncbi.nlm.nih.gov/genomes/all/GCA/000/530/235/GCA_000530235.2_HT-SEG25
ftp://ftp.ncbi.nlm.nih.gov/genomes/all/GCA/000/974/535/GCA_000974535.1_ASM97453v1
ftp://ftp.ncbi.nlm.nih.gov/genomes/all/GCA/000/974/425/GCA_000974425.1_ASM97442v1
ftp://ftp.ncbi.nlm.nih.gov/genomes/all/GCA/000/974/505/GCA_000974505.1_ASM97450v1
ftp://ftp.ncbi.nlm.nih.gov/genomes/all/GCA/000/974/575/GCA_000974575.1_ASM97457v1
ftp://ftp.ncbi.nlm.nih.gov/genomes/all/GCA/000/974/405/GCA_000974405.1_ASM97440v1
ftp://ftp.ncbi.nlm.nih.gov/genomes/all/GCA/000/974/465/GCA_000974465.1_ASM97446v1
ftp://ftp.ncbi.nlm.nih.gov/genomes/all/GCA/000/974/825/GCA_000974825.1_ASM97482v1
ftp://ftp.ncbi.nlm.nih.gov/genomes/all/GCA/000/975/175/GCA_000975175.1_ASM97517v1
ftp://ftp.ncbi.nlm.nih.gov/genomes/all/GCA/000/980/835/GCA_000980835.1_ASM98083v1
ftp://ftp.ncbi.nlm.nih.gov/genomes/all/GCA/000/980/815/GCA_000980815.1_ASM98081v1
ftp://ftp.ncbi.nlm.nih.gov/genomes/all/GCA/000/981/545/GCA_000981545.1_Y1
ftp://ftp.ncbi.nlm.nih.gov/genomes/all/GCA/000/986/115/GCA_000986115.1_A_England_05120003_2010
ftp://ftp.ncbi.nlm.nih.gov/genomes/all/GCA/000/986/215/GCA_000986215.1_A_England_05100298_2010
ftp://ftp.ncbi.nlm.nih.gov/genomes/all/GCA/000/986/315/GCA_000986315.1_A_England_WTSI1832_2010
ftp://ftp.ncbi.nlm.nih.gov/genomes/all/GCA/000/986/095/GCA_000986095.1_A_England_251_2011
ftp://ftp.ncbi.nlm.nih.gov/genomes/all/GCA/000/986/195/GCA_000986195.1_A_England_05040138_2010
ftp://ftp.ncbi.nlm.nih.gov/genomes/all/GCA/000/986/295/GCA_000986295.1_A_England_245_2011
ftp://ftp.ncbi.nlm.nih.gov/genomes/all/GCA/000/986/395/GCA_000986395.1_A_England_WTSI1778_2009
ftp://ftp.ncbi.nlm.nih.gov/genomes/all/GCA/000/986/495/GCA_000986495.1_A_England_671_2010
ftp://ftp.ncbi.nlm.nih.gov/genomes/all/GCA/000/986/595/GCA_000986595.1_A_England_00380718_2010
ftp://ftp.ncbi.nlm.nih.gov/genomes/all/GCA/000/986/135/GCA_000986135.1_A_England_697_2010
ftp://ftp.ncbi.nlm.nih.gov/genomes/all/GCA/000/986/235/GCA_000986235.1_A_England_01220736_2009
ftp://ftp.ncbi.nlm.nih.gov/genomes/all/GCA/000/986/255/GCA_000986255.1_A_England_676_2010
ftp://ftp.ncbi.nlm.nih.gov/genomes/all/GCA/000/986/335/GCA_000986335.1_A_England_675_2010
ftp://ftp.ncbi.nlm.nih.gov/genomes/all/GCA/000/986/355/GCA_000986355.1_A_England_701_2010
ftp://ftp.ncbi.nlm.nih.gov/genomes/all/GCA/000/986/435/GCA_000986435.1_A_England_10820742_2010
ftp://ftp.ncbi.nlm.nih.gov/genomes/all/GCA/000/986/515/GCA_000986515.1_A_England_9_2010
ftp://ftp.ncbi.nlm.nih.gov/genomes/all/GCA/000/986/535/GCA_000986535.1_A_England_10740579_2010
ftp://ftp.ncbi.nlm.nih.gov/genomes/all/GCA/000/986/615/GCA_000986615.1_A_England_673_2010
ftp://ftp.ncbi.nlm.nih.gov/genomes/all/GCA/000/986/455/GCA_000986455.1_A_England_10740571_2010
ftp://ftp.ncbi.nlm.nih.gov/genomes/all/GCA/000/986/555/GCA_000986555.1_A_England_32_2010
ftp://ftp.ncbi.nlm.nih.gov/genomes/all/GCA/001/021/065/GCA_001021065.1_ASM102106v1
ftp://ftp.ncbi.nlm.nih.gov/genomes/all/GCA/001/037/985/GCA_001037985.1_ASM103798v1
ftp://ftp.ncbi.nlm.nih.gov/genomes/all/GCA/001/006/525/GCA_001006525.1_ASM100652v1
ftp://ftp.ncbi.nlm.nih.gov/genomes/all/GCA/001/007/875/GCA_001007875.1_ASM100787v1
ftp://ftp.ncbi.nlm.nih.gov/genomes/all/GCA/001/007/975/GCA_001007975.1_ASM100797v1
ftp://ftp.ncbi.nlm.nih.gov/genomes/all/GCA/001/007/995/GCA_001007995.1_ASM100799v1
ftp://ftp.ncbi.nlm.nih.gov/genomes/all/GCA/000/955/905/GCA_000955905.3_ASM95590v3
ftp://ftp.ncbi.nlm.nih.gov/genomes/all/GCA/001/010/485/GCA_001010485.1_ASM101048v1
ftp://ftp.ncbi.nlm.nih.gov/genomes/all/GCA/001/010/765/GCA_001010765.1_ASM101076v1
ftp://ftp.ncbi.nlm.nih.gov/genomes/all/GCA/001/010/825/GCA_001010825.1_ASM101082v1
ftp://ftp.ncbi.nlm.nih.gov/genomes/all/GCA/000/486/365/GCA_000486365.2_ASM48636v2
ftp://ftp.ncbi.nlm.nih.gov/genomes/all/GCA/000/978/785/GCA_000978785.2_ASM97878v2
ftp://ftp.ncbi.nlm.nih.gov/genomes/all/GCA/001/011/095/GCA_001011095.1_ASM101109v1
ftp://ftp.ncbi.nlm.nih.gov/genomes/all/GCA/001/010/805/GCA_001010805.1_ASM101080v1
ftp://ftp.ncbi.nlm.nih.gov/genomes/all/GCA/001/010/845/GCA_001010845.1_ASM101084v1
ftp://ftp.ncbi.nlm.nih.gov/genomes/all/GCA/000/335/875/GCA_000335875.2_ASM33587v2
ftp://ftp.ncbi.nlm.nih.gov/genomes/all/GCA/000/168/355/GCA_000168355.3_ASM16835v3
ftp://ftp.ncbi.nlm.nih.gov/genomes/all/GCA/001/011/035/GCA_001011035.1_ASM101103v1
ftp://ftp.ncbi.nlm.nih.gov/genomes/all/GCA/001/011/155/GCA_001011155.1_ASM101115v1
ftp://ftp.ncbi.nlm.nih.gov/genomes/all/GCA/001/011/115/GCA_001011115.1_ASM101111v1
ftp://ftp.ncbi.nlm.nih.gov/genomes/all/GCA/001/011/135/GCA_001011135.1_ASM101113v1
ftp://ftp.ncbi.nlm.nih.gov/genomes/all/GCA/000/814/165/GCA_000814165.3_ASM81416v3
ftp://ftp.ncbi.nlm.nih.gov/genomes/all/GCA/001/014/285/GCA_001014285.1_ASM101428v1
ftp://ftp.ncbi.nlm.nih.gov/genomes/all/GCA/001/015/095/GCA_001015095.1_ASM101509v1
ftp://ftp.ncbi.nlm.nih.gov/genomes/all/GCA/001/020/985/GCA_001020985.1_ASM102098v1
ftp://ftp.ncbi.nlm.nih.gov/genomes/all/GCA/001/021/085/GCA_001021085.1_ASM102108v1
ftp://ftp.ncbi.nlm.nih.gov/genomes/all/GCA/001/021/045/GCA_001021045.1_ASM102104v1
ftp://ftp.ncbi.nlm.nih.gov/genomes/all/GCA/001/021/615/GCA_001021615.1_APECO18
ftp://ftp.ncbi.nlm.nih.gov/genomes/all/GCA/001/021/385/GCA_001021385.1_ASM102138v1
ftp://ftp.ncbi.nlm.nih.gov/genomes/all/GCA/001/021/595/GCA_001021595.1_ASM102159v1
ftp://ftp.ncbi.nlm.nih.gov/genomes/all/GCA/001/021/855/GCA_001021855.1_ASM102185v1
ftp://ftp.ncbi.nlm.nih.gov/genomes/all/GCA/001/021/955/GCA_001021955.1_ASM102195v1
ftp://ftp.ncbi.nlm.nih.gov/genomes/all/GCA/001/022/055/GCA_001022055.1_ASM102205v1
ftp://ftp.ncbi.nlm.nih.gov/genomes/all/GCA/001/022/155/GCA_001022155.1_ASM102215v1
ftp://ftp.ncbi.nlm.nih.gov/genomes/all/GCA/001/022/255/GCA_001022255.1_ASM102225v1
ftp://ftp.ncbi.nlm.nih.gov/genomes/all/GCA/001/021/875/GCA_001021875.1_ASM102187v1
ftp://ftp.ncbi.nlm.nih.gov/genomes/all/GCA/001/021/975/GCA_001021975.1_ASM102197v1
ftp://ftp.ncbi.nlm.nih.gov/genomes/all/GCA/001/021/935/GCA_001021935.1_ASM102193v1
ftp://ftp.ncbi.nlm.nih.gov/genomes/all/GCA/001/022/035/GCA_001022035.1_ASM102203v1
ftp://ftp.ncbi.nlm.nih.gov/genomes/all/GCA/001/022/135/GCA_001022135.1_ASM102213v1
ftp://ftp.ncbi.nlm.nih.gov/genomes/all/GCA/001/022/235/GCA_001022235.1_ASM102223v1
ftp://ftp.ncbi.nlm.nih.gov/genomes/all/GCA/001/021/895/GCA_001021895.1_ASM102189v1
ftp://ftp.ncbi.nlm.nih.gov/genomes/all/GCA/001/021/915/GCA_001021915.1_ASM102191v1
ftp://ftp.ncbi.nlm.nih.gov/genomes/all/GCA/001/021/995/GCA_001021995.1_ASM102199v1
ftp://ftp.ncbi.nlm.nih.gov/genomes/all/GCA/001/022/015/GCA_001022015.1_ASM102201v1
ftp://ftp.ncbi.nlm.nih.gov/genomes/all/GCA/001/022/095/GCA_001022095.1_ASM102209v1
ftp://ftp.ncbi.nlm.nih.gov/genomes/all/GCA/001/022/115/GCA_001022115.1_ASM102211v1
ftp://ftp.ncbi.nlm.nih.gov/genomes/all/GCA/001/022/215/GCA_001022215.1_ASM102221v1
ftp://ftp.ncbi.nlm.nih.gov/genomes/all/GCA/001/022/075/GCA_001022075.1_ASM102207v1
ftp://ftp.ncbi.nlm.nih.gov/genomes/all/GCA/001/022/175/GCA_001022175.1_ASM102217v1
ftp://ftp.ncbi.nlm.nih.gov/genomes/all/GCA/001/022/195/GCA_001022195.1_ASM102219v1
ftp://ftp.ncbi.nlm.nih.gov/genomes/all/GCA/001/022/275/GCA_001022275.1_ASM102227v1
ftp://ftp.ncbi.nlm.nih.gov/genomes/all/GCA/001/022/295/GCA_001022295.1_ASM102229v1
ftp://ftp.ncbi.nlm.nih.gov/genomes/all/GCA/001/027/045/GCA_001027045.1_ASM102704v1
ftp://ftp.ncbi.nlm.nih.gov/genomes/all/GCA/001/027/165/GCA_001027165.1_ASM102716v1
ftp://ftp.ncbi.nlm.nih.gov/genomes/all/GCA/001/027/265/GCA_001027265.1_ASM102726v1
ftp://ftp.ncbi.nlm.nih.gov/genomes/all/GCA/001/027/285/GCA_001027285.1_ASM102728v1
ftp://ftp.ncbi.nlm.nih.gov/genomes/all/GCA/001/027/545/GCA_001027545.1_ASM102754v1
ftp://ftp.ncbi.nlm.nih.gov/genomes/all/GCA/001/028/085/GCA_001028085.1_ASM102808v1
ftp://ftp.ncbi.nlm.nih.gov/genomes/all/GCA/001/028/645/GCA_001028645.1_ASM102864v1
ftp://ftp.ncbi.nlm.nih.gov/genomes/all/GCA/001/028/625/GCA_001028625.1_ASM102862v1
ftp://ftp.ncbi.nlm.nih.gov/genomes/all/GCA/001/028/705/GCA_001028705.1_ASM102870v1
ftp://ftp.ncbi.nlm.nih.gov/genomes/all/GCA/001/028/665/GCA_001028665.1_ASM102866v1
ftp://ftp.ncbi.nlm.nih.gov/genomes/all/GCA/001/029/145/GCA_001029145.1_ASM102914v1
ftp://ftp.ncbi.nlm.nih.gov/genomes/all/GCA/001/029/695/GCA_001029695.1_ASM102969v1
ftp://ftp.ncbi.nlm.nih.gov/genomes/all/GCA/001/039/805/GCA_001039805.1_A_England_12240612_2010
ftp://ftp.ncbi.nlm.nih.gov/genomes/all/GCA/001/010/285/GCA_001010285.1_ASM101028v1
ftp://ftp.ncbi.nlm.nih.gov/genomes/all/GCA/001/010/505/GCA_001010505.1_ASM101050v1
ftp://ftp.ncbi.nlm.nih.gov/genomes/all/GCA/001/013/645/GCA_001013645.1_A_England_05020662_2010
ftp://ftp.ncbi.nlm.nih.gov/genomes/all/GCA/001/013/665/GCA_001013665.1_A_England_10740571_2010
ftp://ftp.ncbi.nlm.nih.gov/genomes/all/GCA/001/013/765/GCA_001013765.1_A_England_10740664_2011
ftp://ftp.ncbi.nlm.nih.gov/genomes/all/GCA/001/013/865/GCA_001013865.1_A_England_10740688_2010
ftp://ftp.ncbi.nlm.nih.gov/genomes/all/GCA/001/013/965/GCA_001013965.1_A_England_688_2010
ftp://ftp.ncbi.nlm.nih.gov/genomes/all/GCA/001/014/005/GCA_001014005.1_A_England_01180007_2010
ftp://ftp.ncbi.nlm.nih.gov/genomes/all/GCA/001/013/605/GCA_001013605.1_A_England_29_2010
ftp://ftp.ncbi.nlm.nih.gov/genomes/all/GCA/001/013/625/GCA_001013625.1_A_England_468_2010
ftp://ftp.ncbi.nlm.nih.gov/genomes/all/GCA/001/013/725/GCA_001013725.1_A_England_11_2010
ftp://ftp.ncbi.nlm.nih.gov/genomes/all/GCA/001/013/825/GCA_001013825.1_A_England_05100297_2010
ftp://ftp.ncbi.nlm.nih.gov/genomes/all/GCA/001/013/565/GCA_001013565.1_BPD420
ftp://ftp.ncbi.nlm.nih.gov/genomes/all/GCA/001/013/685/GCA_001013685.1_A_England_00380710_2010
ftp://ftp.ncbi.nlm.nih.gov/genomes/all/GCA/001/013/705/GCA_001013705.1_A_England_WTSI1807_2010
ftp://ftp.ncbi.nlm.nih.gov/genomes/all/GCA/001/013/785/GCA_001013785.1_A_England_21680633_2010
ftp://ftp.ncbi.nlm.nih.gov/genomes/all/GCA/001/013/805/GCA_001013805.1_A_England_688_2010
ftp://ftp.ncbi.nlm.nih.gov/genomes/all/GCA/001/013/885/GCA_001013885.1_A_England_10820733_2010
ftp://ftp.ncbi.nlm.nih.gov/genomes/all/GCA/001/013/745/GCA_001013745.1_A_England_WTSI1769_2010
ftp://ftp.ncbi.nlm.nih.gov/genomes/all/GCA/001/013/845/GCA_001013845.1_A_England_687_2010
ftp://ftp.ncbi.nlm.nih.gov/genomes/all/GCA/001/013/945/GCA_001013945.1_A_England_694_2010
ftp://ftp.ncbi.nlm.nih.gov/genomes/all/GCA/001/014/065/GCA_001014065.1_A_England_00380709_2010
ftp://ftp.ncbi.nlm.nih.gov/genomes/all/GCA/001/014/165/GCA_001014165.1_A_England_WTSI1826_2010
ftp://ftp.ncbi.nlm.nih.gov/genomes/all/GCA/001/014/265/GCA_001014265.1_A_England_377_2010
ftp://ftp.ncbi.nlm.nih.gov/genomes/all/GCA/001/014/085/GCA_001014085.1_A_England_04980053_2010
ftp://ftp.ncbi.nlm.nih.gov/genomes/all/GCA/001/014/105/GCA_001014105.1_A_England_04900053_2010
ftp://ftp.ncbi.nlm.nih.gov/genomes/all/GCA/001/014/185/GCA_001014185.1_A_England_10740561_2010
ftp://ftp.ncbi.nlm.nih.gov/genomes/all/GCA/001/014/205/GCA_001014205.1_A_England_05020673_2010
ftp://ftp.ncbi.nlm.nih.gov/genomes/all/GCA/001/013/925/GCA_001013925.1_A_England_717_2010
ftp://ftp.ncbi.nlm.nih.gov/genomes/all/GCA/001/014/045/GCA_001014045.1_A_England_132_2011
ftp://ftp.ncbi.nlm.nih.gov/genomes/all/GCA/001/014/145/GCA_001014145.1_A_England_10820734_2010
ftp://ftp.ncbi.nlm.nih.gov/genomes/all/GCA/001/014/245/GCA_001014245.1_A_England_393_2010
ftp://ftp.ncbi.nlm.nih.gov/genomes/all/GCA/001/014/305/GCA_001014305.1_ASM101430v1
ftp://ftp.ncbi.nlm.nih.gov/genomes/all/GCA/003/824/275/GCA_003824275.1_ASM382427v1
ftp://ftp.ncbi.nlm.nih.gov/genomes/all/GCA/001/020/955/GCA_001020955.1_ASM102095v1
ftp://ftp.ncbi.nlm.nih.gov/genomes/all/GCA/001/020/205/GCA_001020205.1_ASM102020v1
ftp://ftp.ncbi.nlm.nih.gov/genomes/all/GCA/001/021/025/GCA_001021025.1_ASM102102v1
ftp://ftp.ncbi.nlm.nih.gov/genomes/all/GCA/001/025/155/GCA_001025155.1_ASM102515v1
ftp://ftp.ncbi.nlm.nih.gov/genomes/all/GCA/001/025/175/GCA_001025175.1_ASM102517v1
ftp://ftp.ncbi.nlm.nih.gov/genomes/all/GCA/001/025/195/GCA_001025195.1_ASM102519v1
ftp://ftp.ncbi.nlm.nih.gov/genomes/all/GCA/001/025/215/GCA_001025215.1_ASM102521v1
ftp://ftp.ncbi.nlm.nih.gov/genomes/all/GCA/001/026/965/GCA_001026965.1_ASM102696v1
ftp://ftp.ncbi.nlm.nih.gov/genomes/all/GCA/001/026/985/GCA_001026985.1_ASM102698v1
ftp://ftp.ncbi.nlm.nih.gov/genomes/all/GCA/001/027/065/GCA_001027065.1_ASM102706v1
ftp://ftp.ncbi.nlm.nih.gov/genomes/all/GCA/001/027/085/GCA_001027085.1_ASM102708v1
ftp://ftp.ncbi.nlm.nih.gov/genomes/all/GCA/001/027/205/GCA_001027205.1_ASM102720v1
ftp://ftp.ncbi.nlm.nih.gov/genomes/all/GCA/001/027/005/GCA_001027005.1_ASM102700v1
ftp://ftp.ncbi.nlm.nih.gov/genomes/all/GCA/001/027/105/GCA_001027105.1_ASM102710v1
ftp://ftp.ncbi.nlm.nih.gov/genomes/all/GCA/001/027/225/GCA_001027225.1_ASM102722v1
ftp://ftp.ncbi.nlm.nih.gov/genomes/all/GCA/000/219/515/GCA_000219515.3_ASM21951v3
ftp://ftp.ncbi.nlm.nih.gov/genomes/all/GCA/001/038/625/GCA_001038625.1_ASM103862v1
ftp://ftp.ncbi.nlm.nih.gov/genomes/all/GCA/001/039/495/GCA_001039495.1_ASM103949v1
ftp://ftp.ncbi.nlm.nih.gov/genomes/all/GCA/000/466/785/GCA_000466785.3_ASM46678v3
ftp://ftp.ncbi.nlm.nih.gov/genomes/all/GCA/001/039/825/GCA_001039825.1_A_England_10740681_2010
ftp://ftp.ncbi.nlm.nih.gov/genomes/all/GCA/001/008/015/GCA_001008015.1_ASM100801v1
ftp://ftp.ncbi.nlm.nih.gov/genomes/all/GCA/001/013/905/GCA_001013905.1_sleC34
ftp://ftp.ncbi.nlm.nih.gov/genomes/all/GCA/001/014/025/GCA_001014025.1_A_England_692_2010
ftp://ftp.ncbi.nlm.nih.gov/genomes/all/GCA/001/014/125/GCA_001014125.1_A_England_11520759_2011
ftp://ftp.ncbi.nlm.nih.gov/genomes/all/GCA/001/014/225/GCA_001014225.1_A_England_01180018_2010
ftp://ftp.ncbi.nlm.nih.gov/genomes/all/GCA/001/019/645/GCA_001019645.1_ASM101964v1
ftp://ftp.ncbi.nlm.nih.gov/genomes/all/GCA/001/019/635/GCA_001019635.1_ASM101963v1
ftp://ftp.ncbi.nlm.nih.gov/genomes/all/GCA/001/019/675/GCA_001019675.1_ASM101967v1
ftp://ftp.ncbi.nlm.nih.gov/genomes/all/GCA/001/019/695/GCA_001019695.1_ASM101969v1
ftp://ftp.ncbi.nlm.nih.gov/genomes/all/GCA/001/025/135/GCA_001025135.1_ASM102513v1
ftp://ftp.ncbi.nlm.nih.gov/genomes/all/GCA/001/026/925/GCA_001026925.1_ASM102692v1
ftp://ftp.ncbi.nlm.nih.gov/genomes/all/GCA/001/027/025/GCA_001027025.1_ASM102702v1
ftp://ftp.ncbi.nlm.nih.gov/genomes/all/GCA/001/027/125/GCA_001027125.1_ASM102712v1
ftp://ftp.ncbi.nlm.nih.gov/genomes/all/GCA/001/027/245/GCA_001027245.1_ASM102724v1
ftp://ftp.ncbi.nlm.nih.gov/genomes/all/GCA/001/029/125/GCA_001029125.1_ASM102912v1
ftp://ftp.ncbi.nlm.nih.gov/genomes/all/GCA/001/029/635/GCA_001029635.1_ASM102963v1
ftp://ftp.ncbi.nlm.nih.gov/genomes/all/GCA/001/029/715/GCA_001029715.1_ASM102971v1
ftp://ftp.ncbi.nlm.nih.gov/genomes/all/GCA/001/029/735/GCA_001029735.1_ASM102973v1
ftp://ftp.ncbi.nlm.nih.gov/genomes/all/GCA/001/029/815/GCA_001029815.1_ASM102981v1
ftp://ftp.ncbi.nlm.nih.gov/genomes/all/GCA/001/029/835/GCA_001029835.1_ASM102983v1
ftp://ftp.ncbi.nlm.nih.gov/genomes/all/GCA/003/822/275/GCA_003822275.1_ASM382227v1
ftp://ftp.ncbi.nlm.nih.gov/genomes/all/GCA/001/038/645/GCA_001038645.1_ASM103864v1
ftp://ftp.ncbi.nlm.nih.gov/genomes/all/GCA/001/039/415/GCA_001039415.1_ASM103941v1
ftp://ftp.ncbi.nlm.nih.gov/genomes/all/GCA/001/006/725/GCA_001006725.1_A_England_10_2010
ftp://ftp.ncbi.nlm.nih.gov/genomes/all/GCA/001/006/825/GCA_001006825.1_A_England_343_2010
ftp://ftp.ncbi.nlm.nih.gov/genomes/all/GCA/001/006/685/GCA_001006685.1_A_England_719_2010
ftp://ftp.ncbi.nlm.nih.gov/genomes/all/GCA/001/006/885/GCA_001006885.1_A_England_WTSI1781_2011
ftp://ftp.ncbi.nlm.nih.gov/genomes/all/GCA/001/006/905/GCA_001006905.1_A_England_05160420_2010
ftp://ftp.ncbi.nlm.nih.gov/genomes/all/GCA/001/007/005/GCA_001007005.1_Pseudomonas_sp._strain_CCOS_191
ftp://ftp.ncbi.nlm.nih.gov/genomes/all/GCA/001/007/085/GCA_001007085.1_Wien3
ftp://ftp.ncbi.nlm.nih.gov/genomes/all/GCA/001/007/105/GCA_001007105.1_CV14
ftp://ftp.ncbi.nlm.nih.gov/genomes/all/GCA/001/006/865/GCA_001006865.1_A_England_10740704_2011
ftp://ftp.ncbi.nlm.nih.gov/genomes/all/GCA/001/007/065/GCA_001007065.1_CWL011
ftp://ftp.ncbi.nlm.nih.gov/genomes/all/GCA/001/007/915/GCA_001007915.1_ASM100791v1
ftp://ftp.ncbi.nlm.nih.gov/genomes/all/GCA/001/006/925/GCA_001006925.1_A_England_WTSI2051_2011
ftp://ftp.ncbi.nlm.nih.gov/genomes/all/GCA/001/007/025/GCA_001007025.1_Wien1
ftp://ftp.ncbi.nlm.nih.gov/genomes/all/GCA/001/007/125/GCA_001007125.1_CM1
ftp://ftp.ncbi.nlm.nih.gov/genomes/all/GCA/001/007/935/GCA_001007935.1_ASM100793v1
ftp://ftp.ncbi.nlm.nih.gov/genomes/all/GCA/001/006/745/GCA_001006745.1_A_England_10740685_2010
ftp://ftp.ncbi.nlm.nih.gov/genomes/all/GCA/001/006/845/GCA_001006845.1_A_England_677_2010
ftp://ftp.ncbi.nlm.nih.gov/genomes/all/GCA/001/007/045/GCA_001007045.1_K7
ftp://ftp.ncbi.nlm.nih.gov/genomes/all/GCA/001/007/145/GCA_001007145.1_PB2
ftp://ftp.ncbi.nlm.nih.gov/genomes/all/GCA/001/011/675/GCA_001011675.1_ASM101167v1
ftp://ftp.ncbi.nlm.nih.gov/genomes/all/GCA/000/512/205/GCA_000512205.2_ASM51220v2
ftp://ftp.ncbi.nlm.nih.gov/genomes/all/GCA/001/017/435/GCA_001017435.1_ASM101743v1
ftp://ftp.ncbi.nlm.nih.gov/genomes/all/GCA/001/017/655/GCA_001017655.1_ASM101765v1
ftp://ftp.ncbi.nlm.nih.gov/genomes/all/GCA/001/017/595/GCA_001017595.1_ASM101759v1
ftp://ftp.ncbi.nlm.nih.gov/genomes/all/GCA/001/017/575/GCA_001017575.1_ASM101757v1
ftp://ftp.ncbi.nlm.nih.gov/genomes/all/GCA/001/017/615/GCA_001017615.1_ASM101761v1
ftp://ftp.ncbi.nlm.nih.gov/genomes/all/GCA/001/017/635/GCA_001017635.1_ASM101763v1
ftp://ftp.ncbi.nlm.nih.gov/genomes/all/GCA/001/023/495/GCA_001023495.1_ASM102349v1
ftp://ftp.ncbi.nlm.nih.gov/genomes/all/GCA/001/023/575/GCA_001023575.1_ASM102357v1
ftp://ftp.ncbi.nlm.nih.gov/genomes/all/GCA/001/023/595/GCA_001023595.1_ASM102359v1
ftp://ftp.ncbi.nlm.nih.gov/genomes/all/GCA/001/023/535/GCA_001023535.1_ASM102353v1
ftp://ftp.ncbi.nlm.nih.gov/genomes/all/GCA/001/029/245/GCA_001029245.1_ASM102924v1
ftp://ftp.ncbi.nlm.nih.gov/genomes/all/GCA/001/029/265/GCA_001029265.1_ASM102926v1
ftp://ftp.ncbi.nlm.nih.gov/genomes/all/GCA/001/029/645/GCA_001029645.1_ASM102964v1
ftp://ftp.ncbi.nlm.nih.gov/genomes/all/GCA/001/029/755/GCA_001029755.1_ASM102975v1
ftp://ftp.ncbi.nlm.nih.gov/genomes/all/GCA/000/801/185/GCA_000801185.2_ASM80118v2
ftp://ftp.ncbi.nlm.nih.gov/genomes/all/GCA/001/029/795/GCA_001029795.1_ASM102979v1
ftp://ftp.ncbi.nlm.nih.gov/genomes/all/GCA/001/029/675/GCA_001029675.1_ASM102967v1
ftp://ftp.ncbi.nlm.nih.gov/genomes/all/GCA/001/029/775/GCA_001029775.1_ASM102977v1
ftp://ftp.ncbi.nlm.nih.gov/genomes/all/GCA/000/412/265/GCA_000412265.2_ASM41226v2
ftp://ftp.ncbi.nlm.nih.gov/genomes/all/GCA/001/039/845/GCA_001039845.1_A_England_WTSI2060_2010
ftp://ftp.ncbi.nlm.nih.gov/genomes/all/GCA/001/040/945/GCA_001040945.1_ASM104094v1
ftp://ftp.ncbi.nlm.nih.gov/genomes/all/GCA/001/045/685/GCA_001045685.1_ASM104568v1
ftp://ftp.ncbi.nlm.nih.gov/genomes/all/GCA/001/046/835/GCA_001046835.1_ASM104683v1
ftp://ftp.ncbi.nlm.nih.gov/genomes/all/GCA/001/050/455/GCA_001050455.1_ASM105045v1
ftp://ftp.ncbi.nlm.nih.gov/genomes/all/GCA/001/051/055/GCA_001051055.1_ASM105105v1
ftp://ftp.ncbi.nlm.nih.gov/genomes/all/GCA/001/051/115/GCA_001051115.1_ASM105111v1
ftp://ftp.ncbi.nlm.nih.gov/genomes/all/GCA/001/051/135/GCA_001051135.1_ASM105113v1
ftp://ftp.ncbi.nlm.nih.gov/genomes/all/GCA/001/051/095/GCA_001051095.1_ASM105109v1
ftp://ftp.ncbi.nlm.nih.gov/genomes/all/GCA/000/313/175/GCA_000313175.2_ASM31317v2
ftp://ftp.ncbi.nlm.nih.gov/genomes/all/GCA/001/077/475/GCA_001077475.1_ASM107747v1
ftp://ftp.ncbi.nlm.nih.gov/genomes/all/GCA/001/077/715/GCA_001077715.1_ASM107771v1
ftp://ftp.ncbi.nlm.nih.gov/genomes/all/GCA/001/077/795/GCA_001077795.1_ASM107779v1
ftp://ftp.ncbi.nlm.nih.gov/genomes/all/GCA/001/077/675/GCA_001077675.1_ASM107767v1
ftp://ftp.ncbi.nlm.nih.gov/genomes/all/GCA/001/078/055/GCA_001078055.1_ASM107805v1
ftp://ftp.ncbi.nlm.nih.gov/genomes/all/GCA/000/499/805/GCA_000499805.2_ASM49980v2
ftp://ftp.ncbi.nlm.nih.gov/genomes/all/GCA/001/045/415/GCA_001045415.1_ASM104541v1
ftp://ftp.ncbi.nlm.nih.gov/genomes/all/GCA/001/050/115/GCA_001050115.1_ASM105011v1
ftp://ftp.ncbi.nlm.nih.gov/genomes/all/GCA/001/050/135/GCA_001050135.1_ASM105013v1
ftp://ftp.ncbi.nlm.nih.gov/genomes/all/GCA/001/050/395/GCA_001050395.1_ASM105039v1
ftp://ftp.ncbi.nlm.nih.gov/genomes/all/GCA/001/050/475/GCA_001050475.1_ASM105047v1
ftp://ftp.ncbi.nlm.nih.gov/genomes/all/GCA/001/050/435/GCA_001050435.1_ASM105043v1
ftp://ftp.ncbi.nlm.nih.gov/genomes/all/GCA/001/077/655/GCA_001077655.1_ASM107765v1
ftp://ftp.ncbi.nlm.nih.gov/genomes/all/GCA/000/320/385/GCA_000320385.2_ASM32038v2
ftp://ftp.ncbi.nlm.nih.gov/genomes/all/GCA/001/042/595/GCA_001042595.1_ASM104259v1
ftp://ftp.ncbi.nlm.nih.gov/genomes/all/GCA/001/042/675/GCA_001042675.1_ASM104267v1
ftp://ftp.ncbi.nlm.nih.gov/genomes/all/GCA/001/042/695/GCA_001042695.1_ASM104269v1
ftp://ftp.ncbi.nlm.nih.gov/genomes/all/GCA/001/042/735/GCA_001042735.1_ASM104273v1
ftp://ftp.ncbi.nlm.nih.gov/genomes/all/GCA/001/042/775/GCA_001042775.1_ASM104277v1
ftp://ftp.ncbi.nlm.nih.gov/genomes/all/GCA/001/042/795/GCA_001042795.1_ASM104279v1
ftp://ftp.ncbi.nlm.nih.gov/genomes/all/GCA/001/043/135/GCA_001043135.1_ASM104313v1
ftp://ftp.ncbi.nlm.nih.gov/genomes/all/GCA/001/043/215/GCA_001043215.1_ASM104321v1
ftp://ftp.ncbi.nlm.nih.gov/genomes/all/GCA/001/043/175/GCA_001043175.1_ASM104317v1
ftp://ftp.ncbi.nlm.nih.gov/genomes/all/GCA/000/168/315/GCA_000168315.3_ASM16831v3
ftp://ftp.ncbi.nlm.nih.gov/genomes/all/GCA/000/019/585/GCA_000019585.2_ASM1958v2
ftp://ftp.ncbi.nlm.nih.gov/genomes/all/GCA/001/043/295/GCA_001043295.1_ASM104329v1
ftp://ftp.ncbi.nlm.nih.gov/genomes/all/GCA/001/043/255/GCA_001043255.1_ASM104325v1
ftp://ftp.ncbi.nlm.nih.gov/genomes/all/GCA/001/047/675/GCA_001047675.1_ASM104767v1
ftp://ftp.ncbi.nlm.nih.gov/genomes/all/GCA/001/047/635/GCA_001047635.1_ASM104763v1
ftp://ftp.ncbi.nlm.nih.gov/genomes/all/GCA/001/047/655/GCA_001047655.1_ASM104765v1
ftp://ftp.ncbi.nlm.nih.gov/genomes/all/GCA/001/047/695/GCA_001047695.1_ASM104769v1
ftp://ftp.ncbi.nlm.nih.gov/genomes/all/GCA/001/042/405/GCA_001042405.1_ASM104240v1
ftp://ftp.ncbi.nlm.nih.gov/genomes/all/GCA/001/042/635/GCA_001042635.1_ASM104263v1
ftp://ftp.ncbi.nlm.nih.gov/genomes/all/GCA/001/042/835/GCA_001042835.1_ASM104283v1
ftp://ftp.ncbi.nlm.nih.gov/genomes/all/GCA/001/042/615/GCA_001042615.1_ASM104261v1
ftp://ftp.ncbi.nlm.nih.gov/genomes/all/GCA/001/042/715/GCA_001042715.1_ASM104271v1
ftp://ftp.ncbi.nlm.nih.gov/genomes/all/GCA/001/042/815/GCA_001042815.1_ASM104281v1
ftp://ftp.ncbi.nlm.nih.gov/genomes/all/GCA/001/042/655/GCA_001042655.1_ASM104265v1
ftp://ftp.ncbi.nlm.nih.gov/genomes/all/GCA/001/042/745/GCA_001042745.1_ASM104274v1
ftp://ftp.ncbi.nlm.nih.gov/genomes/all/GCA/001/042/855/GCA_001042855.1_ASM104285v1
ftp://ftp.ncbi.nlm.nih.gov/genomes/all/GCA/001/042/875/GCA_001042875.1_ASM104287v1
ftp://ftp.ncbi.nlm.nih.gov/genomes/all/GCA/003/823/955/GCA_003823955.1_ASM382395v1
ftp://ftp.ncbi.nlm.nih.gov/genomes/all/GCA/001/047/225/GCA_001047225.1_ASM104722v1
ftp://ftp.ncbi.nlm.nih.gov/genomes/all/GCA/001/047/275/GCA_001047275.1_ASM104727v1
ftp://ftp.ncbi.nlm.nih.gov/genomes/all/GCA/001/046/955/GCA_001046955.1_ASM104695v1
ftp://ftp.ncbi.nlm.nih.gov/genomes/all/GCA/001/047/255/GCA_001047255.1_ASM104725v1
ftp://ftp.ncbi.nlm.nih.gov/genomes/all/GCA/001/051/075/GCA_001051075.1_ASM105107v1
ftp://ftp.ncbi.nlm.nih.gov/genomes/all/GCA/001/051/215/GCA_001051215.1_ASM105121v1
ftp://ftp.ncbi.nlm.nih.gov/genomes/all/GCA/001/078/275/GCA_001078275.1_ASM107827v1
ftp://ftp.ncbi.nlm.nih.gov/genomes/all/GCA/001/078/295/GCA_001078295.1_ASM107829v1
ftp://ftp.ncbi.nlm.nih.gov/genomes/all/GCA/001/078/615/GCA_001078615.1_ASM107861v1
ftp://ftp.ncbi.nlm.nih.gov/genomes/all/GCA/001/182/765/GCA_001182765.1_WH8103.1
ftp://ftp.ncbi.nlm.nih.gov/genomes/all/GCA/022/672/475/GCA_022672475.1_ASM2267247v1
ftp://ftp.ncbi.nlm.nih.gov/genomes/all/GCA/002/119/045/GCA_002119045.1_ViralProj385652
ftp://ftp.ncbi.nlm.nih.gov/genomes/all/GCA/001/190/885/GCA_001190885.1_ASM119088v1
ftp://ftp.ncbi.nlm.nih.gov/genomes/all/GCA/001/190/965/GCA_001190965.1_ASM119096v1
ftp://ftp.ncbi.nlm.nih.gov/genomes/all/GCA/001/191/005/GCA_001191005.1_ASM119100v1
ftp://ftp.ncbi.nlm.nih.gov/genomes/all/GCA/000/723/425/GCA_000723425.2_E11
ftp://ftp.ncbi.nlm.nih.gov/genomes/all/GCA/001/190/925/GCA_001190925.1_ASM119092v1
ftp://ftp.ncbi.nlm.nih.gov/genomes/all/GCA/001/190/745/GCA_001190745.1_ASM119074v1
ftp://ftp.ncbi.nlm.nih.gov/genomes/all/GCA/001/190/945/GCA_001190945.1_ASM119094v1
ftp://ftp.ncbi.nlm.nih.gov/genomes/all/GCA/001/190/805/GCA_001190805.1_ASM119080v1
ftp://ftp.ncbi.nlm.nih.gov/genomes/all/GCA/001/191/565/GCA_001191565.1_ASM119156v1
ftp://ftp.ncbi.nlm.nih.gov/genomes/all/GCA/001/191/625/GCA_001191625.1_ASM119162v1
ftp://ftp.ncbi.nlm.nih.gov/genomes/all/GCA/000/626/275/GCA_000626275.2_ASM62627v2
ftp://ftp.ncbi.nlm.nih.gov/genomes/all/GCA/001/186/415/GCA_001186415.1_ASM118641v1
ftp://ftp.ncbi.nlm.nih.gov/genomes/all/GCA/001/186/465/GCA_001186465.1_ASM118646v1
ftp://ftp.ncbi.nlm.nih.gov/genomes/all/GCA/001/188/775/GCA_001188775.1_ASM118877v1
ftp://ftp.ncbi.nlm.nih.gov/genomes/all/GCA/001/188/875/GCA_001188875.1_ASM118887v1
ftp://ftp.ncbi.nlm.nih.gov/genomes/all/GCA/001/190/755/GCA_001190755.1_ASM119075v1
ftp://ftp.ncbi.nlm.nih.gov/genomes/all/GCA/001/190/865/GCA_001190865.1_ASM119086v1
ftp://ftp.ncbi.nlm.nih.gov/genomes/all/GCA/001/187/785/GCA_001187785.1_ASM118778v1
ftp://ftp.ncbi.nlm.nih.gov/genomes/all/GCA/001/188/655/GCA_001188655.1_ASM118865v1
ftp://ftp.ncbi.nlm.nih.gov/genomes/all/GCA/001/188/695/GCA_001188695.1_ASM118869v1
ftp://ftp.ncbi.nlm.nih.gov/genomes/all/GCA/001/188/795/GCA_001188795.1_ASM118879v1
ftp://ftp.ncbi.nlm.nih.gov/genomes/all/GCA/001/188/895/GCA_001188895.1_ASM118889v1
ftp://ftp.ncbi.nlm.nih.gov/genomes/all/GCA/000/417/225/GCA_000417225.2_ASM41722v2
ftp://ftp.ncbi.nlm.nih.gov/genomes/all/GCA/000/406/765/GCA_000406765.2_ASM40676v2
ftp://ftp.ncbi.nlm.nih.gov/genomes/all/GCA/001/188/715/GCA_001188715.1_ASM118871v1
ftp://ftp.ncbi.nlm.nih.gov/genomes/all/GCA/001/188/815/GCA_001188815.1_ASM118881v1
ftp://ftp.ncbi.nlm.nih.gov/genomes/all/GCA/001/188/835/GCA_001188835.1_ASM118883v1
ftp://ftp.ncbi.nlm.nih.gov/genomes/all/GCA/001/188/915/GCA_001188915.1_ASM118891v1
ftp://ftp.ncbi.nlm.nih.gov/genomes/all/GCA/001/188/755/GCA_001188755.1_ASM118875v1
ftp://ftp.ncbi.nlm.nih.gov/genomes/all/GCA/001/188/855/GCA_001188855.1_ASM118885v1
ftp://ftp.ncbi.nlm.nih.gov/genomes/all/GCA/001/189/535/GCA_001189535.1_ASM118953v1
ftp://ftp.ncbi.nlm.nih.gov/genomes/all/GCA/001/188/935/GCA_001188935.1_ASM118893v1
ftp://ftp.ncbi.nlm.nih.gov/genomes/all/GCA/001/189/495/GCA_001189495.1_ASM118949v1
ftp://ftp.ncbi.nlm.nih.gov/genomes/all/GCA/001/189/295/GCA_001189295.1_ASM118929v1
ftp://ftp.ncbi.nlm.nih.gov/genomes/all/GCA/001/189/275/GCA_001189275.1_ASM118927v1
ftp://ftp.ncbi.nlm.nih.gov/genomes/all/GCA/001/189/555/GCA_001189555.1_ASM118955v1
ftp://ftp.ncbi.nlm.nih.gov/genomes/all/GCA/001/182/785/GCA_001182785.1_ASM118278v1
ftp://ftp.ncbi.nlm.nih.gov/genomes/all/GCA/001/183/805/GCA_001183805.1_ASM118380v1
ftp://ftp.ncbi.nlm.nih.gov/genomes/all/GCA/001/183/745/GCA_001183745.1_ASM118374v1
ftp://ftp.ncbi.nlm.nih.gov/genomes/all/GCA/001/183/825/GCA_001183825.1_ASM118382v1
ftp://ftp.ncbi.nlm.nih.gov/genomes/all/GCA/001/183/845/GCA_001183845.1_ASM118384v1
ftp://ftp.ncbi.nlm.nih.gov/genomes/all/GCA/001/183/685/GCA_001183685.1_ASM118368v1
ftp://ftp.ncbi.nlm.nih.gov/genomes/all/GCA/001/183/785/GCA_001183785.1_ASM118378v1
ftp://ftp.ncbi.nlm.nih.gov/genomes/all/GCA/000/623/195/GCA_000623195.2_ASM62319v2
ftp://ftp.ncbi.nlm.nih.gov/genomes/all/GCA/001/185/245/GCA_001185245.1_ASM118524v1
ftp://ftp.ncbi.nlm.nih.gov/genomes/all/GCA/001/186/405/GCA_001186405.1_ASM118640v1
ftp://ftp.ncbi.nlm.nih.gov/genomes/all/GCA/001/186/335/GCA_001186335.1_ASM118633v1
ftp://ftp.ncbi.nlm.nih.gov/genomes/all/GCA/001/187/505/GCA_001187505.1_ASM118750v1
ftp://ftp.ncbi.nlm.nih.gov/genomes/all/GCA/000/417/085/GCA_000417085.2_ASM41708v2
ftp://ftp.ncbi.nlm.nih.gov/genomes/all/GCA/000/417/265/GCA_000417265.2_ASM41726v2
ftp://ftp.ncbi.nlm.nih.gov/genomes/all/GCA/001/187/595/GCA_001187595.1_ASM118759v1
ftp://ftp.ncbi.nlm.nih.gov/genomes/all/GCA/001/187/845/GCA_001187845.1_ASM118784v1
ftp://ftp.ncbi.nlm.nih.gov/genomes/all/GCA/000/280/925/GCA_000280925.3_ASM28092v3
ftp://ftp.ncbi.nlm.nih.gov/genomes/all/GCA/000/800/725/GCA_000800725.2_ASM80072v2
ftp://ftp.ncbi.nlm.nih.gov/genomes/all/GCA/001/183/645/GCA_001183645.1_ASM118364v1
ftp://ftp.ncbi.nlm.nih.gov/genomes/all/GCA/001/183/665/GCA_001183665.1_ASM118366v1
ftp://ftp.ncbi.nlm.nih.gov/genomes/all/GCA/001/183/765/GCA_001183765.1_ASM118376v1
ftp://ftp.ncbi.nlm.nih.gov/genomes/all/GCA/001/183/865/GCA_001183865.1_ASM118386v1
ftp://ftp.ncbi.nlm.nih.gov/genomes/all/GCA/001/185/205/GCA_001185205.1_ASM118520v1
ftp://ftp.ncbi.nlm.nih.gov/genomes/all/GCA/000/624/395/GCA_000624395.2_ASM62439v2
ftp://ftp.ncbi.nlm.nih.gov/genomes/all/GCA/001/186/445/GCA_001186445.1_ASM118644v1
ftp://ftp.ncbi.nlm.nih.gov/genomes/all/GCA/001/185/215/GCA_001185215.1_ASM118521v1
ftp://ftp.ncbi.nlm.nih.gov/genomes/all/GCA/001/191/605/GCA_001191605.1_ASM119160v1
ftp://ftp.ncbi.nlm.nih.gov/genomes/all/GCA/003/824/055/GCA_003824055.1_ASM382405v1
ftp://ftp.ncbi.nlm.nih.gov/genomes/all/GCA/001/242/845/GCA_001242845.1_Wobs_v01
ftp://ftp.ncbi.nlm.nih.gov/genomes/all/GCA/001/255/215/GCA_001255215.1_S_pneumo_A66_v1
ftp://ftp.ncbi.nlm.nih.gov/genomes/all/GCA/001/039/695/GCA_001039695.2_emm89-1
ftp://ftp.ncbi.nlm.nih.gov/genomes/all/GCA/001/244/315/GCA_001244315.1_ASM124431v1
ftp://ftp.ncbi.nlm.nih.gov/genomes/all/GCA/001/244/395/GCA_001244395.1_ASM124439v1
ftp://ftp.ncbi.nlm.nih.gov/genomes/all/GCA/001/262/035/GCA_001262035.1_ASM126203v1
ftp://ftp.ncbi.nlm.nih.gov/genomes/all/GCA/001/262/115/GCA_001262115.1_ASM126211v1
ftp://ftp.ncbi.nlm.nih.gov/genomes/all/GCA/000/251/085/GCA_000251085.2_ASM25108v2
ftp://ftp.ncbi.nlm.nih.gov/genomes/all/GCA/001/262/015/GCA_001262015.1_ASM126201v1
ftp://ftp.ncbi.nlm.nih.gov/genomes/all/GCA/001/263/395/GCA_001263395.1_ASM126339v1
ftp://ftp.ncbi.nlm.nih.gov/genomes/all/GCA/000/293/885/GCA_000293885.3_ASM29388v3
ftp://ftp.ncbi.nlm.nih.gov/genomes/all/GCA/001/267/175/GCA_001267175.1_ASM126717v1
ftp://ftp.ncbi.nlm.nih.gov/genomes/all/GCA/001/267/255/GCA_001267255.1_ASM126725v1
ftp://ftp.ncbi.nlm.nih.gov/genomes/all/GCA/001/267/195/GCA_001267195.1_ASM126719v1
ftp://ftp.ncbi.nlm.nih.gov/genomes/all/GCA/001/267/215/GCA_001267215.1_ASM126721v1
ftp://ftp.ncbi.nlm.nih.gov/genomes/all/GCA/001/267/295/GCA_001267295.1_ASM126729v1
ftp://ftp.ncbi.nlm.nih.gov/genomes/all/GCA/001/267/475/GCA_001267475.1_ASM126747v1
ftp://ftp.ncbi.nlm.nih.gov/genomes/all/GCA/000/486/445/GCA_000486445.2_ASM48644v2
ftp://ftp.ncbi.nlm.nih.gov/genomes/all/GCA/000/330/485/GCA_000330485.2_ASM33048v2
ftp://ftp.ncbi.nlm.nih.gov/genomes/all/GCA/001/267/845/GCA_001267845.1_ASM126784v1
ftp://ftp.ncbi.nlm.nih.gov/genomes/all/GCA/001/267/515/GCA_001267515.1_ASM126751v1
ftp://ftp.ncbi.nlm.nih.gov/genomes/all/GCA/000/486/765/GCA_000486765.2_ASM48676v2
ftp://ftp.ncbi.nlm.nih.gov/genomes/all/GCA/001/267/805/GCA_001267805.1_ASM126780v1
ftp://ftp.ncbi.nlm.nih.gov/genomes/all/GCA/001/267/815/GCA_001267815.1_ASM126781v1
ftp://ftp.ncbi.nlm.nih.gov/genomes/all/GCA/000/619/905/GCA_000619905.2_ASM61990v2
ftp://ftp.ncbi.nlm.nih.gov/genomes/all/GCA/001/267/885/GCA_001267885.1_ASM126788v1
ftp://ftp.ncbi.nlm.nih.gov/genomes/all/GCA/001/267/865/GCA_001267865.1_ASM126786v1
ftp://ftp.ncbi.nlm.nih.gov/genomes/all/GCA/001/267/925/GCA_001267925.1_ASM126792v1
ftp://ftp.ncbi.nlm.nih.gov/genomes/all/GCA/001/262/715/GCA_001262715.1_ASM126271v1
ftp://ftp.ncbi.nlm.nih.gov/genomes/all/GCA/001/263/175/GCA_001263175.1_ASM126317v1
ftp://ftp.ncbi.nlm.nih.gov/genomes/all/GCA/001/263/205/GCA_001263205.1_ASM126320v1
ftp://ftp.ncbi.nlm.nih.gov/genomes/all/GCA/001/267/155/GCA_001267155.1_ASM126715v1
ftp://ftp.ncbi.nlm.nih.gov/genomes/all/GCA/001/267/395/GCA_001267395.1_ASM126739v1
ftp://ftp.ncbi.nlm.nih.gov/genomes/all/GCA/001/267/435/GCA_001267435.1_ASM126743v1
ftp://ftp.ncbi.nlm.nih.gov/genomes/all/GCA/003/824/295/GCA_003824295.1_ASM382429v1
ftp://ftp.ncbi.nlm.nih.gov/genomes/all/GCA/001/267/405/GCA_001267405.1_ASM126740v1
ftp://ftp.ncbi.nlm.nih.gov/genomes/all/GCA/003/018/455/GCA_003018455.1_ASM301845v1
ftp://ftp.ncbi.nlm.nih.gov/genomes/all/GCA/001/266/715/GCA_001266715.1_ASM126671v1
ftp://ftp.ncbi.nlm.nih.gov/genomes/all/GCA/001/266/655/GCA_001266655.1_ASM126665v1
ftp://ftp.ncbi.nlm.nih.gov/genomes/all/GCA/001/266/735/GCA_001266735.1_ASM126673v1
ftp://ftp.ncbi.nlm.nih.gov/genomes/all/GCA/001/266/755/GCA_001266755.1_ASM126675v1
ftp://ftp.ncbi.nlm.nih.gov/genomes/all/GCA/001/266/635/GCA_001266635.1_ASM126663v1
ftp://ftp.ncbi.nlm.nih.gov/genomes/all/GCA/001/266/695/GCA_001266695.1_ASM126669v1
ftp://ftp.ncbi.nlm.nih.gov/genomes/all/GCA/001/266/795/GCA_001266795.1_ASM126679v1
ftp://ftp.ncbi.nlm.nih.gov/genomes/all/GCA/001/266/675/GCA_001266675.1_ASM126667v1
ftp://ftp.ncbi.nlm.nih.gov/genomes/all/GCA/001/267/275/GCA_001267275.1_ASM126727v1
ftp://ftp.ncbi.nlm.nih.gov/genomes/all/GCA/003/822/375/GCA_003822375.1_ASM382237v1
ftp://ftp.ncbi.nlm.nih.gov/genomes/all/GCA/001/262/055/GCA_001262055.1_ASM126205v1
ftp://ftp.ncbi.nlm.nih.gov/genomes/all/GCA/001/262/075/GCA_001262075.1_ASM126207v1
ftp://ftp.ncbi.nlm.nih.gov/genomes/all/GCA/003/824/155/GCA_003824155.1_ASM382415v1
ftp://ftp.ncbi.nlm.nih.gov/genomes/all/GCA/001/263/815/GCA_001263815.1_ASM126381v1
ftp://ftp.ncbi.nlm.nih.gov/genomes/all/GCA/001/264/245/GCA_001264245.1_ASM126424v1
ftp://ftp.ncbi.nlm.nih.gov/genomes/all/GCA/001/267/235/GCA_001267235.1_ASM126723v1
ftp://ftp.ncbi.nlm.nih.gov/genomes/all/GCA/001/269/425/GCA_001269425.1_ASM126942v1
ftp://ftp.ncbi.nlm.nih.gov/genomes/all/GCA/001/271/345/GCA_001271345.1_ASM127134v1
ftp://ftp.ncbi.nlm.nih.gov/genomes/all/GCA/003/817/975/GCA_003817975.1_ASM381797v1
ftp://ftp.ncbi.nlm.nih.gov/genomes/all/GCA/001/277/195/GCA_001277195.1_ASM127719v1
ftp://ftp.ncbi.nlm.nih.gov/genomes/all/GCA/001/277/295/GCA_001277295.1_ASM127729v1
ftp://ftp.ncbi.nlm.nih.gov/genomes/all/GCA/001/277/235/GCA_001277235.1_ASM127723v1
ftp://ftp.ncbi.nlm.nih.gov/genomes/all/GCA/001/277/175/GCA_001277175.1_ASM127717v1
ftp://ftp.ncbi.nlm.nih.gov/genomes/all/GCA/001/277/275/GCA_001277275.1_ASM127727v1
ftp://ftp.ncbi.nlm.nih.gov/genomes/all/GCA/001/277/255/GCA_001277255.1_ASM127725v1
ftp://ftp.ncbi.nlm.nih.gov/genomes/all/GCA/001/277/895/GCA_001277895.1_ASM127789v1
ftp://ftp.ncbi.nlm.nih.gov/genomes/all/GCA/001/277/875/GCA_001277875.1_ASM127787v1
ftp://ftp.ncbi.nlm.nih.gov/genomes/all/GCA/001/281/345/GCA_001281345.1_ASM128134v1
ftp://ftp.ncbi.nlm.nih.gov/genomes/all/GCA/001/281/425/GCA_001281425.1_ASM128142v1
ftp://ftp.ncbi.nlm.nih.gov/genomes/all/GCA/001/281/305/GCA_001281305.1_ASM128130v1
ftp://ftp.ncbi.nlm.nih.gov/genomes/all/GCA/001/281/385/GCA_001281385.1_ASM128138v1
ftp://ftp.ncbi.nlm.nih.gov/genomes/all/GCA/001/281/405/GCA_001281405.1_ASM128140v1
ftp://ftp.ncbi.nlm.nih.gov/genomes/all/GCA/001/281/465/GCA_001281465.1_ASM128146v1
ftp://ftp.ncbi.nlm.nih.gov/genomes/all/GCA/001/281/545/GCA_001281545.1_ASM128154v1
ftp://ftp.ncbi.nlm.nih.gov/genomes/all/GCA/003/831/455/GCA_003831455.1_ASM383145v1
ftp://ftp.ncbi.nlm.nih.gov/genomes/all/GCA/001/281/505/GCA_001281505.1_ASM128150v1
ftp://ftp.ncbi.nlm.nih.gov/genomes/all/GCA/001/281/565/GCA_001281565.1_ASM128156v1
ftp://ftp.ncbi.nlm.nih.gov/genomes/all/GCA/001/281/485/GCA_001281485.1_ASM128148v1
ftp://ftp.ncbi.nlm.nih.gov/genomes/all/GCA/001/189/515/GCA_001189515.2_ASM118951v2
ftp://ftp.ncbi.nlm.nih.gov/genomes/all/GCA/000/724/775/GCA_000724775.3_ASM72477v3
ftp://ftp.ncbi.nlm.nih.gov/genomes/all/GCA/000/387/745/GCA_000387745.2_ASM38774v2
ftp://ftp.ncbi.nlm.nih.gov/genomes/all/GCA/001/275/345/GCA_001275345.1_ASM127534v1
ftp://ftp.ncbi.nlm.nih.gov/genomes/all/GCA/001/275/365/GCA_001275365.1_ASM127536v1
ftp://ftp.ncbi.nlm.nih.gov/genomes/all/GCA/003/018/555/GCA_003018555.1_ASM301855v1
ftp://ftp.ncbi.nlm.nih.gov/genomes/all/GCA/001/280/285/GCA_001280285.1_ASM128028v1
ftp://ftp.ncbi.nlm.nih.gov/genomes/all/GCA/001/280/225/GCA_001280225.1_ASM128022v1
ftp://ftp.ncbi.nlm.nih.gov/genomes/all/GCA/001/280/365/GCA_001280365.1_ASM128036v1
ftp://ftp.ncbi.nlm.nih.gov/genomes/all/GCA/001/280/385/GCA_001280385.1_ASM128038v1
ftp://ftp.ncbi.nlm.nih.gov/genomes/all/GCA/001/281/005/GCA_001281005.1_ASM128100v1
ftp://ftp.ncbi.nlm.nih.gov/genomes/all/GCA/001/280/305/GCA_001280305.1_ASM128030v1
ftp://ftp.ncbi.nlm.nih.gov/genomes/all/GCA/001/280/405/GCA_001280405.1_ASM128040v1
ftp://ftp.ncbi.nlm.nih.gov/genomes/all/GCA/000/814/125/GCA_000814125.3_ASM81412v3
ftp://ftp.ncbi.nlm.nih.gov/genomes/all/GCA/001/281/065/GCA_001281065.1_ASM128106v1
ftp://ftp.ncbi.nlm.nih.gov/genomes/all/GCA/001/280/205/GCA_001280205.1_ASM128020v1
ftp://ftp.ncbi.nlm.nih.gov/genomes/all/GCA/001/280/345/GCA_001280345.1_ASM128034v1
ftp://ftp.ncbi.nlm.nih.gov/genomes/all/GCA/001/281/045/GCA_001281045.1_ASM128104v1
ftp://ftp.ncbi.nlm.nih.gov/genomes/all/GCA/001/281/145/GCA_001281145.1_ASM128114v1
ftp://ftp.ncbi.nlm.nih.gov/genomes/all/GCA/001/291/385/GCA_001291385.1_A_England_10740581_2010
ftp://ftp.ncbi.nlm.nih.gov/genomes/all/GCA/001/291/405/GCA_001291405.1_A_England_WTSI1774_2010
ftp://ftp.ncbi.nlm.nih.gov/genomes/all/GCA/001/291/465/GCA_001291465.1_Bartonella_henselae_MVT02
ftp://ftp.ncbi.nlm.nih.gov/genomes/all/GCA/000/831/645/GCA_000831645.3_ASM83164v3
ftp://ftp.ncbi.nlm.nih.gov/genomes/all/GCA/001/274/555/GCA_001274555.1_ASM127455v1
ftp://ftp.ncbi.nlm.nih.gov/genomes/all/GCA/001/274/515/GCA_001274515.1_ASM127451v1
ftp://ftp.ncbi.nlm.nih.gov/genomes/all/GCA/001/274/615/GCA_001274615.1_ASM127461v1
ftp://ftp.ncbi.nlm.nih.gov/genomes/all/GCA/001/274/675/GCA_001274675.1_ASM127467v1
ftp://ftp.ncbi.nlm.nih.gov/genomes/all/GCA/001/274/875/GCA_001274875.1_ASM127487v1
ftp://ftp.ncbi.nlm.nih.gov/genomes/all/GCA/001/274/575/GCA_001274575.1_ASM127457v1
ftp://ftp.ncbi.nlm.nih.gov/genomes/all/GCA/001/274/595/GCA_001274595.1_ASM127459v1
ftp://ftp.ncbi.nlm.nih.gov/genomes/all/GCA/001/274/655/GCA_001274655.1_ASM127465v1
ftp://ftp.ncbi.nlm.nih.gov/genomes/all/GCA/001/274/535/GCA_001274535.1_ASM127453v1
ftp://ftp.ncbi.nlm.nih.gov/genomes/all/GCA/001/274/895/GCA_001274895.1_ASM127489v1
ftp://ftp.ncbi.nlm.nih.gov/genomes/all/GCA/001/274/835/GCA_001274835.1_ASM127483v1
ftp://ftp.ncbi.nlm.nih.gov/genomes/all/GCA/001/278/745/GCA_001278745.1_ASM127874v1
ftp://ftp.ncbi.nlm.nih.gov/genomes/all/GCA/001/278/845/GCA_001278845.1_ASM127884v1
ftp://ftp.ncbi.nlm.nih.gov/genomes/all/GCA/022/672/465/GCA_022672465.1_ASM2267246v1
ftp://ftp.ncbi.nlm.nih.gov/genomes/all/GCA/001/280/325/GCA_001280325.1_ASM128032v1
ftp://ftp.ncbi.nlm.nih.gov/genomes/all/GCA/001/280/925/GCA_001280925.1_ASM128092v1
ftp://ftp.ncbi.nlm.nih.gov/genomes/all/GCA/001/281/025/GCA_001281025.1_ASM128102v1
ftp://ftp.ncbi.nlm.nih.gov/genomes/all/GCA/001/281/085/GCA_001281085.1_ASM128108v1
ftp://ftp.ncbi.nlm.nih.gov/genomes/all/GCA/001/281/105/GCA_001281105.1_ASM128110v1
ftp://ftp.ncbi.nlm.nih.gov/genomes/all/GCA/001/281/115/GCA_001281115.1_ASM128111v1
ftp://ftp.ncbi.nlm.nih.gov/genomes/all/GCA/001/281/315/GCA_001281315.1_ASM128131v1
ftp://ftp.ncbi.nlm.nih.gov/genomes/all/GCA/001/281/365/GCA_001281365.1_ASM128136v1
ftp://ftp.ncbi.nlm.nih.gov/genomes/all/GCA/001/281/445/GCA_001281445.1_ASM128144v1
ftp://ftp.ncbi.nlm.nih.gov/genomes/all/GCA/000/319/655/GCA_000319655.2_ASM31965v2
ftp://ftp.ncbi.nlm.nih.gov/genomes/all/GCA/001/286/525/GCA_001286525.1_BFBE1.1
ftp://ftp.ncbi.nlm.nih.gov/genomes/all/GCA/003/824/255/GCA_003824255.1_ASM382425v1
ftp://ftp.ncbi.nlm.nih.gov/genomes/all/GCA/000/807/415/GCA_000807415.4_ASM80741v4
ftp://ftp.ncbi.nlm.nih.gov/genomes/all/GCA/000/807/405/GCA_000807405.4_ASM80740v4
ftp://ftp.ncbi.nlm.nih.gov/genomes/all/GCA/000/807/425/GCA_000807425.4_ASM80742v4
ftp://ftp.ncbi.nlm.nih.gov/genomes/all/GCA/001/272/615/GCA_001272615.1_ASM127261v1
ftp://ftp.ncbi.nlm.nih.gov/genomes/all/GCA/001/272/635/GCA_001272635.1_ASM127263v1
ftp://ftp.ncbi.nlm.nih.gov/genomes/all/GCA/001/272/735/GCA_001272735.1_ASM127273v1
ftp://ftp.ncbi.nlm.nih.gov/genomes/all/GCA/001/272/755/GCA_001272755.1_ASM127275v1
ftp://ftp.ncbi.nlm.nih.gov/genomes/all/GCA/001/272/855/GCA_001272855.1_ASM127285v1
ftp://ftp.ncbi.nlm.nih.gov/genomes/all/GCA/001/272/775/GCA_001272775.1_ASM127277v1
ftp://ftp.ncbi.nlm.nih.gov/genomes/all/GCA/001/272/875/GCA_001272875.1_ASM127287v1
ftp://ftp.ncbi.nlm.nih.gov/genomes/all/GCA/001/272/715/GCA_001272715.1_ASM127271v1
ftp://ftp.ncbi.nlm.nih.gov/genomes/all/GCA/001/272/815/GCA_001272815.1_ASM127281v1
ftp://ftp.ncbi.nlm.nih.gov/genomes/all/GCA/001/272/835/GCA_001272835.1_ASM127283v1
ftp://ftp.ncbi.nlm.nih.gov/genomes/all/GCA/001/272/915/GCA_001272915.1_ASM127291v1
ftp://ftp.ncbi.nlm.nih.gov/genomes/all/GCA/001/272/795/GCA_001272795.1_ASM127279v1
ftp://ftp.ncbi.nlm.nih.gov/genomes/all/GCA/001/272/895/GCA_001272895.1_ASM127289v1
ftp://ftp.ncbi.nlm.nih.gov/genomes/all/GCA/001/273/775/GCA_001273775.1_ASM127377v1
ftp://ftp.ncbi.nlm.nih.gov/genomes/all/GCA/001/273/795/GCA_001273795.1_ASM127379v1
ftp://ftp.ncbi.nlm.nih.gov/genomes/all/GCA/001/278/075/GCA_001278075.1_ASM127807v1
ftp://ftp.ncbi.nlm.nih.gov/genomes/all/GCA/001/277/915/GCA_001277915.1_ASM127791v1
ftp://ftp.ncbi.nlm.nih.gov/genomes/all/GCA/001/277/975/GCA_001277975.1_ASM127797v1
ftp://ftp.ncbi.nlm.nih.gov/genomes/all/GCA/001/277/995/GCA_001277995.1_ASM127799v1
ftp://ftp.ncbi.nlm.nih.gov/genomes/all/GCA/001/278/055/GCA_001278055.1_ASM127805v1
ftp://ftp.ncbi.nlm.nih.gov/genomes/all/GCA/001/278/315/GCA_001278315.1_ASM127831v1
ftp://ftp.ncbi.nlm.nih.gov/genomes/all/GCA/001/278/015/GCA_001278015.1_ASM127801v1
ftp://ftp.ncbi.nlm.nih.gov/genomes/all/GCA/001/278/095/GCA_001278095.1_ASM127809v1
ftp://ftp.ncbi.nlm.nih.gov/genomes/all/GCA/001/278/275/GCA_001278275.1_ASM127827v1
ftp://ftp.ncbi.nlm.nih.gov/genomes/all/GCA/001/278/035/GCA_001278035.1_ASM127803v1
ftp://ftp.ncbi.nlm.nih.gov/genomes/all/GCA/001/278/295/GCA_001278295.1_ASM127829v1
ftp://ftp.ncbi.nlm.nih.gov/genomes/all/GCA/001/278/905/GCA_001278905.1_ASM127890v1
ftp://ftp.ncbi.nlm.nih.gov/genomes/all/GCA/001/278/785/GCA_001278785.1_ASM127878v1
ftp://ftp.ncbi.nlm.nih.gov/genomes/all/GCA/001/278/715/GCA_001278715.1_ASM127871v1
ftp://ftp.ncbi.nlm.nih.gov/genomes/all/GCA/001/278/825/GCA_001278825.1_ASM127882v1
ftp://ftp.ncbi.nlm.nih.gov/genomes/all/GCA/000/193/185/GCA_000193185.2_ASM19318v2
ftp://ftp.ncbi.nlm.nih.gov/genomes/all/GCA/001/008/165/GCA_001008165.2_ASM100816v2
ftp://ftp.ncbi.nlm.nih.gov/genomes/all/GCA/000/319/675/GCA_000319675.2_ASM31967v2
ftp://ftp.ncbi.nlm.nih.gov/genomes/all/GCA/000/756/415/GCA_000756415.3_ASM75641v3
ftp://ftp.ncbi.nlm.nih.gov/genomes/all/GCA/001/291/425/GCA_001291425.1_A_England_374_2010
ftp://ftp.ncbi.nlm.nih.gov/genomes/all/GCA/001/294/645/GCA_001294645.1_ASM129464v1
ftp://ftp.ncbi.nlm.nih.gov/genomes/all/GCA/003/817/875/GCA_003817875.1_ASM381787v1
ftp://ftp.ncbi.nlm.nih.gov/genomes/all/GCA/001/298/485/GCA_001298485.1_ASM129848v1
ftp://ftp.ncbi.nlm.nih.gov/genomes/all/GCA/001/298/505/GCA_001298505.1_ASM129850v1
ftp://ftp.ncbi.nlm.nih.gov/genomes/all/GCA/001/298/525/GCA_001298525.1_ASM129852v1
ftp://ftp.ncbi.nlm.nih.gov/genomes/all/GCA/001/298/465/GCA_001298465.1_ASM129846v1
ftp://ftp.ncbi.nlm.nih.gov/genomes/all/GCA/001/304/735/GCA_001304735.1_ASM130473v1
ftp://ftp.ncbi.nlm.nih.gov/genomes/all/GCA/001/304/775/GCA_001304775.1_ASM130477v1
ftp://ftp.ncbi.nlm.nih.gov/genomes/all/GCA/001/304/795/GCA_001304795.1_ASM130479v1
ftp://ftp.ncbi.nlm.nih.gov/genomes/all/GCA/001/304/755/GCA_001304755.1_ASM130475v1
ftp://ftp.ncbi.nlm.nih.gov/genomes/all/GCA/001/304/715/GCA_001304715.1_ASM130471v1
ftp://ftp.ncbi.nlm.nih.gov/genomes/all/GCA/001/305/235/GCA_001305235.1_ASM130523v1
ftp://ftp.ncbi.nlm.nih.gov/genomes/all/GCA/001/305/595/GCA_001305595.1_ASM130559v1
ftp://ftp.ncbi.nlm.nih.gov/genomes/all/GCA/001/310/255/GCA_001310255.1_ASM131025v1
ftp://ftp.ncbi.nlm.nih.gov/genomes/all/GCA/001/314/225/GCA_001314225.1_ASM131422v1
ftp://ftp.ncbi.nlm.nih.gov/genomes/all/GCA/001/314/305/GCA_001314305.1_ASM131430v1
ftp://ftp.ncbi.nlm.nih.gov/genomes/all/GCA/001/314/325/GCA_001314325.1_ASM131432v1
ftp://ftp.ncbi.nlm.nih.gov/genomes/all/GCA/001/318/245/GCA_001318245.1_ASM131824v1
ftp://ftp.ncbi.nlm.nih.gov/genomes/all/GCA/001/318/295/GCA_001318295.1_ASM131829v1
ftp://ftp.ncbi.nlm.nih.gov/genomes/all/GCA/003/816/615/GCA_003816615.1_ASM381661v1
ftp://ftp.ncbi.nlm.nih.gov/genomes/all/GCA/001/296/165/GCA_001296165.1_ASM129616v1
ftp://ftp.ncbi.nlm.nih.gov/genomes/all/GCA/001/296/985/GCA_001296985.1_ASM129698v1
ftp://ftp.ncbi.nlm.nih.gov/genomes/all/GCA/001/302/605/GCA_001302605.1_ASM130260v1
ftp://ftp.ncbi.nlm.nih.gov/genomes/all/GCA/000/756/435/GCA_000756435.3_ASM75643v3
ftp://ftp.ncbi.nlm.nih.gov/genomes/all/GCA/001/302/625/GCA_001302625.1_ASM130262v1
ftp://ftp.ncbi.nlm.nih.gov/genomes/all/GCA/001/302/645/GCA_001302645.1_ASM130264v1
ftp://ftp.ncbi.nlm.nih.gov/genomes/all/GCA/001/302/565/GCA_001302565.1_ASM130256v1
ftp://ftp.ncbi.nlm.nih.gov/genomes/all/GCA/001/302/585/GCA_001302585.1_ASM130258v1
ftp://ftp.ncbi.nlm.nih.gov/genomes/all/GCA/001/307/215/GCA_001307215.1_ASM130721v1
ftp://ftp.ncbi.nlm.nih.gov/genomes/all/GCA/001/308/125/GCA_001308125.1_ASM130812v1
ftp://ftp.ncbi.nlm.nih.gov/genomes/all/GCA/001/308/105/GCA_001308105.1_ASM130810v1
ftp://ftp.ncbi.nlm.nih.gov/genomes/all/GCA/001/310/225/GCA_001310225.1_ASM131022v1
ftp://ftp.ncbi.nlm.nih.gov/genomes/all/GCA/000/505/365/GCA_000505365.2_ASM50536v2
ftp://ftp.ncbi.nlm.nih.gov/genomes/all/GCA/001/314/265/GCA_001314265.1_ASM131426v1
ftp://ftp.ncbi.nlm.nih.gov/genomes/all/GCA/001/314/945/GCA_001314945.1_ASM131494v1
ftp://ftp.ncbi.nlm.nih.gov/genomes/all/GCA/001/318/385/GCA_001318385.1_ASM131838v1
ftp://ftp.ncbi.nlm.nih.gov/genomes/all/GCA/001/294/575/GCA_001294575.1_ASM129457v1
ftp://ftp.ncbi.nlm.nih.gov/genomes/all/GCA/001/294/425/GCA_001294425.1_ASM129442v1
ftp://ftp.ncbi.nlm.nih.gov/genomes/all/GCA/001/294/605/GCA_001294605.1_ASM129460v1
ftp://ftp.ncbi.nlm.nih.gov/genomes/all/GCA/001/294/625/GCA_001294625.1_ASM129462v1
ftp://ftp.ncbi.nlm.nih.gov/genomes/all/GCA/001/294/565/GCA_001294565.1_ASM129456v1
ftp://ftp.ncbi.nlm.nih.gov/genomes/all/GCA/001/295/365/GCA_001295365.1_ASM129536v1
ftp://ftp.ncbi.nlm.nih.gov/genomes/all/GCA/000/496/605/GCA_000496605.2_ASM49660v2
ftp://ftp.ncbi.nlm.nih.gov/genomes/all/GCA/000/195/435/GCA_000195435.4_ASM19543v4
ftp://ftp.ncbi.nlm.nih.gov/genomes/all/GCA/001/296/085/GCA_001296085.1_ASM129608v1
ftp://ftp.ncbi.nlm.nih.gov/genomes/all/GCA/001/296/205/GCA_001296205.1_ASM129620v1
ftp://ftp.ncbi.nlm.nih.gov/genomes/all/GCA/001/296/185/GCA_001296185.1_ASM129618v1
ftp://ftp.ncbi.nlm.nih.gov/genomes/all/GCA/001/296/965/GCA_001296965.1_ASM129696v1
ftp://ftp.ncbi.nlm.nih.gov/genomes/all/GCA/001/296/095/GCA_001296095.1_ASM129609v1
ftp://ftp.ncbi.nlm.nih.gov/genomes/all/GCA/001/296/125/GCA_001296125.1_ASM129612v1
ftp://ftp.ncbi.nlm.nih.gov/genomes/all/GCA/001/296/145/GCA_001296145.1_ASM129614v1
ftp://ftp.ncbi.nlm.nih.gov/genomes/all/GCA/001/310/085/GCA_001310085.1_ASM131008v1
ftp://ftp.ncbi.nlm.nih.gov/genomes/all/GCA/001/314/995/GCA_001314995.1_ASM131499v1
ftp://ftp.ncbi.nlm.nih.gov/genomes/all/GCA/001/315/015/GCA_001315015.1_ASM131501v1
ftp://ftp.ncbi.nlm.nih.gov/genomes/all/GCA/000/737/305/GCA_000737305.2_ASM73730v2
ftp://ftp.ncbi.nlm.nih.gov/genomes/all/GCA/001/293/085/GCA_001293085.1_ASM129308v1
ftp://ftp.ncbi.nlm.nih.gov/genomes/all/GCA/001/293/045/GCA_001293045.1_ASM129304v1
ftp://ftp.ncbi.nlm.nih.gov/genomes/all/GCA/001/293/065/GCA_001293065.1_ASM129306v1
ftp://ftp.ncbi.nlm.nih.gov/genomes/all/GCA/001/293/145/GCA_001293145.1_ASM129314v1
ftp://ftp.ncbi.nlm.nih.gov/genomes/all/GCA/001/293/165/GCA_001293165.1_ASM129316v1
ftp://ftp.ncbi.nlm.nih.gov/genomes/all/GCA/001/293/415/GCA_001293415.1_ASM129341v1
ftp://ftp.ncbi.nlm.nih.gov/genomes/all/GCA/001/293/125/GCA_001293125.1_ASM129312v1
ftp://ftp.ncbi.nlm.nih.gov/genomes/all/GCA/001/293/505/GCA_001293505.1_ASM129350v1
ftp://ftp.ncbi.nlm.nih.gov/genomes/all/GCA/001/299/565/GCA_001299565.1_ASM129956v1
ftp://ftp.ncbi.nlm.nih.gov/genomes/all/GCA/001/299/595/GCA_001299595.1_ASM129959v1
ftp://ftp.ncbi.nlm.nih.gov/genomes/all/GCA/001/299/555/GCA_001299555.1_ASM129955v1
ftp://ftp.ncbi.nlm.nih.gov/genomes/all/GCA/001/305/635/GCA_001305635.1_ASM130563v1
ftp://ftp.ncbi.nlm.nih.gov/genomes/all/GCA/001/305/715/GCA_001305715.1_ASM130571v1
ftp://ftp.ncbi.nlm.nih.gov/genomes/all/GCA/001/305/835/GCA_001305835.1_ASM130583v1
ftp://ftp.ncbi.nlm.nih.gov/genomes/all/GCA/001/305/655/GCA_001305655.1_ASM130565v1
ftp://ftp.ncbi.nlm.nih.gov/genomes/all/GCA/001/305/675/GCA_001305675.1_ASM130567v1
ftp://ftp.ncbi.nlm.nih.gov/genomes/all/GCA/001/305/615/GCA_001305615.1_ASM130561v1
ftp://ftp.ncbi.nlm.nih.gov/genomes/all/GCA/001/305/815/GCA_001305815.1_ASM130581v1
ftp://ftp.ncbi.nlm.nih.gov/genomes/all/GCA/001/307/155/GCA_001307155.1_ASM130715v1
ftp://ftp.ncbi.nlm.nih.gov/genomes/all/GCA/001/307/175/GCA_001307175.1_ASM130717v1
ftp://ftp.ncbi.nlm.nih.gov/genomes/all/GCA/001/307/195/GCA_001307195.1_ASM130719v1
ftp://ftp.ncbi.nlm.nih.gov/genomes/all/GCA/001/307/235/GCA_001307235.1_ASM130723v1
ftp://ftp.ncbi.nlm.nih.gov/genomes/all/GCA/001/307/275/GCA_001307275.1_ASM130727v1
ftp://ftp.ncbi.nlm.nih.gov/genomes/all/GCA/001/307/295/GCA_001307295.1_ASM130729v1
ftp://ftp.ncbi.nlm.nih.gov/genomes/all/GCA/001/307/585/GCA_001307585.1_ASM130758v1
ftp://ftp.ncbi.nlm.nih.gov/genomes/all/GCA/001/307/665/GCA_001307665.1_ASM130766v1
ftp://ftp.ncbi.nlm.nih.gov/genomes/all/GCA/001/307/545/GCA_001307545.1_ASM130754v1
ftp://ftp.ncbi.nlm.nih.gov/genomes/all/GCA/001/307/685/GCA_001307685.1_ASM130768v1
ftp://ftp.ncbi.nlm.nih.gov/genomes/all/GCA/001/307/605/GCA_001307605.1_ASM130760v1
ftp://ftp.ncbi.nlm.nih.gov/genomes/all/GCA/001/307/705/GCA_001307705.1_ASM130770v1
ftp://ftp.ncbi.nlm.nih.gov/genomes/all/GCA/001/307/725/GCA_001307725.1_ASM130772v1
ftp://ftp.ncbi.nlm.nih.gov/genomes/all/GCA/000/800/845/GCA_000800845.2_ASM80084v2
ftp://ftp.ncbi.nlm.nih.gov/genomes/all/GCA/001/307/525/GCA_001307525.1_ASM130752v1
ftp://ftp.ncbi.nlm.nih.gov/genomes/all/GCA/001/307/565/GCA_001307565.1_ASM130756v1
ftp://ftp.ncbi.nlm.nih.gov/genomes/all/GCA/001/307/625/GCA_001307625.1_ASM130762v1
ftp://ftp.ncbi.nlm.nih.gov/genomes/all/GCA/001/307/645/GCA_001307645.1_ASM130764v1
ftp://ftp.ncbi.nlm.nih.gov/genomes/all/GCA/001/307/745/GCA_001307745.1_ASM130774v1
ftp://ftp.ncbi.nlm.nih.gov/genomes/all/GCA/001/308/165/GCA_001308165.1_ASM130816v1
ftp://ftp.ncbi.nlm.nih.gov/genomes/all/GCA/001/308/265/GCA_001308265.1_ASM130826v1
ftp://ftp.ncbi.nlm.nih.gov/genomes/all/GCA/001/308/065/GCA_001308065.1_ASM130806v1
ftp://ftp.ncbi.nlm.nih.gov/genomes/all/GCA/001/308/285/GCA_001308285.1_ASM130828v1
ftp://ftp.ncbi.nlm.nih.gov/genomes/all/GCA/001/314/975/GCA_001314975.1_ASM131497v1
ftp://ftp.ncbi.nlm.nih.gov/genomes/all/GCA/001/314/285/GCA_001314285.1_ASM131428v1
ftp://ftp.ncbi.nlm.nih.gov/genomes/all/GCA/000/802/205/GCA_000802205.2_ASM80220v2
ftp://ftp.ncbi.nlm.nih.gov/genomes/all/GCA/001/318/345/GCA_001318345.1_ASM131834v1
ftp://ftp.ncbi.nlm.nih.gov/genomes/all/GCA/001/318/185/GCA_001318185.1_ASM131818v1
ftp://ftp.ncbi.nlm.nih.gov/genomes/all/GCA/003/018/655/GCA_003018655.1_ASM301865v1
ftp://ftp.ncbi.nlm.nih.gov/genomes/all/GCA/001/406/115/GCA_001406115.1_Streptomyces_venezuelae_ATCC_15439
ftp://ftp.ncbi.nlm.nih.gov/genomes/all/GCA/001/406/795/GCA_001406795.1_Comamonas_testosteroni_P19
ftp://ftp.ncbi.nlm.nih.gov/genomes/all/GCA/001/412/535/GCA_001412535.1_ASM141253v1
ftp://ftp.ncbi.nlm.nih.gov/genomes/all/GCA/001/412/615/GCA_001412615.1_ASM141261v1
ftp://ftp.ncbi.nlm.nih.gov/genomes/all/GCA/001/412/575/GCA_001412575.1_ASM141257v1
ftp://ftp.ncbi.nlm.nih.gov/genomes/all/GCA/001/412/655/GCA_001412655.1_ASM141265v1
ftp://ftp.ncbi.nlm.nih.gov/genomes/all/GCA/001/412/695/GCA_001412695.1_ASM141269v1
ftp://ftp.ncbi.nlm.nih.gov/genomes/all/GCA/000/774/075/GCA_000774075.2_ASM77407v2
ftp://ftp.ncbi.nlm.nih.gov/genomes/all/GCA/001/417/635/GCA_001417635.1_ASM141763v1
ftp://ftp.ncbi.nlm.nih.gov/genomes/all/GCA/000/465/975/GCA_000465975.2_ASM46597v2
ftp://ftp.ncbi.nlm.nih.gov/genomes/all/GCA/001/021/005/GCA_001021005.2_ASM102100v2
ftp://ftp.ncbi.nlm.nih.gov/genomes/all/GCA/001/420/935/GCA_001420935.1_ASM142093v1
ftp://ftp.ncbi.nlm.nih.gov/genomes/all/GCA/001/399/655/GCA_001399655.1_ASM139965v1
ftp://ftp.ncbi.nlm.nih.gov/genomes/all/GCA/001/399/775/GCA_001399775.1_ASM139977v1
ftp://ftp.ncbi.nlm.nih.gov/genomes/all/GCA/001/402/875/GCA_001402875.1_ASM140287v1
ftp://ftp.ncbi.nlm.nih.gov/genomes/all/GCA/001/412/295/GCA_001412295.1_ASM141229v1
ftp://ftp.ncbi.nlm.nih.gov/genomes/all/GCA/003/824/375/GCA_003824375.1_ASM382437v1
ftp://ftp.ncbi.nlm.nih.gov/genomes/all/GCA/003/822/475/GCA_003822475.1_ASM382247v1
ftp://ftp.ncbi.nlm.nih.gov/genomes/all/GCA/001/402/915/GCA_001402915.1_ASM140291v1
ftp://ftp.ncbi.nlm.nih.gov/genomes/all/GCA/001/411/805/GCA_001411805.1_ASM141180v1
ftp://ftp.ncbi.nlm.nih.gov/genomes/all/GCA/001/412/635/GCA_001412635.1_ASM141263v1
ftp://ftp.ncbi.nlm.nih.gov/genomes/all/GCA/001/414/055/GCA_001414055.1_ASM141405v1
ftp://ftp.ncbi.nlm.nih.gov/genomes/all/GCA/001/420/855/GCA_001420855.1_ASM142085v1
ftp://ftp.ncbi.nlm.nih.gov/genomes/all/GCA/001/420/955/GCA_001420955.1_ASM142095v1
ftp://ftp.ncbi.nlm.nih.gov/genomes/all/GCA/001/275/545/GCA_001275545.2_ASM127554v2
ftp://ftp.ncbi.nlm.nih.gov/genomes/all/GCA/001/420/915/GCA_001420915.1_ASM142091v1
ftp://ftp.ncbi.nlm.nih.gov/genomes/all/GCA/001/399/515/GCA_001399515.1_ASM139951v1
ftp://ftp.ncbi.nlm.nih.gov/genomes/all/GCA/001/409/135/GCA_001409135.1_10259
ftp://ftp.ncbi.nlm.nih.gov/genomes/all/GCA/001/409/155/GCA_001409155.1_98_11262
ftp://ftp.ncbi.nlm.nih.gov/genomes/all/GCA/001/409/175/GCA_001409175.1_99_3134
ftp://ftp.ncbi.nlm.nih.gov/genomes/all/GCA/001/409/195/GCA_001409195.1_C2346
ftp://ftp.ncbi.nlm.nih.gov/genomes/all/GCA/001/411/495/GCA_001411495.1_ASM141149v1
ftp://ftp.ncbi.nlm.nih.gov/genomes/all/GCA/001/417/835/GCA_001417835.1_KM1777_03
ftp://ftp.ncbi.nlm.nih.gov/genomes/all/GCA/001/417/885/GCA_001417885.1_Kmar_1.0
ftp://ftp.ncbi.nlm.nih.gov/genomes/all/GCA/001/046/095/GCA_001046095.2_ASM104609v2
ftp://ftp.ncbi.nlm.nih.gov/genomes/all/GCA/000/801/755/GCA_000801755.2_ASM80175v2
ftp://ftp.ncbi.nlm.nih.gov/genomes/all/GCA/001/420/975/GCA_001420975.1_ASM142097v1
ftp://ftp.ncbi.nlm.nih.gov/genomes/all/GCA/001/420/995/GCA_001420995.1_ASM142099v1
ftp://ftp.ncbi.nlm.nih.gov/genomes/all/GCA/001/430/775/GCA_001430775.1_ASM143077v1
ftp://ftp.ncbi.nlm.nih.gov/genomes/all/GCA/001/430/825/GCA_001430825.1_ASM143082v1
ftp://ftp.ncbi.nlm.nih.gov/genomes/all/GCA/001/430/865/GCA_001430865.1_ASM143086v1
ftp://ftp.ncbi.nlm.nih.gov/genomes/all/GCA/001/430/845/GCA_001430845.1_ASM143084v1
ftp://ftp.ncbi.nlm.nih.gov/genomes/all/GCA/000/522/545/GCA_000522545.2_ASM52254v2
ftp://ftp.ncbi.nlm.nih.gov/genomes/all/GCA/001/431/145/GCA_001431145.1_ASM143114v1
ftp://ftp.ncbi.nlm.nih.gov/genomes/all/GCA/001/430/755/GCA_001430755.1_ASM143075v1
ftp://ftp.ncbi.nlm.nih.gov/genomes/all/GCA/001/430/805/GCA_001430805.1_ASM143080v1
ftp://ftp.ncbi.nlm.nih.gov/genomes/all/GCA/001/430/885/GCA_001430885.1_ASM143088v1
ftp://ftp.ncbi.nlm.nih.gov/genomes/all/GCA/001/430/905/GCA_001430905.1_ASM143090v1
ftp://ftp.ncbi.nlm.nih.gov/genomes/all/GCA/001/045/795/GCA_001045795.2_ASM104579v2
ftp://ftp.ncbi.nlm.nih.gov/genomes/all/GCA/001/045/995/GCA_001045995.2_ASM104599v2
ftp://ftp.ncbi.nlm.nih.gov/genomes/all/GCA/001/441/245/GCA_001441245.1_ASM144124v1
ftp://ftp.ncbi.nlm.nih.gov/genomes/all/GCA/001/441/225/GCA_001441225.1_ASM144122v1
ftp://ftp.ncbi.nlm.nih.gov/genomes/all/GCA/001/441/205/GCA_001441205.1_ASM144120v1
ftp://ftp.ncbi.nlm.nih.gov/genomes/all/GCA/001/431/745/GCA_001431745.1_ASM143174v1
ftp://ftp.ncbi.nlm.nih.gov/genomes/all/GCA/001/431/725/GCA_001431725.1_ASM143172v1
ftp://ftp.ncbi.nlm.nih.gov/genomes/all/GCA/001/431/785/GCA_001431785.1_ASM143178v1
ftp://ftp.ncbi.nlm.nih.gov/genomes/all/GCA/001/431/805/GCA_001431805.1_ASM143180v1
ftp://ftp.ncbi.nlm.nih.gov/genomes/all/GCA/001/431/765/GCA_001431765.1_ASM143176v1
ftp://ftp.ncbi.nlm.nih.gov/genomes/all/GCA/001/433/955/GCA_001433955.1_ASM143395v1
ftp://ftp.ncbi.nlm.nih.gov/genomes/all/GCA/001/441/165/GCA_001441165.1_ASM144116v1
ftp://ftp.ncbi.nlm.nih.gov/genomes/all/GCA/001/433/715/GCA_001433715.1_ASM143371v1
ftp://ftp.ncbi.nlm.nih.gov/genomes/all/GCA/001/432/245/GCA_001432245.1_ASM143224v1
ftp://ftp.ncbi.nlm.nih.gov/genomes/all/GCA/000/445/425/GCA_000445425.4_ASM44542v4
ftp://ftp.ncbi.nlm.nih.gov/genomes/all/GCA/000/340/435/GCA_000340435.3_ASM34043v3
ftp://ftp.ncbi.nlm.nih.gov/genomes/all/GCA/001/433/495/GCA_001433495.1_ASM143349v1
ftp://ftp.ncbi.nlm.nih.gov/genomes/all/GCA/001/433/415/GCA_001433415.1_ASM143341v1
ftp://ftp.ncbi.nlm.nih.gov/genomes/all/GCA/001/433/435/GCA_001433435.1_ASM143343v1
ftp://ftp.ncbi.nlm.nih.gov/genomes/all/GCA/001/433/515/GCA_001433515.1_ASM143351v1
ftp://ftp.ncbi.nlm.nih.gov/genomes/all/GCA/001/433/455/GCA_001433455.1_ASM143345v1
ftp://ftp.ncbi.nlm.nih.gov/genomes/all/GCA/001/433/475/GCA_001433475.1_ASM143347v1
ftp://ftp.ncbi.nlm.nih.gov/genomes/all/GCA/003/816/635/GCA_003816635.1_ASM381663v1
ftp://ftp.ncbi.nlm.nih.gov/genomes/all/GCA/001/445/575/GCA_001445575.1_ASM144557v1
ftp://ftp.ncbi.nlm.nih.gov/genomes/all/GCA/001/446/255/GCA_001446255.1_ASM144625v1
ftp://ftp.ncbi.nlm.nih.gov/genomes/all/GCA/001/446/275/GCA_001446275.1_ASM144627v1
ftp://ftp.ncbi.nlm.nih.gov/genomes/all/GCA/001/448/985/GCA_001448985.1_ASM144898v1
ftp://ftp.ncbi.nlm.nih.gov/genomes/all/GCA/001/449/005/GCA_001449005.1_ASM144900v1
ftp://ftp.ncbi.nlm.nih.gov/genomes/all/GCA/001/457/695/GCA_001457695.1_NCTC11351
ftp://ftp.ncbi.nlm.nih.gov/genomes/all/GCA/001/458/475/GCA_001458475.1_KKKWG1
ftp://ftp.ncbi.nlm.nih.gov/genomes/all/GCA/001/458/695/GCA_001458695.1_NiCh1
ftp://ftp.ncbi.nlm.nih.gov/genomes/all/GCA/001/444/365/GCA_001444365.1_ASM144436v1
ftp://ftp.ncbi.nlm.nih.gov/genomes/all/GCA/001/444/325/GCA_001444325.1_ASM144432v1
ftp://ftp.ncbi.nlm.nih.gov/genomes/all/GCA/001/444/345/GCA_001444345.1_ASM144434v1
ftp://ftp.ncbi.nlm.nih.gov/genomes/all/GCA/001/444/465/GCA_001444465.1_ASM144446v1
ftp://ftp.ncbi.nlm.nih.gov/genomes/all/GCA/001/444/425/GCA_001444425.1_ASM144442v1
ftp://ftp.ncbi.nlm.nih.gov/genomes/all/GCA/001/444/445/GCA_001444445.1_ASM144444v1
ftp://ftp.ncbi.nlm.nih.gov/genomes/all/GCA/001/449/085/GCA_001449085.1_ASM144908v1
ftp://ftp.ncbi.nlm.nih.gov/genomes/all/GCA/001/455/085/GCA_001455085.1_ASM145508v1
ftp://ftp.ncbi.nlm.nih.gov/genomes/all/GCA/001/455/105/GCA_001455105.1_ASM145510v1
ftp://ftp.ncbi.nlm.nih.gov/genomes/all/GCA/001/455/205/GCA_001455205.1_ASM145520v1
ftp://ftp.ncbi.nlm.nih.gov/genomes/all/GCA/001/455/325/GCA_001455325.1_ASM145532v1
ftp://ftp.ncbi.nlm.nih.gov/genomes/all/GCA/001/457/455/GCA_001457455.1_NCTC11397
ftp://ftp.ncbi.nlm.nih.gov/genomes/all/GCA/001/457/495/GCA_001457495.1_NCTC13435
ftp://ftp.ncbi.nlm.nih.gov/genomes/all/GCA/001/457/595/GCA_001457595.1_NCTC8159
ftp://ftp.ncbi.nlm.nih.gov/genomes/all/GCA/001/457/675/GCA_001457675.1_NCTC10384
ftp://ftp.ncbi.nlm.nih.gov/genomes/all/GCA/001/458/655/GCA_001458655.1_Mb9
ftp://ftp.ncbi.nlm.nih.gov/genomes/all/GCA/001/455/225/GCA_001455225.1_ASM145522v1
ftp://ftp.ncbi.nlm.nih.gov/genomes/all/GCA/001/455/345/GCA_001455345.1_ASM145534v1
ftp://ftp.ncbi.nlm.nih.gov/genomes/all/GCA/001/456/115/GCA_001456115.1_ASM145611v1
ftp://ftp.ncbi.nlm.nih.gov/genomes/all/GCA/001/456/215/GCA_001456215.1_ASM145621v1
ftp://ftp.ncbi.nlm.nih.gov/genomes/all/GCA/001/456/315/GCA_001456315.1_ASM145631v1
ftp://ftp.ncbi.nlm.nih.gov/genomes/all/GCA/001/456/135/GCA_001456135.1_ASM145613v1
ftp://ftp.ncbi.nlm.nih.gov/genomes/all/GCA/001/456/155/GCA_001456155.1_ASM145615v1
ftp://ftp.ncbi.nlm.nih.gov/genomes/all/GCA/001/456/235/GCA_001456235.1_ASM145623v1
ftp://ftp.ncbi.nlm.nih.gov/genomes/all/GCA/001/456/255/GCA_001456255.1_ASM145625v1
ftp://ftp.ncbi.nlm.nih.gov/genomes/all/GCA/001/456/355/GCA_001456355.1_ASM145635v1
ftp://ftp.ncbi.nlm.nih.gov/genomes/all/GCA/001/455/995/GCA_001455995.1_MS6671.v1
ftp://ftp.ncbi.nlm.nih.gov/genomes/all/GCA/001/456/175/GCA_001456175.1_ASM145617v1
ftp://ftp.ncbi.nlm.nih.gov/genomes/all/GCA/001/456/275/GCA_001456275.1_ASM145627v1
ftp://ftp.ncbi.nlm.nih.gov/genomes/all/GCA/000/310/105/GCA_000310105.2_ASM31010v2
ftp://ftp.ncbi.nlm.nih.gov/genomes/all/GCA/001/457/475/GCA_001457475.1_NCTC10807
ftp://ftp.ncbi.nlm.nih.gov/genomes/all/GCA/001/457/535/GCA_001457535.1_CIP70.10
ftp://ftp.ncbi.nlm.nih.gov/genomes/all/GCA/001/457/615/GCA_001457615.1_NCTC10332
ftp://ftp.ncbi.nlm.nih.gov/genomes/all/GCA/003/018/755/GCA_003018755.1_ASM301875v1
ftp://ftp.ncbi.nlm.nih.gov/genomes/all/GCA/001/261/895/GCA_001261895.2_R2090
ftp://ftp.ncbi.nlm.nih.gov/genomes/all/GCA/001/457/655/GCA_001457655.1_NCTC8143
ftp://ftp.ncbi.nlm.nih.gov/genomes/all/GCA/001/182/745/GCA_001182745.2_NCTC11134
ftp://ftp.ncbi.nlm.nih.gov/genomes/all/GCA/001/457/555/GCA_001457555.1_NCTC10562
ftp://ftp.ncbi.nlm.nih.gov/genomes/all/GCA/001/457/635/GCA_001457635.1_NCTC7465
ftp://ftp.ncbi.nlm.nih.gov/genomes/all/GCA/001/442/475/GCA_001442475.1_ASM144247v1
ftp://ftp.ncbi.nlm.nih.gov/genomes/all/GCA/001/442/755/GCA_001442755.1_ASM144275v1
ftp://ftp.ncbi.nlm.nih.gov/genomes/all/GCA/001/442/805/GCA_001442805.1_ASM144280v1
ftp://ftp.ncbi.nlm.nih.gov/genomes/all/GCA/001/442/745/GCA_001442745.1_ASM144274v1
ftp://ftp.ncbi.nlm.nih.gov/genomes/all/GCA/001/442/785/GCA_001442785.1_ASM144278v1
ftp://ftp.ncbi.nlm.nih.gov/genomes/all/GCA/001/443/645/GCA_001443645.1_ASM144364v1
ftp://ftp.ncbi.nlm.nih.gov/genomes/all/GCA/001/443/605/GCA_001443605.1_ASM144360v1
ftp://ftp.ncbi.nlm.nih.gov/genomes/all/GCA/001/444/405/GCA_001444405.1_ASM144440v1
ftp://ftp.ncbi.nlm.nih.gov/genomes/all/GCA/001/447/915/GCA_001447915.1_ASM144791v1
ftp://ftp.ncbi.nlm.nih.gov/genomes/all/GCA/001/447/805/GCA_001447805.1_ASM144780v1
ftp://ftp.ncbi.nlm.nih.gov/genomes/all/GCA/001/447/885/GCA_001447885.1_ASM144788v1
ftp://ftp.ncbi.nlm.nih.gov/genomes/all/GCA/001/447/845/GCA_001447845.1_ASM144784v1
ftp://ftp.ncbi.nlm.nih.gov/genomes/all/GCA/001/454/885/GCA_001454885.1_ASM145488v1
ftp://ftp.ncbi.nlm.nih.gov/genomes/all/GCA/001/454/845/GCA_001454845.1_ASM145484v1
ftp://ftp.ncbi.nlm.nih.gov/genomes/all/GCA/001/454/865/GCA_001454865.1_ASM145486v1
ftp://ftp.ncbi.nlm.nih.gov/genomes/all/GCA/001/454/965/GCA_001454965.1_ASM145496v1
ftp://ftp.ncbi.nlm.nih.gov/genomes/all/GCA/001/454/925/GCA_001454925.1_ASM145492v1
ftp://ftp.ncbi.nlm.nih.gov/genomes/all/GCA/001/454/945/GCA_001454945.1_ASM145494v1
ftp://ftp.ncbi.nlm.nih.gov/genomes/all/GCA/001/455/145/GCA_001455145.1_ASM145514v1
ftp://ftp.ncbi.nlm.nih.gov/genomes/all/GCA/001/455/365/GCA_001455365.1_ASM145536v1
ftp://ftp.ncbi.nlm.nih.gov/genomes/all/GCA/000/234/825/GCA_000234825.3_ASM23482v3
ftp://ftp.ncbi.nlm.nih.gov/genomes/all/GCA/001/442/495/GCA_001442495.1_ASM144249v1
ftp://ftp.ncbi.nlm.nih.gov/genomes/all/GCA/001/443/625/GCA_001443625.1_ASM144362v1
ftp://ftp.ncbi.nlm.nih.gov/genomes/all/GCA/001/442/535/GCA_001442535.1_ASM144253v1
ftp://ftp.ncbi.nlm.nih.gov/genomes/all/GCA/001/447/075/GCA_001447075.1_ASM144707v1
ftp://ftp.ncbi.nlm.nih.gov/genomes/all/GCA/001/447/175/GCA_001447175.1_ASM144717v1
ftp://ftp.ncbi.nlm.nih.gov/genomes/all/GCA/001/447/095/GCA_001447095.1_ASM144709v1
ftp://ftp.ncbi.nlm.nih.gov/genomes/all/GCA/001/447/115/GCA_001447115.1_ASM144711v1
ftp://ftp.ncbi.nlm.nih.gov/genomes/all/GCA/003/824/355/GCA_003824355.1_ASM382435v1
ftp://ftp.ncbi.nlm.nih.gov/genomes/all/GCA/001/447/335/GCA_001447335.1_ASM144733v1
ftp://ftp.ncbi.nlm.nih.gov/genomes/all/GCA/001/447/315/GCA_001447315.1_ASM144731v1
ftp://ftp.ncbi.nlm.nih.gov/genomes/all/GCA/001/447/295/GCA_001447295.1_ASM144729v1
ftp://ftp.ncbi.nlm.nih.gov/genomes/all/GCA/000/967/305/GCA_000967305.2_ASM96730v2
ftp://ftp.ncbi.nlm.nih.gov/genomes/all/GCA/001/459/775/GCA_001459775.1_Blastochloris_viridis_genome
ftp://ftp.ncbi.nlm.nih.gov/genomes/all/GCA/001/460/635/GCA_001460635.1_htyphlonius_mit97-6810
ftp://ftp.ncbi.nlm.nih.gov/genomes/all/GCA/001/461/805/GCA_001461805.1_ASM146180v1
ftp://ftp.ncbi.nlm.nih.gov/genomes/all/GCA/001/272/655/GCA_001272655.2_ASM127265v2
ftp://ftp.ncbi.nlm.nih.gov/genomes/all/GCA/001/466/505/GCA_001466505.1_ASM146650v1
ftp://ftp.ncbi.nlm.nih.gov/genomes/all/GCA/001/466/725/GCA_001466725.1_ASM146672v1
ftp://ftp.ncbi.nlm.nih.gov/genomes/all/GCA/001/481/655/GCA_001481655.1_ASM148165v1
ftp://ftp.ncbi.nlm.nih.gov/genomes/all/GCA/001/481/755/GCA_001481755.1_ASM148175v1
ftp://ftp.ncbi.nlm.nih.gov/genomes/all/GCA/001/481/675/GCA_001481675.1_ASM148167v1
ftp://ftp.ncbi.nlm.nih.gov/genomes/all/GCA/001/481/725/GCA_001481725.1_ASM148172v1
ftp://ftp.ncbi.nlm.nih.gov/genomes/all/GCA/000/261/345/GCA_000261345.2_ASM26134v2
ftp://ftp.ncbi.nlm.nih.gov/genomes/all/GCA/001/499/655/GCA_001499655.1_PNK1
ftp://ftp.ncbi.nlm.nih.gov/genomes/all/GCA/001/506/205/GCA_001506205.1_ASM150620v1
ftp://ftp.ncbi.nlm.nih.gov/genomes/all/GCA/001/506/285/GCA_001506285.1_ASM150628v1
ftp://ftp.ncbi.nlm.nih.gov/genomes/all/GCA/001/465/115/GCA_001465115.1_ASM146511v1
ftp://ftp.ncbi.nlm.nih.gov/genomes/all/GCA/001/465/175/GCA_001465175.1_ASM146517v1
ftp://ftp.ncbi.nlm.nih.gov/genomes/all/GCA/001/465/155/GCA_001465155.1_ASM146515v1
ftp://ftp.ncbi.nlm.nih.gov/genomes/all/GCA/001/465/675/GCA_001465675.1_ASM146567v1
ftp://ftp.ncbi.nlm.nih.gov/genomes/all/GCA/001/465/275/GCA_001465275.1_ASM146527v1
ftp://ftp.ncbi.nlm.nih.gov/genomes/all/GCA/001/465/635/GCA_001465635.1_ASM146563v1
ftp://ftp.ncbi.nlm.nih.gov/genomes/all/GCA/001/465/855/GCA_001465855.1_ASM146585v1
ftp://ftp.ncbi.nlm.nih.gov/genomes/all/GCA/001/465/255/GCA_001465255.1_ASM146525v1
ftp://ftp.ncbi.nlm.nih.gov/genomes/all/GCA/001/465/295/GCA_001465295.1_ASM146529v1
ftp://ftp.ncbi.nlm.nih.gov/genomes/all/GCA/001/465/755/GCA_001465755.1_ASM146575v1
ftp://ftp.ncbi.nlm.nih.gov/genomes/all/GCA/001/465/815/GCA_001465815.1_ASM146581v1
ftp://ftp.ncbi.nlm.nih.gov/genomes/all/GCA/001/477/655/GCA_001477655.1_ASM147765v1
ftp://ftp.ncbi.nlm.nih.gov/genomes/all/GCA/001/481/685/GCA_001481685.1_ASM148168v1
ftp://ftp.ncbi.nlm.nih.gov/genomes/all/GCA/001/481/715/GCA_001481715.1_ASM148171v1
ftp://ftp.ncbi.nlm.nih.gov/genomes/all/GCA/001/483/845/GCA_001483845.1_ASM148384v1
ftp://ftp.ncbi.nlm.nih.gov/genomes/all/GCA/001/483/965/GCA_001483965.1_ASM148396v1
ftp://ftp.ncbi.nlm.nih.gov/genomes/all/GCA/001/483/865/GCA_001483865.1_ASM148386v1
ftp://ftp.ncbi.nlm.nih.gov/genomes/all/GCA/001/483/985/GCA_001483985.1_ASM148398v1
ftp://ftp.ncbi.nlm.nih.gov/genomes/all/GCA/001/483/905/GCA_001483905.1_ASM148390v1
ftp://ftp.ncbi.nlm.nih.gov/genomes/all/GCA/001/483/945/GCA_001483945.1_ASM148394v1
ftp://ftp.ncbi.nlm.nih.gov/genomes/all/GCA/001/484/025/GCA_001484025.1_ASM148402v1
ftp://ftp.ncbi.nlm.nih.gov/genomes/all/GCA/001/484/045/GCA_001484045.1_ASM148404v1
ftp://ftp.ncbi.nlm.nih.gov/genomes/all/GCA/001/484/065/GCA_001484065.1_ASM148406v1
ftp://ftp.ncbi.nlm.nih.gov/genomes/all/GCA/001/484/005/GCA_001484005.1_ASM148400v1
ftp://ftp.ncbi.nlm.nih.gov/genomes/all/GCA/001/020/945/GCA_001020945.2_ASM102094v2
ftp://ftp.ncbi.nlm.nih.gov/genomes/all/GCA/001/484/645/GCA_001484645.1_ASM148464v1
ftp://ftp.ncbi.nlm.nih.gov/genomes/all/GCA/001/484/565/GCA_001484565.1_ASM148456v1
ftp://ftp.ncbi.nlm.nih.gov/genomes/all/GCA/001/484/605/GCA_001484605.1_ASM148460v1
ftp://ftp.ncbi.nlm.nih.gov/genomes/all/GCA/000/321/415/GCA_000321415.2_ASM32141v2
ftp://ftp.ncbi.nlm.nih.gov/genomes/all/GCA/001/484/705/GCA_001484705.1_ASM148470v1
ftp://ftp.ncbi.nlm.nih.gov/genomes/all/GCA/000/755/585/GCA_000755585.2_ASM75558v2
ftp://ftp.ncbi.nlm.nih.gov/genomes/all/GCA/001/484/725/GCA_001484725.1_ASM148472v1
ftp://ftp.ncbi.nlm.nih.gov/genomes/all/GCA/001/484/665/GCA_001484665.1_ASM148466v1
ftp://ftp.ncbi.nlm.nih.gov/genomes/all/GCA/001/484/685/GCA_001484685.1_ASM148468v1
ftp://ftp.ncbi.nlm.nih.gov/genomes/all/GCA/001/484/935/GCA_001484935.1_ASM148493v1
ftp://ftp.ncbi.nlm.nih.gov/genomes/all/GCA/000/696/675/GCA_000696675.2_ASM69667v2
ftp://ftp.ncbi.nlm.nih.gov/genomes/all/GCA/001/499/615/GCA_001499615.1_Acetobacter_senegalensis_108B
ftp://ftp.ncbi.nlm.nih.gov/genomes/all/GCA/001/454/905/GCA_001454905.1_ASM145490v1
ftp://ftp.ncbi.nlm.nih.gov/genomes/all/GCA/001/454/985/GCA_001454985.1_ASM145498v1
ftp://ftp.ncbi.nlm.nih.gov/genomes/all/GCA/001/455/385/GCA_001455385.1_ASM145538v1
ftp://ftp.ncbi.nlm.nih.gov/genomes/all/GCA/001/460/855/GCA_001460855.1_MIDG2331
ftp://ftp.ncbi.nlm.nih.gov/genomes/all/GCA/022/672/505/GCA_022672505.1_ASM2267250v1
ftp://ftp.ncbi.nlm.nih.gov/genomes/all/GCA/001/469/595/GCA_001469595.1_ASM146959v1
ftp://ftp.ncbi.nlm.nih.gov/genomes/all/GCA/001/469/735/GCA_001469735.1_ASM146973v1
ftp://ftp.ncbi.nlm.nih.gov/genomes/all/GCA/001/469/565/GCA_001469565.1_ASM146956v1
ftp://ftp.ncbi.nlm.nih.gov/genomes/all/GCA/001/469/655/GCA_001469655.1_ASM146965v1
ftp://ftp.ncbi.nlm.nih.gov/genomes/all/GCA/001/469/775/GCA_001469775.1_ASM146977v1
ftp://ftp.ncbi.nlm.nih.gov/genomes/all/GCA/001/469/815/GCA_001469815.1_ASM146981v1
ftp://ftp.ncbi.nlm.nih.gov/genomes/all/GCA/001/477/615/GCA_001477615.1_ASM147761v1
ftp://ftp.ncbi.nlm.nih.gov/genomes/all/GCA/001/477/625/GCA_001477625.1_ASM147762v1
ftp://ftp.ncbi.nlm.nih.gov/genomes/all/GCA/001/477/575/GCA_001477575.1_ASM147757v1
ftp://ftp.ncbi.nlm.nih.gov/genomes/all/GCA/001/482/325/GCA_001482325.1_ASM148232v1
ftp://ftp.ncbi.nlm.nih.gov/genomes/all/GCA/001/482/345/GCA_001482345.1_ASM148234v1
ftp://ftp.ncbi.nlm.nih.gov/genomes/all/GCA/001/482/385/GCA_001482385.1_ASM148238v1
ftp://ftp.ncbi.nlm.nih.gov/genomes/all/GCA/001/456/065/GCA_001456065.2_ASM145606v2
ftp://ftp.ncbi.nlm.nih.gov/genomes/all/GCA/001/482/725/GCA_001482725.1_ASM148272v1
ftp://ftp.ncbi.nlm.nih.gov/genomes/all/GCA/001/483/405/GCA_001483405.1_ASM148340v1
ftp://ftp.ncbi.nlm.nih.gov/genomes/all/GCA/001/483/385/GCA_001483385.1_ASM148338v1
ftp://ftp.ncbi.nlm.nih.gov/genomes/all/GCA/000/272/835/GCA_000272835.4_ASM27283v4
ftp://ftp.ncbi.nlm.nih.gov/genomes/all/GCA/001/469/615/GCA_001469615.1_ASM146961v1
ftp://ftp.ncbi.nlm.nih.gov/genomes/all/GCA/002/956/955/GCA_002956955.1_ASM295695v1
ftp://ftp.ncbi.nlm.nih.gov/genomes/all/GCA/001/482/365/GCA_001482365.1_ASM148236v1
ftp://ftp.ncbi.nlm.nih.gov/genomes/all/GCA/001/483/425/GCA_001483425.1_ASM148342v1
ftp://ftp.ncbi.nlm.nih.gov/genomes/all/GCA/001/483/445/GCA_001483445.1_ASM148344v1
ftp://ftp.ncbi.nlm.nih.gov/genomes/all/GCA/001/483/885/GCA_001483885.1_ASM148388v1
ftp://ftp.ncbi.nlm.nih.gov/genomes/all/GCA/001/485/455/GCA_001485455.1_ASM148545v1
ftp://ftp.ncbi.nlm.nih.gov/genomes/all/GCA/001/488/575/GCA_001488575.1_Halobacterium_hubeiense_JI20-1
ftp://ftp.ncbi.nlm.nih.gov/genomes/all/GCA/001/506/225/GCA_001506225.1_ASM150622v1
ftp://ftp.ncbi.nlm.nih.gov/genomes/all/GCA/001/506/305/GCA_001506305.1_ASM150630v1
ftp://ftp.ncbi.nlm.nih.gov/genomes/all/GCA/001/506/385/GCA_001506385.1_ASM150638v1
ftp://ftp.ncbi.nlm.nih.gov/genomes/all/GCA/001/506/465/GCA_001506465.1_ASM150646v1
ftp://ftp.ncbi.nlm.nih.gov/genomes/all/GCA/001/506/565/GCA_001506565.1_ASM150656v1
ftp://ftp.ncbi.nlm.nih.gov/genomes/all/GCA/001/506/645/GCA_001506645.1_ASM150664v1
ftp://ftp.ncbi.nlm.nih.gov/genomes/all/GCA/001/506/665/GCA_001506665.1_ASM150666v1
ftp://ftp.ncbi.nlm.nih.gov/genomes/all/GCA/001/506/745/GCA_001506745.1_ASM150674v1
ftp://ftp.ncbi.nlm.nih.gov/genomes/all/GCA/001/506/765/GCA_001506765.1_ASM150676v1
ftp://ftp.ncbi.nlm.nih.gov/genomes/all/GCA/001/506/165/GCA_001506165.1_ASM150616v1
ftp://ftp.ncbi.nlm.nih.gov/genomes/all/GCA/000/255/615/GCA_000255615.3_ASM25561v3
ftp://ftp.ncbi.nlm.nih.gov/genomes/all/GCA/001/511/815/GCA_001511815.1_TUE45
ftp://ftp.ncbi.nlm.nih.gov/genomes/all/GCA/001/511/835/GCA_001511835.1_XM-1
ftp://ftp.ncbi.nlm.nih.gov/genomes/all/GCA/001/517/645/GCA_001517645.1_R2091
ftp://ftp.ncbi.nlm.nih.gov/genomes/all/GCA/001/518/815/GCA_001518815.1_ASM151881v1
ftp://ftp.ncbi.nlm.nih.gov/genomes/all/GCA/001/518/735/GCA_001518735.1_ASM151873v1
ftp://ftp.ncbi.nlm.nih.gov/genomes/all/GCA/001/518/835/GCA_001518835.1_ASM151883v1
ftp://ftp.ncbi.nlm.nih.gov/genomes/all/GCA/001/518/775/GCA_001518775.1_ASM151877v1
ftp://ftp.ncbi.nlm.nih.gov/genomes/all/GCA/001/518/795/GCA_001518795.1_ASM151879v1
ftp://ftp.ncbi.nlm.nih.gov/genomes/all/GCA/001/518/875/GCA_001518875.1_ASM151887v1
ftp://ftp.ncbi.nlm.nih.gov/genomes/all/GCA/001/518/895/GCA_001518895.1_ASM151889v1
ftp://ftp.ncbi.nlm.nih.gov/genomes/all/GCA/001/518/975/GCA_001518975.1_ASM151897v1
ftp://ftp.ncbi.nlm.nih.gov/genomes/all/GCA/001/518/855/GCA_001518855.1_ASM151885v1
ftp://ftp.ncbi.nlm.nih.gov/genomes/all/GCA/001/529/935/GCA_001529935.1_ASM152993v1
ftp://ftp.ncbi.nlm.nih.gov/genomes/all/GCA/001/562/125/GCA_001562125.1_ASM156212v1
ftp://ftp.ncbi.nlm.nih.gov/genomes/all/GCA/001/562/275/GCA_001562275.1_ASM156227v1
ftp://ftp.ncbi.nlm.nih.gov/genomes/all/GCA/001/535/505/GCA_001535505.1_ASM153550v1
ftp://ftp.ncbi.nlm.nih.gov/genomes/all/GCA/001/536/305/GCA_001536305.1_Leuconostoc_gelidum_subsp._gasicomitatum_KG16-1
ftp://ftp.ncbi.nlm.nih.gov/genomes/all/GCA/001/536/925/GCA_001536925.1_BMC_PRJEB12378v1
ftp://ftp.ncbi.nlm.nih.gov/genomes/all/GCA/001/509/895/GCA_001509895.1_ASM150989v1
ftp://ftp.ncbi.nlm.nih.gov/genomes/all/GCA/001/509/915/GCA_001509915.1_ASM150991v1
ftp://ftp.ncbi.nlm.nih.gov/genomes/all/GCA/000/701/165/GCA_000701165.2_ASM70116v2
ftp://ftp.ncbi.nlm.nih.gov/genomes/all/GCA/001/511/755/GCA_001511755.1_Shine
ftp://ftp.ncbi.nlm.nih.gov/genomes/all/GCA/001/514/395/GCA_001514395.1_ASM151439v1
ftp://ftp.ncbi.nlm.nih.gov/genomes/all/GCA/001/516/105/GCA_001516105.1_ASM151610v1
ftp://ftp.ncbi.nlm.nih.gov/genomes/all/GCA/001/516/385/GCA_001516385.1_ASM151638v1
ftp://ftp.ncbi.nlm.nih.gov/genomes/all/GCA/001/517/405/GCA_001517405.1_EM595
ftp://ftp.ncbi.nlm.nih.gov/genomes/all/GCA/900/000/005/GCA_900000005.1_BVF60
ftp://ftp.ncbi.nlm.nih.gov/genomes/all/GCA/001/534/665/GCA_001534665.1_ASM153466v1
ftp://ftp.ncbi.nlm.nih.gov/genomes/all/GCA/001/534/645/GCA_001534645.1_ASM153464v1
ftp://ftp.ncbi.nlm.nih.gov/genomes/all/GCA/001/534/785/GCA_001534785.1_ASM153478v1
ftp://ftp.ncbi.nlm.nih.gov/genomes/all/GCA/001/534/745/GCA_001534745.1_ASM153474v1
ftp://ftp.ncbi.nlm.nih.gov/genomes/all/GCA/003/824/395/GCA_003824395.1_ASM382439v1
ftp://ftp.ncbi.nlm.nih.gov/genomes/all/GCA/001/535/545/GCA_001535545.1_ASM153554v1
ftp://ftp.ncbi.nlm.nih.gov/genomes/all/GCA/001/535/565/GCA_001535565.1_ASM153556v1
ftp://ftp.ncbi.nlm.nih.gov/genomes/all/GCA/001/544/635/GCA_001544635.1_ASM154463v1
ftp://ftp.ncbi.nlm.nih.gov/genomes/all/GCA/001/544/735/GCA_001544735.1_ASM154473v1
ftp://ftp.ncbi.nlm.nih.gov/genomes/all/GCA/001/544/935/GCA_001544935.1_ASM154493v1
ftp://ftp.ncbi.nlm.nih.gov/genomes/all/GCA/001/509/195/GCA_001509195.1_ASM150919v1
ftp://ftp.ncbi.nlm.nih.gov/genomes/all/GCA/001/509/405/GCA_001509405.1_ASM150940v1
ftp://ftp.ncbi.nlm.nih.gov/genomes/all/GCA/001/514/435/GCA_001514435.1_ASM151443v1
ftp://ftp.ncbi.nlm.nih.gov/genomes/all/GCA/001/307/805/GCA_001307805.2_ASM130780v2
ftp://ftp.ncbi.nlm.nih.gov/genomes/all/GCA/001/515/745/GCA_001515745.1_ASM151574v1
ftp://ftp.ncbi.nlm.nih.gov/genomes/all/GCA/001/514/355/GCA_001514355.1_ASM151435v1
ftp://ftp.ncbi.nlm.nih.gov/genomes/all/GCA/001/514/375/GCA_001514375.1_ASM151437v1
ftp://ftp.ncbi.nlm.nih.gov/genomes/all/GCA/001/514/455/GCA_001514455.1_ASM151445v1
ftp://ftp.ncbi.nlm.nih.gov/genomes/all/GCA/001/277/215/GCA_001277215.2_ASM127721v2
ftp://ftp.ncbi.nlm.nih.gov/genomes/all/GCA/000/006/945/GCA_000006945.2_ASM694v2
ftp://ftp.ncbi.nlm.nih.gov/genomes/all/GCA/001/515/665/GCA_001515665.1_ASM151566v1
ftp://ftp.ncbi.nlm.nih.gov/genomes/all/GCA/001/515/685/GCA_001515685.1_ASM151568v1
ftp://ftp.ncbi.nlm.nih.gov/genomes/all/GCA/001/515/765/GCA_001515765.1_ASM151576v1
ftp://ftp.ncbi.nlm.nih.gov/genomes/all/GCA/000/612/075/GCA_000612075.2_ASM61207v2
ftp://ftp.ncbi.nlm.nih.gov/genomes/all/GCA/001/515/705/GCA_001515705.1_ASM151570v1
ftp://ftp.ncbi.nlm.nih.gov/genomes/all/GCA/001/516/005/GCA_001516005.1_ASM151600v1
ftp://ftp.ncbi.nlm.nih.gov/genomes/all/GCA/001/515/725/GCA_001515725.1_ASM151572v1
ftp://ftp.ncbi.nlm.nih.gov/genomes/all/GCA/001/516/265/GCA_001516265.1_ASM151626v1
ftp://ftp.ncbi.nlm.nih.gov/genomes/all/GCA/001/516/345/GCA_001516345.1_ASM151634v1
ftp://ftp.ncbi.nlm.nih.gov/genomes/all/GCA/000/448/685/GCA_000448685.2_ASM44868v2
ftp://ftp.ncbi.nlm.nih.gov/genomes/all/GCA/001/530/015/GCA_001530015.1_ASM153001v1
ftp://ftp.ncbi.nlm.nih.gov/genomes/all/GCA/003/822/575/GCA_003822575.1_ASM382257v1
ftp://ftp.ncbi.nlm.nih.gov/genomes/all/GCA/001/534/725/GCA_001534725.1_ASM153472v1
ftp://ftp.ncbi.nlm.nih.gov/genomes/all/GCA/001/534/765/GCA_001534765.1_ASM153476v1
ftp://ftp.ncbi.nlm.nih.gov/genomes/all/GCA/001/540/845/GCA_001540845.1_SO4698_09
ftp://ftp.ncbi.nlm.nih.gov/genomes/all/GCA/000/296/215/GCA_000296215.2_ASM29621v2
ftp://ftp.ncbi.nlm.nih.gov/genomes/all/GCA/000/496/455/GCA_000496455.2_ASM49645v2
ftp://ftp.ncbi.nlm.nih.gov/genomes/all/GCA/001/465/795/GCA_001465795.2_ASM146579v2
ftp://ftp.ncbi.nlm.nih.gov/genomes/all/GCA/001/541/905/GCA_001541905.1_ASM154190v1
ftp://ftp.ncbi.nlm.nih.gov/genomes/all/GCA/001/506/245/GCA_001506245.1_ASM150624v1
ftp://ftp.ncbi.nlm.nih.gov/genomes/all/GCA/001/506/325/GCA_001506325.1_ASM150632v1
ftp://ftp.ncbi.nlm.nih.gov/genomes/all/GCA/001/506/405/GCA_001506405.1_ASM150640v1
ftp://ftp.ncbi.nlm.nih.gov/genomes/all/GCA/001/506/425/GCA_001506425.1_ASM150642v1
ftp://ftp.ncbi.nlm.nih.gov/genomes/all/GCA/001/506/485/GCA_001506485.1_ASM150648v1
ftp://ftp.ncbi.nlm.nih.gov/genomes/all/GCA/001/506/505/GCA_001506505.1_ASM150650v1
ftp://ftp.ncbi.nlm.nih.gov/genomes/all/GCA/001/506/585/GCA_001506585.1_ASM150658v1
ftp://ftp.ncbi.nlm.nih.gov/genomes/all/GCA/001/506/685/GCA_001506685.1_ASM150668v1
ftp://ftp.ncbi.nlm.nih.gov/genomes/all/GCA/001/506/865/GCA_001506865.1_ASM150686v1
ftp://ftp.ncbi.nlm.nih.gov/genomes/all/GCA/001/506/965/GCA_001506965.1_ASM150696v1
ftp://ftp.ncbi.nlm.nih.gov/genomes/all/GCA/001/507/065/GCA_001507065.1_ASM150706v1
ftp://ftp.ncbi.nlm.nih.gov/genomes/all/GCA/001/507/165/GCA_001507165.1_ASM150716v1
ftp://ftp.ncbi.nlm.nih.gov/genomes/all/GCA/001/506/185/GCA_001506185.1_ASM150618v1
ftp://ftp.ncbi.nlm.nih.gov/genomes/all/GCA/001/506/265/GCA_001506265.1_ASM150626v1
ftp://ftp.ncbi.nlm.nih.gov/genomes/all/GCA/001/506/345/GCA_001506345.1_ASM150634v1
ftp://ftp.ncbi.nlm.nih.gov/genomes/all/GCA/001/506/365/GCA_001506365.1_ASM150636v1
ftp://ftp.ncbi.nlm.nih.gov/genomes/all/GCA/001/506/525/GCA_001506525.1_ASM150652v1
ftp://ftp.ncbi.nlm.nih.gov/genomes/all/GCA/001/506/605/GCA_001506605.1_ASM150660v1
ftp://ftp.ncbi.nlm.nih.gov/genomes/all/GCA/001/506/705/GCA_001506705.1_ASM150670v1
ftp://ftp.ncbi.nlm.nih.gov/genomes/all/GCA/001/506/785/GCA_001506785.1_ASM150678v1
ftp://ftp.ncbi.nlm.nih.gov/genomes/all/GCA/001/506/885/GCA_001506885.1_ASM150688v1
ftp://ftp.ncbi.nlm.nih.gov/genomes/all/GCA/001/506/985/GCA_001506985.1_ASM150698v1
ftp://ftp.ncbi.nlm.nih.gov/genomes/all/GCA/001/506/445/GCA_001506445.1_ASM150644v1
ftp://ftp.ncbi.nlm.nih.gov/genomes/all/GCA/001/506/545/GCA_001506545.1_ASM150654v1
ftp://ftp.ncbi.nlm.nih.gov/genomes/all/GCA/001/506/625/GCA_001506625.1_ASM150662v1
ftp://ftp.ncbi.nlm.nih.gov/genomes/all/GCA/001/506/725/GCA_001506725.1_ASM150672v1
ftp://ftp.ncbi.nlm.nih.gov/genomes/all/GCA/001/506/805/GCA_001506805.1_ASM150680v1
ftp://ftp.ncbi.nlm.nih.gov/genomes/all/GCA/001/506/905/GCA_001506905.1_ASM150690v1
ftp://ftp.ncbi.nlm.nih.gov/genomes/all/GCA/001/506/925/GCA_001506925.1_ASM150692v1
ftp://ftp.ncbi.nlm.nih.gov/genomes/all/GCA/001/507/005/GCA_001507005.1_ASM150700v1
ftp://ftp.ncbi.nlm.nih.gov/genomes/all/GCA/001/507/025/GCA_001507025.1_ASM150702v1
ftp://ftp.ncbi.nlm.nih.gov/genomes/all/GCA/001/507/105/GCA_001507105.1_ASM150710v1
ftp://ftp.ncbi.nlm.nih.gov/genomes/all/GCA/001/507/125/GCA_001507125.1_ASM150712v1
ftp://ftp.ncbi.nlm.nih.gov/genomes/all/GCA/001/507/245/GCA_001507245.1_ASM150724v1
ftp://ftp.ncbi.nlm.nih.gov/genomes/all/GCA/001/506/825/GCA_001506825.1_ASM150682v1
ftp://ftp.ncbi.nlm.nih.gov/genomes/all/GCA/001/506/845/GCA_001506845.1_ASM150684v1
ftp://ftp.ncbi.nlm.nih.gov/genomes/all/GCA/001/506/945/GCA_001506945.1_ASM150694v1
ftp://ftp.ncbi.nlm.nih.gov/genomes/all/GCA/001/507/045/GCA_001507045.1_ASM150704v1
ftp://ftp.ncbi.nlm.nih.gov/genomes/all/GCA/001/507/145/GCA_001507145.1_ASM150714v1
ftp://ftp.ncbi.nlm.nih.gov/genomes/all/GCA/001/507/265/GCA_001507265.1_ASM150726v1
ftp://ftp.ncbi.nlm.nih.gov/genomes/all/GCA/001/507/645/GCA_001507645.1_ASM150764v1
ftp://ftp.ncbi.nlm.nih.gov/genomes/all/GCA/001/507/085/GCA_001507085.1_ASM150708v1
ftp://ftp.ncbi.nlm.nih.gov/genomes/all/GCA/001/507/185/GCA_001507185.1_ASM150718v1
ftp://ftp.ncbi.nlm.nih.gov/genomes/all/GCA/001/507/205/GCA_001507205.1_ASM150720v1
ftp://ftp.ncbi.nlm.nih.gov/genomes/all/GCA/001/507/225/GCA_001507225.1_ASM150722v1
ftp://ftp.ncbi.nlm.nih.gov/genomes/all/GCA/001/507/665/GCA_001507665.1_ASM150766v1
ftp://ftp.ncbi.nlm.nih.gov/genomes/all/GCA/001/513/615/GCA_001513615.1_ASM151361v1
ftp://ftp.ncbi.nlm.nih.gov/genomes/all/GCA/001/513/635/GCA_001513635.1_ASM151363v1
ftp://ftp.ncbi.nlm.nih.gov/genomes/all/GCA/001/513/675/GCA_001513675.1_ASM151367v1
ftp://ftp.ncbi.nlm.nih.gov/genomes/all/GCA/001/511/775/GCA_001511775.1_YEL.embl.gz
ftp://ftp.ncbi.nlm.nih.gov/genomes/all/GCA/001/513/655/GCA_001513655.1_ASM151365v1
ftp://ftp.ncbi.nlm.nih.gov/genomes/all/GCA/001/513/695/GCA_001513695.1_ASM151369v1
ftp://ftp.ncbi.nlm.nih.gov/genomes/all/GCA/001/513/715/GCA_001513715.1_ASM151371v1
ftp://ftp.ncbi.nlm.nih.gov/genomes/all/GCA/001/513/745/GCA_001513745.1_ASM151374v1
ftp://ftp.ncbi.nlm.nih.gov/genomes/all/GCA/001/514/415/GCA_001514415.1_ASM151441v1
ftp://ftp.ncbi.nlm.nih.gov/genomes/all/GCA/001/521/715/GCA_001521715.1_ASM152171v1
ftp://ftp.ncbi.nlm.nih.gov/genomes/all/GCA/001/521/895/GCA_001521895.1_ASM152189v1
ftp://ftp.ncbi.nlm.nih.gov/genomes/all/GCA/001/521/855/GCA_001521855.1_ASM152185v1
ftp://ftp.ncbi.nlm.nih.gov/genomes/all/GCA/001/547/775/GCA_001547775.1_ASM154777v1
ftp://ftp.ncbi.nlm.nih.gov/genomes/all/GCA/001/547/935/GCA_001547935.1_ASM154793v1
ftp://ftp.ncbi.nlm.nih.gov/genomes/all/GCA/001/547/715/GCA_001547715.1_ASM154771v1
ftp://ftp.ncbi.nlm.nih.gov/genomes/all/GCA/001/547/735/GCA_001547735.1_ASM154773v1
ftp://ftp.ncbi.nlm.nih.gov/genomes/all/GCA/001/547/795/GCA_001547795.1_ASM154779v1
ftp://ftp.ncbi.nlm.nih.gov/genomes/all/GCA/001/547/815/GCA_001547815.1_ASM154781v1
ftp://ftp.ncbi.nlm.nih.gov/genomes/all/GCA/001/547/895/GCA_001547895.1_ASM154789v1
ftp://ftp.ncbi.nlm.nih.gov/genomes/all/GCA/001/547/975/GCA_001547975.1_ASM154797v1
ftp://ftp.ncbi.nlm.nih.gov/genomes/all/GCA/001/548/055/GCA_001548055.1_ASM154805v1
ftp://ftp.ncbi.nlm.nih.gov/genomes/all/GCA/001/548/115/GCA_001548115.1_Gm3709_assembly_1.0
ftp://ftp.ncbi.nlm.nih.gov/genomes/all/GCA/001/547/755/GCA_001547755.1_ASM154775v1
ftp://ftp.ncbi.nlm.nih.gov/genomes/all/GCA/001/547/835/GCA_001547835.1_ASM154783v1
ftp://ftp.ncbi.nlm.nih.gov/genomes/all/GCA/001/547/915/GCA_001547915.1_ASM154791v1
ftp://ftp.ncbi.nlm.nih.gov/genomes/all/GCA/001/548/195/GCA_001548195.1_ASM154819v1
ftp://ftp.ncbi.nlm.nih.gov/genomes/all/GCA/001/548/275/GCA_001548275.1_ASM154827v1
ftp://ftp.ncbi.nlm.nih.gov/genomes/all/GCA/001/548/335/GCA_001548335.1_ASM154833v1
ftp://ftp.ncbi.nlm.nih.gov/genomes/all/GCA/001/548/395/GCA_001548395.1_ASM154839v1
ftp://ftp.ncbi.nlm.nih.gov/genomes/all/GCA/001/547/855/GCA_001547855.1_ASM154785v1
ftp://ftp.ncbi.nlm.nih.gov/genomes/all/GCA/001/547/875/GCA_001547875.1_ASM154787v1
ftp://ftp.ncbi.nlm.nih.gov/genomes/all/GCA/001/547/955/GCA_001547955.1_ASM154795v1
ftp://ftp.ncbi.nlm.nih.gov/genomes/all/GCA/001/548/015/GCA_001548015.1_ASM154801v1
ftp://ftp.ncbi.nlm.nih.gov/genomes/all/GCA/001/548/035/GCA_001548035.1_ASM154803v1
ftp://ftp.ncbi.nlm.nih.gov/genomes/all/GCA/001/548/175/GCA_001548175.1_ASM154817v1
ftp://ftp.ncbi.nlm.nih.gov/genomes/all/GCA/001/552/035/GCA_001552035.1_ASM155203v1
ftp://ftp.ncbi.nlm.nih.gov/genomes/all/GCA/001/553/195/GCA_001553195.1_ASM155319v1
ftp://ftp.ncbi.nlm.nih.gov/genomes/all/GCA/001/553/625/GCA_001553625.1_ASM155362v1
ftp://ftp.ncbi.nlm.nih.gov/genomes/all/GCA/001/553/565/GCA_001553565.1_ASM155356v1
ftp://ftp.ncbi.nlm.nih.gov/genomes/all/GCA/001/553/915/GCA_001553915.1_ASM155391v1
ftp://ftp.ncbi.nlm.nih.gov/genomes/all/GCA/001/554/075/GCA_001554075.1_ASM155407v1
ftp://ftp.ncbi.nlm.nih.gov/genomes/all/GCA/001/551/895/GCA_001551895.1_ASM155189v1
ftp://ftp.ncbi.nlm.nih.gov/genomes/all/GCA/001/558/975/GCA_001558975.1_ASM155897v1
ftp://ftp.ncbi.nlm.nih.gov/genomes/all/GCA/001/559/675/GCA_001559675.1_ASM155967v1
ftp://ftp.ncbi.nlm.nih.gov/genomes/all/GCA/001/559/635/GCA_001559635.1_ASM155963v1
ftp://ftp.ncbi.nlm.nih.gov/genomes/all/GCA/001/559/655/GCA_001559655.1_ASM155965v1
ftp://ftp.ncbi.nlm.nih.gov/genomes/all/GCA/003/816/715/GCA_003816715.1_ASM381671v1
ftp://ftp.ncbi.nlm.nih.gov/genomes/all/GCA/003/818/075/GCA_003818075.1_ASM381807v1
ftp://ftp.ncbi.nlm.nih.gov/genomes/all/GCA/000/341/485/GCA_000341485.2_ASM34148v2
ftp://ftp.ncbi.nlm.nih.gov/genomes/all/GCA/000/969/645/GCA_000969645.2_ASM96964v2
ftp://ftp.ncbi.nlm.nih.gov/genomes/all/GCA/001/566/335/GCA_001566335.1_ASM156633v1
ftp://ftp.ncbi.nlm.nih.gov/genomes/all/GCA/000/733/715/GCA_000733715.2_ASM73371v2
ftp://ftp.ncbi.nlm.nih.gov/genomes/all/GCA/001/565/875/GCA_001565875.1_ASM156587v1
ftp://ftp.ncbi.nlm.nih.gov/genomes/all/GCA/001/515/585/GCA_001515585.2_ASM151558v2
ftp://ftp.ncbi.nlm.nih.gov/genomes/all/GCA/000/966/445/GCA_000966445.2_ASM96644v2
ftp://ftp.ncbi.nlm.nih.gov/genomes/all/GCA/000/785/705/GCA_000785705.2_ASM78570v2
ftp://ftp.ncbi.nlm.nih.gov/genomes/all/GCA/001/542/675/GCA_001542675.2_ASM154267v2
ftp://ftp.ncbi.nlm.nih.gov/genomes/all/GCA/001/566/655/GCA_001566655.1_ASM156665v1
ftp://ftp.ncbi.nlm.nih.gov/genomes/all/GCA/000/833/105/GCA_000833105.2_ASM83310v2
ftp://ftp.ncbi.nlm.nih.gov/genomes/all/GCA/001/566/615/GCA_001566615.1_ASM156661v1
ftp://ftp.ncbi.nlm.nih.gov/genomes/all/GCA/000/623/735/GCA_000623735.2_ASM62373v2
ftp://ftp.ncbi.nlm.nih.gov/genomes/all/GCA/000/623/655/GCA_000623655.2_ASM62365v2
ftp://ftp.ncbi.nlm.nih.gov/genomes/all/GCA/000/623/455/GCA_000623455.2_ASM62345v2
ftp://ftp.ncbi.nlm.nih.gov/genomes/all/GCA/001/518/935/GCA_001518935.2_ASM151893v2
ftp://ftp.ncbi.nlm.nih.gov/genomes/all/GCA/001/544/855/GCA_001544855.1_ASM154485v1
ftp://ftp.ncbi.nlm.nih.gov/genomes/all/GCA/001/544/955/GCA_001544955.1_ASM154495v1
ftp://ftp.ncbi.nlm.nih.gov/genomes/all/GCA/001/544/985/GCA_001544985.1_ASM154498v1
ftp://ftp.ncbi.nlm.nih.gov/genomes/all/GCA/001/545/055/GCA_001545055.1_ASM154505v1
ftp://ftp.ncbi.nlm.nih.gov/genomes/all/GCA/001/544/675/GCA_001544675.1_ASM154467v1
ftp://ftp.ncbi.nlm.nih.gov/genomes/all/GCA/001/544/705/GCA_001544705.1_ASM154470v1
ftp://ftp.ncbi.nlm.nih.gov/genomes/all/GCA/001/544/775/GCA_001544775.1_ASM154477v1
ftp://ftp.ncbi.nlm.nih.gov/genomes/all/GCA/001/544/895/GCA_001544895.1_ASM154489v1
ftp://ftp.ncbi.nlm.nih.gov/genomes/all/GCA/001/544/815/GCA_001544815.1_ASM154481v1
ftp://ftp.ncbi.nlm.nih.gov/genomes/all/GCA/001/545/015/GCA_001545015.1_ASM154501v1
ftp://ftp.ncbi.nlm.nih.gov/genomes/all/GCA/001/545/155/GCA_001545155.1_ASM154515v1
ftp://ftp.ncbi.nlm.nih.gov/genomes/all/GCA/001/465/835/GCA_001465835.2_ASM146583v2
ftp://ftp.ncbi.nlm.nih.gov/genomes/all/GCA/001/545/095/GCA_001545095.1_ASM154509v1
ftp://ftp.ncbi.nlm.nih.gov/genomes/all/GCA/001/549/675/GCA_001549675.1_ASM154967v1
ftp://ftp.ncbi.nlm.nih.gov/genomes/all/GCA/001/549/875/GCA_001549875.1_ASM154987v1
ftp://ftp.ncbi.nlm.nih.gov/genomes/all/GCA/001/549/655/GCA_001549655.1_ASM154965v1
ftp://ftp.ncbi.nlm.nih.gov/genomes/all/GCA/001/549/855/GCA_001549855.1_ASM154985v1
ftp://ftp.ncbi.nlm.nih.gov/genomes/all/GCA/001/549/955/GCA_001549955.1_ASM154995v1
ftp://ftp.ncbi.nlm.nih.gov/genomes/all/GCA/001/552/015/GCA_001552015.1_ASM155201v1
ftp://ftp.ncbi.nlm.nih.gov/genomes/all/GCA/003/018/855/GCA_003018855.1_ASM301885v1
ftp://ftp.ncbi.nlm.nih.gov/genomes/all/GCA/001/558/175/GCA_001558175.1_ASM155817v1
ftp://ftp.ncbi.nlm.nih.gov/genomes/all/GCA/001/558/215/GCA_001558215.1_ASM155821v1
ftp://ftp.ncbi.nlm.nih.gov/genomes/all/GCA/001/558/775/GCA_001558775.1_ASM155877v1
ftp://ftp.ncbi.nlm.nih.gov/genomes/all/GCA/001/559/015/GCA_001559015.1_ASM155901v1
ftp://ftp.ncbi.nlm.nih.gov/genomes/all/GCA/001/563/565/GCA_001563565.1_ASM156356v1
ftp://ftp.ncbi.nlm.nih.gov/genomes/all/GCA/000/623/095/GCA_000623095.2_ASM62309v2
ftp://ftp.ncbi.nlm.nih.gov/genomes/all/GCA/000/623/395/GCA_000623395.2_ASM62339v2
ftp://ftp.ncbi.nlm.nih.gov/genomes/all/GCA/000/623/135/GCA_000623135.2_ASM62313v2
ftp://ftp.ncbi.nlm.nih.gov/genomes/all/GCA/000/623/115/GCA_000623115.2_ASM62311v2
ftp://ftp.ncbi.nlm.nih.gov/genomes/all/GCA/001/564/435/GCA_001564435.1_ASM156443v1
ftp://ftp.ncbi.nlm.nih.gov/genomes/all/GCA/001/564/455/GCA_001564455.1_ASM156445v1
ftp://ftp.ncbi.nlm.nih.gov/genomes/all/GCA/001/548/155/GCA_001548155.2_BV133_assembly_1.0
ftp://ftp.ncbi.nlm.nih.gov/genomes/all/GCA/001/576/255/GCA_001576255.1_ASM157625v1
ftp://ftp.ncbi.nlm.nih.gov/genomes/all/GCA/000/211/545/GCA_000211545.6_ASM21154v6
ftp://ftp.ncbi.nlm.nih.gov/genomes/all/GCA/001/576/275/GCA_001576275.1_ASM157627v1
ftp://ftp.ncbi.nlm.nih.gov/genomes/all/GCA/001/576/595/GCA_001576595.1_ASM157659v1
ftp://ftp.ncbi.nlm.nih.gov/genomes/all/GCA/000/364/385/GCA_000364385.3_ASM36438v3
ftp://ftp.ncbi.nlm.nih.gov/genomes/all/GCA/001/577/285/GCA_001577285.1_ASM157728v1
ftp://ftp.ncbi.nlm.nih.gov/genomes/all/GCA/001/577/385/GCA_001577385.1_ASM157738v1
ftp://ftp.ncbi.nlm.nih.gov/genomes/all/GCA/001/577/365/GCA_001577365.1_ASM157736v1
ftp://ftp.ncbi.nlm.nih.gov/genomes/all/GCA/001/577/465/GCA_001577465.1_ASM157746v1
ftp://ftp.ncbi.nlm.nih.gov/genomes/all/GCA/000/624/175/GCA_000624175.2_ASM62417v2
ftp://ftp.ncbi.nlm.nih.gov/genomes/all/GCA/000/624/055/GCA_000624055.2_ASM62405v2
[truncated: 12,972,465 more chars]
