# Supplementary material for: Quadrupia provides a comprehensive catalog of G-quadruplexes across genomes from the tree of life
Source: Genome Res. 2025 Nov;35(11):2578–600. doi: 10.1101/gr.279790.124 (PMC12581993; doi:10.1101/gr.279790.124)
Supplement: Supplement 2 [file Supplemental_code.zip › Quadrupia/metadata/empty_g4_files.txt]

GCA_000006625.1	/storage/group/izg5139/default/external/quadrupia_database/g4/g4db_everything/bacteria_prettified/genomic/GCA_000006625.1_ASM662v1_genomic.csv	bacteria_prettified
GCA_000007365.1	/storage/group/izg5139/default/external/quadrupia_database/g4/g4db_everything/bacteria_prettified/genomic/GCA_000007365.1_ASM736v1_genomic.csv	bacteria_prettified
GCA_000010365.1	/storage/group/izg5139/default/external/quadrupia_database/g4/g4db_everything/bacteria_prettified/genomic/GCA_000010365.1_ASM1036v1_genomic.csv	bacteria_prettified
GCA_000019345.1	/storage/group/izg5139/default/external/quadrupia_database/g4/g4db_everything/bacteria_prettified/genomic/GCA_000019345.1_ASM1934v1_genomic.csv	bacteria_prettified
GCA_000247565.1	/storage/group/izg5139/default/external/quadrupia_database/g4/g4db_everything/bacteria_prettified/genomic/GCA_000247565.1_ASM24756v1_genomic.csv	bacteria_prettified
GCA_000287235.1	/storage/group/izg5139/default/external/quadrupia_database/g4/g4db_everything/bacteria_prettified/genomic/GCA_000287235.1_ASM28723v1_genomic.csv	bacteria_prettified
GCA_000287255.1	/storage/group/izg5139/default/external/quadrupia_database/g4/g4db_everything/bacteria_prettified/genomic/GCA_000287255.1_ASM28725v1_genomic.csv	bacteria_prettified
GCA_000287295.1	/storage/group/izg5139/default/external/quadrupia_database/g4/g4db_everything/bacteria_prettified/genomic/GCA_000287295.1_ASM28729v1_genomic.csv	bacteria_prettified
GCA_000287315.1	/storage/group/izg5139/default/external/quadrupia_database/g4/g4db_everything/bacteria_prettified/genomic/GCA_000287315.1_ASM28731v1_genomic.csv	bacteria_prettified
GCA_002009355.1	/storage/group/izg5139/default/external/quadrupia_database/g4/g4db_everything/bacteria_prettified/genomic/GCA_002009355.1_ASM200935v1_genomic.csv	bacteria_prettified
GCA_002074035.1	/storage/group/izg5139/default/external/quadrupia_database/g4/g4db_everything/bacteria_prettified/genomic/GCA_002074035.1_ASM207403v1_genomic.csv	bacteria_prettified
GCA_002205735.1	/storage/group/izg5139/default/external/quadrupia_database/g4/g4db_everything/bacteria_prettified/genomic/GCA_002205735.1_ASM220573v1_genomic.csv	bacteria_prettified
GCA_002688505.1	/storage/group/izg5139/default/external/quadrupia_database/g4/g4db_everything/bacteria_prettified/genomic/GCA_002688505.1_ASM268850v1_genomic.csv	bacteria_prettified
GCA_002804305.1	/storage/group/izg5139/default/external/quadrupia_database/g4/g4db_everything/bacteria_prettified/genomic/GCA_002804305.1_ASM280430v1_genomic.csv	bacteria_prettified
GCA_003627035.1	/storage/group/izg5139/default/external/quadrupia_database/g4/g4db_everything/bacteria_prettified/genomic/GCA_003627035.1_ASM362703v1_genomic.csv	bacteria_prettified
GCA_004296495.1	/storage/group/izg5139/default/external/quadrupia_database/g4/g4db_everything/bacteria_prettified/genomic/GCA_004296495.1_ASM429649v1_genomic.csv	bacteria_prettified
GCA_004296515.1	/storage/group/izg5139/default/external/quadrupia_database/g4/g4db_everything/bacteria_prettified/genomic/GCA_004296515.1_ASM429651v1_genomic.csv	bacteria_prettified
GCA_004296535.1	/storage/group/izg5139/default/external/quadrupia_database/g4/g4db_everything/bacteria_prettified/genomic/GCA_004296535.1_ASM429653v1_genomic.csv	bacteria_prettified
GCA_006716515.1	/storage/group/izg5139/default/external/quadrupia_database/g4/g4db_everything/bacteria_prettified/genomic/GCA_006716515.1_ASM671651v1_genomic.csv	bacteria_prettified
GCA_012562765.1	/storage/group/izg5139/default/external/quadrupia_database/g4/g4db_everything/bacteria_prettified/genomic/GCA_012562765.1_ASM1256276v1_genomic.csv	bacteria_prettified
GCA_015134075.1	/storage/group/izg5139/default/external/quadrupia_database/g4/g4db_everything/bacteria_prettified/genomic/GCA_015134075.1_ASM1513407v1_genomic.csv	bacteria_prettified
GCA_015134315.1	/storage/group/izg5139/default/external/quadrupia_database/g4/g4db_everything/bacteria_prettified/genomic/GCA_015134315.1_ASM1513431v1_genomic.csv	bacteria_prettified
GCA_015134335.1	/storage/group/izg5139/default/external/quadrupia_database/g4/g4db_everything/bacteria_prettified/genomic/GCA_015134335.1_ASM1513433v1_genomic.csv	bacteria_prettified
GCA_015134355.1	/storage/group/izg5139/default/external/quadrupia_database/g4/g4db_everything/bacteria_prettified/genomic/GCA_015134355.1_ASM1513435v1_genomic.csv	bacteria_prettified
GCA_015134435.1	/storage/group/izg5139/default/external/quadrupia_database/g4/g4db_everything/bacteria_prettified/genomic/GCA_015134435.1_ASM1513443v1_genomic.csv	bacteria_prettified
GCA_015134695.1	/storage/group/izg5139/default/external/quadrupia_database/g4/g4db_everything/bacteria_prettified/genomic/GCA_015134695.1_ASM1513469v1_genomic.csv	bacteria_prettified
GCA_015139955.1	/storage/group/izg5139/default/external/quadrupia_database/g4/g4db_everything/bacteria_prettified/genomic/GCA_015139955.1_ASM1513995v1_genomic.csv	bacteria_prettified
GCA_017348935.1	/storage/group/izg5139/default/external/quadrupia_database/g4/g4db_everything/bacteria_prettified/genomic/GCA_017348935.1_ASM1734893v1_genomic.csv	bacteria_prettified
GCA_017348955.1	/storage/group/izg5139/default/external/quadrupia_database/g4/g4db_everything/bacteria_prettified/genomic/GCA_017348955.1_ASM1734895v1_genomic.csv	bacteria_prettified
GCA_017348975.1	/storage/group/izg5139/default/external/quadrupia_database/g4/g4db_everything/bacteria_prettified/genomic/GCA_017348975.1_ASM1734897v1_genomic.csv	bacteria_prettified
GCA_017656055.1	/storage/group/izg5139/default/external/quadrupia_database/g4/g4db_everything/bacteria_prettified/genomic/GCA_017656055.1_ASM1765605v1_genomic.csv	bacteria_prettified
GCA_020541345.1	/storage/group/izg5139/default/external/quadrupia_database/g4/g4db_everything/bacteria_prettified/genomic/GCA_020541345.1_ASM2054134v1_genomic.csv	bacteria_prettified
GCA_021460135.1	/storage/group/izg5139/default/external/quadrupia_database/g4/g4db_everything/bacteria_prettified/genomic/GCA_021460135.1_ASM2146013v1_genomic.csv	bacteria_prettified
GCA_023934045.1	/storage/group/izg5139/default/external/quadrupia_database/g4/g4db_everything/bacteria_prettified/genomic/GCA_023934045.1_ASM2393404v1_genomic.csv	bacteria_prettified
GCA_024029895.1	/storage/group/izg5139/default/external/quadrupia_database/g4/g4db_everything/bacteria_prettified/genomic/GCA_024029895.1_ASM2402989v1_genomic.csv	bacteria_prettified
GCA_024338845.1	/storage/group/izg5139/default/external/quadrupia_database/g4/g4db_everything/bacteria_prettified/genomic/GCA_024338845.1_ASM2433884v1_genomic.csv	bacteria_prettified
GCA_029910415.1	/storage/group/izg5139/default/external/quadrupia_database/g4/g4db_everything/bacteria_prettified/genomic/GCA_029910415.1_ASM2991041v1_genomic.csv	bacteria_prettified
GCA_030127385.1	/storage/group/izg5139/default/external/quadrupia_database/g4/g4db_everything/bacteria_prettified/genomic/GCA_030127385.1_ASM3012738v1_genomic.csv	bacteria_prettified
GCA_030849145.1	/storage/group/izg5139/default/external/quadrupia_database/g4/g4db_everything/bacteria_prettified/genomic/GCA_030849145.1_ASM3084914v1_genomic.csv	bacteria_prettified
GCA_030849165.1	/storage/group/izg5139/default/external/quadrupia_database/g4/g4db_everything/bacteria_prettified/genomic/GCA_030849165.1_ASM3084916v1_genomic.csv	bacteria_prettified
GCA_030849185.1	/storage/group/izg5139/default/external/quadrupia_database/g4/g4db_everything/bacteria_prettified/genomic/GCA_030849185.1_ASM3084918v1_genomic.csv	bacteria_prettified
GCA_030849205.1	/storage/group/izg5139/default/external/quadrupia_database/g4/g4db_everything/bacteria_prettified/genomic/GCA_030849205.1_ASM3084920v1_genomic.csv	bacteria_prettified
GCA_030849225.1	/storage/group/izg5139/default/external/quadrupia_database/g4/g4db_everything/bacteria_prettified/genomic/GCA_030849225.1_ASM3084922v1_genomic.csv	bacteria_prettified
GCA_030849245.1	/storage/group/izg5139/default/external/quadrupia_database/g4/g4db_everything/bacteria_prettified/genomic/GCA_030849245.1_ASM3084924v1_genomic.csv	bacteria_prettified
GCA_030849325.1	/storage/group/izg5139/default/external/quadrupia_database/g4/g4db_everything/bacteria_prettified/genomic/GCA_030849325.1_ASM3084932v1_genomic.csv	bacteria_prettified
GCA_030849345.1	/storage/group/izg5139/default/external/quadrupia_database/g4/g4db_everything/bacteria_prettified/genomic/GCA_030849345.1_ASM3084934v1_genomic.csv	bacteria_prettified
GCA_030849365.1	/storage/group/izg5139/default/external/quadrupia_database/g4/g4db_everything/bacteria_prettified/genomic/GCA_030849365.1_ASM3084936v1_genomic.csv	bacteria_prettified
GCA_030849385.1	/storage/group/izg5139/default/external/quadrupia_database/g4/g4db_everything/bacteria_prettified/genomic/GCA_030849385.1_ASM3084938v1_genomic.csv	bacteria_prettified
GCA_030849405.1	/storage/group/izg5139/default/external/quadrupia_database/g4/g4db_everything/bacteria_prettified/genomic/GCA_030849405.1_ASM3084940v1_genomic.csv	bacteria_prettified
GCA_030849425.1	/storage/group/izg5139/default/external/quadrupia_database/g4/g4db_everything/bacteria_prettified/genomic/GCA_030849425.1_ASM3084942v1_genomic.csv	bacteria_prettified
GCA_030849445.1	/storage/group/izg5139/default/external/quadrupia_database/g4/g4db_everything/bacteria_prettified/genomic/GCA_030849445.1_ASM3084944v1_genomic.csv	bacteria_prettified
GCA_031673075.1	/storage/group/izg5139/default/external/quadrupia_database/g4/g4db_everything/bacteria_prettified/genomic/GCA_031673075.1_ASM3167307v1_genomic.csv	bacteria_prettified
GCA_031673915.1	/storage/group/izg5139/default/external/quadrupia_database/g4/g4db_everything/bacteria_prettified/genomic/GCA_031673915.1_ASM3167391v1_genomic.csv	bacteria_prettified
GCA_900016785.1	/storage/group/izg5139/default/external/quadrupia_database/g4/g4db_everything/bacteria_prettified/genomic/GCA_900016785.1_BTsPazieg1.0_genomic.csv	bacteria_prettified
GCA_900164315.1	/storage/group/izg5139/default/external/quadrupia_database/g4/g4db_everything/bacteria_prettified/genomic/GCA_900164315.1_phiLMST6_genomic.csv	bacteria_prettified
GCA_902860225.1	/storage/group/izg5139/default/external/quadrupia_database/g4/g4db_everything/bacteria_prettified/genomic/GCA_902860225.1_Azoamicus_ciliaticola_assembly_genomic.csv	bacteria_prettified
GCF_000006625.1	/storage/group/izg5139/default/external/quadrupia_database/g4/g4db_everything/bacteria_prettified/genomic/GCF_000006625.1_ASM662v1_genomic.csv	bacteria_prettified
GCF_000019345.1	/storage/group/izg5139/default/external/quadrupia_database/g4/g4db_everything/bacteria_prettified/genomic/GCF_000019345.1_ASM1934v1_genomic.csv	bacteria_prettified
GCF_000247565.1	/storage/group/izg5139/default/external/quadrupia_database/g4/g4db_everything/bacteria_prettified/genomic/GCF_000247565.1_ASM24756v1_genomic.csv	bacteria_prettified
GCF_000287235.1	/storage/group/izg5139/default/external/quadrupia_database/g4/g4db_everything/bacteria_prettified/genomic/GCF_000287235.1_ASM28723v1_genomic.csv	bacteria_prettified
GCF_000287295.1	/storage/group/izg5139/default/external/quadrupia_database/g4/g4db_everything/bacteria_prettified/genomic/GCF_000287295.1_ASM28729v1_genomic.csv	bacteria_prettified
GCF_000287315.1	/storage/group/izg5139/default/external/quadrupia_database/g4/g4db_everything/bacteria_prettified/genomic/GCF_000287315.1_ASM28731v1_genomic.csv	bacteria_prettified
GCF_002009355.1	/storage/group/izg5139/default/external/quadrupia_database/g4/g4db_everything/bacteria_prettified/genomic/GCF_002009355.1_ASM200935v1_genomic.csv	bacteria_prettified
GCF_002205735.1	/storage/group/izg5139/default/external/quadrupia_database/g4/g4db_everything/bacteria_prettified/genomic/GCF_002205735.1_ASM220573v1_genomic.csv	bacteria_prettified
GCF_004296515.1	/storage/group/izg5139/default/external/quadrupia_database/g4/g4db_everything/bacteria_prettified/genomic/GCF_004296515.1_ASM429651v1_genomic.csv	bacteria_prettified
GCF_004296535.1	/storage/group/izg5139/default/external/quadrupia_database/g4/g4db_everything/bacteria_prettified/genomic/GCF_004296535.1_ASM429653v1_genomic.csv	bacteria_prettified
GCF_006716515.1	/storage/group/izg5139/default/external/quadrupia_database/g4/g4db_everything/bacteria_prettified/genomic/GCF_006716515.1_ASM671651v1_genomic.csv	bacteria_prettified
GCF_012562765.1	/storage/group/izg5139/default/external/quadrupia_database/g4/g4db_everything/bacteria_prettified/genomic/GCF_012562765.1_ASM1256276v1_genomic.csv	bacteria_prettified
GCF_017656055.1	/storage/group/izg5139/default/external/quadrupia_database/g4/g4db_everything/bacteria_prettified/genomic/GCF_017656055.1_ASM1765605v1_genomic.csv	bacteria_prettified
GCF_021460135.1	/storage/group/izg5139/default/external/quadrupia_database/g4/g4db_everything/bacteria_prettified/genomic/GCF_021460135.1_ASM2146013v1_genomic.csv	bacteria_prettified
GCF_024029895.1	/storage/group/izg5139/default/external/quadrupia_database/g4/g4db_everything/bacteria_prettified/genomic/GCF_024029895.1_ASM2402989v1_genomic.csv	bacteria_prettified
GCF_024338845.1	/storage/group/izg5139/default/external/quadrupia_database/g4/g4db_everything/bacteria_prettified/genomic/GCF_024338845.1_ASM2433884v1_genomic.csv	bacteria_prettified
GCF_902860225.1	/storage/group/izg5139/default/external/quadrupia_database/g4/g4db_everything/bacteria_prettified/genomic/GCF_902860225.1_Azoamicus_ciliaticola_assembly_genomic.csv	bacteria_prettified
GCA_026652325.1	/storage/group/izg5139/default/external/quadrupia_database/g4/g4db_everything/eukaryota_prettified/genomic/GCA_026652325.1_ASM2665232v1_genomic.csv	eukaryota_prettified
GCA_000529585.1	/storage/group/izg5139/default/external/quadrupia_database/g4/g4db_everything/viral_prettified/genomic/GCA_000529585.1_HT-SEG26_genomic.csv	viral_prettified
GCA_000530085.1	/storage/group/izg5139/default/external/quadrupia_database/g4/g4db_everything/viral_prettified/genomic/GCA_000530085.1_VT-SEAL1_genomic.csv	viral_prettified
GCA_000530135.1	/storage/group/izg5139/default/external/quadrupia_database/g4/g4db_everything/viral_prettified/genomic/GCA_000530135.1_VTSEAL2_genomic.csv	viral_prettified
GCA_000530235.2	/storage/group/izg5139/default/external/quadrupia_database/g4/g4db_everything/viral_prettified/genomic/GCA_000530235.2_HT-SEG25_genomic.csv	viral_prettified
GCA_000530255.2	/storage/group/izg5139/default/external/quadrupia_database/g4/g4db_everything/viral_prettified/genomic/GCA_000530255.2_HT-SESP2A_genomic.csv	viral_prettified
GCA_000689295.1	/storage/group/izg5139/default/external/quadrupia_database/g4/g4db_everything/viral_prettified/genomic/GCA_000689295.1_HT-SEG24_genomic.csv	viral_prettified
GCA_000819615.1	/storage/group/izg5139/default/external/quadrupia_database/g4/g4db_everything/viral_prettified/genomic/GCA_000819615.1_ViralProj14015_genomic.csv	viral_prettified
GCA_000820355.1	/storage/group/izg5139/default/external/quadrupia_database/g4/g4db_everything/viral_prettified/genomic/GCA_000820355.1_ViralMultiSegProj14361_genomic.csv	viral_prettified
GCA_000820495.2	/storage/group/izg5139/default/external/quadrupia_database/g4/g4db_everything/viral_prettified/genomic/GCA_000820495.2_ViralMultiSegProj14656_genomic.csv	viral_prettified
GCA_000836805.1	/storage/group/izg5139/default/external/quadrupia_database/g4/g4db_everything/viral_prettified/genomic/GCA_000836805.1_ViralProj14012_genomic.csv	viral_prettified
GCA_000836845.1	/storage/group/izg5139/default/external/quadrupia_database/g4/g4db_everything/viral_prettified/genomic/GCA_000836845.1_ViralProj14021_genomic.csv	viral_prettified
GCA_000836985.1	/storage/group/izg5139/default/external/quadrupia_database/g4/g4db_everything/viral_prettified/genomic/GCA_000836985.1_ViralProj14054_genomic.csv	viral_prettified
GCA_000837165.1	/storage/group/izg5139/default/external/quadrupia_database/g4/g4db_everything/viral_prettified/genomic/GCA_000837165.1_ViralProj14093_genomic.csv	viral_prettified
GCA_000837185.1	/storage/group/izg5139/default/external/quadrupia_database/g4/g4db_everything/viral_prettified/genomic/GCA_000837185.1_ViralProj14097_genomic.csv	viral_prettified
GCA_000837285.2	/storage/group/izg5139/default/external/quadrupia_database/g4/g4db_everything/viral_prettified/genomic/GCA_000837285.2_ASM83728v2_genomic.csv	viral_prettified
GCA_000837305.1	/storage/group/izg5139/default/external/quadrupia_database/g4/g4db_everything/viral_prettified/genomic/GCA_000837305.1_ViralMultiSegProj14121_genomic.csv	viral_prettified
GCA_000837345.1	/storage/group/izg5139/default/external/quadrupia_database/g4/g4db_everything/viral_prettified/genomic/GCA_000837345.1_ViralProj14129_genomic.csv	viral_prettified
GCA_000837385.1	/storage/group/izg5139/default/external/quadrupia_database/g4/g4db_everything/viral_prettified/genomic/GCA_000837385.1_ViralProj14137_genomic.csv	viral_prettified
GCA_000837445.1	/storage/group/izg5139/default/external/quadrupia_database/g4/g4db_everything/viral_prettified/genomic/GCA_000837445.1_ViralProj14150_genomic.csv	viral_prettified
GCA_000837545.1	/storage/group/izg5139/default/external/quadrupia_database/g4/g4db_everything/viral_prettified/genomic/GCA_000837545.1_ViralProj14172_genomic.csv	viral_prettified
GCA_000837585.1	/storage/group/izg5139/default/external/quadrupia_database/g4/g4db_everything/viral_prettified/genomic/GCA_000837585.1_ViralProj14184_genomic.csv	viral_prettified
GCA_000837705.1	/storage/group/izg5139/default/external/quadrupia_database/g4/g4db_everything/viral_prettified/genomic/GCA_000837705.1_ViralMultiSegProj14038_genomic.csv	viral_prettified
GCA_000837805.1	/storage/group/izg5139/default/external/quadrupia_database/g4/g4db_everything/viral_prettified/genomic/GCA_000837805.1_ViralProj14061_genomic.csv	viral_prettified
GCA_000837825.1	/storage/group/izg5139/default/external/quadrupia_database/g4/g4db_everything/viral_prettified/genomic/GCA_000837825.1_ViralProj14066_genomic.csv	viral_prettified
GCA_000837865.1	/storage/group/izg5139/default/external/quadrupia_database/g4/g4db_everything/viral_prettified/genomic/GCA_000837865.1_ViralProj14074_genomic.csv	viral_prettified
GCA_000837885.1	/storage/group/izg5139/default/external/quadrupia_database/g4/g4db_everything/viral_prettified/genomic/GCA_000837885.1_ViralProj14078_genomic.csv	viral_prettified
GCA_000837925.1	/storage/group/izg5139/default/external/quadrupia_database/g4/g4db_everything/viral_prettified/genomic/GCA_000837925.1_ViralProj14088_genomic.csv	viral_prettified
GCA_000837965.1	/storage/group/izg5139/default/external/quadrupia_database/g4/g4db_everything/viral_prettified/genomic/GCA_000837965.1_ViralProj14096_genomic.csv	viral_prettified
GCA_000837985.1	/storage/group/izg5139/default/external/quadrupia_database/g4/g4db_everything/viral_prettified/genomic/GCA_000837985.1_ViralProj14100_genomic.csv	viral_prettified
GCA_000838025.1	/storage/group/izg5139/default/external/quadrupia_database/g4/g4db_everything/viral_prettified/genomic/GCA_000838025.1_ViralProj14108_genomic.csv	viral_prettified
GCA_000838045.1	/storage/group/izg5139/default/external/quadrupia_database/g4/g4db_everything/viral_prettified/genomic/GCA_000838045.1_ViralProj14112_genomic.csv	viral_prettified
GCA_000838065.1	/storage/group/izg5139/default/external/quadrupia_database/g4/g4db_everything/viral_prettified/genomic/GCA_000838065.1_ViralProj14116_genomic.csv	viral_prettified
GCA_000838085.1	/storage/group/izg5139/default/external/quadrupia_database/g4/g4db_everything/viral_prettified/genomic/GCA_000838085.1_ViralProj14120_genomic.csv	viral_prettified
GCA_000838165.1	/storage/group/izg5139/default/external/quadrupia_database/g4/g4db_everything/viral_prettified/genomic/GCA_000838165.1_ViralProj14136_genomic.csv	viral_prettified
GCA_000838185.1	/storage/group/izg5139/default/external/quadrupia_database/g4/g4db_everything/viral_prettified/genomic/GCA_000838185.1_ViralMultiSegProj14140_genomic.csv	viral_prettified
GCA_000838205.2	/storage/group/izg5139/default/external/quadrupia_database/g4/g4db_everything/viral_prettified/genomic/GCA_000838205.2_ViralProj14145_genomic.csv	viral_prettified
GCA_000838225.1	/storage/group/izg5139/default/external/quadrupia_database/g4/g4db_everything/viral_prettified/genomic/GCA_000838225.1_ViralProj14149_genomic.csv	viral_prettified
GCA_000838245.1	/storage/group/izg5139/default/external/quadrupia_database/g4/g4db_everything/viral_prettified/genomic/GCA_000838245.1_ViralProj14153_genomic.csv	viral_prettified
GCA_000838325.1	/storage/group/izg5139/default/external/quadrupia_database/g4/g4db_everything/viral_prettified/genomic/GCA_000838325.1_ViralProj14171_genomic.csv	viral_prettified
GCA_000838345.1	/storage/group/izg5139/default/external/quadrupia_database/g4/g4db_everything/viral_prettified/genomic/GCA_000838345.1_ViralMultiSegProj14175_genomic.csv	viral_prettified
GCA_000838405.1	/storage/group/izg5139/default/external/quadrupia_database/g4/g4db_everything/viral_prettified/genomic/GCA_000838405.1_ViralMultiSegProj14187_genomic.csv	viral_prettified
GCA_000838425.1	/storage/group/izg5139/default/external/quadrupia_database/g4/g4db_everything/viral_prettified/genomic/GCA_000838425.1_ViralProj14191_genomic.csv	viral_prettified
GCA_000838525.1	/storage/group/izg5139/default/external/quadrupia_database/g4/g4db_everything/viral_prettified/genomic/GCA_000838525.1_ViralProj14032_genomic.csv	viral_prettified
GCA_000838545.1	/storage/group/izg5139/default/external/quadrupia_database/g4/g4db_everything/viral_prettified/genomic/GCA_000838545.1_ViralMultiSegProj14037_genomic.csv	viral_prettified
GCA_000838585.1	/storage/group/izg5139/default/external/quadrupia_database/g4/g4db_everything/viral_prettified/genomic/GCA_000838585.1_ViralProj14046_genomic.csv	viral_prettified
GCA_000838625.1	/storage/group/izg5139/default/external/quadrupia_database/g4/g4db_everything/viral_prettified/genomic/GCA_000838625.1_ViralProj14056_genomic.csv	viral_prettified
GCA_000838765.1	/storage/group/izg5139/default/external/quadrupia_database/g4/g4db_everything/viral_prettified/genomic/GCA_000838765.1_ViralProj14087_genomic.csv	viral_prettified
GCA_000838805.1	/storage/group/izg5139/default/external/quadrupia_database/g4/g4db_everything/viral_prettified/genomic/GCA_000838805.1_ViralProj14095_genomic.csv	viral_prettified
GCA_000838885.1	/storage/group/izg5139/default/external/quadrupia_database/g4/g4db_everything/viral_prettified/genomic/GCA_000838885.1_ViralProj14111_genomic.csv	viral_prettified
GCA_000838905.1	/storage/group/izg5139/default/external/quadrupia_database/g4/g4db_everything/viral_prettified/genomic/GCA_000838905.1_ViralProj14115_genomic.csv	viral_prettified
GCA_000838925.1	/storage/group/izg5139/default/external/quadrupia_database/g4/g4db_everything/viral_prettified/genomic/GCA_000838925.1_ViralProj14119_genomic.csv	viral_prettified
GCA_000838945.1	/storage/group/izg5139/default/external/quadrupia_database/g4/g4db_everything/viral_prettified/genomic/GCA_000838945.1_ViralProj14123_genomic.csv	viral_prettified
GCA_000838985.1	/storage/group/izg5139/default/external/quadrupia_database/g4/g4db_everything/viral_prettified/genomic/GCA_000838985.1_ViralProj14131_genomic.csv	viral_prettified
GCA_000839005.1	/storage/group/izg5139/default/external/quadrupia_database/g4/g4db_everything/viral_prettified/genomic/GCA_000839005.1_ViralProj14135_genomic.csv	viral_prettified
GCA_000839025.1	/storage/group/izg5139/default/external/quadrupia_database/g4/g4db_everything/viral_prettified/genomic/GCA_000839025.1_ViralProj14139_genomic.csv	viral_prettified
GCA_000839085.1	/storage/group/izg5139/default/external/quadrupia_database/g4/g4db_everything/viral_prettified/genomic/GCA_000839085.1_ViralProj14152_genomic.csv	viral_prettified
GCA_000839165.1	/storage/group/izg5139/default/external/quadrupia_database/g4/g4db_everything/viral_prettified/genomic/GCA_000839165.1_ViralProj14170_genomic.csv	viral_prettified
GCA_000839205.1	/storage/group/izg5139/default/external/quadrupia_database/g4/g4db_everything/viral_prettified/genomic/GCA_000839205.1_ViralProj14178_genomic.csv	viral_prettified
GCA_000839225.1	/storage/group/izg5139/default/external/quadrupia_database/g4/g4db_everything/viral_prettified/genomic/GCA_000839225.1_ViralMultiSegProj14182_genomic.csv	viral_prettified
GCA_000839245.1	/storage/group/izg5139/default/external/quadrupia_database/g4/g4db_everything/viral_prettified/genomic/GCA_000839245.1_ViralMultiSegProj14186_genomic.csv	viral_prettified
GCA_000839265.1	/storage/group/izg5139/default/external/quadrupia_database/g4/g4db_everything/viral_prettified/genomic/GCA_000839265.1_ViralProj14190_genomic.csv	viral_prettified
GCA_000839285.1	/storage/group/izg5139/default/external/quadrupia_database/g4/g4db_everything/viral_prettified/genomic/GCA_000839285.1_ViralProj14194_genomic.csv	viral_prettified
GCA_000839365.1	/storage/group/izg5139/default/external/quadrupia_database/g4/g4db_everything/viral_prettified/genomic/GCA_000839365.1_ViralProj14027_genomic.csv	viral_prettified
GCA_000839405.1	/storage/group/izg5139/default/external/quadrupia_database/g4/g4db_everything/viral_prettified/genomic/GCA_000839405.1_ViralProj14036_genomic.csv	viral_prettified
GCA_000839445.1	/storage/group/izg5139/default/external/quadrupia_database/g4/g4db_everything/viral_prettified/genomic/GCA_000839445.1_ViralProj14045_genomic.csv	viral_prettified
GCA_000839505.1	/storage/group/izg5139/default/external/quadrupia_database/g4/g4db_everything/viral_prettified/genomic/GCA_000839505.1_ViralMultiSegProj14059_genomic.csv	viral_prettified
GCA_000839525.1	/storage/group/izg5139/default/external/quadrupia_database/g4/g4db_everything/viral_prettified/genomic/GCA_000839525.1_ViralProj14064_genomic.csv	viral_prettified
GCA_000839565.1	/storage/group/izg5139/default/external/quadrupia_database/g4/g4db_everything/viral_prettified/genomic/GCA_000839565.1_ViralMultiSegProj14072_genomic.csv	viral_prettified
GCA_000839605.1	/storage/group/izg5139/default/external/quadrupia_database/g4/g4db_everything/viral_prettified/genomic/GCA_000839605.1_ViralProj14081_genomic.csv	viral_prettified
GCA_000839665.1	/storage/group/izg5139/default/external/quadrupia_database/g4/g4db_everything/viral_prettified/genomic/GCA_000839665.1_ViralProj14094_genomic.csv	viral_prettified
GCA_000839705.1	/storage/group/izg5139/default/external/quadrupia_database/g4/g4db_everything/viral_prettified/genomic/GCA_000839705.1_ViralMultiSegProj14102_genomic.csv	viral_prettified
GCA_000839845.1	/storage/group/izg5139/default/external/quadrupia_database/g4/g4db_everything/viral_prettified/genomic/GCA_000839845.1_ViralProj14130_genomic.csv	viral_prettified
GCA_000839905.1	/storage/group/izg5139/default/external/quadrupia_database/g4/g4db_everything/viral_prettified/genomic/GCA_000839905.1_ViralProj14142_genomic.csv	viral_prettified
GCA_000839965.1	/storage/group/izg5139/default/external/quadrupia_database/g4/g4db_everything/viral_prettified/genomic/GCA_000839965.1_ViralProj14155_genomic.csv	viral_prettified
GCA_000839985.1	/storage/group/izg5139/default/external/quadrupia_database/g4/g4db_everything/viral_prettified/genomic/GCA_000839985.1_ViralProj14161_genomic.csv	viral_prettified
GCA_000840025.1	/storage/group/izg5139/default/external/quadrupia_database/g4/g4db_everything/viral_prettified/genomic/GCA_000840025.1_ViralProj14169_genomic.csv	viral_prettified
GCA_000840045.1	/storage/group/izg5139/default/external/quadrupia_database/g4/g4db_everything/viral_prettified/genomic/GCA_000840045.1_ViralMultiSegProj14173_genomic.csv	viral_prettified
GCA_000840065.1	/storage/group/izg5139/default/external/quadrupia_database/g4/g4db_everything/viral_prettified/genomic/GCA_000840065.1_ViralProj14177_genomic.csv	viral_prettified
GCA_000840085.1	/storage/group/izg5139/default/external/quadrupia_database/g4/g4db_everything/viral_prettified/genomic/GCA_000840085.1_ViralProj14181_genomic.csv	viral_prettified
GCA_000840125.1	/storage/group/izg5139/default/external/quadrupia_database/g4/g4db_everything/viral_prettified/genomic/GCA_000840125.1_ViralProj14189_genomic.csv	viral_prettified
GCA_000840145.1	/storage/group/izg5139/default/external/quadrupia_database/g4/g4db_everything/viral_prettified/genomic/GCA_000840145.1_ViralProj14193_genomic.csv	viral_prettified
GCA_000840165.1	/storage/group/izg5139/default/external/quadrupia_database/g4/g4db_everything/viral_prettified/genomic/GCA_000840165.1_ViralProj14197_genomic.csv	viral_prettified
GCA_000840185.1	/storage/group/izg5139/default/external/quadrupia_database/g4/g4db_everything/viral_prettified/genomic/GCA_000840185.1_ViralProj14192_genomic.csv	viral_prettified
GCA_000840225.1	/storage/group/izg5139/default/external/quadrupia_database/g4/g4db_everything/viral_prettified/genomic/GCA_000840225.1_ViralMultiSegProj14200_genomic.csv	viral_prettified
GCA_000840265.1	/storage/group/izg5139/default/external/quadrupia_database/g4/g4db_everything/viral_prettified/genomic/GCA_000840265.1_ViralProj14208_genomic.csv	viral_prettified
GCA_000840285.1	/storage/group/izg5139/default/external/quadrupia_database/g4/g4db_everything/viral_prettified/genomic/GCA_000840285.1_ViralProj14212_genomic.csv	viral_prettified
GCA_000840305.1	/storage/group/izg5139/default/external/quadrupia_database/g4/g4db_everything/viral_prettified/genomic/GCA_000840305.1_ViralProj14216_genomic.csv	viral_prettified
GCA_000840325.1	/storage/group/izg5139/default/external/quadrupia_database/g4/g4db_everything/viral_prettified/genomic/GCA_000840325.1_ViralProj14221_genomic.csv	viral_prettified
GCA_000840345.1	/storage/group/izg5139/default/external/quadrupia_database/g4/g4db_everything/viral_prettified/genomic/GCA_000840345.1_ViralProj14225_genomic.csv	viral_prettified
GCA_000840425.1	/storage/group/izg5139/default/external/quadrupia_database/g4/g4db_everything/viral_prettified/genomic/GCA_000840425.1_ViralProj14241_genomic.csv	viral_prettified
GCA_000840445.1	/storage/group/izg5139/default/external/quadrupia_database/g4/g4db_everything/viral_prettified/genomic/GCA_000840445.1_ViralProj14245_genomic.csv	viral_prettified
GCA_000840465.1	/storage/group/izg5139/default/external/quadrupia_database/g4/g4db_everything/viral_prettified/genomic/GCA_000840465.1_ViralProj14249_genomic.csv	viral_prettified
GCA_000840485.1	/storage/group/izg5139/default/external/quadrupia_database/g4/g4db_everything/viral_prettified/genomic/GCA_000840485.1_ViralMultiSegProj14253_genomic.csv	viral_prettified
GCA_000840525.1	/storage/group/izg5139/default/external/quadrupia_database/g4/g4db_everything/viral_prettified/genomic/GCA_000840525.1_ViralMultiSegProj14262_genomic.csv	viral_prettified
GCA_000840685.1	/storage/group/izg5139/default/external/quadrupia_database/g4/g4db_everything/viral_prettified/genomic/GCA_000840685.1_ViralProj14297_genomic.csv	viral_prettified
GCA_000840785.1	/storage/group/izg5139/default/external/quadrupia_database/g4/g4db_everything/viral_prettified/genomic/GCA_000840785.1_ViralProj14318_genomic.csv	viral_prettified
GCA_000840925.1	/storage/group/izg5139/default/external/quadrupia_database/g4/g4db_everything/viral_prettified/genomic/GCA_000840925.1_ViralProj14348_genomic.csv	viral_prettified
GCA_000840945.1	/storage/group/izg5139/default/external/quadrupia_database/g4/g4db_everything/viral_prettified/genomic/GCA_000840945.1_ViralProj14352_genomic.csv	viral_prettified
GCA_000840965.1	/storage/group/izg5139/default/external/quadrupia_database/g4/g4db_everything/viral_prettified/genomic/GCA_000840965.1_ViralMultiSegProj14356_genomic.csv	viral_prettified
GCA_000841025.1	/storage/group/izg5139/default/external/quadrupia_database/g4/g4db_everything/viral_prettified/genomic/GCA_000841025.1_ViralProj14201_genomic.csv	viral_prettified
GCA_000841065.1	/storage/group/izg5139/default/external/quadrupia_database/g4/g4db_everything/viral_prettified/genomic/GCA_000841065.1_ViralProj14209_genomic.csv	viral_prettified
GCA_000841145.1	/storage/group/izg5139/default/external/quadrupia_database/g4/g4db_everything/viral_prettified/genomic/GCA_000841145.1_ViralProj14226_genomic.csv	viral_prettified
GCA_000841225.1	/storage/group/izg5139/default/external/quadrupia_database/g4/g4db_everything/viral_prettified/genomic/GCA_000841225.1_ViralProj14242_genomic.csv	viral_prettified
GCA_000841245.1	/storage/group/izg5139/default/external/quadrupia_database/g4/g4db_everything/viral_prettified/genomic/GCA_000841245.1_ViralProj14246_genomic.csv	viral_prettified
GCA_000841265.1	/storage/group/izg5139/default/external/quadrupia_database/g4/g4db_everything/viral_prettified/genomic/GCA_000841265.1_ViralProj14250_genomic.csv	viral_prettified
GCA_000841305.1	/storage/group/izg5139/default/external/quadrupia_database/g4/g4db_everything/viral_prettified/genomic/GCA_000841305.1_ViralProj14259_genomic.csv	viral_prettified
GCA_000841325.1	/storage/group/izg5139/default/external/quadrupia_database/g4/g4db_everything/viral_prettified/genomic/GCA_000841325.1_ViralMultiSegProj14263_genomic.csv	viral_prettified
GCA_000841345.1	/storage/group/izg5139/default/external/quadrupia_database/g4/g4db_everything/viral_prettified/genomic/GCA_000841345.1_ViralProj14267_genomic.csv	viral_prettified
GCA_000841445.1	/storage/group/izg5139/default/external/quadrupia_database/g4/g4db_everything/viral_prettified/genomic/GCA_000841445.1_ViralMultiSegProj14290_genomic.csv	viral_prettified
GCA_000841545.1	/storage/group/izg5139/default/external/quadrupia_database/g4/g4db_everything/viral_prettified/genomic/GCA_000841545.1_ViralProj14311_genomic.csv	viral_prettified
GCA_000841565.1	/storage/group/izg5139/default/external/quadrupia_database/g4/g4db_everything/viral_prettified/genomic/GCA_000841565.1_ViralProj14315_genomic.csv	viral_prettified
GCA_000841625.1	/storage/group/izg5139/default/external/quadrupia_database/g4/g4db_everything/viral_prettified/genomic/GCA_000841625.1_ViralProj14327_genomic.csv	viral_prettified
GCA_000841645.1	/storage/group/izg5139/default/external/quadrupia_database/g4/g4db_everything/viral_prettified/genomic/GCA_000841645.1_ViralProj14331_genomic.csv	viral_prettified
GCA_000841765.1	/storage/group/izg5139/default/external/quadrupia_database/g4/g4db_everything/viral_prettified/genomic/GCA_000841765.1_ViralProj14365_genomic.csv	viral_prettified
GCA_000841805.1	/storage/group/izg5139/default/external/quadrupia_database/g4/g4db_everything/viral_prettified/genomic/GCA_000841805.1_ViralProj14376_genomic.csv	viral_prettified
GCA_000841845.1	/storage/group/izg5139/default/external/quadrupia_database/g4/g4db_everything/viral_prettified/genomic/GCA_000841845.1_ViralMultiSegProj14199_genomic.csv	viral_prettified
GCA_000842005.1	/storage/group/izg5139/default/external/quadrupia_database/g4/g4db_everything/viral_prettified/genomic/GCA_000842005.1_ViralProj14232_genomic.csv	viral_prettified
GCA_000842025.1	/storage/group/izg5139/default/external/quadrupia_database/g4/g4db_everything/viral_prettified/genomic/GCA_000842025.1_ViralProj14236_genomic.csv	viral_prettified
GCA_000842045.1	/storage/group/izg5139/default/external/quadrupia_database/g4/g4db_everything/viral_prettified/genomic/GCA_000842045.1_ViralProj14240_genomic.csv	viral_prettified
GCA_000842085.1	/storage/group/izg5139/default/external/quadrupia_database/g4/g4db_everything/viral_prettified/genomic/GCA_000842085.1_ViralProj14248_genomic.csv	viral_prettified
GCA_000842105.1	/storage/group/izg5139/default/external/quadrupia_database/g4/g4db_everything/viral_prettified/genomic/GCA_000842105.1_ViralProj14252_genomic.csv	viral_prettified
GCA_000842125.1	/storage/group/izg5139/default/external/quadrupia_database/g4/g4db_everything/viral_prettified/genomic/GCA_000842125.1_ViralProj14257_genomic.csv	viral_prettified
GCA_000842145.1	/storage/group/izg5139/default/external/quadrupia_database/g4/g4db_everything/viral_prettified/genomic/GCA_000842145.1_ViralProj14261_genomic.csv	viral_prettified
GCA_000842185.1	/storage/group/izg5139/default/external/quadrupia_database/g4/g4db_everything/viral_prettified/genomic/GCA_000842185.1_ViralProj14269_genomic.csv	viral_prettified
GCA_000842265.1	/storage/group/izg5139/default/external/quadrupia_database/g4/g4db_everything/viral_prettified/genomic/GCA_000842265.1_ViralProj14288_genomic.csv	viral_prettified
GCA_000842325.1	/storage/group/izg5139/default/external/quadrupia_database/g4/g4db_everything/viral_prettified/genomic/GCA_000842325.1_ViralProj14300_genomic.csv	viral_prettified
GCA_000842505.1	/storage/group/izg5139/default/external/quadrupia_database/g4/g4db_everything/viral_prettified/genomic/GCA_000842505.1_ViralProj14338_genomic.csv	viral_prettified
GCA_000842525.1	/storage/group/izg5139/default/external/quadrupia_database/g4/g4db_everything/viral_prettified/genomic/GCA_000842525.1_ViralProj14342_genomic.csv	viral_prettified
GCA_000842545.1	/storage/group/izg5139/default/external/quadrupia_database/g4/g4db_everything/viral_prettified/genomic/GCA_000842545.1_ViralProj14346_genomic.csv	viral_prettified
GCA_000842565.1	/storage/group/izg5139/default/external/quadrupia_database/g4/g4db_everything/viral_prettified/genomic/GCA_000842565.1_ViralProj14351_genomic.csv	viral_prettified
GCA_000842645.1	/storage/group/izg5139/default/external/quadrupia_database/g4/g4db_everything/viral_prettified/genomic/GCA_000842645.1_ViralProj14368_genomic.csv	viral_prettified
GCA_000842665.1	/storage/group/izg5139/default/external/quadrupia_database/g4/g4db_everything/viral_prettified/genomic/GCA_000842665.1_ViralProj14372_genomic.csv	viral_prettified
GCA_000842705.1	/storage/group/izg5139/default/external/quadrupia_database/g4/g4db_everything/viral_prettified/genomic/GCA_000842705.1_ViralProj14198_genomic.csv	viral_prettified
GCA_000842725.1	/storage/group/izg5139/default/external/quadrupia_database/g4/g4db_everything/viral_prettified/genomic/GCA_000842725.1_ViralProj14202_genomic.csv	viral_prettified
GCA_000842745.1	/storage/group/izg5139/default/external/quadrupia_database/g4/g4db_everything/viral_prettified/genomic/GCA_000842745.1_ViralProj14206_genomic.csv	viral_prettified
GCA_000842765.1	/storage/group/izg5139/default/external/quadrupia_database/g4/g4db_everything/viral_prettified/genomic/GCA_000842765.1_ViralMultiSegProj14210_genomic.csv	viral_prettified
GCA_000842785.1	/storage/group/izg5139/default/external/quadrupia_database/g4/g4db_everything/viral_prettified/genomic/GCA_000842785.1_ViralProj14214_genomic.csv	viral_prettified
GCA_000842805.1	/storage/group/izg5139/default/external/quadrupia_database/g4/g4db_everything/viral_prettified/genomic/GCA_000842805.1_ViralProj14218_genomic.csv	viral_prettified
GCA_000842825.1	/storage/group/izg5139/default/external/quadrupia_database/g4/g4db_everything/viral_prettified/genomic/GCA_000842825.1_ViralProj14223_genomic.csv	viral_prettified
GCA_000842865.1	/storage/group/izg5139/default/external/quadrupia_database/g4/g4db_everything/viral_prettified/genomic/GCA_000842865.1_ViralProj14231_genomic.csv	viral_prettified
GCA_000842905.1	/storage/group/izg5139/default/external/quadrupia_database/g4/g4db_everything/viral_prettified/genomic/GCA_000842905.1_ViralProj14239_genomic.csv	viral_prettified
GCA_000842925.1	/storage/group/izg5139/default/external/quadrupia_database/g4/g4db_everything/viral_prettified/genomic/GCA_000842925.1_ViralMultiSegProj14243_genomic.csv	viral_prettified
GCA_000843005.1	/storage/group/izg5139/default/external/quadrupia_database/g4/g4db_everything/viral_prettified/genomic/GCA_000843005.1_ViralProj14260_genomic.csv	viral_prettified
GCA_000843025.1	/storage/group/izg5139/default/external/quadrupia_database/g4/g4db_everything/viral_prettified/genomic/GCA_000843025.1_ViralMultiSegProj14264_genomic.csv	viral_prettified
GCA_000843045.1	/storage/group/izg5139/default/external/quadrupia_database/g4/g4db_everything/viral_prettified/genomic/GCA_000843045.1_ViralProj14268_genomic.csv	viral_prettified
GCA_000843145.1	/storage/group/izg5139/default/external/quadrupia_database/g4/g4db_everything/viral_prettified/genomic/GCA_000843145.1_ViralProj14291_genomic.csv	viral_prettified
GCA_000843185.1	/storage/group/izg5139/default/external/quadrupia_database/g4/g4db_everything/viral_prettified/genomic/GCA_000843185.1_ViralProj14299_genomic.csv	viral_prettified
GCA_000843205.1	/storage/group/izg5139/default/external/quadrupia_database/g4/g4db_everything/viral_prettified/genomic/GCA_000843205.1_ViralProj14303_genomic.csv	viral_prettified
GCA_000843285.1	/storage/group/izg5139/default/external/quadrupia_database/g4/g4db_everything/viral_prettified/genomic/GCA_000843285.1_ViralProj14320_genomic.csv	viral_prettified
GCA_000843345.1	/storage/group/izg5139/default/external/quadrupia_database/g4/g4db_everything/viral_prettified/genomic/GCA_000843345.1_ViralProj14332_genomic.csv	viral_prettified
GCA_000843385.1	/storage/group/izg5139/default/external/quadrupia_database/g4/g4db_everything/viral_prettified/genomic/GCA_000843385.1_ViralProj14341_genomic.csv	viral_prettified
GCA_000843485.1	/storage/group/izg5139/default/external/quadrupia_database/g4/g4db_everything/viral_prettified/genomic/GCA_000843485.1_ViralProj14362_genomic.csv	viral_prettified
GCA_000843505.1	/storage/group/izg5139/default/external/quadrupia_database/g4/g4db_everything/viral_prettified/genomic/GCA_000843505.1_ViralProj14366_genomic.csv	viral_prettified
GCA_000843565.1	/storage/group/izg5139/default/external/quadrupia_database/g4/g4db_everything/viral_prettified/genomic/GCA_000843565.1_ViralMultiSegProj14369_genomic.csv	viral_prettified
GCA_000843625.1	/storage/group/izg5139/default/external/quadrupia_database/g4/g4db_everything/viral_prettified/genomic/GCA_000843625.1_ViralProj14383_genomic.csv	viral_prettified
GCA_000843645.2	/storage/group/izg5139/default/external/quadrupia_database/g4/g4db_everything/viral_prettified/genomic/GCA_000843645.2_ViralProj14387_genomic.csv	viral_prettified
GCA_000843665.1	/storage/group/izg5139/default/external/quadrupia_database/g4/g4db_everything/viral_prettified/genomic/GCA_000843665.1_ViralProj14392_genomic.csv	viral_prettified
GCA_000843705.1	/storage/group/izg5139/default/external/quadrupia_database/g4/g4db_everything/viral_prettified/genomic/GCA_000843705.1_ViralProj14400_genomic.csv	viral_prettified
GCA_000843745.1	/storage/group/izg5139/default/external/quadrupia_database/g4/g4db_everything/viral_prettified/genomic/GCA_000843745.1_ViralProj14408_genomic.csv	viral_prettified
GCA_000843765.1	/storage/group/izg5139/default/external/quadrupia_database/g4/g4db_everything/viral_prettified/genomic/GCA_000843765.1_ViralProj14412_genomic.csv	viral_prettified
GCA_000843845.1	/storage/group/izg5139/default/external/quadrupia_database/g4/g4db_everything/viral_prettified/genomic/GCA_000843845.1_ViralProj14428_genomic.csv	viral_prettified
GCA_000843925.1	/storage/group/izg5139/default/external/quadrupia_database/g4/g4db_everything/viral_prettified/genomic/GCA_000843925.1_ViralProj14445_genomic.csv	viral_prettified
GCA_000843945.1	/storage/group/izg5139/default/external/quadrupia_database/g4/g4db_everything/viral_prettified/genomic/GCA_000843945.1_ViralProj14449_genomic.csv	viral_prettified
GCA_000844085.1	/storage/group/izg5139/default/external/quadrupia_database/g4/g4db_everything/viral_prettified/genomic/GCA_000844085.1_ViralProj14477_genomic.csv	viral_prettified
GCA_000844205.1	/storage/group/izg5139/default/external/quadrupia_database/g4/g4db_everything/viral_prettified/genomic/GCA_000844205.1_ViralProj14501_genomic.csv	viral_prettified
GCA_000844325.1	/storage/group/izg5139/default/external/quadrupia_database/g4/g4db_everything/viral_prettified/genomic/GCA_000844325.1_ViralProj14538_genomic.csv	viral_prettified
GCA_000844365.1	/storage/group/izg5139/default/external/quadrupia_database/g4/g4db_everything/viral_prettified/genomic/GCA_000844365.1_ViralProj14546_genomic.csv	viral_prettified
GCA_000844465.1	/storage/group/izg5139/default/external/quadrupia_database/g4/g4db_everything/viral_prettified/genomic/GCA_000844465.1_ViralProj14386_genomic.csv	viral_prettified
GCA_000844505.1	/storage/group/izg5139/default/external/quadrupia_database/g4/g4db_everything/viral_prettified/genomic/GCA_000844505.1_ViralProj14395_genomic.csv	viral_prettified
GCA_000844545.1	/storage/group/izg5139/default/external/quadrupia_database/g4/g4db_everything/viral_prettified/genomic/GCA_000844545.1_ViralProj14403_genomic.csv	viral_prettified
GCA_000844565.1	/storage/group/izg5139/default/external/quadrupia_database/g4/g4db_everything/viral_prettified/genomic/GCA_000844565.1_ViralMultiSegProj14407_genomic.csv	viral_prettified
GCA_000844665.1	/storage/group/izg5139/default/external/quadrupia_database/g4/g4db_everything/viral_prettified/genomic/GCA_000844665.1_ViralMultiSegProj14427_genomic.csv	viral_prettified
GCA_000844705.1	/storage/group/izg5139/default/external/quadrupia_database/g4/g4db_everything/viral_prettified/genomic/GCA_000844705.1_ViralProj14436_genomic.csv	viral_prettified
GCA_000844745.1	/storage/group/izg5139/default/external/quadrupia_database/g4/g4db_everything/viral_prettified/genomic/GCA_000844745.1_ViralProj14444_genomic.csv	viral_prettified
GCA_000844765.1	/storage/group/izg5139/default/external/quadrupia_database/g4/g4db_everything/viral_prettified/genomic/GCA_000844765.1_ViralProj14448_genomic.csv	viral_prettified
GCA_000844785.1	/storage/group/izg5139/default/external/quadrupia_database/g4/g4db_everything/viral_prettified/genomic/GCA_000844785.1_ViralProj14452_genomic.csv	viral_prettified
GCA_000844805.1	/storage/group/izg5139/default/external/quadrupia_database/g4/g4db_everything/viral_prettified/genomic/GCA_000844805.1_ViralProj14456_genomic.csv	viral_prettified
GCA_000844825.1	/storage/group/izg5139/default/external/quadrupia_database/g4/g4db_everything/viral_prettified/genomic/GCA_000844825.1_ViralProj14460_genomic.csv	viral_prettified
GCA_000844985.1	/storage/group/izg5139/default/external/quadrupia_database/g4/g4db_everything/viral_prettified/genomic/GCA_000844985.1_ViralProj14492_genomic.csv	viral_prettified
GCA_000845005.1	/storage/group/izg5139/default/external/quadrupia_database/g4/g4db_everything/viral_prettified/genomic/GCA_000845005.1_ViralProj14496_genomic.csv	viral_prettified
GCA_000845065.1	/storage/group/izg5139/default/external/quadrupia_database/g4/g4db_everything/viral_prettified/genomic/GCA_000845065.1_ViralProj14514_genomic.csv	viral_prettified
GCA_000845125.1	/storage/group/izg5139/default/external/quadrupia_database/g4/g4db_everything/viral_prettified/genomic/GCA_000845125.1_ViralMultiSegProj14526_genomic.csv	viral_prettified
GCA_000845145.1	/storage/group/izg5139/default/external/quadrupia_database/g4/g4db_everything/viral_prettified/genomic/GCA_000845145.1_ViralProj14537_genomic.csv	viral_prettified
GCA_000845205.1	/storage/group/izg5139/default/external/quadrupia_database/g4/g4db_everything/viral_prettified/genomic/GCA_000845205.1_ViralProj14549_genomic.csv	viral_prettified
GCA_000845225.1	/storage/group/izg5139/default/external/quadrupia_database/g4/g4db_everything/viral_prettified/genomic/GCA_000845225.1_ViralMultiSegProj14555_genomic.csv	viral_prettified
GCA_000845265.1	/storage/group/izg5139/default/external/quadrupia_database/g4/g4db_everything/viral_prettified/genomic/GCA_000845265.1_ViralMultiSegProj14563_genomic.csv	viral_prettified
GCA_000845285.1	/storage/group/izg5139/default/external/quadrupia_database/g4/g4db_everything/viral_prettified/genomic/GCA_000845285.1_ViralProj14567_genomic.csv	viral_prettified
GCA_000845325.1	/storage/group/izg5139/default/external/quadrupia_database/g4/g4db_everything/viral_prettified/genomic/GCA_000845325.1_ViralProj14384_genomic.csv	viral_prettified
GCA_000845345.1	/storage/group/izg5139/default/external/quadrupia_database/g4/g4db_everything/viral_prettified/genomic/GCA_000845345.1_ViralProj14388_genomic.csv	viral_prettified
GCA_000845365.1	/storage/group/izg5139/default/external/quadrupia_database/g4/g4db_everything/viral_prettified/genomic/GCA_000845365.1_ViralProj14393_genomic.csv	viral_prettified
GCA_000845385.1	/storage/group/izg5139/default/external/quadrupia_database/g4/g4db_everything/viral_prettified/genomic/GCA_000845385.1_ViralProj14397_genomic.csv	viral_prettified
GCA_000845525.1	/storage/group/izg5139/default/external/quadrupia_database/g4/g4db_everything/viral_prettified/genomic/GCA_000845525.1_ViralProj14429_genomic.csv	viral_prettified
GCA_000845565.1	/storage/group/izg5139/default/external/quadrupia_database/g4/g4db_everything/viral_prettified/genomic/GCA_000845565.1_ViralProj14438_genomic.csv	viral_prettified
GCA_000845585.1	/storage/group/izg5139/default/external/quadrupia_database/g4/g4db_everything/viral_prettified/genomic/GCA_000845585.1_ViralProj14442_genomic.csv	viral_prettified
GCA_000845605.1	/storage/group/izg5139/default/external/quadrupia_database/g4/g4db_everything/viral_prettified/genomic/GCA_000845605.1_ViralProj14446_genomic.csv	viral_prettified
GCA_000845725.1	/storage/group/izg5139/default/external/quadrupia_database/g4/g4db_everything/viral_prettified/genomic/GCA_000845725.1_ViralProj14470_genomic.csv	viral_prettified
GCA_000845745.1	/storage/group/izg5139/default/external/quadrupia_database/g4/g4db_everything/viral_prettified/genomic/GCA_000845745.1_ViralProj14474_genomic.csv	viral_prettified
GCA_000845785.1	/storage/group/izg5139/default/external/quadrupia_database/g4/g4db_everything/viral_prettified/genomic/GCA_000845785.1_ViralProj14482_genomic.csv	viral_prettified
GCA_000845845.1	/storage/group/izg5139/default/external/quadrupia_database/g4/g4db_everything/viral_prettified/genomic/GCA_000845845.1_ViralProj14494_genomic.csv	viral_prettified
GCA_000845905.1	/storage/group/izg5139/default/external/quadrupia_database/g4/g4db_everything/viral_prettified/genomic/GCA_000845905.1_ViralProj14512_genomic.csv	viral_prettified
GCA_000846085.1	/storage/group/izg5139/default/external/quadrupia_database/g4/g4db_everything/viral_prettified/genomic/GCA_000846085.1_ViralProj14557_genomic.csv	viral_prettified
GCA_000846125.1	/storage/group/izg5139/default/external/quadrupia_database/g4/g4db_everything/viral_prettified/genomic/GCA_000846125.1_ViralProj14565_genomic.csv	viral_prettified
GCA_000846145.1	/storage/group/izg5139/default/external/quadrupia_database/g4/g4db_everything/viral_prettified/genomic/GCA_000846145.1_ViralProj14570_genomic.csv	viral_prettified
GCA_000846165.1	/storage/group/izg5139/default/external/quadrupia_database/g4/g4db_everything/viral_prettified/genomic/GCA_000846165.1_ViralProj14381_genomic.csv	viral_prettified
GCA_000846245.1	/storage/group/izg5139/default/external/quadrupia_database/g4/g4db_everything/viral_prettified/genomic/GCA_000846245.1_ViralMultiSegProj14398_genomic.csv	viral_prettified
GCA_000846465.1	/storage/group/izg5139/default/external/quadrupia_database/g4/g4db_everything/viral_prettified/genomic/GCA_000846465.1_ViralProj14443_genomic.csv	viral_prettified
GCA_000846485.1	/storage/group/izg5139/default/external/quadrupia_database/g4/g4db_everything/viral_prettified/genomic/GCA_000846485.1_ViralProj14447_genomic.csv	viral_prettified
GCA_000846505.1	/storage/group/izg5139/default/external/quadrupia_database/g4/g4db_everything/viral_prettified/genomic/GCA_000846505.1_ViralProj14451_genomic.csv	viral_prettified
GCA_000846565.1	/storage/group/izg5139/default/external/quadrupia_database/g4/g4db_everything/viral_prettified/genomic/GCA_000846565.1_ViralProj14463_genomic.csv	viral_prettified
GCA_000846645.1	/storage/group/izg5139/default/external/quadrupia_database/g4/g4db_everything/viral_prettified/genomic/GCA_000846645.1_ViralProj14479_genomic.csv	viral_prettified
GCA_000846765.1	/storage/group/izg5139/default/external/quadrupia_database/g4/g4db_everything/viral_prettified/genomic/GCA_000846765.1_ViralProj14503_genomic.csv	viral_prettified
GCA_000846845.1	/storage/group/izg5139/default/external/quadrupia_database/g4/g4db_everything/viral_prettified/genomic/GCA_000846845.1_ViralProj14525_genomic.csv	viral_prettified
GCA_000846865.1	/storage/group/izg5139/default/external/quadrupia_database/g4/g4db_everything/viral_prettified/genomic/GCA_000846865.1_ViralProj14536_genomic.csv	viral_prettified
GCA_000847065.1	/storage/group/izg5139/default/external/quadrupia_database/g4/g4db_everything/viral_prettified/genomic/GCA_000847065.1_ViralProj14568_genomic.csv	viral_prettified
GCA_000847085.1	/storage/group/izg5139/default/external/quadrupia_database/g4/g4db_everything/viral_prettified/genomic/GCA_000847085.1_ViralProj14573_genomic.csv	viral_prettified
GCA_000847125.1	/storage/group/izg5139/default/external/quadrupia_database/g4/g4db_everything/viral_prettified/genomic/GCA_000847125.1_ViralProj14581_genomic.csv	viral_prettified
GCA_000847185.1	/storage/group/izg5139/default/external/quadrupia_database/g4/g4db_everything/viral_prettified/genomic/GCA_000847185.1_ViralProj14595_genomic.csv	viral_prettified
GCA_000847305.1	/storage/group/izg5139/default/external/quadrupia_database/g4/g4db_everything/viral_prettified/genomic/GCA_000847305.1_ViralMultiSegProj14621_genomic.csv	viral_prettified
GCA_000847405.1	/storage/group/izg5139/default/external/quadrupia_database/g4/g4db_everything/viral_prettified/genomic/GCA_000847405.1_ViralProj14643_genomic.csv	viral_prettified
GCA_000847525.1	/storage/group/izg5139/default/external/quadrupia_database/g4/g4db_everything/viral_prettified/genomic/GCA_000847525.1_ViralMultiSegProj14667_genomic.csv	viral_prettified
GCA_000847545.1	/storage/group/izg5139/default/external/quadrupia_database/g4/g4db_everything/viral_prettified/genomic/GCA_000847545.1_ViralProj14671_genomic.csv	viral_prettified
GCA_000847625.1	/storage/group/izg5139/default/external/quadrupia_database/g4/g4db_everything/viral_prettified/genomic/GCA_000847625.1_ViralProj14688_genomic.csv	viral_prettified
GCA_000847665.1	/storage/group/izg5139/default/external/quadrupia_database/g4/g4db_everything/viral_prettified/genomic/GCA_000847665.1_ViralProj14696_genomic.csv	viral_prettified
GCA_000847745.1	/storage/group/izg5139/default/external/quadrupia_database/g4/g4db_everything/viral_prettified/genomic/GCA_000847745.1_ViralProj14712_genomic.csv	viral_prettified
GCA_000847785.1	/storage/group/izg5139/default/external/quadrupia_database/g4/g4db_everything/viral_prettified/genomic/GCA_000847785.1_ViralProj14720_genomic.csv	viral_prettified
GCA_000847805.1	/storage/group/izg5139/default/external/quadrupia_database/g4/g4db_everything/viral_prettified/genomic/GCA_000847805.1_ViralMultiSegProj14724_genomic.csv	viral_prettified
GCA_000847905.1	/storage/group/izg5139/default/external/quadrupia_database/g4/g4db_everything/viral_prettified/genomic/GCA_000847905.1_ViralProj14576_genomic.csv	viral_prettified
GCA_000847925.1	/storage/group/izg5139/default/external/quadrupia_database/g4/g4db_everything/viral_prettified/genomic/GCA_000847925.1_ViralProj14580_genomic.csv	viral_prettified
GCA_000847985.1	/storage/group/izg5139/default/external/quadrupia_database/g4/g4db_everything/viral_prettified/genomic/GCA_000847985.1_ViralProj14594_genomic.csv	viral_prettified
GCA_000848025.1	/storage/group/izg5139/default/external/quadrupia_database/g4/g4db_everything/viral_prettified/genomic/GCA_000848025.1_ViralProj14602_genomic.csv	viral_prettified
GCA_000848145.1	/storage/group/izg5139/default/external/quadrupia_database/g4/g4db_everything/viral_prettified/genomic/GCA_000848145.1_ViralProj14629_genomic.csv	viral_prettified
GCA_000848185.1	/storage/group/izg5139/default/external/quadrupia_database/g4/g4db_everything/viral_prettified/genomic/GCA_000848185.1_ViralProj14638_genomic.csv	viral_prettified
GCA_000848205.1	/storage/group/izg5139/default/external/quadrupia_database/g4/g4db_everything/viral_prettified/genomic/GCA_000848205.1_ViralProj14642_genomic.csv	viral_prettified
GCA_000848225.1	/storage/group/izg5139/default/external/quadrupia_database/g4/g4db_everything/viral_prettified/genomic/GCA_000848225.1_ViralProj14646_genomic.csv	viral_prettified
GCA_000848245.1	/storage/group/izg5139/default/external/quadrupia_database/g4/g4db_everything/viral_prettified/genomic/GCA_000848245.1_ViralProj14650_genomic.csv	viral_prettified
GCA_000848285.1	/storage/group/izg5139/default/external/quadrupia_database/g4/g4db_everything/viral_prettified/genomic/GCA_000848285.1_ViralProj14658_genomic.csv	viral_prettified
GCA_000848305.1	/storage/group/izg5139/default/external/quadrupia_database/g4/g4db_everything/viral_prettified/genomic/GCA_000848305.1_ViralProj14662_genomic.csv	viral_prettified
GCA_000848345.1	/storage/group/izg5139/default/external/quadrupia_database/g4/g4db_everything/viral_prettified/genomic/GCA_000848345.1_ViralProj14670_genomic.csv	viral_prettified
GCA_000848385.1	/storage/group/izg5139/default/external/quadrupia_database/g4/g4db_everything/viral_prettified/genomic/GCA_000848385.1_ViralProj14678_genomic.csv	viral_prettified
GCA_000848465.1	/storage/group/izg5139/default/external/quadrupia_database/g4/g4db_everything/viral_prettified/genomic/GCA_000848465.1_ViralProj14695_genomic.csv	viral_prettified
GCA_000848545.1	/storage/group/izg5139/default/external/quadrupia_database/g4/g4db_everything/viral_prettified/genomic/GCA_000848545.1_ViralProj14711_genomic.csv	viral_prettified
GCA_000848565.1	/storage/group/izg5139/default/external/quadrupia_database/g4/g4db_everything/viral_prettified/genomic/GCA_000848565.1_ViralProj14715_genomic.csv	viral_prettified
GCA_000848645.1	/storage/group/izg5139/default/external/quadrupia_database/g4/g4db_everything/viral_prettified/genomic/GCA_000848645.1_ViralMultiSegProj14731_genomic.csv	viral_prettified
GCA_000848685.1	/storage/group/izg5139/default/external/quadrupia_database/g4/g4db_everything/viral_prettified/genomic/GCA_000848685.1_ViralProj14739_genomic.csv	viral_prettified
GCA_000848705.1	/storage/group/izg5139/default/external/quadrupia_database/g4/g4db_everything/viral_prettified/genomic/GCA_000848705.1_ViralProj14743_genomic.csv	viral_prettified
GCA_000848725.1	/storage/group/izg5139/default/external/quadrupia_database/g4/g4db_everything/viral_prettified/genomic/GCA_000848725.1_ViralProj14747_genomic.csv	viral_prettified
GCA_000848745.1	/storage/group/izg5139/default/external/quadrupia_database/g4/g4db_everything/viral_prettified/genomic/GCA_000848745.1_ViralProj14574_genomic.csv	viral_prettified
GCA_000848785.1	/storage/group/izg5139/default/external/quadrupia_database/g4/g4db_everything/viral_prettified/genomic/GCA_000848785.1_ViralProj14582_genomic.csv	viral_prettified
GCA_000848805.1	/storage/group/izg5139/default/external/quadrupia_database/g4/g4db_everything/viral_prettified/genomic/GCA_000848805.1_ViralProj14588_genomic.csv	viral_prettified
GCA_000848985.1	/storage/group/izg5139/default/external/quadrupia_database/g4/g4db_everything/viral_prettified/genomic/GCA_000848985.1_ViralProj14627_genomic.csv	viral_prettified
GCA_000849085.1	/storage/group/izg5139/default/external/quadrupia_database/g4/g4db_everything/viral_prettified/genomic/GCA_000849085.1_ViralProj14648_genomic.csv	viral_prettified
GCA_000849145.1	/storage/group/izg5139/default/external/quadrupia_database/g4/g4db_everything/viral_prettified/genomic/GCA_000849145.1_ViralProj14664_genomic.csv	viral_prettified
GCA_000849165.1	/storage/group/izg5139/default/external/quadrupia_database/g4/g4db_everything/viral_prettified/genomic/GCA_000849165.1_ViralProj14668_genomic.csv	viral_prettified
GCA_000849185.1	/storage/group/izg5139/default/external/quadrupia_database/g4/g4db_everything/viral_prettified/genomic/GCA_000849185.1_ViralProj14672_genomic.csv	viral_prettified
GCA_000849225.1	/storage/group/izg5139/default/external/quadrupia_database/g4/g4db_everything/viral_prettified/genomic/GCA_000849225.1_ViralProj14681_genomic.csv	viral_prettified
GCA_000849245.1	/storage/group/izg5139/default/external/quadrupia_database/g4/g4db_everything/viral_prettified/genomic/GCA_000849245.1_ViralProj14685_genomic.csv	viral_prettified
GCA_000849285.1	/storage/group/izg5139/default/external/quadrupia_database/g4/g4db_everything/viral_prettified/genomic/GCA_000849285.1_ViralMultiSegProj14693_genomic.csv	viral_prettified
GCA_000849365.1	/storage/group/izg5139/default/external/quadrupia_database/g4/g4db_everything/viral_prettified/genomic/GCA_000849365.1_ViralProj14709_genomic.csv	viral_prettified
GCA_000849445.1	/storage/group/izg5139/default/external/quadrupia_database/g4/g4db_everything/viral_prettified/genomic/GCA_000849445.1_ViralProj14725_genomic.csv	viral_prettified
GCA_000849465.1	/storage/group/izg5139/default/external/quadrupia_database/g4/g4db_everything/viral_prettified/genomic/GCA_000849465.1_ViralProj14729_genomic.csv	viral_prettified
GCA_000849485.1	/storage/group/izg5139/default/external/quadrupia_database/g4/g4db_everything/viral_prettified/genomic/GCA_000849485.1_ViralProj14733_genomic.csv	viral_prettified
GCA_000849545.1	/storage/group/izg5139/default/external/quadrupia_database/g4/g4db_everything/viral_prettified/genomic/GCA_000849545.1_ViralMultiSegProj14745_genomic.csv	viral_prettified
GCA_000849585.1	/storage/group/izg5139/default/external/quadrupia_database/g4/g4db_everything/viral_prettified/genomic/GCA_000849585.1_ViralProj14575_genomic.csv	viral_prettified
GCA_000849645.1	/storage/group/izg5139/default/external/quadrupia_database/g4/g4db_everything/viral_prettified/genomic/GCA_000849645.1_ViralProj14589_genomic.csv	viral_prettified
GCA_000849665.1	/storage/group/izg5139/default/external/quadrupia_database/g4/g4db_everything/viral_prettified/genomic/GCA_000849665.1_ViralProj14593_genomic.csv	viral_prettified
GCA_000849725.1	/storage/group/izg5139/default/external/quadrupia_database/g4/g4db_everything/viral_prettified/genomic/GCA_000849725.1_ViralProj14605_genomic.csv	viral_prettified
GCA_000849765.1	/storage/group/izg5139/default/external/quadrupia_database/g4/g4db_everything/viral_prettified/genomic/GCA_000849765.1_ViralProj14615_genomic.csv	viral_prettified
GCA_000849805.1	/storage/group/izg5139/default/external/quadrupia_database/g4/g4db_everything/viral_prettified/genomic/GCA_000849805.1_ViralProj14623_genomic.csv	viral_prettified
GCA_000849985.1	/storage/group/izg5139/default/external/quadrupia_database/g4/g4db_everything/viral_prettified/genomic/GCA_000849985.1_ViralMultiSegProj14661_genomic.csv	viral_prettified
GCA_000850085.1	/storage/group/izg5139/default/external/quadrupia_database/g4/g4db_everything/viral_prettified/genomic/GCA_000850085.1_ViralProj14682_genomic.csv	viral_prettified
GCA_000850125.1	/storage/group/izg5139/default/external/quadrupia_database/g4/g4db_everything/viral_prettified/genomic/GCA_000850125.1_ViralProj14690_genomic.csv	viral_prettified
GCA_000850205.1	/storage/group/izg5139/default/external/quadrupia_database/g4/g4db_everything/viral_prettified/genomic/GCA_000850205.1_ViralProj14706_genomic.csv	viral_prettified
GCA_000850225.1	/storage/group/izg5139/default/external/quadrupia_database/g4/g4db_everything/viral_prettified/genomic/GCA_000850225.1_ViralProj14710_genomic.csv	viral_prettified
GCA_000850345.1	/storage/group/izg5139/default/external/quadrupia_database/g4/g4db_everything/viral_prettified/genomic/GCA_000850345.1_ViralProj14734_genomic.csv	viral_prettified
GCA_000850385.1	/storage/group/izg5139/default/external/quadrupia_database/g4/g4db_everything/viral_prettified/genomic/GCA_000850385.1_ViralMultiSegProj14742_genomic.csv	viral_prettified
GCA_000850425.1	/storage/group/izg5139/default/external/quadrupia_database/g4/g4db_everything/viral_prettified/genomic/GCA_000850425.1_ViralMultiSegProj14750_genomic.csv	viral_prettified
GCA_000850445.1	/storage/group/izg5139/default/external/quadrupia_database/g4/g4db_everything/viral_prettified/genomic/GCA_000850445.1_ViralMultiSegProj14740_genomic.csv	viral_prettified
GCA_000850485.1	/storage/group/izg5139/default/external/quadrupia_database/g4/g4db_everything/viral_prettified/genomic/GCA_000850485.1_ViralProj14748_genomic.csv	viral_prettified
GCA_000850505.1	/storage/group/izg5139/default/external/quadrupia_database/g4/g4db_everything/viral_prettified/genomic/GCA_000850505.1_ViralProj14752_genomic.csv	viral_prettified
GCA_000850525.1	/storage/group/izg5139/default/external/quadrupia_database/g4/g4db_everything/viral_prettified/genomic/GCA_000850525.1_ViralProj14756_genomic.csv	viral_prettified
GCA_000850545.1	/storage/group/izg5139/default/external/quadrupia_database/g4/g4db_everything/viral_prettified/genomic/GCA_000850545.1_ViralMultiSegProj14760_genomic.csv	viral_prettified
GCA_000850565.1	/storage/group/izg5139/default/external/quadrupia_database/g4/g4db_everything/viral_prettified/genomic/GCA_000850565.1_ViralProj14764_genomic.csv	viral_prettified
GCA_000850585.1	/storage/group/izg5139/default/external/quadrupia_database/g4/g4db_everything/viral_prettified/genomic/GCA_000850585.1_ViralMultiSegProj14768_genomic.csv	viral_prettified
GCA_000850605.1	/storage/group/izg5139/default/external/quadrupia_database/g4/g4db_everything/viral_prettified/genomic/GCA_000850605.1_ViralProj14772_genomic.csv	viral_prettified
GCA_000850625.1	/storage/group/izg5139/default/external/quadrupia_database/g4/g4db_everything/viral_prettified/genomic/GCA_000850625.1_ViralMultiSegProj14776_genomic.csv	viral_prettified
GCA_000850665.1	/storage/group/izg5139/default/external/quadrupia_database/g4/g4db_everything/viral_prettified/genomic/GCA_000850665.1_ViralMultiSegProj14785_genomic.csv	viral_prettified
GCA_000850725.1	/storage/group/izg5139/default/external/quadrupia_database/g4/g4db_everything/viral_prettified/genomic/GCA_000850725.1_ViralMultiSegProj14797_genomic.csv	viral_prettified
GCA_000850785.1	/storage/group/izg5139/default/external/quadrupia_database/g4/g4db_everything/viral_prettified/genomic/GCA_000850785.1_ViralMultiSegProj14810_genomic.csv	viral_prettified
GCA_000850845.1	/storage/group/izg5139/default/external/quadrupia_database/g4/g4db_everything/viral_prettified/genomic/GCA_000850845.1_ViralProj14822_genomic.csv	viral_prettified
GCA_000850865.1	/storage/group/izg5139/default/external/quadrupia_database/g4/g4db_everything/viral_prettified/genomic/GCA_000850865.1_ViralProj14826_genomic.csv	viral_prettified
GCA_000850885.1	/storage/group/izg5139/default/external/quadrupia_database/g4/g4db_everything/viral_prettified/genomic/GCA_000850885.1_ViralProj14831_genomic.csv	viral_prettified
GCA_000850905.1	/storage/group/izg5139/default/external/quadrupia_database/g4/g4db_everything/viral_prettified/genomic/GCA_000850905.1_ViralMultiSegProj14835_genomic.csv	viral_prettified
GCA_000850925.1	/storage/group/izg5139/default/external/quadrupia_database/g4/g4db_everything/viral_prettified/genomic/GCA_000850925.1_ViralProj14839_genomic.csv	viral_prettified
GCA_000850945.1	/storage/group/izg5139/default/external/quadrupia_database/g4/g4db_everything/viral_prettified/genomic/GCA_000850945.1_ViralProj14843_genomic.csv	viral_prettified
GCA_000851005.1	/storage/group/izg5139/default/external/quadrupia_database/g4/g4db_everything/viral_prettified/genomic/GCA_000851005.1_ViralMultiSegProj14855_genomic.csv	viral_prettified
GCA_000851045.1	/storage/group/izg5139/default/external/quadrupia_database/g4/g4db_everything/viral_prettified/genomic/GCA_000851045.1_ViralMultiSegProj14866_genomic.csv	viral_prettified
GCA_000851145.1	/storage/group/izg5139/default/external/quadrupia_database/g4/g4db_everything/viral_prettified/genomic/GCA_000851145.1_ViralMultiSegProj14892_genomic.csv	viral_prettified
GCA_000851185.1	/storage/group/izg5139/default/external/quadrupia_database/g4/g4db_everything/viral_prettified/genomic/GCA_000851185.1_ViralProj14754_genomic.csv	viral_prettified
GCA_000851205.1	/storage/group/izg5139/default/external/quadrupia_database/g4/g4db_everything/viral_prettified/genomic/GCA_000851205.1_ViralMultiSegProj14758_genomic.csv	viral_prettified
GCA_000851245.1	/storage/group/izg5139/default/external/quadrupia_database/g4/g4db_everything/viral_prettified/genomic/GCA_000851245.1_ViralMultiSegProj14766_genomic.csv	viral_prettified
GCA_000851265.1	/storage/group/izg5139/default/external/quadrupia_database/g4/g4db_everything/viral_prettified/genomic/GCA_000851265.1_ViralProj14770_genomic.csv	viral_prettified
GCA_000851285.1	/storage/group/izg5139/default/external/quadrupia_database/g4/g4db_everything/viral_prettified/genomic/GCA_000851285.1_ViralMultiSegProj14774_genomic.csv	viral_prettified
GCA_000851325.1	/storage/group/izg5139/default/external/quadrupia_database/g4/g4db_everything/viral_prettified/genomic/GCA_000851325.1_ViralProj14783_genomic.csv	viral_prettified
GCA_000851345.1	/storage/group/izg5139/default/external/quadrupia_database/g4/g4db_everything/viral_prettified/genomic/GCA_000851345.1_ViralMultiSegProj14787_genomic.csv	viral_prettified
GCA_000851365.1	/storage/group/izg5139/default/external/quadrupia_database/g4/g4db_everything/viral_prettified/genomic/GCA_000851365.1_ViralMultiSegProj14791_genomic.csv	viral_prettified
GCA_000851385.1	/storage/group/izg5139/default/external/quadrupia_database/g4/g4db_everything/viral_prettified/genomic/GCA_000851385.1_ViralMultiSegProj14795_genomic.csv	viral_prettified
GCA_000851405.1	/storage/group/izg5139/default/external/quadrupia_database/g4/g4db_everything/viral_prettified/genomic/GCA_000851405.1_ViralProj14799_genomic.csv	viral_prettified
GCA_000851425.1	/storage/group/izg5139/default/external/quadrupia_database/g4/g4db_everything/viral_prettified/genomic/GCA_000851425.1_ViralProj14803_genomic.csv	viral_prettified
GCA_000851445.1	/storage/group/izg5139/default/external/quadrupia_database/g4/g4db_everything/viral_prettified/genomic/GCA_000851445.1_ViralMultiSegProj14808_genomic.csv	viral_prettified
GCA_000851485.1	/storage/group/izg5139/default/external/quadrupia_database/g4/g4db_everything/viral_prettified/genomic/GCA_000851485.1_ViralProj14816_genomic.csv	viral_prettified
GCA_000851565.1	/storage/group/izg5139/default/external/quadrupia_database/g4/g4db_everything/viral_prettified/genomic/GCA_000851565.1_ViralMultiSegProj14833_genomic.csv	viral_prettified
GCA_000851585.1	/storage/group/izg5139/default/external/quadrupia_database/g4/g4db_everything/viral_prettified/genomic/GCA_000851585.1_ViralProj14837_genomic.csv	viral_prettified
GCA_000851645.1	/storage/group/izg5139/default/external/quadrupia_database/g4/g4db_everything/viral_prettified/genomic/GCA_000851645.1_ViralMultiSegProj14849_genomic.csv	viral_prettified
GCA_000851685.1	/storage/group/izg5139/default/external/quadrupia_database/g4/g4db_everything/viral_prettified/genomic/GCA_000851685.1_ViralMultiSegProj14858_genomic.csv	viral_prettified
GCA_000851785.1	/storage/group/izg5139/default/external/quadrupia_database/g4/g4db_everything/viral_prettified/genomic/GCA_000851785.1_ViralProj14884_genomic.csv	viral_prettified
GCA_000851825.1	/storage/group/izg5139/default/external/quadrupia_database/g4/g4db_everything/viral_prettified/genomic/GCA_000851825.1_ViralProj14894_genomic.csv	viral_prettified
GCA_000851905.2	/storage/group/izg5139/default/external/quadrupia_database/g4/g4db_everything/viral_prettified/genomic/GCA_000851905.2_ViralProj14910_genomic.csv	viral_prettified
GCA_000851945.1	/storage/group/izg5139/default/external/quadrupia_database/g4/g4db_everything/viral_prettified/genomic/GCA_000851945.1_ViralMultiSegProj14751_genomic.csv	viral_prettified
GCA_000851985.1	/storage/group/izg5139/default/external/quadrupia_database/g4/g4db_everything/viral_prettified/genomic/GCA_000851985.1_ViralMultiSegProj14759_genomic.csv	viral_prettified
GCA_000852025.1	/storage/group/izg5139/default/external/quadrupia_database/g4/g4db_everything/viral_prettified/genomic/GCA_000852025.1_ViralMultiSegProj14767_genomic.csv	viral_prettified
GCA_000852045.1	/storage/group/izg5139/default/external/quadrupia_database/g4/g4db_everything/viral_prettified/genomic/GCA_000852045.1_ViralProj14771_genomic.csv	viral_prettified
GCA_000852065.1	/storage/group/izg5139/default/external/quadrupia_database/g4/g4db_everything/viral_prettified/genomic/GCA_000852065.1_ViralMultiSegProj14775_genomic.csv	viral_prettified
GCA_000852105.1	/storage/group/izg5139/default/external/quadrupia_database/g4/g4db_everything/viral_prettified/genomic/GCA_000852105.1_ViralProj14784_genomic.csv	viral_prettified
GCA_000852145.1	/storage/group/izg5139/default/external/quadrupia_database/g4/g4db_everything/viral_prettified/genomic/GCA_000852145.1_ViralProj14792_genomic.csv	viral_prettified
GCA_000852165.1	/storage/group/izg5139/default/external/quadrupia_database/g4/g4db_everything/viral_prettified/genomic/GCA_000852165.1_ViralMultiSegProj14796_genomic.csv	viral_prettified
GCA_000852225.1	/storage/group/izg5139/default/external/quadrupia_database/g4/g4db_everything/viral_prettified/genomic/GCA_000852225.1_ViralMultiSegProj14809_genomic.csv	viral_prettified
GCA_000852245.1	/storage/group/izg5139/default/external/quadrupia_database/g4/g4db_everything/viral_prettified/genomic/GCA_000852245.1_ViralProj14813_genomic.csv	viral_prettified
GCA_000852265.1	/storage/group/izg5139/default/external/quadrupia_database/g4/g4db_everything/viral_prettified/genomic/GCA_000852265.1_ViralProj14817_genomic.csv	viral_prettified
GCA_000852285.1	/storage/group/izg5139/default/external/quadrupia_database/g4/g4db_everything/viral_prettified/genomic/GCA_000852285.1_ViralProj14821_genomic.csv	viral_prettified
GCA_000852305.1	/storage/group/izg5139/default/external/quadrupia_database/g4/g4db_everything/viral_prettified/genomic/GCA_000852305.1_ViralProj14825_genomic.csv	viral_prettified
GCA_000852325.1	/storage/group/izg5139/default/external/quadrupia_database/g4/g4db_everything/viral_prettified/genomic/GCA_000852325.1_ViralProj14830_genomic.csv	viral_prettified
GCA_000852365.1	/storage/group/izg5139/default/external/quadrupia_database/g4/g4db_everything/viral_prettified/genomic/GCA_000852365.1_ViralProj14838_genomic.csv	viral_prettified
GCA_000852385.1	/storage/group/izg5139/default/external/quadrupia_database/g4/g4db_everything/viral_prettified/genomic/GCA_000852385.1_ViralProj14842_genomic.csv	viral_prettified
GCA_000852505.1	/storage/group/izg5139/default/external/quadrupia_database/g4/g4db_everything/viral_prettified/genomic/GCA_000852505.1_ViralProj14869_genomic.csv	viral_prettified
GCA_000852585.1	/storage/group/izg5139/default/external/quadrupia_database/g4/g4db_everything/viral_prettified/genomic/GCA_000852585.1_ViralProj14891_genomic.csv	viral_prettified
GCA_000852625.1	/storage/group/izg5139/default/external/quadrupia_database/g4/g4db_everything/viral_prettified/genomic/GCA_000852625.1_ViralProj14899_genomic.csv	viral_prettified
GCA_000852705.1	/storage/group/izg5139/default/external/quadrupia_database/g4/g4db_everything/viral_prettified/genomic/GCA_000852705.1_ViralProj14915_genomic.csv	viral_prettified
GCA_000852745.1	/storage/group/izg5139/default/external/quadrupia_database/g4/g4db_everything/viral_prettified/genomic/GCA_000852745.1_ViralMultiSegProj14924_genomic.csv	viral_prettified
GCA_000852785.1	/storage/group/izg5139/default/external/quadrupia_database/g4/g4db_everything/viral_prettified/genomic/GCA_000852785.1_ViralProj14757_genomic.csv	viral_prettified
GCA_000852865.1	/storage/group/izg5139/default/external/quadrupia_database/g4/g4db_everything/viral_prettified/genomic/GCA_000852865.1_ViralProj14773_genomic.csv	viral_prettified
GCA_000852885.1	/storage/group/izg5139/default/external/quadrupia_database/g4/g4db_everything/viral_prettified/genomic/GCA_000852885.1_ViralMultiSegProj14777_genomic.csv	viral_prettified
GCA_000852905.1	/storage/group/izg5139/default/external/quadrupia_database/g4/g4db_everything/viral_prettified/genomic/GCA_000852905.1_ViralProj14782_genomic.csv	viral_prettified
GCA_000852945.1	/storage/group/izg5139/default/external/quadrupia_database/g4/g4db_everything/viral_prettified/genomic/GCA_000852945.1_ViralMultiSegProj14790_genomic.csv	viral_prettified
GCA_000852985.1	/storage/group/izg5139/default/external/quadrupia_database/g4/g4db_everything/viral_prettified/genomic/GCA_000852985.1_ViralProj14798_genomic.csv	viral_prettified
GCA_000853025.1	/storage/group/izg5139/default/external/quadrupia_database/g4/g4db_everything/viral_prettified/genomic/GCA_000853025.1_ViralMultiSegProj14807_genomic.csv	viral_prettified
GCA_000853085.1	/storage/group/izg5139/default/external/quadrupia_database/g4/g4db_everything/viral_prettified/genomic/GCA_000853085.1_ViralProj14819_genomic.csv	viral_prettified
GCA_000853105.1	/storage/group/izg5139/default/external/quadrupia_database/g4/g4db_everything/viral_prettified/genomic/GCA_000853105.1_ViralProj14823_genomic.csv	viral_prettified
GCA_000853125.1	/storage/group/izg5139/default/external/quadrupia_database/g4/g4db_everything/viral_prettified/genomic/GCA_000853125.1_ViralMultiSegProj14827_genomic.csv	viral_prettified
GCA_000853165.1	/storage/group/izg5139/default/external/quadrupia_database/g4/g4db_everything/viral_prettified/genomic/GCA_000853165.1_ViralMultiSegProj14836_genomic.csv	viral_prettified
GCA_000853205.1	/storage/group/izg5139/default/external/quadrupia_database/g4/g4db_everything/viral_prettified/genomic/GCA_000853205.1_ViralProj14844_genomic.csv	viral_prettified
GCA_000853225.1	/storage/group/izg5139/default/external/quadrupia_database/g4/g4db_everything/viral_prettified/genomic/GCA_000853225.1_ViralMultiSegProj14848_genomic.csv	viral_prettified
GCA_000853305.1	/storage/group/izg5139/default/external/quadrupia_database/g4/g4db_everything/viral_prettified/genomic/GCA_000853305.1_ViralProj14867_genomic.csv	viral_prettified
GCA_000853385.1	/storage/group/izg5139/default/external/quadrupia_database/g4/g4db_everything/viral_prettified/genomic/GCA_000853385.1_ViralProj14889_genomic.csv	viral_prettified
GCA_000853465.1	/storage/group/izg5139/default/external/quadrupia_database/g4/g4db_everything/viral_prettified/genomic/GCA_000853465.1_ViralMultiSegProj14905_genomic.csv	viral_prettified
GCA_000853505.1	/storage/group/izg5139/default/external/quadrupia_database/g4/g4db_everything/viral_prettified/genomic/GCA_000853505.1_ViralProj14913_genomic.csv	viral_prettified
GCA_000853625.1	/storage/group/izg5139/default/external/quadrupia_database/g4/g4db_everything/viral_prettified/genomic/GCA_000853625.1_ViralProj14908_genomic.csv	viral_prettified
GCA_000853645.1	/storage/group/izg5139/default/external/quadrupia_database/g4/g4db_everything/viral_prettified/genomic/GCA_000853645.1_ViralProj14912_genomic.csv	viral_prettified
GCA_000853705.1	/storage/group/izg5139/default/external/quadrupia_database/g4/g4db_everything/viral_prettified/genomic/GCA_000853705.1_ViralProj14926_genomic.csv	viral_prettified
GCA_000853745.1	/storage/group/izg5139/default/external/quadrupia_database/g4/g4db_everything/viral_prettified/genomic/GCA_000853745.1_ViralProj14935_genomic.csv	viral_prettified
GCA_000853785.1	/storage/group/izg5139/default/external/quadrupia_database/g4/g4db_everything/viral_prettified/genomic/GCA_000853785.1_ViralMultiSegProj14943_genomic.csv	viral_prettified
GCA_000853865.1	/storage/group/izg5139/default/external/quadrupia_database/g4/g4db_everything/viral_prettified/genomic/GCA_000853865.1_ViralProj14960_genomic.csv	viral_prettified
GCA_000853885.1	/storage/group/izg5139/default/external/quadrupia_database/g4/g4db_everything/viral_prettified/genomic/GCA_000853885.1_ViralProj14964_genomic.csv	viral_prettified
GCA_000853905.1	/storage/group/izg5139/default/external/quadrupia_database/g4/g4db_everything/viral_prettified/genomic/GCA_000853905.1_ViralProj14968_genomic.csv	viral_prettified
GCA_000853945.1	/storage/group/izg5139/default/external/quadrupia_database/g4/g4db_everything/viral_prettified/genomic/GCA_000853945.1_ViralProj14977_genomic.csv	viral_prettified
GCA_000854005.1	/storage/group/izg5139/default/external/quadrupia_database/g4/g4db_everything/viral_prettified/genomic/GCA_000854005.1_ViralProj14989_genomic.csv	viral_prettified
GCA_000854025.1	/storage/group/izg5139/default/external/quadrupia_database/g4/g4db_everything/viral_prettified/genomic/GCA_000854025.1_ViralProj14994_genomic.csv	viral_prettified
GCA_000854085.1	/storage/group/izg5139/default/external/quadrupia_database/g4/g4db_everything/viral_prettified/genomic/GCA_000854085.1_ViralProj15006_genomic.csv	viral_prettified
GCA_000854165.1	/storage/group/izg5139/default/external/quadrupia_database/g4/g4db_everything/viral_prettified/genomic/GCA_000854165.1_ViralMultiSegProj15026_genomic.csv	viral_prettified
GCA_000854385.1	/storage/group/izg5139/default/external/quadrupia_database/g4/g4db_everything/viral_prettified/genomic/GCA_000854385.1_ViralMultiSegProj15075_genomic.csv	viral_prettified
GCA_000854465.1	/storage/group/izg5139/default/external/quadrupia_database/g4/g4db_everything/viral_prettified/genomic/GCA_000854465.1_ViralProj14942_genomic.csv	viral_prettified
GCA_000854585.1	/storage/group/izg5139/default/external/quadrupia_database/g4/g4db_everything/viral_prettified/genomic/GCA_000854585.1_ViralProj14967_genomic.csv	viral_prettified
GCA_000854605.1	/storage/group/izg5139/default/external/quadrupia_database/g4/g4db_everything/viral_prettified/genomic/GCA_000854605.1_ViralProj14971_genomic.csv	viral_prettified
GCA_000854625.1	/storage/group/izg5139/default/external/quadrupia_database/g4/g4db_everything/viral_prettified/genomic/GCA_000854625.1_ViralProj14976_genomic.csv	viral_prettified
GCA_000854645.1	/storage/group/izg5139/default/external/quadrupia_database/g4/g4db_everything/viral_prettified/genomic/GCA_000854645.1_ViralProj14980_genomic.csv	viral_prettified
GCA_000854665.1	/storage/group/izg5139/default/external/quadrupia_database/g4/g4db_everything/viral_prettified/genomic/GCA_000854665.1_ViralProj14984_genomic.csv	viral_prettified
GCA_000854705.1	/storage/group/izg5139/default/external/quadrupia_database/g4/g4db_everything/viral_prettified/genomic/GCA_000854705.1_ViralProj14993_genomic.csv	viral_prettified
GCA_000854725.1	/storage/group/izg5139/default/external/quadrupia_database/g4/g4db_everything/viral_prettified/genomic/GCA_000854725.1_ViralMultiSegProj14997_genomic.csv	viral_prettified
GCA_000854745.1	/storage/group/izg5139/default/external/quadrupia_database/g4/g4db_everything/viral_prettified/genomic/GCA_000854745.1_ViralProj15001_genomic.csv	viral_prettified
GCA_000854785.1	/storage/group/izg5139/default/external/quadrupia_database/g4/g4db_everything/viral_prettified/genomic/GCA_000854785.1_ViralMultiSegProj15009_genomic.csv	viral_prettified
GCA_000854805.1	/storage/group/izg5139/default/external/quadrupia_database/g4/g4db_everything/viral_prettified/genomic/GCA_000854805.1_ViralProj15014_genomic.csv	viral_prettified
GCA_000854905.1	/storage/group/izg5139/default/external/quadrupia_database/g4/g4db_everything/viral_prettified/genomic/GCA_000854905.1_ViralProj15038_genomic.csv	viral_prettified
GCA_000854925.1	/storage/group/izg5139/default/external/quadrupia_database/g4/g4db_everything/viral_prettified/genomic/GCA_000854925.1_ViralProj15042_genomic.csv	viral_prettified
GCA_000854945.1	/storage/group/izg5139/default/external/quadrupia_database/g4/g4db_everything/viral_prettified/genomic/GCA_000854945.1_ViralProj15047_genomic.csv	viral_prettified
GCA_000854965.1	/storage/group/izg5139/default/external/quadrupia_database/g4/g4db_everything/viral_prettified/genomic/GCA_000854965.1_ViralMultiSegProj15052_genomic.csv	viral_prettified
GCA_000855025.1	/storage/group/izg5139/default/external/quadrupia_database/g4/g4db_everything/viral_prettified/genomic/GCA_000855025.1_ViralProj15064_genomic.csv	viral_prettified
GCA_000855145.1	/storage/group/izg5139/default/external/quadrupia_database/g4/g4db_everything/viral_prettified/genomic/GCA_000855145.1_ViralMultiSegProj15091_genomic.csv	viral_prettified
GCA_000855265.1	/storage/group/izg5139/default/external/quadrupia_database/g4/g4db_everything/viral_prettified/genomic/GCA_000855265.1_ViralMultiSegProj14945_genomic.csv	viral_prettified
GCA_000855285.1	/storage/group/izg5139/default/external/quadrupia_database/g4/g4db_everything/viral_prettified/genomic/GCA_000855285.1_ViralProj14949_genomic.csv	viral_prettified
GCA_000855345.1	/storage/group/izg5139/default/external/quadrupia_database/g4/g4db_everything/viral_prettified/genomic/GCA_000855345.1_ViralMultiSegProj14961_genomic.csv	viral_prettified
GCA_000855365.1	/storage/group/izg5139/default/external/quadrupia_database/g4/g4db_everything/viral_prettified/genomic/GCA_000855365.1_ViralProj14965_genomic.csv	viral_prettified
GCA_000855385.1	/storage/group/izg5139/default/external/quadrupia_database/g4/g4db_everything/viral_prettified/genomic/GCA_000855385.1_ViralProj14969_genomic.csv	viral_prettified
GCA_000855445.1	/storage/group/izg5139/default/external/quadrupia_database/g4/g4db_everything/viral_prettified/genomic/GCA_000855445.1_ViralProj14982_genomic.csv	viral_prettified
GCA_000855465.1	/storage/group/izg5139/default/external/quadrupia_database/g4/g4db_everything/viral_prettified/genomic/GCA_000855465.1_ViralProj14986_genomic.csv	viral_prettified
GCA_000855585.1	/storage/group/izg5139/default/external/quadrupia_database/g4/g4db_everything/viral_prettified/genomic/GCA_000855585.1_ViralProj15012_genomic.csv	viral_prettified
GCA_000855605.1	/storage/group/izg5139/default/external/quadrupia_database/g4/g4db_everything/viral_prettified/genomic/GCA_000855605.1_ViralProj15016_genomic.csv	viral_prettified
GCA_000855725.1	/storage/group/izg5139/default/external/quadrupia_database/g4/g4db_everything/viral_prettified/genomic/GCA_000855725.1_ViralMultiSegProj15031_genomic.csv	viral_prettified
GCA_000855785.1	/storage/group/izg5139/default/external/quadrupia_database/g4/g4db_everything/viral_prettified/genomic/GCA_000855785.1_ViralMultiSegProj15044_genomic.csv	viral_prettified
GCA_000855885.1	/storage/group/izg5139/default/external/quadrupia_database/g4/g4db_everything/viral_prettified/genomic/GCA_000855885.1_ViralMultiSegProj15067_genomic.csv	viral_prettified
GCA_000855925.1	/storage/group/izg5139/default/external/quadrupia_database/g4/g4db_everything/viral_prettified/genomic/GCA_000855925.1_ViralProj15076_genomic.csv	viral_prettified
GCA_000856025.1	/storage/group/izg5139/default/external/quadrupia_database/g4/g4db_everything/viral_prettified/genomic/GCA_000856025.1_ViralProj15097_genomic.csv	viral_prettified
GCA_000856065.1	/storage/group/izg5139/default/external/quadrupia_database/g4/g4db_everything/viral_prettified/genomic/GCA_000856065.1_ViralMultiSegProj14923_genomic.csv	viral_prettified
GCA_000856185.1	/storage/group/izg5139/default/external/quadrupia_database/g4/g4db_everything/viral_prettified/genomic/GCA_000856185.1_ViralMultiSegProj14950_genomic.csv	viral_prettified
GCA_000856205.1	/storage/group/izg5139/default/external/quadrupia_database/g4/g4db_everything/viral_prettified/genomic/GCA_000856205.1_ViralProj14954_genomic.csv	viral_prettified
GCA_000856285.1	/storage/group/izg5139/default/external/quadrupia_database/g4/g4db_everything/viral_prettified/genomic/GCA_000856285.1_ViralProj14970_genomic.csv	viral_prettified
GCA_000856305.1	/storage/group/izg5139/default/external/quadrupia_database/g4/g4db_everything/viral_prettified/genomic/GCA_000856305.1_ViralProj14974_genomic.csv	viral_prettified
GCA_000856325.1	/storage/group/izg5139/default/external/quadrupia_database/g4/g4db_everything/viral_prettified/genomic/GCA_000856325.1_ViralProj14979_genomic.csv	viral_prettified
GCA_000856345.1	/storage/group/izg5139/default/external/quadrupia_database/g4/g4db_everything/viral_prettified/genomic/GCA_000856345.1_ViralProj14983_genomic.csv	viral_prettified
GCA_000856365.1	/storage/group/izg5139/default/external/quadrupia_database/g4/g4db_everything/viral_prettified/genomic/GCA_000856365.1_ViralProj14987_genomic.csv	viral_prettified
GCA_000856425.1	/storage/group/izg5139/default/external/quadrupia_database/g4/g4db_everything/viral_prettified/genomic/GCA_000856425.1_ViralProj15000_genomic.csv	viral_prettified
GCA_000856625.1	/storage/group/izg5139/default/external/quadrupia_database/g4/g4db_everything/viral_prettified/genomic/GCA_000856625.1_ViralProj15046_genomic.csv	viral_prettified
GCA_000856665.2	/storage/group/izg5139/default/external/quadrupia_database/g4/g4db_everything/viral_prettified/genomic/GCA_000856665.2_ViralMultiSegProj15055_genomic.csv	viral_prettified
GCA_000856705.1	/storage/group/izg5139/default/external/quadrupia_database/g4/g4db_everything/viral_prettified/genomic/GCA_000856705.1_ViralProj15063_genomic.csv	viral_prettified
GCA_000856765.1	/storage/group/izg5139/default/external/quadrupia_database/g4/g4db_everything/viral_prettified/genomic/GCA_000856765.1_ViralProj15077_genomic.csv	viral_prettified
GCA_000856945.1	/storage/group/izg5139/default/external/quadrupia_database/g4/g4db_everything/viral_prettified/genomic/GCA_000856945.1_ViralProj15121_genomic.csv	viral_prettified
GCA_000856965.1	/storage/group/izg5139/default/external/quadrupia_database/g4/g4db_everything/viral_prettified/genomic/GCA_000856965.1_ViralProj15125_genomic.csv	viral_prettified
GCA_000856985.1	/storage/group/izg5139/default/external/quadrupia_database/g4/g4db_everything/viral_prettified/genomic/GCA_000856985.1_ViralMultiSegProj15129_genomic.csv	viral_prettified
GCA_000857225.1	/storage/group/izg5139/default/external/quadrupia_database/g4/g4db_everything/viral_prettified/genomic/GCA_000857225.1_ViralMultiSegProj15179_genomic.csv	viral_prettified
GCA_000857245.1	/storage/group/izg5139/default/external/quadrupia_database/g4/g4db_everything/viral_prettified/genomic/GCA_000857245.1_ViralProj15183_genomic.csv	viral_prettified
GCA_000857285.1	/storage/group/izg5139/default/external/quadrupia_database/g4/g4db_everything/viral_prettified/genomic/GCA_000857285.1_ViralProj15191_genomic.csv	viral_prettified
GCA_000857405.1	/storage/group/izg5139/default/external/quadrupia_database/g4/g4db_everything/viral_prettified/genomic/GCA_000857405.1_ViralProj15215_genomic.csv	viral_prettified
GCA_000857485.1	/storage/group/izg5139/default/external/quadrupia_database/g4/g4db_everything/viral_prettified/genomic/GCA_000857485.1_ViralProj15231_genomic.csv	viral_prettified
GCA_000857625.1	/storage/group/izg5139/default/external/quadrupia_database/g4/g4db_everything/viral_prettified/genomic/GCA_000857625.1_ViralProj15264_genomic.csv	viral_prettified
GCA_000857665.1	/storage/group/izg5139/default/external/quadrupia_database/g4/g4db_everything/viral_prettified/genomic/GCA_000857665.1_ViralProj15272_genomic.csv	viral_prettified
GCA_000857685.1	/storage/group/izg5139/default/external/quadrupia_database/g4/g4db_everything/viral_prettified/genomic/GCA_000857685.1_ViralProj15276_genomic.csv	viral_prettified
GCA_000857745.1	/storage/group/izg5139/default/external/quadrupia_database/g4/g4db_everything/viral_prettified/genomic/GCA_000857745.1_ViralProj15079_genomic.csv	viral_prettified
GCA_000857785.1	/storage/group/izg5139/default/external/quadrupia_database/g4/g4db_everything/viral_prettified/genomic/GCA_000857785.1_ViralProj15087_genomic.csv	viral_prettified
GCA_000857825.1	/storage/group/izg5139/default/external/quadrupia_database/g4/g4db_everything/viral_prettified/genomic/GCA_000857825.1_ViralProj15096_genomic.csv	viral_prettified
GCA_000858065.1	/storage/group/izg5139/default/external/quadrupia_database/g4/g4db_everything/viral_prettified/genomic/GCA_000858065.1_ViralProj15153_genomic.csv	viral_prettified
GCA_000858105.1	/storage/group/izg5139/default/external/quadrupia_database/g4/g4db_everything/viral_prettified/genomic/GCA_000858105.1_ViralProj15161_genomic.csv	viral_prettified
GCA_000858125.1	/storage/group/izg5139/default/external/quadrupia_database/g4/g4db_everything/viral_prettified/genomic/GCA_000858125.1_ViralProj15166_genomic.csv	viral_prettified
GCA_000858185.1	/storage/group/izg5139/default/external/quadrupia_database/g4/g4db_everything/viral_prettified/genomic/GCA_000858185.1_ViralMultiSegProj15178_genomic.csv	viral_prettified
GCA_000858205.1	/storage/group/izg5139/default/external/quadrupia_database/g4/g4db_everything/viral_prettified/genomic/GCA_000858205.1_ViralProj15182_genomic.csv	viral_prettified
GCA_000858245.1	/storage/group/izg5139/default/external/quadrupia_database/g4/g4db_everything/viral_prettified/genomic/GCA_000858245.1_ViralProj15190_genomic.csv	viral_prettified
GCA_000858265.1	/storage/group/izg5139/default/external/quadrupia_database/g4/g4db_everything/viral_prettified/genomic/GCA_000858265.1_ViralProj15194_genomic.csv	viral_prettified
GCA_000858345.1	/storage/group/izg5139/default/external/quadrupia_database/g4/g4db_everything/viral_prettified/genomic/GCA_000858345.1_ViralProj15210_genomic.csv	viral_prettified
GCA_000858405.1	/storage/group/izg5139/default/external/quadrupia_database/g4/g4db_everything/viral_prettified/genomic/GCA_000858405.1_ViralProj15222_genomic.csv	viral_prettified
GCA_000858465.1	/storage/group/izg5139/default/external/quadrupia_database/g4/g4db_everything/viral_prettified/genomic/GCA_000858465.1_ViralProj15234_genomic.csv	viral_prettified
GCA_000858505.1	/storage/group/izg5139/default/external/quadrupia_database/g4/g4db_everything/viral_prettified/genomic/GCA_000858505.1_ViralProj15246_genomic.csv	viral_prettified
GCA_000858525.1	/storage/group/izg5139/default/external/quadrupia_database/g4/g4db_everything/viral_prettified/genomic/GCA_000858525.1_ViralMultiSegProj15250_genomic.csv	viral_prettified
GCA_000858545.1	/storage/group/izg5139/default/external/quadrupia_database/g4/g4db_everything/viral_prettified/genomic/GCA_000858545.1_ViralProj15254_genomic.csv	viral_prettified
GCA_000858565.1	/storage/group/izg5139/default/external/quadrupia_database/g4/g4db_everything/viral_prettified/genomic/GCA_000858565.1_ViralMultiSegProj15259_genomic.csv	viral_prettified
GCA_000858585.1	/storage/group/izg5139/default/external/quadrupia_database/g4/g4db_everything/viral_prettified/genomic/GCA_000858585.1_ViralProj15263_genomic.csv	viral_prettified
GCA_000858605.1	/storage/group/izg5139/default/external/quadrupia_database/g4/g4db_everything/viral_prettified/genomic/GCA_000858605.1_ViralProj15267_genomic.csv	viral_prettified
GCA_000858685.1	/storage/group/izg5139/default/external/quadrupia_database/g4/g4db_everything/viral_prettified/genomic/GCA_000858685.1_ViralMultiSegProj15122_genomic.csv	viral_prettified
GCA_000858705.1	/storage/group/izg5139/default/external/quadrupia_database/g4/g4db_everything/viral_prettified/genomic/GCA_000858705.1_ViralProj15126_genomic.csv	viral_prettified
GCA_000858745.1	/storage/group/izg5139/default/external/quadrupia_database/g4/g4db_everything/viral_prettified/genomic/GCA_000858745.1_ViralProj15134_genomic.csv	viral_prettified
GCA_000858765.1	/storage/group/izg5139/default/external/quadrupia_database/g4/g4db_everything/viral_prettified/genomic/GCA_000858765.1_ViralProj15139_genomic.csv	viral_prettified
GCA_000858805.1	/storage/group/izg5139/default/external/quadrupia_database/g4/g4db_everything/viral_prettified/genomic/GCA_000858805.1_ViralProj15147_genomic.csv	viral_prettified
GCA_000858845.1	/storage/group/izg5139/default/external/quadrupia_database/g4/g4db_everything/viral_prettified/genomic/GCA_000858845.1_ViralProj15155_genomic.csv	viral_prettified
GCA_000858945.1	/storage/group/izg5139/default/external/quadrupia_database/g4/g4db_everything/viral_prettified/genomic/GCA_000858945.1_ViralMultiSegProj15176_genomic.csv	viral_prettified
GCA_000859025.1	/storage/group/izg5139/default/external/quadrupia_database/g4/g4db_everything/viral_prettified/genomic/GCA_000859025.1_ViralProj15192_genomic.csv	viral_prettified
GCA_000859125.1	/storage/group/izg5139/default/external/quadrupia_database/g4/g4db_everything/viral_prettified/genomic/GCA_000859125.1_ViralProj15212_genomic.csv	viral_prettified
GCA_000859225.1	/storage/group/izg5139/default/external/quadrupia_database/g4/g4db_everything/viral_prettified/genomic/GCA_000859225.1_ViralMultiSegProj15232_genomic.csv	viral_prettified
GCA_000859265.1	/storage/group/izg5139/default/external/quadrupia_database/g4/g4db_everything/viral_prettified/genomic/GCA_000859265.1_ViralProj15244_genomic.csv	viral_prettified
GCA_000859285.1	/storage/group/izg5139/default/external/quadrupia_database/g4/g4db_everything/viral_prettified/genomic/GCA_000859285.1_ViralMultiSegProj15248_genomic.csv	viral_prettified
GCA_000859305.1	/storage/group/izg5139/default/external/quadrupia_database/g4/g4db_everything/viral_prettified/genomic/GCA_000859305.1_ViralProj15252_genomic.csv	viral_prettified
GCA_000859325.1	/storage/group/izg5139/default/external/quadrupia_database/g4/g4db_everything/viral_prettified/genomic/GCA_000859325.1_ViralProj15257_genomic.csv	viral_prettified
GCA_000859345.1	/storage/group/izg5139/default/external/quadrupia_database/g4/g4db_everything/viral_prettified/genomic/GCA_000859345.1_ViralProj15261_genomic.csv	viral_prettified
GCA_000859505.1	/storage/group/izg5139/default/external/quadrupia_database/g4/g4db_everything/viral_prettified/genomic/GCA_000859505.1_ViralProj15119_genomic.csv	viral_prettified
GCA_000859605.1	/storage/group/izg5139/default/external/quadrupia_database/g4/g4db_everything/viral_prettified/genomic/GCA_000859605.1_ViralProj15140_genomic.csv	viral_prettified
GCA_000859645.1	/storage/group/izg5139/default/external/quadrupia_database/g4/g4db_everything/viral_prettified/genomic/GCA_000859645.1_ViralProj15148_genomic.csv	viral_prettified
GCA_000859685.1	/storage/group/izg5139/default/external/quadrupia_database/g4/g4db_everything/viral_prettified/genomic/GCA_000859685.1_ViralProj15156_genomic.csv	viral_prettified
GCA_000859725.1	/storage/group/izg5139/default/external/quadrupia_database/g4/g4db_everything/viral_prettified/genomic/GCA_000859725.1_ViralProj15164_genomic.csv	viral_prettified
GCA_000859765.1	/storage/group/izg5139/default/external/quadrupia_database/g4/g4db_everything/viral_prettified/genomic/GCA_000859765.1_ViralProj15173_genomic.csv	viral_prettified
GCA_000859865.1	/storage/group/izg5139/default/external/quadrupia_database/g4/g4db_everything/viral_prettified/genomic/GCA_000859865.1_ViralProj15193_genomic.csv	viral_prettified
GCA_000859885.1	/storage/group/izg5139/default/external/quadrupia_database/g4/g4db_everything/viral_prettified/genomic/GCA_000859885.1_ViralProj15197_genomic.csv	viral_prettified
GCA_000859905.1	/storage/group/izg5139/default/external/quadrupia_database/g4/g4db_everything/viral_prettified/genomic/GCA_000859905.1_ViralProj15201_genomic.csv	viral_prettified
GCA_000860025.1	/storage/group/izg5139/default/external/quadrupia_database/g4/g4db_everything/viral_prettified/genomic/GCA_000860025.1_ViralProj15225_genomic.csv	viral_prettified
GCA_000860045.1	/storage/group/izg5139/default/external/quadrupia_database/g4/g4db_everything/viral_prettified/genomic/GCA_000860045.1_ViralProj15229_genomic.csv	viral_prettified
GCA_000860065.1	/storage/group/izg5139/default/external/quadrupia_database/g4/g4db_everything/viral_prettified/genomic/GCA_000860065.1_ViralProj15233_genomic.csv	viral_prettified
GCA_000860125.1	/storage/group/izg5139/default/external/quadrupia_database/g4/g4db_everything/viral_prettified/genomic/GCA_000860125.1_ViralProj15249_genomic.csv	viral_prettified
GCA_000860165.1	/storage/group/izg5139/default/external/quadrupia_database/g4/g4db_everything/viral_prettified/genomic/GCA_000860165.1_ViralProj15258_genomic.csv	viral_prettified
GCA_000860185.1	/storage/group/izg5139/default/external/quadrupia_database/g4/g4db_everything/viral_prettified/genomic/GCA_000860185.1_ViralProj15262_genomic.csv	viral_prettified
GCA_000860205.1	/storage/group/izg5139/default/external/quadrupia_database/g4/g4db_everything/viral_prettified/genomic/GCA_000860205.1_ViralProj15266_genomic.csv	viral_prettified
GCA_000860245.1	/storage/group/izg5139/default/external/quadrupia_database/g4/g4db_everything/viral_prettified/genomic/GCA_000860245.1_ViralProj15274_genomic.csv	viral_prettified
GCA_000860325.1	/storage/group/izg5139/default/external/quadrupia_database/g4/g4db_everything/viral_prettified/genomic/GCA_000860325.1_ViralProj15271_genomic.csv	viral_prettified
GCA_000860385.1	/storage/group/izg5139/default/external/quadrupia_database/g4/g4db_everything/viral_prettified/genomic/GCA_000860385.1_ViralMultiSegProj15283_genomic.csv	viral_prettified
GCA_000860425.1	/storage/group/izg5139/default/external/quadrupia_database/g4/g4db_everything/viral_prettified/genomic/GCA_000860425.1_ViralMultiSegProj15291_genomic.csv	viral_prettified
GCA_000860445.1	/storage/group/izg5139/default/external/quadrupia_database/g4/g4db_everything/viral_prettified/genomic/GCA_000860445.1_ViralProj15295_genomic.csv	viral_prettified
GCA_000860505.1	/storage/group/izg5139/default/external/quadrupia_database/g4/g4db_everything/viral_prettified/genomic/GCA_000860505.1_ViralProj15308_genomic.csv	viral_prettified
GCA_000860585.1	/storage/group/izg5139/default/external/quadrupia_database/g4/g4db_everything/viral_prettified/genomic/GCA_000860585.1_ViralProj15324_genomic.csv	viral_prettified
GCA_000860645.1	/storage/group/izg5139/default/external/quadrupia_database/g4/g4db_everything/viral_prettified/genomic/GCA_000860645.1_ViralProj15336_genomic.csv	viral_prettified
GCA_000860665.1	/storage/group/izg5139/default/external/quadrupia_database/g4/g4db_everything/viral_prettified/genomic/GCA_000860665.1_ViralProj15340_genomic.csv	viral_prettified
GCA_000860685.1	/storage/group/izg5139/default/external/quadrupia_database/g4/g4db_everything/viral_prettified/genomic/GCA_000860685.1_ViralProj15344_genomic.csv	viral_prettified
GCA_000860705.1	/storage/group/izg5139/default/external/quadrupia_database/g4/g4db_everything/viral_prettified/genomic/GCA_000860705.1_ViralProj15348_genomic.csv	viral_prettified
GCA_000860725.1	/storage/group/izg5139/default/external/quadrupia_database/g4/g4db_everything/viral_prettified/genomic/GCA_000860725.1_ViralProj15352_genomic.csv	viral_prettified
GCA_000860845.1	/storage/group/izg5139/default/external/quadrupia_database/g4/g4db_everything/viral_prettified/genomic/GCA_000860845.1_ViralProj15379_genomic.csv	viral_prettified
GCA_000860865.1	/storage/group/izg5139/default/external/quadrupia_database/g4/g4db_everything/viral_prettified/genomic/GCA_000860865.1_ViralProj15383_genomic.csv	viral_prettified
GCA_000860885.1	/storage/group/izg5139/default/external/quadrupia_database/g4/g4db_everything/viral_prettified/genomic/GCA_000860885.1_ViralProj15388_genomic.csv	viral_prettified
GCA_000860965.1	/storage/group/izg5139/default/external/quadrupia_database/g4/g4db_everything/viral_prettified/genomic/GCA_000860965.1_ViralProj15405_genomic.csv	viral_prettified
GCA_000861005.1	/storage/group/izg5139/default/external/quadrupia_database/g4/g4db_everything/viral_prettified/genomic/GCA_000861005.1_ViralProj15414_genomic.csv	viral_prettified
GCA_000861065.1	/storage/group/izg5139/default/external/quadrupia_database/g4/g4db_everything/viral_prettified/genomic/GCA_000861065.1_ViralProj15426_genomic.csv	viral_prettified
GCA_000861145.1	/storage/group/izg5139/default/external/quadrupia_database/g4/g4db_everything/viral_prettified/genomic/GCA_000861145.1_ViralProj15444_genomic.csv	viral_prettified
GCA_000861165.1	/storage/group/izg5139/default/external/quadrupia_database/g4/g4db_everything/viral_prettified/genomic/GCA_000861165.1_ViralProj15288_genomic.csv	viral_prettified
GCA_000861205.1	/storage/group/izg5139/default/external/quadrupia_database/g4/g4db_everything/viral_prettified/genomic/GCA_000861205.1_ViralProj15297_genomic.csv	viral_prettified
GCA_000861225.1	/storage/group/izg5139/default/external/quadrupia_database/g4/g4db_everything/viral_prettified/genomic/GCA_000861225.1_ViralMultiSegProj15301_genomic.csv	viral_prettified
GCA_000861265.1	/storage/group/izg5139/default/external/quadrupia_database/g4/g4db_everything/viral_prettified/genomic/GCA_000861265.1_ViralProj15309_genomic.csv	viral_prettified
GCA_000861285.1	/storage/group/izg5139/default/external/quadrupia_database/g4/g4db_everything/viral_prettified/genomic/GCA_000861285.1_ViralProj15313_genomic.csv	viral_prettified
GCA_000861305.1	/storage/group/izg5139/default/external/quadrupia_database/g4/g4db_everything/viral_prettified/genomic/GCA_000861305.1_ViralProj15317_genomic.csv	viral_prettified
GCA_000861345.1	/storage/group/izg5139/default/external/quadrupia_database/g4/g4db_everything/viral_prettified/genomic/GCA_000861345.1_ViralProj15325_genomic.csv	viral_prettified
GCA_000861365.1	/storage/group/izg5139/default/external/quadrupia_database/g4/g4db_everything/viral_prettified/genomic/GCA_000861365.1_ViralProj15329_genomic.csv	viral_prettified
GCA_000861385.1	/storage/group/izg5139/default/external/quadrupia_database/g4/g4db_everything/viral_prettified/genomic/GCA_000861385.1_ViralProj15333_genomic.csv	viral_prettified
GCA_000861465.1	/storage/group/izg5139/default/external/quadrupia_database/g4/g4db_everything/viral_prettified/genomic/GCA_000861465.1_ViralProj15349_genomic.csv	viral_prettified
GCA_000861485.1	/storage/group/izg5139/default/external/quadrupia_database/g4/g4db_everything/viral_prettified/genomic/GCA_000861485.1_ViralProj15353_genomic.csv	viral_prettified
GCA_000861505.1	/storage/group/izg5139/default/external/quadrupia_database/g4/g4db_everything/viral_prettified/genomic/GCA_000861505.1_ViralProj15357_genomic.csv	viral_prettified
GCA_000861585.1	/storage/group/izg5139/default/external/quadrupia_database/g4/g4db_everything/viral_prettified/genomic/GCA_000861585.1_ViralProj15376_genomic.csv	viral_prettified
GCA_000861605.1	/storage/group/izg5139/default/external/quadrupia_database/g4/g4db_everything/viral_prettified/genomic/GCA_000861605.1_ViralMultiSegProj15380_genomic.csv	viral_prettified
GCA_000861645.1	/storage/group/izg5139/default/external/quadrupia_database/g4/g4db_everything/viral_prettified/genomic/GCA_000861645.1_ViralProj15390_genomic.csv	viral_prettified
GCA_000861665.1	/storage/group/izg5139/default/external/quadrupia_database/g4/g4db_everything/viral_prettified/genomic/GCA_000861665.1_ViralProj15394_genomic.csv	viral_prettified
GCA_000861725.1	/storage/group/izg5139/default/external/quadrupia_database/g4/g4db_everything/viral_prettified/genomic/GCA_000861725.1_ViralProj15406_genomic.csv	viral_prettified
GCA_000861785.1	/storage/group/izg5139/default/external/quadrupia_database/g4/g4db_everything/viral_prettified/genomic/GCA_000861785.1_ViralMultiSegProj15419_genomic.csv	viral_prettified
GCA_000861805.1	/storage/group/izg5139/default/external/quadrupia_database/g4/g4db_everything/viral_prettified/genomic/GCA_000861805.1_ViralProj15423_genomic.csv	viral_prettified
GCA_000861865.1	/storage/group/izg5139/default/external/quadrupia_database/g4/g4db_everything/viral_prettified/genomic/GCA_000861865.1_ViralProj15436_genomic.csv	viral_prettified
GCA_000861905.1	/storage/group/izg5139/default/external/quadrupia_database/g4/g4db_everything/viral_prettified/genomic/GCA_000861905.1_ViralProj15445_genomic.csv	viral_prettified
GCA_000862045.1	/storage/group/izg5139/default/external/quadrupia_database/g4/g4db_everything/viral_prettified/genomic/GCA_000862045.1_ViralProj15289_genomic.csv	viral_prettified
GCA_000862085.1	/storage/group/izg5139/default/external/quadrupia_database/g4/g4db_everything/viral_prettified/genomic/GCA_000862085.1_ViralProj15298_genomic.csv	viral_prettified
GCA_000862125.1	/storage/group/izg5139/default/external/quadrupia_database/g4/g4db_everything/viral_prettified/genomic/GCA_000862125.1_ViralProj15306_genomic.csv	viral_prettified
GCA_000862185.1	/storage/group/izg5139/default/external/quadrupia_database/g4/g4db_everything/viral_prettified/genomic/GCA_000862185.1_ViralProj15318_genomic.csv	viral_prettified
GCA_000862245.1	/storage/group/izg5139/default/external/quadrupia_database/g4/g4db_everything/viral_prettified/genomic/GCA_000862245.1_ViralProj15330_genomic.csv	viral_prettified
GCA_000862265.1	/storage/group/izg5139/default/external/quadrupia_database/g4/g4db_everything/viral_prettified/genomic/GCA_000862265.1_ViralProj15334_genomic.csv	viral_prettified
GCA_000862305.1	/storage/group/izg5139/default/external/quadrupia_database/g4/g4db_everything/viral_prettified/genomic/GCA_000862305.1_ViralProj15342_genomic.csv	viral_prettified
GCA_000862325.1	/storage/group/izg5139/default/external/quadrupia_database/g4/g4db_everything/viral_prettified/genomic/GCA_000862325.1_ViralProj15346_genomic.csv	viral_prettified
GCA_000862365.1	/storage/group/izg5139/default/external/quadrupia_database/g4/g4db_everything/viral_prettified/genomic/GCA_000862365.1_ViralProj15354_genomic.csv	viral_prettified
GCA_000862425.1	/storage/group/izg5139/default/external/quadrupia_database/g4/g4db_everything/viral_prettified/genomic/GCA_000862425.1_ViralProj15368_genomic.csv	viral_prettified
GCA_000862465.1	/storage/group/izg5139/default/external/quadrupia_database/g4/g4db_everything/viral_prettified/genomic/GCA_000862465.1_ViralProj15377_genomic.csv	viral_prettified
GCA_000862505.1	/storage/group/izg5139/default/external/quadrupia_database/g4/g4db_everything/viral_prettified/genomic/GCA_000862505.1_ViralProj15385_genomic.csv	viral_prettified
GCA_000862605.1	/storage/group/izg5139/default/external/quadrupia_database/g4/g4db_everything/viral_prettified/genomic/GCA_000862605.1_ViralProj15407_genomic.csv	viral_prettified
GCA_000862625.1	/storage/group/izg5139/default/external/quadrupia_database/g4/g4db_everything/viral_prettified/genomic/GCA_000862625.1_ViralProj15411_genomic.csv	viral_prettified
GCA_000862785.1	/storage/group/izg5139/default/external/quadrupia_database/g4/g4db_everything/viral_prettified/genomic/GCA_000862785.1_ViralProj15446_genomic.csv	viral_prettified
GCA_000862905.1	/storage/group/izg5139/default/external/quadrupia_database/g4/g4db_everything/viral_prettified/genomic/GCA_000862905.1_ViralProj15290_genomic.csv	viral_prettified
GCA_000862925.1	/storage/group/izg5139/default/external/quadrupia_database/g4/g4db_everything/viral_prettified/genomic/GCA_000862925.1_ViralMultiSegProj15294_genomic.csv	viral_prettified
GCA_000862945.1	/storage/group/izg5139/default/external/quadrupia_database/g4/g4db_everything/viral_prettified/genomic/GCA_000862945.1_ViralProj15299_genomic.csv	viral_prettified
GCA_000862965.1	/storage/group/izg5139/default/external/quadrupia_database/g4/g4db_everything/viral_prettified/genomic/GCA_000862965.1_ViralProj15303_genomic.csv	viral_prettified
GCA_000863005.1	/storage/group/izg5139/default/external/quadrupia_database/g4/g4db_everything/viral_prettified/genomic/GCA_000863005.1_ViralProj15311_genomic.csv	viral_prettified
GCA_000863145.1	/storage/group/izg5139/default/external/quadrupia_database/g4/g4db_everything/viral_prettified/genomic/GCA_000863145.1_ViralProj15339_genomic.csv	viral_prettified
GCA_000863185.1	/storage/group/izg5139/default/external/quadrupia_database/g4/g4db_everything/viral_prettified/genomic/GCA_000863185.1_ViralProj15347_genomic.csv	viral_prettified
GCA_000863225.1	/storage/group/izg5139/default/external/quadrupia_database/g4/g4db_everything/viral_prettified/genomic/GCA_000863225.1_ViralProj15355_genomic.csv	viral_prettified
GCA_000863245.1	/storage/group/izg5139/default/external/quadrupia_database/g4/g4db_everything/viral_prettified/genomic/GCA_000863245.1_ViralProj15360_genomic.csv	viral_prettified
GCA_000863265.1	/storage/group/izg5139/default/external/quadrupia_database/g4/g4db_everything/viral_prettified/genomic/GCA_000863265.1_ViralProj15365_genomic.csv	viral_prettified
GCA_000863285.1	/storage/group/izg5139/default/external/quadrupia_database/g4/g4db_everything/viral_prettified/genomic/GCA_000863285.1_ViralProj15369_genomic.csv	viral_prettified
GCA_000863405.1	/storage/group/izg5139/default/external/quadrupia_database/g4/g4db_everything/viral_prettified/genomic/GCA_000863405.1_ViralProj15396_genomic.csv	viral_prettified
GCA_000863445.1	/storage/group/izg5139/default/external/quadrupia_database/g4/g4db_everything/viral_prettified/genomic/GCA_000863445.1_ViralProj15404_genomic.csv	viral_prettified
GCA_000863465.1	/storage/group/izg5139/default/external/quadrupia_database/g4/g4db_everything/viral_prettified/genomic/GCA_000863465.1_ViralProj15408_genomic.csv	viral_prettified
GCA_000863545.1	/storage/group/izg5139/default/external/quadrupia_database/g4/g4db_everything/viral_prettified/genomic/GCA_000863545.1_ViralProj15425_genomic.csv	viral_prettified
GCA_000863625.1	/storage/group/izg5139/default/external/quadrupia_database/g4/g4db_everything/viral_prettified/genomic/GCA_000863625.1_ViralProj15443_genomic.csv	viral_prettified
GCA_000863645.1	/storage/group/izg5139/default/external/quadrupia_database/g4/g4db_everything/viral_prettified/genomic/GCA_000863645.1_ViralProj15447_genomic.csv	viral_prettified
GCA_000863765.1	/storage/group/izg5139/default/external/quadrupia_database/g4/g4db_everything/viral_prettified/genomic/GCA_000863765.1_ViralMultiSegProj15473_genomic.csv	viral_prettified
GCA_000863825.1	/storage/group/izg5139/default/external/quadrupia_database/g4/g4db_everything/viral_prettified/genomic/GCA_000863825.1_ViralProj15481_genomic.csv	viral_prettified
GCA_000863905.1	/storage/group/izg5139/default/external/quadrupia_database/g4/g4db_everything/viral_prettified/genomic/GCA_000863905.1_ViralProj15497_genomic.csv	viral_prettified
GCA_000864045.1	/storage/group/izg5139/default/external/quadrupia_database/g4/g4db_everything/viral_prettified/genomic/GCA_000864045.1_ViralProj15558_genomic.csv	viral_prettified
GCA_000864065.1	/storage/group/izg5139/default/external/quadrupia_database/g4/g4db_everything/viral_prettified/genomic/GCA_000864065.1_ViralProj15562_genomic.csv	viral_prettified
GCA_000864105.1	/storage/group/izg5139/default/external/quadrupia_database/g4/g4db_everything/viral_prettified/genomic/GCA_000864105.1_ViralMultiSegProj15617_genomic.csv	viral_prettified
GCA_000864145.1	/storage/group/izg5139/default/external/quadrupia_database/g4/g4db_everything/viral_prettified/genomic/GCA_000864145.1_ViralProj15745_genomic.csv	viral_prettified
GCA_000864165.1	/storage/group/izg5139/default/external/quadrupia_database/g4/g4db_everything/viral_prettified/genomic/GCA_000864165.1_ViralProj15783_genomic.csv	viral_prettified
GCA_000864185.1	/storage/group/izg5139/default/external/quadrupia_database/g4/g4db_everything/viral_prettified/genomic/GCA_000864185.1_ViralProj15884_genomic.csv	viral_prettified
GCA_000864225.1	/storage/group/izg5139/default/external/quadrupia_database/g4/g4db_everything/viral_prettified/genomic/GCA_000864225.1_ViralMultiSegProj16140_genomic.csv	viral_prettified
GCA_000864245.1	/storage/group/izg5139/default/external/quadrupia_database/g4/g4db_everything/viral_prettified/genomic/GCA_000864245.1_ViralMultiSegProj16144_genomic.csv	viral_prettified
GCA_000864325.1	/storage/group/izg5139/default/external/quadrupia_database/g4/g4db_everything/viral_prettified/genomic/GCA_000864325.1_ViralProj16227_genomic.csv	viral_prettified
GCA_000864365.1	/storage/group/izg5139/default/external/quadrupia_database/g4/g4db_everything/viral_prettified/genomic/GCA_000864365.1_ViralMultiSegProj16242_genomic.csv	viral_prettified
GCA_000864425.1	/storage/group/izg5139/default/external/quadrupia_database/g4/g4db_everything/viral_prettified/genomic/GCA_000864425.1_ViralProj16324_genomic.csv	viral_prettified
GCA_000864445.1	/storage/group/izg5139/default/external/quadrupia_database/g4/g4db_everything/viral_prettified/genomic/GCA_000864445.1_ViralProj16329_genomic.csv	viral_prettified
GCA_000864465.1	/storage/group/izg5139/default/external/quadrupia_database/g4/g4db_everything/viral_prettified/genomic/GCA_000864465.1_ViralProj16335_genomic.csv	viral_prettified
GCA_000864545.1	/storage/group/izg5139/default/external/quadrupia_database/g4/g4db_everything/viral_prettified/genomic/GCA_000864545.1_ViralProj16591_genomic.csv	viral_prettified
GCA_000864645.1	/storage/group/izg5139/default/external/quadrupia_database/g4/g4db_everything/viral_prettified/genomic/GCA_000864645.1_ViralProj15449_genomic.csv	viral_prettified
GCA_000864705.1	/storage/group/izg5139/default/external/quadrupia_database/g4/g4db_everything/viral_prettified/genomic/GCA_000864705.1_ViralProj15461_genomic.csv	viral_prettified
GCA_000864785.1	/storage/group/izg5139/default/external/quadrupia_database/g4/g4db_everything/viral_prettified/genomic/GCA_000864785.1_ViralProj15480_genomic.csv	viral_prettified
GCA_000864885.1	/storage/group/izg5139/default/external/quadrupia_database/g4/g4db_everything/viral_prettified/genomic/GCA_000864885.1_ViralProj15500_genomic.csv	viral_prettified
GCA_000864965.1	/storage/group/izg5139/default/external/quadrupia_database/g4/g4db_everything/viral_prettified/genomic/GCA_000864965.1_ViralProj15517_genomic.csv	viral_prettified
GCA_000864985.2	/storage/group/izg5139/default/external/quadrupia_database/g4/g4db_everything/viral_prettified/genomic/GCA_000864985.2_ASM86498v2_genomic.csv	viral_prettified
GCA_000865005.1	/storage/group/izg5139/default/external/quadrupia_database/g4/g4db_everything/viral_prettified/genomic/GCA_000865005.1_ViralProj15557_genomic.csv	viral_prettified
GCA_000865025.1	/storage/group/izg5139/default/external/quadrupia_database/g4/g4db_everything/viral_prettified/genomic/GCA_000865025.1_ViralProj15561_genomic.csv	viral_prettified
GCA_000865045.1	/storage/group/izg5139/default/external/quadrupia_database/g4/g4db_everything/viral_prettified/genomic/GCA_000865045.1_ViralProj15575_genomic.csv	viral_prettified
GCA_000865085.1	/storage/group/izg5139/default/external/quadrupia_database/g4/g4db_everything/viral_prettified/genomic/GCA_000865085.1_ViralMultiSegProj15622_genomic.csv	viral_prettified
GCA_000865105.1	/storage/group/izg5139/default/external/quadrupia_database/g4/g4db_everything/viral_prettified/genomic/GCA_000865105.1_ViralProj15717_genomic.csv	viral_prettified
GCA_000865125.1	/storage/group/izg5139/default/external/quadrupia_database/g4/g4db_everything/viral_prettified/genomic/GCA_000865125.1_ViralProj15781_genomic.csv	viral_prettified
GCA_000865185.1	/storage/group/izg5139/default/external/quadrupia_database/g4/g4db_everything/viral_prettified/genomic/GCA_000865185.1_ViralProj16134_genomic.csv	viral_prettified
GCA_000865265.1	/storage/group/izg5139/default/external/quadrupia_database/g4/g4db_everything/viral_prettified/genomic/GCA_000865265.1_ViralProj16201_genomic.csv	viral_prettified
GCA_000865285.1	/storage/group/izg5139/default/external/quadrupia_database/g4/g4db_everything/viral_prettified/genomic/GCA_000865285.1_ViralProj16226_genomic.csv	viral_prettified
GCA_000865405.1	/storage/group/izg5139/default/external/quadrupia_database/g4/g4db_everything/viral_prettified/genomic/GCA_000865405.1_ViralMultiSegProj16327_genomic.csv	viral_prettified
GCA_000865425.2	/storage/group/izg5139/default/external/quadrupia_database/g4/g4db_everything/viral_prettified/genomic/GCA_000865425.2_ViralProj16334_genomic.csv	viral_prettified
GCA_000865445.1	/storage/group/izg5139/default/external/quadrupia_database/g4/g4db_everything/viral_prettified/genomic/GCA_000865445.1_ViralProj16338_genomic.csv	viral_prettified
GCA_000865525.1	/storage/group/izg5139/default/external/quadrupia_database/g4/g4db_everything/viral_prettified/genomic/GCA_000865525.1_ViralProj15478_genomic.csv	viral_prettified
GCA_000865625.1	/storage/group/izg5139/default/external/quadrupia_database/g4/g4db_everything/viral_prettified/genomic/GCA_000865625.1_ViralProj15498_genomic.csv	viral_prettified
GCA_000865645.1	/storage/group/izg5139/default/external/quadrupia_database/g4/g4db_everything/viral_prettified/genomic/GCA_000865645.1_ViralProj15502_genomic.csv	viral_prettified
GCA_000865705.1	/storage/group/izg5139/default/external/quadrupia_database/g4/g4db_everything/viral_prettified/genomic/GCA_000865705.1_ViralProj15514_genomic.csv	viral_prettified
GCA_000865725.1	/storage/group/izg5139/default/external/quadrupia_database/g4/g4db_everything/viral_prettified/genomic/GCA_000865725.1_ViralMultiSegProj15521_genomic.csv	viral_prettified
GCA_000865765.1	/storage/group/izg5139/default/external/quadrupia_database/g4/g4db_everything/viral_prettified/genomic/GCA_000865765.1_ViralProj15559_genomic.csv	viral_prettified
GCA_000865785.1	/storage/group/izg5139/default/external/quadrupia_database/g4/g4db_everything/viral_prettified/genomic/GCA_000865785.1_ViralProj15569_genomic.csv	viral_prettified
GCA_000865805.1	/storage/group/izg5139/default/external/quadrupia_database/g4/g4db_everything/viral_prettified/genomic/GCA_000865805.1_ViralMultiSegProj15591_genomic.csv	viral_prettified
GCA_000866005.1	/storage/group/izg5139/default/external/quadrupia_database/g4/g4db_everything/viral_prettified/genomic/GCA_000866005.1_ViralProj16189_genomic.csv	viral_prettified
GCA_000866065.1	/storage/group/izg5139/default/external/quadrupia_database/g4/g4db_everything/viral_prettified/genomic/GCA_000866065.1_ViralProj16238_genomic.csv	viral_prettified
GCA_000866085.1	/storage/group/izg5139/default/external/quadrupia_database/g4/g4db_everything/viral_prettified/genomic/GCA_000866085.1_ViralMultiSegProj16243_genomic.csv	viral_prettified
GCA_000866125.1	/storage/group/izg5139/default/external/quadrupia_database/g4/g4db_everything/viral_prettified/genomic/GCA_000866125.1_ViralProj16312_genomic.csv	viral_prettified
GCA_000866185.1	/storage/group/izg5139/default/external/quadrupia_database/g4/g4db_everything/viral_prettified/genomic/GCA_000866185.1_ViralMultiSegProj16336_genomic.csv	viral_prettified
GCA_000866265.1	/storage/group/izg5139/default/external/quadrupia_database/g4/g4db_everything/viral_prettified/genomic/GCA_000866265.1_ViralProj16595_genomic.csv	viral_prettified
GCA_000866305.1	/storage/group/izg5139/default/external/quadrupia_database/g4/g4db_everything/viral_prettified/genomic/GCA_000866305.1_ViralProj16652_genomic.csv	viral_prettified
GCA_000866345.1	/storage/group/izg5139/default/external/quadrupia_database/g4/g4db_everything/viral_prettified/genomic/GCA_000866345.1_ViralProj15479_genomic.csv	viral_prettified
GCA_000866365.1	/storage/group/izg5139/default/external/quadrupia_database/g4/g4db_everything/viral_prettified/genomic/GCA_000866365.1_ViralProj15483_genomic.csv	viral_prettified
GCA_000866425.1	/storage/group/izg5139/default/external/quadrupia_database/g4/g4db_everything/viral_prettified/genomic/GCA_000866425.1_ViralProj15495_genomic.csv	viral_prettified
GCA_000866525.1	/storage/group/izg5139/default/external/quadrupia_database/g4/g4db_everything/viral_prettified/genomic/GCA_000866525.1_ViralProj15515_genomic.csv	viral_prettified
GCA_000866545.1	/storage/group/izg5139/default/external/quadrupia_database/g4/g4db_everything/viral_prettified/genomic/GCA_000866545.1_ViralProj15532_genomic.csv	viral_prettified
GCA_000866585.1	/storage/group/izg5139/default/external/quadrupia_database/g4/g4db_everything/viral_prettified/genomic/GCA_000866585.1_ViralProj15560_genomic.csv	viral_prettified
GCA_000866625.1	/storage/group/izg5139/default/external/quadrupia_database/g4/g4db_everything/viral_prettified/genomic/GCA_000866625.1_ViralProj15598_genomic.csv	viral_prettified
GCA_000866645.1	/storage/group/izg5139/default/external/quadrupia_database/g4/g4db_everything/viral_prettified/genomic/GCA_000866645.1_ViralMultiSegProj15620_genomic.csv	viral_prettified
GCA_000866685.1	/storage/group/izg5139/default/external/quadrupia_database/g4/g4db_everything/viral_prettified/genomic/GCA_000866685.1_ViralProj15780_genomic.csv	viral_prettified
GCA_000866725.1	/storage/group/izg5139/default/external/quadrupia_database/g4/g4db_everything/viral_prettified/genomic/GCA_000866725.1_ViralProj15895_genomic.csv	viral_prettified
GCA_000866785.1	/storage/group/izg5139/default/external/quadrupia_database/g4/g4db_everything/viral_prettified/genomic/GCA_000866785.1_ViralProj16150_genomic.csv	viral_prettified
GCA_000866845.1	/storage/group/izg5139/default/external/quadrupia_database/g4/g4db_everything/viral_prettified/genomic/GCA_000866845.1_ViralProj16225_genomic.csv	viral_prettified
GCA_000866905.1	/storage/group/izg5139/default/external/quadrupia_database/g4/g4db_everything/viral_prettified/genomic/GCA_000866905.1_ViralProj16245_genomic.csv	viral_prettified
GCA_000866965.1	/storage/group/izg5139/default/external/quadrupia_database/g4/g4db_everything/viral_prettified/genomic/GCA_000866965.1_ViralProj16326_genomic.csv	viral_prettified
GCA_000867005.1	/storage/group/izg5139/default/external/quadrupia_database/g4/g4db_everything/viral_prettified/genomic/GCA_000867005.1_ViralMultiSegProj16337_genomic.csv	viral_prettified
GCA_000867025.1	/storage/group/izg5139/default/external/quadrupia_database/g4/g4db_everything/viral_prettified/genomic/GCA_000867025.1_ViralProj16382_genomic.csv	viral_prettified
GCA_000867085.1	/storage/group/izg5139/default/external/quadrupia_database/g4/g4db_everything/viral_prettified/genomic/GCA_000867085.1_ViralProj16628_genomic.csv	viral_prettified
GCA_000867145.1	/storage/group/izg5139/default/external/quadrupia_database/g4/g4db_everything/viral_prettified/genomic/GCA_000867145.1_ViralProj16657_genomic.csv	viral_prettified
GCA_000867245.1	/storage/group/izg5139/default/external/quadrupia_database/g4/g4db_everything/viral_prettified/genomic/GCA_000867245.1_ViralProj16749_genomic.csv	viral_prettified
GCA_000867285.1	/storage/group/izg5139/default/external/quadrupia_database/g4/g4db_everything/viral_prettified/genomic/GCA_000867285.1_ViralProj16799_genomic.csv	viral_prettified
GCA_000867325.1	/storage/group/izg5139/default/external/quadrupia_database/g4/g4db_everything/viral_prettified/genomic/GCA_000867325.1_ViralMultiSegProj17093_genomic.csv	viral_prettified
GCA_000867465.1	/storage/group/izg5139/default/external/quadrupia_database/g4/g4db_everything/viral_prettified/genomic/GCA_000867465.1_ViralProj17267_genomic.csv	viral_prettified
GCA_000867545.1	/storage/group/izg5139/default/external/quadrupia_database/g4/g4db_everything/viral_prettified/genomic/GCA_000867545.1_ViralMultiSegProj17545_genomic.csv	viral_prettified
GCA_000867565.1	/storage/group/izg5139/default/external/quadrupia_database/g4/g4db_everything/viral_prettified/genomic/GCA_000867565.1_ViralProj17573_genomic.csv	viral_prettified
GCA_000867585.1	/storage/group/izg5139/default/external/quadrupia_database/g4/g4db_everything/viral_prettified/genomic/GCA_000867585.1_ViralProj17595_genomic.csv	viral_prettified
GCA_000867705.1	/storage/group/izg5139/default/external/quadrupia_database/g4/g4db_everything/viral_prettified/genomic/GCA_000867705.1_ViralProj18001_genomic.csv	viral_prettified
GCA_000867745.1	/storage/group/izg5139/default/external/quadrupia_database/g4/g4db_everything/viral_prettified/genomic/GCA_000867745.1_ViralProj18071_genomic.csv	viral_prettified
GCA_000867765.1	/storage/group/izg5139/default/external/quadrupia_database/g4/g4db_everything/viral_prettified/genomic/GCA_000867765.1_ViralProj18131_genomic.csv	viral_prettified
GCA_000867845.1	/storage/group/izg5139/default/external/quadrupia_database/g4/g4db_everything/viral_prettified/genomic/GCA_000867845.1_ViralProj18463_genomic.csv	viral_prettified
GCA_000867905.1	/storage/group/izg5139/default/external/quadrupia_database/g4/g4db_everything/viral_prettified/genomic/GCA_000867905.1_ViralProj18529_genomic.csv	viral_prettified
GCA_000867945.1	/storage/group/izg5139/default/external/quadrupia_database/g4/g4db_everything/viral_prettified/genomic/GCA_000867945.1_ViralProj18669_genomic.csv	viral_prettified
GCA_000868045.1	/storage/group/izg5139/default/external/quadrupia_database/g4/g4db_everything/viral_prettified/genomic/GCA_000868045.1_ViralProj18867_genomic.csv	viral_prettified
GCA_000868105.1	/storage/group/izg5139/default/external/quadrupia_database/g4/g4db_everything/viral_prettified/genomic/GCA_000868105.1_ViralProj16750_genomic.csv	viral_prettified
GCA_000868165.1	/storage/group/izg5139/default/external/quadrupia_database/g4/g4db_everything/viral_prettified/genomic/GCA_000868165.1_ViralProj17048_genomic.csv	viral_prettified
GCA_000868185.1	/storage/group/izg5139/default/external/quadrupia_database/g4/g4db_everything/viral_prettified/genomic/GCA_000868185.1_ViralMultiSegProj17095_genomic.csv	viral_prettified
GCA_000868325.1	/storage/group/izg5139/default/external/quadrupia_database/g4/g4db_everything/viral_prettified/genomic/GCA_000868325.1_ViralProj17269_genomic.csv	viral_prettified
GCA_000868365.1	/storage/group/izg5139/default/external/quadrupia_database/g4/g4db_everything/viral_prettified/genomic/GCA_000868365.1_ViralProj17481_genomic.csv	viral_prettified
GCA_000868385.1	/storage/group/izg5139/default/external/quadrupia_database/g4/g4db_everything/viral_prettified/genomic/GCA_000868385.1_ViralProj17539_genomic.csv	viral_prettified
GCA_000868405.1	/storage/group/izg5139/default/external/quadrupia_database/g4/g4db_everything/viral_prettified/genomic/GCA_000868405.1_ViralMultiSegProj17547_genomic.csv	viral_prettified
GCA_000868445.1	/storage/group/izg5139/default/external/quadrupia_database/g4/g4db_everything/viral_prettified/genomic/GCA_000868445.1_ViralProj17607_genomic.csv	viral_prettified
GCA_000868465.1	/storage/group/izg5139/default/external/quadrupia_database/g4/g4db_everything/viral_prettified/genomic/GCA_000868465.1_ViralProj17737_genomic.csv	viral_prettified
GCA_000868485.1	/storage/group/izg5139/default/external/quadrupia_database/g4/g4db_everything/viral_prettified/genomic/GCA_000868485.1_ViralProj17757_genomic.csv	viral_prettified
GCA_000868505.1	/storage/group/izg5139/default/external/quadrupia_database/g4/g4db_everything/viral_prettified/genomic/GCA_000868505.1_ViralProj17801_genomic.csv	viral_prettified
GCA_000868525.1	/storage/group/izg5139/default/external/quadrupia_database/g4/g4db_everything/viral_prettified/genomic/GCA_000868525.1_ViralProj17809_genomic.csv	viral_prettified
GCA_000868585.1	/storage/group/izg5139/default/external/quadrupia_database/g4/g4db_everything/viral_prettified/genomic/GCA_000868585.1_ViralProj18015_genomic.csv	viral_prettified
GCA_000868605.1	/storage/group/izg5139/default/external/quadrupia_database/g4/g4db_everything/viral_prettified/genomic/GCA_000868605.1_ViralProj18125_genomic.csv	viral_prettified
GCA_000868625.1	/storage/group/izg5139/default/external/quadrupia_database/g4/g4db_everything/viral_prettified/genomic/GCA_000868625.1_ViralProj18133_genomic.csv	viral_prettified
GCA_000868725.1	/storage/group/izg5139/default/external/quadrupia_database/g4/g4db_everything/viral_prettified/genomic/GCA_000868725.1_ViralProj18513_genomic.csv	viral_prettified
GCA_000868745.1	/storage/group/izg5139/default/external/quadrupia_database/g4/g4db_everything/viral_prettified/genomic/GCA_000868745.1_ViralProj18523_genomic.csv	viral_prettified
GCA_000868805.1	/storage/group/izg5139/default/external/quadrupia_database/g4/g4db_everything/viral_prettified/genomic/GCA_000868805.1_ViralProj18671_genomic.csv	viral_prettified
GCA_000868885.1	/storage/group/izg5139/default/external/quadrupia_database/g4/g4db_everything/viral_prettified/genomic/GCA_000868885.1_ViralProj18861_genomic.csv	viral_prettified
GCA_000869045.1	/storage/group/izg5139/default/external/quadrupia_database/g4/g4db_everything/viral_prettified/genomic/GCA_000869045.1_ViralProj16794_genomic.csv	viral_prettified
GCA_000869105.1	/storage/group/izg5139/default/external/quadrupia_database/g4/g4db_everything/viral_prettified/genomic/GCA_000869105.1_ViralMultiSegProj17091_genomic.csv	viral_prettified
GCA_000869265.1	/storage/group/izg5139/default/external/quadrupia_database/g4/g4db_everything/viral_prettified/genomic/GCA_000869265.1_ViralProj17349_genomic.csv	viral_prettified
GCA_000869285.1	/storage/group/izg5139/default/external/quadrupia_database/g4/g4db_everything/viral_prettified/genomic/GCA_000869285.1_ViralProj17387_genomic.csv	viral_prettified
GCA_000869365.1	/storage/group/izg5139/default/external/quadrupia_database/g4/g4db_everything/viral_prettified/genomic/GCA_000869365.1_ViralProj17593_genomic.csv	viral_prettified
GCA_000869405.1	/storage/group/izg5139/default/external/quadrupia_database/g4/g4db_everything/viral_prettified/genomic/GCA_000869405.1_ViralProj17741_genomic.csv	viral_prettified
GCA_000869465.1	/storage/group/izg5139/default/external/quadrupia_database/g4/g4db_everything/viral_prettified/genomic/GCA_000869465.1_ViralMultiSegProj17991_genomic.csv	viral_prettified
GCA_000869485.1	/storage/group/izg5139/default/external/quadrupia_database/g4/g4db_everything/viral_prettified/genomic/GCA_000869485.1_ViralProj17999_genomic.csv	viral_prettified
GCA_000869545.1	/storage/group/izg5139/default/external/quadrupia_database/g4/g4db_everything/viral_prettified/genomic/GCA_000869545.1_ViralProj18129_genomic.csv	viral_prettified
GCA_000869565.1	/storage/group/izg5139/default/external/quadrupia_database/g4/g4db_everything/viral_prettified/genomic/GCA_000869565.1_ViralProj18249_genomic.csv	viral_prettified
GCA_000869665.1	/storage/group/izg5139/default/external/quadrupia_database/g4/g4db_everything/viral_prettified/genomic/GCA_000869665.1_ViralProj18517_genomic.csv	viral_prettified
GCA_000869705.1	/storage/group/izg5139/default/external/quadrupia_database/g4/g4db_everything/viral_prettified/genomic/GCA_000869705.1_ViralMultiSegProj18539_genomic.csv	viral_prettified
GCA_000869745.1	/storage/group/izg5139/default/external/quadrupia_database/g4/g4db_everything/viral_prettified/genomic/GCA_000869745.1_ViralProj16797_genomic.csv	viral_prettified
GCA_000869765.1	/storage/group/izg5139/default/external/quadrupia_database/g4/g4db_everything/viral_prettified/genomic/GCA_000869765.1_ViralMultiSegProj16818_genomic.csv	viral_prettified
GCA_000869965.1	/storage/group/izg5139/default/external/quadrupia_database/g4/g4db_everything/viral_prettified/genomic/GCA_000869965.1_ViralProj17373_genomic.csv	viral_prettified
GCA_000869985.1	/storage/group/izg5139/default/external/quadrupia_database/g4/g4db_everything/viral_prettified/genomic/GCA_000869985.1_ViralProj17483_genomic.csv	viral_prettified
GCA_000870085.1	/storage/group/izg5139/default/external/quadrupia_database/g4/g4db_everything/viral_prettified/genomic/GCA_000870085.1_ViralProj17739_genomic.csv	viral_prettified
GCA_000870105.1	/storage/group/izg5139/default/external/quadrupia_database/g4/g4db_everything/viral_prettified/genomic/GCA_000870105.1_ViralProj17759_genomic.csv	viral_prettified
GCA_000870125.1	/storage/group/izg5139/default/external/quadrupia_database/g4/g4db_everything/viral_prettified/genomic/GCA_000870125.1_ViralProj17803_genomic.csv	viral_prettified
GCA_000870205.1	/storage/group/izg5139/default/external/quadrupia_database/g4/g4db_everything/viral_prettified/genomic/GCA_000870205.1_ViralProj18019_genomic.csv	viral_prettified
GCA_000870285.1	/storage/group/izg5139/default/external/quadrupia_database/g4/g4db_everything/viral_prettified/genomic/GCA_000870285.1_ViralProj18293_genomic.csv	viral_prettified
GCA_000870365.1	/storage/group/izg5139/default/external/quadrupia_database/g4/g4db_everything/viral_prettified/genomic/GCA_000870365.1_ViralProj18525_genomic.csv	viral_prettified
GCA_000870405.1	/storage/group/izg5139/default/external/quadrupia_database/g4/g4db_everything/viral_prettified/genomic/GCA_000870405.1_ViralProj18657_genomic.csv	viral_prettified
GCA_000870425.1	/storage/group/izg5139/default/external/quadrupia_database/g4/g4db_everything/viral_prettified/genomic/GCA_000870425.1_ViralProj18729_genomic.csv	viral_prettified
GCA_000870445.1	/storage/group/izg5139/default/external/quadrupia_database/g4/g4db_everything/viral_prettified/genomic/GCA_000870445.1_ViralProj18829_genomic.csv	viral_prettified
GCA_000870485.1	/storage/group/izg5139/default/external/quadrupia_database/g4/g4db_everything/viral_prettified/genomic/GCA_000870485.1_ViralProj18855_genomic.csv	viral_prettified
GCA_000870505.1	/storage/group/izg5139/default/external/quadrupia_database/g4/g4db_everything/viral_prettified/genomic/GCA_000870505.1_ViralProj18863_genomic.csv	viral_prettified
GCA_000870525.1	/storage/group/izg5139/default/external/quadrupia_database/g4/g4db_everything/viral_prettified/genomic/GCA_000870525.1_ViralProj18885_genomic.csv	viral_prettified
GCA_000870625.1	/storage/group/izg5139/default/external/quadrupia_database/g4/g4db_everything/viral_prettified/genomic/GCA_000870625.1_ViralMultiSegProj19149_genomic.csv	viral_prettified
GCA_000870745.1	/storage/group/izg5139/default/external/quadrupia_database/g4/g4db_everything/viral_prettified/genomic/GCA_000870745.1_ViralMultiSegProj19747_genomic.csv	viral_prettified
GCA_000870805.1	/storage/group/izg5139/default/external/quadrupia_database/g4/g4db_everything/viral_prettified/genomic/GCA_000870805.1_ViralProj19773_genomic.csv	viral_prettified
GCA_000870825.1	/storage/group/izg5139/default/external/quadrupia_database/g4/g4db_everything/viral_prettified/genomic/GCA_000870825.1_ViralProj19781_genomic.csv	viral_prettified
GCA_000870865.1	/storage/group/izg5139/default/external/quadrupia_database/g4/g4db_everything/viral_prettified/genomic/GCA_000870865.1_ViralProj19815_genomic.csv	viral_prettified
GCA_000870905.1	/storage/group/izg5139/default/external/quadrupia_database/g4/g4db_everything/viral_prettified/genomic/GCA_000870905.1_ViralProj19831_genomic.csv	viral_prettified
GCA_000870925.1	/storage/group/izg5139/default/external/quadrupia_database/g4/g4db_everything/viral_prettified/genomic/GCA_000870925.1_ViralProj19865_genomic.csv	viral_prettified
GCA_000870985.1	/storage/group/izg5139/default/external/quadrupia_database/g4/g4db_everything/viral_prettified/genomic/GCA_000870985.1_ViralProj20135_genomic.csv	viral_prettified
GCA_000871025.1	/storage/group/izg5139/default/external/quadrupia_database/g4/g4db_everything/viral_prettified/genomic/GCA_000871025.1_ViralProj20625_genomic.csv	viral_prettified
GCA_000871065.2	/storage/group/izg5139/default/external/quadrupia_database/g4/g4db_everything/viral_prettified/genomic/GCA_000871065.2_ViralProj20663_genomic.csv	viral_prettified
GCA_000871205.1	/storage/group/izg5139/default/external/quadrupia_database/g4/g4db_everything/viral_prettified/genomic/GCA_000871205.1_ViralMultiSegProj20971_genomic.csv	viral_prettified
GCA_000871305.1	/storage/group/izg5139/default/external/quadrupia_database/g4/g4db_everything/viral_prettified/genomic/GCA_000871305.1_ViralProj27897_genomic.csv	viral_prettified
GCA_000871325.1	/storage/group/izg5139/default/external/quadrupia_database/g4/g4db_everything/viral_prettified/genomic/GCA_000871325.1_ViralProj27905_genomic.csv	viral_prettified
GCA_000871385.1	/storage/group/izg5139/default/external/quadrupia_database/g4/g4db_everything/viral_prettified/genomic/GCA_000871385.1_ViralProj28075_genomic.csv	viral_prettified
GCA_000871405.1	/storage/group/izg5139/default/external/quadrupia_database/g4/g4db_everything/viral_prettified/genomic/GCA_000871405.1_ViralProj28145_genomic.csv	viral_prettified
GCA_000871425.1	/storage/group/izg5139/default/external/quadrupia_database/g4/g4db_everything/viral_prettified/genomic/GCA_000871425.1_ViralProj28273_genomic.csv	viral_prettified
GCA_000871605.1	/storage/group/izg5139/default/external/quadrupia_database/g4/g4db_everything/viral_prettified/genomic/GCA_000871605.1_ViralProj19749_genomic.csv	viral_prettified
GCA_000871685.1	/storage/group/izg5139/default/external/quadrupia_database/g4/g4db_everything/viral_prettified/genomic/GCA_000871685.1_ViralProj19783_genomic.csv	viral_prettified
GCA_000871705.1	/storage/group/izg5139/default/external/quadrupia_database/g4/g4db_everything/viral_prettified/genomic/GCA_000871705.1_ViralProj19799_genomic.csv	viral_prettified
GCA_000871725.1	/storage/group/izg5139/default/external/quadrupia_database/g4/g4db_everything/viral_prettified/genomic/GCA_000871725.1_ViralProj19817_genomic.csv	viral_prettified
GCA_000871745.1	/storage/group/izg5139/default/external/quadrupia_database/g4/g4db_everything/viral_prettified/genomic/GCA_000871745.1_ViralProj19825_genomic.csv	viral_prettified
GCA_000871765.1	/storage/group/izg5139/default/external/quadrupia_database/g4/g4db_everything/viral_prettified/genomic/GCA_000871765.1_ViralProj19833_genomic.csv	viral_prettified
GCA_000871805.1	/storage/group/izg5139/default/external/quadrupia_database/g4/g4db_everything/viral_prettified/genomic/GCA_000871805.1_ViralMultiSegProj19971_genomic.csv	viral_prettified
GCA_000871845.1	/storage/group/izg5139/default/external/quadrupia_database/g4/g4db_everything/viral_prettified/genomic/GCA_000871845.1_ViralProj20183_genomic.csv	viral_prettified
GCA_000871865.1	/storage/group/izg5139/default/external/quadrupia_database/g4/g4db_everything/viral_prettified/genomic/GCA_000871865.1_ViralProj20617_genomic.csv	viral_prettified
GCA_000871885.1	/storage/group/izg5139/default/external/quadrupia_database/g4/g4db_everything/viral_prettified/genomic/GCA_000871885.1_ViralProj20647_genomic.csv	viral_prettified
GCA_000871925.1	/storage/group/izg5139/default/external/quadrupia_database/g4/g4db_everything/viral_prettified/genomic/GCA_000871925.1_ViralProj20665_genomic.csv	viral_prettified
GCA_000871985.1	/storage/group/izg5139/default/external/quadrupia_database/g4/g4db_everything/viral_prettified/genomic/GCA_000871985.1_ViralProj20795_genomic.csv	viral_prettified
GCA_000872005.1	/storage/group/izg5139/default/external/quadrupia_database/g4/g4db_everything/viral_prettified/genomic/GCA_000872005.1_ViralProj20925_genomic.csv	viral_prettified
GCA_000872065.1	/storage/group/izg5139/default/external/quadrupia_database/g4/g4db_everything/viral_prettified/genomic/GCA_000872065.1_ViralProj20975_genomic.csv	viral_prettified
GCA_000872145.1	/storage/group/izg5139/default/external/quadrupia_database/g4/g4db_everything/viral_prettified/genomic/GCA_000872145.1_ViralProj27891_genomic.csv	viral_prettified
GCA_000872225.1	/storage/group/izg5139/default/external/quadrupia_database/g4/g4db_everything/viral_prettified/genomic/GCA_000872225.1_ViralProj28065_genomic.csv	viral_prettified
GCA_000872265.1	/storage/group/izg5139/default/external/quadrupia_database/g4/g4db_everything/viral_prettified/genomic/GCA_000872265.1_ViralProj28147_genomic.csv	viral_prettified
GCA_000872325.1	/storage/group/izg5139/default/external/quadrupia_database/g4/g4db_everything/viral_prettified/genomic/GCA_000872325.1_ViralProj27901_genomic.csv	viral_prettified
GCA_000872385.1	/storage/group/izg5139/default/external/quadrupia_database/g4/g4db_everything/viral_prettified/genomic/GCA_000872385.1_ViralProj28067_genomic.csv	viral_prettified
GCA_000872405.1	/storage/group/izg5139/default/external/quadrupia_database/g4/g4db_everything/viral_prettified/genomic/GCA_000872405.1_ViralProj28079_genomic.csv	viral_prettified
GCA_000872445.1	/storage/group/izg5139/default/external/quadrupia_database/g4/g4db_everything/viral_prettified/genomic/GCA_000872445.1_ViralProj28279_genomic.csv	viral_prettified
GCA_000872465.1	/storage/group/izg5139/default/external/quadrupia_database/g4/g4db_everything/viral_prettified/genomic/GCA_000872465.1_ViralMultiSegProj28319_genomic.csv	viral_prettified
GCA_000872485.1	/storage/group/izg5139/default/external/quadrupia_database/g4/g4db_everything/viral_prettified/genomic/GCA_000872485.1_ViralMultiSegProj28327_genomic.csv	viral_prettified
GCA_000872545.1	/storage/group/izg5139/default/external/quadrupia_database/g4/g4db_everything/viral_prettified/genomic/GCA_000872545.1_ViralProj28283_genomic.csv	viral_prettified
GCA_000872625.1	/storage/group/izg5139/default/external/quadrupia_database/g4/g4db_everything/viral_prettified/genomic/GCA_000872625.1_ViralMultiSegProj28697_genomic.csv	viral_prettified
GCA_000872665.1	/storage/group/izg5139/default/external/quadrupia_database/g4/g4db_everything/viral_prettified/genomic/GCA_000872665.1_ViralMultiSegProj28757_genomic.csv	viral_prettified
GCA_000872725.1	/storage/group/izg5139/default/external/quadrupia_database/g4/g4db_everything/viral_prettified/genomic/GCA_000872725.1_ViralProj28985_genomic.csv	viral_prettified
GCA_000872745.1	/storage/group/izg5139/default/external/quadrupia_database/g4/g4db_everything/viral_prettified/genomic/GCA_000872745.1_ViralProj29011_genomic.csv	viral_prettified
GCA_000872785.1	/storage/group/izg5139/default/external/quadrupia_database/g4/g4db_everything/viral_prettified/genomic/GCA_000872785.1_ViralProj29233_genomic.csv	viral_prettified
GCA_000872845.1	/storage/group/izg5139/default/external/quadrupia_database/g4/g4db_everything/viral_prettified/genomic/GCA_000872845.1_ViralProj29509_genomic.csv	viral_prettified
GCA_000872865.1	/storage/group/izg5139/default/external/quadrupia_database/g4/g4db_everything/viral_prettified/genomic/GCA_000872865.1_ViralMultiSegProj29833_genomic.csv	viral_prettified
GCA_000872885.1	/storage/group/izg5139/default/external/quadrupia_database/g4/g4db_everything/viral_prettified/genomic/GCA_000872885.1_ViralMultiSegProj29847_genomic.csv	viral_prettified
GCA_000872905.1	/storage/group/izg5139/default/external/quadrupia_database/g4/g4db_everything/viral_prettified/genomic/GCA_000872905.1_ViralProj29879_genomic.csv	viral_prettified
GCA_000873025.1	/storage/group/izg5139/default/external/quadrupia_database/g4/g4db_everything/viral_prettified/genomic/GCA_000873025.1_ViralProj18865_genomic.csv	viral_prettified
GCA_000873045.1	/storage/group/izg5139/default/external/quadrupia_database/g4/g4db_everything/viral_prettified/genomic/GCA_000873045.1_ViralProj18967_genomic.csv	viral_prettified
GCA_000873185.1	/storage/group/izg5139/default/external/quadrupia_database/g4/g4db_everything/viral_prettified/genomic/GCA_000873185.1_ViralMultiSegProj19741_genomic.csv	viral_prettified
GCA_000873285.1	/storage/group/izg5139/default/external/quadrupia_database/g4/g4db_everything/viral_prettified/genomic/GCA_000873285.1_ViralProj19787_genomic.csv	viral_prettified
GCA_000873305.1	/storage/group/izg5139/default/external/quadrupia_database/g4/g4db_everything/viral_prettified/genomic/GCA_000873305.1_ViralProj19803_genomic.csv	viral_prettified
GCA_000873325.1	/storage/group/izg5139/default/external/quadrupia_database/g4/g4db_everything/viral_prettified/genomic/GCA_000873325.1_ViralProj19821_genomic.csv	viral_prettified
GCA_000873345.1	/storage/group/izg5139/default/external/quadrupia_database/g4/g4db_everything/viral_prettified/genomic/GCA_000873345.1_ViralProj19829_genomic.csv	viral_prettified
GCA_000873405.1	/storage/group/izg5139/default/external/quadrupia_database/g4/g4db_everything/viral_prettified/genomic/GCA_000873405.1_ViralMultiSegProj20051_genomic.csv	viral_prettified
GCA_000873425.1	/storage/group/izg5139/default/external/quadrupia_database/g4/g4db_everything/viral_prettified/genomic/GCA_000873425.1_ViralProj20059_genomic.csv	viral_prettified
GCA_000873465.1	/storage/group/izg5139/default/external/quadrupia_database/g4/g4db_everything/viral_prettified/genomic/GCA_000873465.1_ViralProj20621_genomic.csv	viral_prettified
GCA_000873485.1	/storage/group/izg5139/default/external/quadrupia_database/g4/g4db_everything/viral_prettified/genomic/GCA_000873485.1_ViralProj20651_genomic.csv	viral_prettified
GCA_000873525.1	/storage/group/izg5139/default/external/quadrupia_database/g4/g4db_everything/viral_prettified/genomic/GCA_000873525.1_ViralProj20763_genomic.csv	viral_prettified
GCA_000873545.1	/storage/group/izg5139/default/external/quadrupia_database/g4/g4db_everything/viral_prettified/genomic/GCA_000873545.1_ViralProj20783_genomic.csv	viral_prettified
GCA_000873565.1	/storage/group/izg5139/default/external/quadrupia_database/g4/g4db_everything/viral_prettified/genomic/GCA_000873565.1_ViralProj20791_genomic.csv	viral_prettified
GCA_000873725.1	/storage/group/izg5139/default/external/quadrupia_database/g4/g4db_everything/viral_prettified/genomic/GCA_000873725.1_ViralProj27775_genomic.csv	viral_prettified
GCA_000873745.1	/storage/group/izg5139/default/external/quadrupia_database/g4/g4db_everything/viral_prettified/genomic/GCA_000873745.1_ViralProj27895_genomic.csv	viral_prettified
GCA_000873765.1	/storage/group/izg5139/default/external/quadrupia_database/g4/g4db_everything/viral_prettified/genomic/GCA_000873765.1_ViralProj27903_genomic.csv	viral_prettified
GCA_000873865.1	/storage/group/izg5139/default/external/quadrupia_database/g4/g4db_everything/viral_prettified/genomic/GCA_000873865.1_ViralProj19753_genomic.csv	viral_prettified
GCA_000873925.1	/storage/group/izg5139/default/external/quadrupia_database/g4/g4db_everything/viral_prettified/genomic/GCA_000873925.1_ViralProj19777_genomic.csv	viral_prettified
GCA_000873945.1	/storage/group/izg5139/default/external/quadrupia_database/g4/g4db_everything/viral_prettified/genomic/GCA_000873945.1_ViralProj19785_genomic.csv	viral_prettified
GCA_000874005.1	/storage/group/izg5139/default/external/quadrupia_database/g4/g4db_everything/viral_prettified/genomic/GCA_000874005.1_ViralProj19827_genomic.csv	viral_prettified
GCA_000874105.1	/storage/group/izg5139/default/external/quadrupia_database/g4/g4db_everything/viral_prettified/genomic/GCA_000874105.1_ViralProj20323_genomic.csv	viral_prettified
GCA_000874125.1	/storage/group/izg5139/default/external/quadrupia_database/g4/g4db_everything/viral_prettified/genomic/GCA_000874125.1_ViralProj20619_genomic.csv	viral_prettified
GCA_000874145.1	/storage/group/izg5139/default/external/quadrupia_database/g4/g4db_everything/viral_prettified/genomic/GCA_000874145.1_ViralProj20649_genomic.csv	viral_prettified
GCA_000874165.2	/storage/group/izg5139/default/external/quadrupia_database/g4/g4db_everything/viral_prettified/genomic/GCA_000874165.2_ViralProj20659_genomic.csv	viral_prettified
GCA_000874365.1	/storage/group/izg5139/default/external/quadrupia_database/g4/g4db_everything/viral_prettified/genomic/GCA_000874365.1_ViralProj21015_genomic.csv	viral_prettified
GCA_000874385.1	/storage/group/izg5139/default/external/quadrupia_database/g4/g4db_everything/viral_prettified/genomic/GCA_000874385.1_ViralMultiSegProj21113_genomic.csv	viral_prettified
GCA_000874525.1	/storage/group/izg5139/default/external/quadrupia_database/g4/g4db_everything/viral_prettified/genomic/GCA_000874525.1_ViralMultiSegProj30171_genomic.csv	viral_prettified
GCA_000874625.1	/storage/group/izg5139/default/external/quadrupia_database/g4/g4db_everything/viral_prettified/genomic/GCA_000874625.1_ViralProj30599_genomic.csv	viral_prettified
GCA_000874705.1	/storage/group/izg5139/default/external/quadrupia_database/g4/g4db_everything/viral_prettified/genomic/GCA_000874705.1_ViralMultiSegProj30737_genomic.csv	viral_prettified
GCA_000874845.1	/storage/group/izg5139/default/external/quadrupia_database/g4/g4db_everything/viral_prettified/genomic/GCA_000874845.1_ViralMultiSegProj28325_genomic.csv	viral_prettified
GCA_000874905.1	/storage/group/izg5139/default/external/quadrupia_database/g4/g4db_everything/viral_prettified/genomic/GCA_000874905.1_ViralProj28699_genomic.csv	viral_prettified
GCA_000874945.1	/storage/group/izg5139/default/external/quadrupia_database/g4/g4db_everything/viral_prettified/genomic/GCA_000874945.1_ViralMultiSegProj28759_genomic.csv	viral_prettified
GCA_000874965.1	/storage/group/izg5139/default/external/quadrupia_database/g4/g4db_everything/viral_prettified/genomic/GCA_000874965.1_ViralProj28829_genomic.csv	viral_prettified
GCA_000875005.1	/storage/group/izg5139/default/external/quadrupia_database/g4/g4db_everything/viral_prettified/genomic/GCA_000875005.1_ViralProj28987_genomic.csv	viral_prettified
GCA_000875085.1	/storage/group/izg5139/default/external/quadrupia_database/g4/g4db_everything/viral_prettified/genomic/GCA_000875085.1_ViralProj29255_genomic.csv	viral_prettified
GCA_000875105.1	/storage/group/izg5139/default/external/quadrupia_database/g4/g4db_everything/viral_prettified/genomic/GCA_000875105.1_ViralProj29397_genomic.csv	viral_prettified
GCA_000875125.1	/storage/group/izg5139/default/external/quadrupia_database/g4/g4db_everything/viral_prettified/genomic/GCA_000875125.1_ViralMultiSegProj29601_genomic.csv	viral_prettified
GCA_000875145.1	/storage/group/izg5139/default/external/quadrupia_database/g4/g4db_everything/viral_prettified/genomic/GCA_000875145.1_ViralMultiSegProj29839_genomic.csv	viral_prettified
GCA_000875165.1	/storage/group/izg5139/default/external/quadrupia_database/g4/g4db_everything/viral_prettified/genomic/GCA_000875165.1_ViralMultiSegProj29849_genomic.csv	viral_prettified
GCA_000875185.1	/storage/group/izg5139/default/external/quadrupia_database/g4/g4db_everything/viral_prettified/genomic/GCA_000875185.1_ViralProj29881_genomic.csv	viral_prettified
GCA_000875325.1	/storage/group/izg5139/default/external/quadrupia_database/g4/g4db_everything/viral_prettified/genomic/GCA_000875325.1_ViralProj30161_genomic.csv	viral_prettified
GCA_000875365.1	/storage/group/izg5139/default/external/quadrupia_database/g4/g4db_everything/viral_prettified/genomic/GCA_000875365.1_ViralMultiSegProj30181_genomic.csv	viral_prettified
GCA_000875445.1	/storage/group/izg5139/default/external/quadrupia_database/g4/g4db_everything/viral_prettified/genomic/GCA_000875445.1_ViralProj30601_genomic.csv	viral_prettified
GCA_000875485.1	/storage/group/izg5139/default/external/quadrupia_database/g4/g4db_everything/viral_prettified/genomic/GCA_000875485.1_ViralProj30673_genomic.csv	viral_prettified
GCA_000875545.2	/storage/group/izg5139/default/external/quadrupia_database/g4/g4db_everything/viral_prettified/genomic/GCA_000875545.2_ViralProj30835_genomic.csv	viral_prettified
GCA_000875665.1	/storage/group/izg5139/default/external/quadrupia_database/g4/g4db_everything/viral_prettified/genomic/GCA_000875665.1_ViralProj28045_genomic.csv	viral_prettified
GCA_000878955.1	/storage/group/izg5139/default/external/quadrupia_database/g4/g4db_everything/viral_prettified/genomic/GCA_000878955.1_ViralProj28115_genomic.csv	viral_prettified
GCA_000878995.1	/storage/group/izg5139/default/external/quadrupia_database/g4/g4db_everything/viral_prettified/genomic/GCA_000878995.1_ViralProj28281_genomic.csv	viral_prettified
GCA_000879015.1	/storage/group/izg5139/default/external/quadrupia_database/g4/g4db_everything/viral_prettified/genomic/GCA_000879015.1_ViralMultiSegProj28321_genomic.csv	viral_prettified
GCA_000879075.1	/storage/group/izg5139/default/external/quadrupia_database/g4/g4db_everything/viral_prettified/genomic/GCA_000879075.1_ViralProj28689_genomic.csv	viral_prettified
GCA_000879195.1	/storage/group/izg5139/default/external/quadrupia_database/g4/g4db_everything/viral_prettified/genomic/GCA_000879195.1_ViralProj28991_genomic.csv	viral_prettified
GCA_000879235.1	/storage/group/izg5139/default/external/quadrupia_database/g4/g4db_everything/viral_prettified/genomic/GCA_000879235.1_ViralMultiSegProj29223_genomic.csv	viral_prettified
GCA_000879255.1	/storage/group/izg5139/default/external/quadrupia_database/g4/g4db_everything/viral_prettified/genomic/GCA_000879255.1_ViralProj29247_genomic.csv	viral_prettified
GCA_000879295.1	/storage/group/izg5139/default/external/quadrupia_database/g4/g4db_everything/viral_prettified/genomic/GCA_000879295.1_ViralProj29415_genomic.csv	viral_prettified
GCA_000879315.1	/storage/group/izg5139/default/external/quadrupia_database/g4/g4db_everything/viral_prettified/genomic/GCA_000879315.1_ViralMultiSegProj29831_genomic.csv	viral_prettified
GCA_000879335.1	/storage/group/izg5139/default/external/quadrupia_database/g4/g4db_everything/viral_prettified/genomic/GCA_000879335.1_ViralMultiSegProj29843_genomic.csv	viral_prettified
GCA_000879355.1	/storage/group/izg5139/default/external/quadrupia_database/g4/g4db_everything/viral_prettified/genomic/GCA_000879355.1_ViralProj29877_genomic.csv	viral_prettified
GCA_000879475.1	/storage/group/izg5139/default/external/quadrupia_database/g4/g4db_everything/viral_prettified/genomic/GCA_000879475.1_ViralProj30083_genomic.csv	viral_prettified
GCA_000879495.1	/storage/group/izg5139/default/external/quadrupia_database/g4/g4db_everything/viral_prettified/genomic/GCA_000879495.1_ViralProj30157_genomic.csv	viral_prettified
GCA_000879555.1	/storage/group/izg5139/default/external/quadrupia_database/g4/g4db_everything/viral_prettified/genomic/GCA_000879555.1_ViralMultiSegProj30185_genomic.csv	viral_prettified
GCA_000879575.1	/storage/group/izg5139/default/external/quadrupia_database/g4/g4db_everything/viral_prettified/genomic/GCA_000879575.1_ViralMultiSegProj30365_genomic.csv	viral_prettified
GCA_000879615.1	/storage/group/izg5139/default/external/quadrupia_database/g4/g4db_everything/viral_prettified/genomic/GCA_000879615.1_ViralProj30597_genomic.csv	viral_prettified
GCA_000879715.1	/storage/group/izg5139/default/external/quadrupia_database/g4/g4db_everything/viral_prettified/genomic/GCA_000879715.1_ViralProj28727_genomic.csv	viral_prettified
GCA_000879755.1	/storage/group/izg5139/default/external/quadrupia_database/g4/g4db_everything/viral_prettified/genomic/GCA_000879755.1_ViralMultiSegProj28761_genomic.csv	viral_prettified
GCA_000879795.1	/storage/group/izg5139/default/external/quadrupia_database/g4/g4db_everything/viral_prettified/genomic/GCA_000879795.1_ViralProj28973_genomic.csv	viral_prettified
GCA_000879815.1	/storage/group/izg5139/default/external/quadrupia_database/g4/g4db_everything/viral_prettified/genomic/GCA_000879815.1_ViralProj28989_genomic.csv	viral_prettified
GCA_000879835.1	/storage/group/izg5139/default/external/quadrupia_database/g4/g4db_everything/viral_prettified/genomic/GCA_000879835.1_ViralMultiSegProj29091_genomic.csv	viral_prettified
GCA_000879855.1	/storage/group/izg5139/default/external/quadrupia_database/g4/g4db_everything/viral_prettified/genomic/GCA_000879855.1_ViralProj29195_genomic.csv	viral_prettified
GCA_000879875.1	/storage/group/izg5139/default/external/quadrupia_database/g4/g4db_everything/viral_prettified/genomic/GCA_000879875.1_ViralProj29245_genomic.csv	viral_prettified
GCA_000879895.1	/storage/group/izg5139/default/external/quadrupia_database/g4/g4db_everything/viral_prettified/genomic/GCA_000879895.1_ViralProj29283_genomic.csv	viral_prettified
GCA_000879915.1	/storage/group/izg5139/default/external/quadrupia_database/g4/g4db_everything/viral_prettified/genomic/GCA_000879915.1_ViralProj29413_genomic.csv	viral_prettified
GCA_000879955.1	/storage/group/izg5139/default/external/quadrupia_database/g4/g4db_everything/viral_prettified/genomic/GCA_000879955.1_ViralMultiSegProj29841_genomic.csv	viral_prettified
GCA_000879995.1	/storage/group/izg5139/default/external/quadrupia_database/g4/g4db_everything/viral_prettified/genomic/GCA_000879995.1_ViralProj29883_genomic.csv	viral_prettified
GCA_000880055.1	/storage/group/izg5139/default/external/quadrupia_database/g4/g4db_everything/viral_prettified/genomic/GCA_000880055.1_ViralProj30039_genomic.csv	viral_prettified
GCA_000880075.1	/storage/group/izg5139/default/external/quadrupia_database/g4/g4db_everything/viral_prettified/genomic/GCA_000880075.1_ViralProj30057_genomic.csv	viral_prettified
GCA_000880155.1	/storage/group/izg5139/default/external/quadrupia_database/g4/g4db_everything/viral_prettified/genomic/GCA_000880155.1_ViralProj30175_genomic.csv	viral_prettified
GCA_000880235.1	/storage/group/izg5139/default/external/quadrupia_database/g4/g4db_everything/viral_prettified/genomic/GCA_000880235.1_ViralProj30523_genomic.csv	viral_prettified
GCA_000880255.1	/storage/group/izg5139/default/external/quadrupia_database/g4/g4db_everything/viral_prettified/genomic/GCA_000880255.1_ViralProj30603_genomic.csv	viral_prettified
GCA_000880275.1	/storage/group/izg5139/default/external/quadrupia_database/g4/g4db_everything/viral_prettified/genomic/GCA_000880275.1_ViralProj30615_genomic.csv	viral_prettified
GCA_000880315.1	/storage/group/izg5139/default/external/quadrupia_database/g4/g4db_everything/viral_prettified/genomic/GCA_000880315.1_ViralProj30715_genomic.csv	viral_prettified
GCA_000880355.1	/storage/group/izg5139/default/external/quadrupia_database/g4/g4db_everything/viral_prettified/genomic/GCA_000880355.1_ViralProj30837_genomic.csv	viral_prettified
GCA_000880395.1	/storage/group/izg5139/default/external/quadrupia_database/g4/g4db_everything/viral_prettified/genomic/GCA_000880395.1_ViralProj30929_genomic.csv	viral_prettified
GCA_000880435.1	/storage/group/izg5139/default/external/quadrupia_database/g4/g4db_everything/viral_prettified/genomic/GCA_000880435.1_ViralMultiSegProj31113_genomic.csv	viral_prettified
GCA_000880635.1	/storage/group/izg5139/default/external/quadrupia_database/g4/g4db_everything/viral_prettified/genomic/GCA_000880635.1_ViralProj32101_genomic.csv	viral_prettified
GCA_000880715.1	/storage/group/izg5139/default/external/quadrupia_database/g4/g4db_everything/viral_prettified/genomic/GCA_000880715.1_ViralProj32327_genomic.csv	viral_prettified
GCA_000880735.1	/storage/group/izg5139/default/external/quadrupia_database/g4/g4db_everything/viral_prettified/genomic/GCA_000880735.1_ViralMultiSegProj32521_genomic.csv	viral_prettified
GCA_000880835.1	/storage/group/izg5139/default/external/quadrupia_database/g4/g4db_everything/viral_prettified/genomic/GCA_000880835.1_ViralProj32703_genomic.csv	viral_prettified
GCA_000880895.1	/storage/group/izg5139/default/external/quadrupia_database/g4/g4db_everything/viral_prettified/genomic/GCA_000880895.1_ViralProj32823_genomic.csv	viral_prettified
GCA_000880915.1	/storage/group/izg5139/default/external/quadrupia_database/g4/g4db_everything/viral_prettified/genomic/GCA_000880915.1_ViralProj33001_genomic.csv	viral_prettified
GCA_000881015.1	/storage/group/izg5139/default/external/quadrupia_database/g4/g4db_everything/viral_prettified/genomic/GCA_000881015.1_ViralProj33487_genomic.csv	viral_prettified
GCA_000881055.1	/storage/group/izg5139/default/external/quadrupia_database/g4/g4db_everything/viral_prettified/genomic/GCA_000881055.1_ViralProj33679_genomic.csv	viral_prettified
GCA_000881075.1	/storage/group/izg5139/default/external/quadrupia_database/g4/g4db_everything/viral_prettified/genomic/GCA_000881075.1_ViralProj33885_genomic.csv	viral_prettified
GCA_000881095.1	/storage/group/izg5139/default/external/quadrupia_database/g4/g4db_everything/viral_prettified/genomic/GCA_000881095.1_ViralProj34665_genomic.csv	viral_prettified
GCA_000881175.1	/storage/group/izg5139/default/external/quadrupia_database/g4/g4db_everything/viral_prettified/genomic/GCA_000881175.1_ViralMultiSegProj36505_genomic.csv	viral_prettified
GCA_000881195.1	/storage/group/izg5139/default/external/quadrupia_database/g4/g4db_everything/viral_prettified/genomic/GCA_000881195.1_ViralProj36527_genomic.csv	viral_prettified
GCA_000881215.1	/storage/group/izg5139/default/external/quadrupia_database/g4/g4db_everything/viral_prettified/genomic/GCA_000881215.1_ViralProj36613_genomic.csv	viral_prettified
GCA_000881235.1	/storage/group/izg5139/default/external/quadrupia_database/g4/g4db_everything/viral_prettified/genomic/GCA_000881235.1_ViralMultiSegProj36621_genomic.csv	viral_prettified
GCA_000881315.1	/storage/group/izg5139/default/external/quadrupia_database/g4/g4db_everything/viral_prettified/genomic/GCA_000881315.1_ViralProj37893_genomic.csv	viral_prettified
GCA_000881395.1	/storage/group/izg5139/default/external/quadrupia_database/g4/g4db_everything/viral_prettified/genomic/GCA_000881395.1_ViralProj30853_genomic.csv	viral_prettified
GCA_000881415.1	/storage/group/izg5139/default/external/quadrupia_database/g4/g4db_everything/viral_prettified/genomic/GCA_000881415.1_ViralProj30935_genomic.csv	viral_prettified
GCA_000881455.1	/storage/group/izg5139/default/external/quadrupia_database/g4/g4db_everything/viral_prettified/genomic/GCA_000881455.1_ViralProj31125_genomic.csv	viral_prettified
GCA_000881575.1	/storage/group/izg5139/default/external/quadrupia_database/g4/g4db_everything/viral_prettified/genomic/GCA_000881575.1_ViralProj32075_genomic.csv	viral_prettified
GCA_000881635.1	/storage/group/izg5139/default/external/quadrupia_database/g4/g4db_everything/viral_prettified/genomic/GCA_000881635.1_ViralProj32241_genomic.csv	viral_prettified
GCA_000881715.1	/storage/group/izg5139/default/external/quadrupia_database/g4/g4db_everything/viral_prettified/genomic/GCA_000881715.1_ViralProj32673_genomic.csv	viral_prettified
GCA_000881835.1	/storage/group/izg5139/default/external/quadrupia_database/g4/g4db_everything/viral_prettified/genomic/GCA_000881835.1_ViralProj32817_genomic.csv	viral_prettified
GCA_000881975.1	/storage/group/izg5139/default/external/quadrupia_database/g4/g4db_everything/viral_prettified/genomic/GCA_000881975.1_ViralMultiSegProj33493_genomic.csv	viral_prettified
GCA_000882095.1	/storage/group/izg5139/default/external/quadrupia_database/g4/g4db_everything/viral_prettified/genomic/GCA_000882095.1_ViralProj34845_genomic.csv	viral_prettified
GCA_000882155.1	/storage/group/izg5139/default/external/quadrupia_database/g4/g4db_everything/viral_prettified/genomic/GCA_000882155.1_ViralProj36557_genomic.csv	viral_prettified
GCA_000882395.1	/storage/group/izg5139/default/external/quadrupia_database/g4/g4db_everything/viral_prettified/genomic/GCA_000882395.1_ViralProj32687_genomic.csv	viral_prettified
GCA_000882455.1	/storage/group/izg5139/default/external/quadrupia_database/g4/g4db_everything/viral_prettified/genomic/GCA_000882455.1_ViralProj32715_genomic.csv	viral_prettified
GCA_000882555.1	/storage/group/izg5139/default/external/quadrupia_database/g4/g4db_everything/viral_prettified/genomic/GCA_000882555.1_ViralProj33141_genomic.csv	viral_prettified
GCA_000882575.1	/storage/group/izg5139/default/external/quadrupia_database/g4/g4db_everything/viral_prettified/genomic/GCA_000882575.1_ViralProj33267_genomic.csv	viral_prettified
GCA_000882635.1	/storage/group/izg5139/default/external/quadrupia_database/g4/g4db_everything/viral_prettified/genomic/GCA_000882635.1_ViralProj33535_genomic.csv	viral_prettified
GCA_000882715.1	/storage/group/izg5139/default/external/quadrupia_database/g4/g4db_everything/viral_prettified/genomic/GCA_000882715.1_ViralProj34757_genomic.csv	viral_prettified
GCA_000882795.1	/storage/group/izg5139/default/external/quadrupia_database/g4/g4db_everything/viral_prettified/genomic/GCA_000882795.1_ViralProj36541_genomic.csv	viral_prettified
GCA_000882875.1	/storage/group/izg5139/default/external/quadrupia_database/g4/g4db_everything/viral_prettified/genomic/GCA_000882875.1_ViralProj37821_genomic.csv	viral_prettified
GCA_000882895.1	/storage/group/izg5139/default/external/quadrupia_database/g4/g4db_everything/viral_prettified/genomic/GCA_000882895.1_ViralProj37887_genomic.csv	viral_prettified
GCA_000883135.1	/storage/group/izg5139/default/external/quadrupia_database/g4/g4db_everything/viral_prettified/genomic/GCA_000883135.1_ViralProj32077_genomic.csv	viral_prettified
GCA_000883175.1	/storage/group/izg5139/default/external/quadrupia_database/g4/g4db_everything/viral_prettified/genomic/GCA_000883175.1_ViralProj32205_genomic.csv	viral_prettified
GCA_000883195.1	/storage/group/izg5139/default/external/quadrupia_database/g4/g4db_everything/viral_prettified/genomic/GCA_000883195.1_ViralProj32247_genomic.csv	viral_prettified
GCA_000883235.1	/storage/group/izg5139/default/external/quadrupia_database/g4/g4db_everything/viral_prettified/genomic/GCA_000883235.1_ViralProj32387_genomic.csv	viral_prettified
GCA_000883315.1	/storage/group/izg5139/default/external/quadrupia_database/g4/g4db_everything/viral_prettified/genomic/GCA_000883315.1_ViralProj32691_genomic.csv	viral_prettified
GCA_000883335.1	/storage/group/izg5139/default/external/quadrupia_database/g4/g4db_everything/viral_prettified/genomic/GCA_000883335.1_ViralProj32701_genomic.csv	viral_prettified
GCA_000883375.1	/storage/group/izg5139/default/external/quadrupia_database/g4/g4db_everything/viral_prettified/genomic/GCA_000883375.1_ViralProj32727_genomic.csv	viral_prettified
GCA_000883515.1	/storage/group/izg5139/default/external/quadrupia_database/g4/g4db_everything/viral_prettified/genomic/GCA_000883515.1_ViralProj33485_genomic.csv	viral_prettified
GCA_000883555.1	/storage/group/izg5139/default/external/quadrupia_database/g4/g4db_everything/viral_prettified/genomic/GCA_000883555.1_ViralProj33675_genomic.csv	viral_prettified
GCA_000883575.1	/storage/group/izg5139/default/external/quadrupia_database/g4/g4db_everything/viral_prettified/genomic/GCA_000883575.1_ViralProj33877_genomic.csv	viral_prettified
GCA_000883615.1	/storage/group/izg5139/default/external/quadrupia_database/g4/g4db_everything/viral_prettified/genomic/GCA_000883615.1_ViralProj34737_genomic.csv	viral_prettified
GCA_000883635.1	/storage/group/izg5139/default/external/quadrupia_database/g4/g4db_everything/viral_prettified/genomic/GCA_000883635.1_ViralProj34815_genomic.csv	viral_prettified
GCA_000883675.1	/storage/group/izg5139/default/external/quadrupia_database/g4/g4db_everything/viral_prettified/genomic/GCA_000883675.1_ViralProj36399_genomic.csv	viral_prettified
GCA_000883755.1	/storage/group/izg5139/default/external/quadrupia_database/g4/g4db_everything/viral_prettified/genomic/GCA_000883755.1_ViralProj36677_genomic.csv	viral_prettified
GCA_000883775.1	/storage/group/izg5139/default/external/quadrupia_database/g4/g4db_everything/viral_prettified/genomic/GCA_000883775.1_ViralProj37715_genomic.csv	viral_prettified
GCA_000883795.1	/storage/group/izg5139/default/external/quadrupia_database/g4/g4db_everything/viral_prettified/genomic/GCA_000883795.1_ViralProj37827_genomic.csv	viral_prettified
GCA_000883815.1	/storage/group/izg5139/default/external/quadrupia_database/g4/g4db_everything/viral_prettified/genomic/GCA_000883815.1_ViralProj37891_genomic.csv	viral_prettified
GCA_000883835.1	/storage/group/izg5139/default/external/quadrupia_database/g4/g4db_everything/viral_prettified/genomic/GCA_000883835.1_ViralProj37995_genomic.csv	viral_prettified
GCA_000883975.1	/storage/group/izg5139/default/external/quadrupia_database/g4/g4db_everything/viral_prettified/genomic/GCA_000883975.1_ViralProj38495_genomic.csv	viral_prettified
GCA_000883995.1	/storage/group/izg5139/default/external/quadrupia_database/g4/g4db_everything/viral_prettified/genomic/GCA_000883995.1_ViralProj38541_genomic.csv	viral_prettified
GCA_000884015.1	/storage/group/izg5139/default/external/quadrupia_database/g4/g4db_everything/viral_prettified/genomic/GCA_000884015.1_ViralProj38845_genomic.csv	viral_prettified
GCA_000884095.1	/storage/group/izg5139/default/external/quadrupia_database/g4/g4db_everything/viral_prettified/genomic/GCA_000884095.1_ViralMultiSegProj39595_genomic.csv	viral_prettified
GCA_000884115.1	/storage/group/izg5139/default/external/quadrupia_database/g4/g4db_everything/viral_prettified/genomic/GCA_000884115.1_ViralProj39609_genomic.csv	viral_prettified
GCA_000884155.1	/storage/group/izg5139/default/external/quadrupia_database/g4/g4db_everything/viral_prettified/genomic/GCA_000884155.1_ViralProj39625_genomic.csv	viral_prettified
GCA_000884175.1	/storage/group/izg5139/default/external/quadrupia_database/g4/g4db_everything/viral_prettified/genomic/GCA_000884175.1_ViralProj39691_genomic.csv	viral_prettified
GCA_000884215.1	/storage/group/izg5139/default/external/quadrupia_database/g4/g4db_everything/viral_prettified/genomic/GCA_000884215.1_ViralMultiSegProj39929_genomic.csv	viral_prettified
GCA_000884235.1	/storage/group/izg5139/default/external/quadrupia_database/g4/g4db_everything/viral_prettified/genomic/GCA_000884235.1_ViralMultiSegProj39973_genomic.csv	viral_prettified
GCA_000884355.1	/storage/group/izg5139/default/external/quadrupia_database/g4/g4db_everything/viral_prettified/genomic/GCA_000884355.1_ViralMultiSegProj40661_genomic.csv	viral_prettified
GCA_000884375.1	/storage/group/izg5139/default/external/quadrupia_database/g4/g4db_everything/viral_prettified/genomic/GCA_000884375.1_ViralMultiSegProj41175_genomic.csv	viral_prettified
GCA_000884395.1	/storage/group/izg5139/default/external/quadrupia_database/g4/g4db_everything/viral_prettified/genomic/GCA_000884395.1_ViralProj41413_genomic.csv	viral_prettified
GCA_000884435.1	/storage/group/izg5139/default/external/quadrupia_database/g4/g4db_everything/viral_prettified/genomic/GCA_000884435.1_ViralProj41623_genomic.csv	viral_prettified
GCA_000884515.1	/storage/group/izg5139/default/external/quadrupia_database/g4/g4db_everything/viral_prettified/genomic/GCA_000884515.1_ViralProj42701_genomic.csv	viral_prettified
GCA_000884535.1	/storage/group/izg5139/default/external/quadrupia_database/g4/g4db_everything/viral_prettified/genomic/GCA_000884535.1_ViralProj42779_genomic.csv	viral_prettified
GCA_000884555.1	/storage/group/izg5139/default/external/quadrupia_database/g4/g4db_everything/viral_prettified/genomic/GCA_000884555.1_ViralProj42787_genomic.csv	viral_prettified
GCA_000884675.1	/storage/group/izg5139/default/external/quadrupia_database/g4/g4db_everything/viral_prettified/genomic/GCA_000884675.1_ViralProj45935_genomic.csv	viral_prettified
GCA_000884735.1	/storage/group/izg5139/default/external/quadrupia_database/g4/g4db_everything/viral_prettified/genomic/GCA_000884735.1_ViralProj36669_genomic.csv	viral_prettified
GCA_000884835.1	/storage/group/izg5139/default/external/quadrupia_database/g4/g4db_everything/viral_prettified/genomic/GCA_000884835.1_ViralProj38085_genomic.csv	viral_prettified
GCA_000884895.1	/storage/group/izg5139/default/external/quadrupia_database/g4/g4db_everything/viral_prettified/genomic/GCA_000884895.1_ViralProj38299_genomic.csv	viral_prettified
GCA_000884935.1	/storage/group/izg5139/default/external/quadrupia_database/g4/g4db_everything/viral_prettified/genomic/GCA_000884935.1_ViralProj38463_genomic.csv	viral_prettified
GCA_000884975.1	/storage/group/izg5139/default/external/quadrupia_database/g4/g4db_everything/viral_prettified/genomic/GCA_000884975.1_ViralProj38669_genomic.csv	viral_prettified
GCA_000885075.1	/storage/group/izg5139/default/external/quadrupia_database/g4/g4db_everything/viral_prettified/genomic/GCA_000885075.1_ViralProj39605_genomic.csv	viral_prettified
GCA_000885175.1	/storage/group/izg5139/default/external/quadrupia_database/g4/g4db_everything/viral_prettified/genomic/GCA_000885175.1_ViralMultiSegProj39867_genomic.csv	viral_prettified
GCA_000885215.1	/storage/group/izg5139/default/external/quadrupia_database/g4/g4db_everything/viral_prettified/genomic/GCA_000885215.1_ViralMultiSegProj39977_genomic.csv	viral_prettified
GCA_000885295.1	/storage/group/izg5139/default/external/quadrupia_database/g4/g4db_everything/viral_prettified/genomic/GCA_000885295.1_ViralMultiSegProj40329_genomic.csv	viral_prettified
GCA_000885315.1	/storage/group/izg5139/default/external/quadrupia_database/g4/g4db_everything/viral_prettified/genomic/GCA_000885315.1_ViralProj40629_genomic.csv	viral_prettified
GCA_000885355.1	/storage/group/izg5139/default/external/quadrupia_database/g4/g4db_everything/viral_prettified/genomic/GCA_000885355.1_ViralProj41305_genomic.csv	viral_prettified
GCA_000885495.1	/storage/group/izg5139/default/external/quadrupia_database/g4/g4db_everything/viral_prettified/genomic/GCA_000885495.1_ViralProj42743_genomic.csv	viral_prettified
GCA_000885735.1	/storage/group/izg5139/default/external/quadrupia_database/g4/g4db_everything/viral_prettified/genomic/GCA_000885735.1_ViralProj39611_genomic.csv	viral_prettified
GCA_000885755.1	/storage/group/izg5139/default/external/quadrupia_database/g4/g4db_everything/viral_prettified/genomic/GCA_000885755.1_ViralProj39619_genomic.csv	viral_prettified
GCA_000885835.1	/storage/group/izg5139/default/external/quadrupia_database/g4/g4db_everything/viral_prettified/genomic/GCA_000885835.1_ViralProj39931_genomic.csv	viral_prettified
GCA_000885875.1	/storage/group/izg5139/default/external/quadrupia_database/g4/g4db_everything/viral_prettified/genomic/GCA_000885875.1_ViralMultiSegProj40117_genomic.csv	viral_prettified
GCA_000885935.1	/storage/group/izg5139/default/external/quadrupia_database/g4/g4db_everything/viral_prettified/genomic/GCA_000885935.1_ViralMultiSegProj40327_genomic.csv	viral_prettified
GCA_000885955.1	/storage/group/izg5139/default/external/quadrupia_database/g4/g4db_everything/viral_prettified/genomic/GCA_000885955.1_ViralMultiSegProj40419_genomic.csv	viral_prettified
GCA_000885995.1	/storage/group/izg5139/default/external/quadrupia_database/g4/g4db_everything/viral_prettified/genomic/GCA_000885995.1_ViralProj41303_genomic.csv	viral_prettified
GCA_000886055.1	/storage/group/izg5139/default/external/quadrupia_database/g4/g4db_everything/viral_prettified/genomic/GCA_000886055.1_ViralProj41625_genomic.csv	viral_prettified
GCA_000886115.1	/storage/group/izg5139/default/external/quadrupia_database/g4/g4db_everything/viral_prettified/genomic/GCA_000886115.1_ViralProj42593_genomic.csv	viral_prettified
GCA_000886335.1	/storage/group/izg5139/default/external/quadrupia_database/g4/g4db_everything/viral_prettified/genomic/GCA_000886335.1_ViralProj47931_genomic.csv	viral_prettified
GCA_000886435.1	/storage/group/izg5139/default/external/quadrupia_database/g4/g4db_everything/viral_prettified/genomic/GCA_000886435.1_ViralProj38431_genomic.csv	viral_prettified
GCA_000886515.1	/storage/group/izg5139/default/external/quadrupia_database/g4/g4db_everything/viral_prettified/genomic/GCA_000886515.1_ViralProj39313_genomic.csv	viral_prettified
GCA_000886555.1	/storage/group/izg5139/default/external/quadrupia_database/g4/g4db_everything/viral_prettified/genomic/GCA_000886555.1_ViralProj39583_genomic.csv	viral_prettified
GCA_000886575.1	/storage/group/izg5139/default/external/quadrupia_database/g4/g4db_everything/viral_prettified/genomic/GCA_000886575.1_ViralProj39593_genomic.csv	viral_prettified
GCA_000886615.1	/storage/group/izg5139/default/external/quadrupia_database/g4/g4db_everything/viral_prettified/genomic/GCA_000886615.1_ViralProj39615_genomic.csv	viral_prettified
GCA_000886635.1	/storage/group/izg5139/default/external/quadrupia_database/g4/g4db_everything/viral_prettified/genomic/GCA_000886635.1_ViralProj39623_genomic.csv	viral_prettified
GCA_000886655.1	/storage/group/izg5139/default/external/quadrupia_database/g4/g4db_everything/viral_prettified/genomic/GCA_000886655.1_ViralProj39631_genomic.csv	viral_prettified
GCA_000886755.1	/storage/group/izg5139/default/external/quadrupia_database/g4/g4db_everything/viral_prettified/genomic/GCA_000886755.1_ViralProj40231_genomic.csv	viral_prettified
GCA_000886835.1	/storage/group/izg5139/default/external/quadrupia_database/g4/g4db_everything/viral_prettified/genomic/GCA_000886835.1_ViralProj40631_genomic.csv	viral_prettified
GCA_000886875.1	/storage/group/izg5139/default/external/quadrupia_database/g4/g4db_everything/viral_prettified/genomic/GCA_000886875.1_ViralProj41599_genomic.csv	viral_prettified
GCA_000886895.1	/storage/group/izg5139/default/external/quadrupia_database/g4/g4db_everything/viral_prettified/genomic/GCA_000886895.1_ViralProj41611_genomic.csv	viral_prettified
GCA_000886955.1	/storage/group/izg5139/default/external/quadrupia_database/g4/g4db_everything/viral_prettified/genomic/GCA_000886955.1_ViralProj42507_genomic.csv	viral_prettified
GCA_000886995.1	/storage/group/izg5139/default/external/quadrupia_database/g4/g4db_everything/viral_prettified/genomic/GCA_000886995.1_ViralProj42745_genomic.csv	viral_prettified
GCA_000887135.1	/storage/group/izg5139/default/external/quadrupia_database/g4/g4db_everything/viral_prettified/genomic/GCA_000887135.1_ViralProj45933_genomic.csv	viral_prettified
GCA_000887195.1	/storage/group/izg5139/default/external/quadrupia_database/g4/g4db_everything/viral_prettified/genomic/GCA_000887195.1_ViralProj47861_genomic.csv	viral_prettified
GCA_000887275.1	/storage/group/izg5139/default/external/quadrupia_database/g4/g4db_everything/viral_prettified/genomic/GCA_000887275.1_ViralProj48159_genomic.csv	viral_prettified
GCA_000887315.1	/storage/group/izg5139/default/external/quadrupia_database/g4/g4db_everything/viral_prettified/genomic/GCA_000887315.1_ViralProj48175_genomic.csv	viral_prettified
GCA_000887355.1	/storage/group/izg5139/default/external/quadrupia_database/g4/g4db_everything/viral_prettified/genomic/GCA_000887355.1_ViralProj48193_genomic.csv	viral_prettified
GCA_000887435.1	/storage/group/izg5139/default/external/quadrupia_database/g4/g4db_everything/viral_prettified/genomic/GCA_000887435.1_ViralProj49715_genomic.csv	viral_prettified
GCA_000887455.1	/storage/group/izg5139/default/external/quadrupia_database/g4/g4db_everything/viral_prettified/genomic/GCA_000887455.1_ViralProj50429_genomic.csv	viral_prettified
GCA_000887515.1	/storage/group/izg5139/default/external/quadrupia_database/g4/g4db_everything/viral_prettified/genomic/GCA_000887515.1_ViralMultiSegProj51415_genomic.csv	viral_prettified
GCA_000887595.1	/storage/group/izg5139/default/external/quadrupia_database/g4/g4db_everything/viral_prettified/genomic/GCA_000887595.1_ViralProj51751_genomic.csv	viral_prettified
GCA_000887655.1	/storage/group/izg5139/default/external/quadrupia_database/g4/g4db_everything/viral_prettified/genomic/GCA_000887655.1_ViralProj53499_genomic.csv	viral_prettified
GCA_000887695.1	/storage/group/izg5139/default/external/quadrupia_database/g4/g4db_everything/viral_prettified/genomic/GCA_000887695.1_ViralProj56023_genomic.csv	viral_prettified
GCA_000887755.1	/storage/group/izg5139/default/external/quadrupia_database/g4/g4db_everything/viral_prettified/genomic/GCA_000887755.1_ViralProj60117_genomic.csv	viral_prettified
GCA_000887775.1	/storage/group/izg5139/default/external/quadrupia_database/g4/g4db_everything/viral_prettified/genomic/GCA_000887775.1_ViralProj60361_genomic.csv	viral_prettified
GCA_000887815.1	/storage/group/izg5139/default/external/quadrupia_database/g4/g4db_everything/viral_prettified/genomic/GCA_000887815.1_ViralProj60733_genomic.csv	viral_prettified
GCA_000887875.1	/storage/group/izg5139/default/external/quadrupia_database/g4/g4db_everything/viral_prettified/genomic/GCA_000887875.1_ViralProj61121_genomic.csv	viral_prettified
GCA_000887915.1	/storage/group/izg5139/default/external/quadrupia_database/g4/g4db_everything/viral_prettified/genomic/GCA_000887915.1_ViralProj61775_genomic.csv	viral_prettified
GCA_000887935.1	/storage/group/izg5139/default/external/quadrupia_database/g4/g4db_everything/viral_prettified/genomic/GCA_000887935.1_ViralProj61853_genomic.csv	viral_prettified
GCA_000887955.1	/storage/group/izg5139/default/external/quadrupia_database/g4/g4db_everything/viral_prettified/genomic/GCA_000887955.1_ViralMultiSegProj61861_genomic.csv	viral_prettified
GCA_000887975.1	/storage/group/izg5139/default/external/quadrupia_database/g4/g4db_everything/viral_prettified/genomic/GCA_000887975.1_ViralProj61909_genomic.csv	viral_prettified
GCA_000888115.1	/storage/group/izg5139/default/external/quadrupia_database/g4/g4db_everything/viral_prettified/genomic/GCA_000888115.1_ViralProj45931_genomic.csv	viral_prettified
GCA_000888315.1	/storage/group/izg5139/default/external/quadrupia_database/g4/g4db_everything/viral_prettified/genomic/GCA_000888315.1_ViralProj48189_genomic.csv	viral_prettified
GCA_000888495.1	/storage/group/izg5139/default/external/quadrupia_database/g4/g4db_everything/viral_prettified/genomic/GCA_000888495.1_ViralProj51559_genomic.csv	viral_prettified
GCA_000888515.1	/storage/group/izg5139/default/external/quadrupia_database/g4/g4db_everything/viral_prettified/genomic/GCA_000888515.1_ViralMultiSegProj51627_genomic.csv	viral_prettified
GCA_000888535.1	/storage/group/izg5139/default/external/quadrupia_database/g4/g4db_everything/viral_prettified/genomic/GCA_000888535.1_ViralProj51671_genomic.csv	viral_prettified
GCA_000888595.1	/storage/group/izg5139/default/external/quadrupia_database/g4/g4db_everything/viral_prettified/genomic/GCA_000888595.1_ViralProj52633_genomic.csv	viral_prettified
GCA_000888675.1	/storage/group/izg5139/default/external/quadrupia_database/g4/g4db_everything/viral_prettified/genomic/GCA_000888675.1_ViralProj56065_genomic.csv	viral_prettified
GCA_000888695.1	/storage/group/izg5139/default/external/quadrupia_database/g4/g4db_everything/viral_prettified/genomic/GCA_000888695.1_ViralProj59507_genomic.csv	viral_prettified
GCA_000888715.1	/storage/group/izg5139/default/external/quadrupia_database/g4/g4db_everything/viral_prettified/genomic/GCA_000888715.1_ViralProj60043_genomic.csv	viral_prettified
GCA_000888755.1	/storage/group/izg5139/default/external/quadrupia_database/g4/g4db_everything/viral_prettified/genomic/GCA_000888755.1_ViralProj60121_genomic.csv	viral_prettified
GCA_000888775.1	/storage/group/izg5139/default/external/quadrupia_database/g4/g4db_everything/viral_prettified/genomic/GCA_000888775.1_ViralProj60623_genomic.csv	viral_prettified
GCA_000888795.1	/storage/group/izg5139/default/external/quadrupia_database/g4/g4db_everything/viral_prettified/genomic/GCA_000888795.1_ViralProj60649_genomic.csv	viral_prettified
GCA_000888815.1	/storage/group/izg5139/default/external/quadrupia_database/g4/g4db_everything/viral_prettified/genomic/GCA_000888815.1_ViralProj60749_genomic.csv	viral_prettified
GCA_000888855.1	/storage/group/izg5139/default/external/quadrupia_database/g4/g4db_everything/viral_prettified/genomic/GCA_000888855.1_ViralProj61097_genomic.csv	viral_prettified
GCA_000888975.1	/storage/group/izg5139/default/external/quadrupia_database/g4/g4db_everything/viral_prettified/genomic/GCA_000888975.1_ViralProj48177_genomic.csv	viral_prettified
GCA_000889115.1	/storage/group/izg5139/default/external/quadrupia_database/g4/g4db_everything/viral_prettified/genomic/GCA_000889115.1_ViralProj50559_genomic.csv	viral_prettified
GCA_000889175.1	/storage/group/izg5139/default/external/quadrupia_database/g4/g4db_everything/viral_prettified/genomic/GCA_000889175.1_ViralProj51557_genomic.csv	viral_prettified
GCA_000889255.1	/storage/group/izg5139/default/external/quadrupia_database/g4/g4db_everything/viral_prettified/genomic/GCA_000889255.1_ViralProj51789_genomic.csv	viral_prettified
GCA_000889275.1	/storage/group/izg5139/default/external/quadrupia_database/g4/g4db_everything/viral_prettified/genomic/GCA_000889275.1_ViralProj52631_genomic.csv	viral_prettified
GCA_000889295.1	/storage/group/izg5139/default/external/quadrupia_database/g4/g4db_everything/viral_prettified/genomic/GCA_000889295.1_ViralProj52813_genomic.csv	viral_prettified
GCA_000889315.1	/storage/group/izg5139/default/external/quadrupia_database/g4/g4db_everything/viral_prettified/genomic/GCA_000889315.1_ViralProj53503_genomic.csv	viral_prettified
GCA_000889335.1	/storage/group/izg5139/default/external/quadrupia_database/g4/g4db_everything/viral_prettified/genomic/GCA_000889335.1_ViralProj56017_genomic.csv	viral_prettified
GCA_000889375.1	/storage/group/izg5139/default/external/quadrupia_database/g4/g4db_everything/viral_prettified/genomic/GCA_000889375.1_ViralProj59505_genomic.csv	viral_prettified
GCA_000889415.1	/storage/group/izg5139/default/external/quadrupia_database/g4/g4db_everything/viral_prettified/genomic/GCA_000889415.1_ViralProj60049_genomic.csv	viral_prettified
GCA_000889435.1	/storage/group/izg5139/default/external/quadrupia_database/g4/g4db_everything/viral_prettified/genomic/GCA_000889435.1_ViralProj60119_genomic.csv	viral_prettified
GCA_000889455.1	/storage/group/izg5139/default/external/quadrupia_database/g4/g4db_everything/viral_prettified/genomic/GCA_000889455.1_ViralMultiSegProj60383_genomic.csv	viral_prettified
GCA_000889475.1	/storage/group/izg5139/default/external/quadrupia_database/g4/g4db_everything/viral_prettified/genomic/GCA_000889475.1_ViralProj60629_genomic.csv	viral_prettified
GCA_000889495.1	/storage/group/izg5139/default/external/quadrupia_database/g4/g4db_everything/viral_prettified/genomic/GCA_000889495.1_ViralProj60747_genomic.csv	viral_prettified
GCA_000889535.1	/storage/group/izg5139/default/external/quadrupia_database/g4/g4db_everything/viral_prettified/genomic/GCA_000889535.1_ViralProj61089_genomic.csv	viral_prettified
GCA_000889575.1	/storage/group/izg5139/default/external/quadrupia_database/g4/g4db_everything/viral_prettified/genomic/GCA_000889575.1_ViralProj61555_genomic.csv	viral_prettified
GCA_000889595.1	/storage/group/izg5139/default/external/quadrupia_database/g4/g4db_everything/viral_prettified/genomic/GCA_000889595.1_ViralProj61777_genomic.csv	viral_prettified
GCA_000889635.1	/storage/group/izg5139/default/external/quadrupia_database/g4/g4db_everything/viral_prettified/genomic/GCA_000889635.1_ViralProj61903_genomic.csv	viral_prettified
GCA_000889655.1	/storage/group/izg5139/default/external/quadrupia_database/g4/g4db_everything/viral_prettified/genomic/GCA_000889655.1_ViralProj61947_genomic.csv	viral_prettified
GCA_000889715.1	/storage/group/izg5139/default/external/quadrupia_database/g4/g4db_everything/viral_prettified/genomic/GCA_000889715.1_ViralMultiSegProj62263_genomic.csv	viral_prettified
GCA_000889895.1	/storage/group/izg5139/default/external/quadrupia_database/g4/g4db_everything/viral_prettified/genomic/GCA_000889895.1_ViralProj48387_genomic.csv	viral_prettified
GCA_000889995.1	/storage/group/izg5139/default/external/quadrupia_database/g4/g4db_everything/viral_prettified/genomic/GCA_000889995.1_ViralProj50567_genomic.csv	viral_prettified
GCA_000890035.1	/storage/group/izg5139/default/external/quadrupia_database/g4/g4db_everything/viral_prettified/genomic/GCA_000890035.1_ViralProj51413_genomic.csv	viral_prettified
GCA_000890115.1	/storage/group/izg5139/default/external/quadrupia_database/g4/g4db_everything/viral_prettified/genomic/GCA_000890115.1_ViralProj51741_genomic.csv	viral_prettified
GCA_000890155.1	/storage/group/izg5139/default/external/quadrupia_database/g4/g4db_everything/viral_prettified/genomic/GCA_000890155.1_ViralMultiSegProj52635_genomic.csv	viral_prettified
GCA_000890215.1	/storage/group/izg5139/default/external/quadrupia_database/g4/g4db_everything/viral_prettified/genomic/GCA_000890215.1_ViralProj56021_genomic.csv	viral_prettified
GCA_000890255.1	/storage/group/izg5139/default/external/quadrupia_database/g4/g4db_everything/viral_prettified/genomic/GCA_000890255.1_ViralProj60045_genomic.csv	viral_prettified
GCA_000890275.1	/storage/group/izg5139/default/external/quadrupia_database/g4/g4db_everything/viral_prettified/genomic/GCA_000890275.1_ViralProj60115_genomic.csv	viral_prettified
GCA_000890315.1	/storage/group/izg5139/default/external/quadrupia_database/g4/g4db_everything/viral_prettified/genomic/GCA_000890315.1_ViralProj60625_genomic.csv	viral_prettified
GCA_000890355.1	/storage/group/izg5139/default/external/quadrupia_database/g4/g4db_everything/viral_prettified/genomic/GCA_000890355.1_ViralProj60751_genomic.csv	viral_prettified
GCA_000890435.1	/storage/group/izg5139/default/external/quadrupia_database/g4/g4db_everything/viral_prettified/genomic/GCA_000890435.1_ViralProj61559_genomic.csv	viral_prettified
GCA_000890455.1	/storage/group/izg5139/default/external/quadrupia_database/g4/g4db_everything/viral_prettified/genomic/GCA_000890455.1_ViralProj61851_genomic.csv	viral_prettified
GCA_000890495.1	/storage/group/izg5139/default/external/quadrupia_database/g4/g4db_everything/viral_prettified/genomic/GCA_000890495.1_ViralProj61907_genomic.csv	viral_prettified
GCA_000890515.1	/storage/group/izg5139/default/external/quadrupia_database/g4/g4db_everything/viral_prettified/genomic/GCA_000890515.1_ViralProj61951_genomic.csv	viral_prettified
GCA_000890735.1	/storage/group/izg5139/default/external/quadrupia_database/g4/g4db_everything/viral_prettified/genomic/GCA_000890735.1_ViralProj64545_genomic.csv	viral_prettified
GCA_000890935.1	/storage/group/izg5139/default/external/quadrupia_database/g4/g4db_everything/viral_prettified/genomic/GCA_000890935.1_ViralProj65305_genomic.csv	viral_prettified
GCA_000891055.1	/storage/group/izg5139/default/external/quadrupia_database/g4/g4db_everything/viral_prettified/genomic/GCA_000891055.1_ViralMultiSegProj66547_genomic.csv	viral_prettified
GCA_000891075.1	/storage/group/izg5139/default/external/quadrupia_database/g4/g4db_everything/viral_prettified/genomic/GCA_000891075.1_ViralProj66609_genomic.csv	viral_prettified
GCA_000891095.1	/storage/group/izg5139/default/external/quadrupia_database/g4/g4db_everything/viral_prettified/genomic/GCA_000891095.1_ViralProj66617_genomic.csv	viral_prettified
GCA_000891195.1	/storage/group/izg5139/default/external/quadrupia_database/g4/g4db_everything/viral_prettified/genomic/GCA_000891195.1_ViralProj68059_genomic.csv	viral_prettified
GCA_000891275.1	/storage/group/izg5139/default/external/quadrupia_database/g4/g4db_everything/viral_prettified/genomic/GCA_000891275.1_ViralMultiSegProj71165_genomic.csv	viral_prettified
GCA_000891355.1	/storage/group/izg5139/default/external/quadrupia_database/g4/g4db_everything/viral_prettified/genomic/GCA_000891355.1_ViralProj73083_genomic.csv	viral_prettified
GCA_000891395.1	/storage/group/izg5139/default/external/quadrupia_database/g4/g4db_everything/viral_prettified/genomic/GCA_000891395.1_ViralProj61557_genomic.csv	viral_prettified
GCA_000891415.1	/storage/group/izg5139/default/external/quadrupia_database/g4/g4db_everything/viral_prettified/genomic/GCA_000891415.1_ViralProj61781_genomic.csv	viral_prettified
GCA_000891455.1	/storage/group/izg5139/default/external/quadrupia_database/g4/g4db_everything/viral_prettified/genomic/GCA_000891455.1_ViralProj61905_genomic.csv	viral_prettified
GCA_000891495.1	/storage/group/izg5139/default/external/quadrupia_database/g4/g4db_everything/viral_prettified/genomic/GCA_000891495.1_ViralProj62175_genomic.csv	viral_prettified
GCA_000891595.1	/storage/group/izg5139/default/external/quadrupia_database/g4/g4db_everything/viral_prettified/genomic/GCA_000891595.1_ViralMultiSegProj62875_genomic.csv	viral_prettified
GCA_000891675.1	/storage/group/izg5139/default/external/quadrupia_database/g4/g4db_everything/viral_prettified/genomic/GCA_000891675.1_ViralProj64493_genomic.csv	viral_prettified
GCA_000891695.1	/storage/group/izg5139/default/external/quadrupia_database/g4/g4db_everything/viral_prettified/genomic/GCA_000891695.1_ViralProj64541_genomic.csv	viral_prettified
GCA_000891715.1	/storage/group/izg5139/default/external/quadrupia_database/g4/g4db_everything/viral_prettified/genomic/GCA_000891715.1_ViralProj64549_genomic.csv	viral_prettified
GCA_000891875.2	/storage/group/izg5139/default/external/quadrupia_database/g4/g4db_everything/viral_prettified/genomic/GCA_000891875.2_ViralMultiSegProj64937_genomic.csv	viral_prettified
GCA_000892015.1	/storage/group/izg5139/default/external/quadrupia_database/g4/g4db_everything/viral_prettified/genomic/GCA_000892015.1_ViralMultiSegProj66459_genomic.csv	viral_prettified
GCA_000892055.1	/storage/group/izg5139/default/external/quadrupia_database/g4/g4db_everything/viral_prettified/genomic/GCA_000892055.1_ViralProj66613_genomic.csv	viral_prettified
GCA_000892235.1	/storage/group/izg5139/default/external/quadrupia_database/g4/g4db_everything/viral_prettified/genomic/GCA_000892235.1_ViralProj62639_genomic.csv	viral_prettified
GCA_000892255.1	/storage/group/izg5139/default/external/quadrupia_database/g4/g4db_everything/viral_prettified/genomic/GCA_000892255.1_ViralProj62755_genomic.csv	viral_prettified
GCA_000892335.1	/storage/group/izg5139/default/external/quadrupia_database/g4/g4db_everything/viral_prettified/genomic/GCA_000892335.1_ViralProj64491_genomic.csv	viral_prettified
GCA_000892355.1	/storage/group/izg5139/default/external/quadrupia_database/g4/g4db_everything/viral_prettified/genomic/GCA_000892355.1_ViralProj64539_genomic.csv	viral_prettified
GCA_000892555.1	/storage/group/izg5139/default/external/quadrupia_database/g4/g4db_everything/viral_prettified/genomic/GCA_000892555.1_ViralProj65275_genomic.csv	viral_prettified
GCA_000892575.1	/storage/group/izg5139/default/external/quadrupia_database/g4/g4db_everything/viral_prettified/genomic/GCA_000892575.1_ViralProj65307_genomic.csv	viral_prettified
GCA_000892595.1	/storage/group/izg5139/default/external/quadrupia_database/g4/g4db_everything/viral_prettified/genomic/GCA_000892595.1_ViralProj65813_genomic.csv	viral_prettified
GCA_000892615.1	/storage/group/izg5139/default/external/quadrupia_database/g4/g4db_everything/viral_prettified/genomic/GCA_000892615.1_ViralProj65821_genomic.csv	viral_prettified
GCA_000892695.1	/storage/group/izg5139/default/external/quadrupia_database/g4/g4db_everything/viral_prettified/genomic/GCA_000892695.1_ViralMultiSegProj66549_genomic.csv	viral_prettified
GCA_000892815.1	/storage/group/izg5139/default/external/quadrupia_database/g4/g4db_everything/viral_prettified/genomic/GCA_000892815.1_ViralProj67961_genomic.csv	viral_prettified
GCA_000892875.1	/storage/group/izg5139/default/external/quadrupia_database/g4/g4db_everything/viral_prettified/genomic/GCA_000892875.1_ViralProj70001_genomic.csv	viral_prettified
GCA_000892895.1	/storage/group/izg5139/default/external/quadrupia_database/g4/g4db_everything/viral_prettified/genomic/GCA_000892895.1_ViralProj70009_genomic.csv	viral_prettified
GCA_000893055.1	/storage/group/izg5139/default/external/quadrupia_database/g4/g4db_everything/viral_prettified/genomic/GCA_000893055.1_ViralProj74427_genomic.csv	viral_prettified
GCA_000893075.1	/storage/group/izg5139/default/external/quadrupia_database/g4/g4db_everything/viral_prettified/genomic/GCA_000893075.1_ViralProj62213_genomic.csv	viral_prettified
GCA_000893115.1	/storage/group/izg5139/default/external/quadrupia_database/g4/g4db_everything/viral_prettified/genomic/GCA_000893115.1_ViralProj62497_genomic.csv	viral_prettified
GCA_000893195.1	/storage/group/izg5139/default/external/quadrupia_database/g4/g4db_everything/viral_prettified/genomic/GCA_000893195.1_ViralProj63437_genomic.csv	viral_prettified
GCA_000893215.1	/storage/group/izg5139/default/external/quadrupia_database/g4/g4db_everything/viral_prettified/genomic/GCA_000893215.1_ViralProj63625_genomic.csv	viral_prettified
GCA_000893335.1	/storage/group/izg5139/default/external/quadrupia_database/g4/g4db_everything/viral_prettified/genomic/GCA_000893335.1_ViralProj64617_genomic.csv	viral_prettified
GCA_000893395.1	/storage/group/izg5139/default/external/quadrupia_database/g4/g4db_everything/viral_prettified/genomic/GCA_000893395.1_ViralProj64717_genomic.csv	viral_prettified
GCA_000893435.1	/storage/group/izg5139/default/external/quadrupia_database/g4/g4db_everything/viral_prettified/genomic/GCA_000893435.1_ViralProj65201_genomic.csv	viral_prettified
GCA_000893475.1	/storage/group/izg5139/default/external/quadrupia_database/g4/g4db_everything/viral_prettified/genomic/GCA_000893475.1_ViralProj65809_genomic.csv	viral_prettified
GCA_000893575.1	/storage/group/izg5139/default/external/quadrupia_database/g4/g4db_everything/viral_prettified/genomic/GCA_000893575.1_ViralProj66545_genomic.csv	viral_prettified
GCA_000893595.1	/storage/group/izg5139/default/external/quadrupia_database/g4/g4db_everything/viral_prettified/genomic/GCA_000893595.1_ViralMultiSegProj66565_genomic.csv	viral_prettified
GCA_000893615.1	/storage/group/izg5139/default/external/quadrupia_database/g4/g4db_everything/viral_prettified/genomic/GCA_000893615.1_ViralProj66615_genomic.csv	viral_prettified
GCA_000893655.1	/storage/group/izg5139/default/external/quadrupia_database/g4/g4db_everything/viral_prettified/genomic/GCA_000893655.1_ViralProj67111_genomic.csv	viral_prettified
GCA_000893755.1	/storage/group/izg5139/default/external/quadrupia_database/g4/g4db_everything/viral_prettified/genomic/GCA_000893755.1_ViralProj68437_genomic.csv	viral_prettified
GCA_000893795.1	/storage/group/izg5139/default/external/quadrupia_database/g4/g4db_everything/viral_prettified/genomic/GCA_000893795.1_ViralProj71143_genomic.csv	viral_prettified
GCA_000893855.1	/storage/group/izg5139/default/external/quadrupia_database/g4/g4db_everything/viral_prettified/genomic/GCA_000893855.1_ViralProj72391_genomic.csv	viral_prettified
GCA_000894055.1	/storage/group/izg5139/default/external/quadrupia_database/g4/g4db_everything/viral_prettified/genomic/GCA_000894055.1_ViralProj77935_genomic.csv	viral_prettified
GCA_000894095.1	/storage/group/izg5139/default/external/quadrupia_database/g4/g4db_everything/viral_prettified/genomic/GCA_000894095.1_ViralProj78927_genomic.csv	viral_prettified
GCA_000894135.1	/storage/group/izg5139/default/external/quadrupia_database/g4/g4db_everything/viral_prettified/genomic/GCA_000894135.1_ViralProj80873_genomic.csv	viral_prettified
GCA_000894195.1	/storage/group/izg5139/default/external/quadrupia_database/g4/g4db_everything/viral_prettified/genomic/GCA_000894195.1_ViralMultiSegProj81005_genomic.csv	viral_prettified
GCA_000894215.1	/storage/group/izg5139/default/external/quadrupia_database/g4/g4db_everything/viral_prettified/genomic/GCA_000894215.1_ViralMultiSegProj81031_genomic.csv	viral_prettified
GCA_000894395.1	/storage/group/izg5139/default/external/quadrupia_database/g4/g4db_everything/viral_prettified/genomic/GCA_000894395.1_ViralProj88121_genomic.csv	viral_prettified
GCA_000894535.1	/storage/group/izg5139/default/external/quadrupia_database/g4/g4db_everything/viral_prettified/genomic/GCA_000894535.1_ViralProj157807_genomic.csv	viral_prettified
GCA_000894555.1	/storage/group/izg5139/default/external/quadrupia_database/g4/g4db_everything/viral_prettified/genomic/GCA_000894555.1_ViralProj162491_genomic.csv	viral_prettified
GCA_000894595.1	/storage/group/izg5139/default/external/quadrupia_database/g4/g4db_everything/viral_prettified/genomic/GCA_000894595.1_ViralProj165737_genomic.csv	viral_prettified
GCA_000894695.1	/storage/group/izg5139/default/external/quadrupia_database/g4/g4db_everything/viral_prettified/genomic/GCA_000894695.1_ViralProj167580_genomic.csv	viral_prettified
GCA_000894735.2	/storage/group/izg5139/default/external/quadrupia_database/g4/g4db_everything/viral_prettified/genomic/GCA_000894735.2_ViralProj70003_genomic.csv	viral_prettified
GCA_000894775.1	/storage/group/izg5139/default/external/quadrupia_database/g4/g4db_everything/viral_prettified/genomic/GCA_000894775.1_ViralProj72145_genomic.csv	viral_prettified
GCA_000894795.1	/storage/group/izg5139/default/external/quadrupia_database/g4/g4db_everything/viral_prettified/genomic/GCA_000894795.1_ViralProj72381_genomic.csv	viral_prettified
GCA_000894815.1	/storage/group/izg5139/default/external/quadrupia_database/g4/g4db_everything/viral_prettified/genomic/GCA_000894815.1_ViralProj72389_genomic.csv	viral_prettified
GCA_000894875.2	/storage/group/izg5139/default/external/quadrupia_database/g4/g4db_everything/viral_prettified/genomic/GCA_000894875.2_ViralProj73689_genomic.csv	viral_prettified
GCA_000894935.1	/storage/group/izg5139/default/external/quadrupia_database/g4/g4db_everything/viral_prettified/genomic/GCA_000894935.1_ViralMultiSegProj76343_genomic.csv	viral_prettified
GCA_000895035.1	/storage/group/izg5139/default/external/quadrupia_database/g4/g4db_everything/viral_prettified/genomic/GCA_000895035.1_ViralProj77939_genomic.csv	viral_prettified
GCA_000895235.1	/storage/group/izg5139/default/external/quadrupia_database/g4/g4db_everything/viral_prettified/genomic/GCA_000895235.1_ViralProj81179_genomic.csv	viral_prettified
GCA_000895255.1	/storage/group/izg5139/default/external/quadrupia_database/g4/g4db_everything/viral_prettified/genomic/GCA_000895255.1_ViralProj81215_genomic.csv	viral_prettified
GCA_000895275.1	/storage/group/izg5139/default/external/quadrupia_database/g4/g4db_everything/viral_prettified/genomic/GCA_000895275.1_ViralProj82639_genomic.csv	viral_prettified
GCA_000895375.1	/storage/group/izg5139/default/external/quadrupia_database/g4/g4db_everything/viral_prettified/genomic/GCA_000895375.1_ViralProj89397_genomic.csv	viral_prettified
GCA_000895395.2	/storage/group/izg5139/default/external/quadrupia_database/g4/g4db_everything/viral_prettified/genomic/GCA_000895395.2_ViralProj109271_genomic.csv	viral_prettified
GCA_000895415.1	/storage/group/izg5139/default/external/quadrupia_database/g4/g4db_everything/viral_prettified/genomic/GCA_000895415.1_ViralProj109279_genomic.csv	viral_prettified
GCA_000895435.1	/storage/group/izg5139/default/external/quadrupia_database/g4/g4db_everything/viral_prettified/genomic/GCA_000895435.1_ViralProj124059_genomic.csv	viral_prettified
GCA_000895475.1	/storage/group/izg5139/default/external/quadrupia_database/g4/g4db_everything/viral_prettified/genomic/GCA_000895475.1_ViralProj157255_genomic.csv	viral_prettified
GCA_000895535.1	/storage/group/izg5139/default/external/quadrupia_database/g4/g4db_everything/viral_prettified/genomic/GCA_000895535.1_ViralProj162487_genomic.csv	viral_prettified
GCA_000895575.1	/storage/group/izg5139/default/external/quadrupia_database/g4/g4db_everything/viral_prettified/genomic/GCA_000895575.1_ViralProj76723_genomic.csv	viral_prettified
GCA_000895595.1	/storage/group/izg5139/default/external/quadrupia_database/g4/g4db_everything/viral_prettified/genomic/GCA_000895595.1_ViralProj76731_genomic.csv	viral_prettified
GCA_000895655.1	/storage/group/izg5139/default/external/quadrupia_database/g4/g4db_everything/viral_prettified/genomic/GCA_000895655.1_ViralProj77937_genomic.csv	viral_prettified
GCA_000895695.1	/storage/group/izg5139/default/external/quadrupia_database/g4/g4db_everything/viral_prettified/genomic/GCA_000895695.1_ViralProj78929_genomic.csv	viral_prettified
GCA_000895735.1	/storage/group/izg5139/default/external/quadrupia_database/g4/g4db_everything/viral_prettified/genomic/GCA_000895735.1_ViralProj80909_genomic.csv	viral_prettified
GCA_000895755.1	/storage/group/izg5139/default/external/quadrupia_database/g4/g4db_everything/viral_prettified/genomic/GCA_000895755.1_ViralProj80917_genomic.csv	viral_prettified
GCA_000895815.1	/storage/group/izg5139/default/external/quadrupia_database/g4/g4db_everything/viral_prettified/genomic/GCA_000895815.1_ViralProj81033_genomic.csv	viral_prettified
GCA_000896075.1	/storage/group/izg5139/default/external/quadrupia_database/g4/g4db_everything/viral_prettified/genomic/GCA_000896075.1_ViralProj129589_genomic.csv	viral_prettified
GCA_000896135.1	/storage/group/izg5139/default/external/quadrupia_database/g4/g4db_everything/viral_prettified/genomic/GCA_000896135.1_ViralProj159049_genomic.csv	viral_prettified
GCA_000896195.1	/storage/group/izg5139/default/external/quadrupia_database/g4/g4db_everything/viral_prettified/genomic/GCA_000896195.1_ViralProj165739_genomic.csv	viral_prettified
GCA_000896215.1	/storage/group/izg5139/default/external/quadrupia_database/g4/g4db_everything/viral_prettified/genomic/GCA_000896215.1_ViralMultiSegProj165747_genomic.csv	viral_prettified
GCA_000896255.1	/storage/group/izg5139/default/external/quadrupia_database/g4/g4db_everything/viral_prettified/genomic/GCA_000896255.1_ViralProj167573_genomic.csv	viral_prettified
GCA_000896295.1	/storage/group/izg5139/default/external/quadrupia_database/g4/g4db_everything/viral_prettified/genomic/GCA_000896295.1_ViralProj167581_genomic.csv	viral_prettified
GCA_000896355.1	/storage/group/izg5139/default/external/quadrupia_database/g4/g4db_everything/viral_prettified/genomic/GCA_000896355.1_ViralProj73825_genomic.csv	viral_prettified
GCA_000896455.1	/storage/group/izg5139/default/external/quadrupia_database/g4/g4db_everything/viral_prettified/genomic/GCA_000896455.1_ViralProj76735_genomic.csv	viral_prettified
GCA_000896495.1	/storage/group/izg5139/default/external/quadrupia_database/g4/g4db_everything/viral_prettified/genomic/GCA_000896495.1_ViralProj77137_genomic.csv	viral_prettified
GCA_000896575.1	/storage/group/izg5139/default/external/quadrupia_database/g4/g4db_everything/viral_prettified/genomic/GCA_000896575.1_ViralProj80771_genomic.csv	viral_prettified
GCA_000896655.1	/storage/group/izg5139/default/external/quadrupia_database/g4/g4db_everything/viral_prettified/genomic/GCA_000896655.1_ViralMultiSegProj81011_genomic.csv	viral_prettified
GCA_000896675.1	/storage/group/izg5139/default/external/quadrupia_database/g4/g4db_everything/viral_prettified/genomic/GCA_000896675.1_ViralProj81151_genomic.csv	viral_prettified
GCA_000896855.1	/storage/group/izg5139/default/external/quadrupia_database/g4/g4db_everything/viral_prettified/genomic/GCA_000896855.1_ViralProj89399_genomic.csv	viral_prettified
GCA_000896875.1	/storage/group/izg5139/default/external/quadrupia_database/g4/g4db_everything/viral_prettified/genomic/GCA_000896875.1_ViralProj109273_genomic.csv	viral_prettified
GCA_000896895.1	/storage/group/izg5139/default/external/quadrupia_database/g4/g4db_everything/viral_prettified/genomic/GCA_000896895.1_ViralProj109281_genomic.csv	viral_prettified
GCA_000896915.1	/storage/group/izg5139/default/external/quadrupia_database/g4/g4db_everything/viral_prettified/genomic/GCA_000896915.1_ViralProj124061_genomic.csv	viral_prettified
GCA_000896935.1	/storage/group/izg5139/default/external/quadrupia_database/g4/g4db_everything/viral_prettified/genomic/GCA_000896935.1_ViralProj157249_genomic.csv	viral_prettified
GCA_000897035.1	/storage/group/izg5139/default/external/quadrupia_database/g4/g4db_everything/viral_prettified/genomic/GCA_000897035.1_ViralProj162497_genomic.csv	viral_prettified
GCA_000897095.1	/storage/group/izg5139/default/external/quadrupia_database/g4/g4db_everything/viral_prettified/genomic/GCA_000897095.1_ViralProj167052_genomic.csv	viral_prettified
GCA_000897195.1	/storage/group/izg5139/default/external/quadrupia_database/g4/g4db_everything/viral_prettified/genomic/GCA_000897195.1_ViralProj167663_genomic.csv	viral_prettified
GCA_000897275.1	/storage/group/izg5139/default/external/quadrupia_database/g4/g4db_everything/viral_prettified/genomic/GCA_000897275.1_ViralMultiSegProj168523_genomic.csv	viral_prettified
GCA_000897295.1	/storage/group/izg5139/default/external/quadrupia_database/g4/g4db_everything/viral_prettified/genomic/GCA_000897295.1_ViralProj169228_genomic.csv	viral_prettified
GCA_000897335.1	/storage/group/izg5139/default/external/quadrupia_database/g4/g4db_everything/viral_prettified/genomic/GCA_000897335.1_ViralProj169556_genomic.csv	viral_prettified
GCA_000897375.1	/storage/group/izg5139/default/external/quadrupia_database/g4/g4db_everything/viral_prettified/genomic/GCA_000897375.1_ViralProj171011_genomic.csv	viral_prettified
GCA_000897455.1	/storage/group/izg5139/default/external/quadrupia_database/g4/g4db_everything/viral_prettified/genomic/GCA_000897455.1_ViralProj171982_genomic.csv	viral_prettified
GCA_000897515.1	/storage/group/izg5139/default/external/quadrupia_database/g4/g4db_everything/viral_prettified/genomic/GCA_000897515.1_ViralProj173050_genomic.csv	viral_prettified
GCA_000897535.1	/storage/group/izg5139/default/external/quadrupia_database/g4/g4db_everything/viral_prettified/genomic/GCA_000897535.1_ViralMultiSegProj173351_genomic.csv	viral_prettified
GCA_000897555.1	/storage/group/izg5139/default/external/quadrupia_database/g4/g4db_everything/viral_prettified/genomic/GCA_000897555.1_ViralProj173355_genomic.csv	viral_prettified
GCA_000897575.1	/storage/group/izg5139/default/external/quadrupia_database/g4/g4db_everything/viral_prettified/genomic/GCA_000897575.1_ViralMultiSegProj173359_genomic.csv	viral_prettified
GCA_000897635.1	/storage/group/izg5139/default/external/quadrupia_database/g4/g4db_everything/viral_prettified/genomic/GCA_000897635.1_ViralProj174779_genomic.csv	viral_prettified
GCA_000897675.1	/storage/group/izg5139/default/external/quadrupia_database/g4/g4db_everything/viral_prettified/genomic/GCA_000897675.1_ViralProj175590_genomic.csv	viral_prettified
GCA_000897715.1	/storage/group/izg5139/default/external/quadrupia_database/g4/g4db_everything/viral_prettified/genomic/GCA_000897715.1_ViralProj176549_genomic.csv	viral_prettified
GCA_000897875.1	/storage/group/izg5139/default/external/quadrupia_database/g4/g4db_everything/viral_prettified/genomic/GCA_000897875.1_ViralProj177544_genomic.csv	viral_prettified
GCA_000897895.1	/storage/group/izg5139/default/external/quadrupia_database/g4/g4db_everything/viral_prettified/genomic/GCA_000897895.1_ViralProj177549_genomic.csv	viral_prettified
GCA_000897915.1	/storage/group/izg5139/default/external/quadrupia_database/g4/g4db_everything/viral_prettified/genomic/GCA_000897915.1_ViralProj177901_genomic.csv	viral_prettified
GCA_000897935.1	/storage/group/izg5139/default/external/quadrupia_database/g4/g4db_everything/viral_prettified/genomic/GCA_000897935.1_ViralProj178075_genomic.csv	viral_prettified
GCA_000897955.1	/storage/group/izg5139/default/external/quadrupia_database/g4/g4db_everything/viral_prettified/genomic/GCA_000897955.1_ViralProj178562_genomic.csv	viral_prettified
GCA_000898035.1	/storage/group/izg5139/default/external/quadrupia_database/g4/g4db_everything/viral_prettified/genomic/GCA_000898035.1_ViralProj162495_genomic.csv	viral_prettified
GCA_000898155.1	/storage/group/izg5139/default/external/quadrupia_database/g4/g4db_everything/viral_prettified/genomic/GCA_000898155.1_ViralProj167578_genomic.csv	viral_prettified
GCA_000898255.1	/storage/group/izg5139/default/external/quadrupia_database/g4/g4db_everything/viral_prettified/genomic/GCA_000898255.1_ViralProj167869_genomic.csv	viral_prettified
GCA_000898335.1	/storage/group/izg5139/default/external/quadrupia_database/g4/g4db_everything/viral_prettified/genomic/GCA_000898335.1_ViralProj170047_genomic.csv	viral_prettified
GCA_000898375.1	/storage/group/izg5139/default/external/quadrupia_database/g4/g4db_everything/viral_prettified/genomic/GCA_000898375.1_ViralProj171956_genomic.csv	viral_prettified
GCA_000898415.1	/storage/group/izg5139/default/external/quadrupia_database/g4/g4db_everything/viral_prettified/genomic/GCA_000898415.1_ViralProj171976_genomic.csv	viral_prettified
GCA_000898455.1	/storage/group/izg5139/default/external/quadrupia_database/g4/g4db_everything/viral_prettified/genomic/GCA_000898455.1_ViralMultiSegProj172456_genomic.csv	viral_prettified
GCA_000898595.2	/storage/group/izg5139/default/external/quadrupia_database/g4/g4db_everything/viral_prettified/genomic/GCA_000898595.2_ViralProj174773_genomic.csv	viral_prettified
GCA_000898635.1	/storage/group/izg5139/default/external/quadrupia_database/g4/g4db_everything/viral_prettified/genomic/GCA_000898635.1_ViralProj174781_genomic.csv	viral_prettified
GCA_000898675.1	/storage/group/izg5139/default/external/quadrupia_database/g4/g4db_everything/viral_prettified/genomic/GCA_000898675.1_ViralProj175666_genomic.csv	viral_prettified
GCA_000898915.1	/storage/group/izg5139/default/external/quadrupia_database/g4/g4db_everything/viral_prettified/genomic/GCA_000898915.1_ViralProj169233_genomic.csv	viral_prettified
GCA_000898955.1	/storage/group/izg5139/default/external/quadrupia_database/g4/g4db_everything/viral_prettified/genomic/GCA_000898955.1_ViralProj170854_genomic.csv	viral_prettified
GCA_000898975.1	/storage/group/izg5139/default/external/quadrupia_database/g4/g4db_everything/viral_prettified/genomic/GCA_000898975.1_ViralProj171374_genomic.csv	viral_prettified
GCA_000899015.1	/storage/group/izg5139/default/external/quadrupia_database/g4/g4db_everything/viral_prettified/genomic/GCA_000899015.1_ViralProj171975_genomic.csv	viral_prettified
GCA_000899115.1	/storage/group/izg5139/default/external/quadrupia_database/g4/g4db_everything/viral_prettified/genomic/GCA_000899115.1_ViralProj173051_genomic.csv	viral_prettified
GCA_000899155.1	/storage/group/izg5139/default/external/quadrupia_database/g4/g4db_everything/viral_prettified/genomic/GCA_000899155.1_ViralMultiSegProj173356_genomic.csv	viral_prettified
GCA_000899175.1	/storage/group/izg5139/default/external/quadrupia_database/g4/g4db_everything/viral_prettified/genomic/GCA_000899175.1_ViralProj173861_genomic.csv	viral_prettified
GCA_000899195.1	/storage/group/izg5139/default/external/quadrupia_database/g4/g4db_everything/viral_prettified/genomic/GCA_000899195.1_ViralProj174510_genomic.csv	viral_prettified
GCA_000899295.1	/storage/group/izg5139/default/external/quadrupia_database/g4/g4db_everything/viral_prettified/genomic/GCA_000899295.1_ViralProj176433_genomic.csv	viral_prettified
GCA_000899495.1	/storage/group/izg5139/default/external/quadrupia_database/g4/g4db_everything/viral_prettified/genomic/GCA_000899495.1_ViralProj177902_genomic.csv	viral_prettified
GCA_000899515.1	/storage/group/izg5139/default/external/quadrupia_database/g4/g4db_everything/viral_prettified/genomic/GCA_000899515.1_ViralProj178458_genomic.csv	viral_prettified
GCA_000899535.1	/storage/group/izg5139/default/external/quadrupia_database/g4/g4db_everything/viral_prettified/genomic/GCA_000899535.1_ViralProj178563_genomic.csv	viral_prettified
GCA_000899555.1	/storage/group/izg5139/default/external/quadrupia_database/g4/g4db_everything/viral_prettified/genomic/GCA_000899555.1_ViralProj178591_genomic.csv	viral_prettified
GCA_000899755.1	/storage/group/izg5139/default/external/quadrupia_database/g4/g4db_everything/viral_prettified/genomic/GCA_000899755.1_ViralProj169231_genomic.csv	viral_prettified
GCA_000899775.1	/storage/group/izg5139/default/external/quadrupia_database/g4/g4db_everything/viral_prettified/genomic/GCA_000899775.1_ViralProj169555_genomic.csv	viral_prettified
GCA_000899815.1	/storage/group/izg5139/default/external/quadrupia_database/g4/g4db_everything/viral_prettified/genomic/GCA_000899815.1_ViralProj171010_genomic.csv	viral_prettified
GCA_000899895.1	/storage/group/izg5139/default/external/quadrupia_database/g4/g4db_everything/viral_prettified/genomic/GCA_000899895.1_ViralProj171981_genomic.csv	viral_prettified
GCA_000899975.1	/storage/group/izg5139/default/external/quadrupia_database/g4/g4db_everything/viral_prettified/genomic/GCA_000899975.1_ViralProj173213_genomic.csv	viral_prettified
GCA_000899995.1	/storage/group/izg5139/default/external/quadrupia_database/g4/g4db_everything/viral_prettified/genomic/GCA_000899995.1_ViralMultiSegProj173354_genomic.csv	viral_prettified
GCA_000900055.1	/storage/group/izg5139/default/external/quadrupia_database/g4/g4db_everything/viral_prettified/genomic/GCA_000900055.1_ViralProj174774_genomic.csv	viral_prettified
GCA_000900075.1	/storage/group/izg5139/default/external/quadrupia_database/g4/g4db_everything/viral_prettified/genomic/GCA_000900075.1_ViralProj174778_genomic.csv	viral_prettified
GCA_000900115.1	/storage/group/izg5139/default/external/quadrupia_database/g4/g4db_everything/viral_prettified/genomic/GCA_000900115.1_ViralProj175589_genomic.csv	viral_prettified
GCA_000900175.1	/storage/group/izg5139/default/external/quadrupia_database/g4/g4db_everything/viral_prettified/genomic/GCA_000900175.1_ViralMultiSegProj176616_genomic.csv	viral_prettified
GCA_000900355.1	/storage/group/izg5139/default/external/quadrupia_database/g4/g4db_everything/viral_prettified/genomic/GCA_000900355.1_ViralProj177773_genomic.csv	viral_prettified
GCA_000900395.1	/storage/group/izg5139/default/external/quadrupia_database/g4/g4db_everything/viral_prettified/genomic/GCA_000900395.1_ViralProj178460_genomic.csv	viral_prettified
GCA_000900415.1	/storage/group/izg5139/default/external/quadrupia_database/g4/g4db_everything/viral_prettified/genomic/GCA_000900415.1_ViralProj178589_genomic.csv	viral_prettified
GCA_000900435.1	/storage/group/izg5139/default/external/quadrupia_database/g4/g4db_everything/viral_prettified/genomic/GCA_000900435.1_ViralProj178634_genomic.csv	viral_prettified
GCA_000900515.1	/storage/group/izg5139/default/external/quadrupia_database/g4/g4db_everything/viral_prettified/genomic/GCA_000900515.1_ViralProj179414_genomic.csv	viral_prettified
GCA_000900595.1	/storage/group/izg5139/default/external/quadrupia_database/g4/g4db_everything/viral_prettified/genomic/GCA_000900595.1_ViralProj179430_genomic.csv	viral_prettified
GCA_000900695.1	/storage/group/izg5139/default/external/quadrupia_database/g4/g4db_everything/viral_prettified/genomic/GCA_000900695.1_ViralProj181079_genomic.csv	viral_prettified
GCA_000900875.1	/storage/group/izg5139/default/external/quadrupia_database/g4/g4db_everything/viral_prettified/genomic/GCA_000900875.1_ViralProj181240_genomic.csv	viral_prettified
GCA_000900915.1	/storage/group/izg5139/default/external/quadrupia_database/g4/g4db_everything/viral_prettified/genomic/GCA_000900915.1_ViralProj181248_genomic.csv	viral_prettified
GCA_000901075.1	/storage/group/izg5139/default/external/quadrupia_database/g4/g4db_everything/viral_prettified/genomic/GCA_000901075.1_ViralProj183151_genomic.csv	viral_prettified
GCA_000901095.1	/storage/group/izg5139/default/external/quadrupia_database/g4/g4db_everything/viral_prettified/genomic/GCA_000901095.1_ViralProj183155_genomic.csv	viral_prettified
GCA_000901135.1	/storage/group/izg5139/default/external/quadrupia_database/g4/g4db_everything/viral_prettified/genomic/GCA_000901135.1_ViralProj183163_genomic.csv	viral_prettified
GCA_000901155.1	/storage/group/izg5139/default/external/quadrupia_database/g4/g4db_everything/viral_prettified/genomic/GCA_000901155.1_ViralProj183710_genomic.csv	viral_prettified
GCA_000901175.1	/storage/group/izg5139/default/external/quadrupia_database/g4/g4db_everything/viral_prettified/genomic/GCA_000901175.1_ViralProj183905_genomic.csv	viral_prettified
GCA_000901235.1	/storage/group/izg5139/default/external/quadrupia_database/g4/g4db_everything/viral_prettified/genomic/GCA_000901235.1_ViralProj184150_genomic.csv	viral_prettified
GCA_000901295.1	/storage/group/izg5139/default/external/quadrupia_database/g4/g4db_everything/viral_prettified/genomic/GCA_000901295.1_ViralProj184162_genomic.csv	viral_prettified
GCA_000901395.1	/storage/group/izg5139/default/external/quadrupia_database/g4/g4db_everything/viral_prettified/genomic/GCA_000901395.1_ViralProj177547_genomic.csv	viral_prettified
GCA_000901415.1	/storage/group/izg5139/default/external/quadrupia_database/g4/g4db_everything/viral_prettified/genomic/GCA_000901415.1_ViralProj177643_genomic.csv	viral_prettified
GCA_000901455.1	/storage/group/izg5139/default/external/quadrupia_database/g4/g4db_everything/viral_prettified/genomic/GCA_000901455.1_ViralProj178459_genomic.csv	viral_prettified
GCA_000901475.1	/storage/group/izg5139/default/external/quadrupia_database/g4/g4db_everything/viral_prettified/genomic/GCA_000901475.1_ViralProj178564_genomic.csv	viral_prettified
GCA_000901495.1	/storage/group/izg5139/default/external/quadrupia_database/g4/g4db_everything/viral_prettified/genomic/GCA_000901495.1_ViralProj178592_genomic.csv	viral_prettified
GCA_000901615.1	/storage/group/izg5139/default/external/quadrupia_database/g4/g4db_everything/viral_prettified/genomic/GCA_000901615.1_ViralProj179428_genomic.csv	viral_prettified
GCA_000901635.1	/storage/group/izg5139/default/external/quadrupia_database/g4/g4db_everything/viral_prettified/genomic/GCA_000901635.1_ViralProj179432_genomic.csv	viral_prettified
GCA_000901935.1	/storage/group/izg5139/default/external/quadrupia_database/g4/g4db_everything/viral_prettified/genomic/GCA_000901935.1_ViralProj181246_genomic.csv	viral_prettified
GCA_000901975.1	/storage/group/izg5139/default/external/quadrupia_database/g4/g4db_everything/viral_prettified/genomic/GCA_000901975.1_ViralProj181986_genomic.csv	viral_prettified
GCA_000902015.1	/storage/group/izg5139/default/external/quadrupia_database/g4/g4db_everything/viral_prettified/genomic/GCA_000902015.1_ViralProj181994_genomic.csv	viral_prettified
GCA_000902155.1	/storage/group/izg5139/default/external/quadrupia_database/g4/g4db_everything/viral_prettified/genomic/GCA_000902155.1_ViralProj183161_genomic.csv	viral_prettified
GCA_000902235.1	/storage/group/izg5139/default/external/quadrupia_database/g4/g4db_everything/viral_prettified/genomic/GCA_000902235.1_ViralProj179427_genomic.csv	viral_prettified
GCA_000902255.1	/storage/group/izg5139/default/external/quadrupia_database/g4/g4db_everything/viral_prettified/genomic/GCA_000902255.1_SMR1_genomic.csv	viral_prettified
GCA_000902455.1	/storage/group/izg5139/default/external/quadrupia_database/g4/g4db_everything/viral_prettified/genomic/GCA_000902455.1_ViralProj181225_genomic.csv	viral_prettified
GCA_000902475.1	/storage/group/izg5139/default/external/quadrupia_database/g4/g4db_everything/viral_prettified/genomic/GCA_000902475.1_ViralProj181229_genomic.csv	viral_prettified
GCA_000902535.1	/storage/group/izg5139/default/external/quadrupia_database/g4/g4db_everything/viral_prettified/genomic/GCA_000902535.1_ViralProj181241_genomic.csv	viral_prettified
GCA_000902555.1	/storage/group/izg5139/default/external/quadrupia_database/g4/g4db_everything/viral_prettified/genomic/GCA_000902555.1_de_novo_assembly_genomic.csv	viral_prettified
GCA_000902575.1	/storage/group/izg5139/default/external/quadrupia_database/g4/g4db_everything/viral_prettified/genomic/GCA_000902575.1_PiD_genomic.csv	viral_prettified
GCA_000902955.1	/storage/group/izg5139/default/external/quadrupia_database/g4/g4db_everything/viral_prettified/genomic/GCA_000902955.1_ViralProj184163_genomic.csv	viral_prettified
GCA_000903035.1	/storage/group/izg5139/default/external/quadrupia_database/g4/g4db_everything/viral_prettified/genomic/GCA_000903035.1_ViralProj185194_genomic.csv	viral_prettified
GCA_000903135.1	/storage/group/izg5139/default/external/quadrupia_database/g4/g4db_everything/viral_prettified/genomic/GCA_000903135.1_ViralProj179429_genomic.csv	viral_prettified
GCA_000903235.1	/storage/group/izg5139/default/external/quadrupia_database/g4/g4db_everything/viral_prettified/genomic/GCA_000903235.1_ViralProj181078_genomic.csv	viral_prettified
GCA_000903295.1	/storage/group/izg5139/default/external/quadrupia_database/g4/g4db_everything/viral_prettified/genomic/GCA_000903295.1_ViralProj181215_genomic.csv	viral_prettified
GCA_000903375.1	/storage/group/izg5139/default/external/quadrupia_database/g4/g4db_everything/viral_prettified/genomic/GCA_000903375.1_ViralProj181231_genomic.csv	viral_prettified
GCA_000903395.1	/storage/group/izg5139/default/external/quadrupia_database/g4/g4db_everything/viral_prettified/genomic/GCA_000903395.1_ViralProj181235_genomic.csv	viral_prettified
GCA_000903455.1	/storage/group/izg5139/default/external/quadrupia_database/g4/g4db_everything/viral_prettified/genomic/GCA_000903455.1_ViralProj181247_genomic.csv	viral_prettified
GCA_000903535.1	/storage/group/izg5139/default/external/quadrupia_database/g4/g4db_everything/viral_prettified/genomic/GCA_000903535.1_ViralProj181995_genomic.csv	viral_prettified
GCA_000903675.1	/storage/group/izg5139/default/external/quadrupia_database/g4/g4db_everything/viral_prettified/genomic/GCA_000903675.1_ViralProj183162_genomic.csv	viral_prettified
GCA_000903815.1	/storage/group/izg5139/default/external/quadrupia_database/g4/g4db_everything/viral_prettified/genomic/GCA_000903815.1_ViralProj184157_genomic.csv	viral_prettified
GCA_000903835.1	/storage/group/izg5139/default/external/quadrupia_database/g4/g4db_everything/viral_prettified/genomic/GCA_000903835.1_ViralProj184161_genomic.csv	viral_prettified
GCA_000903975.1	/storage/group/izg5139/default/external/quadrupia_database/g4/g4db_everything/viral_prettified/genomic/GCA_000903975.1_ViralProj185274_genomic.csv	viral_prettified
GCA_000904075.1	/storage/group/izg5139/default/external/quadrupia_database/g4/g4db_everything/viral_prettified/genomic/GCA_000904075.1_ViralProj188154_genomic.csv	viral_prettified
GCA_000904155.2	/storage/group/izg5139/default/external/quadrupia_database/g4/g4db_everything/viral_prettified/genomic/GCA_000904155.2_ASM90415v2_genomic.csv	viral_prettified
GCA_000904215.1	/storage/group/izg5139/default/external/quadrupia_database/g4/g4db_everything/viral_prettified/genomic/GCA_000904215.1_ViralProj192608_genomic.csv	viral_prettified
GCA_000904255.1	/storage/group/izg5139/default/external/quadrupia_database/g4/g4db_everything/viral_prettified/genomic/GCA_000904255.1_ViralProj192867_genomic.csv	viral_prettified
GCA_000904395.1	/storage/group/izg5139/default/external/quadrupia_database/g4/g4db_everything/viral_prettified/genomic/GCA_000904395.1_ViralProj195477_genomic.csv	viral_prettified
GCA_000904555.1	/storage/group/izg5139/default/external/quadrupia_database/g4/g4db_everything/viral_prettified/genomic/GCA_000904555.1_ViralProj195517_genomic.csv	viral_prettified
GCA_000904615.1	/storage/group/izg5139/default/external/quadrupia_database/g4/g4db_everything/viral_prettified/genomic/GCA_000904615.1_ViralProj195929_genomic.csv	viral_prettified
GCA_000904635.1	/storage/group/izg5139/default/external/quadrupia_database/g4/g4db_everything/viral_prettified/genomic/GCA_000904635.1_ViralProj196417_genomic.csv	viral_prettified
GCA_000904715.1	/storage/group/izg5139/default/external/quadrupia_database/g4/g4db_everything/viral_prettified/genomic/GCA_000904715.1_ViralProj198434_genomic.csv	viral_prettified
GCA_000904735.1	/storage/group/izg5139/default/external/quadrupia_database/g4/g4db_everything/viral_prettified/genomic/GCA_000904735.1_ViralProj198478_genomic.csv	viral_prettified
GCA_000904755.1	/storage/group/izg5139/default/external/quadrupia_database/g4/g4db_everything/viral_prettified/genomic/GCA_000904755.1_ViralMultiSegProj198686_genomic.csv	viral_prettified
GCA_000904795.1	/storage/group/izg5139/default/external/quadrupia_database/g4/g4db_everything/viral_prettified/genomic/GCA_000904795.1_ViralProj184143_genomic.csv	viral_prettified
GCA_000904855.1	/storage/group/izg5139/default/external/quadrupia_database/g4/g4db_everything/viral_prettified/genomic/GCA_000904855.1_ViralProj184156_genomic.csv	viral_prettified
GCA_000904935.1	/storage/group/izg5139/default/external/quadrupia_database/g4/g4db_everything/viral_prettified/genomic/GCA_000904935.1_ViralMultiSegProj184815_genomic.csv	viral_prettified
GCA_000904975.1	/storage/group/izg5139/default/external/quadrupia_database/g4/g4db_everything/viral_prettified/genomic/GCA_000904975.1_ViralProj185272_genomic.csv	viral_prettified
GCA_000905155.1	/storage/group/izg5139/default/external/quadrupia_database/g4/g4db_everything/viral_prettified/genomic/GCA_000905155.1_ViralProj188776_genomic.csv	viral_prettified
GCA_000905195.1	/storage/group/izg5139/default/external/quadrupia_database/g4/g4db_everything/viral_prettified/genomic/GCA_000905195.1_ViralProj191122_genomic.csv	viral_prettified
GCA_000905215.1	/storage/group/izg5139/default/external/quadrupia_database/g4/g4db_everything/viral_prettified/genomic/GCA_000905215.1_ViralProj192606_genomic.csv	viral_prettified
GCA_000905255.1	/storage/group/izg5139/default/external/quadrupia_database/g4/g4db_everything/viral_prettified/genomic/GCA_000905255.1_ViralProj192865_genomic.csv	viral_prettified
GCA_000905315.1	/storage/group/izg5139/default/external/quadrupia_database/g4/g4db_everything/viral_prettified/genomic/GCA_000905315.1_ViralProj193977_genomic.csv	viral_prettified
GCA_000905395.1	/storage/group/izg5139/default/external/quadrupia_database/g4/g4db_everything/viral_prettified/genomic/GCA_000905395.1_ViralProj195475_genomic.csv	viral_prettified
GCA_000905635.1	/storage/group/izg5139/default/external/quadrupia_database/g4/g4db_everything/viral_prettified/genomic/GCA_000905635.1_CAP3_genomic.csv	viral_prettified
GCA_000905715.1	/storage/group/izg5139/default/external/quadrupia_database/g4/g4db_everything/viral_prettified/genomic/GCA_000905715.1_ViralProj188466_genomic.csv	viral_prettified
GCA_000905795.2	/storage/group/izg5139/default/external/quadrupia_database/g4/g4db_everything/viral_prettified/genomic/GCA_000905795.2_ASM90579v2_genomic.csv	viral_prettified
GCA_000905915.2	/storage/group/izg5139/default/external/quadrupia_database/g4/g4db_everything/viral_prettified/genomic/GCA_000905915.2_ViralProj192927_genomic.csv	viral_prettified
GCA_000906095.1	/storage/group/izg5139/default/external/quadrupia_database/g4/g4db_everything/viral_prettified/genomic/GCA_000906095.1_ViralProj195494_genomic.csv	viral_prettified
GCA_000906115.1	/storage/group/izg5139/default/external/quadrupia_database/g4/g4db_everything/viral_prettified/genomic/GCA_000906115.1_ViralProj195498_genomic.csv	viral_prettified
GCA_000906235.1	/storage/group/izg5139/default/external/quadrupia_database/g4/g4db_everything/viral_prettified/genomic/GCA_000906235.1_ViralProj195931_genomic.csv	viral_prettified
GCA_000906255.1	/storage/group/izg5139/default/external/quadrupia_database/g4/g4db_everything/viral_prettified/genomic/GCA_000906255.1_ViralProj196418_genomic.csv	viral_prettified
GCA_000906295.1	/storage/group/izg5139/default/external/quadrupia_database/g4/g4db_everything/viral_prettified/genomic/GCA_000906295.1_ViralProj196972_genomic.csv	viral_prettified
GCA_000906375.1	/storage/group/izg5139/default/external/quadrupia_database/g4/g4db_everything/viral_prettified/genomic/GCA_000906375.1_ViralMultiSegProj198687_genomic.csv	viral_prettified
GCA_000906515.1	/storage/group/izg5139/default/external/quadrupia_database/g4/g4db_everything/viral_prettified/genomic/GCA_000906515.1_ViralProj186429_genomic.csv	viral_prettified
GCA_000906555.1	/storage/group/izg5139/default/external/quadrupia_database/g4/g4db_everything/viral_prettified/genomic/GCA_000906555.1_ViralProj186953_genomic.csv	viral_prettified
GCA_000906595.1	/storage/group/izg5139/default/external/quadrupia_database/g4/g4db_everything/viral_prettified/genomic/GCA_000906595.1_ViralProj188545_genomic.csv	viral_prettified
GCA_000906695.1	/storage/group/izg5139/default/external/quadrupia_database/g4/g4db_everything/viral_prettified/genomic/GCA_000906695.1_ViralProj192607_genomic.csv	viral_prettified
GCA_000906835.1	/storage/group/izg5139/default/external/quadrupia_database/g4/g4db_everything/viral_prettified/genomic/GCA_000906835.1_ViralProj194141_genomic.csv	viral_prettified
GCA_000907295.1	/storage/group/izg5139/default/external/quadrupia_database/g4/g4db_everything/viral_prettified/genomic/GCA_000907295.1_ViralProj202888_genomic.csv	viral_prettified
GCA_000907315.1	/storage/group/izg5139/default/external/quadrupia_database/g4/g4db_everything/viral_prettified/genomic/GCA_000907315.1_ViralProj203090_genomic.csv	viral_prettified
GCA_000907335.1	/storage/group/izg5139/default/external/quadrupia_database/g4/g4db_everything/viral_prettified/genomic/GCA_000907335.1_ViralProj202316_genomic.csv	viral_prettified
GCA_000907355.1	/storage/group/izg5139/default/external/quadrupia_database/g4/g4db_everything/viral_prettified/genomic/GCA_000907355.1_ViralProj202889_genomic.csv	viral_prettified
GCA_000907775.1	/storage/group/izg5139/default/external/quadrupia_database/g4/g4db_everything/viral_prettified/genomic/GCA_000907775.1_ViralProj209210_genomic.csv	viral_prettified
GCA_000907795.1	/storage/group/izg5139/default/external/quadrupia_database/g4/g4db_everything/viral_prettified/genomic/GCA_000907795.1_ViralProj209358_genomic.csv	viral_prettified
GCA_000907835.1	/storage/group/izg5139/default/external/quadrupia_database/g4/g4db_everything/viral_prettified/genomic/GCA_000907835.1_ViralMultiSegProj209367_genomic.csv	viral_prettified
GCA_000907855.1	/storage/group/izg5139/default/external/quadrupia_database/g4/g4db_everything/viral_prettified/genomic/GCA_000907855.1_ViralProj210796_genomic.csv	viral_prettified
GCA_000907875.1	/storage/group/izg5139/default/external/quadrupia_database/g4/g4db_everything/viral_prettified/genomic/GCA_000907875.1_ViralProj210929_genomic.csv	viral_prettified
GCA_000907895.1	/storage/group/izg5139/default/external/quadrupia_database/g4/g4db_everything/viral_prettified/genomic/GCA_000907895.1_ViralProj212710_genomic.csv	viral_prettified
GCA_000907915.1	/storage/group/izg5139/default/external/quadrupia_database/g4/g4db_everything/viral_prettified/genomic/GCA_000907915.1_ViralProj212714_genomic.csv	viral_prettified
GCA_000907995.1	/storage/group/izg5139/default/external/quadrupia_database/g4/g4db_everything/viral_prettified/genomic/GCA_000907995.1_ViralProj212953_genomic.csv	viral_prettified
GCA_000908115.1	/storage/group/izg5139/default/external/quadrupia_database/g4/g4db_everything/viral_prettified/genomic/GCA_000908115.1_ViralProj213073_genomic.csv	viral_prettified
GCA_000908135.1	/storage/group/izg5139/default/external/quadrupia_database/g4/g4db_everything/viral_prettified/genomic/GCA_000908135.1_ViralProj213078_genomic.csv	viral_prettified
GCA_000908155.1	/storage/group/izg5139/default/external/quadrupia_database/g4/g4db_everything/viral_prettified/genomic/GCA_000908155.1_ViralMultiSegProj213142_genomic.csv	viral_prettified
GCA_000908215.1	/storage/group/izg5139/default/external/quadrupia_database/g4/g4db_everything/viral_prettified/genomic/GCA_000908215.1_ViralMultiSegProj196762_genomic.csv	viral_prettified
GCA_000908415.1	/storage/group/izg5139/default/external/quadrupia_database/g4/g4db_everything/viral_prettified/genomic/GCA_000908415.1_ViralProj203667_genomic.csv	viral_prettified
GCA_000908515.1	/storage/group/izg5139/default/external/quadrupia_database/g4/g4db_everything/viral_prettified/genomic/GCA_000908515.1_ViralProj206467_genomic.csv	viral_prettified
GCA_000908595.1	/storage/group/izg5139/default/external/quadrupia_database/g4/g4db_everything/viral_prettified/genomic/GCA_000908595.1_ViralProj206484_genomic.csv	viral_prettified
GCA_000908715.1	/storage/group/izg5139/default/external/quadrupia_database/g4/g4db_everything/viral_prettified/genomic/GCA_000908715.1_ViralProj209063_genomic.csv	viral_prettified
GCA_000908835.1	/storage/group/izg5139/default/external/quadrupia_database/g4/g4db_everything/viral_prettified/genomic/GCA_000908835.1_ViralProj209365_genomic.csv	viral_prettified
GCA_000908995.1	/storage/group/izg5139/default/external/quadrupia_database/g4/g4db_everything/viral_prettified/genomic/GCA_000908995.1_ViralProj212955_genomic.csv	viral_prettified
GCA_000909115.1	/storage/group/izg5139/default/external/quadrupia_database/g4/g4db_everything/viral_prettified/genomic/GCA_000909115.1_ViralProj206466_genomic.csv	viral_prettified
GCA_000909215.1	/storage/group/izg5139/default/external/quadrupia_database/g4/g4db_everything/viral_prettified/genomic/GCA_000909215.1_ViralProj206487_genomic.csv	viral_prettified
GCA_000909375.1	/storage/group/izg5139/default/external/quadrupia_database/g4/g4db_everything/viral_prettified/genomic/GCA_000909375.1_ViralProj209078_genomic.csv	viral_prettified
GCA_000909455.1	/storage/group/izg5139/default/external/quadrupia_database/g4/g4db_everything/viral_prettified/genomic/GCA_000909455.1_ViralProj209726_genomic.csv	viral_prettified
GCA_000909475.1	/storage/group/izg5139/default/external/quadrupia_database/g4/g4db_everything/viral_prettified/genomic/GCA_000909475.1_ViralProj210798_genomic.csv	viral_prettified
GCA_000909495.1	/storage/group/izg5139/default/external/quadrupia_database/g4/g4db_everything/viral_prettified/genomic/GCA_000909495.1_ViralProj210930_genomic.csv	viral_prettified
GCA_000909575.1	/storage/group/izg5139/default/external/quadrupia_database/g4/g4db_everything/viral_prettified/genomic/GCA_000909575.1_ViralProj212945_genomic.csv	viral_prettified
GCA_000909655.1	/storage/group/izg5139/default/external/quadrupia_database/g4/g4db_everything/viral_prettified/genomic/GCA_000909655.1_ViralProj212962_genomic.csv	viral_prettified
GCA_000909695.1	/storage/group/izg5139/default/external/quadrupia_database/g4/g4db_everything/viral_prettified/genomic/GCA_000909695.1_ViralProj213018_genomic.csv	viral_prettified
GCA_000909735.1	/storage/group/izg5139/default/external/quadrupia_database/g4/g4db_everything/viral_prettified/genomic/GCA_000909735.1_ViralProj213074_genomic.csv	viral_prettified
GCA_000909835.1	/storage/group/izg5139/default/external/quadrupia_database/g4/g4db_everything/viral_prettified/genomic/GCA_000909835.1_ViralMultiSegProj214783_genomic.csv	viral_prettified
GCA_000909875.1	/storage/group/izg5139/default/external/quadrupia_database/g4/g4db_everything/viral_prettified/genomic/GCA_000909875.1_ViralProj203664_genomic.csv	viral_prettified
GCA_000909895.1	/storage/group/izg5139/default/external/quadrupia_database/g4/g4db_everything/viral_prettified/genomic/GCA_000909895.1_ViralProj203676_genomic.csv	viral_prettified
GCA_000910015.1	/storage/group/izg5139/default/external/quadrupia_database/g4/g4db_everything/viral_prettified/genomic/GCA_000910015.1_ViralProj206473_genomic.csv	viral_prettified
GCA_000910095.1	/storage/group/izg5139/default/external/quadrupia_database/g4/g4db_everything/viral_prettified/genomic/GCA_000910095.1_ViralProj206489_genomic.csv	viral_prettified
GCA_000910175.1	/storage/group/izg5139/default/external/quadrupia_database/g4/g4db_everything/viral_prettified/genomic/GCA_000910175.1_SeqMan_NGen_genomic.csv	viral_prettified
GCA_000910195.2	/storage/group/izg5139/default/external/quadrupia_database/g4/g4db_everything/viral_prettified/genomic/GCA_000910195.2_ViralProj209064_genomic.csv	viral_prettified
GCA_000910275.1	/storage/group/izg5139/default/external/quadrupia_database/g4/g4db_everything/viral_prettified/genomic/GCA_000910275.1_ViralProj209357_genomic.csv	viral_prettified
GCA_000910335.1	/storage/group/izg5139/default/external/quadrupia_database/g4/g4db_everything/viral_prettified/genomic/GCA_000910335.1_ViralMultiSegProj210412_genomic.csv	viral_prettified
GCA_000910375.1	/storage/group/izg5139/default/external/quadrupia_database/g4/g4db_everything/viral_prettified/genomic/GCA_000910375.1_ViralProj212709_genomic.csv	viral_prettified
GCA_000910435.1	/storage/group/izg5139/default/external/quadrupia_database/g4/g4db_everything/viral_prettified/genomic/GCA_000910435.1_ViralProj212943_genomic.csv	viral_prettified
GCA_000910495.1	/storage/group/izg5139/default/external/quadrupia_database/g4/g4db_everything/viral_prettified/genomic/GCA_000910495.1_ViralProj212956_genomic.csv	viral_prettified
GCA_000910515.1	/storage/group/izg5139/default/external/quadrupia_database/g4/g4db_everything/viral_prettified/genomic/GCA_000910515.1_ViralProj212960_genomic.csv	viral_prettified
GCA_000910615.1	/storage/group/izg5139/default/external/quadrupia_database/g4/g4db_everything/viral_prettified/genomic/GCA_000910615.1_ViralProj213076_genomic.csv	viral_prettified
GCA_000910635.1	/storage/group/izg5139/default/external/quadrupia_database/g4/g4db_everything/viral_prettified/genomic/GCA_000910635.1_ViralProj213081_genomic.csv	viral_prettified
GCA_000910735.1	/storage/group/izg5139/default/external/quadrupia_database/g4/g4db_everything/viral_prettified/genomic/GCA_000910735.1_ViralProj214366_genomic.csv	viral_prettified
GCA_000910755.1	/storage/group/izg5139/default/external/quadrupia_database/g4/g4db_everything/viral_prettified/genomic/GCA_000910755.1_ViralMultiSegProj214691_genomic.csv	viral_prettified
GCA_000910875.1	/storage/group/izg5139/default/external/quadrupia_database/g4/g4db_everything/viral_prettified/genomic/GCA_000910875.1_NIH-CQV_genomic.csv	viral_prettified
GCA_000910935.1	/storage/group/izg5139/default/external/quadrupia_database/g4/g4db_everything/viral_prettified/genomic/GCA_000910935.1_porcine_partetravirus_genomic.csv	viral_prettified
GCA_000910955.1	/storage/group/izg5139/default/external/quadrupia_database/g4/g4db_everything/viral_prettified/genomic/GCA_000910955.1_ViralProj217879_genomic.csv	viral_prettified
GCA_000910995.1	/storage/group/izg5139/default/external/quadrupia_database/g4/g4db_everything/viral_prettified/genomic/GCA_000910995.1_ViralProj219023_genomic.csv	viral_prettified
GCA_000911095.1	/storage/group/izg5139/default/external/quadrupia_database/g4/g4db_everything/viral_prettified/genomic/GCA_000911095.1_ViralProj219627_genomic.csv	viral_prettified
GCA_000911155.1	/storage/group/izg5139/default/external/quadrupia_database/g4/g4db_everything/viral_prettified/genomic/GCA_000911155.1_ViralProj225920_genomic.csv	viral_prettified
GCA_000911195.1	/storage/group/izg5139/default/external/quadrupia_database/g4/g4db_everything/viral_prettified/genomic/GCA_000911195.1_ViralMultiSegProj226021_genomic.csv	viral_prettified
GCA_000911295.1	/storage/group/izg5139/default/external/quadrupia_database/g4/g4db_everything/viral_prettified/genomic/GCA_000911295.1_ViralProj227111_genomic.csv	viral_prettified
GCA_000911395.1	/storage/group/izg5139/default/external/quadrupia_database/g4/g4db_everything/viral_prettified/genomic/GCA_000911395.1_ViralProj227357_genomic.csv	viral_prettified
GCA_000911435.1	/storage/group/izg5139/default/external/quadrupia_database/g4/g4db_everything/viral_prettified/genomic/GCA_000911435.1_ViralProj229826_genomic.csv	viral_prettified
GCA_000911475.1	/storage/group/izg5139/default/external/quadrupia_database/g4/g4db_everything/viral_prettified/genomic/GCA_000911475.1_ViralProj230071_genomic.csv	viral_prettified
GCA_000911615.1	/storage/group/izg5139/default/external/quadrupia_database/g4/g4db_everything/viral_prettified/genomic/GCA_000911615.1_ViralProj212963_genomic.csv	viral_prettified
GCA_000911695.1	/storage/group/izg5139/default/external/quadrupia_database/g4/g4db_everything/viral_prettified/genomic/GCA_000911695.1_ViralProj213075_genomic.csv	viral_prettified
GCA_000911715.1	/storage/group/izg5139/default/external/quadrupia_database/g4/g4db_everything/viral_prettified/genomic/GCA_000911715.1_ViralProj213080_genomic.csv	viral_prettified
GCA_000911775.1	/storage/group/izg5139/default/external/quadrupia_database/g4/g4db_everything/viral_prettified/genomic/GCA_000911775.1_ViralMultiSegProj214689_genomic.csv	viral_prettified
GCA_000911975.1	/storage/group/izg5139/default/external/quadrupia_database/g4/g4db_everything/viral_prettified/genomic/GCA_000911975.1_ViralProj216948_genomic.csv	viral_prettified
GCA_000911995.1	/storage/group/izg5139/default/external/quadrupia_database/g4/g4db_everything/viral_prettified/genomic/GCA_000911995.1_ViralProj217881_genomic.csv	viral_prettified
GCA_000912155.1	/storage/group/izg5139/default/external/quadrupia_database/g4/g4db_everything/viral_prettified/genomic/GCA_000912155.1_ViralProj223005_genomic.csv	viral_prettified
GCA_000912175.1	/storage/group/izg5139/default/external/quadrupia_database/g4/g4db_everything/viral_prettified/genomic/GCA_000912175.1_ViralProj225011_genomic.csv	viral_prettified
GCA_000912235.1	/storage/group/izg5139/default/external/quadrupia_database/g4/g4db_everything/viral_prettified/genomic/GCA_000912235.1_ViralProj226084_genomic.csv	viral_prettified
GCA_000912275.1	/storage/group/izg5139/default/external/quadrupia_database/g4/g4db_everything/viral_prettified/genomic/GCA_000912275.1_ViralProj226731_genomic.csv	viral_prettified
GCA_000912295.1	/storage/group/izg5139/default/external/quadrupia_database/g4/g4db_everything/viral_prettified/genomic/GCA_000912295.1_ViralProj227003_genomic.csv	viral_prettified
GCA_000912535.1	/storage/group/izg5139/default/external/quadrupia_database/g4/g4db_everything/viral_prettified/genomic/GCA_000912535.1_ViralProj215652_genomic.csv	viral_prettified
GCA_000912775.1	/storage/group/izg5139/default/external/quadrupia_database/g4/g4db_everything/viral_prettified/genomic/GCA_000912775.1_ViralMultiSegProj222995_genomic.csv	viral_prettified
GCA_000912895.1	/storage/group/izg5139/default/external/quadrupia_database/g4/g4db_everything/viral_prettified/genomic/GCA_000912895.1_ViralProj226730_genomic.csv	viral_prettified
GCA_000912915.1	/storage/group/izg5139/default/external/quadrupia_database/g4/g4db_everything/viral_prettified/genomic/GCA_000912915.1_ViralProj227002_genomic.csv	viral_prettified
GCA_000912975.1	/storage/group/izg5139/default/external/quadrupia_database/g4/g4db_everything/viral_prettified/genomic/GCA_000912975.1_ViralProj227117_genomic.csv	viral_prettified
GCA_000912995.1	/storage/group/izg5139/default/external/quadrupia_database/g4/g4db_everything/viral_prettified/genomic/GCA_000912995.1_ViralProj227122_genomic.csv	viral_prettified
GCA_000913035.1	/storage/group/izg5139/default/external/quadrupia_database/g4/g4db_everything/viral_prettified/genomic/GCA_000913035.1_ViralProj227354_genomic.csv	viral_prettified
GCA_000913075.1	/storage/group/izg5139/default/external/quadrupia_database/g4/g4db_everything/viral_prettified/genomic/GCA_000913075.1_ViralProj229821_genomic.csv	viral_prettified
GCA_000913115.1	/storage/group/izg5139/default/external/quadrupia_database/g4/g4db_everything/viral_prettified/genomic/GCA_000913115.1_ViralProj229900_genomic.csv	viral_prettified
GCA_000913135.1	/storage/group/izg5139/default/external/quadrupia_database/g4/g4db_everything/viral_prettified/genomic/GCA_000913135.1_ViralProj230094_genomic.csv	viral_prettified
GCA_000913155.1	/storage/group/izg5139/default/external/quadrupia_database/g4/g4db_everything/viral_prettified/genomic/GCA_000913155.1_ViralProj230579_genomic.csv	viral_prettified
GCA_000913415.1	/storage/group/izg5139/default/external/quadrupia_database/g4/g4db_everything/viral_prettified/genomic/GCA_000913415.1_ViralProj215863_genomic.csv	viral_prettified
GCA_000913435.1	/storage/group/izg5139/default/external/quadrupia_database/g4/g4db_everything/viral_prettified/genomic/GCA_000913435.1_ViralProj217878_genomic.csv	viral_prettified
GCA_000913635.1	/storage/group/izg5139/default/external/quadrupia_database/g4/g4db_everything/viral_prettified/genomic/GCA_000913635.1_ViralMultiSegProj225034_genomic.csv	viral_prettified
GCA_000913955.1	/storage/group/izg5139/default/external/quadrupia_database/g4/g4db_everything/viral_prettified/genomic/GCA_000913955.1_ViralProj230064_genomic.csv	viral_prettified
GCA_000913975.1	/storage/group/izg5139/default/external/quadrupia_database/g4/g4db_everything/viral_prettified/genomic/GCA_000913975.1_ViralProj230268_genomic.csv	viral_prettified
GCA_000914175.1	/storage/group/izg5139/default/external/quadrupia_database/g4/g4db_everything/viral_prettified/genomic/GCA_000914175.1_ViralProj230853_genomic.csv	viral_prettified
GCA_000914215.1	/storage/group/izg5139/default/external/quadrupia_database/g4/g4db_everything/viral_prettified/genomic/GCA_000914215.1_ViralProj231657_genomic.csv	viral_prettified
GCA_000914235.1	/storage/group/izg5139/default/external/quadrupia_database/g4/g4db_everything/viral_prettified/genomic/GCA_000914235.1_ViralMultiSegProj232600_genomic.csv	viral_prettified
GCA_000914275.1	/storage/group/izg5139/default/external/quadrupia_database/g4/g4db_everything/viral_prettified/genomic/GCA_000914275.1_ViralMultiSegProj233603_genomic.csv	viral_prettified
GCA_000914335.1	/storage/group/izg5139/default/external/quadrupia_database/g4/g4db_everything/viral_prettified/genomic/GCA_000914335.1_ViralProj237475_genomic.csv	viral_prettified
GCA_000914355.1	/storage/group/izg5139/default/external/quadrupia_database/g4/g4db_everything/viral_prettified/genomic/GCA_000914355.1_ViralProj237479_genomic.csv	viral_prettified
GCA_000914395.1	/storage/group/izg5139/default/external/quadrupia_database/g4/g4db_everything/viral_prettified/genomic/GCA_000914395.1_ViralProj238950_genomic.csv	viral_prettified
GCA_000914415.1	/storage/group/izg5139/default/external/quadrupia_database/g4/g4db_everything/viral_prettified/genomic/GCA_000914415.1_ViralProj239033_genomic.csv	viral_prettified
GCA_000914715.1	/storage/group/izg5139/default/external/quadrupia_database/g4/g4db_everything/viral_prettified/genomic/GCA_000914715.1_ViralProj240033_genomic.csv	viral_prettified
GCA_000914835.1	/storage/group/izg5139/default/external/quadrupia_database/g4/g4db_everything/viral_prettified/genomic/GCA_000914835.1_ViralProj240070_genomic.csv	viral_prettified
GCA_000914875.1	/storage/group/izg5139/default/external/quadrupia_database/g4/g4db_everything/viral_prettified/genomic/GCA_000914875.1_ViralProj240318_genomic.csv	viral_prettified
GCA_000914955.1	/storage/group/izg5139/default/external/quadrupia_database/g4/g4db_everything/viral_prettified/genomic/GCA_000914955.1_ViralProj229823_genomic.csv	viral_prettified
GCA_000915015.1	/storage/group/izg5139/default/external/quadrupia_database/g4/g4db_everything/viral_prettified/genomic/GCA_000915015.1_ViralProj230252_genomic.csv	viral_prettified
GCA_000915035.1	/storage/group/izg5139/default/external/quadrupia_database/g4/g4db_everything/viral_prettified/genomic/GCA_000915035.1_ViralProj230580_genomic.csv	viral_prettified
GCA_000915195.1	/storage/group/izg5139/default/external/quadrupia_database/g4/g4db_everything/viral_prettified/genomic/GCA_000915195.1_ViralProj230992_genomic.csv	viral_prettified
GCA_000915235.1	/storage/group/izg5139/default/external/quadrupia_database/g4/g4db_everything/viral_prettified/genomic/GCA_000915235.1_ViralProj231683_genomic.csv	viral_prettified
GCA_000915255.1	/storage/group/izg5139/default/external/quadrupia_database/g4/g4db_everything/viral_prettified/genomic/GCA_000915255.1_ViralProj232774_genomic.csv	viral_prettified
GCA_000915275.1	/storage/group/izg5139/default/external/quadrupia_database/g4/g4db_everything/viral_prettified/genomic/GCA_000915275.1_ViralProj233414_genomic.csv	viral_prettified
GCA_000915335.1	/storage/group/izg5139/default/external/quadrupia_database/g4/g4db_everything/viral_prettified/genomic/GCA_000915335.1_ViralProj237469_genomic.csv	viral_prettified
GCA_000915375.1	/storage/group/izg5139/default/external/quadrupia_database/g4/g4db_everything/viral_prettified/genomic/GCA_000915375.1_ViralProj237477_genomic.csv	viral_prettified
GCA_000915415.1	/storage/group/izg5139/default/external/quadrupia_database/g4/g4db_everything/viral_prettified/genomic/GCA_000915415.1_ViralProj237561_genomic.csv	viral_prettified
GCA_000915435.1	/storage/group/izg5139/default/external/quadrupia_database/g4/g4db_everything/viral_prettified/genomic/GCA_000915435.1_ViralMultiSegProj238956_genomic.csv	viral_prettified
GCA_000915455.1	/storage/group/izg5139/default/external/quadrupia_database/g4/g4db_everything/viral_prettified/genomic/GCA_000915455.1_ViralProj239035_genomic.csv	viral_prettified
GCA_000915595.1	/storage/group/izg5139/default/external/quadrupia_database/g4/g4db_everything/viral_prettified/genomic/GCA_000915595.1_ViralProj239742_genomic.csv	viral_prettified
GCA_000915675.1	/storage/group/izg5139/default/external/quadrupia_database/g4/g4db_everything/viral_prettified/genomic/GCA_000915675.1_ViralProj240019_genomic.csv	viral_prettified
GCA_000915835.1	/storage/group/izg5139/default/external/quadrupia_database/g4/g4db_everything/viral_prettified/genomic/GCA_000915835.1_ViralProj230848_genomic.csv	viral_prettified
GCA_000915855.1	/storage/group/izg5139/default/external/quadrupia_database/g4/g4db_everything/viral_prettified/genomic/GCA_000915855.1_ViralProj230991_genomic.csv	viral_prettified
GCA_000915875.1	/storage/group/izg5139/default/external/quadrupia_database/g4/g4db_everything/viral_prettified/genomic/GCA_000915875.1_ViralProj231203_genomic.csv	viral_prettified
GCA_000915955.1	/storage/group/izg5139/default/external/quadrupia_database/g4/g4db_everything/viral_prettified/genomic/GCA_000915955.1_ViralMultiSegProj233604_genomic.csv	viral_prettified
GCA_000915975.1	/storage/group/izg5139/default/external/quadrupia_database/g4/g4db_everything/viral_prettified/genomic/GCA_000915975.1_ViralProj237138_genomic.csv	viral_prettified
GCA_000916035.1	/storage/group/izg5139/default/external/quadrupia_database/g4/g4db_everything/viral_prettified/genomic/GCA_000916035.1_ViralProj237476_genomic.csv	viral_prettified
GCA_000916055.1	/storage/group/izg5139/default/external/quadrupia_database/g4/g4db_everything/viral_prettified/genomic/GCA_000916055.1_ViralProj237541_genomic.csv	viral_prettified
GCA_000916075.1	/storage/group/izg5139/default/external/quadrupia_database/g4/g4db_everything/viral_prettified/genomic/GCA_000916075.1_ViralProj237560_genomic.csv	viral_prettified
GCA_000916095.1	/storage/group/izg5139/default/external/quadrupia_database/g4/g4db_everything/viral_prettified/genomic/GCA_000916095.1_ViralProj238954_genomic.csv	viral_prettified
GCA_000916115.1	/storage/group/izg5139/default/external/quadrupia_database/g4/g4db_everything/viral_prettified/genomic/GCA_000916115.1_ViralProj239034_genomic.csv	viral_prettified
GCA_000916135.1	/storage/group/izg5139/default/external/quadrupia_database/g4/g4db_everything/viral_prettified/genomic/GCA_000916135.1_ViralProj239431_genomic.csv	viral_prettified
GCA_000916175.1	/storage/group/izg5139/default/external/quadrupia_database/g4/g4db_everything/viral_prettified/genomic/GCA_000916175.1_ViralProj239725_genomic.csv	viral_prettified
GCA_000916195.1	/storage/group/izg5139/default/external/quadrupia_database/g4/g4db_everything/viral_prettified/genomic/GCA_000916195.1_ViralProj239729_genomic.csv	viral_prettified
GCA_000916215.1	/storage/group/izg5139/default/external/quadrupia_database/g4/g4db_everything/viral_prettified/genomic/GCA_000916215.1_ViralProj239733_genomic.csv	viral_prettified
GCA_000916355.1	/storage/group/izg5139/default/external/quadrupia_database/g4/g4db_everything/viral_prettified/genomic/GCA_000916355.1_ViralProj240022_genomic.csv	viral_prettified
GCA_000916535.1	/storage/group/izg5139/default/external/quadrupia_database/g4/g4db_everything/viral_prettified/genomic/GCA_000916535.1_ViralProj240228_genomic.csv	viral_prettified
GCA_000916555.1	/storage/group/izg5139/default/external/quadrupia_database/g4/g4db_everything/viral_prettified/genomic/GCA_000916555.1_ViralProj240238_genomic.csv	viral_prettified
GCA_000916575.1	/storage/group/izg5139/default/external/quadrupia_database/g4/g4db_everything/viral_prettified/genomic/GCA_000916575.1_ViralProj240319_genomic.csv	viral_prettified
GCA_000916675.1	/storage/group/izg5139/default/external/quadrupia_database/g4/g4db_everything/viral_prettified/genomic/GCA_000916675.1_ViralProj230700_genomic.csv	viral_prettified
GCA_000916715.1	/storage/group/izg5139/default/external/quadrupia_database/g4/g4db_everything/viral_prettified/genomic/GCA_000916715.1_ViralMultiSegProj230993_genomic.csv	viral_prettified
GCA_000916735.1	/storage/group/izg5139/default/external/quadrupia_database/g4/g4db_everything/viral_prettified/genomic/GCA_000916735.1_ViralProj231522_genomic.csv	viral_prettified
GCA_000916755.1	/storage/group/izg5139/default/external/quadrupia_database/g4/g4db_everything/viral_prettified/genomic/GCA_000916755.1_ViralProj232404_genomic.csv	viral_prettified
GCA_000916815.1	/storage/group/izg5139/default/external/quadrupia_database/g4/g4db_everything/viral_prettified/genomic/GCA_000916815.1_ViralProj236313_genomic.csv	viral_prettified
GCA_000916875.1	/storage/group/izg5139/default/external/quadrupia_database/g4/g4db_everything/viral_prettified/genomic/GCA_000916875.1_ViralProj237474_genomic.csv	viral_prettified
GCA_000916935.1	/storage/group/izg5139/default/external/quadrupia_database/g4/g4db_everything/viral_prettified/genomic/GCA_000916935.1_ViralProj238830_genomic.csv	viral_prettified
GCA_000917015.1	/storage/group/izg5139/default/external/quadrupia_database/g4/g4db_everything/viral_prettified/genomic/GCA_000917015.1_ViralProj239723_genomic.csv	viral_prettified
GCA_000917115.1	/storage/group/izg5139/default/external/quadrupia_database/g4/g4db_everything/viral_prettified/genomic/GCA_000917115.1_ViralProj239908_genomic.csv	viral_prettified
GCA_000917395.1	/storage/group/izg5139/default/external/quadrupia_database/g4/g4db_everything/viral_prettified/genomic/GCA_000917395.1_ViralProj240236_genomic.csv	viral_prettified
GCA_000917655.1	/storage/group/izg5139/default/external/quadrupia_database/g4/g4db_everything/viral_prettified/genomic/GCA_000917655.1_ViralProj240740_genomic.csv	viral_prettified
GCA_000917855.1	/storage/group/izg5139/default/external/quadrupia_database/g4/g4db_everything/viral_prettified/genomic/GCA_000917855.1_ViralProj242942_genomic.csv	viral_prettified
GCA_000917895.1	/storage/group/izg5139/default/external/quadrupia_database/g4/g4db_everything/viral_prettified/genomic/GCA_000917895.1_ViralProj242959_genomic.csv	viral_prettified
GCA_000918015.1	/storage/group/izg5139/default/external/quadrupia_database/g4/g4db_everything/viral_prettified/genomic/GCA_000918015.1_ViralProj243493_genomic.csv	viral_prettified
GCA_000918035.1	/storage/group/izg5139/default/external/quadrupia_database/g4/g4db_everything/viral_prettified/genomic/GCA_000918035.1_ViralProj243497_genomic.csv	viral_prettified
GCA_000918055.1	/storage/group/izg5139/default/external/quadrupia_database/g4/g4db_everything/viral_prettified/genomic/GCA_000918055.1_ViralProj243501_genomic.csv	viral_prettified
GCA_000918075.1	/storage/group/izg5139/default/external/quadrupia_database/g4/g4db_everything/viral_prettified/genomic/GCA_000918075.1_ViralProj243528_genomic.csv	viral_prettified
GCA_000918095.1	/storage/group/izg5139/default/external/quadrupia_database/g4/g4db_everything/viral_prettified/genomic/GCA_000918095.1_ViralProj243630_genomic.csv	viral_prettified
GCA_000918115.1	/storage/group/izg5139/default/external/quadrupia_database/g4/g4db_everything/viral_prettified/genomic/GCA_000918115.1_ViralProj243827_genomic.csv	viral_prettified
GCA_000918155.1	/storage/group/izg5139/default/external/quadrupia_database/g4/g4db_everything/viral_prettified/genomic/GCA_000918155.1_ViralProj244737_genomic.csv	viral_prettified
GCA_000918215.1	/storage/group/izg5139/default/external/quadrupia_database/g4/g4db_everything/viral_prettified/genomic/GCA_000918215.1_ViralProj248100_genomic.csv	viral_prettified
GCA_000918355.1	/storage/group/izg5139/default/external/quadrupia_database/g4/g4db_everything/viral_prettified/genomic/GCA_000918355.1_ViralProj249090_genomic.csv	viral_prettified
GCA_000918415.1	/storage/group/izg5139/default/external/quadrupia_database/g4/g4db_everything/viral_prettified/genomic/GCA_000918415.1_ViralProj240068_genomic.csv	viral_prettified
GCA_000918835.1	/storage/group/izg5139/default/external/quadrupia_database/g4/g4db_everything/viral_prettified/genomic/GCA_000918835.1_ViralMultiSegProj241100_genomic.csv	viral_prettified
GCA_000918915.1	/storage/group/izg5139/default/external/quadrupia_database/g4/g4db_everything/viral_prettified/genomic/GCA_000918915.1_ViralProj242961_genomic.csv	viral_prettified
GCA_000919015.1	/storage/group/izg5139/default/external/quadrupia_database/g4/g4db_everything/viral_prettified/genomic/GCA_000919015.1_ViralProj243277_genomic.csv	viral_prettified
GCA_000919055.1	/storage/group/izg5139/default/external/quadrupia_database/g4/g4db_everything/viral_prettified/genomic/GCA_000919055.1_ViralProj243499_genomic.csv	viral_prettified
GCA_000919135.1	/storage/group/izg5139/default/external/quadrupia_database/g4/g4db_everything/viral_prettified/genomic/GCA_000919135.1_ViralProj244473_genomic.csv	viral_prettified
GCA_000919195.1	/storage/group/izg5139/default/external/quadrupia_database/g4/g4db_everything/viral_prettified/genomic/GCA_000919195.1_ViralProj245453_genomic.csv	viral_prettified
GCA_000919475.1	/storage/group/izg5139/default/external/quadrupia_database/g4/g4db_everything/viral_prettified/genomic/GCA_000919475.1_ViralProj241029_genomic.csv	viral_prettified
GCA_000919495.1	/storage/group/izg5139/default/external/quadrupia_database/g4/g4db_everything/viral_prettified/genomic/GCA_000919495.1_ViralMultiSegProj242281_genomic.csv	viral_prettified
GCA_000919615.1	/storage/group/izg5139/default/external/quadrupia_database/g4/g4db_everything/viral_prettified/genomic/GCA_000919615.1_ViralProj243067_genomic.csv	viral_prettified
GCA_000919655.1	/storage/group/izg5139/default/external/quadrupia_database/g4/g4db_everything/viral_prettified/genomic/GCA_000919655.1_ViralProj243276_genomic.csv	viral_prettified
GCA_000919675.1	/storage/group/izg5139/default/external/quadrupia_database/g4/g4db_everything/viral_prettified/genomic/GCA_000919675.1_ViralProj243494_genomic.csv	viral_prettified
GCA_000919695.1	/storage/group/izg5139/default/external/quadrupia_database/g4/g4db_everything/viral_prettified/genomic/GCA_000919695.1_ViralProj243498_genomic.csv	viral_prettified
GCA_000919735.1	/storage/group/izg5139/default/external/quadrupia_database/g4/g4db_everything/viral_prettified/genomic/GCA_000919735.1_ViralProj243529_genomic.csv	viral_prettified
GCA_000919795.1	/storage/group/izg5139/default/external/quadrupia_database/g4/g4db_everything/viral_prettified/genomic/GCA_000919795.1_CASV_genomic.csv	viral_prettified
GCA_000919855.1	/storage/group/izg5139/default/external/quadrupia_database/g4/g4db_everything/viral_prettified/genomic/GCA_000919855.1_ViralProj246231_genomic.csv	viral_prettified
GCA_000920195.1	/storage/group/izg5139/default/external/quadrupia_database/g4/g4db_everything/viral_prettified/genomic/GCA_000920195.1_ViralProj240747_genomic.csv	viral_prettified
GCA_000920455.1	/storage/group/izg5139/default/external/quadrupia_database/g4/g4db_everything/viral_prettified/genomic/GCA_000920455.1_ViralProj243065_genomic.csv	viral_prettified
GCA_000920515.2	/storage/group/izg5139/default/external/quadrupia_database/g4/g4db_everything/viral_prettified/genomic/GCA_000920515.2_ViralProj243492_genomic.csv	viral_prettified
GCA_000920555.1	/storage/group/izg5139/default/external/quadrupia_database/g4/g4db_everything/viral_prettified/genomic/GCA_000920555.1_ViralProj243500_genomic.csv	viral_prettified
GCA_000920575.1	/storage/group/izg5139/default/external/quadrupia_database/g4/g4db_everything/viral_prettified/genomic/GCA_000920575.1_ViralProj243506_genomic.csv	viral_prettified
GCA_000920615.1	/storage/group/izg5139/default/external/quadrupia_database/g4/g4db_everything/viral_prettified/genomic/GCA_000920615.1_ViralProj243633_genomic.csv	viral_prettified
GCA_000920635.1	/storage/group/izg5139/default/external/quadrupia_database/g4/g4db_everything/viral_prettified/genomic/GCA_000920635.1_ViralProj244474_genomic.csv	viral_prettified
GCA_000920695.1	/storage/group/izg5139/default/external/quadrupia_database/g4/g4db_everything/viral_prettified/genomic/GCA_000920695.1_ViralProj246129_genomic.csv	viral_prettified
GCA_000920735.1	/storage/group/izg5139/default/external/quadrupia_database/g4/g4db_everything/viral_prettified/genomic/GCA_000920735.1_ViralProj248099_genomic.csv	viral_prettified
GCA_000920775.1	/storage/group/izg5139/default/external/quadrupia_database/g4/g4db_everything/viral_prettified/genomic/GCA_000920775.1_ViralProj248461_genomic.csv	viral_prettified
GCA_000920915.1	/storage/group/izg5139/default/external/quadrupia_database/g4/g4db_everything/viral_prettified/genomic/GCA_000920915.1_ViralProj251389_genomic.csv	viral_prettified
GCA_000920955.1	/storage/group/izg5139/default/external/quadrupia_database/g4/g4db_everything/viral_prettified/genomic/GCA_000920955.1_ViralProj251390_genomic.csv	viral_prettified
GCA_000920995.1	/storage/group/izg5139/default/external/quadrupia_database/g4/g4db_everything/viral_prettified/genomic/GCA_000920995.1_ViralProj252621_genomic.csv	viral_prettified
GCA_000921075.1	/storage/group/izg5139/default/external/quadrupia_database/g4/g4db_everything/viral_prettified/genomic/GCA_000921075.1_ViralProj253318_genomic.csv	viral_prettified
GCA_000921115.1	/storage/group/izg5139/default/external/quadrupia_database/g4/g4db_everything/viral_prettified/genomic/GCA_000921115.1_ViralProj253326_genomic.csv	viral_prettified
GCA_000921255.1	/storage/group/izg5139/default/external/quadrupia_database/g4/g4db_everything/viral_prettified/genomic/GCA_000921255.1_ViralProj253575_genomic.csv	viral_prettified
GCA_000921335.2	/storage/group/izg5139/default/external/quadrupia_database/g4/g4db_everything/viral_prettified/genomic/GCA_000921335.2_ViralProj255707_genomic.csv	viral_prettified
GCA_000921395.1	/storage/group/izg5139/default/external/quadrupia_database/g4/g4db_everything/viral_prettified/genomic/GCA_000921395.1_ViralProj255794_genomic.csv	viral_prettified
GCA_000921435.1	/storage/group/izg5139/default/external/quadrupia_database/g4/g4db_everything/viral_prettified/genomic/GCA_000921435.1_ViralMultiSegProj256090_genomic.csv	viral_prettified
GCA_000921455.1	/storage/group/izg5139/default/external/quadrupia_database/g4/g4db_everything/viral_prettified/genomic/GCA_000921455.1_ViralProj257697_genomic.csv	viral_prettified
GCA_000921495.1	/storage/group/izg5139/default/external/quadrupia_database/g4/g4db_everything/viral_prettified/genomic/GCA_000921495.1_ViralProj257743_genomic.csv	viral_prettified
GCA_000921555.1	/storage/group/izg5139/default/external/quadrupia_database/g4/g4db_everything/viral_prettified/genomic/GCA_000921555.1_ViralProj259293_genomic.csv	viral_prettified
GCA_000921635.1	/storage/group/izg5139/default/external/quadrupia_database/g4/g4db_everything/viral_prettified/genomic/GCA_000921635.1_ViralProj260420_genomic.csv	viral_prettified
GCA_000921675.1	/storage/group/izg5139/default/external/quadrupia_database/g4/g4db_everything/viral_prettified/genomic/GCA_000921675.1_ViralProj260482_genomic.csv	viral_prettified
GCA_000921815.1	/storage/group/izg5139/default/external/quadrupia_database/g4/g4db_everything/viral_prettified/genomic/GCA_000921815.1_ViralMultiSegProj252618_genomic.csv	viral_prettified
GCA_000921835.1	/storage/group/izg5139/default/external/quadrupia_database/g4/g4db_everything/viral_prettified/genomic/GCA_000921835.1_ViralProj252622_genomic.csv	viral_prettified
GCA_000921995.1	/storage/group/izg5139/default/external/quadrupia_database/g4/g4db_everything/viral_prettified/genomic/GCA_000921995.1_ViralProj253385_genomic.csv	viral_prettified
GCA_000922035.1	/storage/group/izg5139/default/external/quadrupia_database/g4/g4db_everything/viral_prettified/genomic/GCA_000922035.1_ViralProj253393_genomic.csv	viral_prettified
GCA_000922135.1	/storage/group/izg5139/default/external/quadrupia_database/g4/g4db_everything/viral_prettified/genomic/GCA_000922135.1_ViralProj254348_genomic.csv	viral_prettified
GCA_000922155.1	/storage/group/izg5139/default/external/quadrupia_database/g4/g4db_everything/viral_prettified/genomic/GCA_000922155.1_ViralProj255103_genomic.csv	viral_prettified
GCA_000922175.1	/storage/group/izg5139/default/external/quadrupia_database/g4/g4db_everything/viral_prettified/genomic/GCA_000922175.1_ViralProj255728_genomic.csv	viral_prettified
GCA_000922195.1	/storage/group/izg5139/default/external/quadrupia_database/g4/g4db_everything/viral_prettified/genomic/GCA_000922195.1_ViralProj255732_genomic.csv	viral_prettified
GCA_000922215.1	/storage/group/izg5139/default/external/quadrupia_database/g4/g4db_everything/viral_prettified/genomic/GCA_000922215.1_ViralProj255787_genomic.csv	viral_prettified
GCA_000922295.1	/storage/group/izg5139/default/external/quadrupia_database/g4/g4db_everything/viral_prettified/genomic/GCA_000922295.1_ViralProj257698_genomic.csv	viral_prettified
GCA_000922435.1	/storage/group/izg5139/default/external/quadrupia_database/g4/g4db_everything/viral_prettified/genomic/GCA_000922435.1_ViralProj259986_genomic.csv	viral_prettified
GCA_000922455.1	/storage/group/izg5139/default/external/quadrupia_database/g4/g4db_everything/viral_prettified/genomic/GCA_000922455.1_ViralProj259990_genomic.csv	viral_prettified
GCA_000922475.1	/storage/group/izg5139/default/external/quadrupia_database/g4/g4db_everything/viral_prettified/genomic/GCA_000922475.1_ViralProj260422_genomic.csv	viral_prettified
GCA_000922535.1	/storage/group/izg5139/default/external/quadrupia_database/g4/g4db_everything/viral_prettified/genomic/GCA_000922535.1_ViralProj260714_genomic.csv	viral_prettified
GCA_000922635.1	/storage/group/izg5139/default/external/quadrupia_database/g4/g4db_everything/viral_prettified/genomic/GCA_000922635.1_ViralMultiSegProj246534_genomic.csv	viral_prettified
GCA_000922855.1	/storage/group/izg5139/default/external/quadrupia_database/g4/g4db_everything/viral_prettified/genomic/GCA_000922855.1_ViralProj251392_genomic.csv	viral_prettified
GCA_000922875.1	/storage/group/izg5139/default/external/quadrupia_database/g4/g4db_everything/viral_prettified/genomic/GCA_000922875.1_ViralProj252619_genomic.csv	viral_prettified
GCA_000922955.1	/storage/group/izg5139/default/external/quadrupia_database/g4/g4db_everything/viral_prettified/genomic/GCA_000922955.1_ViralProj253224_genomic.csv	viral_prettified
GCA_000923175.1	/storage/group/izg5139/default/external/quadrupia_database/g4/g4db_everything/viral_prettified/genomic/GCA_000923175.1_ViralProj253818_genomic.csv	viral_prettified
GCA_000923215.1	/storage/group/izg5139/default/external/quadrupia_database/g4/g4db_everything/viral_prettified/genomic/GCA_000923215.1_ViralProj255104_genomic.csv	viral_prettified
GCA_000923235.1	/storage/group/izg5139/default/external/quadrupia_database/g4/g4db_everything/viral_prettified/genomic/GCA_000923235.1_ViralProj255729_genomic.csv	viral_prettified
GCA_000923255.1	/storage/group/izg5139/default/external/quadrupia_database/g4/g4db_everything/viral_prettified/genomic/GCA_000923255.1_ViralProj255733_genomic.csv	viral_prettified
GCA_000923275.1	/storage/group/izg5139/default/external/quadrupia_database/g4/g4db_everything/viral_prettified/genomic/GCA_000923275.1_ViralProj255792_genomic.csv	viral_prettified
GCA_000923295.1	/storage/group/izg5139/default/external/quadrupia_database/g4/g4db_everything/viral_prettified/genomic/GCA_000923295.1_ViralProj255800_genomic.csv	viral_prettified
GCA_000923375.1	/storage/group/izg5139/default/external/quadrupia_database/g4/g4db_everything/viral_prettified/genomic/GCA_000923375.1_ViralProj257741_genomic.csv	viral_prettified
GCA_000923395.1	/storage/group/izg5139/default/external/quadrupia_database/g4/g4db_everything/viral_prettified/genomic/GCA_000923395.1_ViralProj258099_genomic.csv	viral_prettified
GCA_000923495.1	/storage/group/izg5139/default/external/quadrupia_database/g4/g4db_everything/viral_prettified/genomic/GCA_000923495.1_ViralProj251393_genomic.csv	viral_prettified
GCA_000923535.2	/storage/group/izg5139/default/external/quadrupia_database/g4/g4db_everything/viral_prettified/genomic/GCA_000923535.2_ViralProj252624_genomic.csv	viral_prettified
GCA_000923555.1	/storage/group/izg5139/default/external/quadrupia_database/g4/g4db_everything/viral_prettified/genomic/GCA_000923555.1_ViralProj253217_genomic.csv	viral_prettified
GCA_000923755.1	/storage/group/izg5139/default/external/quadrupia_database/g4/g4db_everything/viral_prettified/genomic/GCA_000923755.1_ViralProj253464_genomic.csv	viral_prettified
GCA_000923815.1	/storage/group/izg5139/default/external/quadrupia_database/g4/g4db_everything/viral_prettified/genomic/GCA_000923815.1_ViralProj254346_genomic.csv	viral_prettified
GCA_000923855.1	/storage/group/izg5139/default/external/quadrupia_database/g4/g4db_everything/viral_prettified/genomic/GCA_000923855.1_ViralProj255105_genomic.csv	viral_prettified
GCA_000923935.1	/storage/group/izg5139/default/external/quadrupia_database/g4/g4db_everything/viral_prettified/genomic/GCA_000923935.1_ViralProj255801_genomic.csv	viral_prettified
GCA_000923955.1	/storage/group/izg5139/default/external/quadrupia_database/g4/g4db_everything/viral_prettified/genomic/GCA_000923955.1_ViralProj256085_genomic.csv	viral_prettified
GCA_000924015.1	/storage/group/izg5139/default/external/quadrupia_database/g4/g4db_everything/viral_prettified/genomic/GCA_000924015.1_ViralProj257742_genomic.csv	viral_prettified
GCA_000924075.1	/storage/group/izg5139/default/external/quadrupia_database/g4/g4db_everything/viral_prettified/genomic/GCA_000924075.1_07-53_v1_genomic.csv	viral_prettified
GCA_000924235.1	/storage/group/izg5139/default/external/quadrupia_database/g4/g4db_everything/viral_prettified/genomic/GCA_000924235.1_ViralProj260752_genomic.csv	viral_prettified
GCA_000924255.1	/storage/group/izg5139/default/external/quadrupia_database/g4/g4db_everything/viral_prettified/genomic/GCA_000924255.1_ViralProj261260_genomic.csv	viral_prettified
GCA_000924455.1	/storage/group/izg5139/default/external/quadrupia_database/g4/g4db_everything/viral_prettified/genomic/GCA_000924455.1_ViralProj263851_genomic.csv	viral_prettified
GCA_000924595.1	/storage/group/izg5139/default/external/quadrupia_database/g4/g4db_everything/viral_prettified/genomic/GCA_000924595.1_ViralProj264921_genomic.csv	viral_prettified
GCA_000924675.1	/storage/group/izg5139/default/external/quadrupia_database/g4/g4db_everything/viral_prettified/genomic/GCA_000924675.1_ViralProj264939_genomic.csv	viral_prettified
GCA_000924715.1	/storage/group/izg5139/default/external/quadrupia_database/g4/g4db_everything/viral_prettified/genomic/GCA_000924715.1_ViralProj265891_genomic.csv	viral_prettified
GCA_000924855.1	/storage/group/izg5139/default/external/quadrupia_database/g4/g4db_everything/viral_prettified/genomic/GCA_000924855.1_ViralProj266640_genomic.csv	viral_prettified
GCA_000924875.1	/storage/group/izg5139/default/external/quadrupia_database/g4/g4db_everything/viral_prettified/genomic/GCA_000924875.1_ViralProj266644_genomic.csv	viral_prettified
GCA_000924895.1	/storage/group/izg5139/default/external/quadrupia_database/g4/g4db_everything/viral_prettified/genomic/GCA_000924895.1_ViralProj266648_genomic.csv	viral_prettified
GCA_000925095.1	/storage/group/izg5139/default/external/quadrupia_database/g4/g4db_everything/viral_prettified/genomic/GCA_000925095.1_ViralProj267001_genomic.csv	viral_prettified
GCA_000925115.1	/storage/group/izg5139/default/external/quadrupia_database/g4/g4db_everything/viral_prettified/genomic/GCA_000925115.1_ViralProj267138_genomic.csv	viral_prettified
GCA_000925135.1	/storage/group/izg5139/default/external/quadrupia_database/g4/g4db_everything/viral_prettified/genomic/GCA_000925135.1_ViralMultiSegProj267263_genomic.csv	viral_prettified
GCA_000925155.1	/storage/group/izg5139/default/external/quadrupia_database/g4/g4db_everything/viral_prettified/genomic/GCA_000925155.1_ViralProj267775_genomic.csv	viral_prettified
GCA_000925215.2	/storage/group/izg5139/default/external/quadrupia_database/g4/g4db_everything/viral_prettified/genomic/GCA_000925215.2_ViralProj263030_genomic.csv	viral_prettified
GCA_000925235.1	/storage/group/izg5139/default/external/quadrupia_database/g4/g4db_everything/viral_prettified/genomic/GCA_000925235.1_ViralProj263034_genomic.csv	viral_prettified
GCA_000925255.1	/storage/group/izg5139/default/external/quadrupia_database/g4/g4db_everything/viral_prettified/genomic/GCA_000925255.1_ViralProj263507_genomic.csv	viral_prettified
GCA_000925315.1	/storage/group/izg5139/default/external/quadrupia_database/g4/g4db_everything/viral_prettified/genomic/GCA_000925315.1_ViralProj264182_genomic.csv	viral_prettified
GCA_000925335.1	/storage/group/izg5139/default/external/quadrupia_database/g4/g4db_everything/viral_prettified/genomic/GCA_000925335.1_ViralProj264897_genomic.csv	viral_prettified
GCA_000925375.1	/storage/group/izg5139/default/external/quadrupia_database/g4/g4db_everything/viral_prettified/genomic/GCA_000925375.1_ViralProj264910_genomic.csv	viral_prettified
GCA_000925415.1	/storage/group/izg5139/default/external/quadrupia_database/g4/g4db_everything/viral_prettified/genomic/GCA_000925415.1_ViralProj264918_genomic.csv	viral_prettified
GCA_000925495.1	/storage/group/izg5139/default/external/quadrupia_database/g4/g4db_everything/viral_prettified/genomic/GCA_000925495.1_ViralProj264936_genomic.csv	viral_prettified
GCA_000925535.1	/storage/group/izg5139/default/external/quadrupia_database/g4/g4db_everything/viral_prettified/genomic/GCA_000925535.1_ViralProj265833_genomic.csv	viral_prettified
GCA_000925575.1	/storage/group/izg5139/default/external/quadrupia_database/g4/g4db_everything/viral_prettified/genomic/GCA_000925575.1_ViralProj265896_genomic.csv	viral_prettified
GCA_000925735.1	/storage/group/izg5139/default/external/quadrupia_database/g4/g4db_everything/viral_prettified/genomic/GCA_000925735.1_ViralProj266649_genomic.csv	viral_prettified
GCA_000925855.1	/storage/group/izg5139/default/external/quadrupia_database/g4/g4db_everything/viral_prettified/genomic/GCA_000925855.1_ViralProj266775_genomic.csv	viral_prettified
GCA_000925875.1	/storage/group/izg5139/default/external/quadrupia_database/g4/g4db_everything/viral_prettified/genomic/GCA_000925875.1_ViralProj266779_genomic.csv	viral_prettified
GCA_000925955.1	/storage/group/izg5139/default/external/quadrupia_database/g4/g4db_everything/viral_prettified/genomic/GCA_000925955.1_ViralMultiSegProj267135_genomic.csv	viral_prettified
GCA_000925975.1	/storage/group/izg5139/default/external/quadrupia_database/g4/g4db_everything/viral_prettified/genomic/GCA_000925975.1_ViralProj267248_genomic.csv	viral_prettified
GCA_000926135.1	/storage/group/izg5139/default/external/quadrupia_database/g4/g4db_everything/viral_prettified/genomic/GCA_000926135.1_ViralProj260751_genomic.csv	viral_prettified
GCA_000926155.1	/storage/group/izg5139/default/external/quadrupia_database/g4/g4db_everything/viral_prettified/genomic/GCA_000926155.1_ViralProj261252_genomic.csv	viral_prettified
GCA_000926175.1	/storage/group/izg5139/default/external/quadrupia_database/g4/g4db_everything/viral_prettified/genomic/GCA_000926175.1_ViralMultiSegProj261351_genomic.csv	viral_prettified
GCA_000926275.1	/storage/group/izg5139/default/external/quadrupia_database/g4/g4db_everything/viral_prettified/genomic/GCA_000926275.1_ViralProj263035_genomic.csv	viral_prettified
GCA_000926355.1	/storage/group/izg5139/default/external/quadrupia_database/g4/g4db_everything/viral_prettified/genomic/GCA_000926355.1_ViralMultiSegProj264185_genomic.csv	viral_prettified
GCA_000926415.1	/storage/group/izg5139/default/external/quadrupia_database/g4/g4db_everything/viral_prettified/genomic/GCA_000926415.1_ViralProj264911_genomic.csv	viral_prettified
GCA_000926435.1	/storage/group/izg5139/default/external/quadrupia_database/g4/g4db_everything/viral_prettified/genomic/GCA_000926435.1_ViralProj264915_genomic.csv	viral_prettified
GCA_000926535.1	/storage/group/izg5139/default/external/quadrupia_database/g4/g4db_everything/viral_prettified/genomic/GCA_000926535.1_ViralProj264937_genomic.csv	viral_prettified
GCA_000926595.1	/storage/group/izg5139/default/external/quadrupia_database/g4/g4db_everything/viral_prettified/genomic/GCA_000926595.1_ViralProj265893_genomic.csv	viral_prettified
GCA_000926635.1	/storage/group/izg5139/default/external/quadrupia_database/g4/g4db_everything/viral_prettified/genomic/GCA_000926635.1_ViralProj265901_genomic.csv	viral_prettified
GCA_000926695.1	/storage/group/izg5139/default/external/quadrupia_database/g4/g4db_everything/viral_prettified/genomic/GCA_000926695.1_ViralProj265913_genomic.csv	viral_prettified
GCA_000926915.1	/storage/group/izg5139/default/external/quadrupia_database/g4/g4db_everything/viral_prettified/genomic/GCA_000926915.1_ViralProj263036_genomic.csv	viral_prettified
GCA_000926955.1	/storage/group/izg5139/default/external/quadrupia_database/g4/g4db_everything/viral_prettified/genomic/GCA_000926955.1_ViralProj263850_genomic.csv	viral_prettified
GCA_000927095.2	/storage/group/izg5139/default/external/quadrupia_database/g4/g4db_everything/viral_prettified/genomic/GCA_000927095.2_ViralProj264920_genomic.csv	viral_prettified
GCA_000927155.1	/storage/group/izg5139/default/external/quadrupia_database/g4/g4db_everything/viral_prettified/genomic/GCA_000927155.1_ViralProj264934_genomic.csv	viral_prettified
GCA_000927175.1	/storage/group/izg5139/default/external/quadrupia_database/g4/g4db_everything/viral_prettified/genomic/GCA_000927175.1_ViralProj264938_genomic.csv	viral_prettified
GCA_000927335.1	/storage/group/izg5139/default/external/quadrupia_database/g4/g4db_everything/viral_prettified/genomic/GCA_000927335.1_ViralProj265914_genomic.csv	viral_prettified
GCA_000927375.1	/storage/group/izg5139/default/external/quadrupia_database/g4/g4db_everything/viral_prettified/genomic/GCA_000927375.1_ViralProj266647_genomic.csv	viral_prettified
GCA_000927435.1	/storage/group/izg5139/default/external/quadrupia_database/g4/g4db_everything/viral_prettified/genomic/GCA_000927435.1_ViralProj266718_genomic.csv	viral_prettified
GCA_000927515.1	/storage/group/izg5139/default/external/quadrupia_database/g4/g4db_everything/viral_prettified/genomic/GCA_000927515.1_ViralProj266777_genomic.csv	viral_prettified
GCA_000927555.1	/storage/group/izg5139/default/external/quadrupia_database/g4/g4db_everything/viral_prettified/genomic/GCA_000927555.1_ViralProj266785_genomic.csv	viral_prettified
GCA_000927635.1	/storage/group/izg5139/default/external/quadrupia_database/g4/g4db_everything/viral_prettified/genomic/GCA_000927635.1_ViralProj267262_genomic.csv	viral_prettified
GCA_000927655.1	/storage/group/izg5139/default/external/quadrupia_database/g4/g4db_everything/viral_prettified/genomic/GCA_000927655.1_ViralProj267774_genomic.csv	viral_prettified
GCA_000927675.1	/storage/group/izg5139/default/external/quadrupia_database/g4/g4db_everything/viral_prettified/genomic/GCA_000927675.1_ViralProj267778_genomic.csv	viral_prettified
GCA_000927695.1	/storage/group/izg5139/default/external/quadrupia_database/g4/g4db_everything/viral_prettified/genomic/GCA_000927695.1_ViralProj268098_genomic.csv	viral_prettified
GCA_000927735.1	/storage/group/izg5139/default/external/quadrupia_database/g4/g4db_everything/viral_prettified/genomic/GCA_000927735.1_ViralProj268176_genomic.csv	viral_prettified
GCA_000927755.1	/storage/group/izg5139/default/external/quadrupia_database/g4/g4db_everything/viral_prettified/genomic/GCA_000927755.1_ViralProj268412_genomic.csv	viral_prettified
GCA_000927815.1	/storage/group/izg5139/default/external/quadrupia_database/g4/g4db_everything/viral_prettified/genomic/GCA_000927815.1_ViralProj268424_genomic.csv	viral_prettified
GCA_000928055.1	/storage/group/izg5139/default/external/quadrupia_database/g4/g4db_everything/viral_prettified/genomic/GCA_000928055.1_ViralProj269796_genomic.csv	viral_prettified
GCA_000928095.1	/storage/group/izg5139/default/external/quadrupia_database/g4/g4db_everything/viral_prettified/genomic/GCA_000928095.1_ViralProj270091_genomic.csv	viral_prettified
GCA_000928135.1	/storage/group/izg5139/default/external/quadrupia_database/g4/g4db_everything/viral_prettified/genomic/GCA_000928135.1_ViralProj271122_genomic.csv	viral_prettified
GCA_000928255.1	/storage/group/izg5139/default/external/quadrupia_database/g4/g4db_everything/viral_prettified/genomic/GCA_000928255.1_ViralProj272443_genomic.csv	viral_prettified
GCA_000928315.1	/storage/group/izg5139/default/external/quadrupia_database/g4/g4db_everything/viral_prettified/genomic/GCA_000928315.1_ViralProj273466_genomic.csv	viral_prettified
GCA_000928415.1	/storage/group/izg5139/default/external/quadrupia_database/g4/g4db_everything/viral_prettified/genomic/GCA_000928415.1_ViralProj274070_genomic.csv	viral_prettified
GCA_000928455.1	/storage/group/izg5139/default/external/quadrupia_database/g4/g4db_everything/viral_prettified/genomic/GCA_000928455.1_ViralProj274108_genomic.csv	viral_prettified
GCA_000928475.1	/storage/group/izg5139/default/external/quadrupia_database/g4/g4db_everything/viral_prettified/genomic/GCA_000928475.1_ViralProj274112_genomic.csv	viral_prettified
GCA_000928555.1	/storage/group/izg5139/default/external/quadrupia_database/g4/g4db_everything/viral_prettified/genomic/GCA_000928555.1_ViralMultiSegProj274585_genomic.csv	viral_prettified
GCA_000928595.1	/storage/group/izg5139/default/external/quadrupia_database/g4/g4db_everything/viral_prettified/genomic/GCA_000928595.1_ViralProj275613_genomic.csv	viral_prettified
GCA_000928655.1	/storage/group/izg5139/default/external/quadrupia_database/g4/g4db_everything/viral_prettified/genomic/GCA_000928655.1_ViralProj268413_genomic.csv	viral_prettified
GCA_000928675.1	/storage/group/izg5139/default/external/quadrupia_database/g4/g4db_everything/viral_prettified/genomic/GCA_000928675.1_ViralProj268417_genomic.csv	viral_prettified
GCA_000928735.1	/storage/group/izg5139/default/external/quadrupia_database/g4/g4db_everything/viral_prettified/genomic/GCA_000928735.1_ViralProj268429_genomic.csv	viral_prettified
GCA_000928855.1	/storage/group/izg5139/default/external/quadrupia_database/g4/g4db_everything/viral_prettified/genomic/GCA_000928855.1_Mesi_13_genomic.csv	viral_prettified
GCA_000928875.1	/storage/group/izg5139/default/external/quadrupia_database/g4/g4db_everything/viral_prettified/genomic/GCA_000928875.1_ViralProj269621_genomic.csv	viral_prettified
GCA_000928895.1	/storage/group/izg5139/default/external/quadrupia_database/g4/g4db_everything/viral_prettified/genomic/GCA_000928895.1_ViralProj269630_genomic.csv	viral_prettified
GCA_000928935.1	/storage/group/izg5139/default/external/quadrupia_database/g4/g4db_everything/viral_prettified/genomic/GCA_000928935.1_ViralProj269775_genomic.csv	viral_prettified
GCA_000928955.1	/storage/group/izg5139/default/external/quadrupia_database/g4/g4db_everything/viral_prettified/genomic/GCA_000928955.1_ViralProj269965_genomic.csv	viral_prettified
GCA_000928975.1	/storage/group/izg5139/default/external/quadrupia_database/g4/g4db_everything/viral_prettified/genomic/GCA_000928975.1_ViralProj270088_genomic.csv	viral_prettified
GCA_000929155.1	/storage/group/izg5139/default/external/quadrupia_database/g4/g4db_everything/viral_prettified/genomic/GCA_000929155.1_ViralProj272472_genomic.csv	viral_prettified
GCA_000929295.1	/storage/group/izg5139/default/external/quadrupia_database/g4/g4db_everything/viral_prettified/genomic/GCA_000929295.1_ViralProj274101_genomic.csv	viral_prettified
GCA_000929555.1	/storage/group/izg5139/default/external/quadrupia_database/g4/g4db_everything/viral_prettified/genomic/GCA_000929555.1_ViralProj266792_genomic.csv	viral_prettified
GCA_000929575.1	/storage/group/izg5139/default/external/quadrupia_database/g4/g4db_everything/viral_prettified/genomic/GCA_000929575.1_ViralMultiSegProj267136_genomic.csv	viral_prettified
GCA_000929675.1	/storage/group/izg5139/default/external/quadrupia_database/g4/g4db_everything/viral_prettified/genomic/GCA_000929675.1_ViralProj268201_genomic.csv	viral_prettified
GCA_000929695.1	/storage/group/izg5139/default/external/quadrupia_database/g4/g4db_everything/viral_prettified/genomic/GCA_000929695.1_ViralProj268414_genomic.csv	viral_prettified
GCA_000929735.1	/storage/group/izg5139/default/external/quadrupia_database/g4/g4db_everything/viral_prettified/genomic/GCA_000929735.1_ViralProj268422_genomic.csv	viral_prettified
GCA_000929755.1	/storage/group/izg5139/default/external/quadrupia_database/g4/g4db_everything/viral_prettified/genomic/GCA_000929755.1_ViralProj268426_genomic.csv	viral_prettified
GCA_000929915.1	/storage/group/izg5139/default/external/quadrupia_database/g4/g4db_everything/viral_prettified/genomic/GCA_000929915.1_ViralProj269627_genomic.csv	viral_prettified
GCA_000929955.1	/storage/group/izg5139/default/external/quadrupia_database/g4/g4db_everything/viral_prettified/genomic/GCA_000929955.1_ViralProj269768_genomic.csv	viral_prettified
GCA_000929995.1	/storage/group/izg5139/default/external/quadrupia_database/g4/g4db_everything/viral_prettified/genomic/GCA_000929995.1_ViralProj269971_genomic.csv	viral_prettified
GCA_000930035.1	/storage/group/izg5139/default/external/quadrupia_database/g4/g4db_everything/viral_prettified/genomic/GCA_000930035.1_ViralProj270093_genomic.csv	viral_prettified
GCA_000930095.1	/storage/group/izg5139/default/external/quadrupia_database/g4/g4db_everything/viral_prettified/genomic/GCA_000930095.1_ViralProj271776_genomic.csv	viral_prettified
GCA_000930135.1	/storage/group/izg5139/default/external/quadrupia_database/g4/g4db_everything/viral_prettified/genomic/GCA_000930135.1_ViralProj271900_genomic.csv	viral_prettified
GCA_000930175.1	/storage/group/izg5139/default/external/quadrupia_database/g4/g4db_everything/viral_prettified/genomic/GCA_000930175.1_ViralProj272441_genomic.csv	viral_prettified
GCA_000930215.1	/storage/group/izg5139/default/external/quadrupia_database/g4/g4db_everything/viral_prettified/genomic/GCA_000930215.1_ViralProj272483_genomic.csv	viral_prettified
GCA_000930235.1	/storage/group/izg5139/default/external/quadrupia_database/g4/g4db_everything/viral_prettified/genomic/GCA_000930235.1_ViralProj273165_genomic.csv	viral_prettified
GCA_000930275.1	/storage/group/izg5139/default/external/quadrupia_database/g4/g4db_everything/viral_prettified/genomic/GCA_000930275.1_ViralProj273473_genomic.csv	viral_prettified
GCA_000930295.1	/storage/group/izg5139/default/external/quadrupia_database/g4/g4db_everything/viral_prettified/genomic/GCA_000930295.1_T_pityocampa_v0.1_genomic.csv	viral_prettified
GCA_000930355.1	/storage/group/izg5139/default/external/quadrupia_database/g4/g4db_everything/viral_prettified/genomic/GCA_000930355.1_ViralProj268419_genomic.csv	viral_prettified
GCA_000930375.1	/storage/group/izg5139/default/external/quadrupia_database/g4/g4db_everything/viral_prettified/genomic/GCA_000930375.1_ViralProj268423_genomic.csv	viral_prettified
GCA_000930555.1	/storage/group/izg5139/default/external/quadrupia_database/g4/g4db_everything/viral_prettified/genomic/GCA_000930555.1_ViralProj269628_genomic.csv	viral_prettified
GCA_000930635.1	/storage/group/izg5139/default/external/quadrupia_database/g4/g4db_everything/viral_prettified/genomic/GCA_000930635.1_ViralProj269977_genomic.csv	viral_prettified
GCA_000930675.1	/storage/group/izg5139/default/external/quadrupia_database/g4/g4db_everything/viral_prettified/genomic/GCA_000930675.1_ViralProj270094_genomic.csv	viral_prettified
GCA_000930755.1	/storage/group/izg5139/default/external/quadrupia_database/g4/g4db_everything/viral_prettified/genomic/GCA_000930755.1_phiBU01_genomic.csv	viral_prettified
GCA_000930935.1	/storage/group/izg5139/default/external/quadrupia_database/g4/g4db_everything/viral_prettified/genomic/GCA_000930935.1_ViralProj273532_genomic.csv	viral_prettified
GCA_000930975.1	/storage/group/izg5139/default/external/quadrupia_database/g4/g4db_everything/viral_prettified/genomic/GCA_000930975.1_ViralProj274069_genomic.csv	viral_prettified
GCA_000930995.1	/storage/group/izg5139/default/external/quadrupia_database/g4/g4db_everything/viral_prettified/genomic/GCA_000930995.1_ViralProj274103_genomic.csv	viral_prettified
GCA_000931015.1	/storage/group/izg5139/default/external/quadrupia_database/g4/g4db_everything/viral_prettified/genomic/GCA_000931015.1_ViralProj274107_genomic.csv	viral_prettified
GCA_000931035.1	/storage/group/izg5139/default/external/quadrupia_database/g4/g4db_everything/viral_prettified/genomic/GCA_000931035.1_ViralProj274111_genomic.csv	viral_prettified
GCA_000931055.1	/storage/group/izg5139/default/external/quadrupia_database/g4/g4db_everything/viral_prettified/genomic/GCA_000931055.1_ViralProj274115_genomic.csv	viral_prettified
GCA_000931095.1	/storage/group/izg5139/default/external/quadrupia_database/g4/g4db_everything/viral_prettified/genomic/GCA_000931095.1_ViralProj274155_genomic.csv	viral_prettified
GCA_000931275.1	/storage/group/izg5139/default/external/quadrupia_database/g4/g4db_everything/viral_prettified/genomic/GCA_000931275.1_ViralProj274118_genomic.csv	viral_prettified
GCA_000931295.1	/storage/group/izg5139/default/external/quadrupia_database/g4/g4db_everything/viral_prettified/genomic/GCA_000931295.1_ViralProj274154_genomic.csv	viral_prettified
GCA_000943685.1	/storage/group/izg5139/default/external/quadrupia_database/g4/g4db_everything/viral_prettified/genomic/GCA_000943685.1_ViralProj275808_genomic.csv	viral_prettified
GCA_000943705.1	/storage/group/izg5139/default/external/quadrupia_database/g4/g4db_everything/viral_prettified/genomic/GCA_000943705.1_ViralMultiSegProj276253_genomic.csv	viral_prettified
GCA_000943725.1	/storage/group/izg5139/default/external/quadrupia_database/g4/g4db_everything/viral_prettified/genomic/GCA_000943725.1_ViralProj275895_genomic.csv	viral_prettified
GCA_000943745.1	/storage/group/izg5139/default/external/quadrupia_database/g4/g4db_everything/viral_prettified/genomic/GCA_000943745.1_ViralProj276254_genomic.csv	viral_prettified
GCA_000954235.1	/storage/group/izg5139/default/external/quadrupia_database/g4/g4db_everything/viral_prettified/genomic/GCA_000954235.1_ViralProj276713_genomic.csv	viral_prettified
GCA_000954395.1	/storage/group/izg5139/default/external/quadrupia_database/g4/g4db_everything/viral_prettified/genomic/GCA_000954395.1_ViralProj277201_genomic.csv	viral_prettified
GCA_000954415.1	/storage/group/izg5139/default/external/quadrupia_database/g4/g4db_everything/viral_prettified/genomic/GCA_000954415.1_ViralProj277490_genomic.csv	viral_prettified
GCA_000954435.1	/storage/group/izg5139/default/external/quadrupia_database/g4/g4db_everything/viral_prettified/genomic/GCA_000954435.1_ViralProj277494_genomic.csv	viral_prettified
GCA_000954455.1	/storage/group/izg5139/default/external/quadrupia_database/g4/g4db_everything/viral_prettified/genomic/GCA_000954455.1_ViralProj277498_genomic.csv	viral_prettified
GCA_000954515.1	/storage/group/izg5139/default/external/quadrupia_database/g4/g4db_everything/viral_prettified/genomic/GCA_000954515.1_ViralProj277513_genomic.csv	viral_prettified
GCA_000954535.1	/storage/group/izg5139/default/external/quadrupia_database/g4/g4db_everything/viral_prettified/genomic/GCA_000954535.1_ViralProj277517_genomic.csv	viral_prettified
GCA_000954655.1	/storage/group/izg5139/default/external/quadrupia_database/g4/g4db_everything/viral_prettified/genomic/GCA_000954655.1_ViralProj276864_genomic.csv	viral_prettified
GCA_000954755.2	/storage/group/izg5139/default/external/quadrupia_database/g4/g4db_everything/viral_prettified/genomic/GCA_000954755.2_ViralMultiSegProj277203_genomic.csv	viral_prettified
GCA_000954795.1	/storage/group/izg5139/default/external/quadrupia_database/g4/g4db_everything/viral_prettified/genomic/GCA_000954795.1_ViralProj277495_genomic.csv	viral_prettified
GCA_000954815.1	/storage/group/izg5139/default/external/quadrupia_database/g4/g4db_everything/viral_prettified/genomic/GCA_000954815.1_ViralProj277499_genomic.csv	viral_prettified
GCA_000954835.1	/storage/group/izg5139/default/external/quadrupia_database/g4/g4db_everything/viral_prettified/genomic/GCA_000954835.1_ViralProj277506_genomic.csv	viral_prettified
GCA_000954855.1	/storage/group/izg5139/default/external/quadrupia_database/g4/g4db_everything/viral_prettified/genomic/GCA_000954855.1_ViralProj277510_genomic.csv	viral_prettified
GCA_000954875.1	/storage/group/izg5139/default/external/quadrupia_database/g4/g4db_everything/viral_prettified/genomic/GCA_000954875.1_ViralProj277514_genomic.csv	viral_prettified
GCA_000954915.1	/storage/group/izg5139/default/external/quadrupia_database/g4/g4db_everything/viral_prettified/genomic/GCA_000954915.1_ViralProj277522_genomic.csv	viral_prettified
GCA_000954975.2	/storage/group/izg5139/default/external/quadrupia_database/g4/g4db_everything/viral_prettified/genomic/GCA_000954975.2_ViralProj276851_genomic.csv	viral_prettified
GCA_000955115.1	/storage/group/izg5139/default/external/quadrupia_database/g4/g4db_everything/viral_prettified/genomic/GCA_000955115.1_ViralProj277199_genomic.csv	viral_prettified
GCA_000955155.1	/storage/group/izg5139/default/external/quadrupia_database/g4/g4db_everything/viral_prettified/genomic/GCA_000955155.1_ViralProj277493_genomic.csv	viral_prettified
GCA_000955175.1	/storage/group/izg5139/default/external/quadrupia_database/g4/g4db_everything/viral_prettified/genomic/GCA_000955175.1_ViralProj277497_genomic.csv	viral_prettified
GCA_000955195.1	/storage/group/izg5139/default/external/quadrupia_database/g4/g4db_everything/viral_prettified/genomic/GCA_000955195.1_ViralProj277501_genomic.csv	viral_prettified
GCA_000955255.1	/storage/group/izg5139/default/external/quadrupia_database/g4/g4db_everything/viral_prettified/genomic/GCA_000955255.1_ViralProj277516_genomic.csv	viral_prettified
GCA_000955275.1	/storage/group/izg5139/default/external/quadrupia_database/g4/g4db_everything/viral_prettified/genomic/GCA_000955275.1_ViralProj277520_genomic.csv	viral_prettified
GCA_000955295.1	/storage/group/izg5139/default/external/quadrupia_database/g4/g4db_everything/viral_prettified/genomic/GCA_000955295.1_ViralProj277524_genomic.csv	viral_prettified
GCA_000955415.1	/storage/group/izg5139/default/external/quadrupia_database/g4/g4db_everything/viral_prettified/genomic/GCA_000955415.1_ViralProj276873_genomic.csv	viral_prettified
GCA_000955475.1	/storage/group/izg5139/default/external/quadrupia_database/g4/g4db_everything/viral_prettified/genomic/GCA_000955475.1_ViralProj277229_genomic.csv	viral_prettified
GCA_000955495.1	/storage/group/izg5139/default/external/quadrupia_database/g4/g4db_everything/viral_prettified/genomic/GCA_000955495.1_ViralProj277492_genomic.csv	viral_prettified
GCA_000955515.1	/storage/group/izg5139/default/external/quadrupia_database/g4/g4db_everything/viral_prettified/genomic/GCA_000955515.1_ViralProj277496_genomic.csv	viral_prettified
GCA_000955535.1	/storage/group/izg5139/default/external/quadrupia_database/g4/g4db_everything/viral_prettified/genomic/GCA_000955535.1_ViralProj277500_genomic.csv	viral_prettified
GCA_000955575.1	/storage/group/izg5139/default/external/quadrupia_database/g4/g4db_everything/viral_prettified/genomic/GCA_000955575.1_ViralProj277511_genomic.csv	viral_prettified
GCA_000955595.1	/storage/group/izg5139/default/external/quadrupia_database/g4/g4db_everything/viral_prettified/genomic/GCA_000955595.1_ViralProj277515_genomic.csv	viral_prettified
GCA_000955615.1	/storage/group/izg5139/default/external/quadrupia_database/g4/g4db_everything/viral_prettified/genomic/GCA_000955615.1_ViralProj277519_genomic.csv	viral_prettified
GCA_000955635.1	/storage/group/izg5139/default/external/quadrupia_database/g4/g4db_everything/viral_prettified/genomic/GCA_000955635.1_ViralProj277523_genomic.csv	viral_prettified
GCA_000959675.1	/storage/group/izg5139/default/external/quadrupia_database/g4/g4db_everything/viral_prettified/genomic/GCA_000959675.1_ViralProj278641_genomic.csv	viral_prettified
GCA_000960945.1	/storage/group/izg5139/default/external/quadrupia_database/g4/g4db_everything/viral_prettified/genomic/GCA_000960945.1_ViralProj279079_genomic.csv	viral_prettified
GCA_000969035.1	/storage/group/izg5139/default/external/quadrupia_database/g4/g4db_everything/viral_prettified/genomic/GCA_000969035.1_ViralProj280305_genomic.csv	viral_prettified
GCA_000969095.1	/storage/group/izg5139/default/external/quadrupia_database/g4/g4db_everything/viral_prettified/genomic/GCA_000969095.1_ViralProj280306_genomic.csv	viral_prettified
GCA_000969175.1	/storage/group/izg5139/default/external/quadrupia_database/g4/g4db_everything/viral_prettified/genomic/GCA_000969175.1_ViralProj280116_genomic.csv	viral_prettified
GCA_000969195.1	/storage/group/izg5139/default/external/quadrupia_database/g4/g4db_everything/viral_prettified/genomic/GCA_000969195.1_ViralProj280300_genomic.csv	viral_prettified
GCA_000973215.1	/storage/group/izg5139/default/external/quadrupia_database/g4/g4db_everything/viral_prettified/genomic/GCA_000973215.1_ViralProj281400_genomic.csv	viral_prettified
GCA_000973315.1	/storage/group/izg5139/default/external/quadrupia_database/g4/g4db_everything/viral_prettified/genomic/GCA_000973315.1_ViralProj281403_genomic.csv	viral_prettified
GCA_000973335.1	/storage/group/izg5139/default/external/quadrupia_database/g4/g4db_everything/viral_prettified/genomic/GCA_000973335.1_ViralProj281407_genomic.csv	viral_prettified
GCA_000973375.1	/storage/group/izg5139/default/external/quadrupia_database/g4/g4db_everything/viral_prettified/genomic/GCA_000973375.1_ViralProj281398_genomic.csv	viral_prettified
GCA_000973395.2	/storage/group/izg5139/default/external/quadrupia_database/g4/g4db_everything/viral_prettified/genomic/GCA_000973395.2_ViralMultiSegProj281402_genomic.csv	viral_prettified
GCA_000973415.1	/storage/group/izg5139/default/external/quadrupia_database/g4/g4db_everything/viral_prettified/genomic/GCA_000973415.1_ViralProj281406_genomic.csv	viral_prettified
GCA_000981755.1	/storage/group/izg5139/default/external/quadrupia_database/g4/g4db_everything/viral_prettified/genomic/GCA_000981755.1_ViralProj282169_genomic.csv	viral_prettified
GCA_000989055.1	/storage/group/izg5139/default/external/quadrupia_database/g4/g4db_everything/viral_prettified/genomic/GCA_000989055.1_ViralProj283064_genomic.csv	viral_prettified
GCA_000989115.1	/storage/group/izg5139/default/external/quadrupia_database/g4/g4db_everything/viral_prettified/genomic/GCA_000989115.1_ViralProj283067_genomic.csv	viral_prettified
GCA_001008515.1	/storage/group/izg5139/default/external/quadrupia_database/g4/g4db_everything/viral_prettified/genomic/GCA_001008515.1_ViralProj284016_genomic.csv	viral_prettified
GCA_001019755.1	/storage/group/izg5139/default/external/quadrupia_database/g4/g4db_everything/viral_prettified/genomic/GCA_001019755.1_ViralProj285589_genomic.csv	viral_prettified
GCA_001019775.1	/storage/group/izg5139/default/external/quadrupia_database/g4/g4db_everything/viral_prettified/genomic/GCA_001019775.1_ViralProj285595_genomic.csv	viral_prettified
GCA_001019895.1	/storage/group/izg5139/default/external/quadrupia_database/g4/g4db_everything/viral_prettified/genomic/GCA_001019895.1_ViralProj285601_genomic.csv	viral_prettified
GCA_001019935.1	/storage/group/izg5139/default/external/quadrupia_database/g4/g4db_everything/viral_prettified/genomic/GCA_001019935.1_ViralProj285496_genomic.csv	viral_prettified
GCA_001019975.1	/storage/group/izg5139/default/external/quadrupia_database/g4/g4db_everything/viral_prettified/genomic/GCA_001019975.1_ViralMultiSegProj285598_genomic.csv	viral_prettified
GCA_001020015.1	/storage/group/izg5139/default/external/quadrupia_database/g4/g4db_everything/viral_prettified/genomic/GCA_001020015.1_ViralProj285266_genomic.csv	viral_prettified
GCA_001020035.1	/storage/group/izg5139/default/external/quadrupia_database/g4/g4db_everything/viral_prettified/genomic/GCA_001020035.1_ViralProj285590_genomic.csv	viral_prettified
GCA_001020055.1	/storage/group/izg5139/default/external/quadrupia_database/g4/g4db_everything/viral_prettified/genomic/GCA_001020055.1_ViralProj285596_genomic.csv	viral_prettified
GCA_001021275.1	/storage/group/izg5139/default/external/quadrupia_database/g4/g4db_everything/viral_prettified/genomic/GCA_001021275.1_ViralProj286009_genomic.csv	viral_prettified
GCA_001021295.1	/storage/group/izg5139/default/external/quadrupia_database/g4/g4db_everything/viral_prettified/genomic/GCA_001021295.1_ViralMultiSegProj286006_genomic.csv	viral_prettified
GCA_001021315.1	/storage/group/izg5139/default/external/quadrupia_database/g4/g4db_everything/viral_prettified/genomic/GCA_001021315.1_RDHV2_genomic.csv	viral_prettified
GCA_001027375.1	/storage/group/izg5139/default/external/quadrupia_database/g4/g4db_everything/viral_prettified/genomic/GCA_001027375.1_ViralProj286247_genomic.csv	viral_prettified
GCA_001028945.1	/storage/group/izg5139/default/external/quadrupia_database/g4/g4db_everything/viral_prettified/genomic/GCA_001028945.1_ViralProj286971_genomic.csv	viral_prettified
GCA_001029025.1	/storage/group/izg5139/default/external/quadrupia_database/g4/g4db_everything/viral_prettified/genomic/GCA_001029025.1_ViralProj286899_genomic.csv	viral_prettified
GCA_001041115.1	/storage/group/izg5139/default/external/quadrupia_database/g4/g4db_everything/viral_prettified/genomic/GCA_001041115.1_ViralProj287985_genomic.csv	viral_prettified
GCA_001041455.1	/storage/group/izg5139/default/external/quadrupia_database/g4/g4db_everything/viral_prettified/genomic/GCA_001041455.1_ViralProj287978_genomic.csv	viral_prettified
GCA_001045325.1	/storage/group/izg5139/default/external/quadrupia_database/g4/g4db_everything/viral_prettified/genomic/GCA_001045325.1_ViralProj288495_genomic.csv	viral_prettified
GCA_001045345.1	/storage/group/izg5139/default/external/quadrupia_database/g4/g4db_everything/viral_prettified/genomic/GCA_001045345.1_ViralProj288492_genomic.csv	viral_prettified
GCA_001045385.1	/storage/group/izg5139/default/external/quadrupia_database/g4/g4db_everything/viral_prettified/genomic/GCA_001045385.1_ViralProj288497_genomic.csv	viral_prettified
GCA_001046705.1	/storage/group/izg5139/default/external/quadrupia_database/g4/g4db_everything/viral_prettified/genomic/GCA_001046705.1_ViralProj14159_genomic.csv	viral_prettified
GCA_001046725.1	/storage/group/izg5139/default/external/quadrupia_database/g4/g4db_everything/viral_prettified/genomic/GCA_001046725.1_ViralProj33677_genomic.csv	viral_prettified
GCA_001184805.1	/storage/group/izg5139/default/external/quadrupia_database/g4/g4db_everything/viral_prettified/genomic/GCA_001184805.1_ViralProj290094_genomic.csv	viral_prettified
GCA_001184965.1	/storage/group/izg5139/default/external/quadrupia_database/g4/g4db_everything/viral_prettified/genomic/GCA_001184965.1_ViralProj289929_genomic.csv	viral_prettified
GCA_001184985.1	/storage/group/izg5139/default/external/quadrupia_database/g4/g4db_everything/viral_prettified/genomic/GCA_001184985.1_ViralProj290311_genomic.csv	viral_prettified
GCA_001185005.1	/storage/group/izg5139/default/external/quadrupia_database/g4/g4db_everything/viral_prettified/genomic/GCA_001185005.1_ViralMultiSegProj290358_genomic.csv	viral_prettified
GCA_001190195.1	/storage/group/izg5139/default/external/quadrupia_database/g4/g4db_everything/viral_prettified/genomic/GCA_001190195.1_ViralProj291245_genomic.csv	viral_prettified
GCA_001190235.1	/storage/group/izg5139/default/external/quadrupia_database/g4/g4db_everything/viral_prettified/genomic/GCA_001190235.1_ViralProj291254_genomic.csv	viral_prettified
GCA_001190255.1	/storage/group/izg5139/default/external/quadrupia_database/g4/g4db_everything/viral_prettified/genomic/GCA_001190255.1_ViralProj291258_genomic.csv	viral_prettified
GCA_001190335.1	/storage/group/izg5139/default/external/quadrupia_database/g4/g4db_everything/viral_prettified/genomic/GCA_001190335.1_ViralProj291244_genomic.csv	viral_prettified
GCA_001190395.1	/storage/group/izg5139/default/external/quadrupia_database/g4/g4db_everything/viral_prettified/genomic/GCA_001190395.1_ViralProj291257_genomic.csv	viral_prettified
GCA_001190555.1	/storage/group/izg5139/default/external/quadrupia_database/g4/g4db_everything/viral_prettified/genomic/GCA_001190555.1_ViralProj291260_genomic.csv	viral_prettified
GCA_001190615.1	/storage/group/izg5139/default/external/quadrupia_database/g4/g4db_everything/viral_prettified/genomic/GCA_001190615.1_ViralProj291246_genomic.csv	viral_prettified
GCA_001190635.1	/storage/group/izg5139/default/external/quadrupia_database/g4/g4db_everything/viral_prettified/genomic/GCA_001190635.1_ViralProj291251_genomic.csv	viral_prettified
GCA_001190675.1	/storage/group/izg5139/default/external/quadrupia_database/g4/g4db_everything/viral_prettified/genomic/GCA_001190675.1_ViralProj291259_genomic.csv	viral_prettified
GCA_001271015.1	/storage/group/izg5139/default/external/quadrupia_database/g4/g4db_everything/viral_prettified/genomic/GCA_001271015.1_ViralProj293043_genomic.csv	viral_prettified
GCA_001271055.1	/storage/group/izg5139/default/external/quadrupia_database/g4/g4db_everything/viral_prettified/genomic/GCA_001271055.1_ViralProj293051_genomic.csv	viral_prettified
GCA_001271095.1	/storage/group/izg5139/default/external/quadrupia_database/g4/g4db_everything/viral_prettified/genomic/GCA_001271095.1_ViralProj292100_genomic.csv	viral_prettified
GCA_001271135.1	/storage/group/izg5139/default/external/quadrupia_database/g4/g4db_everything/viral_prettified/genomic/GCA_001271135.1_ViralProj293049_genomic.csv	viral_prettified
GCA_001271215.1	/storage/group/izg5139/default/external/quadrupia_database/g4/g4db_everything/viral_prettified/genomic/GCA_001271215.1_ViralProj293052_genomic.csv	viral_prettified
GCA_001271275.1	/storage/group/izg5139/default/external/quadrupia_database/g4/g4db_everything/viral_prettified/genomic/GCA_001271275.1_ViralProj293046_genomic.csv	viral_prettified
GCA_001271295.1	/storage/group/izg5139/default/external/quadrupia_database/g4/g4db_everything/viral_prettified/genomic/GCA_001271295.1_ViralProj293050_genomic.csv	viral_prettified
GCA_001273685.1	/storage/group/izg5139/default/external/quadrupia_database/g4/g4db_everything/viral_prettified/genomic/GCA_001273685.1_ViralProj293231_genomic.csv	viral_prettified
GCA_001273705.1	/storage/group/izg5139/default/external/quadrupia_database/g4/g4db_everything/viral_prettified/genomic/GCA_001273705.1_ViralProj293568_genomic.csv	viral_prettified
GCA_001274065.1	/storage/group/izg5139/default/external/quadrupia_database/g4/g4db_everything/viral_prettified/genomic/GCA_001274065.1_ViralProj293716_genomic.csv	viral_prettified
GCA_001274105.1	/storage/group/izg5139/default/external/quadrupia_database/g4/g4db_everything/viral_prettified/genomic/GCA_001274105.1_ViralProj293724_genomic.csv	viral_prettified
GCA_001274145.1	/storage/group/izg5139/default/external/quadrupia_database/g4/g4db_everything/viral_prettified/genomic/GCA_001274145.1_ViralProj293733_genomic.csv	viral_prettified
GCA_001274205.1	/storage/group/izg5139/default/external/quadrupia_database/g4/g4db_everything/viral_prettified/genomic/GCA_001274205.1_ViralProj293718_genomic.csv	viral_prettified
GCA_001274245.1	/storage/group/izg5139/default/external/quadrupia_database/g4/g4db_everything/viral_prettified/genomic/GCA_001274245.1_ViralProj293726_genomic.csv	viral_prettified
GCA_001274305.1	/storage/group/izg5139/default/external/quadrupia_database/g4/g4db_everything/viral_prettified/genomic/GCA_001274305.1_ViralProj293715_genomic.csv	viral_prettified
GCA_001274325.1	/storage/group/izg5139/default/external/quadrupia_database/g4/g4db_everything/viral_prettified/genomic/GCA_001274325.1_ViralProj293719_genomic.csv	viral_prettified
GCA_001274425.1	/storage/group/izg5139/default/external/quadrupia_database/g4/g4db_everything/viral_prettified/genomic/GCA_001274425.1_ViralProj293713_genomic.csv	viral_prettified
GCA_001274445.1	/storage/group/izg5139/default/external/quadrupia_database/g4/g4db_everything/viral_prettified/genomic/GCA_001274445.1_ViralProj293717_genomic.csv	viral_prettified
GCA_001274465.1	/storage/group/izg5139/default/external/quadrupia_database/g4/g4db_everything/viral_prettified/genomic/GCA_001274465.1_ViralProj293725_genomic.csv	viral_prettified
GCA_001274505.1	/storage/group/izg5139/default/external/quadrupia_database/g4/g4db_everything/viral_prettified/genomic/GCA_001274505.1_ViralProj293734_genomic.csv	viral_prettified
GCA_001275455.1	/storage/group/izg5139/default/external/quadrupia_database/g4/g4db_everything/viral_prettified/genomic/GCA_001275455.1_ViralProj57809_genomic.csv	viral_prettified
GCA_001275495.1	/storage/group/izg5139/default/external/quadrupia_database/g4/g4db_everything/viral_prettified/genomic/GCA_001275495.1_ViralProj159663_genomic.csv	viral_prettified
GCA_001275535.1	/storage/group/izg5139/default/external/quadrupia_database/g4/g4db_everything/viral_prettified/genomic/GCA_001275535.1_ViralProj167781_genomic.csv	viral_prettified
GCA_001292955.1	/storage/group/izg5139/default/external/quadrupia_database/g4/g4db_everything/viral_prettified/genomic/GCA_001292955.1_ViralProj295579_genomic.csv	viral_prettified
GCA_001293015.1	/storage/group/izg5139/default/external/quadrupia_database/g4/g4db_everything/viral_prettified/genomic/GCA_001293015.1_ViralProj295578_genomic.csv	viral_prettified
GCA_001308335.1	/storage/group/izg5139/default/external/quadrupia_database/g4/g4db_everything/viral_prettified/genomic/GCA_001308335.1_ViralProj298041_genomic.csv	viral_prettified
GCA_001308355.1	/storage/group/izg5139/default/external/quadrupia_database/g4/g4db_everything/viral_prettified/genomic/GCA_001308355.1_ViralMultiSegProj298045_genomic.csv	viral_prettified
GCA_001308375.1	/storage/group/izg5139/default/external/quadrupia_database/g4/g4db_everything/viral_prettified/genomic/GCA_001308375.1_ViralProj298049_genomic.csv	viral_prettified
GCA_001308435.1	/storage/group/izg5139/default/external/quadrupia_database/g4/g4db_everything/viral_prettified/genomic/GCA_001308435.1_ViralProj298073_genomic.csv	viral_prettified
GCA_001308475.1	/storage/group/izg5139/default/external/quadrupia_database/g4/g4db_everything/viral_prettified/genomic/GCA_001308475.1_ViralProj298042_genomic.csv	viral_prettified
GCA_001308595.1	/storage/group/izg5139/default/external/quadrupia_database/g4/g4db_everything/viral_prettified/genomic/GCA_001308595.1_ViralProj295853_genomic.csv	viral_prettified
GCA_001308615.1	/storage/group/izg5139/default/external/quadrupia_database/g4/g4db_everything/viral_prettified/genomic/GCA_001308615.1_ViralProj298040_genomic.csv	viral_prettified
GCA_001308735.1	/storage/group/izg5139/default/external/quadrupia_database/g4/g4db_everything/viral_prettified/genomic/GCA_001308735.1_ViralProj297596_genomic.csv	viral_prettified
GCA_001308835.1	/storage/group/izg5139/default/external/quadrupia_database/g4/g4db_everything/viral_prettified/genomic/GCA_001308835.1_ViralProj298071_genomic.csv	viral_prettified
GCA_001310215.1	/storage/group/izg5139/default/external/quadrupia_database/g4/g4db_everything/viral_prettified/genomic/GCA_001310215.1_ViralProj298247_genomic.csv	viral_prettified
GCA_001316395.1	/storage/group/izg5139/default/external/quadrupia_database/g4/g4db_everything/viral_prettified/genomic/GCA_001316395.1_ViralProj298792_genomic.csv	viral_prettified
GCA_001316415.1	/storage/group/izg5139/default/external/quadrupia_database/g4/g4db_everything/viral_prettified/genomic/GCA_001316415.1_Node_364_genomic.csv	viral_prettified
GCA_001343705.1	/storage/group/izg5139/default/external/quadrupia_database/g4/g4db_everything/viral_prettified/genomic/GCA_001343705.1_ViralMultiSegProj14344_genomic.csv	viral_prettified
GCA_001343745.1	/storage/group/izg5139/default/external/quadrupia_database/g4/g4db_everything/viral_prettified/genomic/GCA_001343745.1_ViralMultiSegProj237137_genomic.csv	viral_prettified
GCA_001343765.1	/storage/group/izg5139/default/external/quadrupia_database/g4/g4db_everything/viral_prettified/genomic/GCA_001343765.1_ViralMultiSegProj293212_genomic.csv	viral_prettified
GCA_001343825.1	/storage/group/izg5139/default/external/quadrupia_database/g4/g4db_everything/viral_prettified/genomic/GCA_001343825.1_ViralMultiSegProj209727_genomic.csv	viral_prettified
GCA_001401365.1	/storage/group/izg5139/default/external/quadrupia_database/g4/g4db_everything/viral_prettified/genomic/GCA_001401365.1_ViralProj299179_genomic.csv	viral_prettified
GCA_001429915.1	/storage/group/izg5139/default/external/quadrupia_database/g4/g4db_everything/viral_prettified/genomic/GCA_001429915.1_ViralMultiSegProj300232_genomic.csv	viral_prettified
GCA_001429935.1	/storage/group/izg5139/default/external/quadrupia_database/g4/g4db_everything/viral_prettified/genomic/GCA_001429935.1_ViralProj300236_genomic.csv	viral_prettified
GCA_001429975.1	/storage/group/izg5139/default/external/quadrupia_database/g4/g4db_everything/viral_prettified/genomic/GCA_001429975.1_ViralProj300244_genomic.csv	viral_prettified
GCA_001429995.1	/storage/group/izg5139/default/external/quadrupia_database/g4/g4db_everything/viral_prettified/genomic/GCA_001429995.1_ViralProj300248_genomic.csv	viral_prettified
GCA_001430055.1	/storage/group/izg5139/default/external/quadrupia_database/g4/g4db_everything/viral_prettified/genomic/GCA_001430055.1_ViralProj300260.3_genomic.csv	viral_prettified
GCA_001430295.1	/storage/group/izg5139/default/external/quadrupia_database/g4/g4db_everything/viral_prettified/genomic/GCA_001430295.1_ViralMultiSegProj300795_genomic.csv	viral_prettified
GCA_001430315.1	/storage/group/izg5139/default/external/quadrupia_database/g4/g4db_everything/viral_prettified/genomic/GCA_001430315.1_ViralProj300228_genomic.csv	viral_prettified
GCA_001430335.1	/storage/group/izg5139/default/external/quadrupia_database/g4/g4db_everything/viral_prettified/genomic/GCA_001430335.1_ViralProj300233_genomic.csv	viral_prettified
GCA_001430395.1	/storage/group/izg5139/default/external/quadrupia_database/g4/g4db_everything/viral_prettified/genomic/GCA_001430395.1_ViralProj300245_genomic.csv	viral_prettified
GCA_001430415.1	/storage/group/izg5139/default/external/quadrupia_database/g4/g4db_everything/viral_prettified/genomic/GCA_001430415.1_ViralProj300249_genomic.csv	viral_prettified
GCA_001430615.1	/storage/group/izg5139/default/external/quadrupia_database/g4/g4db_everything/viral_prettified/genomic/GCA_001430615.1_ViralProj300250_genomic.csv	viral_prettified
GCA_001430695.1	/storage/group/izg5139/default/external/quadrupia_database/g4/g4db_everything/viral_prettified/genomic/GCA_001430695.1_ViralMultiSegProj300794_genomic.csv	viral_prettified
GCA_001431955.1	/storage/group/izg5139/default/external/quadrupia_database/g4/g4db_everything/viral_prettified/genomic/GCA_001431955.1_ViralProj301016_genomic.csv	viral_prettified
GCA_001432055.1	/storage/group/izg5139/default/external/quadrupia_database/g4/g4db_everything/viral_prettified/genomic/GCA_001432055.1_ViralProj301021_genomic.csv	viral_prettified
GCA_001432095.1	/storage/group/izg5139/default/external/quadrupia_database/g4/g4db_everything/viral_prettified/genomic/GCA_001432095.1_ViralProj301029_genomic.csv	viral_prettified
GCA_001432115.1	/storage/group/izg5139/default/external/quadrupia_database/g4/g4db_everything/viral_prettified/genomic/GCA_001432115.1_ViralProj301018_genomic.csv	viral_prettified
GCA_001432155.1	/storage/group/izg5139/default/external/quadrupia_database/g4/g4db_everything/viral_prettified/genomic/GCA_001432155.1_ViralProj301026_genomic.csv	viral_prettified
GCA_001433625.1	/storage/group/izg5139/default/external/quadrupia_database/g4/g4db_everything/viral_prettified/genomic/GCA_001433625.1_ViralProj301066_genomic.csv	viral_prettified
GCA_001440915.1	/storage/group/izg5139/default/external/quadrupia_database/g4/g4db_everything/viral_prettified/genomic/GCA_001440915.1_ViralProj301158_genomic.csv	viral_prettified
GCA_001441035.1	/storage/group/izg5139/default/external/quadrupia_database/g4/g4db_everything/viral_prettified/genomic/GCA_001441035.1_ViralProj301253_genomic.csv	viral_prettified
GCA_001441075.1	/storage/group/izg5139/default/external/quadrupia_database/g4/g4db_everything/viral_prettified/genomic/GCA_001441075.1_ViralProj301301_genomic.csv	viral_prettified
GCA_001441155.1	/storage/group/izg5139/default/external/quadrupia_database/g4/g4db_everything/viral_prettified/genomic/GCA_001441155.1_ViralProj301300_genomic.csv	viral_prettified
GCA_001443765.1	/storage/group/izg5139/default/external/quadrupia_database/g4/g4db_everything/viral_prettified/genomic/GCA_001443765.1_ViralProj302021_genomic.csv	viral_prettified
GCA_001443785.1	/storage/group/izg5139/default/external/quadrupia_database/g4/g4db_everything/viral_prettified/genomic/GCA_001443785.1_ViralProj302025_genomic.csv	viral_prettified
GCA_001443805.1	/storage/group/izg5139/default/external/quadrupia_database/g4/g4db_everything/viral_prettified/genomic/GCA_001443805.1_ViralProj302029_genomic.csv	viral_prettified
GCA_001443845.1	/storage/group/izg5139/default/external/quadrupia_database/g4/g4db_everything/viral_prettified/genomic/GCA_001443845.1_ViralProj301458_genomic.csv	viral_prettified
GCA_001443865.1	/storage/group/izg5139/default/external/quadrupia_database/g4/g4db_everything/viral_prettified/genomic/GCA_001443865.1_ViralProj302019_genomic.csv	viral_prettified
GCA_001443885.1	/storage/group/izg5139/default/external/quadrupia_database/g4/g4db_everything/viral_prettified/genomic/GCA_001443885.1_ViralProj302023_genomic.csv	viral_prettified
GCA_001443925.1	/storage/group/izg5139/default/external/quadrupia_database/g4/g4db_everything/viral_prettified/genomic/GCA_001443925.1_ViralProj302031_genomic.csv	viral_prettified
GCA_001443945.1	/storage/group/izg5139/default/external/quadrupia_database/g4/g4db_everything/viral_prettified/genomic/GCA_001443945.1_ViralMultiSegProj302060_genomic.csv	viral_prettified
GCA_001443965.1	/storage/group/izg5139/default/external/quadrupia_database/g4/g4db_everything/viral_prettified/genomic/GCA_001443965.1_ViralProj302016_genomic.csv	viral_prettified
GCA_001444025.1	/storage/group/izg5139/default/external/quadrupia_database/g4/g4db_everything/viral_prettified/genomic/GCA_001444025.1_ViralProj302028_genomic.csv	viral_prettified
GCA_001444045.1	/storage/group/izg5139/default/external/quadrupia_database/g4/g4db_everything/viral_prettified/genomic/GCA_001444045.1_ViralProj302032_genomic.csv	viral_prettified
GCA_001444085.1	/storage/group/izg5139/default/external/quadrupia_database/g4/g4db_everything/viral_prettified/genomic/GCA_001444085.1_ViralProj302022_genomic.csv	viral_prettified
GCA_001444145.1	/storage/group/izg5139/default/external/quadrupia_database/g4/g4db_everything/viral_prettified/genomic/GCA_001444145.1_ViralProj302034_genomic.csv	viral_prettified
GCA_001448395.1	/storage/group/izg5139/default/external/quadrupia_database/g4/g4db_everything/viral_prettified/genomic/GCA_001448395.1_ViralProj303938_genomic.csv	viral_prettified
GCA_001461065.1	/storage/group/izg5139/default/external/quadrupia_database/g4/g4db_everything/viral_prettified/genomic/GCA_001461065.1_ViralProj304422_genomic.csv	viral_prettified
GCA_001461085.1	/storage/group/izg5139/default/external/quadrupia_database/g4/g4db_everything/viral_prettified/genomic/GCA_001461085.1_ViralMultiSegProj304898_genomic.csv	viral_prettified
GCA_001461105.1	/storage/group/izg5139/default/external/quadrupia_database/g4/g4db_everything/viral_prettified/genomic/GCA_001461105.1_ViralProj304902_genomic.csv	viral_prettified
GCA_001461145.1	/storage/group/izg5139/default/external/quadrupia_database/g4/g4db_everything/viral_prettified/genomic/GCA_001461145.1_ViralProj304897_genomic.csv	viral_prettified
GCA_001461165.1	/storage/group/izg5139/default/external/quadrupia_database/g4/g4db_everything/viral_prettified/genomic/GCA_001461165.1_ViralProj304906_genomic.csv	viral_prettified
GCA_001461185.1	/storage/group/izg5139/default/external/quadrupia_database/g4/g4db_everything/viral_prettified/genomic/GCA_001461185.1_ViralProj304910_genomic.csv	viral_prettified
GCA_001461205.1	/storage/group/izg5139/default/external/quadrupia_database/g4/g4db_everything/viral_prettified/genomic/GCA_001461205.1_ViralProj304914_genomic.csv	viral_prettified
GCA_001461245.1	/storage/group/izg5139/default/external/quadrupia_database/g4/g4db_everything/viral_prettified/genomic/GCA_001461245.1_ViralMultiSegProj304922_genomic.csv	viral_prettified
GCA_001461265.1	/storage/group/izg5139/default/external/quadrupia_database/g4/g4db_everything/viral_prettified/genomic/GCA_001461265.1_ViralProj304901_genomic.csv	viral_prettified
GCA_001461285.1	/storage/group/izg5139/default/external/quadrupia_database/g4/g4db_everything/viral_prettified/genomic/GCA_001461285.1_ViralProj304905_genomic.csv	viral_prettified
GCA_001461325.1	/storage/group/izg5139/default/external/quadrupia_database/g4/g4db_everything/viral_prettified/genomic/GCA_001461325.1_ViralProj304913_genomic.csv	viral_prettified
GCA_001461365.1	/storage/group/izg5139/default/external/quadrupia_database/g4/g4db_everything/viral_prettified/genomic/GCA_001461365.1_ViralMultiSegProj304921_genomic.csv	viral_prettified
GCA_001461385.2	/storage/group/izg5139/default/external/quadrupia_database/g4/g4db_everything/viral_prettified/genomic/GCA_001461385.2_ASM146138v2_genomic.csv	viral_prettified
GCA_001461425.1	/storage/group/izg5139/default/external/quadrupia_database/g4/g4db_everything/viral_prettified/genomic/GCA_001461425.1_ViralProj304903_genomic.csv	viral_prettified
GCA_001461445.1	/storage/group/izg5139/default/external/quadrupia_database/g4/g4db_everything/viral_prettified/genomic/GCA_001461445.1_ViralProj304907_genomic.csv	viral_prettified
GCA_001461465.1	/storage/group/izg5139/default/external/quadrupia_database/g4/g4db_everything/viral_prettified/genomic/GCA_001461465.1_ViralProj304911_genomic.csv	viral_prettified
GCA_001461485.1	/storage/group/izg5139/default/external/quadrupia_database/g4/g4db_everything/viral_prettified/genomic/GCA_001461485.1_ViralProj304915_genomic.csv	viral_prettified
GCA_001461565.1	/storage/group/izg5139/default/external/quadrupia_database/g4/g4db_everything/viral_prettified/genomic/GCA_001461565.1_ViralProj304900_genomic.csv	viral_prettified
GCA_001461625.1	/storage/group/izg5139/default/external/quadrupia_database/g4/g4db_everything/viral_prettified/genomic/GCA_001461625.1_ViralProj304912_genomic.csv	viral_prettified
GCA_001461645.1	/storage/group/izg5139/default/external/quadrupia_database/g4/g4db_everything/viral_prettified/genomic/GCA_001461645.1_ViralProj304916_genomic.csv	viral_prettified
GCA_001465105.1	/storage/group/izg5139/default/external/quadrupia_database/g4/g4db_everything/viral_prettified/genomic/GCA_001465105.1_ViralProj305160_genomic.csv	viral_prettified
GCA_001470155.1	/storage/group/izg5139/default/external/quadrupia_database/g4/g4db_everything/viral_prettified/genomic/GCA_001470155.1_ViralProj306298_genomic.csv	viral_prettified
GCA_001470475.1	/storage/group/izg5139/default/external/quadrupia_database/g4/g4db_everything/viral_prettified/genomic/GCA_001470475.1_ViralProj306348_genomic.csv	viral_prettified
GCA_001470655.1	/storage/group/izg5139/default/external/quadrupia_database/g4/g4db_everything/viral_prettified/genomic/GCA_001470655.1_ViralProj306289_genomic.csv	viral_prettified
GCA_001470775.1	/storage/group/izg5139/default/external/quadrupia_database/g4/g4db_everything/viral_prettified/genomic/GCA_001470775.1_ViralProj306349_genomic.csv	viral_prettified
GCA_001470875.1	/storage/group/izg5139/default/external/quadrupia_database/g4/g4db_everything/viral_prettified/genomic/GCA_001470875.1_ViralProj306287_genomic.csv	viral_prettified
GCA_001500515.1	/storage/group/izg5139/default/external/quadrupia_database/g4/g4db_everything/viral_prettified/genomic/GCA_001500515.1_ViralProj307734_genomic.csv	viral_prettified
GCA_001500695.1	/storage/group/izg5139/default/external/quadrupia_database/g4/g4db_everything/viral_prettified/genomic/GCA_001500695.1_ViralProj307770_genomic.csv	viral_prettified
GCA_001500975.1	/storage/group/izg5139/default/external/quadrupia_database/g4/g4db_everything/viral_prettified/genomic/GCA_001500975.1_ViralProj306529_genomic.csv	viral_prettified
GCA_001501275.1	/storage/group/izg5139/default/external/quadrupia_database/g4/g4db_everything/viral_prettified/genomic/GCA_001501275.1_ViralProj307755_genomic.csv	viral_prettified
GCA_001501335.1	/storage/group/izg5139/default/external/quadrupia_database/g4/g4db_everything/viral_prettified/genomic/GCA_001501335.1_ViralProj307767_genomic.csv	viral_prettified
GCA_001501355.1	/storage/group/izg5139/default/external/quadrupia_database/g4/g4db_everything/viral_prettified/genomic/GCA_001501355.1_ViralProj307771_genomic.csv	viral_prettified
GCA_001501375.1	/storage/group/izg5139/default/external/quadrupia_database/g4/g4db_everything/viral_prettified/genomic/GCA_001501375.1_ViralProj307775_genomic.csv	viral_prettified
GCA_001501415.1	/storage/group/izg5139/default/external/quadrupia_database/g4/g4db_everything/viral_prettified/genomic/GCA_001501415.1_ViralProj307783_genomic.csv	viral_prettified
GCA_001501575.1	/storage/group/izg5139/default/external/quadrupia_database/g4/g4db_everything/viral_prettified/genomic/GCA_001501575.1_ViralProj307815_genomic.csv	viral_prettified
GCA_001501755.1	/storage/group/izg5139/default/external/quadrupia_database/g4/g4db_everything/viral_prettified/genomic/GCA_001501755.1_ViralProj307855_genomic.csv	viral_prettified
GCA_001501955.1	/storage/group/izg5139/default/external/quadrupia_database/g4/g4db_everything/viral_prettified/genomic/GCA_001501955.1_ViralProj307736_genomic.csv	viral_prettified
GCA_001502115.1	/storage/group/izg5139/default/external/quadrupia_database/g4/g4db_everything/viral_prettified/genomic/GCA_001502115.1_ViralProj307768_genomic.csv	viral_prettified
GCA_001502135.1	/storage/group/izg5139/default/external/quadrupia_database/g4/g4db_everything/viral_prettified/genomic/GCA_001502135.1_ViralProj307772_genomic.csv	viral_prettified
GCA_001502175.1	/storage/group/izg5139/default/external/quadrupia_database/g4/g4db_everything/viral_prettified/genomic/GCA_001502175.1_ViralProj307780_genomic.csv	viral_prettified
GCA_001502295.1	/storage/group/izg5139/default/external/quadrupia_database/g4/g4db_everything/viral_prettified/genomic/GCA_001502295.1_ViralProj307804_genomic.csv	viral_prettified
GCA_001502695.1	/storage/group/izg5139/default/external/quadrupia_database/g4/g4db_everything/viral_prettified/genomic/GCA_001502695.1_ViralProj307761_genomic.csv	viral_prettified
GCA_001502735.1	/storage/group/izg5139/default/external/quadrupia_database/g4/g4db_everything/viral_prettified/genomic/GCA_001502735.1_ViralProj307769_genomic.csv	viral_prettified
GCA_001502915.1	/storage/group/izg5139/default/external/quadrupia_database/g4/g4db_everything/viral_prettified/genomic/GCA_001502915.1_ViralProj307805_genomic.csv	viral_prettified
GCA_001502975.1	/storage/group/izg5139/default/external/quadrupia_database/g4/g4db_everything/viral_prettified/genomic/GCA_001502975.1_ViralProj307817_genomic.csv	viral_prettified
GCA_001503015.1	/storage/group/izg5139/default/external/quadrupia_database/g4/g4db_everything/viral_prettified/genomic/GCA_001503015.1_ViralProj307825_genomic.csv	viral_prettified
GCA_001503155.1	/storage/group/izg5139/default/external/quadrupia_database/g4/g4db_everything/viral_prettified/genomic/GCA_001503155.1_ViralProj307859_genomic.csv	viral_prettified
GCA_001503575.1	/storage/group/izg5139/default/external/quadrupia_database/g4/g4db_everything/viral_prettified/genomic/GCA_001503575.1_ViralProj307943_genomic.csv	viral_prettified
GCA_001503595.1	/storage/group/izg5139/default/external/quadrupia_database/g4/g4db_everything/viral_prettified/genomic/GCA_001503595.1_ViralProj307947_genomic.csv	viral_prettified
GCA_001503655.1	/storage/group/izg5139/default/external/quadrupia_database/g4/g4db_everything/viral_prettified/genomic/GCA_001503655.1_ViralProj307959_genomic.csv	viral_prettified
GCA_001503775.1	/storage/group/izg5139/default/external/quadrupia_database/g4/g4db_everything/viral_prettified/genomic/GCA_001503775.1_ViralProj308013_genomic.csv	viral_prettified
GCA_001504015.1	/storage/group/izg5139/default/external/quadrupia_database/g4/g4db_everything/viral_prettified/genomic/GCA_001504015.1_ViralProj307870_genomic.csv	viral_prettified
GCA_001504075.1	/storage/group/izg5139/default/external/quadrupia_database/g4/g4db_everything/viral_prettified/genomic/GCA_001504075.1_StB20-like_genomic.csv	viral_prettified
GCA_001504295.1	/storage/group/izg5139/default/external/quadrupia_database/g4/g4db_everything/viral_prettified/genomic/GCA_001504295.1_ViralProj307926_genomic.csv	viral_prettified
GCA_001504555.1	/storage/group/izg5139/default/external/quadrupia_database/g4/g4db_everything/viral_prettified/genomic/GCA_001504555.1_ViralProj308012_genomic.csv	viral_prettified
GCA_001504615.1	/storage/group/izg5139/default/external/quadrupia_database/g4/g4db_everything/viral_prettified/genomic/GCA_001504615.1_ViralProj307824_genomic.csv	viral_prettified
GCA_001504655.1	/storage/group/izg5139/default/external/quadrupia_database/g4/g4db_everything/viral_prettified/genomic/GCA_001504655.1_ViralProj307832_genomic.csv	viral_prettified
GCA_001504755.1	/storage/group/izg5139/default/external/quadrupia_database/g4/g4db_everything/viral_prettified/genomic/GCA_001504755.1_ViralProj307856_genomic.csv	viral_prettified
GCA_001504835.1	/storage/group/izg5139/default/external/quadrupia_database/g4/g4db_everything/viral_prettified/genomic/GCA_001504835.1_ViralProj307872_genomic.csv	viral_prettified
GCA_001505135.1	/storage/group/izg5139/default/external/quadrupia_database/g4/g4db_everything/viral_prettified/genomic/GCA_001505135.1_ViralProj307932_genomic.csv	viral_prettified
GCA_001505235.1	/storage/group/izg5139/default/external/quadrupia_database/g4/g4db_everything/viral_prettified/genomic/GCA_001505235.1_ViralProj307952_genomic.csv	viral_prettified
GCA_001505355.1	/storage/group/izg5139/default/external/quadrupia_database/g4/g4db_everything/viral_prettified/genomic/GCA_001505355.1_ViralProj308006_genomic.csv	viral_prettified
GCA_001505375.1	/storage/group/izg5139/default/external/quadrupia_database/g4/g4db_everything/viral_prettified/genomic/GCA_001505375.1_ViralProj308010_genomic.csv	viral_prettified
GCA_001505415.1	/storage/group/izg5139/default/external/quadrupia_database/g4/g4db_everything/viral_prettified/genomic/GCA_001505415.1_ViralProj307857_genomic.csv	viral_prettified
GCA_001505475.1	/storage/group/izg5139/default/external/quadrupia_database/g4/g4db_everything/viral_prettified/genomic/GCA_001505475.1_ViralProj307869_genomic.csv	viral_prettified
GCA_001505515.1	/storage/group/izg5139/default/external/quadrupia_database/g4/g4db_everything/viral_prettified/genomic/GCA_001505515.1_ViralProj307877_genomic.csv	viral_prettified
GCA_001505535.1	/storage/group/izg5139/default/external/quadrupia_database/g4/g4db_everything/viral_prettified/genomic/GCA_001505535.1_ViralProj307881_genomic.csv	viral_prettified
GCA_001505575.1	/storage/group/izg5139/default/external/quadrupia_database/g4/g4db_everything/viral_prettified/genomic/GCA_001505575.1_ViralProj307889_genomic.csv	viral_prettified
GCA_001505775.1	/storage/group/izg5139/default/external/quadrupia_database/g4/g4db_everything/viral_prettified/genomic/GCA_001505775.1_ViralProj307929_genomic.csv	viral_prettified
GCA_001549545.1	/storage/group/izg5139/default/external/quadrupia_database/g4/g4db_everything/viral_prettified/genomic/GCA_001549545.1_ViralProj310150_genomic.csv	viral_prettified
GCA_001549565.1	/storage/group/izg5139/default/external/quadrupia_database/g4/g4db_everything/viral_prettified/genomic/GCA_001549565.1_wgs1_genomic.csv	viral_prettified
GCA_001550445.1	/storage/group/izg5139/default/external/quadrupia_database/g4/g4db_everything/viral_prettified/genomic/GCA_001550445.1_ViralProj310886_genomic.csv	viral_prettified
GCA_001550545.1	/storage/group/izg5139/default/external/quadrupia_database/g4/g4db_everything/viral_prettified/genomic/GCA_001550545.1_ViralProj310906_genomic.csv	viral_prettified
GCA_001550605.1	/storage/group/izg5139/default/external/quadrupia_database/g4/g4db_everything/viral_prettified/genomic/GCA_001550605.1_ViralProj310918_genomic.csv	viral_prettified
GCA_001550845.1	/storage/group/izg5139/default/external/quadrupia_database/g4/g4db_everything/viral_prettified/genomic/GCA_001550845.1_ViralProj310891_genomic.csv	viral_prettified
GCA_001550925.1	/storage/group/izg5139/default/external/quadrupia_database/g4/g4db_everything/viral_prettified/genomic/GCA_001550925.1_ViralProj310907_genomic.csv	viral_prettified
GCA_001550945.1	/storage/group/izg5139/default/external/quadrupia_database/g4/g4db_everything/viral_prettified/genomic/GCA_001550945.1_ViralProj310911_genomic.csv	viral_prettified
GCA_001550985.1	/storage/group/izg5139/default/external/quadrupia_database/g4/g4db_everything/viral_prettified/genomic/GCA_001550985.1_ViralProj310919_genomic.csv	viral_prettified
GCA_001551005.1	/storage/group/izg5139/default/external/quadrupia_database/g4/g4db_everything/viral_prettified/genomic/GCA_001551005.1_ViralProj310923_genomic.csv	viral_prettified
GCA_001551145.1	/storage/group/izg5139/default/external/quadrupia_database/g4/g4db_everything/viral_prettified/genomic/GCA_001551145.1_ViralProj310885_genomic.csv	viral_prettified
GCA_001551165.1	/storage/group/izg5139/default/external/quadrupia_database/g4/g4db_everything/viral_prettified/genomic/GCA_001551165.1_ViralProj310889_genomic.csv	viral_prettified
GCA_001551285.1	/storage/group/izg5139/default/external/quadrupia_database/g4/g4db_everything/viral_prettified/genomic/GCA_001551285.1_ViralProj310913_genomic.csv	viral_prettified
GCA_001551305.1	/storage/group/izg5139/default/external/quadrupia_database/g4/g4db_everything/viral_prettified/genomic/GCA_001551305.1_ViralProj310917_genomic.csv	viral_prettified
GCA_001551325.1	/storage/group/izg5139/default/external/quadrupia_database/g4/g4db_everything/viral_prettified/genomic/GCA_001551325.1_ViralProj310921_genomic.csv	viral_prettified
GCA_001551605.1	/storage/group/izg5139/default/external/quadrupia_database/g4/g4db_everything/viral_prettified/genomic/GCA_001551605.1_ViralProj310908_genomic.csv	viral_prettified
GCA_001567035.1	/storage/group/izg5139/default/external/quadrupia_database/g4/g4db_everything/viral_prettified/genomic/GCA_001567035.1_ViralProj312655_genomic.csv	viral_prettified
GCA_001579415.1	/storage/group/izg5139/default/external/quadrupia_database/g4/g4db_everything/viral_prettified/genomic/GCA_001579415.1_RNAV_Palmer_2010-2011_Season_20110217_genomic.csv	viral_prettified
GCA_001579455.1	/storage/group/izg5139/default/external/quadrupia_database/g4/g4db_everything/viral_prettified/genomic/GCA_001579455.1_RNAV_Palmer_2010-2011_Season_Total_genomic.csv	viral_prettified
GCA_001579475.1	/storage/group/izg5139/default/external/quadrupia_database/g4/g4db_everything/viral_prettified/genomic/GCA_001579475.1_RNAV_Palmer_2010-2011_Season_Total_genomic.csv	viral_prettified
GCA_001580315.1	/storage/group/izg5139/default/external/quadrupia_database/g4/g4db_everything/viral_prettified/genomic/GCA_001580315.1_ViralMultiSegProj314255_genomic.csv	viral_prettified
GCA_001580335.1	/storage/group/izg5139/default/external/quadrupia_database/g4/g4db_everything/viral_prettified/genomic/GCA_001580335.1_ViralMultiSegProj314256_genomic.csv	viral_prettified
GCA_001580355.1	/storage/group/izg5139/default/external/quadrupia_database/g4/g4db_everything/viral_prettified/genomic/GCA_001580355.1_ViralMultiSegProj314257_genomic.csv	viral_prettified
GCA_001586905.1	/storage/group/izg5139/default/external/quadrupia_database/g4/g4db_everything/viral_prettified/genomic/GCA_001586905.1_ViralProj314394_genomic.csv	viral_prettified
GCA_001586925.1	/storage/group/izg5139/default/external/quadrupia_database/g4/g4db_everything/viral_prettified/genomic/GCA_001586925.1_ViralProj314396_genomic.csv	viral_prettified
GCA_001589395.1	/storage/group/izg5139/default/external/quadrupia_database/g4/g4db_everything/viral_prettified/genomic/GCA_001589395.1_ViralProj314616_genomic.csv	viral_prettified
GCA_001589455.1	/storage/group/izg5139/default/external/quadrupia_database/g4/g4db_everything/viral_prettified/genomic/GCA_001589455.1_ViralProj314628_genomic.csv	viral_prettified
GCA_001589475.1	/storage/group/izg5139/default/external/quadrupia_database/g4/g4db_everything/viral_prettified/genomic/GCA_001589475.1_ViralProj314632_genomic.csv	viral_prettified
GCA_001589535.1	/storage/group/izg5139/default/external/quadrupia_database/g4/g4db_everything/viral_prettified/genomic/GCA_001589535.1_ViralProj314644_genomic.csv	viral_prettified
GCA_001589575.1	/storage/group/izg5139/default/external/quadrupia_database/g4/g4db_everything/viral_prettified/genomic/GCA_001589575.1_ViralProj314653_genomic.csv	viral_prettified
GCA_001589635.1	/storage/group/izg5139/default/external/quadrupia_database/g4/g4db_everything/viral_prettified/genomic/GCA_001589635.1_ViralProj314665_genomic.csv	viral_prettified
GCA_001589695.1	/storage/group/izg5139/default/external/quadrupia_database/g4/g4db_everything/viral_prettified/genomic/GCA_001589695.1_ViralProj314613_genomic.csv	viral_prettified
GCA_001589715.1	/storage/group/izg5139/default/external/quadrupia_database/g4/g4db_everything/viral_prettified/genomic/GCA_001589715.1_ViralProj314617_genomic.csv	viral_prettified
GCA_001589775.1	/storage/group/izg5139/default/external/quadrupia_database/g4/g4db_everything/viral_prettified/genomic/GCA_001589775.1_ViralProj314629_genomic.csv	viral_prettified
GCA_001589815.1	/storage/group/izg5139/default/external/quadrupia_database/g4/g4db_everything/viral_prettified/genomic/GCA_001589815.1_ViralProj314637_genomic.csv	viral_prettified
GCA_001589855.1	/storage/group/izg5139/default/external/quadrupia_database/g4/g4db_everything/viral_prettified/genomic/GCA_001589855.1_ViralProj314645_genomic.csv	viral_prettified
GCA_001589955.1	/storage/group/izg5139/default/external/quadrupia_database/g4/g4db_everything/viral_prettified/genomic/GCA_001589955.1_ViralProj314666_genomic.csv	viral_prettified
GCA_001589995.1	/storage/group/izg5139/default/external/quadrupia_database/g4/g4db_everything/viral_prettified/genomic/GCA_001589995.1_ViralProj314778.5_genomic.csv	viral_prettified
GCA_001590015.1	/storage/group/izg5139/default/external/quadrupia_database/g4/g4db_everything/viral_prettified/genomic/GCA_001590015.1_ViralProj314614_genomic.csv	viral_prettified
GCA_001590035.1	/storage/group/izg5139/default/external/quadrupia_database/g4/g4db_everything/viral_prettified/genomic/GCA_001590035.1_ViralProj314618_genomic.csv	viral_prettified
GCA_001590075.1	/storage/group/izg5139/default/external/quadrupia_database/g4/g4db_everything/viral_prettified/genomic/GCA_001590075.1_ViralProj314626_genomic.csv	viral_prettified
GCA_001590175.1	/storage/group/izg5139/default/external/quadrupia_database/g4/g4db_everything/viral_prettified/genomic/GCA_001590175.1_ViralProj314646_genomic.csv	viral_prettified
GCA_001590195.1	/storage/group/izg5139/default/external/quadrupia_database/g4/g4db_everything/viral_prettified/genomic/GCA_001590195.1_ViralProj314650_genomic.csv	viral_prettified
GCA_001590215.1	/storage/group/izg5139/default/external/quadrupia_database/g4/g4db_everything/viral_prettified/genomic/GCA_001590215.1_ViralProj314655_genomic.csv	viral_prettified
GCA_001590255.1	/storage/group/izg5139/default/external/quadrupia_database/g4/g4db_everything/viral_prettified/genomic/GCA_001590255.1_ViralProj314663_genomic.csv	viral_prettified
GCA_001590295.1	/storage/group/izg5139/default/external/quadrupia_database/g4/g4db_everything/viral_prettified/genomic/GCA_001590295.1_ViralProj314671_genomic.csv	viral_prettified
GCA_001590335.1	/storage/group/izg5139/default/external/quadrupia_database/g4/g4db_everything/viral_prettified/genomic/GCA_001590335.1_ViralProj314619_genomic.csv	viral_prettified
GCA_001590355.1	/storage/group/izg5139/default/external/quadrupia_database/g4/g4db_everything/viral_prettified/genomic/GCA_001590355.1_ViralProj314623_genomic.csv	viral_prettified
GCA_001590395.1	/storage/group/izg5139/default/external/quadrupia_database/g4/g4db_everything/viral_prettified/genomic/GCA_001590395.1_ViralProj314631_genomic.csv	viral_prettified
GCA_001590415.1	/storage/group/izg5139/default/external/quadrupia_database/g4/g4db_everything/viral_prettified/genomic/GCA_001590415.1_ViralProj314635_genomic.csv	viral_prettified
GCA_001590455.1	/storage/group/izg5139/default/external/quadrupia_database/g4/g4db_everything/viral_prettified/genomic/GCA_001590455.1_ViralProj314643_genomic.csv	viral_prettified
GCA_001590495.1	/storage/group/izg5139/default/external/quadrupia_database/g4/g4db_everything/viral_prettified/genomic/GCA_001590495.1_ViralProj314651_genomic.csv	viral_prettified
GCA_001590515.1	/storage/group/izg5139/default/external/quadrupia_database/g4/g4db_everything/viral_prettified/genomic/GCA_001590515.1_ViralProj314656_genomic.csv	viral_prettified
GCA_001590535.1	/storage/group/izg5139/default/external/quadrupia_database/g4/g4db_everything/viral_prettified/genomic/GCA_001590535.1_ViralProj314660_genomic.csv	viral_prettified
GCA_001590555.1	/storage/group/izg5139/default/external/quadrupia_database/g4/g4db_everything/viral_prettified/genomic/GCA_001590555.1_ViralProj314664_genomic.csv	viral_prettified
GCA_001590575.1	/storage/group/izg5139/default/external/quadrupia_database/g4/g4db_everything/viral_prettified/genomic/GCA_001590575.1_ViralProj314668_genomic.csv	viral_prettified
GCA_001593375.1	/storage/group/izg5139/default/external/quadrupia_database/g4/g4db_everything/viral_prettified/genomic/GCA_001593375.1_ViralProj315216_genomic.csv	viral_prettified
GCA_001605815.1	/storage/group/izg5139/default/external/quadrupia_database/g4/g4db_everything/viral_prettified/genomic/GCA_001605815.1_ViralProj316823_genomic.csv	viral_prettified
GCA_001611625.1	/storage/group/izg5139/default/external/quadrupia_database/g4/g4db_everything/viral_prettified/genomic/GCA_001611625.1_ViralMultiSegProj317364_genomic.csv	viral_prettified
GCA_001611645.2	/storage/group/izg5139/default/external/quadrupia_database/g4/g4db_everything/viral_prettified/genomic/GCA_001611645.2_ASM161164v2_genomic.csv	viral_prettified
GCA_001611665.1	/storage/group/izg5139/default/external/quadrupia_database/g4/g4db_everything/viral_prettified/genomic/GCA_001611665.1_ViralProj317158_genomic.csv	viral_prettified
GCA_001619055.1	/storage/group/izg5139/default/external/quadrupia_database/g4/g4db_everything/viral_prettified/genomic/GCA_001619055.1_ViralProj318037_genomic.csv	viral_prettified
GCA_001629885.2	/storage/group/izg5139/default/external/quadrupia_database/g4/g4db_everything/viral_prettified/genomic/GCA_001629885.2_ASM162988v2_genomic.csv	viral_prettified
GCA_001629965.1	/storage/group/izg5139/default/external/quadrupia_database/g4/g4db_everything/viral_prettified/genomic/GCA_001629965.1_ViralProj319117_genomic.csv	viral_prettified
GCA_001630085.1	/storage/group/izg5139/default/external/quadrupia_database/g4/g4db_everything/viral_prettified/genomic/GCA_001630085.1_ViralMultiSegProj319070_genomic.csv	viral_prettified
GCA_001630105.1	/storage/group/izg5139/default/external/quadrupia_database/g4/g4db_everything/viral_prettified/genomic/GCA_001630105.1_ViralMultiSegProj319116_genomic.csv	viral_prettified
GCA_001634495.1	/storage/group/izg5139/default/external/quadrupia_database/g4/g4db_everything/viral_prettified/genomic/GCA_001634495.1_ViralProj319880_genomic.csv	viral_prettified
GCA_001634535.1	/storage/group/izg5139/default/external/quadrupia_database/g4/g4db_everything/viral_prettified/genomic/GCA_001634535.1_ViralProj319976_genomic.csv	viral_prettified
GCA_001634615.1	/storage/group/izg5139/default/external/quadrupia_database/g4/g4db_everything/viral_prettified/genomic/GCA_001634615.1_ViralProj320119_genomic.csv	viral_prettified
GCA_001645875.1	/storage/group/izg5139/default/external/quadrupia_database/g4/g4db_everything/viral_prettified/genomic/GCA_001645875.1_ViralProj321679_genomic.csv	viral_prettified
GCA_001645895.1	/storage/group/izg5139/default/external/quadrupia_database/g4/g4db_everything/viral_prettified/genomic/GCA_001645895.1_ViralProj321683_genomic.csv	viral_prettified
GCA_001646015.1	/storage/group/izg5139/default/external/quadrupia_database/g4/g4db_everything/viral_prettified/genomic/GCA_001646015.1_ViralProj321707_genomic.csv	viral_prettified
GCA_001646035.1	/storage/group/izg5139/default/external/quadrupia_database/g4/g4db_everything/viral_prettified/genomic/GCA_001646035.1_ViralProj321432_genomic.csv	viral_prettified
GCA_001646195.1	/storage/group/izg5139/default/external/quadrupia_database/g4/g4db_everything/viral_prettified/genomic/GCA_001646195.1_ViralProj321706_genomic.csv	viral_prettified
GCA_001646355.1	/storage/group/izg5139/default/external/quadrupia_database/g4/g4db_everything/viral_prettified/genomic/GCA_001646355.1_ViralProj321697_genomic.csv	viral_prettified
GCA_001646395.1	/storage/group/izg5139/default/external/quadrupia_database/g4/g4db_everything/viral_prettified/genomic/GCA_001646395.1_ViralProj321705_genomic.csv	viral_prettified
GCA_001646415.1	/storage/group/izg5139/default/external/quadrupia_database/g4/g4db_everything/viral_prettified/genomic/GCA_001646415.1_ViralProj321709_genomic.csv	viral_prettified
GCA_001646435.1	/storage/group/izg5139/default/external/quadrupia_database/g4/g4db_everything/viral_prettified/genomic/GCA_001646435.1_ViralProj321676_genomic.csv	viral_prettified
GCA_001646455.1	/storage/group/izg5139/default/external/quadrupia_database/g4/g4db_everything/viral_prettified/genomic/GCA_001646455.1_ViralProj321680_genomic.csv	viral_prettified
GCA_001646475.1	/storage/group/izg5139/default/external/quadrupia_database/g4/g4db_everything/viral_prettified/genomic/GCA_001646475.1_ViralProj321684_genomic.csv	viral_prettified
GCA_001646515.1	/storage/group/izg5139/default/external/quadrupia_database/g4/g4db_everything/viral_prettified/genomic/GCA_001646515.1_ViralProj321692_genomic.csv	viral_prettified
GCA_001646595.1	/storage/group/izg5139/default/external/quadrupia_database/g4/g4db_everything/viral_prettified/genomic/GCA_001646595.1_ViralProj321708_genomic.csv	viral_prettified
GCA_001654145.1	/storage/group/izg5139/default/external/quadrupia_database/g4/g4db_everything/viral_prettified/genomic/GCA_001654145.1_ViralMultiSegProj323873_genomic.csv	viral_prettified
GCA_001654225.1	/storage/group/izg5139/default/external/quadrupia_database/g4/g4db_everything/viral_prettified/genomic/GCA_001654225.1_ViralProj323874_genomic.csv	viral_prettified
GCA_001654245.1	/storage/group/izg5139/default/external/quadrupia_database/g4/g4db_everything/viral_prettified/genomic/GCA_001654245.1_ViralProj322841_genomic.csv	viral_prettified
GCA_001654285.1	/storage/group/izg5139/default/external/quadrupia_database/g4/g4db_everything/viral_prettified/genomic/GCA_001654285.1_ViralProj323866_genomic.csv	viral_prettified
GCA_001654325.1	/storage/group/izg5139/default/external/quadrupia_database/g4/g4db_everything/viral_prettified/genomic/GCA_001654325.1_ViralProj323876_genomic.csv	viral_prettified
GCA_001654345.1	/storage/group/izg5139/default/external/quadrupia_database/g4/g4db_everything/viral_prettified/genomic/GCA_001654345.1_ViralProj322679_genomic.csv	viral_prettified
GCA_001654365.1	/storage/group/izg5139/default/external/quadrupia_database/g4/g4db_everything/viral_prettified/genomic/GCA_001654365.1_ViralProj323861_genomic.csv	viral_prettified
GCA_001654425.1	/storage/group/izg5139/default/external/quadrupia_database/g4/g4db_everything/viral_prettified/genomic/GCA_001654425.1_ViralProj323875_genomic.csv	viral_prettified
GCA_001661715.1	/storage/group/izg5139/default/external/quadrupia_database/g4/g4db_everything/viral_prettified/genomic/GCA_001661715.1_ViralProj325255_genomic.csv	viral_prettified
GCA_001661775.1	/storage/group/izg5139/default/external/quadrupia_database/g4/g4db_everything/viral_prettified/genomic/GCA_001661775.1_ViralProj325258_genomic.csv	viral_prettified
GCA_001661835.1	/storage/group/izg5139/default/external/quadrupia_database/g4/g4db_everything/viral_prettified/genomic/GCA_001661835.1_ViralProj324249_genomic.csv	viral_prettified
GCA_001661875.1	/storage/group/izg5139/default/external/quadrupia_database/g4/g4db_everything/viral_prettified/genomic/GCA_001661875.1_ViralProj325265_genomic.csv	viral_prettified
GCA_001669825.1	/storage/group/izg5139/default/external/quadrupia_database/g4/g4db_everything/viral_prettified/genomic/GCA_001669825.1_ViralMultiSegProj326000_genomic.csv	viral_prettified
GCA_001675505.1	/storage/group/izg5139/default/external/quadrupia_database/g4/g4db_everything/viral_prettified/genomic/GCA_001675505.1_ViralMultiSegProj326136_genomic.csv	viral_prettified
GCA_001678235.1	/storage/group/izg5139/default/external/quadrupia_database/g4/g4db_everything/viral_prettified/genomic/GCA_001678235.1_ViralProj327362_genomic.csv	viral_prettified
GCA_001678275.1	/storage/group/izg5139/default/external/quadrupia_database/g4/g4db_everything/viral_prettified/genomic/GCA_001678275.1_ViralProj327356_genomic.csv	viral_prettified
GCA_001678315.1	/storage/group/izg5139/default/external/quadrupia_database/g4/g4db_everything/viral_prettified/genomic/GCA_001678315.1_ViralProj327365_genomic.csv	viral_prettified
GCA_001678335.2	/storage/group/izg5139/default/external/quadrupia_database/g4/g4db_everything/viral_prettified/genomic/GCA_001678335.2_ASM167833v2_genomic.csv	viral_prettified
GCA_001678355.1	/storage/group/izg5139/default/external/quadrupia_database/g4/g4db_everything/viral_prettified/genomic/GCA_001678355.1_ViralProj327355_genomic.csv	viral_prettified
GCA_001678395.1	/storage/group/izg5139/default/external/quadrupia_database/g4/g4db_everything/viral_prettified/genomic/GCA_001678395.1_ViralProj327364_genomic.csv	viral_prettified
GCA_001678435.1	/storage/group/izg5139/default/external/quadrupia_database/g4/g4db_everything/viral_prettified/genomic/GCA_001678435.1_ViralProj327357_genomic.csv	viral_prettified
GCA_001678815.1	/storage/group/izg5139/default/external/quadrupia_database/g4/g4db_everything/viral_prettified/genomic/GCA_001678815.1_ViralProj327664_genomic.csv	viral_prettified
GCA_001679875.1	/storage/group/izg5139/default/external/quadrupia_database/g4/g4db_everything/viral_prettified/genomic/GCA_001679875.1_ViralProj327665_genomic.csv	viral_prettified
GCA_001679895.1	/storage/group/izg5139/default/external/quadrupia_database/g4/g4db_everything/viral_prettified/genomic/GCA_001679895.1_ViralProj327662_genomic.csv	viral_prettified
GCA_001684485.1	/storage/group/izg5139/default/external/quadrupia_database/g4/g4db_everything/viral_prettified/genomic/GCA_001684485.1_ViralProj328666_genomic.csv	viral_prettified
GCA_001684505.1	/storage/group/izg5139/default/external/quadrupia_database/g4/g4db_everything/viral_prettified/genomic/GCA_001684505.1_ViralProj328672_genomic.csv	viral_prettified
GCA_001684525.1	/storage/group/izg5139/default/external/quadrupia_database/g4/g4db_everything/viral_prettified/genomic/GCA_001684525.1_ViralProj328676_genomic.csv	viral_prettified
GCA_001684565.1	/storage/group/izg5139/default/external/quadrupia_database/g4/g4db_everything/viral_prettified/genomic/GCA_001684565.1_ViralProj328684_genomic.csv	viral_prettified
GCA_001684585.1	/storage/group/izg5139/default/external/quadrupia_database/g4/g4db_everything/viral_prettified/genomic/GCA_001684585.1_ViralProj328688_genomic.csv	viral_prettified
GCA_001684645.1	/storage/group/izg5139/default/external/quadrupia_database/g4/g4db_everything/viral_prettified/genomic/GCA_001684645.1_ViralProj328675_genomic.csv	viral_prettified
GCA_001684705.1	/storage/group/izg5139/default/external/quadrupia_database/g4/g4db_everything/viral_prettified/genomic/GCA_001684705.1_ViralProj328687_genomic.csv	viral_prettified
GCA_001684725.1	/storage/group/izg5139/default/external/quadrupia_database/g4/g4db_everything/viral_prettified/genomic/GCA_001684725.1_ViralProj328667_genomic.csv	viral_prettified
GCA_001684745.1	/storage/group/izg5139/default/external/quadrupia_database/g4/g4db_everything/viral_prettified/genomic/GCA_001684745.1_ViralProj328673_genomic.csv	viral_prettified
GCA_001684765.1	/storage/group/izg5139/default/external/quadrupia_database/g4/g4db_everything/viral_prettified/genomic/GCA_001684765.1_ViralProj328677_genomic.csv	viral_prettified
GCA_001684785.1	/storage/group/izg5139/default/external/quadrupia_database/g4/g4db_everything/viral_prettified/genomic/GCA_001684785.1_ViralProj328681_genomic.csv	viral_prettified
GCA_001684845.1	/storage/group/izg5139/default/external/quadrupia_database/g4/g4db_everything/viral_prettified/genomic/GCA_001684845.1_ViralProj328669_genomic.csv	viral_prettified
GCA_001684865.1	/storage/group/izg5139/default/external/quadrupia_database/g4/g4db_everything/viral_prettified/genomic/GCA_001684865.1_ViralProj328674_genomic.csv	viral_prettified
GCA_001684885.1	/storage/group/izg5139/default/external/quadrupia_database/g4/g4db_everything/viral_prettified/genomic/GCA_001684885.1_ViralProj328678_genomic.csv	viral_prettified
GCA_001684925.1	/storage/group/izg5139/default/external/quadrupia_database/g4/g4db_everything/viral_prettified/genomic/GCA_001684925.1_ViralProj328686_genomic.csv	viral_prettified
GCA_001684945.1	/storage/group/izg5139/default/external/quadrupia_database/g4/g4db_everything/viral_prettified/genomic/GCA_001684945.1_ViralProj328690_genomic.csv	viral_prettified
GCA_001685265.1	/storage/group/izg5139/default/external/quadrupia_database/g4/g4db_everything/viral_prettified/genomic/GCA_001685265.1_ViralProj328134_genomic.csv	viral_prettified
GCA_001685285.1	/storage/group/izg5139/default/external/quadrupia_database/g4/g4db_everything/viral_prettified/genomic/GCA_001685285.1_ViralProj328668_genomic.csv	viral_prettified
GCA_001685305.1	/storage/group/izg5139/default/external/quadrupia_database/g4/g4db_everything/viral_prettified/genomic/GCA_001685305.1_ViralMultiSegProj327702_genomic.csv	viral_prettified
GCA_001685325.1	/storage/group/izg5139/default/external/quadrupia_database/g4/g4db_everything/viral_prettified/genomic/GCA_001685325.1_ViralProj328670_genomic.csv	viral_prettified
GCA_001689795.1	/storage/group/izg5139/default/external/quadrupia_database/g4/g4db_everything/viral_prettified/genomic/GCA_001689795.1_ViralProj328874_genomic.csv	viral_prettified
GCA_001689815.1	/storage/group/izg5139/default/external/quadrupia_database/g4/g4db_everything/viral_prettified/genomic/GCA_001689815.1_ViralProj329642_genomic.csv	viral_prettified
GCA_001689835.1	/storage/group/izg5139/default/external/quadrupia_database/g4/g4db_everything/viral_prettified/genomic/GCA_001689835.1_ViralProj329635_genomic.csv	viral_prettified
GCA_001689855.1	/storage/group/izg5139/default/external/quadrupia_database/g4/g4db_everything/viral_prettified/genomic/GCA_001689855.1_ViralProj329636_genomic.csv	viral_prettified
GCA_001689875.1	/storage/group/izg5139/default/external/quadrupia_database/g4/g4db_everything/viral_prettified/genomic/GCA_001689875.1_ViralProj329637_genomic.csv	viral_prettified
GCA_001693545.1	/storage/group/izg5139/default/external/quadrupia_database/g4/g4db_everything/viral_prettified/genomic/GCA_001693545.1_ViralProj331041_genomic.csv	viral_prettified
GCA_001695425.1	/storage/group/izg5139/default/external/quadrupia_database/g4/g4db_everything/viral_prettified/genomic/GCA_001695425.1_ViralMultiSegProj331042_genomic.csv	viral_prettified
GCA_001695465.1	/storage/group/izg5139/default/external/quadrupia_database/g4/g4db_everything/viral_prettified/genomic/GCA_001695465.1_Pteropox_virus_genomic.csv	viral_prettified
GCA_001698315.1	/storage/group/izg5139/default/external/quadrupia_database/g4/g4db_everything/viral_prettified/genomic/GCA_001698315.1_ViralProj336037_genomic.csv	viral_prettified
GCA_001698355.1	/storage/group/izg5139/default/external/quadrupia_database/g4/g4db_everything/viral_prettified/genomic/GCA_001698355.1_ViralProj336038_genomic.csv	viral_prettified
GCA_001698395.1	/storage/group/izg5139/default/external/quadrupia_database/g4/g4db_everything/viral_prettified/genomic/GCA_001698395.1_ViralProj336039_genomic.csv	viral_prettified
GCA_001706865.1	/storage/group/izg5139/default/external/quadrupia_database/g4/g4db_everything/viral_prettified/genomic/GCA_001706865.1_ViralProj336275_genomic.csv	viral_prettified
GCA_001706885.1	/storage/group/izg5139/default/external/quadrupia_database/g4/g4db_everything/viral_prettified/genomic/GCA_001706885.1_ViralProj339070_genomic.csv	viral_prettified
GCA_001706905.1	/storage/group/izg5139/default/external/quadrupia_database/g4/g4db_everything/viral_prettified/genomic/GCA_001706905.1_ViralMultiSegProj339074_genomic.csv	viral_prettified
GCA_001706945.1	/storage/group/izg5139/default/external/quadrupia_database/g4/g4db_everything/viral_prettified/genomic/GCA_001706945.1_ViralProj339071_genomic.csv	viral_prettified
GCA_001706965.1	/storage/group/izg5139/default/external/quadrupia_database/g4/g4db_everything/viral_prettified/genomic/GCA_001706965.1_ViralProj338306_genomic.csv	viral_prettified
GCA_001706985.1	/storage/group/izg5139/default/external/quadrupia_database/g4/g4db_everything/viral_prettified/genomic/GCA_001706985.1_ViralProj339073_genomic.csv	viral_prettified
GCA_001707005.1	/storage/group/izg5139/default/external/quadrupia_database/g4/g4db_everything/viral_prettified/genomic/GCA_001707005.1_ViralProj336557_genomic.csv	viral_prettified
[truncated: 23,810 more rows]
