# Supplementary material for: Quadrupia provides a comprehensive catalog of G-quadruplexes across genomes from the tree of life
Source: Genome Res. 2025 Nov;35(11):2578–600. doi: 10.1101/gr.279790.124 (PMC12581993; doi:10.1101/gr.279790.124)
Supplement: Supplement 2 [file Supplemental_code.zip › Quadrupia/metadata/empty_regex_files.txt]

GCA_000812185.1	/storage/group/izg5139/default/external/quadrupia_database/regex/regexdb_everything/archaea/genomic/GCA_000812185.1_ASM81218v1_genomic.csv	quadrupia_database
GCA_000828555.1	/storage/group/izg5139/default/external/quadrupia_database/regex/regexdb_everything/archaea/genomic/GCA_000828555.1_ASM82855v1_genomic.csv	quadrupia_database
GCA_000956175.1	/storage/group/izg5139/default/external/quadrupia_database/regex/regexdb_everything/archaea/genomic/GCA_000956175.1_ASM95617v1_genomic.csv	quadrupia_database
GCA_003052125.1	/storage/group/izg5139/default/external/quadrupia_database/regex/regexdb_everything/archaea/genomic/GCA_003052125.1_ASM305212v1_genomic.csv	quadrupia_database
GCA_006740685.1	/storage/group/izg5139/default/external/quadrupia_database/regex/regexdb_everything/archaea/genomic/GCA_006740685.1_ASM674068v1_genomic.csv	quadrupia_database
GCA_009392915.1	/storage/group/izg5139/default/external/quadrupia_database/regex/regexdb_everything/archaea/genomic/GCA_009392915.1_ASM939291v1_genomic.csv	quadrupia_database
GCA_018128925.1	/storage/group/izg5139/default/external/quadrupia_database/regex/regexdb_everything/archaea/genomic/GCA_018128925.1_ASM1812892v1_genomic.csv	quadrupia_database
GCA_022846155.1	/storage/group/izg5139/default/external/quadrupia_database/regex/regexdb_everything/archaea/genomic/GCA_022846155.1_ASM2284615v1_genomic.csv	quadrupia_database
GCA_026016245.1	/storage/group/izg5139/default/external/quadrupia_database/regex/regexdb_everything/archaea/genomic/GCA_026016245.1_ASM2601624v1_genomic.csv	quadrupia_database
GCF_000012545.1	/storage/group/izg5139/default/external/quadrupia_database/regex/regexdb_everything/archaea/genomic/GCF_000012545.1_ASM1254v1_genomic.csv	quadrupia_database
GCF_000016525.1	/storage/group/izg5139/default/external/quadrupia_database/regex/regexdb_everything/archaea/genomic/GCF_000016525.1_ASM1652v1_genomic.csv	quadrupia_database
GCF_000018465.1	/storage/group/izg5139/default/external/quadrupia_database/regex/regexdb_everything/archaea/genomic/GCF_000018465.1_ASM1846v1_genomic.csv	quadrupia_database
GCF_000024185.1	/storage/group/izg5139/default/external/quadrupia_database/regex/regexdb_everything/archaea/genomic/GCF_000024185.1_ASM2418v1_genomic.csv	quadrupia_database
GCF_000166095.1	/storage/group/izg5139/default/external/quadrupia_database/regex/regexdb_everything/archaea/genomic/GCF_000166095.1_ASM16609v1_genomic.csv	quadrupia_database
GCF_000299365.1	/storage/group/izg5139/default/external/quadrupia_database/regex/regexdb_everything/archaea/genomic/GCF_000299365.1_ASM29936v1_genomic.csv	quadrupia_database
GCF_000404165.1	/storage/group/izg5139/default/external/quadrupia_database/regex/regexdb_everything/archaea/genomic/GCF_000404165.1_ASM40416v1_genomic.csv	quadrupia_database
GCF_000828535.1	/storage/group/izg5139/default/external/quadrupia_database/regex/regexdb_everything/archaea/genomic/GCF_000828535.1_ASM82853v1_genomic.csv	quadrupia_database
GCF_000875775.1	/storage/group/izg5139/default/external/quadrupia_database/regex/regexdb_everything/archaea/genomic/GCF_000875775.1_ASM87577v1_genomic.csv	quadrupia_database
GCF_001477655.1	/storage/group/izg5139/default/external/quadrupia_database/regex/regexdb_everything/archaea/genomic/GCF_001477655.1_ASM147765v1_genomic.csv	quadrupia_database
GCF_001548675.1	/storage/group/izg5139/default/external/quadrupia_database/regex/regexdb_everything/archaea/genomic/GCF_001548675.1_ASM154867v1_genomic.csv	quadrupia_database
GCF_002156965.1	/storage/group/izg5139/default/external/quadrupia_database/regex/regexdb_everything/archaea/genomic/GCF_002156965.1_ASM215696v1_genomic.csv	quadrupia_database
GCF_002813085.1	/storage/group/izg5139/default/external/quadrupia_database/regex/regexdb_everything/archaea/genomic/GCF_002813085.1_ASM281308v1_genomic.csv	quadrupia_database
GCF_022846175.1	/storage/group/izg5139/default/external/quadrupia_database/regex/regexdb_everything/archaea/genomic/GCF_022846175.1_ASM2284617v1_genomic.csv	quadrupia_database
GCF_023617305.1	/storage/group/izg5139/default/external/quadrupia_database/regex/regexdb_everything/archaea/genomic/GCF_023617305.1_ASM2361730v1_genomic.csv	quadrupia_database
GCF_025998175.1	/storage/group/izg5139/default/external/quadrupia_database/regex/regexdb_everything/archaea/genomic/GCF_025998175.1_ASM2599817v1_genomic.csv	quadrupia_database
GCF_028743435.1	/storage/group/izg5139/default/external/quadrupia_database/regex/regexdb_everything/archaea/genomic/GCF_028743435.1_ASM2874343v1_genomic.csv	quadrupia_database
GCF_902384015.1	/storage/group/izg5139/default/external/quadrupia_database/regex/regexdb_everything/archaea/genomic/GCF_902384015.1_UHGG_MGYG-HGUT-02164_genomic.csv	quadrupia_database
GCA_000006625.1	/storage/group/izg5139/default/external/quadrupia_database/regex/regexdb_everything/bacteria/genomic/GCA_000006625.1_ASM662v1_genomic.csv	quadrupia_database
GCA_000007325.1	/storage/group/izg5139/default/external/quadrupia_database/regex/regexdb_everything/bacteria/genomic/GCA_000007325.1_ASM732v1_genomic.csv	quadrupia_database
GCA_000007645.1	/storage/group/izg5139/default/external/quadrupia_database/regex/regexdb_everything/bacteria/genomic/GCA_000007645.1_ASM764v1_genomic.csv	quadrupia_database
GCA_000008065.1	/storage/group/izg5139/default/external/quadrupia_database/regex/regexdb_everything/bacteria/genomic/GCA_000008065.1_ASM806v1_genomic.csv	quadrupia_database
GCA_000008385.1	/storage/group/izg5139/default/external/quadrupia_database/regex/regexdb_everything/bacteria/genomic/GCA_000008385.1_ASM838v1_genomic.csv	quadrupia_database
GCA_000008885.1	/storage/group/izg5139/default/external/quadrupia_database/regex/regexdb_everything/bacteria/genomic/GCA_000008885.1_ASM888v1_genomic.csv	quadrupia_database
GCA_000010125.1	/storage/group/izg5139/default/external/quadrupia_database/regex/regexdb_everything/bacteria/genomic/GCA_000010125.1_ASM1012v1_genomic.csv	quadrupia_database
GCA_000011445.1	/storage/group/izg5139/default/external/quadrupia_database/regex/regexdb_everything/bacteria/genomic/GCA_000011445.1_ASM1144v1_genomic.csv	quadrupia_database
GCA_000011505.1	/storage/group/izg5139/default/external/quadrupia_database/regex/regexdb_everything/bacteria/genomic/GCA_000011505.1_ASM1150v1_genomic.csv	quadrupia_database
GCA_000011665.1	/storage/group/izg5139/default/external/quadrupia_database/regex/regexdb_everything/bacteria/genomic/GCA_000011665.1_ASM1166v1_genomic.csv	quadrupia_database
GCA_000012085.2	/storage/group/izg5139/default/external/quadrupia_database/regex/regexdb_everything/bacteria/genomic/GCA_000012085.2_ASM1208v2_genomic.csv	quadrupia_database
GCA_000012565.1	/storage/group/izg5139/default/external/quadrupia_database/regex/regexdb_everything/bacteria/genomic/GCA_000012565.1_ASM1256v1_genomic.csv	quadrupia_database
GCA_000013185.1	/storage/group/izg5139/default/external/quadrupia_database/regex/regexdb_everything/bacteria/genomic/GCA_000013185.1_ASM1318v1_genomic.csv	quadrupia_database
GCA_000014365.2	/storage/group/izg5139/default/external/quadrupia_database/regex/regexdb_everything/bacteria/genomic/GCA_000014365.2_ASM1436v2_genomic.csv	quadrupia_database
GCA_000015885.1	/storage/group/izg5139/default/external/quadrupia_database/regex/regexdb_everything/bacteria/genomic/GCA_000015885.1_ASM1588v1_genomic.csv	quadrupia_database
GCA_000016465.1	/storage/group/izg5139/default/external/quadrupia_database/regex/regexdb_everything/bacteria/genomic/GCA_000016465.1_ASM1646v1_genomic.csv	quadrupia_database
GCA_000016485.1	/storage/group/izg5139/default/external/quadrupia_database/regex/regexdb_everything/bacteria/genomic/GCA_000016485.1_ASM1648v1_genomic.csv	quadrupia_database
GCA_000017445.3	/storage/group/izg5139/default/external/quadrupia_database/regex/regexdb_everything/bacteria/genomic/GCA_000017445.3_ASM1744v3_genomic.csv	quadrupia_database
GCA_000017525.1	/storage/group/izg5139/default/external/quadrupia_database/regex/regexdb_everything/bacteria/genomic/GCA_000017525.1_ASM1752v1_genomic.csv	quadrupia_database
GCA_000018785.1	/storage/group/izg5139/default/external/quadrupia_database/regex/regexdb_everything/bacteria/genomic/GCA_000018785.1_ASM1878v1_genomic.csv	quadrupia_database
GCA_000018925.1	/storage/group/izg5139/default/external/quadrupia_database/regex/regexdb_everything/bacteria/genomic/GCA_000018925.1_ASM1892v1_genomic.csv	quadrupia_database
GCA_000019405.1	/storage/group/izg5139/default/external/quadrupia_database/regex/regexdb_everything/bacteria/genomic/GCA_000019405.1_ASM1940v1_genomic.csv	quadrupia_database
GCA_000020165.1	/storage/group/izg5139/default/external/quadrupia_database/regex/regexdb_everything/bacteria/genomic/GCA_000020165.1_ASM2016v1_genomic.csv	quadrupia_database
GCA_000022925.1	/storage/group/izg5139/default/external/quadrupia_database/regex/regexdb_everything/bacteria/genomic/GCA_000022925.1_ASM2292v1_genomic.csv	quadrupia_database
GCA_000025145.2	/storage/group/izg5139/default/external/quadrupia_database/regex/regexdb_everything/bacteria/genomic/GCA_000025145.2_ASM2514v1_genomic.csv	quadrupia_database
GCA_000025425.1	/storage/group/izg5139/default/external/quadrupia_database/regex/regexdb_everything/bacteria/genomic/GCA_000025425.1_ASM2542v1_genomic.csv	quadrupia_database
GCA_000025785.1	/storage/group/izg5139/default/external/quadrupia_database/regex/regexdb_everything/bacteria/genomic/GCA_000025785.1_ASM2578v1_genomic.csv	quadrupia_database
GCA_000027305.1	/storage/group/izg5139/default/external/quadrupia_database/regex/regexdb_everything/bacteria/genomic/GCA_000027305.1_ASM2730v1_genomic.csv	quadrupia_database
GCA_000063585.1	/storage/group/izg5139/default/external/quadrupia_database/regex/regexdb_everything/bacteria/genomic/GCA_000063585.1_ASM6358v1_genomic.csv	quadrupia_database
GCA_000069925.1	/storage/group/izg5139/default/external/quadrupia_database/regex/regexdb_everything/bacteria/genomic/GCA_000069925.1_ASM6992v1_genomic.csv	quadrupia_database
GCA_000143435.1	/storage/group/izg5139/default/external/quadrupia_database/regex/regexdb_everything/bacteria/genomic/GCA_000143435.1_ASM14343v1_genomic.csv	quadrupia_database
GCA_000145705.1	/storage/group/izg5139/default/external/quadrupia_database/regex/regexdb_everything/bacteria/genomic/GCA_000145705.1_ASM14570v1_genomic.csv	quadrupia_database
GCA_000147015.1	/storage/group/izg5139/default/external/quadrupia_database/regex/regexdb_everything/bacteria/genomic/GCA_000147015.1_ASM14701v1_genomic.csv	quadrupia_database
GCA_000147035.1	/storage/group/izg5139/default/external/quadrupia_database/regex/regexdb_everything/bacteria/genomic/GCA_000147035.1_ASM14703v1_genomic.csv	quadrupia_database
GCA_000148625.1	/storage/group/izg5139/default/external/quadrupia_database/regex/regexdb_everything/bacteria/genomic/GCA_000148625.1_ASM14862v1_genomic.csv	quadrupia_database
GCA_000148705.1	/storage/group/izg5139/default/external/quadrupia_database/regex/regexdb_everything/bacteria/genomic/GCA_000148705.1_ASM14870v1_genomic.csv	quadrupia_database
GCA_000152925.3	/storage/group/izg5139/default/external/quadrupia_database/regex/regexdb_everything/bacteria/genomic/GCA_000152925.3_ASM15292v3_genomic.csv	quadrupia_database
GCA_000163915.2	/storage/group/izg5139/default/external/quadrupia_database/regex/regexdb_everything/bacteria/genomic/GCA_000163915.2_ASM16391v2_genomic.csv	quadrupia_database
GCA_000166935.1	/storage/group/izg5139/default/external/quadrupia_database/regex/regexdb_everything/bacteria/genomic/GCA_000166935.1_ASM16693v1_genomic.csv	quadrupia_database
GCA_000168755.1	/storage/group/izg5139/default/external/quadrupia_database/regex/regexdb_everything/bacteria/genomic/GCA_000168755.1_ASM16875v1_genomic.csv	quadrupia_database
GCA_000172575.2	/storage/group/izg5139/default/external/quadrupia_database/regex/regexdb_everything/bacteria/genomic/GCA_000172575.2_ASM17257v2_genomic.csv	quadrupia_database
GCA_000183245.1	/storage/group/izg5139/default/external/quadrupia_database/regex/regexdb_everything/bacteria/genomic/GCA_000183245.1_ASM18324v1_genomic.csv	quadrupia_database
GCA_000183305.1	/storage/group/izg5139/default/external/quadrupia_database/regex/regexdb_everything/bacteria/genomic/GCA_000183305.1_ASM18330v1_genomic.csv	quadrupia_database
GCA_000183385.1	/storage/group/izg5139/default/external/quadrupia_database/regex/regexdb_everything/bacteria/genomic/GCA_000183385.1_ASM18338v1_genomic.csv	quadrupia_database
GCA_000184085.1	/storage/group/izg5139/default/external/quadrupia_database/regex/regexdb_everything/bacteria/genomic/GCA_000184085.1_ASM18408v1_genomic.csv	quadrupia_database
GCA_000187935.2	/storage/group/izg5139/default/external/quadrupia_database/regex/regexdb_everything/bacteria/genomic/GCA_000187935.2_ASM18793v2_genomic.csv	quadrupia_database
GCA_000189435.3	/storage/group/izg5139/default/external/quadrupia_database/regex/regexdb_everything/bacteria/genomic/GCA_000189435.3_ASM18943v3_genomic.csv	quadrupia_database
GCA_000189455.3	/storage/group/izg5139/default/external/quadrupia_database/regex/regexdb_everything/bacteria/genomic/GCA_000189455.3_ASM18945v3_genomic.csv	quadrupia_database
GCA_000189775.3	/storage/group/izg5139/default/external/quadrupia_database/regex/regexdb_everything/bacteria/genomic/GCA_000189775.3_ASM18977v3_genomic.csv	quadrupia_database
GCA_000191905.1	/storage/group/izg5139/default/external/quadrupia_database/regex/regexdb_everything/bacteria/genomic/GCA_000191905.1_ASM19190v1_genomic.csv	quadrupia_database
GCA_000195435.4	/storage/group/izg5139/default/external/quadrupia_database/regex/regexdb_everything/bacteria/genomic/GCA_000195435.4_ASM19543v4_genomic.csv	quadrupia_database
GCA_000195535.1	/storage/group/izg5139/default/external/quadrupia_database/regex/regexdb_everything/bacteria/genomic/GCA_000195535.1_ASM19553v1_genomic.csv	quadrupia_database
GCA_000196215.1	/storage/group/izg5139/default/external/quadrupia_database/regex/regexdb_everything/bacteria/genomic/GCA_000196215.1_ASM19621v1_genomic.csv	quadrupia_database
GCA_000210315.1	/storage/group/izg5139/default/external/quadrupia_database/regex/regexdb_everything/bacteria/genomic/GCA_000210315.1_ASM21031v1_genomic.csv	quadrupia_database
GCA_000210435.1	/storage/group/izg5139/default/external/quadrupia_database/regex/regexdb_everything/bacteria/genomic/GCA_000210435.1_ASM21043v1_genomic.csv	quadrupia_database
GCA_000210815.2	/storage/group/izg5139/default/external/quadrupia_database/regex/regexdb_everything/bacteria/genomic/GCA_000210815.2_ASM21081v2_genomic.csv	quadrupia_database
GCA_000210895.1	/storage/group/izg5139/default/external/quadrupia_database/regex/regexdb_everything/bacteria/genomic/GCA_000210895.1_ASM21089v1_genomic.csv	quadrupia_database
GCA_000211255.2	/storage/group/izg5139/default/external/quadrupia_database/regex/regexdb_everything/bacteria/genomic/GCA_000211255.2_ASM21125v2_genomic.csv	quadrupia_database
GCA_000211295.1	/storage/group/izg5139/default/external/quadrupia_database/regex/regexdb_everything/bacteria/genomic/GCA_000211295.1_ASM21129v1_genomic.csv	quadrupia_database
GCA_000211545.6	/storage/group/izg5139/default/external/quadrupia_database/regex/regexdb_everything/bacteria/genomic/GCA_000211545.6_ASM21154v6_genomic.csv	quadrupia_database
GCA_000211855.3	/storage/group/izg5139/default/external/quadrupia_database/regex/regexdb_everything/bacteria/genomic/GCA_000211855.3_ASM21185v3_genomic.csv	quadrupia_database
GCA_000213825.1	/storage/group/izg5139/default/external/quadrupia_database/regex/regexdb_everything/bacteria/genomic/GCA_000213825.1_ASM21382v1_genomic.csv	quadrupia_database
GCA_000215345.3	/storage/group/izg5139/default/external/quadrupia_database/regex/regexdb_everything/bacteria/genomic/GCA_000215345.3_ASM21534v3_genomic.csv	quadrupia_database
GCA_000219475.3	/storage/group/izg5139/default/external/quadrupia_database/regex/regexdb_everything/bacteria/genomic/GCA_000219475.3_ASM21947v3_genomic.csv	quadrupia_database
GCA_000222835.1	/storage/group/izg5139/default/external/quadrupia_database/regex/regexdb_everything/bacteria/genomic/GCA_000222835.1_ASM22283v1_genomic.csv	quadrupia_database
GCA_000237125.3	/storage/group/izg5139/default/external/quadrupia_database/regex/regexdb_everything/bacteria/genomic/GCA_000237125.3_ASM23712v3_genomic.csv	quadrupia_database
GCA_000237265.1	/storage/group/izg5139/default/external/quadrupia_database/regex/regexdb_everything/bacteria/genomic/GCA_000237265.1_ASM23726v1_genomic.csv	quadrupia_database
GCA_000241125.1	/storage/group/izg5139/default/external/quadrupia_database/regex/regexdb_everything/bacteria/genomic/GCA_000241125.1_ASM24112v1_genomic.csv	quadrupia_database
GCA_000242915.2	/storage/group/izg5139/default/external/quadrupia_database/regex/regexdb_everything/bacteria/genomic/GCA_000242915.2_ASM24291v2_genomic.csv	quadrupia_database
GCA_000248415.2	/storage/group/izg5139/default/external/quadrupia_database/regex/regexdb_everything/bacteria/genomic/GCA_000248415.2_ASM24841v2_genomic.csv	quadrupia_database
GCA_000253155.1	/storage/group/izg5139/default/external/quadrupia_database/regex/regexdb_everything/bacteria/genomic/GCA_000253155.1_ASM25315v1_genomic.csv	quadrupia_database
GCA_000253395.1	/storage/group/izg5139/default/external/quadrupia_database/regex/regexdb_everything/bacteria/genomic/GCA_000253395.1_ASM25339v1_genomic.csv	quadrupia_database
GCA_000277185.1	/storage/group/izg5139/default/external/quadrupia_database/regex/regexdb_everything/bacteria/genomic/GCA_000277185.1_ASM27718v1_genomic.csv	quadrupia_database
GCA_000283635.1	/storage/group/izg5139/default/external/quadrupia_database/regex/regexdb_everything/bacteria/genomic/GCA_000283635.1_ASM28363v1_genomic.csv	quadrupia_database
GCA_000283795.1	/storage/group/izg5139/default/external/quadrupia_database/regex/regexdb_everything/bacteria/genomic/GCA_000283795.1_ASM28379v1_genomic.csv	quadrupia_database
GCA_000283935.1	/storage/group/izg5139/default/external/quadrupia_database/regex/regexdb_everything/bacteria/genomic/GCA_000283935.1_ASM28393v1_genomic.csv	quadrupia_database
GCA_000284335.1	/storage/group/izg5139/default/external/quadrupia_database/regex/regexdb_everything/bacteria/genomic/GCA_000284335.1_ASM28433v1_genomic.csv	quadrupia_database
GCA_000286675.1	/storage/group/izg5139/default/external/quadrupia_database/regex/regexdb_everything/bacteria/genomic/GCA_000286675.1_ASM28667v1_genomic.csv	quadrupia_database
GCA_000286775.1	/storage/group/izg5139/default/external/quadrupia_database/regex/regexdb_everything/bacteria/genomic/GCA_000286775.1_ASM28677v1_genomic.csv	quadrupia_database
GCA_000287295.1	/storage/group/izg5139/default/external/quadrupia_database/regex/regexdb_everything/bacteria/genomic/GCA_000287295.1_ASM28729v1_genomic.csv	quadrupia_database
GCA_000287315.1	/storage/group/izg5139/default/external/quadrupia_database/regex/regexdb_everything/bacteria/genomic/GCA_000287315.1_ASM28731v1_genomic.csv	quadrupia_database
GCA_000300045.1	/storage/group/izg5139/default/external/quadrupia_database/regex/regexdb_everything/bacteria/genomic/GCA_000300045.1_ASM30004v1_genomic.csv	quadrupia_database
GCA_000302475.3	/storage/group/izg5139/default/external/quadrupia_database/regex/regexdb_everything/bacteria/genomic/GCA_000302475.3_ASM30247v3_genomic.csv	quadrupia_database
GCA_000304735.1	/storage/group/izg5139/default/external/quadrupia_database/regex/regexdb_everything/bacteria/genomic/GCA_000304735.1_ASM30473v1_genomic.csv	quadrupia_database
GCA_000307125.1	/storage/group/izg5139/default/external/quadrupia_database/regex/regexdb_everything/bacteria/genomic/GCA_000307125.1_ASM30712v1_genomic.csv	quadrupia_database
GCA_000307615.1	/storage/group/izg5139/default/external/quadrupia_database/regex/regexdb_everything/bacteria/genomic/GCA_000307615.1_ASM30761v1_genomic.csv	quadrupia_database
GCA_000313635.1	/storage/group/izg5139/default/external/quadrupia_database/regex/regexdb_everything/bacteria/genomic/GCA_000313635.1_ASM31363v1_genomic.csv	quadrupia_database
GCA_000327395.2	/storage/group/izg5139/default/external/quadrupia_database/regex/regexdb_everything/bacteria/genomic/GCA_000327395.2_ASM32739v2_genomic.csv	quadrupia_database
GCA_000332735.1	/storage/group/izg5139/default/external/quadrupia_database/regex/regexdb_everything/bacteria/genomic/GCA_000332735.1_ASM33273v1_genomic.csv	quadrupia_database
GCA_000363905.1	/storage/group/izg5139/default/external/quadrupia_database/regex/regexdb_everything/bacteria/genomic/GCA_000363905.1_ASM36390v1_genomic.csv	quadrupia_database
GCA_000367405.1	/storage/group/izg5139/default/external/quadrupia_database/regex/regexdb_everything/bacteria/genomic/GCA_000367405.1_ASM36740v1_genomic.csv	quadrupia_database
GCA_000382925.1	/storage/group/izg5139/default/external/quadrupia_database/regex/regexdb_everything/bacteria/genomic/GCA_000382925.1_ASM38292v1_genomic.csv	quadrupia_database
GCA_000382945.1	/storage/group/izg5139/default/external/quadrupia_database/regex/regexdb_everything/bacteria/genomic/GCA_000382945.1_ASM38294v1_genomic.csv	quadrupia_database
GCA_000397185.1	/storage/group/izg5139/default/external/quadrupia_database/regex/regexdb_everything/bacteria/genomic/GCA_000397185.1_ASM39718v1_genomic.csv	quadrupia_database
GCA_000400855.1	/storage/group/izg5139/default/external/quadrupia_database/regex/regexdb_everything/bacteria/genomic/GCA_000400855.1_ASM40085v1_genomic.csv	quadrupia_database
GCA_000400875.1	/storage/group/izg5139/default/external/quadrupia_database/regex/regexdb_everything/bacteria/genomic/GCA_000400875.1_ASM40087v1_genomic.csv	quadrupia_database
GCA_000400955.1	/storage/group/izg5139/default/external/quadrupia_database/regex/regexdb_everything/bacteria/genomic/GCA_000400955.1_ASM40095v1_genomic.csv	quadrupia_database
GCA_000403625.1	/storage/group/izg5139/default/external/quadrupia_database/regex/regexdb_everything/bacteria/genomic/GCA_000403625.1_ASM40362v1_genomic.csv	quadrupia_database
GCA_000427055.1	/storage/group/izg5139/default/external/quadrupia_database/regex/regexdb_everything/bacteria/genomic/GCA_000427055.1_ILRI112_genomic.csv	quadrupia_database
GCA_000438725.2	/storage/group/izg5139/default/external/quadrupia_database/regex/regexdb_everything/bacteria/genomic/GCA_000438725.2_ASM43872v2_genomic.csv	quadrupia_database
GCA_000442605.1	/storage/group/izg5139/default/external/quadrupia_database/regex/regexdb_everything/bacteria/genomic/GCA_000442605.1_ASM44260v1_genomic.csv	quadrupia_database
GCA_000444465.1	/storage/group/izg5139/default/external/quadrupia_database/regex/regexdb_everything/bacteria/genomic/GCA_000444465.1_ASM44446v1_genomic.csv	quadrupia_database
GCA_000463425.1	/storage/group/izg5139/default/external/quadrupia_database/regex/regexdb_everything/bacteria/genomic/GCA_000463425.1_ASM46342v1_genomic.csv	quadrupia_database
GCA_000463465.1	/storage/group/izg5139/default/external/quadrupia_database/regex/regexdb_everything/bacteria/genomic/GCA_000463465.1_ASM46346v1_genomic.csv	quadrupia_database
GCA_000463505.1	/storage/group/izg5139/default/external/quadrupia_database/regex/regexdb_everything/bacteria/genomic/GCA_000463505.1_ASM46350v1_genomic.csv	quadrupia_database
GCA_000465255.1	/storage/group/izg5139/default/external/quadrupia_database/regex/regexdb_everything/bacteria/genomic/GCA_000465255.1_ASM46525v1_genomic.csv	quadrupia_database
GCA_000466105.2	/storage/group/izg5139/default/external/quadrupia_database/regex/regexdb_everything/bacteria/genomic/GCA_000466105.2_ASM46610v2_genomic.csv	quadrupia_database
GCA_000468575.2	/storage/group/izg5139/default/external/quadrupia_database/regex/regexdb_everything/bacteria/genomic/GCA_000468575.2_ASM46857v2_genomic.csv	quadrupia_database
GCA_000477415.1	/storage/group/izg5139/default/external/quadrupia_database/regex/regexdb_everything/bacteria/genomic/GCA_000477415.1_ASM47741v1_genomic.csv	quadrupia_database
GCA_000478255.2	/storage/group/izg5139/default/external/quadrupia_database/regex/regexdb_everything/bacteria/genomic/GCA_000478255.2_ASM47825v2_genomic.csv	quadrupia_database
GCA_000478905.1	/storage/group/izg5139/default/external/quadrupia_database/regex/regexdb_everything/bacteria/genomic/GCA_000478905.1_ASM47890v1_genomic.csv	quadrupia_database
GCA_000478925.1	/storage/group/izg5139/default/external/quadrupia_database/regex/regexdb_everything/bacteria/genomic/GCA_000478925.1_ASM47892v1_genomic.csv	quadrupia_database
GCA_000479355.1	/storage/group/izg5139/default/external/quadrupia_database/regex/regexdb_everything/bacteria/genomic/GCA_000479355.1_ASM47935v1_genomic.csv	quadrupia_database
GCA_000479375.3	/storage/group/izg5139/default/external/quadrupia_database/regex/regexdb_everything/bacteria/genomic/GCA_000479375.3_ASM47937v3_genomic.csv	quadrupia_database
GCA_000495505.1	/storage/group/izg5139/default/external/quadrupia_database/regex/regexdb_everything/bacteria/genomic/GCA_000495505.1_ASM49550v1_genomic.csv	quadrupia_database
GCA_000496265.1	/storage/group/izg5139/default/external/quadrupia_database/regex/regexdb_everything/bacteria/genomic/GCA_000496265.1_ASM49626v1_genomic.csv	quadrupia_database
GCA_000496815.1	/storage/group/izg5139/default/external/quadrupia_database/regex/regexdb_everything/bacteria/genomic/GCA_000496815.1_ASM49681v1_genomic.csv	quadrupia_database
GCA_000503875.1	/storage/group/izg5139/default/external/quadrupia_database/regex/regexdb_everything/bacteria/genomic/GCA_000503875.1_ASM50387v1_genomic.csv	quadrupia_database
GCA_000506785.4	/storage/group/izg5139/default/external/quadrupia_database/regex/regexdb_everything/bacteria/genomic/GCA_000506785.4_ASM50678v4_genomic.csv	quadrupia_database
GCA_000517565.1	/storage/group/izg5139/default/external/quadrupia_database/regex/regexdb_everything/bacteria/genomic/GCA_000517565.1_ASM51756v1_genomic.csv	quadrupia_database
GCA_000524555.1	/storage/group/izg5139/default/external/quadrupia_database/regex/regexdb_everything/bacteria/genomic/GCA_000524555.1_ASM52455v1_genomic.csv	quadrupia_database
GCA_000524575.1	/storage/group/izg5139/default/external/quadrupia_database/regex/regexdb_everything/bacteria/genomic/GCA_000524575.1_ASM52457v1_genomic.csv	quadrupia_database
GCA_000583795.1	/storage/group/izg5139/default/external/quadrupia_database/regex/regexdb_everything/bacteria/genomic/GCA_000583795.1_ASM58379v1_genomic.csv	quadrupia_database
GCA_000599965.1	/storage/group/izg5139/default/external/quadrupia_database/regex/regexdb_everything/bacteria/genomic/GCA_000599965.1_ASM59996v1_genomic.csv	quadrupia_database
GCA_000600015.1	/storage/group/izg5139/default/external/quadrupia_database/regex/regexdb_everything/bacteria/genomic/GCA_000600015.1_ASM60001v1_genomic.csv	quadrupia_database
GCA_000613085.1	/storage/group/izg5139/default/external/quadrupia_database/regex/regexdb_everything/bacteria/genomic/GCA_000613085.1_R479A_18022011_genomic.csv	quadrupia_database
GCA_000626615.3	/storage/group/izg5139/default/external/quadrupia_database/regex/regexdb_everything/bacteria/genomic/GCA_000626615.3_ASM62661v3_genomic.csv	quadrupia_database
GCA_000632965.1	/storage/group/izg5139/default/external/quadrupia_database/regex/regexdb_everything/bacteria/genomic/GCA_000632965.1_ASM63296v1_genomic.csv	quadrupia_database
GCA_000632985.1	/storage/group/izg5139/default/external/quadrupia_database/regex/regexdb_everything/bacteria/genomic/GCA_000632985.1_ASM63298v1_genomic.csv	quadrupia_database
GCA_000636115.1	/storage/group/izg5139/default/external/quadrupia_database/regex/regexdb_everything/bacteria/genomic/GCA_000636115.1_ASM63611v1_genomic.csv	quadrupia_database
GCA_000648525.1	/storage/group/izg5139/default/external/quadrupia_database/regex/regexdb_everything/bacteria/genomic/GCA_000648525.1_ASM64852v1_genomic.csv	quadrupia_database
GCA_000648555.1	/storage/group/izg5139/default/external/quadrupia_database/regex/regexdb_everything/bacteria/genomic/GCA_000648555.1_ASM64855v1_genomic.csv	quadrupia_database
GCA_000681515.2	/storage/group/izg5139/default/external/quadrupia_database/regex/regexdb_everything/bacteria/genomic/GCA_000681515.2_ASM68151v2_genomic.csv	quadrupia_database
GCA_000688775.2	/storage/group/izg5139/default/external/quadrupia_database/regex/regexdb_everything/bacteria/genomic/GCA_000688775.2_ASM68877v2_genomic.csv	quadrupia_database
GCA_000696015.1	/storage/group/izg5139/default/external/quadrupia_database/regex/regexdb_everything/bacteria/genomic/GCA_000696015.1_ASM69601v1_genomic.csv	quadrupia_database
GCA_000709475.1	/storage/group/izg5139/default/external/quadrupia_database/regex/regexdb_everything/bacteria/genomic/GCA_000709475.1_ASM70947v1_genomic.csv	quadrupia_database
GCA_000730215.2	/storage/group/izg5139/default/external/quadrupia_database/regex/regexdb_everything/bacteria/genomic/GCA_000730215.2_ASM73021v2_genomic.csv	quadrupia_database
GCA_000737615.1	/storage/group/izg5139/default/external/quadrupia_database/regex/regexdb_everything/bacteria/genomic/GCA_000737615.1_ASM73761v1_genomic.csv	quadrupia_database
GCA_000739435.1	/storage/group/izg5139/default/external/quadrupia_database/regex/regexdb_everything/bacteria/genomic/GCA_000739435.1_ASM73943v1_genomic.csv	quadrupia_database
GCA_000746585.2	/storage/group/izg5139/default/external/quadrupia_database/regex/regexdb_everything/bacteria/genomic/GCA_000746585.2_ASM74658v2_genomic.csv	quadrupia_database
GCA_000754305.1	/storage/group/izg5139/default/external/quadrupia_database/regex/regexdb_everything/bacteria/genomic/GCA_000754305.1_ASM75430v1_genomic.csv	quadrupia_database
GCA_000756205.1	/storage/group/izg5139/default/external/quadrupia_database/regex/regexdb_everything/bacteria/genomic/GCA_000756205.1_ASM75620v1_genomic.csv	quadrupia_database
GCA_000761115.1	/storage/group/izg5139/default/external/quadrupia_database/regex/regexdb_everything/bacteria/genomic/GCA_000761115.1_ASM76111v1_genomic.csv	quadrupia_database
GCA_000772025.1	/storage/group/izg5139/default/external/quadrupia_database/regex/regexdb_everything/bacteria/genomic/GCA_000772025.1_ASM77202v1_genomic.csv	quadrupia_database
GCA_000782855.1	/storage/group/izg5139/default/external/quadrupia_database/regex/regexdb_everything/bacteria/genomic/GCA_000782855.1_ASM78285v1_genomic.csv	quadrupia_database
GCA_000789355.1	/storage/group/izg5139/default/external/quadrupia_database/regex/regexdb_everything/bacteria/genomic/GCA_000789355.1_ASM78935v1_genomic.csv	quadrupia_database
GCA_000800295.1	/storage/group/izg5139/default/external/quadrupia_database/regex/regexdb_everything/bacteria/genomic/GCA_000800295.1_ASM80029v1_genomic.csv	quadrupia_database
GCA_000800435.1	/storage/group/izg5139/default/external/quadrupia_database/regex/regexdb_everything/bacteria/genomic/GCA_000800435.1_ASM80043v1_genomic.csv	quadrupia_database
GCA_000800785.1	/storage/group/izg5139/default/external/quadrupia_database/regex/regexdb_everything/bacteria/genomic/GCA_000800785.1_ASM80078v1_genomic.csv	quadrupia_database
GCA_000807355.1	/storage/group/izg5139/default/external/quadrupia_database/regex/regexdb_everything/bacteria/genomic/GCA_000807355.1_ASM80735v1_genomic.csv	quadrupia_database
GCA_000816085.1	/storage/group/izg5139/default/external/quadrupia_database/regex/regexdb_everything/bacteria/genomic/GCA_000816085.1_ASM81608v1_genomic.csv	quadrupia_database
GCA_000816365.1	/storage/group/izg5139/default/external/quadrupia_database/regex/regexdb_everything/bacteria/genomic/GCA_000816365.1_ASM81636v1_genomic.csv	quadrupia_database
GCA_000816385.2	/storage/group/izg5139/default/external/quadrupia_database/regex/regexdb_everything/bacteria/genomic/GCA_000816385.2_ASM81638v2_genomic.csv	quadrupia_database
GCA_000816785.1	/storage/group/izg5139/default/external/quadrupia_database/regex/regexdb_everything/bacteria/genomic/GCA_000816785.1_ASM81678v1_genomic.csv	quadrupia_database
GCA_000816945.1	/storage/group/izg5139/default/external/quadrupia_database/regex/regexdb_everything/bacteria/genomic/GCA_000816945.1_ASM81694v1_genomic.csv	quadrupia_database
GCA_000817935.1	/storage/group/izg5139/default/external/quadrupia_database/regex/regexdb_everything/bacteria/genomic/GCA_000817935.1_ASM81793v1_genomic.csv	quadrupia_database
GCA_000828035.1	/storage/group/izg5139/default/external/quadrupia_database/regex/regexdb_everything/bacteria/genomic/GCA_000828035.1_ASM82803v1_genomic.csv	quadrupia_database
GCA_000828515.1	/storage/group/izg5139/default/external/quadrupia_database/regex/regexdb_everything/bacteria/genomic/GCA_000828515.1_ASM82851v1_genomic.csv	quadrupia_database
GCA_000828815.1	/storage/group/izg5139/default/external/quadrupia_database/regex/regexdb_everything/bacteria/genomic/GCA_000828815.1_ASM82881v1_genomic.csv	quadrupia_database
GCA_000829015.1	/storage/group/izg5139/default/external/quadrupia_database/regex/regexdb_everything/bacteria/genomic/GCA_000829015.1_ASM82901v1_genomic.csv	quadrupia_database
GCA_000829315.1	/storage/group/izg5139/default/external/quadrupia_database/regex/regexdb_everything/bacteria/genomic/GCA_000829315.1_ASM82931v1_genomic.csv	quadrupia_database
GCA_000829395.1	/storage/group/izg5139/default/external/quadrupia_database/regex/regexdb_everything/bacteria/genomic/GCA_000829395.1_ASM82939v1_genomic.csv	quadrupia_database
GCA_000830845.1	/storage/group/izg5139/default/external/quadrupia_database/regex/regexdb_everything/bacteria/genomic/GCA_000830845.1_ASM83084v1_genomic.csv	quadrupia_database
GCA_000831105.1	/storage/group/izg5139/default/external/quadrupia_database/regex/regexdb_everything/bacteria/genomic/GCA_000831105.1_ASM83110v1_genomic.csv	quadrupia_database
GCA_000831405.1	/storage/group/izg5139/default/external/quadrupia_database/regex/regexdb_everything/bacteria/genomic/GCA_000831405.1_ASM83140v1_genomic.csv	quadrupia_database
GCA_000831425.1	/storage/group/izg5139/default/external/quadrupia_database/regex/regexdb_everything/bacteria/genomic/GCA_000831425.1_ASM83142v1_genomic.csv	quadrupia_database
GCA_000831465.1	/storage/group/izg5139/default/external/quadrupia_database/regex/regexdb_everything/bacteria/genomic/GCA_000831465.1_ASM83146v1_genomic.csv	quadrupia_database
GCA_000833215.1	/storage/group/izg5139/default/external/quadrupia_database/regex/regexdb_everything/bacteria/genomic/GCA_000833215.1_ASM83321v1_genomic.csv	quadrupia_database
GCA_000835365.1	/storage/group/izg5139/default/external/quadrupia_database/regex/regexdb_everything/bacteria/genomic/GCA_000835365.1_ASM83536v1_genomic.csv	quadrupia_database
GCA_000952915.1	/storage/group/izg5139/default/external/quadrupia_database/regex/regexdb_everything/bacteria/genomic/GCA_000952915.1_9231-Abomsa_assembly_V8_genomic.csv	quadrupia_database
GCA_000953195.1	/storage/group/izg5139/default/external/quadrupia_database/regex/regexdb_everything/bacteria/genomic/GCA_000953195.1_Acholeplasma_oculi_strain_19L_genomic.csv	quadrupia_database
GCA_000953235.1	/storage/group/izg5139/default/external/quadrupia_database/regex/regexdb_everything/bacteria/genomic/GCA_000953235.1_ILRI181.1_genomic.csv	quadrupia_database
GCA_000953255.1	/storage/group/izg5139/default/external/quadrupia_database/regex/regexdb_everything/bacteria/genomic/GCA_000953255.1_Staphylococcus_aureus_Sa_ILRI_217_genomic.csv	quadrupia_database
GCA_000953415.1	/storage/group/izg5139/default/external/quadrupia_database/regex/regexdb_everything/bacteria/genomic/GCA_000953415.1_AF-CAI.1_genomic.csv	quadrupia_database
GCA_000953435.1	/storage/group/izg5139/default/external/quadrupia_database/regex/regexdb_everything/bacteria/genomic/GCA_000953435.1_CEM1.1_genomic.csv	quadrupia_database
GCA_000953575.1	/storage/group/izg5139/default/external/quadrupia_database/regex/regexdb_everything/bacteria/genomic/GCA_000953575.1_Staphylococcus_xylosus_C2a_genomic.csv	quadrupia_database
GCA_000962775.1	/storage/group/izg5139/default/external/quadrupia_database/regex/regexdb_everything/bacteria/genomic/GCA_000962775.1_ASM96277v1_genomic.csv	quadrupia_database
GCA_000965765.1	/storage/group/izg5139/default/external/quadrupia_database/regex/regexdb_everything/bacteria/genomic/GCA_000965765.1_ASM96576v1_genomic.csv	quadrupia_database
GCA_000967325.1	/storage/group/izg5139/default/external/quadrupia_database/regex/regexdb_everything/bacteria/genomic/GCA_000967325.1_ASM96732v1_genomic.csv	quadrupia_database
GCA_000967445.1	/storage/group/izg5139/default/external/quadrupia_database/regex/regexdb_everything/bacteria/genomic/GCA_000967445.1_ASM96744v1_genomic.csv	quadrupia_database
GCA_000971765.1	/storage/group/izg5139/default/external/quadrupia_database/regex/regexdb_everything/bacteria/genomic/GCA_000971765.1_ASM97176v1_genomic.csv	quadrupia_database
GCA_000972725.1	/storage/group/izg5139/default/external/quadrupia_database/regex/regexdb_everything/bacteria/genomic/GCA_000972725.1_ASM97272v1_genomic.csv	quadrupia_database
GCA_000973085.1	/storage/group/izg5139/default/external/quadrupia_database/regex/regexdb_everything/bacteria/genomic/GCA_000973085.1_ASM97308v1_genomic.csv	quadrupia_database
GCA_000973505.1	/storage/group/izg5139/default/external/quadrupia_database/regex/regexdb_everything/bacteria/genomic/GCA_000973505.1_ASM97350v1_genomic.csv	quadrupia_database
GCA_000973545.1	/storage/group/izg5139/default/external/quadrupia_database/regex/regexdb_everything/bacteria/genomic/GCA_000973545.1_ASM97354v1_genomic.csv	quadrupia_database
GCA_001007975.1	/storage/group/izg5139/default/external/quadrupia_database/regex/regexdb_everything/bacteria/genomic/GCA_001007975.1_ASM100797v1_genomic.csv	quadrupia_database
GCA_001017595.1	/storage/group/izg5139/default/external/quadrupia_database/regex/regexdb_everything/bacteria/genomic/GCA_001017595.1_ASM101759v1_genomic.csv	quadrupia_database
GCA_001018655.2	/storage/group/izg5139/default/external/quadrupia_database/regex/regexdb_everything/bacteria/genomic/GCA_001018655.2_ASM101865v2_genomic.csv	quadrupia_database
GCA_001018735.2	/storage/group/izg5139/default/external/quadrupia_database/regex/regexdb_everything/bacteria/genomic/GCA_001018735.2_ASM101873v2_genomic.csv	quadrupia_database
GCA_001018805.2	/storage/group/izg5139/default/external/quadrupia_database/regex/regexdb_everything/bacteria/genomic/GCA_001018805.2_ASM101880v2_genomic.csv	quadrupia_database
GCA_001019275.2	/storage/group/izg5139/default/external/quadrupia_database/regex/regexdb_everything/bacteria/genomic/GCA_001019275.2_ASM101927v2_genomic.csv	quadrupia_database
GCA_001019305.2	/storage/group/izg5139/default/external/quadrupia_database/regex/regexdb_everything/bacteria/genomic/GCA_001019305.2_ASM101930v2_genomic.csv	quadrupia_database
GCA_001028645.1	/storage/group/izg5139/default/external/quadrupia_database/regex/regexdb_everything/bacteria/genomic/GCA_001028645.1_ASM102864v1_genomic.csv	quadrupia_database
GCA_001029735.1	/storage/group/izg5139/default/external/quadrupia_database/regex/regexdb_everything/bacteria/genomic/GCA_001029735.1_ASM102973v1_genomic.csv	quadrupia_database
GCA_001043135.1	/storage/group/izg5139/default/external/quadrupia_database/regex/regexdb_everything/bacteria/genomic/GCA_001043135.1_ASM104313v1_genomic.csv	quadrupia_database
GCA_001047695.1	/storage/group/izg5139/default/external/quadrupia_database/regex/regexdb_everything/bacteria/genomic/GCA_001047695.1_ASM104769v1_genomic.csv	quadrupia_database
GCA_001077535.2	/storage/group/izg5139/default/external/quadrupia_database/regex/regexdb_everything/bacteria/genomic/GCA_001077535.2_ASM107753v2_genomic.csv	quadrupia_database
GCA_001189495.1	/storage/group/izg5139/default/external/quadrupia_database/regex/regexdb_everything/bacteria/genomic/GCA_001189495.1_ASM118949v1_genomic.csv	quadrupia_database
GCA_001190865.1	/storage/group/izg5139/default/external/quadrupia_database/regex/regexdb_everything/bacteria/genomic/GCA_001190865.1_ASM119086v1_genomic.csv	quadrupia_database
GCA_001190885.1	/storage/group/izg5139/default/external/quadrupia_database/regex/regexdb_everything/bacteria/genomic/GCA_001190885.1_ASM119088v1_genomic.csv	quadrupia_database
GCA_001242845.1	/storage/group/izg5139/default/external/quadrupia_database/regex/regexdb_everything/bacteria/genomic/GCA_001242845.1_Wobs_v01_genomic.csv	quadrupia_database
GCA_001267475.1	/storage/group/izg5139/default/external/quadrupia_database/regex/regexdb_everything/bacteria/genomic/GCA_001267475.1_ASM126747v1_genomic.csv	quadrupia_database
GCA_001272615.1	/storage/group/izg5139/default/external/quadrupia_database/regex/regexdb_everything/bacteria/genomic/GCA_001272615.1_ASM127261v1_genomic.csv	quadrupia_database
GCA_001274535.1	/storage/group/izg5139/default/external/quadrupia_database/regex/regexdb_everything/bacteria/genomic/GCA_001274535.1_ASM127453v1_genomic.csv	quadrupia_database
GCA_001281145.1	/storage/group/izg5139/default/external/quadrupia_database/regex/regexdb_everything/bacteria/genomic/GCA_001281145.1_ASM128114v1_genomic.csv	quadrupia_database
GCA_001296165.1	/storage/group/izg5139/default/external/quadrupia_database/regex/regexdb_everything/bacteria/genomic/GCA_001296165.1_ASM129616v1_genomic.csv	quadrupia_database
GCA_001296185.1	/storage/group/izg5139/default/external/quadrupia_database/regex/regexdb_everything/bacteria/genomic/GCA_001296185.1_ASM129618v1_genomic.csv	quadrupia_database
GCA_001296205.1	/storage/group/izg5139/default/external/quadrupia_database/regex/regexdb_everything/bacteria/genomic/GCA_001296205.1_ASM129620v1_genomic.csv	quadrupia_database
GCA_001296985.1	/storage/group/izg5139/default/external/quadrupia_database/regex/regexdb_everything/bacteria/genomic/GCA_001296985.1_ASM129698v1_genomic.csv	quadrupia_database
GCA_001305715.1	/storage/group/izg5139/default/external/quadrupia_database/regex/regexdb_everything/bacteria/genomic/GCA_001305715.1_ASM130571v1_genomic.csv	quadrupia_database
GCA_001307505.2	/storage/group/izg5139/default/external/quadrupia_database/regex/regexdb_everything/bacteria/genomic/GCA_001307505.2_ASM130750v2_genomic.csv	quadrupia_database
GCA_001412295.1	/storage/group/izg5139/default/external/quadrupia_database/regex/regexdb_everything/bacteria/genomic/GCA_001412295.1_ASM141229v1_genomic.csv	quadrupia_database
GCA_001417635.1	/storage/group/izg5139/default/external/quadrupia_database/regex/regexdb_everything/bacteria/genomic/GCA_001417635.1_ASM141763v1_genomic.csv	quadrupia_database
GCA_001433955.1	/storage/group/izg5139/default/external/quadrupia_database/regex/regexdb_everything/bacteria/genomic/GCA_001433955.1_ASM143395v1_genomic.csv	quadrupia_database
GCA_001442815.3	/storage/group/izg5139/default/external/quadrupia_database/regex/regexdb_everything/bacteria/genomic/GCA_001442815.3_ASM144281v3_genomic.csv	quadrupia_database
GCA_001447885.1	/storage/group/izg5139/default/external/quadrupia_database/regex/regexdb_everything/bacteria/genomic/GCA_001447885.1_ASM144788v1_genomic.csv	quadrupia_database
GCA_001455085.1	/storage/group/izg5139/default/external/quadrupia_database/regex/regexdb_everything/bacteria/genomic/GCA_001455085.1_ASM145508v1_genomic.csv	quadrupia_database
GCA_001455105.1	/storage/group/izg5139/default/external/quadrupia_database/regex/regexdb_everything/bacteria/genomic/GCA_001455105.1_ASM145510v1_genomic.csv	quadrupia_database
GCA_001456215.1	/storage/group/izg5139/default/external/quadrupia_database/regex/regexdb_everything/bacteria/genomic/GCA_001456215.1_ASM145621v1_genomic.csv	quadrupia_database
GCA_001483445.1	/storage/group/izg5139/default/external/quadrupia_database/regex/regexdb_everything/bacteria/genomic/GCA_001483445.1_ASM148344v1_genomic.csv	quadrupia_database
GCA_001484645.1	/storage/group/izg5139/default/external/quadrupia_database/regex/regexdb_everything/bacteria/genomic/GCA_001484645.1_ASM148464v1_genomic.csv	quadrupia_database
GCA_001553645.1	/storage/group/izg5139/default/external/quadrupia_database/regex/regexdb_everything/bacteria/genomic/GCA_001553645.1_ASM155364v1_genomic.csv	quadrupia_database
GCA_001554095.1	/storage/group/izg5139/default/external/quadrupia_database/regex/regexdb_everything/bacteria/genomic/GCA_001554095.1_ASM155409v1_genomic.csv	quadrupia_database
GCA_001554115.1	/storage/group/izg5139/default/external/quadrupia_database/regex/regexdb_everything/bacteria/genomic/GCA_001554115.1_ASM155411v1_genomic.csv	quadrupia_database
GCA_001564435.1	/storage/group/izg5139/default/external/quadrupia_database/regex/regexdb_everything/bacteria/genomic/GCA_001564435.1_ASM156443v1_genomic.csv	quadrupia_database
GCA_001580515.1	/storage/group/izg5139/default/external/quadrupia_database/regex/regexdb_everything/bacteria/genomic/GCA_001580515.1_ASM158051v1_genomic.csv	quadrupia_database
GCA_001611035.1	/storage/group/izg5139/default/external/quadrupia_database/regex/regexdb_everything/bacteria/genomic/GCA_001611035.1_ASM161103v1_genomic.csv	quadrupia_database
GCA_001611325.1	/storage/group/izg5139/default/external/quadrupia_database/regex/regexdb_everything/bacteria/genomic/GCA_001611325.1_ASM161132v1_genomic.csv	quadrupia_database
GCA_001611385.1	/storage/group/izg5139/default/external/quadrupia_database/regex/regexdb_everything/bacteria/genomic/GCA_001611385.1_ASM161138v1_genomic.csv	quadrupia_database
GCA_001611405.1	/storage/group/izg5139/default/external/quadrupia_database/regex/regexdb_everything/bacteria/genomic/GCA_001611405.1_ASM161140v1_genomic.csv	quadrupia_database
GCA_001611425.1	/storage/group/izg5139/default/external/quadrupia_database/regex/regexdb_everything/bacteria/genomic/GCA_001611425.1_ASM161142v1_genomic.csv	quadrupia_database
GCA_001618305.1	/storage/group/izg5139/default/external/quadrupia_database/regex/regexdb_everything/bacteria/genomic/GCA_001618305.1_ASM161830v1_genomic.csv	quadrupia_database
GCA_001618885.1	/storage/group/izg5139/default/external/quadrupia_database/regex/regexdb_everything/bacteria/genomic/GCA_001618885.1_ASM161888v1_genomic.csv	quadrupia_database
GCA_001618905.1	/storage/group/izg5139/default/external/quadrupia_database/regex/regexdb_everything/bacteria/genomic/GCA_001618905.1_ASM161890v1_genomic.csv	quadrupia_database
GCA_001640905.1	/storage/group/izg5139/default/external/quadrupia_database/regex/regexdb_everything/bacteria/genomic/GCA_001640905.1_ASM164090v1_genomic.csv	quadrupia_database
GCA_001647735.1	/storage/group/izg5139/default/external/quadrupia_database/regex/regexdb_everything/bacteria/genomic/GCA_001647735.1_ASM164773v1_genomic.csv	quadrupia_database
GCA_001655175.1	/storage/group/izg5139/default/external/quadrupia_database/regex/regexdb_everything/bacteria/genomic/GCA_001655175.1_ASM165517v1_genomic.csv	quadrupia_database
GCA_001663395.1	/storage/group/izg5139/default/external/quadrupia_database/regex/regexdb_everything/bacteria/genomic/GCA_001663395.1_ASM166339v1_genomic.csv	quadrupia_database
GCA_001682435.2	/storage/group/izg5139/default/external/quadrupia_database/regex/regexdb_everything/bacteria/genomic/GCA_001682435.2_ASM168243v2_genomic.csv	quadrupia_database
GCA_001686905.1	/storage/group/izg5139/default/external/quadrupia_database/regex/regexdb_everything/bacteria/genomic/GCA_001686905.1_ASM168690v1_genomic.csv	quadrupia_database
GCA_001697185.1	/storage/group/izg5139/default/external/quadrupia_database/regex/regexdb_everything/bacteria/genomic/GCA_001697185.1_ASM169718v1_genomic.csv	quadrupia_database
GCA_001702115.1	/storage/group/izg5139/default/external/quadrupia_database/regex/regexdb_everything/bacteria/genomic/GCA_001702115.1_ASM170211v1_genomic.csv	quadrupia_database
GCA_001705605.1	/storage/group/izg5139/default/external/quadrupia_database/regex/regexdb_everything/bacteria/genomic/GCA_001705605.1_ASM170560v1_genomic.csv	quadrupia_database
GCA_001717645.3	/storage/group/izg5139/default/external/quadrupia_database/regex/regexdb_everything/bacteria/genomic/GCA_001717645.3_ASM171764v3_genomic.csv	quadrupia_database
GCA_001717665.2	/storage/group/izg5139/default/external/quadrupia_database/regex/regexdb_everything/bacteria/genomic/GCA_001717665.2_ASM171766v2_genomic.csv	quadrupia_database
GCA_001717685.3	/storage/group/izg5139/default/external/quadrupia_database/regex/regexdb_everything/bacteria/genomic/GCA_001717685.3_ASM171768v3_genomic.csv	quadrupia_database
GCA_001717705.2	/storage/group/izg5139/default/external/quadrupia_database/regex/regexdb_everything/bacteria/genomic/GCA_001717705.2_ASM171770v2_genomic.csv	quadrupia_database
GCA_001717725.2	/storage/group/izg5139/default/external/quadrupia_database/regex/regexdb_everything/bacteria/genomic/GCA_001717725.2_ASM171772v2_genomic.csv	quadrupia_database
GCA_001717975.3	/storage/group/izg5139/default/external/quadrupia_database/regex/regexdb_everything/bacteria/genomic/GCA_001717975.3_ASM171797v3_genomic.csv	quadrupia_database
GCA_001721705.1	/storage/group/izg5139/default/external/quadrupia_database/regex/regexdb_everything/bacteria/genomic/GCA_001721705.1_ASM172170v1_genomic.csv	quadrupia_database
GCA_001721945.1	/storage/group/izg5139/default/external/quadrupia_database/regex/regexdb_everything/bacteria/genomic/GCA_001721945.1_ASM172194v1_genomic.csv	quadrupia_database
GCA_001723525.1	/storage/group/izg5139/default/external/quadrupia_database/regex/regexdb_everything/bacteria/genomic/GCA_001723525.1_ASM172352v1_genomic.csv	quadrupia_database
GCA_001729625.1	/storage/group/izg5139/default/external/quadrupia_database/regex/regexdb_everything/bacteria/genomic/GCA_001729625.1_ASM172962v1_genomic.csv	quadrupia_database
GCA_001729925.2	/storage/group/izg5139/default/external/quadrupia_database/regex/regexdb_everything/bacteria/genomic/GCA_001729925.2_ASM172992v2_genomic.csv	quadrupia_database
GCA_001735745.1	/storage/group/izg5139/default/external/quadrupia_database/regex/regexdb_everything/bacteria/genomic/GCA_001735745.1_ASM173574v1_genomic.csv	quadrupia_database
GCA_001746555.1	/storage/group/izg5139/default/external/quadrupia_database/regex/regexdb_everything/bacteria/genomic/GCA_001746555.1_ASM174655v1_genomic.csv	quadrupia_database
GCA_001750115.1	/storage/group/izg5139/default/external/quadrupia_database/regex/regexdb_everything/bacteria/genomic/GCA_001750115.1_ASM175011v1_genomic.csv	quadrupia_database
GCA_001767275.1	/storage/group/izg5139/default/external/quadrupia_database/regex/regexdb_everything/bacteria/genomic/GCA_001767275.1_ASM176727v1_genomic.csv	quadrupia_database
GCA_001808165.1	/storage/group/izg5139/default/external/quadrupia_database/regex/regexdb_everything/bacteria/genomic/GCA_001808165.1_ASM180816v1_genomic.csv	quadrupia_database
GCA_001865455.1	/storage/group/izg5139/default/external/quadrupia_database/regex/regexdb_everything/bacteria/genomic/GCA_001865455.1_ASM186545v1_genomic.csv	quadrupia_database
GCA_001865615.1	/storage/group/izg5139/default/external/quadrupia_database/regex/regexdb_everything/bacteria/genomic/GCA_001865615.1_ASM186561v1_genomic.csv	quadrupia_database
GCA_001879185.2	/storage/group/izg5139/default/external/quadrupia_database/regex/regexdb_everything/bacteria/genomic/GCA_001879185.2_ASM187918v2_genomic.csv	quadrupia_database
GCA_001880285.1	/storage/group/izg5139/default/external/quadrupia_database/regex/regexdb_everything/bacteria/genomic/GCA_001880285.1_ASM188028v1_genomic.csv	quadrupia_database
GCA_001886855.1	/storage/group/izg5139/default/external/quadrupia_database/regex/regexdb_everything/bacteria/genomic/GCA_001886855.1_ASM188685v1_genomic.csv	quadrupia_database
GCA_001902315.1	/storage/group/izg5139/default/external/quadrupia_database/regex/regexdb_everything/bacteria/genomic/GCA_001902315.1_ASM190231v1_genomic.csv	quadrupia_database
GCA_001908255.1	/storage/group/izg5139/default/external/quadrupia_database/regex/regexdb_everything/bacteria/genomic/GCA_001908255.1_ASM190825v1_genomic.csv	quadrupia_database
GCA_001921945.1	/storage/group/izg5139/default/external/quadrupia_database/regex/regexdb_everything/bacteria/genomic/GCA_001921945.1_ASM192194v1_genomic.csv	quadrupia_database
GCA_001921965.1	/storage/group/izg5139/default/external/quadrupia_database/regex/regexdb_everything/bacteria/genomic/GCA_001921965.1_ASM192196v1_genomic.csv	quadrupia_database
GCA_001936295.1	/storage/group/izg5139/default/external/quadrupia_database/regex/regexdb_everything/bacteria/genomic/GCA_001936295.1_ASM193629v1_genomic.csv	quadrupia_database
GCA_001951015.1	/storage/group/izg5139/default/external/quadrupia_database/regex/regexdb_everything/bacteria/genomic/GCA_001951015.1_ASM195101v1_genomic.csv	quadrupia_database
GCA_001951075.2	/storage/group/izg5139/default/external/quadrupia_database/regex/regexdb_everything/bacteria/genomic/GCA_001951075.2_ASM195107v2_genomic.csv	quadrupia_database
GCA_001951095.1	/storage/group/izg5139/default/external/quadrupia_database/regex/regexdb_everything/bacteria/genomic/GCA_001951095.1_ASM195109v1_genomic.csv	quadrupia_database
GCA_001951255.1	/storage/group/izg5139/default/external/quadrupia_database/regex/regexdb_everything/bacteria/genomic/GCA_001951255.1_ASM195125v1_genomic.csv	quadrupia_database
GCA_001956655.2	/storage/group/izg5139/default/external/quadrupia_database/regex/regexdb_everything/bacteria/genomic/GCA_001956655.2_ASM195665v2_genomic.csv	quadrupia_database
GCA_001956675.1	/storage/group/izg5139/default/external/quadrupia_database/regex/regexdb_everything/bacteria/genomic/GCA_001956675.1_ASM195667v1_genomic.csv	quadrupia_database
GCA_001984465.1	/storage/group/izg5139/default/external/quadrupia_database/regex/regexdb_everything/bacteria/genomic/GCA_001984465.1_ASM198446v1_genomic.csv	quadrupia_database
GCA_001986135.1	/storage/group/izg5139/default/external/quadrupia_database/regex/regexdb_everything/bacteria/genomic/GCA_001986135.1_ASM198613v1_genomic.csv	quadrupia_database
GCA_001989575.1	/storage/group/izg5139/default/external/quadrupia_database/regex/regexdb_everything/bacteria/genomic/GCA_001989575.1_ASM198957v1_genomic.csv	quadrupia_database
GCA_001999025.1	/storage/group/izg5139/default/external/quadrupia_database/regex/regexdb_everything/bacteria/genomic/GCA_001999025.1_ASM199902v1_genomic.csv	quadrupia_database
GCA_002000585.1	/storage/group/izg5139/default/external/quadrupia_database/regex/regexdb_everything/bacteria/genomic/GCA_002000585.1_ASM200058v1_genomic.csv	quadrupia_database
GCA_002000685.1	/storage/group/izg5139/default/external/quadrupia_database/regex/regexdb_everything/bacteria/genomic/GCA_002000685.1_ASM200068v1_genomic.csv	quadrupia_database
GCA_002000725.1	/storage/group/izg5139/default/external/quadrupia_database/regex/regexdb_everything/bacteria/genomic/GCA_002000725.1_ASM200072v1_genomic.csv	quadrupia_database
GCA_002000745.1	/storage/group/izg5139/default/external/quadrupia_database/regex/regexdb_everything/bacteria/genomic/GCA_002000745.1_ASM200074v1_genomic.csv	quadrupia_database
GCA_002000825.1	/storage/group/izg5139/default/external/quadrupia_database/regex/regexdb_everything/bacteria/genomic/GCA_002000825.1_ASM200082v1_genomic.csv	quadrupia_database
GCA_002000845.1	/storage/group/izg5139/default/external/quadrupia_database/regex/regexdb_everything/bacteria/genomic/GCA_002000845.1_ASM200084v1_genomic.csv	quadrupia_database
GCA_002005185.1	/storage/group/izg5139/default/external/quadrupia_database/regex/regexdb_everything/bacteria/genomic/GCA_002005185.1_ASM200518v1_genomic.csv	quadrupia_database
GCA_002006235.2	/storage/group/izg5139/default/external/quadrupia_database/regex/regexdb_everything/bacteria/genomic/GCA_002006235.2_ASM200623v2_genomic.csv	quadrupia_database
GCA_002009215.1	/storage/group/izg5139/default/external/quadrupia_database/regex/regexdb_everything/bacteria/genomic/GCA_002009215.1_ASM200921v1_genomic.csv	quadrupia_database
GCA_002024325.1	/storage/group/izg5139/default/external/quadrupia_database/regex/regexdb_everything/bacteria/genomic/GCA_002024325.1_ASM202432v1_genomic.csv	quadrupia_database
GCA_002025145.1	/storage/group/izg5139/default/external/quadrupia_database/regex/regexdb_everything/bacteria/genomic/GCA_002025145.1_ASM202514v1_genomic.csv	quadrupia_database
GCA_002073355.2	/storage/group/izg5139/default/external/quadrupia_database/regex/regexdb_everything/bacteria/genomic/GCA_002073355.2_ASM207335v2_genomic.csv	quadrupia_database
GCA_002073395.2	/storage/group/izg5139/default/external/quadrupia_database/regex/regexdb_everything/bacteria/genomic/GCA_002073395.2_ASM207339v2_genomic.csv	quadrupia_database
GCA_002073475.2	/storage/group/izg5139/default/external/quadrupia_database/regex/regexdb_everything/bacteria/genomic/GCA_002073475.2_ASM207347v2_genomic.csv	quadrupia_database
GCA_002073695.2	/storage/group/izg5139/default/external/quadrupia_database/regex/regexdb_everything/bacteria/genomic/GCA_002073695.2_ASM207369v2_genomic.csv	quadrupia_database
GCA_002073735.2	/storage/group/izg5139/default/external/quadrupia_database/regex/regexdb_everything/bacteria/genomic/GCA_002073735.2_ASM207373v2_genomic.csv	quadrupia_database
GCA_002073795.2	/storage/group/izg5139/default/external/quadrupia_database/regex/regexdb_everything/bacteria/genomic/GCA_002073795.2_ASM207379v2_genomic.csv	quadrupia_database
GCA_002074035.1	/storage/group/izg5139/default/external/quadrupia_database/regex/regexdb_everything/bacteria/genomic/GCA_002074035.1_ASM207403v1_genomic.csv	quadrupia_database
GCA_002078975.4	/storage/group/izg5139/default/external/quadrupia_database/regex/regexdb_everything/bacteria/genomic/GCA_002078975.4_ASM207897v4_genomic.csv	quadrupia_database
GCA_002078995.3	/storage/group/izg5139/default/external/quadrupia_database/regex/regexdb_everything/bacteria/genomic/GCA_002078995.3_ASM207899v3_genomic.csv	quadrupia_database
GCA_002088995.1	/storage/group/izg5139/default/external/quadrupia_database/regex/regexdb_everything/bacteria/genomic/GCA_002088995.1_ASM208899v1_genomic.csv	quadrupia_database
GCA_002091395.1	/storage/group/izg5139/default/external/quadrupia_database/regex/regexdb_everything/bacteria/genomic/GCA_002091395.1_ASM209139v1_genomic.csv	quadrupia_database
GCA_002105715.1	/storage/group/izg5139/default/external/quadrupia_database/regex/regexdb_everything/bacteria/genomic/GCA_002105715.1_ASM210571v1_genomic.csv	quadrupia_database
GCA_002158885.1	/storage/group/izg5139/default/external/quadrupia_database/regex/regexdb_everything/bacteria/genomic/GCA_002158885.1_ASM215888v1_genomic.csv	quadrupia_database
GCA_002197385.1	/storage/group/izg5139/default/external/quadrupia_database/regex/regexdb_everything/bacteria/genomic/GCA_002197385.1_ASM219738v1_genomic.csv	quadrupia_database
GCA_002202075.1	/storage/group/izg5139/default/external/quadrupia_database/regex/regexdb_everything/bacteria/genomic/GCA_002202075.1_ASM220207v1_genomic.csv	quadrupia_database
GCA_002204555.1	/storage/group/izg5139/default/external/quadrupia_database/regex/regexdb_everything/bacteria/genomic/GCA_002204555.1_ASM220455v1_genomic.csv	quadrupia_database
GCA_002205575.1	/storage/group/izg5139/default/external/quadrupia_database/regex/regexdb_everything/bacteria/genomic/GCA_002205575.1_ASM220557v1_genomic.csv	quadrupia_database
GCA_002208905.2	/storage/group/izg5139/default/external/quadrupia_database/regex/regexdb_everything/bacteria/genomic/GCA_002208905.2_ASM220890v2_genomic.csv	quadrupia_database
GCA_002208945.2	/storage/group/izg5139/default/external/quadrupia_database/regex/regexdb_everything/bacteria/genomic/GCA_002208945.2_ASM220894v2_genomic.csv	quadrupia_database
GCA_002209045.1	/storage/group/izg5139/default/external/quadrupia_database/regex/regexdb_everything/bacteria/genomic/GCA_002209045.1_ASM220904v1_genomic.csv	quadrupia_database
GCA_002209265.2	/storage/group/izg5139/default/external/quadrupia_database/regex/regexdb_everything/bacteria/genomic/GCA_002209265.2_ASM220926v2_genomic.csv	quadrupia_database
GCA_002211605.1	/storage/group/izg5139/default/external/quadrupia_database/regex/regexdb_everything/bacteria/genomic/GCA_002211605.1_ASM221160v1_genomic.csv	quadrupia_database
GCA_002211645.1	/storage/group/izg5139/default/external/quadrupia_database/regex/regexdb_everything/bacteria/genomic/GCA_002211645.1_ASM221164v1_genomic.csv	quadrupia_database
GCA_002213565.1	/storage/group/izg5139/default/external/quadrupia_database/regex/regexdb_everything/bacteria/genomic/GCA_002213565.1_ASM221356v1_genomic.csv	quadrupia_database
GCA_002213585.1	/storage/group/izg5139/default/external/quadrupia_database/regex/regexdb_everything/bacteria/genomic/GCA_002213585.1_ASM221358v1_genomic.csv	quadrupia_database
GCA_002213605.1	/storage/group/izg5139/default/external/quadrupia_database/regex/regexdb_everything/bacteria/genomic/GCA_002213605.1_ASM221360v1_genomic.csv	quadrupia_database
GCA_002213625.1	/storage/group/izg5139/default/external/quadrupia_database/regex/regexdb_everything/bacteria/genomic/GCA_002213625.1_ASM221362v1_genomic.csv	quadrupia_database
GCA_002213945.1	/storage/group/izg5139/default/external/quadrupia_database/regex/regexdb_everything/bacteria/genomic/GCA_002213945.1_ASM221394v1_genomic.csv	quadrupia_database
GCA_002214045.1	/storage/group/izg5139/default/external/quadrupia_database/regex/regexdb_everything/bacteria/genomic/GCA_002214045.1_ASM221404v1_genomic.csv	quadrupia_database
GCA_002214665.1	/storage/group/izg5139/default/external/quadrupia_database/regex/regexdb_everything/bacteria/genomic/GCA_002214665.1_ASM221466v1_genomic.csv	quadrupia_database
GCA_002215425.1	/storage/group/izg5139/default/external/quadrupia_database/regex/regexdb_everything/bacteria/genomic/GCA_002215425.1_ASM221542v1_genomic.csv	quadrupia_database
GCA_002220115.1	/storage/group/izg5139/default/external/quadrupia_database/regex/regexdb_everything/bacteria/genomic/GCA_002220115.1_ASM222011v1_genomic.csv	quadrupia_database
GCA_002238355.1	/storage/group/izg5139/default/external/quadrupia_database/regex/regexdb_everything/bacteria/genomic/GCA_002238355.1_ASM223835v1_genomic.csv	quadrupia_database
GCA_002238375.1	/storage/group/izg5139/default/external/quadrupia_database/regex/regexdb_everything/bacteria/genomic/GCA_002238375.1_ASM223837v1_genomic.csv	quadrupia_database
GCA_002286215.1	/storage/group/izg5139/default/external/quadrupia_database/regex/regexdb_everything/bacteria/genomic/GCA_002286215.1_ASM228621v1_genomic.csv	quadrupia_database
GCA_002290365.1	/storage/group/izg5139/default/external/quadrupia_database/regex/regexdb_everything/bacteria/genomic/GCA_002290365.1_ASM229036v1_genomic.csv	quadrupia_database
GCA_002310395.1	/storage/group/izg5139/default/external/quadrupia_database/regex/regexdb_everything/bacteria/genomic/GCA_002310395.1_ASM231039v1_genomic.csv	quadrupia_database
GCA_002313045.1	/storage/group/izg5139/default/external/quadrupia_database/regex/regexdb_everything/bacteria/genomic/GCA_002313045.1_ASM231304v1_genomic.csv	quadrupia_database
GCA_002355135.1	/storage/group/izg5139/default/external/quadrupia_database/regex/regexdb_everything/bacteria/genomic/GCA_002355135.1_ASM235513v1_genomic.csv	quadrupia_database
GCA_002355215.1	/storage/group/izg5139/default/external/quadrupia_database/regex/regexdb_everything/bacteria/genomic/GCA_002355215.1_ASM235521v1_genomic.csv	quadrupia_database
GCA_002355795.1	/storage/group/izg5139/default/external/quadrupia_database/regex/regexdb_everything/bacteria/genomic/GCA_002355795.1_ASM235579v1_genomic.csv	quadrupia_database
GCA_002356055.1	/storage/group/izg5139/default/external/quadrupia_database/regex/regexdb_everything/bacteria/genomic/GCA_002356055.1_ASM235605v1_genomic.csv	quadrupia_database
GCA_002357175.1	/storage/group/izg5139/default/external/quadrupia_database/regex/regexdb_everything/bacteria/genomic/GCA_002357175.1_ASM235717v1_genomic.csv	quadrupia_database
GCA_002357235.1	/storage/group/izg5139/default/external/quadrupia_database/regex/regexdb_everything/bacteria/genomic/GCA_002357235.1_ASM235723v1_genomic.csv	quadrupia_database
GCA_002357255.1	/storage/group/izg5139/default/external/quadrupia_database/regex/regexdb_everything/bacteria/genomic/GCA_002357255.1_ASM235725v1_genomic.csv	quadrupia_database
GCA_002357295.1	/storage/group/izg5139/default/external/quadrupia_database/regex/regexdb_everything/bacteria/genomic/GCA_002357295.1_ASM235729v1_genomic.csv	quadrupia_database
GCA_002370415.1	/storage/group/izg5139/default/external/quadrupia_database/regex/regexdb_everything/bacteria/genomic/GCA_002370415.1_ASM237041v1_genomic.csv	quadrupia_database
GCA_002386185.1	/storage/group/izg5139/default/external/quadrupia_database/regex/regexdb_everything/bacteria/genomic/GCA_002386185.1_ASM238618v1_genomic.csv	quadrupia_database
GCA_002407125.1	/storage/group/izg5139/default/external/quadrupia_database/regex/regexdb_everything/bacteria/genomic/GCA_002407125.1_ASM240712v1_genomic.csv	quadrupia_database
GCA_002407165.1	/storage/group/izg5139/default/external/quadrupia_database/regex/regexdb_everything/bacteria/genomic/GCA_002407165.1_ASM240716v1_genomic.csv	quadrupia_database
GCA_002442515.1	/storage/group/izg5139/default/external/quadrupia_database/regex/regexdb_everything/bacteria/genomic/GCA_002442515.1_ASM244251v1_genomic.csv	quadrupia_database
GCA_002442935.1	/storage/group/izg5139/default/external/quadrupia_database/regex/regexdb_everything/bacteria/genomic/GCA_002442935.1_ASM244293v1_genomic.csv	quadrupia_database
GCA_002504385.1	/storage/group/izg5139/default/external/quadrupia_database/regex/regexdb_everything/bacteria/genomic/GCA_002504385.1_ASM250438v1_genomic.csv	quadrupia_database
GCA_002591175.1	/storage/group/izg5139/default/external/quadrupia_database/regex/regexdb_everything/bacteria/genomic/GCA_002591175.1_ASM259117v1_genomic.csv	quadrupia_database
GCA_002591215.1	/storage/group/izg5139/default/external/quadrupia_database/regex/regexdb_everything/bacteria/genomic/GCA_002591215.1_ASM259121v1_genomic.csv	quadrupia_database
GCA_002633805.1	/storage/group/izg5139/default/external/quadrupia_database/regex/regexdb_everything/bacteria/genomic/GCA_002633805.1_ASM263380v1_genomic.csv	quadrupia_database
GCA_002633825.1	/storage/group/izg5139/default/external/quadrupia_database/regex/regexdb_everything/bacteria/genomic/GCA_002633825.1_ASM263382v1_genomic.csv	quadrupia_database
GCA_002688505.1	/storage/group/izg5139/default/external/quadrupia_database/regex/regexdb_everything/bacteria/genomic/GCA_002688505.1_ASM268850v1_genomic.csv	quadrupia_database
GCA_002736285.1	/storage/group/izg5139/default/external/quadrupia_database/regex/regexdb_everything/bacteria/genomic/GCA_002736285.1_ASM273628v1_genomic.csv	quadrupia_database
GCA_002761215.1	/storage/group/izg5139/default/external/quadrupia_database/regex/regexdb_everything/bacteria/genomic/GCA_002761215.1_ASM276121v1_genomic.csv	quadrupia_database
GCA_002776595.1	/storage/group/izg5139/default/external/quadrupia_database/regex/regexdb_everything/bacteria/genomic/GCA_002776595.1_ASM277659v1_genomic.csv	quadrupia_database
GCA_002776655.1	/storage/group/izg5139/default/external/quadrupia_database/regex/regexdb_everything/bacteria/genomic/GCA_002776655.1_ASM277665v1_genomic.csv	quadrupia_database
GCA_002776675.1	/storage/group/izg5139/default/external/quadrupia_database/regex/regexdb_everything/bacteria/genomic/GCA_002776675.1_ASM277667v1_genomic.csv	quadrupia_database
GCA_002786535.1	/storage/group/izg5139/default/external/quadrupia_database/regex/regexdb_everything/bacteria/genomic/GCA_002786535.1_ASM278653v1_genomic.csv	quadrupia_database
GCA_002795265.1	/storage/group/izg5139/default/external/quadrupia_database/regex/regexdb_everything/bacteria/genomic/GCA_002795265.1_ASM279526v1_genomic.csv	quadrupia_database
GCA_002795285.1	/storage/group/izg5139/default/external/quadrupia_database/regex/regexdb_everything/bacteria/genomic/GCA_002795285.1_ASM279528v1_genomic.csv	quadrupia_database
GCA_002803985.1	/storage/group/izg5139/default/external/quadrupia_database/regex/regexdb_everything/bacteria/genomic/GCA_002803985.1_ASM280398v1_genomic.csv	quadrupia_database
GCA_002804205.1	/storage/group/izg5139/default/external/quadrupia_database/regex/regexdb_everything/bacteria/genomic/GCA_002804205.1_ASM280420v1_genomic.csv	quadrupia_database
GCA_002804305.1	/storage/group/izg5139/default/external/quadrupia_database/regex/regexdb_everything/bacteria/genomic/GCA_002804305.1_ASM280430v1_genomic.csv	quadrupia_database
GCA_002812645.1	/storage/group/izg5139/default/external/quadrupia_database/regex/regexdb_everything/bacteria/genomic/GCA_002812645.1_ASM281264v1_genomic.csv	quadrupia_database
GCA_002838185.1	/storage/group/izg5139/default/external/quadrupia_database/regex/regexdb_everything/bacteria/genomic/GCA_002838185.1_ASM283818v1_genomic.csv	quadrupia_database
GCA_002838205.1	/storage/group/izg5139/default/external/quadrupia_database/regex/regexdb_everything/bacteria/genomic/GCA_002838205.1_ASM283820v1_genomic.csv	quadrupia_database
GCA_002843115.1	/storage/group/izg5139/default/external/quadrupia_database/regex/regexdb_everything/bacteria/genomic/GCA_002843115.1_ASM284311v1_genomic.csv	quadrupia_database
GCA_002844045.1	/storage/group/izg5139/default/external/quadrupia_database/regex/regexdb_everything/bacteria/genomic/GCA_002844045.1_ASM284404v1_genomic.csv	quadrupia_database
GCA_002844085.1	/storage/group/izg5139/default/external/quadrupia_database/regex/regexdb_everything/bacteria/genomic/GCA_002844085.1_ASM284408v1_genomic.csv	quadrupia_database
GCA_002846095.1	/storage/group/izg5139/default/external/quadrupia_database/regex/regexdb_everything/bacteria/genomic/GCA_002846095.1_ASM284609v1_genomic.csv	quadrupia_database
GCA_002846155.1	/storage/group/izg5139/default/external/quadrupia_database/regex/regexdb_everything/bacteria/genomic/GCA_002846155.1_ASM284615v1_genomic.csv	quadrupia_database
GCA_002846175.1	/storage/group/izg5139/default/external/quadrupia_database/regex/regexdb_everything/bacteria/genomic/GCA_002846175.1_ASM284617v1_genomic.csv	quadrupia_database
GCA_002846935.1	/storage/group/izg5139/default/external/quadrupia_database/regex/regexdb_everything/bacteria/genomic/GCA_002846935.1_ASM284693v1_genomic.csv	quadrupia_database
GCA_002848465.1	/storage/group/izg5139/default/external/quadrupia_database/regex/regexdb_everything/bacteria/genomic/GCA_002848465.1_ASM284846v1_genomic.csv	quadrupia_database
GCA_002848505.1	/storage/group/izg5139/default/external/quadrupia_database/regex/regexdb_everything/bacteria/genomic/GCA_002848505.1_ASM284850v1_genomic.csv	quadrupia_database
GCA_002849975.1	/storage/group/izg5139/default/external/quadrupia_database/regex/regexdb_everything/bacteria/genomic/GCA_002849975.1_ASM284997v1_genomic.csv	quadrupia_database
GCA_002859145.1	/storage/group/izg5139/default/external/quadrupia_database/regex/regexdb_everything/bacteria/genomic/GCA_002859145.1_ASM285914v1_genomic.csv	quadrupia_database
GCA_002865745.1	/storage/group/izg5139/default/external/quadrupia_database/regex/regexdb_everything/bacteria/genomic/GCA_002865745.1_ASM286574v1_genomic.csv	quadrupia_database
GCA_002865805.1	/storage/group/izg5139/default/external/quadrupia_database/regex/regexdb_everything/bacteria/genomic/GCA_002865805.1_ASM286580v1_genomic.csv	quadrupia_database
GCA_002865845.1	/storage/group/izg5139/default/external/quadrupia_database/regex/regexdb_everything/bacteria/genomic/GCA_002865845.1_ASM286584v1_genomic.csv	quadrupia_database
GCA_002866225.1	/storage/group/izg5139/default/external/quadrupia_database/regex/regexdb_everything/bacteria/genomic/GCA_002866225.1_ASM286622v1_genomic.csv	quadrupia_database
GCA_002881155.1	/storage/group/izg5139/default/external/quadrupia_database/regex/regexdb_everything/bacteria/genomic/GCA_002881155.1_ASM288115v1_genomic.csv	quadrupia_database
GCA_002881175.1	/storage/group/izg5139/default/external/quadrupia_database/regex/regexdb_everything/bacteria/genomic/GCA_002881175.1_ASM288117v1_genomic.csv	quadrupia_database
GCA_002881195.1	/storage/group/izg5139/default/external/quadrupia_database/regex/regexdb_everything/bacteria/genomic/GCA_002881195.1_ASM288119v1_genomic.csv	quadrupia_database
GCA_002881215.1	/storage/group/izg5139/default/external/quadrupia_database/regex/regexdb_everything/bacteria/genomic/GCA_002881215.1_ASM288121v1_genomic.csv	quadrupia_database
GCA_002881235.1	/storage/group/izg5139/default/external/quadrupia_database/regex/regexdb_everything/bacteria/genomic/GCA_002881235.1_ASM288123v1_genomic.csv	quadrupia_database
GCA_002881255.1	/storage/group/izg5139/default/external/quadrupia_database/regex/regexdb_everything/bacteria/genomic/GCA_002881255.1_ASM288125v1_genomic.csv	quadrupia_database
GCA_002881275.1	/storage/group/izg5139/default/external/quadrupia_database/regex/regexdb_everything/bacteria/genomic/GCA_002881275.1_ASM288127v1_genomic.csv	quadrupia_database
GCA_002881295.1	/storage/group/izg5139/default/external/quadrupia_database/regex/regexdb_everything/bacteria/genomic/GCA_002881295.1_ASM288129v1_genomic.csv	quadrupia_database
GCA_002881315.1	/storage/group/izg5139/default/external/quadrupia_database/regex/regexdb_everything/bacteria/genomic/GCA_002881315.1_ASM288131v1_genomic.csv	quadrupia_database
GCA_002881335.1	/storage/group/izg5139/default/external/quadrupia_database/regex/regexdb_everything/bacteria/genomic/GCA_002881335.1_ASM288133v1_genomic.csv	quadrupia_database
GCA_002881355.1	/storage/group/izg5139/default/external/quadrupia_database/regex/regexdb_everything/bacteria/genomic/GCA_002881355.1_ASM288135v1_genomic.csv	quadrupia_database
GCA_002881375.1	/storage/group/izg5139/default/external/quadrupia_database/regex/regexdb_everything/bacteria/genomic/GCA_002881375.1_ASM288137v1_genomic.csv	quadrupia_database
GCA_002881395.1	/storage/group/izg5139/default/external/quadrupia_database/regex/regexdb_everything/bacteria/genomic/GCA_002881395.1_ASM288139v1_genomic.csv	quadrupia_database
GCA_002881415.1	/storage/group/izg5139/default/external/quadrupia_database/regex/regexdb_everything/bacteria/genomic/GCA_002881415.1_ASM288141v1_genomic.csv	quadrupia_database
GCA_002881435.1	/storage/group/izg5139/default/external/quadrupia_database/regex/regexdb_everything/bacteria/genomic/GCA_002881435.1_ASM288143v1_genomic.csv	quadrupia_database
GCA_002881455.1	/storage/group/izg5139/default/external/quadrupia_database/regex/regexdb_everything/bacteria/genomic/GCA_002881455.1_ASM288145v1_genomic.csv	quadrupia_database
GCA_002881475.1	/storage/group/izg5139/default/external/quadrupia_database/regex/regexdb_everything/bacteria/genomic/GCA_002881475.1_ASM288147v1_genomic.csv	quadrupia_database
GCA_002881495.1	/storage/group/izg5139/default/external/quadrupia_database/regex/regexdb_everything/bacteria/genomic/GCA_002881495.1_ASM288149v1_genomic.csv	quadrupia_database
GCA_002881515.1	/storage/group/izg5139/default/external/quadrupia_database/regex/regexdb_everything/bacteria/genomic/GCA_002881515.1_ASM288151v1_genomic.csv	quadrupia_database
GCA_002881535.1	/storage/group/izg5139/default/external/quadrupia_database/regex/regexdb_everything/bacteria/genomic/GCA_002881535.1_ASM288153v1_genomic.csv	quadrupia_database
GCA_002881555.1	/storage/group/izg5139/default/external/quadrupia_database/regex/regexdb_everything/bacteria/genomic/GCA_002881555.1_ASM288155v1_genomic.csv	quadrupia_database
GCA_002881575.1	/storage/group/izg5139/default/external/quadrupia_database/regex/regexdb_everything/bacteria/genomic/GCA_002881575.1_ASM288157v1_genomic.csv	quadrupia_database
GCA_002881595.1	/storage/group/izg5139/default/external/quadrupia_database/regex/regexdb_everything/bacteria/genomic/GCA_002881595.1_ASM288159v1_genomic.csv	quadrupia_database
GCA_002881615.1	/storage/group/izg5139/default/external/quadrupia_database/regex/regexdb_everything/bacteria/genomic/GCA_002881615.1_ASM288161v1_genomic.csv	quadrupia_database
GCA_002881695.1	/storage/group/izg5139/default/external/quadrupia_database/regex/regexdb_everything/bacteria/genomic/GCA_002881695.1_ASM288169v1_genomic.csv	quadrupia_database
GCA_002881775.1	/storage/group/izg5139/default/external/quadrupia_database/regex/regexdb_everything/bacteria/genomic/GCA_002881775.1_ASM288177v1_genomic.csv	quadrupia_database
GCA_002881865.1	/storage/group/izg5139/default/external/quadrupia_database/regex/regexdb_everything/bacteria/genomic/GCA_002881865.1_ASM288186v1_genomic.csv	quadrupia_database
GCA_002881935.1	/storage/group/izg5139/default/external/quadrupia_database/regex/regexdb_everything/bacteria/genomic/GCA_002881935.1_ASM288193v1_genomic.csv	quadrupia_database
GCA_002882035.1	/storage/group/izg5139/default/external/quadrupia_database/regex/regexdb_everything/bacteria/genomic/GCA_002882035.1_ASM288203v1_genomic.csv	quadrupia_database
GCA_002882125.1	/storage/group/izg5139/default/external/quadrupia_database/regex/regexdb_everything/bacteria/genomic/GCA_002882125.1_ASM288212v1_genomic.csv	quadrupia_database
GCA_002882205.1	/storage/group/izg5139/default/external/quadrupia_database/regex/regexdb_everything/bacteria/genomic/GCA_002882205.1_ASM288220v1_genomic.csv	quadrupia_database
GCA_002882275.1	/storage/group/izg5139/default/external/quadrupia_database/regex/regexdb_everything/bacteria/genomic/GCA_002882275.1_ASM288227v1_genomic.csv	quadrupia_database
GCA_002882375.1	/storage/group/izg5139/default/external/quadrupia_database/regex/regexdb_everything/bacteria/genomic/GCA_002882375.1_ASM288237v1_genomic.csv	quadrupia_database
GCA_002882465.1	/storage/group/izg5139/default/external/quadrupia_database/regex/regexdb_everything/bacteria/genomic/GCA_002882465.1_ASM288246v1_genomic.csv	quadrupia_database
GCA_002882555.1	/storage/group/izg5139/default/external/quadrupia_database/regex/regexdb_everything/bacteria/genomic/GCA_002882555.1_ASM288255v1_genomic.csv	quadrupia_database
GCA_002882645.1	/storage/group/izg5139/default/external/quadrupia_database/regex/regexdb_everything/bacteria/genomic/GCA_002882645.1_ASM288264v1_genomic.csv	quadrupia_database
GCA_002882745.1	/storage/group/izg5139/default/external/quadrupia_database/regex/regexdb_everything/bacteria/genomic/GCA_002882745.1_ASM288274v1_genomic.csv	quadrupia_database
GCA_002882835.1	/storage/group/izg5139/default/external/quadrupia_database/regex/regexdb_everything/bacteria/genomic/GCA_002882835.1_ASM288283v1_genomic.csv	quadrupia_database
GCA_002886065.1	/storage/group/izg5139/default/external/quadrupia_database/regex/regexdb_everything/bacteria/genomic/GCA_002886065.1_ASM288606v1_genomic.csv	quadrupia_database
GCA_002906595.1	/storage/group/izg5139/default/external/quadrupia_database/regex/regexdb_everything/bacteria/genomic/GCA_002906595.1_ASM290659v1_genomic.csv	quadrupia_database
GCA_002946535.2	/storage/group/izg5139/default/external/quadrupia_database/regex/regexdb_everything/bacteria/genomic/GCA_002946535.2_ASM294653v2_genomic.csv	quadrupia_database
GCA_002950865.1	/storage/group/izg5139/default/external/quadrupia_database/regex/regexdb_everything/bacteria/genomic/GCA_002950865.1_ASM295086v1_genomic.csv	quadrupia_database
GCA_002952075.1	/storage/group/izg5139/default/external/quadrupia_database/regex/regexdb_everything/bacteria/genomic/GCA_002952075.1_ASM295207v1_genomic.csv	quadrupia_database
GCA_002966535.1	/storage/group/izg5139/default/external/quadrupia_database/regex/regexdb_everything/bacteria/genomic/GCA_002966535.1_ASM296653v1_genomic.csv	quadrupia_database
GCA_002983685.1	/storage/group/izg5139/default/external/quadrupia_database/regex/regexdb_everything/bacteria/genomic/GCA_002983685.1_ASM298368v1_genomic.csv	quadrupia_database
GCA_002984565.1	/storage/group/izg5139/default/external/quadrupia_database/regex/regexdb_everything/bacteria/genomic/GCA_002984565.1_ASM298456v1_genomic.csv	quadrupia_database
GCA_002988215.2	/storage/group/izg5139/default/external/quadrupia_database/regex/regexdb_everything/bacteria/genomic/GCA_002988215.2_ASM298821v2_genomic.csv	quadrupia_database
GCA_002988885.2	/storage/group/izg5139/default/external/quadrupia_database/regex/regexdb_everything/bacteria/genomic/GCA_002988885.2_ASM298888v2_genomic.csv	quadrupia_database
GCA_002998695.1	/storage/group/izg5139/default/external/quadrupia_database/regex/regexdb_everything/bacteria/genomic/GCA_002998695.1_ASM299869v1_genomic.csv	quadrupia_database
GCA_002999415.1	/storage/group/izg5139/default/external/quadrupia_database/regex/regexdb_everything/bacteria/genomic/GCA_002999415.1_ASM299941v1_genomic.csv	quadrupia_database
GCA_002999435.1	/storage/group/izg5139/default/external/quadrupia_database/regex/regexdb_everything/bacteria/genomic/GCA_002999435.1_ASM299943v1_genomic.csv	quadrupia_database
GCA_003003495.1	/storage/group/izg5139/default/external/quadrupia_database/regex/regexdb_everything/bacteria/genomic/GCA_003003495.1_ASM300349v1_genomic.csv	quadrupia_database
GCA_003006055.1	/storage/group/izg5139/default/external/quadrupia_database/regex/regexdb_everything/bacteria/genomic/GCA_003006055.1_ASM300605v1_genomic.csv	quadrupia_database
GCA_003010475.1	/storage/group/izg5139/default/external/quadrupia_database/regex/regexdb_everything/bacteria/genomic/GCA_003010475.1_ASM301047v1_genomic.csv	quadrupia_database
GCA_003013295.1	/storage/group/izg5139/default/external/quadrupia_database/regex/regexdb_everything/bacteria/genomic/GCA_003013295.1_ASM301329v1_genomic.csv	quadrupia_database
GCA_003017145.1	/storage/group/izg5139/default/external/quadrupia_database/regex/regexdb_everything/bacteria/genomic/GCA_003017145.1_ASM301714v1_genomic.csv	quadrupia_database
GCA_003017265.1	/storage/group/izg5139/default/external/quadrupia_database/regex/regexdb_everything/bacteria/genomic/GCA_003017265.1_ASM301726v1_genomic.csv	quadrupia_database
GCA_003019695.1	/storage/group/izg5139/default/external/quadrupia_database/regex/regexdb_everything/bacteria/genomic/GCA_003019695.1_ASM301969v1_genomic.csv	quadrupia_database
GCA_003031425.1	/storage/group/izg5139/default/external/quadrupia_database/regex/regexdb_everything/bacteria/genomic/GCA_003031425.1_ASM303142v1_genomic.csv	quadrupia_database
GCA_003058345.1	/storage/group/izg5139/default/external/quadrupia_database/regex/regexdb_everything/bacteria/genomic/GCA_003058345.1_ASM305834v1_genomic.csv	quadrupia_database
GCA_003058445.1	/storage/group/izg5139/default/external/quadrupia_database/regex/regexdb_everything/bacteria/genomic/GCA_003058445.1_ASM305844v1_genomic.csv	quadrupia_database
GCA_003073415.1	/storage/group/izg5139/default/external/quadrupia_database/regex/regexdb_everything/bacteria/genomic/GCA_003073415.1_ASM307341v1_genomic.csv	quadrupia_database
GCA_003076375.1	/storage/group/izg5139/default/external/quadrupia_database/regex/regexdb_everything/bacteria/genomic/GCA_003076375.1_ASM307637v1_genomic.csv	quadrupia_database
GCA_003086355.2	/storage/group/izg5139/default/external/quadrupia_database/regex/regexdb_everything/bacteria/genomic/GCA_003086355.2_ASM308635v2_genomic.csv	quadrupia_database
GCA_003096155.1	/storage/group/izg5139/default/external/quadrupia_database/regex/regexdb_everything/bacteria/genomic/GCA_003096155.1_ASM309615v1_genomic.csv	quadrupia_database
GCA_003099975.1	/storage/group/izg5139/default/external/quadrupia_database/regex/regexdb_everything/bacteria/genomic/GCA_003099975.1_ASM309997v1_genomic.csv	quadrupia_database
GCA_003186145.1	/storage/group/izg5139/default/external/quadrupia_database/regex/regexdb_everything/bacteria/genomic/GCA_003186145.1_ASM318614v1_genomic.csv	quadrupia_database
GCA_003193745.1	/storage/group/izg5139/default/external/quadrupia_database/regex/regexdb_everything/bacteria/genomic/GCA_003193745.1_ASM319374v1_genomic.csv	quadrupia_database
GCA_003193785.1	/storage/group/izg5139/default/external/quadrupia_database/regex/regexdb_everything/bacteria/genomic/GCA_003193785.1_ASM319378v1_genomic.csv	quadrupia_database
GCA_003193885.1	/storage/group/izg5139/default/external/quadrupia_database/regex/regexdb_everything/bacteria/genomic/GCA_003193885.1_ASM319388v1_genomic.csv	quadrupia_database
GCA_003194005.1	/storage/group/izg5139/default/external/quadrupia_database/regex/regexdb_everything/bacteria/genomic/GCA_003194005.1_ASM319400v1_genomic.csv	quadrupia_database
GCA_003203455.1	/storage/group/izg5139/default/external/quadrupia_database/regex/regexdb_everything/bacteria/genomic/GCA_003203455.1_ASM320345v1_genomic.csv	quadrupia_database
GCA_003203655.1	/storage/group/izg5139/default/external/quadrupia_database/regex/regexdb_everything/bacteria/genomic/GCA_003203655.1_ASM320365v1_genomic.csv	quadrupia_database
GCA_003203675.1	/storage/group/izg5139/default/external/quadrupia_database/regex/regexdb_everything/bacteria/genomic/GCA_003203675.1_ASM320367v1_genomic.csv	quadrupia_database
GCA_003213475.1	/storage/group/izg5139/default/external/quadrupia_database/regex/regexdb_everything/bacteria/genomic/GCA_003213475.1_ASM321347v1_genomic.csv	quadrupia_database
GCA_003214255.1	/storage/group/izg5139/default/external/quadrupia_database/regex/regexdb_everything/bacteria/genomic/GCA_003214255.1_ASM321425v1_genomic.csv	quadrupia_database
GCA_003226735.1	/storage/group/izg5139/default/external/quadrupia_database/regex/regexdb_everything/bacteria/genomic/GCA_003226735.1_ASM322673v1_genomic.csv	quadrupia_database
GCA_003226835.1	/storage/group/izg5139/default/external/quadrupia_database/regex/regexdb_everything/bacteria/genomic/GCA_003226835.1_ASM322683v1_genomic.csv	quadrupia_database
GCA_003264775.1	/storage/group/izg5139/default/external/quadrupia_database/regex/regexdb_everything/bacteria/genomic/GCA_003264775.1_ASM326477v1_genomic.csv	quadrupia_database
GCA_003269445.1	/storage/group/izg5139/default/external/quadrupia_database/regex/regexdb_everything/bacteria/genomic/GCA_003269445.1_ASM326944v1_genomic.csv	quadrupia_database
GCA_003288255.1	/storage/group/izg5139/default/external/quadrupia_database/regex/regexdb_everything/bacteria/genomic/GCA_003288255.1_ASM328825v1_genomic.csv	quadrupia_database
GCA_003315755.1	/storage/group/izg5139/default/external/quadrupia_database/regex/regexdb_everything/bacteria/genomic/GCA_003315755.1_ASM331575v1_genomic.csv	quadrupia_database
GCA_003316915.1	/storage/group/izg5139/default/external/quadrupia_database/regex/regexdb_everything/bacteria/genomic/GCA_003316915.1_ASM331691v1_genomic.csv	quadrupia_database
GCA_003316955.1	/storage/group/izg5139/default/external/quadrupia_database/regex/regexdb_everything/bacteria/genomic/GCA_003316955.1_ASM331695v1_genomic.csv	quadrupia_database
GCA_003332325.1	/storage/group/izg5139/default/external/quadrupia_database/regex/regexdb_everything/bacteria/genomic/GCA_003332325.1_ASM333232v1_genomic.csv	quadrupia_database
GCA_003339775.1	/storage/group/izg5139/default/external/quadrupia_database/regex/regexdb_everything/bacteria/genomic/GCA_003339775.1_ASM333977v1_genomic.csv	quadrupia_database
GCA_003342775.1	/storage/group/izg5139/default/external/quadrupia_database/regex/regexdb_everything/bacteria/genomic/GCA_003342775.1_ASM334277v1_genomic.csv	quadrupia_database
GCA_003344925.1	/storage/group/izg5139/default/external/quadrupia_database/regex/regexdb_everything/bacteria/genomic/GCA_003344925.1_ASM334492v1_genomic.csv	quadrupia_database
GCA_003345335.1	/storage/group/izg5139/default/external/quadrupia_database/regex/regexdb_everything/bacteria/genomic/GCA_003345335.1_ASM334533v1_genomic.csv	quadrupia_database
GCA_003347055.1	/storage/group/izg5139/default/external/quadrupia_database/regex/regexdb_everything/bacteria/genomic/GCA_003347055.1_ASM334705v1_genomic.csv	quadrupia_database
GCA_003347095.1	/storage/group/izg5139/default/external/quadrupia_database/regex/regexdb_everything/bacteria/genomic/GCA_003347095.1_ASM334709v1_genomic.csv	quadrupia_database
GCA_003347115.1	/storage/group/izg5139/default/external/quadrupia_database/regex/regexdb_everything/bacteria/genomic/GCA_003347115.1_ASM334711v1_genomic.csv	quadrupia_database
GCA_003347135.1	/storage/group/izg5139/default/external/quadrupia_database/regex/regexdb_everything/bacteria/genomic/GCA_003347135.1_ASM334713v1_genomic.csv	quadrupia_database
GCA_003354265.1	/storage/group/izg5139/default/external/quadrupia_database/regex/regexdb_everything/bacteria/genomic/GCA_003354265.1_ASM335426v1_genomic.csv	quadrupia_database
GCA_003354305.1	/storage/group/izg5139/default/external/quadrupia_database/regex/regexdb_everything/bacteria/genomic/GCA_003354305.1_ASM335430v1_genomic.csv	quadrupia_database
GCA_003354325.1	/storage/group/izg5139/default/external/quadrupia_database/regex/regexdb_everything/bacteria/genomic/GCA_003354325.1_ASM335432v1_genomic.csv	quadrupia_database
GCA_003354365.1	/storage/group/izg5139/default/external/quadrupia_database/regex/regexdb_everything/bacteria/genomic/GCA_003354365.1_ASM335436v1_genomic.csv	quadrupia_database
GCA_003354405.1	/storage/group/izg5139/default/external/quadrupia_database/regex/regexdb_everything/bacteria/genomic/GCA_003354405.1_ASM335440v1_genomic.csv	quadrupia_database
GCA_003354445.1	/storage/group/izg5139/default/external/quadrupia_database/regex/regexdb_everything/bacteria/genomic/GCA_003354445.1_ASM335444v1_genomic.csv	quadrupia_database
GCA_003354465.1	/storage/group/izg5139/default/external/quadrupia_database/regex/regexdb_everything/bacteria/genomic/GCA_003354465.1_ASM335446v1_genomic.csv	quadrupia_database
GCA_003354505.1	/storage/group/izg5139/default/external/quadrupia_database/regex/regexdb_everything/bacteria/genomic/GCA_003354505.1_ASM335450v1_genomic.csv	quadrupia_database
GCA_003354525.1	/storage/group/izg5139/default/external/quadrupia_database/regex/regexdb_everything/bacteria/genomic/GCA_003354525.1_ASM335452v1_genomic.csv	quadrupia_database
GCA_003354565.1	/storage/group/izg5139/default/external/quadrupia_database/regex/regexdb_everything/bacteria/genomic/GCA_003354565.1_ASM335456v1_genomic.csv	quadrupia_database
GCA_003354665.1	/storage/group/izg5139/default/external/quadrupia_database/regex/regexdb_everything/bacteria/genomic/GCA_003354665.1_ASM335466v1_genomic.csv	quadrupia_database
GCA_003354805.1	/storage/group/izg5139/default/external/quadrupia_database/regex/regexdb_everything/bacteria/genomic/GCA_003354805.1_ASM335480v1_genomic.csv	quadrupia_database
GCA_003354865.1	/storage/group/izg5139/default/external/quadrupia_database/regex/regexdb_everything/bacteria/genomic/GCA_003354865.1_ASM335486v1_genomic.csv	quadrupia_database
GCA_003354905.1	/storage/group/izg5139/default/external/quadrupia_database/regex/regexdb_everything/bacteria/genomic/GCA_003354905.1_ASM335490v1_genomic.csv	quadrupia_database
GCA_003366055.1	/storage/group/izg5139/default/external/quadrupia_database/regex/regexdb_everything/bacteria/genomic/GCA_003366055.1_ASM336605v1_genomic.csv	quadrupia_database
GCA_003368145.1	/storage/group/izg5139/default/external/quadrupia_database/regex/regexdb_everything/bacteria/genomic/GCA_003368145.1_ASM336814v1_genomic.csv	quadrupia_database
GCA_003368165.1	/storage/group/izg5139/default/external/quadrupia_database/regex/regexdb_everything/bacteria/genomic/GCA_003368165.1_ASM336816v1_genomic.csv	quadrupia_database
GCA_003368205.1	/storage/group/izg5139/default/external/quadrupia_database/regex/regexdb_everything/bacteria/genomic/GCA_003368205.1_ASM336820v1_genomic.csv	quadrupia_database
GCA_003383595.3	/storage/group/izg5139/default/external/quadrupia_database/regex/regexdb_everything/bacteria/genomic/GCA_003383595.3_ASM338359v3_genomic.csv	quadrupia_database
GCA_003391315.1	/storage/group/izg5139/default/external/quadrupia_database/regex/regexdb_everything/bacteria/genomic/GCA_003391315.1_ASM339131v1_genomic.csv	quadrupia_database
GCA_003394105.1	/storage/group/izg5139/default/external/quadrupia_database/regex/regexdb_everything/bacteria/genomic/GCA_003394105.1_ASM339410v1_genomic.csv	quadrupia_database
GCA_003410315.1	/storage/group/izg5139/default/external/quadrupia_database/regex/regexdb_everything/bacteria/genomic/GCA_003410315.1_ASM341031v1_genomic.csv	quadrupia_database
GCA_003425465.1	/storage/group/izg5139/default/external/quadrupia_database/regex/regexdb_everything/bacteria/genomic/GCA_003425465.1_ASM342546v1_genomic.csv	quadrupia_database
GCA_003425485.1	/storage/group/izg5139/default/external/quadrupia_database/regex/regexdb_everything/bacteria/genomic/GCA_003425485.1_ASM342548v1_genomic.csv	quadrupia_database
GCA_003425765.1	/storage/group/izg5139/default/external/quadrupia_database/regex/regexdb_everything/bacteria/genomic/GCA_003425765.1_ASM342576v1_genomic.csv	quadrupia_database
GCA_003432325.1	/storage/group/izg5139/default/external/quadrupia_database/regex/regexdb_everything/bacteria/genomic/GCA_003432325.1_ASM343232v1_genomic.csv	quadrupia_database
GCA_003432345.1	/storage/group/izg5139/default/external/quadrupia_database/regex/regexdb_everything/bacteria/genomic/GCA_003432345.1_ASM343234v1_genomic.csv	quadrupia_database
GCA_003433415.1	/storage/group/izg5139/default/external/quadrupia_database/regex/regexdb_everything/bacteria/genomic/GCA_003433415.1_ASM343341v1_genomic.csv	quadrupia_database
GCA_003481965.1	/storage/group/izg5139/default/external/quadrupia_database/regex/regexdb_everything/bacteria/genomic/GCA_003481965.1_ASM348196v1_genomic.csv	quadrupia_database
GCA_003482065.1	/storage/group/izg5139/default/external/quadrupia_database/regex/regexdb_everything/bacteria/genomic/GCA_003482065.1_ASM348206v1_genomic.csv	quadrupia_database
GCA_003482125.1	/storage/group/izg5139/default/external/quadrupia_database/regex/regexdb_everything/bacteria/genomic/GCA_003482125.1_ASM348212v1_genomic.csv	quadrupia_database
GCA_003482165.1	/storage/group/izg5139/default/external/quadrupia_database/regex/regexdb_everything/bacteria/genomic/GCA_003482165.1_ASM348216v1_genomic.csv	quadrupia_database
GCA_003482305.1	/storage/group/izg5139/default/external/quadrupia_database/regex/regexdb_everything/bacteria/genomic/GCA_003482305.1_ASM348230v1_genomic.csv	quadrupia_database
GCA_003490105.1	/storage/group/izg5139/default/external/quadrupia_database/regex/regexdb_everything/bacteria/genomic/GCA_003490105.1_ASM349010v1_genomic.csv	quadrupia_database
GCA_003490125.1	/storage/group/izg5139/default/external/quadrupia_database/regex/regexdb_everything/bacteria/genomic/GCA_003490125.1_ASM349012v1_genomic.csv	quadrupia_database
GCA_003491325.1	/storage/group/izg5139/default/external/quadrupia_database/regex/regexdb_everything/bacteria/genomic/GCA_003491325.1_ASM349132v1_genomic.csv	quadrupia_database
GCA_003573855.1	/storage/group/izg5139/default/external/quadrupia_database/regex/regexdb_everything/bacteria/genomic/GCA_003573855.1_ASM357385v1_genomic.csv	quadrupia_database
GCA_003573995.1	/storage/group/izg5139/default/external/quadrupia_database/regex/regexdb_everything/bacteria/genomic/GCA_003573995.1_ASM357399v1_genomic.csv	quadrupia_database
GCA_003589745.1	/storage/group/izg5139/default/external/quadrupia_database/regex/regexdb_everything/bacteria/genomic/GCA_003589745.1_ASM358974v1_genomic.csv	quadrupia_database
GCA_003595425.1	/storage/group/izg5139/default/external/quadrupia_database/regex/regexdb_everything/bacteria/genomic/GCA_003595425.1_ASM359542v1_genomic.csv	quadrupia_database
GCA_003595485.1	/storage/group/izg5139/default/external/quadrupia_database/regex/regexdb_everything/bacteria/genomic/GCA_003595485.1_ASM359548v1_genomic.csv	quadrupia_database
GCA_003596365.3	/storage/group/izg5139/default/external/quadrupia_database/regex/regexdb_everything/bacteria/genomic/GCA_003596365.3_ASM359636v3_genomic.csv	quadrupia_database
GCA_003660105.1	/storage/group/izg5139/default/external/quadrupia_database/regex/regexdb_everything/bacteria/genomic/GCA_003660105.1_ASM366010v1_genomic.csv	quadrupia_database
GCA_003697225.1	/storage/group/izg5139/default/external/quadrupia_database/regex/regexdb_everything/bacteria/genomic/GCA_003697225.1_ASM369722v1_genomic.csv	quadrupia_database
GCA_003722375.1	/storage/group/izg5139/default/external/quadrupia_database/regex/regexdb_everything/bacteria/genomic/GCA_003722375.1_ASM372237v1_genomic.csv	quadrupia_database
GCA_003795065.1	/storage/group/izg5139/default/external/quadrupia_database/regex/regexdb_everything/bacteria/genomic/GCA_003795065.1_ASM379506v1_genomic.csv	quadrupia_database
GCA_003827735.1	/storage/group/izg5139/default/external/quadrupia_database/regex/regexdb_everything/bacteria/genomic/GCA_003827735.1_ASM382773v1_genomic.csv	quadrupia_database
GCA_003827835.1	/storage/group/izg5139/default/external/quadrupia_database/regex/regexdb_everything/bacteria/genomic/GCA_003827835.1_ASM382783v1_genomic.csv	quadrupia_database
GCA_003855455.1	/storage/group/izg5139/default/external/quadrupia_database/regex/regexdb_everything/bacteria/genomic/GCA_003855455.1_ASM385545v1_genomic.csv	quadrupia_database
GCA_003925955.1	/storage/group/izg5139/default/external/quadrupia_database/regex/regexdb_everything/bacteria/genomic/GCA_003925955.1_ASM392595v1_genomic.csv	quadrupia_database
GCA_003945425.1	/storage/group/izg5139/default/external/quadrupia_database/regex/regexdb_everything/bacteria/genomic/GCA_003945425.1_ASM394542v1_genomic.csv	quadrupia_database
GCA_003955775.1	/storage/group/izg5139/default/external/quadrupia_database/regex/regexdb_everything/bacteria/genomic/GCA_003955775.1_ASM395577v1_genomic.csv	quadrupia_database
GCA_003955795.1	/storage/group/izg5139/default/external/quadrupia_database/regex/regexdb_everything/bacteria/genomic/GCA_003955795.1_ASM395579v1_genomic.csv	quadrupia_database
GCA_003955815.1	/storage/group/izg5139/default/external/quadrupia_database/regex/regexdb_everything/bacteria/genomic/GCA_003955815.1_ASM395581v1_genomic.csv	quadrupia_database
GCA_003956005.1	/storage/group/izg5139/default/external/quadrupia_database/regex/regexdb_everything/bacteria/genomic/GCA_003956005.1_ASM395600v1_genomic.csv	quadrupia_database
GCA_003956025.1	/storage/group/izg5139/default/external/quadrupia_database/regex/regexdb_everything/bacteria/genomic/GCA_003956025.1_ASM395602v1_genomic.csv	quadrupia_database
GCA_003967115.1	/storage/group/izg5139/default/external/quadrupia_database/regex/regexdb_everything/bacteria/genomic/GCA_003967115.1_ASM396711v1_genomic.csv	quadrupia_database
GCA_003967215.2	/storage/group/izg5139/default/external/quadrupia_database/regex/regexdb_everything/bacteria/genomic/GCA_003967215.2_ASM396721v2_genomic.csv	quadrupia_database
GCA_003967235.2	/storage/group/izg5139/default/external/quadrupia_database/regex/regexdb_everything/bacteria/genomic/GCA_003967235.2_ASM396723v2_genomic.csv	quadrupia_database
GCA_003999355.1	/storage/group/izg5139/default/external/quadrupia_database/regex/regexdb_everything/bacteria/genomic/GCA_003999355.1_ASM399935v1_genomic.csv	quadrupia_database
GCA_004010835.2	/storage/group/izg5139/default/external/quadrupia_database/regex/regexdb_everything/bacteria/genomic/GCA_004010835.2_ASM401083v2_genomic.csv	quadrupia_database
GCA_004102045.2	/storage/group/izg5139/default/external/quadrupia_database/regex/regexdb_everything/bacteria/genomic/GCA_004102045.2_ASM410204v2_genomic.csv	quadrupia_database
GCA_004102605.1	/storage/group/izg5139/default/external/quadrupia_database/regex/regexdb_everything/bacteria/genomic/GCA_004102605.1_ASM410260v1_genomic.csv	quadrupia_database
GCA_004136655.1	/storage/group/izg5139/default/external/quadrupia_database/regex/regexdb_everything/bacteria/genomic/GCA_004136655.1_ASM413665v1_genomic.csv	quadrupia_database
GCA_004153345.1	/storage/group/izg5139/default/external/quadrupia_database/regex/regexdb_everything/bacteria/genomic/GCA_004153345.1_ASM415334v1_genomic.csv	quadrupia_database
GCA_004193875.1	/storage/group/izg5139/default/external/quadrupia_database/regex/regexdb_everything/bacteria/genomic/GCA_004193875.1_ASM419387v1_genomic.csv	quadrupia_database
GCA_004208595.1	/storage/group/izg5139/default/external/quadrupia_database/regex/regexdb_everything/bacteria/genomic/GCA_004208595.1_ASM420859v1_genomic.csv	quadrupia_database
GCA_004296535.1	/storage/group/izg5139/default/external/quadrupia_database/regex/regexdb_everything/bacteria/genomic/GCA_004296535.1_ASM429653v1_genomic.csv	quadrupia_database
GCA_004331935.1	/storage/group/izg5139/default/external/quadrupia_database/regex/regexdb_everything/bacteria/genomic/GCA_004331935.1_ASM433193v1_genomic.csv	quadrupia_database
GCA_004368035.1	/storage/group/izg5139/default/external/quadrupia_database/regex/regexdb_everything/bacteria/genomic/GCA_004368035.1_ASM436803v1_genomic.csv	quadrupia_database
GCA_004501425.3	/storage/group/izg5139/default/external/quadrupia_database/regex/regexdb_everything/bacteria/genomic/GCA_004501425.3_ASM450142v3_genomic.csv	quadrupia_database
GCA_004614295.1	/storage/group/izg5139/default/external/quadrupia_database/regex/regexdb_everything/bacteria/genomic/GCA_004614295.1_ASM461429v1_genomic.csv	quadrupia_database
GCA_004614315.1	/storage/group/izg5139/default/external/quadrupia_database/regex/regexdb_everything/bacteria/genomic/GCA_004614315.1_ASM461431v1_genomic.csv	quadrupia_database
GCA_004638545.3	/storage/group/izg5139/default/external/quadrupia_database/regex/regexdb_everything/bacteria/genomic/GCA_004638545.3_ASM463854v3_genomic.csv	quadrupia_database
GCA_004771335.1	/storage/group/izg5139/default/external/quadrupia_database/regex/regexdb_everything/bacteria/genomic/GCA_004771335.1_ASM477133v1_genomic.csv	quadrupia_database
GCA_004771515.1	/storage/group/izg5139/default/external/quadrupia_database/regex/regexdb_everything/bacteria/genomic/GCA_004771515.1_ASM477151v1_genomic.csv	quadrupia_database
GCA_004795935.1	/storage/group/izg5139/default/external/quadrupia_database/regex/regexdb_everything/bacteria/genomic/GCA_004795935.1_ASM479593v1_genomic.csv	quadrupia_database
GCA_004924415.2	/storage/group/izg5139/default/external/quadrupia_database/regex/regexdb_everything/bacteria/genomic/GCA_004924415.2_ASM492441v2_genomic.csv	quadrupia_database
GCA_004925195.2	/storage/group/izg5139/default/external/quadrupia_database/regex/regexdb_everything/bacteria/genomic/GCA_004925195.2_ASM492519v2_genomic.csv	quadrupia_database
GCA_004930695.2	/storage/group/izg5139/default/external/quadrupia_database/regex/regexdb_everything/bacteria/genomic/GCA_004930695.2_ASM493069v2_genomic.csv	quadrupia_database
GCA_004931055.2	/storage/group/izg5139/default/external/quadrupia_database/regex/regexdb_everything/bacteria/genomic/GCA_004931055.2_ASM493105v2_genomic.csv	quadrupia_database
GCA_004931075.2	/storage/group/izg5139/default/external/quadrupia_database/regex/regexdb_everything/bacteria/genomic/GCA_004931075.2_ASM493107v2_genomic.csv	quadrupia_database
GCA_004931315.2	/storage/group/izg5139/default/external/quadrupia_database/regex/regexdb_everything/bacteria/genomic/GCA_004931315.2_ASM493131v2_genomic.csv	quadrupia_database
GCA_004931595.2	/storage/group/izg5139/default/external/quadrupia_database/regex/regexdb_everything/bacteria/genomic/GCA_004931595.2_ASM493159v2_genomic.csv	quadrupia_database
GCA_005007655.2	/storage/group/izg5139/default/external/quadrupia_database/regex/regexdb_everything/bacteria/genomic/GCA_005007655.2_ASM500765v2_genomic.csv	quadrupia_database
GCA_005080865.1	/storage/group/izg5139/default/external/quadrupia_database/regex/regexdb_everything/bacteria/genomic/GCA_005080865.1_ASM508086v1_genomic.csv	quadrupia_database
GCA_005080965.1	/storage/group/izg5139/default/external/quadrupia_database/regex/regexdb_everything/bacteria/genomic/GCA_005080965.1_ASM508096v1_genomic.csv	quadrupia_database
GCA_005096145.2	/storage/group/izg5139/default/external/quadrupia_database/regex/regexdb_everything/bacteria/genomic/GCA_005096145.2_ASM509614v2_genomic.csv	quadrupia_database
GCA_005101645.2	/storage/group/izg5139/default/external/quadrupia_database/regex/regexdb_everything/bacteria/genomic/GCA_005101645.2_ASM510164v2_genomic.csv	quadrupia_database
GCA_005102005.2	/storage/group/izg5139/default/external/quadrupia_database/regex/regexdb_everything/bacteria/genomic/GCA_005102005.2_ASM510200v2_genomic.csv	quadrupia_database
GCA_005102505.2	/storage/group/izg5139/default/external/quadrupia_database/regex/regexdb_everything/bacteria/genomic/GCA_005102505.2_ASM510250v2_genomic.csv	quadrupia_database
GCA_005102525.2	/storage/group/izg5139/default/external/quadrupia_database/regex/regexdb_everything/bacteria/genomic/GCA_005102525.2_ASM510252v2_genomic.csv	quadrupia_database
GCA_005102825.2	/storage/group/izg5139/default/external/quadrupia_database/regex/regexdb_everything/bacteria/genomic/GCA_005102825.2_ASM510282v2_genomic.csv	quadrupia_database
GCA_005134285.2	/storage/group/izg5139/default/external/quadrupia_database/regex/regexdb_everything/bacteria/genomic/GCA_005134285.2_ASM513428v2_genomic.csv	quadrupia_database
GCA_005139685.2	/storage/group/izg5139/default/external/quadrupia_database/regex/regexdb_everything/bacteria/genomic/GCA_005139685.2_ASM513968v2_genomic.csv	quadrupia_database
GCA_005140225.2	/storage/group/izg5139/default/external/quadrupia_database/regex/regexdb_everything/bacteria/genomic/GCA_005140225.2_ASM514022v2_genomic.csv	quadrupia_database
GCA_005140245.2	/storage/group/izg5139/default/external/quadrupia_database/regex/regexdb_everything/bacteria/genomic/GCA_005140245.2_ASM514024v2_genomic.csv	quadrupia_database
GCA_005140505.2	/storage/group/izg5139/default/external/quadrupia_database/regex/regexdb_everything/bacteria/genomic/GCA_005140505.2_ASM514050v2_genomic.csv	quadrupia_database
GCA_005237295.1	/storage/group/izg5139/default/external/quadrupia_database/regex/regexdb_everything/bacteria/genomic/GCA_005237295.1_ASM523729v1_genomic.csv	quadrupia_database
GCA_005300165.2	/storage/group/izg5139/default/external/quadrupia_database/regex/regexdb_everything/bacteria/genomic/GCA_005300165.2_ASM530016v2_genomic.csv	quadrupia_database
GCA_005517455.1	/storage/group/izg5139/default/external/quadrupia_database/regex/regexdb_everything/bacteria/genomic/GCA_005517455.1_ASM551745v1_genomic.csv	quadrupia_database
GCA_005549115.1	/storage/group/izg5139/default/external/quadrupia_database/regex/regexdb_everything/bacteria/genomic/GCA_005549115.1_ASM554911v1_genomic.csv	quadrupia_database
GCA_005707215.1	/storage/group/izg5139/default/external/quadrupia_database/regex/regexdb_everything/bacteria/genomic/GCA_005707215.1_ASM570721v1_genomic.csv	quadrupia_database
GCA_005707335.1	/storage/group/izg5139/default/external/quadrupia_database/regex/regexdb_everything/bacteria/genomic/GCA_005707335.1_ASM570733v1_genomic.csv	quadrupia_database
GCA_005886075.1	/storage/group/izg5139/default/external/quadrupia_database/regex/regexdb_everything/bacteria/genomic/GCA_005886075.1_ASM588607v1_genomic.csv	quadrupia_database
GCA_006088835.1	/storage/group/izg5139/default/external/quadrupia_database/regex/regexdb_everything/bacteria/genomic/GCA_006088835.1_ASM608883v1_genomic.csv	quadrupia_database
GCA_006228185.1	/storage/group/izg5139/default/external/quadrupia_database/regex/regexdb_everything/bacteria/genomic/GCA_006228185.1_ASM622818v1_genomic.csv	quadrupia_database
GCA_006364035.1	/storage/group/izg5139/default/external/quadrupia_database/regex/regexdb_everything/bacteria/genomic/GCA_006364035.1_ASM636403v1_genomic.csv	quadrupia_database
GCA_006494835.1	/storage/group/izg5139/default/external/quadrupia_database/regex/regexdb_everything/bacteria/genomic/GCA_006494835.1_ASM649483v1_genomic.csv	quadrupia_database
GCA_006494855.1	/storage/group/izg5139/default/external/quadrupia_database/regex/regexdb_everything/bacteria/genomic/GCA_006494855.1_ASM649485v1_genomic.csv	quadrupia_database
GCA_006494875.1	/storage/group/izg5139/default/external/quadrupia_database/regex/regexdb_everything/bacteria/genomic/GCA_006494875.1_ASM649487v1_genomic.csv	quadrupia_database
GCA_006716515.1	/storage/group/izg5139/default/external/quadrupia_database/regex/regexdb_everything/bacteria/genomic/GCA_006716515.1_ASM671651v1_genomic.csv	quadrupia_database
GCA_006741185.1	/storage/group/izg5139/default/external/quadrupia_database/regex/regexdb_everything/bacteria/genomic/GCA_006741185.1_BucNmo_1.0_genomic.csv	quadrupia_database
GCA_006741705.1	/storage/group/izg5139/default/external/quadrupia_database/regex/regexdb_everything/bacteria/genomic/GCA_006741705.1_ASM674170v1_genomic.csv	quadrupia_database
GCA_006766145.1	/storage/group/izg5139/default/external/quadrupia_database/regex/regexdb_everything/bacteria/genomic/GCA_006766145.1_ASM676614v1_genomic.csv	quadrupia_database
GCA_006770865.1	/storage/group/izg5139/default/external/quadrupia_database/regex/regexdb_everything/bacteria/genomic/GCA_006770865.1_ASM677086v1_genomic.csv	quadrupia_database
GCA_006777025.1	/storage/group/izg5139/default/external/quadrupia_database/regex/regexdb_everything/bacteria/genomic/GCA_006777025.1_ASM677702v1_genomic.csv	quadrupia_database
GCA_006874665.1	/storage/group/izg5139/default/external/quadrupia_database/regex/regexdb_everything/bacteria/genomic/GCA_006874665.1_ASM687466v1_genomic.csv	quadrupia_database
GCA_006970065.1	/storage/group/izg5139/default/external/quadrupia_database/regex/regexdb_everything/bacteria/genomic/GCA_006970065.1_ASM697006v1_genomic.csv	quadrupia_database
GCA_007725185.1	/storage/group/izg5139/default/external/quadrupia_database/regex/regexdb_everything/bacteria/genomic/GCA_007725185.1_ASM772518v1_genomic.csv	quadrupia_database
GCA_007726545.1	/storage/group/izg5139/default/external/quadrupia_database/regex/regexdb_everything/bacteria/genomic/GCA_007726545.1_ASM772654v1_genomic.csv	quadrupia_database
GCA_007814275.1	/storage/group/izg5139/default/external/quadrupia_database/regex/regexdb_everything/bacteria/genomic/GCA_007814275.1_ASM781427v1_genomic.csv	quadrupia_database
GCA_007833435.1	/storage/group/izg5139/default/external/quadrupia_database/regex/regexdb_everything/bacteria/genomic/GCA_007833435.1_ASM783343v1_genomic.csv	quadrupia_database
GCA_007833535.1	/storage/group/izg5139/default/external/quadrupia_database/regex/regexdb_everything/bacteria/genomic/GCA_007833535.1_ASM783353v1_genomic.csv	quadrupia_database
GCA_007833755.1	/storage/group/izg5139/default/external/quadrupia_database/regex/regexdb_everything/bacteria/genomic/GCA_007833755.1_ASM783375v1_genomic.csv	quadrupia_database
GCA_007833855.1	/storage/group/izg5139/default/external/quadrupia_database/regex/regexdb_everything/bacteria/genomic/GCA_007833855.1_ASM783385v1_genomic.csv	quadrupia_database
GCA_007859575.1	/storage/group/izg5139/default/external/quadrupia_database/regex/regexdb_everything/bacteria/genomic/GCA_007859575.1_ASM785957v1_genomic.csv	quadrupia_database
GCA_007923185.1	/storage/group/izg5139/default/external/quadrupia_database/regex/regexdb_everything/bacteria/genomic/GCA_007923185.1_ASM792318v1_genomic.csv	quadrupia_database
GCA_007924005.1	/storage/group/izg5139/default/external/quadrupia_database/regex/regexdb_everything/bacteria/genomic/GCA_007924005.1_ASM792400v1_genomic.csv	quadrupia_database
GCA_007993715.1	/storage/group/izg5139/default/external/quadrupia_database/regex/regexdb_everything/bacteria/genomic/GCA_007993715.1_ASM799371v1_genomic.csv	quadrupia_database
GCA_008085775.1	/storage/group/izg5139/default/external/quadrupia_database/regex/regexdb_everything/bacteria/genomic/GCA_008085775.1_ASM808577v1_genomic.csv	quadrupia_database
GCA_008151785.1	/storage/group/izg5139/default/external/quadrupia_database/regex/regexdb_everything/bacteria/genomic/GCA_008151785.1_ASM815178v1_genomic.csv	quadrupia_database
GCA_008244745.1	/storage/group/izg5139/default/external/quadrupia_database/regex/regexdb_everything/bacteria/genomic/GCA_008244745.1_ASM824474v1_genomic.csv	quadrupia_database
GCA_008305695.1	/storage/group/izg5139/default/external/quadrupia_database/regex/regexdb_everything/bacteria/genomic/GCA_008305695.1_ASM830569v1_genomic.csv	quadrupia_database
GCA_008329885.1	/storage/group/izg5139/default/external/quadrupia_database/regex/regexdb_everything/bacteria/genomic/GCA_008329885.1_ASM832988v1_genomic.csv	quadrupia_database
GCA_008369765.1	/storage/group/izg5139/default/external/quadrupia_database/regex/regexdb_everything/bacteria/genomic/GCA_008369765.1_ASM836976v1_genomic.csv	quadrupia_database
GCA_008369785.1	/storage/group/izg5139/default/external/quadrupia_database/regex/regexdb_everything/bacteria/genomic/GCA_008369785.1_ASM836978v1_genomic.csv	quadrupia_database
GCA_008586785.1	/storage/group/izg5139/default/external/quadrupia_database/regex/regexdb_everything/bacteria/genomic/GCA_008586785.1_ASM858678v1_genomic.csv	quadrupia_database
GCA_008619595.1	/storage/group/izg5139/default/external/quadrupia_database/regex/regexdb_everything/bacteria/genomic/GCA_008619595.1_ASM861959v1_genomic.csv	quadrupia_database
GCA_008726525.2	/storage/group/izg5139/default/external/quadrupia_database/regex/regexdb_everything/bacteria/genomic/GCA_008726525.2_ASM872652v2_genomic.csv	quadrupia_database
GCA_008727355.1	/storage/group/izg5139/default/external/quadrupia_database/regex/regexdb_everything/bacteria/genomic/GCA_008727355.1_ASM872735v1_genomic.csv	quadrupia_database
GCA_008727375.1	/storage/group/izg5139/default/external/quadrupia_database/regex/regexdb_everything/bacteria/genomic/GCA_008727375.1_ASM872737v1_genomic.csv	quadrupia_database
GCA_008807935.1	/storage/group/izg5139/default/external/quadrupia_database/regex/regexdb_everything/bacteria/genomic/GCA_008807935.1_ASM880793v1_genomic.csv	quadrupia_database
GCA_008807955.1	/storage/group/izg5139/default/external/quadrupia_database/regex/regexdb_everything/bacteria/genomic/GCA_008807955.1_ASM880795v1_genomic.csv	quadrupia_database
GCA_008808035.1	/storage/group/izg5139/default/external/quadrupia_database/regex/regexdb_everything/bacteria/genomic/GCA_008808035.1_ASM880803v1_genomic.csv	quadrupia_database
GCA_008934005.1	/storage/group/izg5139/default/external/quadrupia_database/regex/regexdb_everything/bacteria/genomic/GCA_008934005.1_ASM893400v1_genomic.csv	quadrupia_database
GCA_008934035.1	/storage/group/izg5139/default/external/quadrupia_database/regex/regexdb_everything/bacteria/genomic/GCA_008934035.1_ASM893403v1_genomic.csv	quadrupia_database
GCA_008934055.1	/storage/group/izg5139/default/external/quadrupia_database/regex/regexdb_everything/bacteria/genomic/GCA_008934055.1_ASM893405v1_genomic.csv	quadrupia_database
GCA_008934075.1	/storage/group/izg5139/default/external/quadrupia_database/regex/regexdb_everything/bacteria/genomic/GCA_008934075.1_ASM893407v1_genomic.csv	quadrupia_database
GCA_008934095.1	/storage/group/izg5139/default/external/quadrupia_database/regex/regexdb_everything/bacteria/genomic/GCA_008934095.1_ASM893409v1_genomic.csv	quadrupia_database
GCA_008934115.1	/storage/group/izg5139/default/external/quadrupia_database/regex/regexdb_everything/bacteria/genomic/GCA_008934115.1_ASM893411v1_genomic.csv	quadrupia_database
GCA_008934135.1	/storage/group/izg5139/default/external/quadrupia_database/regex/regexdb_everything/bacteria/genomic/GCA_008934135.1_ASM893413v1_genomic.csv	quadrupia_database
GCA_008934155.1	/storage/group/izg5139/default/external/quadrupia_database/regex/regexdb_everything/bacteria/genomic/GCA_008934155.1_ASM893415v1_genomic.csv	quadrupia_database
GCA_008934175.1	/storage/group/izg5139/default/external/quadrupia_database/regex/regexdb_everything/bacteria/genomic/GCA_008934175.1_ASM893417v1_genomic.csv	quadrupia_database
GCA_008934195.1	/storage/group/izg5139/default/external/quadrupia_database/regex/regexdb_everything/bacteria/genomic/GCA_008934195.1_ASM893419v1_genomic.csv	quadrupia_database
GCA_008934215.1	/storage/group/izg5139/default/external/quadrupia_database/regex/regexdb_everything/bacteria/genomic/GCA_008934215.1_ASM893421v1_genomic.csv	quadrupia_database
GCA_008934235.1	/storage/group/izg5139/default/external/quadrupia_database/regex/regexdb_everything/bacteria/genomic/GCA_008934235.1_ASM893423v1_genomic.csv	quadrupia_database
GCA_008934255.1	/storage/group/izg5139/default/external/quadrupia_database/regex/regexdb_everything/bacteria/genomic/GCA_008934255.1_ASM893425v1_genomic.csv	quadrupia_database
GCA_008934275.1	/storage/group/izg5139/default/external/quadrupia_database/regex/regexdb_everything/bacteria/genomic/GCA_008934275.1_ASM893427v1_genomic.csv	quadrupia_database
GCA_008934295.1	/storage/group/izg5139/default/external/quadrupia_database/regex/regexdb_everything/bacteria/genomic/GCA_008934295.1_ASM893429v1_genomic.csv	quadrupia_database
GCA_008934315.1	/storage/group/izg5139/default/external/quadrupia_database/regex/regexdb_everything/bacteria/genomic/GCA_008934315.1_ASM893431v1_genomic.csv	quadrupia_database
GCA_008934335.1	/storage/group/izg5139/default/external/quadrupia_database/regex/regexdb_everything/bacteria/genomic/GCA_008934335.1_ASM893433v1_genomic.csv	quadrupia_database
GCA_008934355.1	/storage/group/izg5139/default/external/quadrupia_database/regex/regexdb_everything/bacteria/genomic/GCA_008934355.1_ASM893435v1_genomic.csv	quadrupia_database
GCA_008934375.1	/storage/group/izg5139/default/external/quadrupia_database/regex/regexdb_everything/bacteria/genomic/GCA_008934375.1_ASM893437v1_genomic.csv	quadrupia_database
GCA_008934395.1	/storage/group/izg5139/default/external/quadrupia_database/regex/regexdb_everything/bacteria/genomic/GCA_008934395.1_ASM893439v1_genomic.csv	quadrupia_database
GCA_008934415.1	/storage/group/izg5139/default/external/quadrupia_database/regex/regexdb_everything/bacteria/genomic/GCA_008934415.1_ASM893441v1_genomic.csv	quadrupia_database
GCA_008934435.1	/storage/group/izg5139/default/external/quadrupia_database/regex/regexdb_everything/bacteria/genomic/GCA_008934435.1_ASM893443v1_genomic.csv	quadrupia_database
GCA_008934455.1	/storage/group/izg5139/default/external/quadrupia_database/regex/regexdb_everything/bacteria/genomic/GCA_008934455.1_ASM893445v1_genomic.csv	quadrupia_database
GCA_008934475.1	/storage/group/izg5139/default/external/quadrupia_database/regex/regexdb_everything/bacteria/genomic/GCA_008934475.1_ASM893447v1_genomic.csv	quadrupia_database
GCA_008934495.1	/storage/group/izg5139/default/external/quadrupia_database/regex/regexdb_everything/bacteria/genomic/GCA_008934495.1_ASM893449v1_genomic.csv	quadrupia_database
GCA_008934515.1	/storage/group/izg5139/default/external/quadrupia_database/regex/regexdb_everything/bacteria/genomic/GCA_008934515.1_ASM893451v1_genomic.csv	quadrupia_database
GCA_008934535.1	/storage/group/izg5139/default/external/quadrupia_database/regex/regexdb_everything/bacteria/genomic/GCA_008934535.1_ASM893453v1_genomic.csv	quadrupia_database
GCA_008934555.1	/storage/group/izg5139/default/external/quadrupia_database/regex/regexdb_everything/bacteria/genomic/GCA_008934555.1_ASM893455v1_genomic.csv	quadrupia_database
GCA_008934575.1	/storage/group/izg5139/default/external/quadrupia_database/regex/regexdb_everything/bacteria/genomic/GCA_008934575.1_ASM893457v1_genomic.csv	quadrupia_database
GCA_008934595.1	/storage/group/izg5139/default/external/quadrupia_database/regex/regexdb_everything/bacteria/genomic/GCA_008934595.1_ASM893459v1_genomic.csv	quadrupia_database
GCA_008934615.1	/storage/group/izg5139/default/external/quadrupia_database/regex/regexdb_everything/bacteria/genomic/GCA_008934615.1_ASM893461v1_genomic.csv	quadrupia_database
GCA_008934635.1	/storage/group/izg5139/default/external/quadrupia_database/regex/regexdb_everything/bacteria/genomic/GCA_008934635.1_ASM893463v1_genomic.csv	quadrupia_database
GCA_008934655.1	/storage/group/izg5139/default/external/quadrupia_database/regex/regexdb_everything/bacteria/genomic/GCA_008934655.1_ASM893465v1_genomic.csv	quadrupia_database
GCA_008934675.1	/storage/group/izg5139/default/external/quadrupia_database/regex/regexdb_everything/bacteria/genomic/GCA_008934675.1_ASM893467v1_genomic.csv	quadrupia_database
GCA_008934695.1	/storage/group/izg5139/default/external/quadrupia_database/regex/regexdb_everything/bacteria/genomic/GCA_008934695.1_ASM893469v1_genomic.csv	quadrupia_database
GCA_008934715.1	/storage/group/izg5139/default/external/quadrupia_database/regex/regexdb_everything/bacteria/genomic/GCA_008934715.1_ASM893471v1_genomic.csv	quadrupia_database
GCA_008934735.1	/storage/group/izg5139/default/external/quadrupia_database/regex/regexdb_everything/bacteria/genomic/GCA_008934735.1_ASM893473v1_genomic.csv	quadrupia_database
GCA_008934755.1	/storage/group/izg5139/default/external/quadrupia_database/regex/regexdb_everything/bacteria/genomic/GCA_008934755.1_ASM893475v1_genomic.csv	quadrupia_database
GCA_008934775.1	/storage/group/izg5139/default/external/quadrupia_database/regex/regexdb_everything/bacteria/genomic/GCA_008934775.1_ASM893477v1_genomic.csv	quadrupia_database
GCA_008934815.1	/storage/group/izg5139/default/external/quadrupia_database/regex/regexdb_everything/bacteria/genomic/GCA_008934815.1_ASM893481v1_genomic.csv	quadrupia_database
GCA_008934835.1	/storage/group/izg5139/default/external/quadrupia_database/regex/regexdb_everything/bacteria/genomic/GCA_008934835.1_ASM893483v1_genomic.csv	quadrupia_database
GCA_008934855.1	/storage/group/izg5139/default/external/quadrupia_database/regex/regexdb_everything/bacteria/genomic/GCA_008934855.1_ASM893485v1_genomic.csv	quadrupia_database
GCA_008934875.1	/storage/group/izg5139/default/external/quadrupia_database/regex/regexdb_everything/bacteria/genomic/GCA_008934875.1_ASM893487v1_genomic.csv	quadrupia_database
GCA_008934895.1	/storage/group/izg5139/default/external/quadrupia_database/regex/regexdb_everything/bacteria/genomic/GCA_008934895.1_ASM893489v1_genomic.csv	quadrupia_database
GCA_008934915.1	/storage/group/izg5139/default/external/quadrupia_database/regex/regexdb_everything/bacteria/genomic/GCA_008934915.1_ASM893491v1_genomic.csv	quadrupia_database
GCA_008934935.1	/storage/group/izg5139/default/external/quadrupia_database/regex/regexdb_everything/bacteria/genomic/GCA_008934935.1_ASM893493v1_genomic.csv	quadrupia_database
GCA_008934955.1	/storage/group/izg5139/default/external/quadrupia_database/regex/regexdb_everything/bacteria/genomic/GCA_008934955.1_ASM893495v1_genomic.csv	quadrupia_database
GCA_008934975.1	/storage/group/izg5139/default/external/quadrupia_database/regex/regexdb_everything/bacteria/genomic/GCA_008934975.1_ASM893497v1_genomic.csv	quadrupia_database
GCA_008934995.1	/storage/group/izg5139/default/external/quadrupia_database/regex/regexdb_everything/bacteria/genomic/GCA_008934995.1_ASM893499v1_genomic.csv	quadrupia_database
GCA_008935015.1	/storage/group/izg5139/default/external/quadrupia_database/regex/regexdb_everything/bacteria/genomic/GCA_008935015.1_ASM893501v1_genomic.csv	quadrupia_database
GCA_008935035.1	/storage/group/izg5139/default/external/quadrupia_database/regex/regexdb_everything/bacteria/genomic/GCA_008935035.1_ASM893503v1_genomic.csv	quadrupia_database
GCA_008935095.1	/storage/group/izg5139/default/external/quadrupia_database/regex/regexdb_everything/bacteria/genomic/GCA_008935095.1_ASM893509v1_genomic.csv	quadrupia_database
GCA_008935115.1	/storage/group/izg5139/default/external/quadrupia_database/regex/regexdb_everything/bacteria/genomic/GCA_008935115.1_ASM893511v1_genomic.csv	quadrupia_database
GCA_008935135.1	/storage/group/izg5139/default/external/quadrupia_database/regex/regexdb_everything/bacteria/genomic/GCA_008935135.1_ASM893513v1_genomic.csv	quadrupia_database
GCA_008935155.1	/storage/group/izg5139/default/external/quadrupia_database/regex/regexdb_everything/bacteria/genomic/GCA_008935155.1_ASM893515v1_genomic.csv	quadrupia_database
GCA_008935175.1	/storage/group/izg5139/default/external/quadrupia_database/regex/regexdb_everything/bacteria/genomic/GCA_008935175.1_ASM893517v1_genomic.csv	quadrupia_database
GCA_008935195.1	/storage/group/izg5139/default/external/quadrupia_database/regex/regexdb_everything/bacteria/genomic/GCA_008935195.1_ASM893519v1_genomic.csv	quadrupia_database
GCA_008935215.1	/storage/group/izg5139/default/external/quadrupia_database/regex/regexdb_everything/bacteria/genomic/GCA_008935215.1_ASM893521v1_genomic.csv	quadrupia_database
GCA_008935235.1	/storage/group/izg5139/default/external/quadrupia_database/regex/regexdb_everything/bacteria/genomic/GCA_008935235.1_ASM893523v1_genomic.csv	quadrupia_database
GCA_008935255.1	/storage/group/izg5139/default/external/quadrupia_database/regex/regexdb_everything/bacteria/genomic/GCA_008935255.1_ASM893525v1_genomic.csv	quadrupia_database
GCA_008935275.1	/storage/group/izg5139/default/external/quadrupia_database/regex/regexdb_everything/bacteria/genomic/GCA_008935275.1_ASM893527v1_genomic.csv	quadrupia_database
GCA_008935295.1	/storage/group/izg5139/default/external/quadrupia_database/regex/regexdb_everything/bacteria/genomic/GCA_008935295.1_ASM893529v1_genomic.csv	quadrupia_database
GCA_008935315.1	/storage/group/izg5139/default/external/quadrupia_database/regex/regexdb_everything/bacteria/genomic/GCA_008935315.1_ASM893531v1_genomic.csv	quadrupia_database
GCA_008935335.1	/storage/group/izg5139/default/external/quadrupia_database/regex/regexdb_everything/bacteria/genomic/GCA_008935335.1_ASM893533v1_genomic.csv	quadrupia_database
GCA_008935355.1	/storage/group/izg5139/default/external/quadrupia_database/regex/regexdb_everything/bacteria/genomic/GCA_008935355.1_ASM893535v1_genomic.csv	quadrupia_database
GCA_008935375.1	/storage/group/izg5139/default/external/quadrupia_database/regex/regexdb_everything/bacteria/genomic/GCA_008935375.1_ASM893537v1_genomic.csv	quadrupia_database
GCA_008935395.1	/storage/group/izg5139/default/external/quadrupia_database/regex/regexdb_everything/bacteria/genomic/GCA_008935395.1_ASM893539v1_genomic.csv	quadrupia_database
GCA_008935415.1	/storage/group/izg5139/default/external/quadrupia_database/regex/regexdb_everything/bacteria/genomic/GCA_008935415.1_ASM893541v1_genomic.csv	quadrupia_database
GCA_008935435.1	/storage/group/izg5139/default/external/quadrupia_database/regex/regexdb_everything/bacteria/genomic/GCA_008935435.1_ASM893543v1_genomic.csv	quadrupia_database
GCA_008935455.1	/storage/group/izg5139/default/external/quadrupia_database/regex/regexdb_everything/bacteria/genomic/GCA_008935455.1_ASM893545v1_genomic.csv	quadrupia_database
GCA_008935475.1	/storage/group/izg5139/default/external/quadrupia_database/regex/regexdb_everything/bacteria/genomic/GCA_008935475.1_ASM893547v1_genomic.csv	quadrupia_database
GCA_008935495.1	/storage/group/izg5139/default/external/quadrupia_database/regex/regexdb_everything/bacteria/genomic/GCA_008935495.1_ASM893549v1_genomic.csv	quadrupia_database
GCA_008935515.1	/storage/group/izg5139/default/external/quadrupia_database/regex/regexdb_everything/bacteria/genomic/GCA_008935515.1_ASM893551v1_genomic.csv	quadrupia_database
GCA_008935535.1	/storage/group/izg5139/default/external/quadrupia_database/regex/regexdb_everything/bacteria/genomic/GCA_008935535.1_ASM893553v1_genomic.csv	quadrupia_database
GCA_008935555.1	/storage/group/izg5139/default/external/quadrupia_database/regex/regexdb_everything/bacteria/genomic/GCA_008935555.1_ASM893555v1_genomic.csv	quadrupia_database
GCA_008935575.1	/storage/group/izg5139/default/external/quadrupia_database/regex/regexdb_everything/bacteria/genomic/GCA_008935575.1_ASM893557v1_genomic.csv	quadrupia_database
GCA_008935595.1	/storage/group/izg5139/default/external/quadrupia_database/regex/regexdb_everything/bacteria/genomic/GCA_008935595.1_ASM893559v1_genomic.csv	quadrupia_database
GCA_008935615.1	/storage/group/izg5139/default/external/quadrupia_database/regex/regexdb_everything/bacteria/genomic/GCA_008935615.1_ASM893561v1_genomic.csv	quadrupia_database
GCA_008935635.1	/storage/group/izg5139/default/external/quadrupia_database/regex/regexdb_everything/bacteria/genomic/GCA_008935635.1_ASM893563v1_genomic.csv	quadrupia_database
GCA_008935655.1	/storage/group/izg5139/default/external/quadrupia_database/regex/regexdb_everything/bacteria/genomic/GCA_008935655.1_ASM893565v1_genomic.csv	quadrupia_database
GCA_008935675.1	/storage/group/izg5139/default/external/quadrupia_database/regex/regexdb_everything/bacteria/genomic/GCA_008935675.1_ASM893567v1_genomic.csv	quadrupia_database
GCA_008935695.1	/storage/group/izg5139/default/external/quadrupia_database/regex/regexdb_everything/bacteria/genomic/GCA_008935695.1_ASM893569v1_genomic.csv	quadrupia_database
GCA_008935715.1	/storage/group/izg5139/default/external/quadrupia_database/regex/regexdb_everything/bacteria/genomic/GCA_008935715.1_ASM893571v1_genomic.csv	quadrupia_database
GCA_008935735.1	/storage/group/izg5139/default/external/quadrupia_database/regex/regexdb_everything/bacteria/genomic/GCA_008935735.1_ASM893573v1_genomic.csv	quadrupia_database
GCA_008935755.1	/storage/group/izg5139/default/external/quadrupia_database/regex/regexdb_everything/bacteria/genomic/GCA_008935755.1_ASM893575v1_genomic.csv	quadrupia_database
GCA_008935775.1	/storage/group/izg5139/default/external/quadrupia_database/regex/regexdb_everything/bacteria/genomic/GCA_008935775.1_ASM893577v1_genomic.csv	quadrupia_database
GCA_008935795.1	/storage/group/izg5139/default/external/quadrupia_database/regex/regexdb_everything/bacteria/genomic/GCA_008935795.1_ASM893579v1_genomic.csv	quadrupia_database
GCA_008935815.1	/storage/group/izg5139/default/external/quadrupia_database/regex/regexdb_everything/bacteria/genomic/GCA_008935815.1_ASM893581v1_genomic.csv	quadrupia_database
GCA_008935835.1	/storage/group/izg5139/default/external/quadrupia_database/regex/regexdb_everything/bacteria/genomic/GCA_008935835.1_ASM893583v1_genomic.csv	quadrupia_database
GCA_008935855.1	/storage/group/izg5139/default/external/quadrupia_database/regex/regexdb_everything/bacteria/genomic/GCA_008935855.1_ASM893585v1_genomic.csv	quadrupia_database
GCA_008935875.1	/storage/group/izg5139/default/external/quadrupia_database/regex/regexdb_everything/bacteria/genomic/GCA_008935875.1_ASM893587v1_genomic.csv	quadrupia_database
GCA_008935895.1	/storage/group/izg5139/default/external/quadrupia_database/regex/regexdb_everything/bacteria/genomic/GCA_008935895.1_ASM893589v1_genomic.csv	quadrupia_database
GCA_008935915.1	/storage/group/izg5139/default/external/quadrupia_database/regex/regexdb_everything/bacteria/genomic/GCA_008935915.1_ASM893591v1_genomic.csv	quadrupia_database
GCA_008935935.1	/storage/group/izg5139/default/external/quadrupia_database/regex/regexdb_everything/bacteria/genomic/GCA_008935935.1_ASM893593v1_genomic.csv	quadrupia_database
GCA_008935955.1	/storage/group/izg5139/default/external/quadrupia_database/regex/regexdb_everything/bacteria/genomic/GCA_008935955.1_ASM893595v1_genomic.csv	quadrupia_database
GCA_008935975.1	/storage/group/izg5139/default/external/quadrupia_database/regex/regexdb_everything/bacteria/genomic/GCA_008935975.1_ASM893597v1_genomic.csv	quadrupia_database
GCA_008935995.1	/storage/group/izg5139/default/external/quadrupia_database/regex/regexdb_everything/bacteria/genomic/GCA_008935995.1_ASM893599v1_genomic.csv	quadrupia_database
GCA_008936015.1	/storage/group/izg5139/default/external/quadrupia_database/regex/regexdb_everything/bacteria/genomic/GCA_008936015.1_ASM893601v1_genomic.csv	quadrupia_database
GCA_008936035.1	/storage/group/izg5139/default/external/quadrupia_database/regex/regexdb_everything/bacteria/genomic/GCA_008936035.1_ASM893603v1_genomic.csv	quadrupia_database
GCA_008936055.1	/storage/group/izg5139/default/external/quadrupia_database/regex/regexdb_everything/bacteria/genomic/GCA_008936055.1_ASM893605v1_genomic.csv	quadrupia_database
GCA_008936075.1	/storage/group/izg5139/default/external/quadrupia_database/regex/regexdb_everything/bacteria/genomic/GCA_008936075.1_ASM893607v1_genomic.csv	quadrupia_database
GCA_008936095.1	/storage/group/izg5139/default/external/quadrupia_database/regex/regexdb_everything/bacteria/genomic/GCA_008936095.1_ASM893609v1_genomic.csv	quadrupia_database
GCA_008936115.1	/storage/group/izg5139/default/external/quadrupia_database/regex/regexdb_everything/bacteria/genomic/GCA_008936115.1_ASM893611v1_genomic.csv	quadrupia_database
GCA_008936135.1	/storage/group/izg5139/default/external/quadrupia_database/regex/regexdb_everything/bacteria/genomic/GCA_008936135.1_ASM893613v1_genomic.csv	quadrupia_database
GCA_008936155.1	/storage/group/izg5139/default/external/quadrupia_database/regex/regexdb_everything/bacteria/genomic/GCA_008936155.1_ASM893615v1_genomic.csv	quadrupia_database
GCA_008936175.1	/storage/group/izg5139/default/external/quadrupia_database/regex/regexdb_everything/bacteria/genomic/GCA_008936175.1_ASM893617v1_genomic.csv	quadrupia_database
GCA_008936195.1	/storage/group/izg5139/default/external/quadrupia_database/regex/regexdb_everything/bacteria/genomic/GCA_008936195.1_ASM893619v1_genomic.csv	quadrupia_database
GCA_008936215.1	/storage/group/izg5139/default/external/quadrupia_database/regex/regexdb_everything/bacteria/genomic/GCA_008936215.1_ASM893621v1_genomic.csv	quadrupia_database
GCA_008936235.1	/storage/group/izg5139/default/external/quadrupia_database/regex/regexdb_everything/bacteria/genomic/GCA_008936235.1_ASM893623v1_genomic.csv	quadrupia_database
GCA_008936255.1	/storage/group/izg5139/default/external/quadrupia_database/regex/regexdb_everything/bacteria/genomic/GCA_008936255.1_ASM893625v1_genomic.csv	quadrupia_database
GCA_008936275.1	/storage/group/izg5139/default/external/quadrupia_database/regex/regexdb_everything/bacteria/genomic/GCA_008936275.1_ASM893627v1_genomic.csv	quadrupia_database
GCA_008936295.1	/storage/group/izg5139/default/external/quadrupia_database/regex/regexdb_everything/bacteria/genomic/GCA_008936295.1_ASM893629v1_genomic.csv	quadrupia_database
GCA_008936315.1	/storage/group/izg5139/default/external/quadrupia_database/regex/regexdb_everything/bacteria/genomic/GCA_008936315.1_ASM893631v1_genomic.csv	quadrupia_database
GCA_008936335.1	/storage/group/izg5139/default/external/quadrupia_database/regex/regexdb_everything/bacteria/genomic/GCA_008936335.1_ASM893633v1_genomic.csv	quadrupia_database
GCA_008936355.1	/storage/group/izg5139/default/external/quadrupia_database/regex/regexdb_everything/bacteria/genomic/GCA_008936355.1_ASM893635v1_genomic.csv	quadrupia_database
GCA_008936375.1	/storage/group/izg5139/default/external/quadrupia_database/regex/regexdb_everything/bacteria/genomic/GCA_008936375.1_ASM893637v1_genomic.csv	quadrupia_database
GCA_008936395.1	/storage/group/izg5139/default/external/quadrupia_database/regex/regexdb_everything/bacteria/genomic/GCA_008936395.1_ASM893639v1_genomic.csv	quadrupia_database
GCA_008936415.1	/storage/group/izg5139/default/external/quadrupia_database/regex/regexdb_everything/bacteria/genomic/GCA_008936415.1_ASM893641v1_genomic.csv	quadrupia_database
GCA_008936435.1	/storage/group/izg5139/default/external/quadrupia_database/regex/regexdb_everything/bacteria/genomic/GCA_008936435.1_ASM893643v1_genomic.csv	quadrupia_database
GCA_008936455.1	/storage/group/izg5139/default/external/quadrupia_database/regex/regexdb_everything/bacteria/genomic/GCA_008936455.1_ASM893645v1_genomic.csv	quadrupia_database
GCA_008936475.1	/storage/group/izg5139/default/external/quadrupia_database/regex/regexdb_everything/bacteria/genomic/GCA_008936475.1_ASM893647v1_genomic.csv	quadrupia_database
GCA_008936495.1	/storage/group/izg5139/default/external/quadrupia_database/regex/regexdb_everything/bacteria/genomic/GCA_008936495.1_ASM893649v1_genomic.csv	quadrupia_database
GCA_008936515.1	/storage/group/izg5139/default/external/quadrupia_database/regex/regexdb_everything/bacteria/genomic/GCA_008936515.1_ASM893651v1_genomic.csv	quadrupia_database
GCA_008936535.1	/storage/group/izg5139/default/external/quadrupia_database/regex/regexdb_everything/bacteria/genomic/GCA_008936535.1_ASM893653v1_genomic.csv	quadrupia_database
GCA_008936555.1	/storage/group/izg5139/default/external/quadrupia_database/regex/regexdb_everything/bacteria/genomic/GCA_008936555.1_ASM893655v1_genomic.csv	quadrupia_database
GCA_008936575.1	/storage/group/izg5139/default/external/quadrupia_database/regex/regexdb_everything/bacteria/genomic/GCA_008936575.1_ASM893657v1_genomic.csv	quadrupia_database
GCA_008936595.1	/storage/group/izg5139/default/external/quadrupia_database/regex/regexdb_everything/bacteria/genomic/GCA_008936595.1_ASM893659v1_genomic.csv	quadrupia_database
GCA_008936615.1	/storage/group/izg5139/default/external/quadrupia_database/regex/regexdb_everything/bacteria/genomic/GCA_008936615.1_ASM893661v1_genomic.csv	quadrupia_database
GCA_008936635.1	/storage/group/izg5139/default/external/quadrupia_database/regex/regexdb_everything/bacteria/genomic/GCA_008936635.1_ASM893663v1_genomic.csv	quadrupia_database
GCA_008936655.1	/storage/group/izg5139/default/external/quadrupia_database/regex/regexdb_everything/bacteria/genomic/GCA_008936655.1_ASM893665v1_genomic.csv	quadrupia_database
GCA_008936675.1	/storage/group/izg5139/default/external/quadrupia_database/regex/regexdb_everything/bacteria/genomic/GCA_008936675.1_ASM893667v1_genomic.csv	quadrupia_database
GCA_008936695.1	/storage/group/izg5139/default/external/quadrupia_database/regex/regexdb_everything/bacteria/genomic/GCA_008936695.1_ASM893669v1_genomic.csv	quadrupia_database
GCA_008936715.1	/storage/group/izg5139/default/external/quadrupia_database/regex/regexdb_everything/bacteria/genomic/GCA_008936715.1_ASM893671v1_genomic.csv	quadrupia_database
GCA_008936735.1	/storage/group/izg5139/default/external/quadrupia_database/regex/regexdb_everything/bacteria/genomic/GCA_008936735.1_ASM893673v1_genomic.csv	quadrupia_database
GCA_008936755.1	/storage/group/izg5139/default/external/quadrupia_database/regex/regexdb_everything/bacteria/genomic/GCA_008936755.1_ASM893675v1_genomic.csv	quadrupia_database
GCA_008936775.1	/storage/group/izg5139/default/external/quadrupia_database/regex/regexdb_everything/bacteria/genomic/GCA_008936775.1_ASM893677v1_genomic.csv	quadrupia_database
GCA_008936795.1	/storage/group/izg5139/default/external/quadrupia_database/regex/regexdb_everything/bacteria/genomic/GCA_008936795.1_ASM893679v1_genomic.csv	quadrupia_database
GCA_008936815.1	/storage/group/izg5139/default/external/quadrupia_database/regex/regexdb_everything/bacteria/genomic/GCA_008936815.1_ASM893681v1_genomic.csv	quadrupia_database
GCA_008936835.1	/storage/group/izg5139/default/external/quadrupia_database/regex/regexdb_everything/bacteria/genomic/GCA_008936835.1_ASM893683v1_genomic.csv	quadrupia_database
GCA_008936855.1	/storage/group/izg5139/default/external/quadrupia_database/regex/regexdb_everything/bacteria/genomic/GCA_008936855.1_ASM893685v1_genomic.csv	quadrupia_database
GCA_008936875.1	/storage/group/izg5139/default/external/quadrupia_database/regex/regexdb_everything/bacteria/genomic/GCA_008936875.1_ASM893687v1_genomic.csv	quadrupia_database
GCA_008936895.1	/storage/group/izg5139/default/external/quadrupia_database/regex/regexdb_everything/bacteria/genomic/GCA_008936895.1_ASM893689v1_genomic.csv	quadrupia_database
GCA_008936915.1	/storage/group/izg5139/default/external/quadrupia_database/regex/regexdb_everything/bacteria/genomic/GCA_008936915.1_ASM893691v1_genomic.csv	quadrupia_database
GCA_008937055.1	/storage/group/izg5139/default/external/quadrupia_database/regex/regexdb_everything/bacteria/genomic/GCA_008937055.1_ASM893705v1_genomic.csv	quadrupia_database
GCA_008937295.1	/storage/group/izg5139/default/external/quadrupia_database/regex/regexdb_everything/bacteria/genomic/GCA_008937295.1_ASM893729v1_genomic.csv	quadrupia_database
GCA_008937415.1	/storage/group/izg5139/default/external/quadrupia_database/regex/regexdb_everything/bacteria/genomic/GCA_008937415.1_ASM893741v1_genomic.csv	quadrupia_database
GCA_008937635.1	/storage/group/izg5139/default/external/quadrupia_database/regex/regexdb_everything/bacteria/genomic/GCA_008937635.1_ASM893763v1_genomic.csv	quadrupia_database
GCA_008937855.1	/storage/group/izg5139/default/external/quadrupia_database/regex/regexdb_everything/bacteria/genomic/GCA_008937855.1_ASM893785v1_genomic.csv	quadrupia_database
GCA_008938015.1	/storage/group/izg5139/default/external/quadrupia_database/regex/regexdb_everything/bacteria/genomic/GCA_008938015.1_ASM893801v1_genomic.csv	quadrupia_database
GCA_008938075.1	/storage/group/izg5139/default/external/quadrupia_database/regex/regexdb_everything/bacteria/genomic/GCA_008938075.1_ASM893807v1_genomic.csv	quadrupia_database
GCA_008938095.1	/storage/group/izg5139/default/external/quadrupia_database/regex/regexdb_everything/bacteria/genomic/GCA_008938095.1_ASM893809v1_genomic.csv	quadrupia_database
GCA_009176875.1	/storage/group/izg5139/default/external/quadrupia_database/regex/regexdb_everything/bacteria/genomic/GCA_009176875.1_ASM917687v1_genomic.csv	quadrupia_database
GCA_009362935.1	/storage/group/izg5139/default/external/quadrupia_database/regex/regexdb_everything/bacteria/genomic/GCA_009362935.1_ASM936293v1_genomic.csv	quadrupia_database
GCA_009496955.1	/storage/group/izg5139/default/external/quadrupia_database/regex/regexdb_everything/bacteria/genomic/GCA_009496955.1_ASM949695v1_genomic.csv	quadrupia_database
GCA_009498295.1	/storage/group/izg5139/default/external/quadrupia_database/regex/regexdb_everything/bacteria/genomic/GCA_009498295.1_ASM949829v1_genomic.csv	quadrupia_database
GCA_009664735.1	/storage/group/izg5139/default/external/quadrupia_database/regex/regexdb_everything/bacteria/genomic/GCA_009664735.1_ASM966473v1_genomic.csv	quadrupia_database
GCA_009728755.1	/storage/group/izg5139/default/external/quadrupia_database/regex/regexdb_everything/bacteria/genomic/GCA_009728755.1_ASM972875v1_genomic.csv	quadrupia_database
GCA_009728775.1	/storage/group/izg5139/default/external/quadrupia_database/regex/regexdb_everything/bacteria/genomic/GCA_009728775.1_ASM972877v1_genomic.csv	quadrupia_database
GCA_009730255.1	/storage/group/izg5139/default/external/quadrupia_database/regex/regexdb_everything/bacteria/genomic/GCA_009730255.1_ASM973025v1_genomic.csv	quadrupia_database
GCA_009730555.1	/storage/group/izg5139/default/external/quadrupia_database/regex/regexdb_everything/bacteria/genomic/GCA_009730555.1_ASM973055v1_genomic.csv	quadrupia_database
GCA_009733885.1	/storage/group/izg5139/default/external/quadrupia_database/regex/regexdb_everything/bacteria/genomic/GCA_009733885.1_ASM973388v1_genomic.csv	quadrupia_database
GCA_009738535.1	/storage/group/izg5139/default/external/quadrupia_database/regex/regexdb_everything/bacteria/genomic/GCA_009738535.1_ASM973853v1_genomic.csv	quadrupia_database
GCA_009739695.1	/storage/group/izg5139/default/external/quadrupia_database/regex/regexdb_everything/bacteria/genomic/GCA_009739695.1_ASM973969v1_genomic.csv	quadrupia_database
GCA_009739755.1	/storage/group/izg5139/default/external/quadrupia_database/regex/regexdb_everything/bacteria/genomic/GCA_009739755.1_ASM973975v1_genomic.csv	quadrupia_database
GCA_009740205.1	/storage/group/izg5139/default/external/quadrupia_database/regex/regexdb_everything/bacteria/genomic/GCA_009740205.1_ASM974020v1_genomic.csv	quadrupia_database
GCA_009796865.1	/storage/group/izg5139/default/external/quadrupia_database/regex/regexdb_everything/bacteria/genomic/GCA_009796865.1_ASM979686v1_genomic.csv	quadrupia_database
GCA_009856565.1	/storage/group/izg5139/default/external/quadrupia_database/regex/regexdb_everything/bacteria/genomic/GCA_009856565.1_ASM985656v1_genomic.csv	quadrupia_database
GCA_009873335.1	/storage/group/izg5139/default/external/quadrupia_database/regex/regexdb_everything/bacteria/genomic/GCA_009873335.1_ASM987333v1_genomic.csv	quadrupia_database
GCA_009911835.1	/storage/group/izg5139/default/external/quadrupia_database/regex/regexdb_everything/bacteria/genomic/GCA_009911835.1_ASM991183v1_genomic.csv	quadrupia_database
GCA_009911965.1	/storage/group/izg5139/default/external/quadrupia_database/regex/regexdb_everything/bacteria/genomic/GCA_009911965.1_ASM991196v1_genomic.csv	quadrupia_database
GCA_009912195.1	/storage/group/izg5139/default/external/quadrupia_database/regex/regexdb_everything/bacteria/genomic/GCA_009912195.1_ASM991219v1_genomic.csv	quadrupia_database
GCA_009912295.1	/storage/group/izg5139/default/external/quadrupia_database/regex/regexdb_everything/bacteria/genomic/GCA_009912295.1_ASM991229v1_genomic.csv	quadrupia_database
GCA_009912415.1	/storage/group/izg5139/default/external/quadrupia_database/regex/regexdb_everything/bacteria/genomic/GCA_009912415.1_ASM991241v1_genomic.csv	quadrupia_database
GCA_009912495.1	/storage/group/izg5139/default/external/quadrupia_database/regex/regexdb_everything/bacteria/genomic/GCA_009912495.1_ASM991249v1_genomic.csv	quadrupia_database
GCA_009912595.1	/storage/group/izg5139/default/external/quadrupia_database/regex/regexdb_everything/bacteria/genomic/GCA_009912595.1_ASM991259v1_genomic.csv	quadrupia_database
GCA_009912655.1	/storage/group/izg5139/default/external/quadrupia_database/regex/regexdb_everything/bacteria/genomic/GCA_009912655.1_ASM991265v1_genomic.csv	quadrupia_database
GCA_009912755.1	/storage/group/izg5139/default/external/quadrupia_database/regex/regexdb_everything/bacteria/genomic/GCA_009912755.1_ASM991275v1_genomic.csv	quadrupia_database
GCA_009912915.1	/storage/group/izg5139/default/external/quadrupia_database/regex/regexdb_everything/bacteria/genomic/GCA_009912915.1_ASM991291v1_genomic.csv	quadrupia_database
GCA_009913015.1	/storage/group/izg5139/default/external/quadrupia_database/regex/regexdb_everything/bacteria/genomic/GCA_009913015.1_ASM991301v1_genomic.csv	quadrupia_database
GCA_009913135.1	/storage/group/izg5139/default/external/quadrupia_database/regex/regexdb_everything/bacteria/genomic/GCA_009913135.1_ASM991313v1_genomic.csv	quadrupia_database
GCA_009913175.1	/storage/group/izg5139/default/external/quadrupia_database/regex/regexdb_everything/bacteria/genomic/GCA_009913175.1_ASM991317v1_genomic.csv	quadrupia_database
GCA_009913195.1	/storage/group/izg5139/default/external/quadrupia_database/regex/regexdb_everything/bacteria/genomic/GCA_009913195.1_ASM991319v1_genomic.csv	quadrupia_database
GCA_009932885.2	/storage/group/izg5139/default/external/quadrupia_database/regex/regexdb_everything/bacteria/genomic/GCA_009932885.2_ASM993288v2_genomic.csv	quadrupia_database
GCA_010233165.1	/storage/group/izg5139/default/external/quadrupia_database/regex/regexdb_everything/bacteria/genomic/GCA_010233165.1_ASM1023316v1_genomic.csv	quadrupia_database
GCA_010365805.1	/storage/group/izg5139/default/external/quadrupia_database/regex/regexdb_everything/bacteria/genomic/GCA_010365805.1_ASM1036580v1_genomic.csv	quadrupia_database
GCA_010586925.1	/storage/group/izg5139/default/external/quadrupia_database/regex/regexdb_everything/bacteria/genomic/GCA_010586925.1_ASM1058692v1_genomic.csv	quadrupia_database
GCA_010587305.1	/storage/group/izg5139/default/external/quadrupia_database/regex/regexdb_everything/bacteria/genomic/GCA_010587305.1_ASM1058730v1_genomic.csv	quadrupia_database
GCA_010669265.1	/storage/group/izg5139/default/external/quadrupia_database/regex/regexdb_everything/bacteria/genomic/GCA_010669265.1_ASM1066926v1_genomic.csv	quadrupia_database
GCA_010748955.1	/storage/group/izg5139/default/external/quadrupia_database/regex/regexdb_everything/bacteria/genomic/GCA_010748955.1_ASM1074895v1_genomic.csv	quadrupia_database
GCA_011032785.1	/storage/group/izg5139/default/external/quadrupia_database/regex/regexdb_everything/bacteria/genomic/GCA_011032785.1_ASM1103278v1_genomic.csv	quadrupia_database
GCA_011035105.1	/storage/group/izg5139/default/external/quadrupia_database/regex/regexdb_everything/bacteria/genomic/GCA_011035105.1_ASM1103510v1_genomic.csv	quadrupia_database
GCA_011035165.1	/storage/group/izg5139/default/external/quadrupia_database/regex/regexdb_everything/bacteria/genomic/GCA_011035165.1_ASM1103516v1_genomic.csv	quadrupia_database
GCA_011058715.1	/storage/group/izg5139/default/external/quadrupia_database/regex/regexdb_everything/bacteria/genomic/GCA_011058715.1_ASM1105871v1_genomic.csv	quadrupia_database
GCA_011058755.1	/storage/group/izg5139/default/external/quadrupia_database/regex/regexdb_everything/bacteria/genomic/GCA_011058755.1_ASM1105875v1_genomic.csv	quadrupia_database
GCA_011058795.1	/storage/group/izg5139/default/external/quadrupia_database/regex/regexdb_everything/bacteria/genomic/GCA_011058795.1_ASM1105879v1_genomic.csv	quadrupia_database
GCA_011064785.1	/storage/group/izg5139/default/external/quadrupia_database/regex/regexdb_everything/bacteria/genomic/GCA_011064785.1_ASM1106478v1_genomic.csv	quadrupia_database
GCA_011065325.1	/storage/group/izg5139/default/external/quadrupia_database/regex/regexdb_everything/bacteria/genomic/GCA_011065325.1_ASM1106532v1_genomic.csv	quadrupia_database
GCA_011082265.1	/storage/group/izg5139/default/external/quadrupia_database/regex/regexdb_everything/bacteria/genomic/GCA_011082265.1_ASM1108226v1_genomic.csv	quadrupia_database
GCA_011193375.1	/storage/group/izg5139/default/external/quadrupia_database/regex/regexdb_everything/bacteria/genomic/GCA_011193375.1_ASM1119337v1_genomic.csv	quadrupia_database
GCA_011383065.1	/storage/group/izg5139/default/external/quadrupia_database/regex/regexdb_everything/bacteria/genomic/GCA_011383065.1_ASM1138306v1_genomic.csv	quadrupia_database
GCA_011464055.1	/storage/group/izg5139/default/external/quadrupia_database/regex/regexdb_everything/bacteria/genomic/GCA_011464055.1_ASM1146405v1_genomic.csv	quadrupia_database
GCA_011464375.1	/storage/group/izg5139/default/external/quadrupia_database/regex/regexdb_everything/bacteria/genomic/GCA_011464375.1_ASM1146437v1_genomic.csv	quadrupia_database
GCA_011464495.1	/storage/group/izg5139/default/external/quadrupia_database/regex/regexdb_everything/bacteria/genomic/GCA_011464495.1_ASM1146449v1_genomic.csv	quadrupia_database
GCA_011464815.1	/storage/group/izg5139/default/external/quadrupia_database/regex/regexdb_everything/bacteria/genomic/GCA_011464815.1_ASM1146481v1_genomic.csv	quadrupia_database
GCA_011464975.1	/storage/group/izg5139/default/external/quadrupia_database/regex/regexdb_everything/bacteria/genomic/GCA_011464975.1_ASM1146497v1_genomic.csv	quadrupia_database
GCA_011752455.1	/storage/group/izg5139/default/external/quadrupia_database/regex/regexdb_everything/bacteria/genomic/GCA_011752455.1_ASM1175245v1_genomic.csv	quadrupia_database
GCA_011752475.1	/storage/group/izg5139/default/external/quadrupia_database/regex/regexdb_everything/bacteria/genomic/GCA_011752475.1_ASM1175247v1_genomic.csv	quadrupia_database
GCA_011784885.1	/storage/group/izg5139/default/external/quadrupia_database/regex/regexdb_everything/bacteria/genomic/GCA_011784885.1_ASM1178488v1_genomic.csv	quadrupia_database
GCA_011996705.1	/storage/group/izg5139/default/external/quadrupia_database/regex/regexdb_everything/bacteria/genomic/GCA_011996705.1_ASM1199670v1_genomic.csv	quadrupia_database
GCA_012044215.1	/storage/group/izg5139/default/external/quadrupia_database/regex/regexdb_everything/bacteria/genomic/GCA_012044215.1_ASM1204421v1_genomic.csv	quadrupia_database
GCA_012220205.1	/storage/group/izg5139/default/external/quadrupia_database/regex/regexdb_everything/bacteria/genomic/GCA_012220205.1_ASM1222020v1_genomic.csv	quadrupia_database
GCA_012222825.1	/storage/group/izg5139/default/external/quadrupia_database/regex/regexdb_everything/bacteria/genomic/GCA_012222825.1_ASM1222282v1_genomic.csv	quadrupia_database
GCA_012224145.1	/storage/group/izg5139/default/external/quadrupia_database/regex/regexdb_everything/bacteria/genomic/GCA_012224145.1_ASM1222414v1_genomic.csv	quadrupia_database
GCA_012224275.1	/storage/group/izg5139/default/external/quadrupia_database/regex/regexdb_everything/bacteria/genomic/GCA_012224275.1_ASM1222427v1_genomic.csv	quadrupia_database
GCA_012224465.1	/storage/group/izg5139/default/external/quadrupia_database/regex/regexdb_everything/bacteria/genomic/GCA_012224465.1_ASM1222446v1_genomic.csv	quadrupia_database
GCA_012224585.1	/storage/group/izg5139/default/external/quadrupia_database/regex/regexdb_everything/bacteria/genomic/GCA_012224585.1_ASM1222458v1_genomic.csv	quadrupia_database
GCA_012224765.1	/storage/group/izg5139/default/external/quadrupia_database/regex/regexdb_everything/bacteria/genomic/GCA_012224765.1_ASM1222476v1_genomic.csv	quadrupia_database
GCA_012225225.1	/storage/group/izg5139/default/external/quadrupia_database/regex/regexdb_everything/bacteria/genomic/GCA_012225225.1_ASM1222522v1_genomic.csv	quadrupia_database
GCA_012225685.1	/storage/group/izg5139/default/external/quadrupia_database/regex/regexdb_everything/bacteria/genomic/GCA_012225685.1_ASM1222568v1_genomic.csv	quadrupia_database
GCA_012516495.1	/storage/group/izg5139/default/external/quadrupia_database/regex/regexdb_everything/bacteria/genomic/GCA_012516495.1_ASM1251649v1_genomic.csv	quadrupia_database
GCA_012562765.1	/storage/group/izg5139/default/external/quadrupia_database/regex/regexdb_everything/bacteria/genomic/GCA_012562765.1_ASM1256276v1_genomic.csv	quadrupia_database
GCA_012851115.1	/storage/group/izg5139/default/external/quadrupia_database/regex/regexdb_everything/bacteria/genomic/GCA_012851115.1_ASM1285111v1_genomic.csv	quadrupia_database
GCA_012889875.1	/storage/group/izg5139/default/external/quadrupia_database/regex/regexdb_everything/bacteria/genomic/GCA_012889875.1_ASM1288987v1_genomic.csv	quadrupia_database
GCA_012898015.1	/storage/group/izg5139/default/external/quadrupia_database/regex/regexdb_everything/bacteria/genomic/GCA_012898015.1_ASM1289801v1_genomic.csv	quadrupia_database
GCA_012923625.1	/storage/group/izg5139/default/external/quadrupia_database/regex/regexdb_everything/bacteria/genomic/GCA_012923625.1_ASM1292362v1_genomic.csv	quadrupia_database
GCA_012923645.1	/storage/group/izg5139/default/external/quadrupia_database/regex/regexdb_everything/bacteria/genomic/GCA_012923645.1_ASM1292364v1_genomic.csv	quadrupia_database
GCA_012923665.1	/storage/group/izg5139/default/external/quadrupia_database/regex/regexdb_everything/bacteria/genomic/GCA_012923665.1_ASM1292366v1_genomic.csv	quadrupia_database
GCA_012923685.1	/storage/group/izg5139/default/external/quadrupia_database/regex/regexdb_everything/bacteria/genomic/GCA_012923685.1_ASM1292368v1_genomic.csv	quadrupia_database
GCA_012923705.1	/storage/group/izg5139/default/external/quadrupia_database/regex/regexdb_everything/bacteria/genomic/GCA_012923705.1_ASM1292370v1_genomic.csv	quadrupia_database
GCA_012923725.1	/storage/group/izg5139/default/external/quadrupia_database/regex/regexdb_everything/bacteria/genomic/GCA_012923725.1_ASM1292372v1_genomic.csv	quadrupia_database
GCA_012923745.1	/storage/group/izg5139/default/external/quadrupia_database/regex/regexdb_everything/bacteria/genomic/GCA_012923745.1_ASM1292374v1_genomic.csv	quadrupia_database
GCA_012934855.1	/storage/group/izg5139/default/external/quadrupia_database/regex/regexdb_everything/bacteria/genomic/GCA_012934855.1_ASM1293485v1_genomic.csv	quadrupia_database
GCA_012974825.1	/storage/group/izg5139/default/external/quadrupia_database/regex/regexdb_everything/bacteria/genomic/GCA_012974825.1_ASM1297482v1_genomic.csv	quadrupia_database
GCA_013000945.1	/storage/group/izg5139/default/external/quadrupia_database/regex/regexdb_everything/bacteria/genomic/GCA_013000945.1_ASM1300094v1_genomic.csv	quadrupia_database
GCA_013004085.1	/storage/group/izg5139/default/external/quadrupia_database/regex/regexdb_everything/bacteria/genomic/GCA_013004085.1_ASM1300408v1_genomic.csv	quadrupia_database
GCA_013008375.1	/storage/group/izg5139/default/external/quadrupia_database/regex/regexdb_everything/bacteria/genomic/GCA_013008375.1_ASM1300837v1_genomic.csv	quadrupia_database
GCA_013008635.1	/storage/group/izg5139/default/external/quadrupia_database/regex/regexdb_everything/bacteria/genomic/GCA_013008635.1_ASM1300863v1_genomic.csv	quadrupia_database
GCA_013008815.1	/storage/group/izg5139/default/external/quadrupia_database/regex/regexdb_everything/bacteria/genomic/GCA_013008815.1_ASM1300881v1_genomic.csv	quadrupia_database
GCA_013046825.1	/storage/group/izg5139/default/external/quadrupia_database/regex/regexdb_everything/bacteria/genomic/GCA_013046825.1_ASM1304682v1_genomic.csv	quadrupia_database
GCA_013046865.1	/storage/group/izg5139/default/external/quadrupia_database/regex/regexdb_everything/bacteria/genomic/GCA_013046865.1_ASM1304686v1_genomic.csv	quadrupia_database
GCA_013046885.1	/storage/group/izg5139/default/external/quadrupia_database/regex/regexdb_everything/bacteria/genomic/GCA_013046885.1_ASM1304688v1_genomic.csv	quadrupia_database
GCA_013187685.1	/storage/group/izg5139/default/external/quadrupia_database/regex/regexdb_everything/bacteria/genomic/GCA_013187685.1_ASM1318768v1_genomic.csv	quadrupia_database
GCA_013201605.1	/storage/group/izg5139/default/external/quadrupia_database/regex/regexdb_everything/bacteria/genomic/GCA_013201605.1_ASM1320160v1_genomic.csv	quadrupia_database
GCA_013201725.1	/storage/group/izg5139/default/external/quadrupia_database/regex/regexdb_everything/bacteria/genomic/GCA_013201725.1_ASM1320172v1_genomic.csv	quadrupia_database
GCA_013201825.1	/storage/group/izg5139/default/external/quadrupia_database/regex/regexdb_everything/bacteria/genomic/GCA_013201825.1_ASM1320182v1_genomic.csv	quadrupia_database
GCA_013201895.1	/storage/group/izg5139/default/external/quadrupia_database/regex/regexdb_everything/bacteria/genomic/GCA_013201895.1_ASM1320189v1_genomic.csv	quadrupia_database
GCA_013201935.1	/storage/group/izg5139/default/external/quadrupia_database/regex/regexdb_everything/bacteria/genomic/GCA_013201935.1_ASM1320193v1_genomic.csv	quadrupia_database
GCA_013267495.1	/storage/group/izg5139/default/external/quadrupia_database/regex/regexdb_everything/bacteria/genomic/GCA_013267495.1_ASM1326749v1_genomic.csv	quadrupia_database
GCA_013267535.1	/storage/group/izg5139/default/external/quadrupia_database/regex/regexdb_everything/bacteria/genomic/GCA_013267535.1_ASM1326753v1_genomic.csv	quadrupia_database
GCA_013267575.1	/storage/group/izg5139/default/external/quadrupia_database/regex/regexdb_everything/bacteria/genomic/GCA_013267575.1_ASM1326757v1_genomic.csv	quadrupia_database
GCA_013305885.1	/storage/group/izg5139/default/external/quadrupia_database/regex/regexdb_everything/bacteria/genomic/GCA_013305885.1_ASM1330588v1_genomic.csv	quadrupia_database
GCA_013305905.1	/storage/group/izg5139/default/external/quadrupia_database/regex/regexdb_everything/bacteria/genomic/GCA_013305905.1_ASM1330590v1_genomic.csv	quadrupia_database
GCA_013307285.1	/storage/group/izg5139/default/external/quadrupia_database/regex/regexdb_everything/bacteria/genomic/GCA_013307285.1_ASM1330728v1_genomic.csv	quadrupia_database
GCA_013341395.1	/storage/group/izg5139/default/external/quadrupia_database/regex/regexdb_everything/bacteria/genomic/GCA_013341395.1_ASM1334139v1_genomic.csv	quadrupia_database
GCA_013341455.1	/storage/group/izg5139/default/external/quadrupia_database/regex/regexdb_everything/bacteria/genomic/GCA_013341455.1_ASM1334145v1_genomic.csv	quadrupia_database
GCA_013342945.1	/storage/group/izg5139/default/external/quadrupia_database/regex/regexdb_everything/bacteria/genomic/GCA_013342945.1_ASM1334294v1_genomic.csv	quadrupia_database
GCA_013348745.1	/storage/group/izg5139/default/external/quadrupia_database/regex/regexdb_everything/bacteria/genomic/GCA_013348745.1_ASM1334874v1_genomic.csv	quadrupia_database
GCA_013348825.1	/storage/group/izg5139/default/external/quadrupia_database/regex/regexdb_everything/bacteria/genomic/GCA_013348825.1_ASM1334882v1_genomic.csv	quadrupia_database
GCA_013365435.1	/storage/group/izg5139/default/external/quadrupia_database/regex/regexdb_everything/bacteria/genomic/GCA_013365435.1_ASM1336543v1_genomic.csv	quadrupia_database
GCA_013368035.1	/storage/group/izg5139/default/external/quadrupia_database/regex/regexdb_everything/bacteria/genomic/GCA_013368035.1_ASM1336803v1_genomic.csv	quadrupia_database
GCA_013389715.1	/storage/group/izg5139/default/external/quadrupia_database/regex/regexdb_everything/bacteria/genomic/GCA_013389715.1_ASM1338971v1_genomic.csv	quadrupia_database
GCA_013414865.1	/storage/group/izg5139/default/external/quadrupia_database/regex/regexdb_everything/bacteria/genomic/GCA_013414865.1_ASM1341486v1_genomic.csv	quadrupia_database
GCA_013415975.1	/storage/group/izg5139/default/external/quadrupia_database/regex/regexdb_everything/bacteria/genomic/GCA_013415975.1_ASM1341597v1_genomic.csv	quadrupia_database
GCA_013415995.1	/storage/group/izg5139/default/external/quadrupia_database/regex/regexdb_everything/bacteria/genomic/GCA_013415995.1_ASM1341599v1_genomic.csv	quadrupia_database
GCA_013426235.1	/storage/group/izg5139/default/external/quadrupia_database/regex/regexdb_everything/bacteria/genomic/GCA_013426235.1_ASM1342623v1_genomic.csv	quadrupia_database
GCA_013460375.1	/storage/group/izg5139/default/external/quadrupia_database/regex/regexdb_everything/bacteria/genomic/GCA_013460375.1_ASM1346037v1_genomic.csv	quadrupia_database
GCA_013745115.1	/storage/group/izg5139/default/external/quadrupia_database/regex/regexdb_everything/bacteria/genomic/GCA_013745115.1_ASM1374511v1_genomic.csv	quadrupia_database
GCA_013822985.1	/storage/group/izg5139/default/external/quadrupia_database/regex/regexdb_everything/bacteria/genomic/GCA_013822985.1_ASM1382298v1_genomic.csv	quadrupia_database
GCA_014152565.1	/storage/group/izg5139/default/external/quadrupia_database/regex/regexdb_everything/bacteria/genomic/GCA_014152565.1_ASM1415256v1_genomic.csv	quadrupia_database
GCA_014211855.1	/storage/group/izg5139/default/external/quadrupia_database/regex/regexdb_everything/bacteria/genomic/GCA_014211855.1_ASM1421185v1_genomic.csv	quadrupia_database
GCA_014211875.1	/storage/group/izg5139/default/external/quadrupia_database/regex/regexdb_everything/bacteria/genomic/GCA_014211875.1_ASM1421187v1_genomic.csv	quadrupia_database
GCA_014217355.1	/storage/group/izg5139/default/external/quadrupia_database/regex/regexdb_everything/bacteria/genomic/GCA_014217355.1_ASM1421735v1_genomic.csv	quadrupia_database
GCA_014236775.1	/storage/group/izg5139/default/external/quadrupia_database/regex/regexdb_everything/bacteria/genomic/GCA_014236775.1_ASM1423677v1_genomic.csv	quadrupia_database
GCA_014251255.1	/storage/group/izg5139/default/external/quadrupia_database/regex/regexdb_everything/bacteria/genomic/GCA_014251255.1_ASM1425125v1_genomic.csv	quadrupia_database
GCA_014251815.1	/storage/group/izg5139/default/external/quadrupia_database/regex/regexdb_everything/bacteria/genomic/GCA_014251815.1_ASM1425181v1_genomic.csv	quadrupia_database
GCA_014251975.1	/storage/group/izg5139/default/external/quadrupia_database/regex/regexdb_everything/bacteria/genomic/GCA_014251975.1_ASM1425197v1_genomic.csv	quadrupia_database
GCA_014252255.1	/storage/group/izg5139/default/external/quadrupia_database/regex/regexdb_everything/bacteria/genomic/GCA_014252255.1_ASM1425225v1_genomic.csv	quadrupia_database
GCA_014334715.1	/storage/group/izg5139/default/external/quadrupia_database/regex/regexdb_everything/bacteria/genomic/GCA_014334715.1_ASM1433471v1_genomic.csv	quadrupia_database
GCA_014352895.1	/storage/group/izg5139/default/external/quadrupia_database/regex/regexdb_everything/bacteria/genomic/GCA_014352895.1_ASM1435289v1_genomic.csv	quadrupia_database
GCA_014622685.1	/storage/group/izg5139/default/external/quadrupia_database/regex/regexdb_everything/bacteria/genomic/GCA_014622685.1_ASM1462268v1_genomic.csv	quadrupia_database
GCA_014622945.2	/storage/group/izg5139/default/external/quadrupia_database/regex/regexdb_everything/bacteria/genomic/GCA_014622945.2_ASM1462294v2_genomic.csv	quadrupia_database
GCA_014696255.2	/storage/group/izg5139/default/external/quadrupia_database/regex/regexdb_everything/bacteria/genomic/GCA_014696255.2_ASM1469625v2_genomic.csv	quadrupia_database
GCA_014696415.2	/storage/group/izg5139/default/external/quadrupia_database/regex/regexdb_everything/bacteria/genomic/GCA_014696415.2_ASM1469641v2_genomic.csv	quadrupia_database
GCA_014696535.2	/storage/group/izg5139/default/external/quadrupia_database/regex/regexdb_everything/bacteria/genomic/GCA_014696535.2_ASM1469653v2_genomic.csv	quadrupia_database
GCA_014696685.2	/storage/group/izg5139/default/external/quadrupia_database/regex/regexdb_everything/bacteria/genomic/GCA_014696685.2_ASM1469668v2_genomic.csv	quadrupia_database
GCA_014696835.2	/storage/group/izg5139/default/external/quadrupia_database/regex/regexdb_everything/bacteria/genomic/GCA_014696835.2_ASM1469683v2_genomic.csv	quadrupia_database
GCA_014696975.2	/storage/group/izg5139/default/external/quadrupia_database/regex/regexdb_everything/bacteria/genomic/GCA_014696975.2_ASM1469697v2_genomic.csv	quadrupia_database
GCA_014701195.1	/storage/group/izg5139/default/external/quadrupia_database/regex/regexdb_everything/bacteria/genomic/GCA_014701195.1_ASM1470119v1_genomic.csv	quadrupia_database
GCA_014725515.1	/storage/group/izg5139/default/external/quadrupia_database/regex/regexdb_everything/bacteria/genomic/GCA_014725515.1_ASM1472551v1_genomic.csv	quadrupia_database
GCA_014725535.1	/storage/group/izg5139/default/external/quadrupia_database/regex/regexdb_everything/bacteria/genomic/GCA_014725535.1_ASM1472553v1_genomic.csv	quadrupia_database
GCA_014725555.1	/storage/group/izg5139/default/external/quadrupia_database/regex/regexdb_everything/bacteria/genomic/GCA_014725555.1_ASM1472555v1_genomic.csv	quadrupia_database
GCA_014725575.1	/storage/group/izg5139/default/external/quadrupia_database/regex/regexdb_everything/bacteria/genomic/GCA_014725575.1_ASM1472557v1_genomic.csv	quadrupia_database
GCA_014725595.1	/storage/group/izg5139/default/external/quadrupia_database/regex/regexdb_everything/bacteria/genomic/GCA_014725595.1_ASM1472559v1_genomic.csv	quadrupia_database
GCA_014725615.1	/storage/group/izg5139/default/external/quadrupia_database/regex/regexdb_everything/bacteria/genomic/GCA_014725615.1_ASM1472561v1_genomic.csv	quadrupia_database
GCA_014725635.1	/storage/group/izg5139/default/external/quadrupia_database/regex/regexdb_everything/bacteria/genomic/GCA_014725635.1_ASM1472563v1_genomic.csv	quadrupia_database
GCA_014725655.1	/storage/group/izg5139/default/external/quadrupia_database/regex/regexdb_everything/bacteria/genomic/GCA_014725655.1_ASM1472565v1_genomic.csv	quadrupia_database
GCA_014725675.1	/storage/group/izg5139/default/external/quadrupia_database/regex/regexdb_everything/bacteria/genomic/GCA_014725675.1_ASM1472567v1_genomic.csv	quadrupia_database
GCA_014725935.1	/storage/group/izg5139/default/external/quadrupia_database/regex/regexdb_everything/bacteria/genomic/GCA_014725935.1_ASM1472593v1_genomic.csv	quadrupia_database
GCA_014725955.1	/storage/group/izg5139/default/external/quadrupia_database/regex/regexdb_everything/bacteria/genomic/GCA_014725955.1_ASM1472595v1_genomic.csv	quadrupia_database
GCA_014725975.1	/storage/group/izg5139/default/external/quadrupia_database/regex/regexdb_everything/bacteria/genomic/GCA_014725975.1_ASM1472597v1_genomic.csv	quadrupia_database
GCA_014725995.1	/storage/group/izg5139/default/external/quadrupia_database/regex/regexdb_everything/bacteria/genomic/GCA_014725995.1_ASM1472599v1_genomic.csv	quadrupia_database
GCA_014726015.1	/storage/group/izg5139/default/external/quadrupia_database/regex/regexdb_everything/bacteria/genomic/GCA_014726015.1_ASM1472601v1_genomic.csv	quadrupia_database
GCA_014726035.1	/storage/group/izg5139/default/external/quadrupia_database/regex/regexdb_everything/bacteria/genomic/GCA_014726035.1_ASM1472603v1_genomic.csv	quadrupia_database
GCA_014726055.1	/storage/group/izg5139/default/external/quadrupia_database/regex/regexdb_everything/bacteria/genomic/GCA_014726055.1_ASM1472605v1_genomic.csv	quadrupia_database
GCA_014726075.1	/storage/group/izg5139/default/external/quadrupia_database/regex/regexdb_everything/bacteria/genomic/GCA_014726075.1_ASM1472607v1_genomic.csv	quadrupia_database
GCA_014726095.1	/storage/group/izg5139/default/external/quadrupia_database/regex/regexdb_everything/bacteria/genomic/GCA_014726095.1_ASM1472609v1_genomic.csv	quadrupia_database
GCA_014726115.1	/storage/group/izg5139/default/external/quadrupia_database/regex/regexdb_everything/bacteria/genomic/GCA_014726115.1_ASM1472611v1_genomic.csv	quadrupia_database
GCA_014726135.1	/storage/group/izg5139/default/external/quadrupia_database/regex/regexdb_everything/bacteria/genomic/GCA_014726135.1_ASM1472613v1_genomic.csv	quadrupia_database
GCA_014726155.1	/storage/group/izg5139/default/external/quadrupia_database/regex/regexdb_everything/bacteria/genomic/GCA_014726155.1_ASM1472615v1_genomic.csv	quadrupia_database
GCA_014726175.1	/storage/group/izg5139/default/external/quadrupia_database/regex/regexdb_everything/bacteria/genomic/GCA_014726175.1_ASM1472617v1_genomic.csv	quadrupia_database
GCA_014726195.1	/storage/group/izg5139/default/external/quadrupia_database/regex/regexdb_everything/bacteria/genomic/GCA_014726195.1_ASM1472619v1_genomic.csv	quadrupia_database
GCA_014726215.1	/storage/group/izg5139/default/external/quadrupia_database/regex/regexdb_everything/bacteria/genomic/GCA_014726215.1_ASM1472621v1_genomic.csv	quadrupia_database
GCA_014726235.1	/storage/group/izg5139/default/external/quadrupia_database/regex/regexdb_everything/bacteria/genomic/GCA_014726235.1_ASM1472623v1_genomic.csv	quadrupia_database
GCA_014726255.1	/storage/group/izg5139/default/external/quadrupia_database/regex/regexdb_everything/bacteria/genomic/GCA_014726255.1_ASM1472625v1_genomic.csv	quadrupia_database
GCA_014726275.1	/storage/group/izg5139/default/external/quadrupia_database/regex/regexdb_everything/bacteria/genomic/GCA_014726275.1_ASM1472627v1_genomic.csv	quadrupia_database
GCA_014726295.1	/storage/group/izg5139/default/external/quadrupia_database/regex/regexdb_everything/bacteria/genomic/GCA_014726295.1_ASM1472629v1_genomic.csv	quadrupia_database
GCA_014726315.1	/storage/group/izg5139/default/external/quadrupia_database/regex/regexdb_everything/bacteria/genomic/GCA_014726315.1_ASM1472631v1_genomic.csv	quadrupia_database
GCA_014726335.1	/storage/group/izg5139/default/external/quadrupia_database/regex/regexdb_everything/bacteria/genomic/GCA_014726335.1_ASM1472633v1_genomic.csv	quadrupia_database
GCA_014726355.1	/storage/group/izg5139/default/external/quadrupia_database/regex/regexdb_everything/bacteria/genomic/GCA_014726355.1_ASM1472635v1_genomic.csv	quadrupia_database
GCA_014726375.1	/storage/group/izg5139/default/external/quadrupia_database/regex/regexdb_everything/bacteria/genomic/GCA_014726375.1_ASM1472637v1_genomic.csv	quadrupia_database
GCA_014726395.1	/storage/group/izg5139/default/external/quadrupia_database/regex/regexdb_everything/bacteria/genomic/GCA_014726395.1_ASM1472639v1_genomic.csv	quadrupia_database
GCA_014726415.1	/storage/group/izg5139/default/external/quadrupia_database/regex/regexdb_everything/bacteria/genomic/GCA_014726415.1_ASM1472641v1_genomic.csv	quadrupia_database
GCA_014726435.1	/storage/group/izg5139/default/external/quadrupia_database/regex/regexdb_everything/bacteria/genomic/GCA_014726435.1_ASM1472643v1_genomic.csv	quadrupia_database
GCA_014726455.1	/storage/group/izg5139/default/external/quadrupia_database/regex/regexdb_everything/bacteria/genomic/GCA_014726455.1_ASM1472645v1_genomic.csv	quadrupia_database
GCA_014726475.1	/storage/group/izg5139/default/external/quadrupia_database/regex/regexdb_everything/bacteria/genomic/GCA_014726475.1_ASM1472647v1_genomic.csv	quadrupia_database
GCA_014726495.1	/storage/group/izg5139/default/external/quadrupia_database/regex/regexdb_everything/bacteria/genomic/GCA_014726495.1_ASM1472649v1_genomic.csv	quadrupia_database
GCA_014726515.1	/storage/group/izg5139/default/external/quadrupia_database/regex/regexdb_everything/bacteria/genomic/GCA_014726515.1_ASM1472651v1_genomic.csv	quadrupia_database
GCA_014726535.1	/storage/group/izg5139/default/external/quadrupia_database/regex/regexdb_everything/bacteria/genomic/GCA_014726535.1_ASM1472653v1_genomic.csv	quadrupia_database
GCA_014726555.1	/storage/group/izg5139/default/external/quadrupia_database/regex/regexdb_everything/bacteria/genomic/GCA_014726555.1_ASM1472655v1_genomic.csv	quadrupia_database
GCA_014726575.1	/storage/group/izg5139/default/external/quadrupia_database/regex/regexdb_everything/bacteria/genomic/GCA_014726575.1_ASM1472657v1_genomic.csv	quadrupia_database
GCA_014726595.1	/storage/group/izg5139/default/external/quadrupia_database/regex/regexdb_everything/bacteria/genomic/GCA_014726595.1_ASM1472659v1_genomic.csv	quadrupia_database
GCA_014726615.1	/storage/group/izg5139/default/external/quadrupia_database/regex/regexdb_everything/bacteria/genomic/GCA_014726615.1_ASM1472661v1_genomic.csv	quadrupia_database
GCA_014726635.1	/storage/group/izg5139/default/external/quadrupia_database/regex/regexdb_everything/bacteria/genomic/GCA_014726635.1_ASM1472663v1_genomic.csv	quadrupia_database
GCA_014726655.1	/storage/group/izg5139/default/external/quadrupia_database/regex/regexdb_everything/bacteria/genomic/GCA_014726655.1_ASM1472665v1_genomic.csv	quadrupia_database
GCA_014726675.1	/storage/group/izg5139/default/external/quadrupia_database/regex/regexdb_everything/bacteria/genomic/GCA_014726675.1_ASM1472667v1_genomic.csv	quadrupia_database
GCA_014726695.1	/storage/group/izg5139/default/external/quadrupia_database/regex/regexdb_everything/bacteria/genomic/GCA_014726695.1_ASM1472669v1_genomic.csv	quadrupia_database
GCA_014726715.1	/storage/group/izg5139/default/external/quadrupia_database/regex/regexdb_everything/bacteria/genomic/GCA_014726715.1_ASM1472671v1_genomic.csv	quadrupia_database
GCA_014726735.1	/storage/group/izg5139/default/external/quadrupia_database/regex/regexdb_everything/bacteria/genomic/GCA_014726735.1_ASM1472673v1_genomic.csv	quadrupia_database
GCA_014726775.1	/storage/group/izg5139/default/external/quadrupia_database/regex/regexdb_everything/bacteria/genomic/GCA_014726775.1_ASM1472677v1_genomic.csv	quadrupia_database
GCA_014726805.1	/storage/group/izg5139/default/external/quadrupia_database/regex/regexdb_everything/bacteria/genomic/GCA_014726805.1_ASM1472680v1_genomic.csv	quadrupia_database
GCA_014726825.1	/storage/group/izg5139/default/external/quadrupia_database/regex/regexdb_everything/bacteria/genomic/GCA_014726825.1_ASM1472682v1_genomic.csv	quadrupia_database
GCA_014726845.1	/storage/group/izg5139/default/external/quadrupia_database/regex/regexdb_everything/bacteria/genomic/GCA_014726845.1_ASM1472684v1_genomic.csv	quadrupia_database
GCA_014726875.1	/storage/group/izg5139/default/external/quadrupia_database/regex/regexdb_everything/bacteria/genomic/GCA_014726875.1_ASM1472687v1_genomic.csv	quadrupia_database
GCA_014726895.1	/storage/group/izg5139/default/external/quadrupia_database/regex/regexdb_everything/bacteria/genomic/GCA_014726895.1_ASM1472689v1_genomic.csv	quadrupia_database
GCA_014726915.1	/storage/group/izg5139/default/external/quadrupia_database/regex/regexdb_everything/bacteria/genomic/GCA_014726915.1_ASM1472691v1_genomic.csv	quadrupia_database
GCA_014726935.1	/storage/group/izg5139/default/external/quadrupia_database/regex/regexdb_everything/bacteria/genomic/GCA_014726935.1_ASM1472693v1_genomic.csv	quadrupia_database
GCA_014726955.1	/storage/group/izg5139/default/external/quadrupia_database/regex/regexdb_everything/bacteria/genomic/GCA_014726955.1_ASM1472695v1_genomic.csv	quadrupia_database
GCA_014726975.1	/storage/group/izg5139/default/external/quadrupia_database/regex/regexdb_everything/bacteria/genomic/GCA_014726975.1_ASM1472697v1_genomic.csv	quadrupia_database
GCA_014726995.1	/storage/group/izg5139/default/external/quadrupia_database/regex/regexdb_everything/bacteria/genomic/GCA_014726995.1_ASM1472699v1_genomic.csv	quadrupia_database
GCA_014727015.1	/storage/group/izg5139/default/external/quadrupia_database/regex/regexdb_everything/bacteria/genomic/GCA_014727015.1_ASM1472701v1_genomic.csv	quadrupia_database
GCA_014727035.1	/storage/group/izg5139/default/external/quadrupia_database/regex/regexdb_everything/bacteria/genomic/GCA_014727035.1_ASM1472703v1_genomic.csv	quadrupia_database
GCA_014727055.1	/storage/group/izg5139/default/external/quadrupia_database/regex/regexdb_everything/bacteria/genomic/GCA_014727055.1_ASM1472705v1_genomic.csv	quadrupia_database
GCA_014727075.1	/storage/group/izg5139/default/external/quadrupia_database/regex/regexdb_everything/bacteria/genomic/GCA_014727075.1_ASM1472707v1_genomic.csv	quadrupia_database
GCA_014727095.1	/storage/group/izg5139/default/external/quadrupia_database/regex/regexdb_everything/bacteria/genomic/GCA_014727095.1_ASM1472709v1_genomic.csv	quadrupia_database
GCA_014727115.1	/storage/group/izg5139/default/external/quadrupia_database/regex/regexdb_everything/bacteria/genomic/GCA_014727115.1_ASM1472711v1_genomic.csv	quadrupia_database
GCA_014727135.1	/storage/group/izg5139/default/external/quadrupia_database/regex/regexdb_everything/bacteria/genomic/GCA_014727135.1_ASM1472713v1_genomic.csv	quadrupia_database
GCA_014727155.1	/storage/group/izg5139/default/external/quadrupia_database/regex/regexdb_everything/bacteria/genomic/GCA_014727155.1_ASM1472715v1_genomic.csv	quadrupia_database
GCA_014727175.1	/storage/group/izg5139/default/external/quadrupia_database/regex/regexdb_everything/bacteria/genomic/GCA_014727175.1_ASM1472717v1_genomic.csv	quadrupia_database
GCA_014727195.1	/storage/group/izg5139/default/external/quadrupia_database/regex/regexdb_everything/bacteria/genomic/GCA_014727195.1_ASM1472719v1_genomic.csv	quadrupia_database
GCA_014727235.1	/storage/group/izg5139/default/external/quadrupia_database/regex/regexdb_everything/bacteria/genomic/GCA_014727235.1_ASM1472723v1_genomic.csv	quadrupia_database
GCA_014727255.1	/storage/group/izg5139/default/external/quadrupia_database/regex/regexdb_everything/bacteria/genomic/GCA_014727255.1_ASM1472725v1_genomic.csv	quadrupia_database
GCA_014727275.1	/storage/group/izg5139/default/external/quadrupia_database/regex/regexdb_everything/bacteria/genomic/GCA_014727275.1_ASM1472727v1_genomic.csv	quadrupia_database
GCA_014727295.1	/storage/group/izg5139/default/external/quadrupia_database/regex/regexdb_everything/bacteria/genomic/GCA_014727295.1_ASM1472729v1_genomic.csv	quadrupia_database
GCA_014727315.1	/storage/group/izg5139/default/external/quadrupia_database/regex/regexdb_everything/bacteria/genomic/GCA_014727315.1_ASM1472731v1_genomic.csv	quadrupia_database
GCA_014727335.1	/storage/group/izg5139/default/external/quadrupia_database/regex/regexdb_everything/bacteria/genomic/GCA_014727335.1_ASM1472733v1_genomic.csv	quadrupia_database
GCA_014727355.1	/storage/group/izg5139/default/external/quadrupia_database/regex/regexdb_everything/bacteria/genomic/GCA_014727355.1_ASM1472735v1_genomic.csv	quadrupia_database
GCA_014727375.1	/storage/group/izg5139/default/external/quadrupia_database/regex/regexdb_everything/bacteria/genomic/GCA_014727375.1_ASM1472737v1_genomic.csv	quadrupia_database
GCA_014727395.1	/storage/group/izg5139/default/external/quadrupia_database/regex/regexdb_everything/bacteria/genomic/GCA_014727395.1_ASM1472739v1_genomic.csv	quadrupia_database
GCA_014727415.1	/storage/group/izg5139/default/external/quadrupia_database/regex/regexdb_everything/bacteria/genomic/GCA_014727415.1_ASM1472741v1_genomic.csv	quadrupia_database
GCA_014727435.1	/storage/group/izg5139/default/external/quadrupia_database/regex/regexdb_everything/bacteria/genomic/GCA_014727435.1_ASM1472743v1_genomic.csv	quadrupia_database
GCA_014727455.1	/storage/group/izg5139/default/external/quadrupia_database/regex/regexdb_everything/bacteria/genomic/GCA_014727455.1_ASM1472745v1_genomic.csv	quadrupia_database
GCA_014727475.1	/storage/group/izg5139/default/external/quadrupia_database/regex/regexdb_everything/bacteria/genomic/GCA_014727475.1_ASM1472747v1_genomic.csv	quadrupia_database
GCA_014727495.1	/storage/group/izg5139/default/external/quadrupia_database/regex/regexdb_everything/bacteria/genomic/GCA_014727495.1_ASM1472749v1_genomic.csv	quadrupia_database
GCA_014727515.1	/storage/group/izg5139/default/external/quadrupia_database/regex/regexdb_everything/bacteria/genomic/GCA_014727515.1_ASM1472751v1_genomic.csv	quadrupia_database
GCA_014727535.1	/storage/group/izg5139/default/external/quadrupia_database/regex/regexdb_everything/bacteria/genomic/GCA_014727535.1_ASM1472753v1_genomic.csv	quadrupia_database
GCA_014727555.1	/storage/group/izg5139/default/external/quadrupia_database/regex/regexdb_everything/bacteria/genomic/GCA_014727555.1_ASM1472755v1_genomic.csv	quadrupia_database
GCA_014727575.1	/storage/group/izg5139/default/external/quadrupia_database/regex/regexdb_everything/bacteria/genomic/GCA_014727575.1_ASM1472757v1_genomic.csv	quadrupia_database
GCA_014727595.1	/storage/group/izg5139/default/external/quadrupia_database/regex/regexdb_everything/bacteria/genomic/GCA_014727595.1_ASM1472759v1_genomic.csv	quadrupia_database
GCA_014727615.1	/storage/group/izg5139/default/external/quadrupia_database/regex/regexdb_everything/bacteria/genomic/GCA_014727615.1_ASM1472761v1_genomic.csv	quadrupia_database
GCA_014727635.1	/storage/group/izg5139/default/external/quadrupia_database/regex/regexdb_everything/bacteria/genomic/GCA_014727635.1_ASM1472763v1_genomic.csv	quadrupia_database
GCA_014727655.1	/storage/group/izg5139/default/external/quadrupia_database/regex/regexdb_everything/bacteria/genomic/GCA_014727655.1_ASM1472765v1_genomic.csv	quadrupia_database
GCA_014727675.1	/storage/group/izg5139/default/external/quadrupia_database/regex/regexdb_everything/bacteria/genomic/GCA_014727675.1_ASM1472767v1_genomic.csv	quadrupia_database
GCA_014727695.1	/storage/group/izg5139/default/external/quadrupia_database/regex/regexdb_everything/bacteria/genomic/GCA_014727695.1_ASM1472769v1_genomic.csv	quadrupia_database
GCA_014727715.1	/storage/group/izg5139/default/external/quadrupia_database/regex/regexdb_everything/bacteria/genomic/GCA_014727715.1_ASM1472771v1_genomic.csv	quadrupia_database
GCA_014727735.1	/storage/group/izg5139/default/external/quadrupia_database/regex/regexdb_everything/bacteria/genomic/GCA_014727735.1_ASM1472773v1_genomic.csv	quadrupia_database
GCA_014727755.1	/storage/group/izg5139/default/external/quadrupia_database/regex/regexdb_everything/bacteria/genomic/GCA_014727755.1_ASM1472775v1_genomic.csv	quadrupia_database
GCA_014727775.1	/storage/group/izg5139/default/external/quadrupia_database/regex/regexdb_everything/bacteria/genomic/GCA_014727775.1_ASM1472777v1_genomic.csv	quadrupia_database
GCA_014727795.1	/storage/group/izg5139/default/external/quadrupia_database/regex/regexdb_everything/bacteria/genomic/GCA_014727795.1_ASM1472779v1_genomic.csv	quadrupia_database
GCA_014728255.1	/storage/group/izg5139/default/external/quadrupia_database/regex/regexdb_everything/bacteria/genomic/GCA_014728255.1_ASM1472825v1_genomic.csv	quadrupia_database
GCA_014728415.1	/storage/group/izg5139/default/external/quadrupia_database/regex/regexdb_everything/bacteria/genomic/GCA_014728415.1_ASM1472841v1_genomic.csv	quadrupia_database
GCA_014728585.1	/storage/group/izg5139/default/external/quadrupia_database/regex/regexdb_everything/bacteria/genomic/GCA_014728585.1_ASM1472858v1_genomic.csv	quadrupia_database
GCA_014728725.1	/storage/group/izg5139/default/external/quadrupia_database/regex/regexdb_everything/bacteria/genomic/GCA_014728725.1_ASM1472872v1_genomic.csv	quadrupia_database
GCA_014728925.1	/storage/group/izg5139/default/external/quadrupia_database/regex/regexdb_everything/bacteria/genomic/GCA_014728925.1_ASM1472892v1_genomic.csv	quadrupia_database
GCA_014729065.1	/storage/group/izg5139/default/external/quadrupia_database/regex/regexdb_everything/bacteria/genomic/GCA_014729065.1_ASM1472906v1_genomic.csv	quadrupia_database
GCA_014729215.1	/storage/group/izg5139/default/external/quadrupia_database/regex/regexdb_everything/bacteria/genomic/GCA_014729215.1_ASM1472921v1_genomic.csv	quadrupia_database
GCA_014729385.1	/storage/group/izg5139/default/external/quadrupia_database/regex/regexdb_everything/bacteria/genomic/GCA_014729385.1_ASM1472938v1_genomic.csv	quadrupia_database
GCA_014729535.1	/storage/group/izg5139/default/external/quadrupia_database/regex/regexdb_everything/bacteria/genomic/GCA_014729535.1_ASM1472953v1_genomic.csv	quadrupia_database
GCA_014729655.1	/storage/group/izg5139/default/external/quadrupia_database/regex/regexdb_everything/bacteria/genomic/GCA_014729655.1_ASM1472965v1_genomic.csv	quadrupia_database
GCA_014729855.1	/storage/group/izg5139/default/external/quadrupia_database/regex/regexdb_everything/bacteria/genomic/GCA_014729855.1_ASM1472985v1_genomic.csv	quadrupia_database
GCA_014730015.1	/storage/group/izg5139/default/external/quadrupia_database/regex/regexdb_everything/bacteria/genomic/GCA_014730015.1_ASM1473001v1_genomic.csv	quadrupia_database
GCA_014730155.1	/storage/group/izg5139/default/external/quadrupia_database/regex/regexdb_everything/bacteria/genomic/GCA_014730155.1_ASM1473015v1_genomic.csv	quadrupia_database
GCA_014730335.1	/storage/group/izg5139/default/external/quadrupia_database/regex/regexdb_everything/bacteria/genomic/GCA_014730335.1_ASM1473033v1_genomic.csv	quadrupia_database
GCA_014730395.1	/storage/group/izg5139/default/external/quadrupia_database/regex/regexdb_everything/bacteria/genomic/GCA_014730395.1_ASM1473039v1_genomic.csv	quadrupia_database
GCA_014730415.1	/storage/group/izg5139/default/external/quadrupia_database/regex/regexdb_everything/bacteria/genomic/GCA_014730415.1_ASM1473041v1_genomic.csv	quadrupia_database
GCA_014730435.1	/storage/group/izg5139/default/external/quadrupia_database/regex/regexdb_everything/bacteria/genomic/GCA_014730435.1_ASM1473043v1_genomic.csv	quadrupia_database
GCA_014730455.1	/storage/group/izg5139/default/external/quadrupia_database/regex/regexdb_everything/bacteria/genomic/GCA_014730455.1_ASM1473045v1_genomic.csv	quadrupia_database
GCA_014730475.1	/storage/group/izg5139/default/external/quadrupia_database/regex/regexdb_everything/bacteria/genomic/GCA_014730475.1_ASM1473047v1_genomic.csv	quadrupia_database
GCA_014730495.1	/storage/group/izg5139/default/external/quadrupia_database/regex/regexdb_everything/bacteria/genomic/GCA_014730495.1_ASM1473049v1_genomic.csv	quadrupia_database
GCA_014730515.1	/storage/group/izg5139/default/external/quadrupia_database/regex/regexdb_everything/bacteria/genomic/GCA_014730515.1_ASM1473051v1_genomic.csv	quadrupia_database
GCA_014730535.1	/storage/group/izg5139/default/external/quadrupia_database/regex/regexdb_everything/bacteria/genomic/GCA_014730535.1_ASM1473053v1_genomic.csv	quadrupia_database
GCA_014730555.1	/storage/group/izg5139/default/external/quadrupia_database/regex/regexdb_everything/bacteria/genomic/GCA_014730555.1_ASM1473055v1_genomic.csv	quadrupia_database
GCA_014730575.1	/storage/group/izg5139/default/external/quadrupia_database/regex/regexdb_everything/bacteria/genomic/GCA_014730575.1_ASM1473057v1_genomic.csv	quadrupia_database
GCA_014730595.1	/storage/group/izg5139/default/external/quadrupia_database/regex/regexdb_everything/bacteria/genomic/GCA_014730595.1_ASM1473059v1_genomic.csv	quadrupia_database
GCA_014730615.1	/storage/group/izg5139/default/external/quadrupia_database/regex/regexdb_everything/bacteria/genomic/GCA_014730615.1_ASM1473061v1_genomic.csv	quadrupia_database
GCA_014730635.1	/storage/group/izg5139/default/external/quadrupia_database/regex/regexdb_everything/bacteria/genomic/GCA_014730635.1_ASM1473063v1_genomic.csv	quadrupia_database
GCA_014730655.1	/storage/group/izg5139/default/external/quadrupia_database/regex/regexdb_everything/bacteria/genomic/GCA_014730655.1_ASM1473065v1_genomic.csv	quadrupia_database
GCA_014730675.1	/storage/group/izg5139/default/external/quadrupia_database/regex/regexdb_everything/bacteria/genomic/GCA_014730675.1_ASM1473067v1_genomic.csv	quadrupia_database
GCA_014730695.1	/storage/group/izg5139/default/external/quadrupia_database/regex/regexdb_everything/bacteria/genomic/GCA_014730695.1_ASM1473069v1_genomic.csv	quadrupia_database
GCA_014730715.1	/storage/group/izg5139/default/external/quadrupia_database/regex/regexdb_everything/bacteria/genomic/GCA_014730715.1_ASM1473071v1_genomic.csv	quadrupia_database
GCA_014730735.1	/storage/group/izg5139/default/external/quadrupia_database/regex/regexdb_everything/bacteria/genomic/GCA_014730735.1_ASM1473073v1_genomic.csv	quadrupia_database
GCA_014730775.1	/storage/group/izg5139/default/external/quadrupia_database/regex/regexdb_everything/bacteria/genomic/GCA_014730775.1_ASM1473077v1_genomic.csv	quadrupia_database
GCA_014730795.1	/storage/group/izg5139/default/external/quadrupia_database/regex/regexdb_everything/bacteria/genomic/GCA_014730795.1_ASM1473079v1_genomic.csv	quadrupia_database
GCA_014730815.1	/storage/group/izg5139/default/external/quadrupia_database/regex/regexdb_everything/bacteria/genomic/GCA_014730815.1_ASM1473081v1_genomic.csv	quadrupia_database
GCA_014730835.1	/storage/group/izg5139/default/external/quadrupia_database/regex/regexdb_everything/bacteria/genomic/GCA_014730835.1_ASM1473083v1_genomic.csv	quadrupia_database
GCA_014730855.1	/storage/group/izg5139/default/external/quadrupia_database/regex/regexdb_everything/bacteria/genomic/GCA_014730855.1_ASM1473085v1_genomic.csv	quadrupia_database
GCA_014730885.1	/storage/group/izg5139/default/external/quadrupia_database/regex/regexdb_everything/bacteria/genomic/GCA_014730885.1_ASM1473088v1_genomic.csv	quadrupia_database
GCA_014730905.1	/storage/group/izg5139/default/external/quadrupia_database/regex/regexdb_everything/bacteria/genomic/GCA_014730905.1_ASM1473090v1_genomic.csv	quadrupia_database
GCA_014730925.1	/storage/group/izg5139/default/external/quadrupia_database/regex/regexdb_everything/bacteria/genomic/GCA_014730925.1_ASM1473092v1_genomic.csv	quadrupia_database
GCA_014730945.1	/storage/group/izg5139/default/external/quadrupia_database/regex/regexdb_everything/bacteria/genomic/GCA_014730945.1_ASM1473094v1_genomic.csv	quadrupia_database
GCA_014730965.1	/storage/group/izg5139/default/external/quadrupia_database/regex/regexdb_everything/bacteria/genomic/GCA_014730965.1_ASM1473096v1_genomic.csv	quadrupia_database
GCA_014730985.1	/storage/group/izg5139/default/external/quadrupia_database/regex/regexdb_everything/bacteria/genomic/GCA_014730985.1_ASM1473098v1_genomic.csv	quadrupia_database
GCA_014731005.1	/storage/group/izg5139/default/external/quadrupia_database/regex/regexdb_everything/bacteria/genomic/GCA_014731005.1_ASM1473100v1_genomic.csv	quadrupia_database
GCA_014731025.1	/storage/group/izg5139/default/external/quadrupia_database/regex/regexdb_everything/bacteria/genomic/GCA_014731025.1_ASM1473102v1_genomic.csv	quadrupia_database
GCA_014731045.1	/storage/group/izg5139/default/external/quadrupia_database/regex/regexdb_everything/bacteria/genomic/GCA_014731045.1_ASM1473104v1_genomic.csv	quadrupia_database
GCA_014731065.1	/storage/group/izg5139/default/external/quadrupia_database/regex/regexdb_everything/bacteria/genomic/GCA_014731065.1_ASM1473106v1_genomic.csv	quadrupia_database
GCA_014731085.1	/storage/group/izg5139/default/external/quadrupia_database/regex/regexdb_everything/bacteria/genomic/GCA_014731085.1_ASM1473108v1_genomic.csv	quadrupia_database
GCA_014731105.1	/storage/group/izg5139/default/external/quadrupia_database/regex/regexdb_everything/bacteria/genomic/GCA_014731105.1_ASM1473110v1_genomic.csv	quadrupia_database
GCA_014731125.1	/storage/group/izg5139/default/external/quadrupia_database/regex/regexdb_everything/bacteria/genomic/GCA_014731125.1_ASM1473112v1_genomic.csv	quadrupia_database
GCA_014731145.1	/storage/group/izg5139/default/external/quadrupia_database/regex/regexdb_everything/bacteria/genomic/GCA_014731145.1_ASM1473114v1_genomic.csv	quadrupia_database
GCA_014731165.1	/storage/group/izg5139/default/external/quadrupia_database/regex/regexdb_everything/bacteria/genomic/GCA_014731165.1_ASM1473116v1_genomic.csv	quadrupia_database
GCA_014731185.1	/storage/group/izg5139/default/external/quadrupia_database/regex/regexdb_everything/bacteria/genomic/GCA_014731185.1_ASM1473118v1_genomic.csv	quadrupia_database
GCA_014731205.1	/storage/group/izg5139/default/external/quadrupia_database/regex/regexdb_everything/bacteria/genomic/GCA_014731205.1_ASM1473120v1_genomic.csv	quadrupia_database
GCA_014731235.1	/storage/group/izg5139/default/external/quadrupia_database/regex/regexdb_everything/bacteria/genomic/GCA_014731235.1_ASM1473123v1_genomic.csv	quadrupia_database
GCA_014731355.1	/storage/group/izg5139/default/external/quadrupia_database/regex/regexdb_everything/bacteria/genomic/GCA_014731355.1_ASM1473135v1_genomic.csv	quadrupia_database
GCA_014731415.1	/storage/group/izg5139/default/external/quadrupia_database/regex/regexdb_everything/bacteria/genomic/GCA_014731415.1_ASM1473141v1_genomic.csv	quadrupia_database
GCA_014731435.1	/storage/group/izg5139/default/external/quadrupia_database/regex/regexdb_everything/bacteria/genomic/GCA_014731435.1_ASM1473143v1_genomic.csv	quadrupia_database
GCA_014731455.1	/storage/group/izg5139/default/external/quadrupia_database/regex/regexdb_everything/bacteria/genomic/GCA_014731455.1_ASM1473145v1_genomic.csv	quadrupia_database
GCA_014731475.1	/storage/group/izg5139/default/external/quadrupia_database/regex/regexdb_everything/bacteria/genomic/GCA_014731475.1_ASM1473147v1_genomic.csv	quadrupia_database
GCA_014731495.1	/storage/group/izg5139/default/external/quadrupia_database/regex/regexdb_everything/bacteria/genomic/GCA_014731495.1_ASM1473149v1_genomic.csv	quadrupia_database
GCA_014731515.1	/storage/group/izg5139/default/external/quadrupia_database/regex/regexdb_everything/bacteria/genomic/GCA_014731515.1_ASM1473151v1_genomic.csv	quadrupia_database
GCA_014731535.1	/storage/group/izg5139/default/external/quadrupia_database/regex/regexdb_everything/bacteria/genomic/GCA_014731535.1_ASM1473153v1_genomic.csv	quadrupia_database
GCA_014731555.1	/storage/group/izg5139/default/external/quadrupia_database/regex/regexdb_everything/bacteria/genomic/GCA_014731555.1_ASM1473155v1_genomic.csv	quadrupia_database
GCA_014731655.1	/storage/group/izg5139/default/external/quadrupia_database/regex/regexdb_everything/bacteria/genomic/GCA_014731655.1_ASM1473165v1_genomic.csv	quadrupia_database
GCA_014731695.1	/storage/group/izg5139/default/external/quadrupia_database/regex/regexdb_everything/bacteria/genomic/GCA_014731695.1_ASM1473169v1_genomic.csv	quadrupia_database
GCA_014731715.1	/storage/group/izg5139/default/external/quadrupia_database/regex/regexdb_everything/bacteria/genomic/GCA_014731715.1_ASM1473171v1_genomic.csv	quadrupia_database
GCA_014731735.1	/storage/group/izg5139/default/external/quadrupia_database/regex/regexdb_everything/bacteria/genomic/GCA_014731735.1_ASM1473173v1_genomic.csv	quadrupia_database
GCA_014731755.1	/storage/group/izg5139/default/external/quadrupia_database/regex/regexdb_everything/bacteria/genomic/GCA_014731755.1_ASM1473175v1_genomic.csv	quadrupia_database
GCA_014731775.1	/storage/group/izg5139/default/external/quadrupia_database/regex/regexdb_everything/bacteria/genomic/GCA_014731775.1_ASM1473177v1_genomic.csv	quadrupia_database
GCA_014731795.1	/storage/group/izg5139/default/external/quadrupia_database/regex/regexdb_everything/bacteria/genomic/GCA_014731795.1_ASM1473179v1_genomic.csv	quadrupia_database
GCA_014731815.1	/storage/group/izg5139/default/external/quadrupia_database/regex/regexdb_everything/bacteria/genomic/GCA_014731815.1_ASM1473181v1_genomic.csv	quadrupia_database
GCA_014731835.1	/storage/group/izg5139/default/external/quadrupia_database/regex/regexdb_everything/bacteria/genomic/GCA_014731835.1_ASM1473183v1_genomic.csv	quadrupia_database
GCA_014731855.1	/storage/group/izg5139/default/external/quadrupia_database/regex/regexdb_everything/bacteria/genomic/GCA_014731855.1_ASM1473185v1_genomic.csv	quadrupia_database
GCA_014731875.1	/storage/group/izg5139/default/external/quadrupia_database/regex/regexdb_everything/bacteria/genomic/GCA_014731875.1_ASM1473187v1_genomic.csv	quadrupia_database
GCA_014731895.1	/storage/group/izg5139/default/external/quadrupia_database/regex/regexdb_everything/bacteria/genomic/GCA_014731895.1_ASM1473189v1_genomic.csv	quadrupia_database
GCA_014731915.1	/storage/group/izg5139/default/external/quadrupia_database/regex/regexdb_everything/bacteria/genomic/GCA_014731915.1_ASM1473191v1_genomic.csv	quadrupia_database
GCA_014731935.1	/storage/group/izg5139/default/external/quadrupia_database/regex/regexdb_everything/bacteria/genomic/GCA_014731935.1_ASM1473193v1_genomic.csv	quadrupia_database
GCA_014731955.1	/storage/group/izg5139/default/external/quadrupia_database/regex/regexdb_everything/bacteria/genomic/GCA_014731955.1_ASM1473195v1_genomic.csv	quadrupia_database
GCA_014731975.1	/storage/group/izg5139/default/external/quadrupia_database/regex/regexdb_everything/bacteria/genomic/GCA_014731975.1_ASM1473197v1_genomic.csv	quadrupia_database
GCA_014731995.1	/storage/group/izg5139/default/external/quadrupia_database/regex/regexdb_everything/bacteria/genomic/GCA_014731995.1_ASM1473199v1_genomic.csv	quadrupia_database
GCA_014732015.1	/storage/group/izg5139/default/external/quadrupia_database/regex/regexdb_everything/bacteria/genomic/GCA_014732015.1_ASM1473201v1_genomic.csv	quadrupia_database
GCA_014732035.1	/storage/group/izg5139/default/external/quadrupia_database/regex/regexdb_everything/bacteria/genomic/GCA_014732035.1_ASM1473203v1_genomic.csv	quadrupia_database
GCA_014732055.1	/storage/group/izg5139/default/external/quadrupia_database/regex/regexdb_everything/bacteria/genomic/GCA_014732055.1_ASM1473205v1_genomic.csv	quadrupia_database
GCA_014732075.1	/storage/group/izg5139/default/external/quadrupia_database/regex/regexdb_everything/bacteria/genomic/GCA_014732075.1_ASM1473207v1_genomic.csv	quadrupia_database
GCA_014794145.1	/storage/group/izg5139/default/external/quadrupia_database/regex/regexdb_everything/bacteria/genomic/GCA_014794145.1_ASM1479414v1_genomic.csv	quadrupia_database
GCA_014876755.1	/storage/group/izg5139/default/external/quadrupia_database/regex/regexdb_everything/bacteria/genomic/GCA_014876755.1_ASM1487675v1_genomic.csv	quadrupia_database
GCA_014905905.1	/storage/group/izg5139/default/external/quadrupia_database/regex/regexdb_everything/bacteria/genomic/GCA_014905905.1_ASM1490590v1_genomic.csv	quadrupia_database
GCA_014906185.1	/storage/group/izg5139/default/external/quadrupia_database/regex/regexdb_everything/bacteria/genomic/GCA_014906185.1_ASM1490618v1_genomic.csv	quadrupia_database
GCA_014931075.1	/storage/group/izg5139/default/external/quadrupia_database/regex/regexdb_everything/bacteria/genomic/GCA_014931075.1_ASM1493107v1_genomic.csv	quadrupia_database
GCA_014931235.1	/storage/group/izg5139/default/external/quadrupia_database/regex/regexdb_everything/bacteria/genomic/GCA_014931235.1_ASM1493123v1_genomic.csv	quadrupia_database
GCA_014931515.1	/storage/group/izg5139/default/external/quadrupia_database/regex/regexdb_everything/bacteria/genomic/GCA_014931515.1_ASM1493151v1_genomic.csv	quadrupia_database
GCA_014962425.1	/storage/group/izg5139/default/external/quadrupia_database/regex/regexdb_everything/bacteria/genomic/GCA_014962425.1_ASM1496242v1_genomic.csv	quadrupia_database
GCA_015100165.3	/storage/group/izg5139/default/external/quadrupia_database/regex/regexdb_everything/bacteria/genomic/GCA_015100165.3_ASM1510016v3_genomic.csv	quadrupia_database
GCA_015134075.1	/storage/group/izg5139/default/external/quadrupia_database/regex/regexdb_everything/bacteria/genomic/GCA_015134075.1_ASM1513407v1_genomic.csv	quadrupia_database
GCA_015134315.1	/storage/group/izg5139/default/external/quadrupia_database/regex/regexdb_everything/bacteria/genomic/GCA_015134315.1_ASM1513431v1_genomic.csv	quadrupia_database
GCA_015134335.1	/storage/group/izg5139/default/external/quadrupia_database/regex/regexdb_everything/bacteria/genomic/GCA_015134335.1_ASM1513433v1_genomic.csv	quadrupia_database
GCA_015134355.1	/storage/group/izg5139/default/external/quadrupia_database/regex/regexdb_everything/bacteria/genomic/GCA_015134355.1_ASM1513435v1_genomic.csv	quadrupia_database
GCA_015134375.1	/storage/group/izg5139/default/external/quadrupia_database/regex/regexdb_everything/bacteria/genomic/GCA_015134375.1_ASM1513437v1_genomic.csv	quadrupia_database
GCA_015134395.1	/storage/group/izg5139/default/external/quadrupia_database/regex/regexdb_everything/bacteria/genomic/GCA_015134395.1_ASM1513439v1_genomic.csv	quadrupia_database
GCA_015134415.1	/storage/group/izg5139/default/external/quadrupia_database/regex/regexdb_everything/bacteria/genomic/GCA_015134415.1_ASM1513441v1_genomic.csv	quadrupia_database
GCA_015134435.1	/storage/group/izg5139/default/external/quadrupia_database/regex/regexdb_everything/bacteria/genomic/GCA_015134435.1_ASM1513443v1_genomic.csv	quadrupia_database
GCA_015134695.1	/storage/group/izg5139/default/external/quadrupia_database/regex/regexdb_everything/bacteria/genomic/GCA_015134695.1_ASM1513469v1_genomic.csv	quadrupia_database
GCA_015139955.1	/storage/group/izg5139/default/external/quadrupia_database/regex/regexdb_everything/bacteria/genomic/GCA_015139955.1_ASM1513995v1_genomic.csv	quadrupia_database
GCA_015140255.1	/storage/group/izg5139/default/external/quadrupia_database/regex/regexdb_everything/bacteria/genomic/GCA_015140255.1_ASM1514025v1_genomic.csv	quadrupia_database
GCA_015169195.1	/storage/group/izg5139/default/external/quadrupia_database/regex/regexdb_everything/bacteria/genomic/GCA_015169195.1_ASM1516919v1_genomic.csv	quadrupia_database
GCA_015239935.3	/storage/group/izg5139/default/external/quadrupia_database/regex/regexdb_everything/bacteria/genomic/GCA_015239935.3_ASM1523993v3_genomic.csv	quadrupia_database
GCA_015245165.1	/storage/group/izg5139/default/external/quadrupia_database/regex/regexdb_everything/bacteria/genomic/GCA_015245165.1_ASM1524516v1_genomic.csv	quadrupia_database
GCA_015256915.3	/storage/group/izg5139/default/external/quadrupia_database/regex/regexdb_everything/bacteria/genomic/GCA_015256915.3_ASM1525691v3_genomic.csv	quadrupia_database
GCA_015257555.2	/storage/group/izg5139/default/external/quadrupia_database/regex/regexdb_everything/bacteria/genomic/GCA_015257555.2_ASM1525755v2_genomic.csv	quadrupia_database
GCA_015257785.3	/storage/group/izg5139/default/external/quadrupia_database/regex/regexdb_everything/bacteria/genomic/GCA_015257785.3_ASM1525778v3_genomic.csv	quadrupia_database
GCA_015257795.3	/storage/group/izg5139/default/external/quadrupia_database/regex/regexdb_everything/bacteria/genomic/GCA_015257795.3_ASM1525779v3_genomic.csv	quadrupia_database
GCA_015290965.1	/storage/group/izg5139/default/external/quadrupia_database/regex/regexdb_everything/bacteria/genomic/GCA_015290965.1_ASM1529096v1_genomic.csv	quadrupia_database
GCA_015326085.1	/storage/group/izg5139/default/external/quadrupia_database/regex/regexdb_everything/bacteria/genomic/GCA_015326085.1_ASM1532608v1_genomic.csv	quadrupia_database
GCA_015326545.1	/storage/group/izg5139/default/external/quadrupia_database/regex/regexdb_everything/bacteria/genomic/GCA_015326545.1_ASM1532654v1_genomic.csv	quadrupia_database
GCA_015476215.1	/storage/group/izg5139/default/external/quadrupia_database/regex/regexdb_everything/bacteria/genomic/GCA_015476215.1_ASM1547621v1_genomic.csv	quadrupia_database
GCA_015697925.1	/storage/group/izg5139/default/external/quadrupia_database/regex/regexdb_everything/bacteria/genomic/GCA_015697925.1_ASM1569792v1_genomic.csv	quadrupia_database
GCA_015999445.1	/storage/group/izg5139/default/external/quadrupia_database/regex/regexdb_everything/bacteria/genomic/GCA_015999445.1_ASM1599944v1_genomic.csv	quadrupia_database
GCA_016026175.1	/storage/group/izg5139/default/external/quadrupia_database/regex/regexdb_everything/bacteria/genomic/GCA_016026175.1_ASM1602617v1_genomic.csv	quadrupia_database
GCA_016026695.1	/storage/group/izg5139/default/external/quadrupia_database/regex/regexdb_everything/bacteria/genomic/GCA_016026695.1_ASM1602669v1_genomic.csv	quadrupia_database
GCA_016027155.1	/storage/group/izg5139/default/external/quadrupia_database/regex/regexdb_everything/bacteria/genomic/GCA_016027155.1_ASM1602715v1_genomic.csv	quadrupia_database
GCA_016027375.1	/storage/group/izg5139/default/external/quadrupia_database/regex/regexdb_everything/bacteria/genomic/GCA_016027375.1_ASM1602737v1_genomic.csv	quadrupia_database
GCA_016028275.1	/storage/group/izg5139/default/external/quadrupia_database/regex/regexdb_everything/bacteria/genomic/GCA_016028275.1_ASM1602827v1_genomic.csv	quadrupia_database
GCA_016028695.1	/storage/group/izg5139/default/external/quadrupia_database/regex/regexdb_everything/bacteria/genomic/GCA_016028695.1_ASM1602869v1_genomic.csv	quadrupia_database
GCA_016065215.1	/storage/group/izg5139/default/external/quadrupia_database/regex/regexdb_everything/bacteria/genomic/GCA_016065215.1_ASM1606521v1_genomic.csv	quadrupia_database
GCA_016126655.1	/storage/group/izg5139/default/external/quadrupia_database/regex/regexdb_everything/bacteria/genomic/GCA_016126655.1_ASM1612665v1_genomic.csv	quadrupia_database
GCA_016127035.1	/storage/group/izg5139/default/external/quadrupia_database/regex/regexdb_everything/bacteria/genomic/GCA_016127035.1_ASM1612703v1_genomic.csv	quadrupia_database
GCA_016127235.1	/storage/group/izg5139/default/external/quadrupia_database/regex/regexdb_everything/bacteria/genomic/GCA_016127235.1_ASM1612723v1_genomic.csv	quadrupia_database
GCA_016127335.1	/storage/group/izg5139/default/external/quadrupia_database/regex/regexdb_everything/bacteria/genomic/GCA_016127335.1_ASM1612733v1_genomic.csv	quadrupia_database
GCA_016127455.1	/storage/group/izg5139/default/external/quadrupia_database/regex/regexdb_everything/bacteria/genomic/GCA_016127455.1_ASM1612745v1_genomic.csv	quadrupia_database
GCA_016127715.1	/storage/group/izg5139/default/external/quadrupia_database/regex/regexdb_everything/bacteria/genomic/GCA_016127715.1_ASM1612771v1_genomic.csv	quadrupia_database
GCA_016127815.1	/storage/group/izg5139/default/external/quadrupia_database/regex/regexdb_everything/bacteria/genomic/GCA_016127815.1_ASM1612781v1_genomic.csv	quadrupia_database
GCA_016127875.1	/storage/group/izg5139/default/external/quadrupia_database/regex/regexdb_everything/bacteria/genomic/GCA_016127875.1_ASM1612787v1_genomic.csv	quadrupia_database
GCA_016127915.1	/storage/group/izg5139/default/external/quadrupia_database/regex/regexdb_everything/bacteria/genomic/GCA_016127915.1_ASM1612791v1_genomic.csv	quadrupia_database
GCA_016127935.1	/storage/group/izg5139/default/external/quadrupia_database/regex/regexdb_everything/bacteria/genomic/GCA_016127935.1_ASM1612793v1_genomic.csv	quadrupia_database
GCA_016237705.1	/storage/group/izg5139/default/external/quadrupia_database/regex/regexdb_everything/bacteria/genomic/GCA_016237705.1_ASM1623770v1_genomic.csv	quadrupia_database
GCA_016403125.1	/storage/group/izg5139/default/external/quadrupia_database/regex/regexdb_everything/bacteria/genomic/GCA_016403125.1_ASM1640312v1_genomic.csv	quadrupia_database
GCA_016406225.1	/storage/group/izg5139/default/external/quadrupia_database/regex/regexdb_everything/bacteria/genomic/GCA_016406225.1_ASM1640622v1_genomic.csv	quadrupia_database
GCA_016406665.1	/storage/group/izg5139/default/external/quadrupia_database/regex/regexdb_everything/bacteria/genomic/GCA_016406665.1_ASM1640666v1_genomic.csv	quadrupia_database
GCA_016406685.1	/storage/group/izg5139/default/external/quadrupia_database/regex/regexdb_everything/bacteria/genomic/GCA_016406685.1_ASM1640668v1_genomic.csv	quadrupia_database
GCA_016413705.1	/storage/group/izg5139/default/external/quadrupia_database/regex/regexdb_everything/bacteria/genomic/GCA_016413705.1_ASM1641370v1_genomic.csv	quadrupia_database
GCA_016415085.1	/storage/group/izg5139/default/external/quadrupia_database/regex/regexdb_everything/bacteria/genomic/GCA_016415085.1_ASM1641508v1_genomic.csv	quadrupia_database
GCA_016415165.1	/storage/group/izg5139/default/external/quadrupia_database/regex/regexdb_everything/bacteria/genomic/GCA_016415165.1_ASM1641516v1_genomic.csv	quadrupia_database
GCA_016415185.1	/storage/group/izg5139/default/external/quadrupia_database/regex/regexdb_everything/bacteria/genomic/GCA_016415185.1_ASM1641518v1_genomic.csv	quadrupia_database
GCA_016415205.2	/storage/group/izg5139/default/external/quadrupia_database/regex/regexdb_everything/bacteria/genomic/GCA_016415205.2_ASM1641520v2_genomic.csv	quadrupia_database
GCA_016415225.1	/storage/group/izg5139/default/external/quadrupia_database/regex/regexdb_everything/bacteria/genomic/GCA_016415225.1_ASM1641522v1_genomic.csv	quadrupia_database
GCA_016452225.2	/storage/group/izg5139/default/external/quadrupia_database/regex/regexdb_everything/bacteria/genomic/GCA_016452225.2_ASM1645222v2_genomic.csv	quadrupia_database
GCA_016452245.2	/storage/group/izg5139/default/external/quadrupia_database/regex/regexdb_everything/bacteria/genomic/GCA_016452245.2_ASM1645224v2_genomic.csv	quadrupia_database
GCA_016452265.2	/storage/group/izg5139/default/external/quadrupia_database/regex/regexdb_everything/bacteria/genomic/GCA_016452265.2_ASM1645226v2_genomic.csv	quadrupia_database
GCA_016454805.1	/storage/group/izg5139/default/external/quadrupia_database/regex/regexdb_everything/bacteria/genomic/GCA_016454805.1_ASM1645480v1_genomic.csv	quadrupia_database
GCA_016455085.1	/storage/group/izg5139/default/external/quadrupia_database/regex/regexdb_everything/bacteria/genomic/GCA_016455085.1_ASM1645508v1_genomic.csv	quadrupia_database
GCA_016591995.1	/storage/group/izg5139/default/external/quadrupia_database/regex/regexdb_everything/bacteria/genomic/GCA_016591995.1_ASM1659199v1_genomic.csv	quadrupia_database
GCA_016653675.1	/storage/group/izg5139/default/external/quadrupia_database/regex/regexdb_everything/bacteria/genomic/GCA_016653675.1_ASM1665367v1_genomic.csv	quadrupia_database
GCA_016694795.1	/storage/group/izg5139/default/external/quadrupia_database/regex/regexdb_everything/bacteria/genomic/GCA_016694795.1_ASM1669479v1_genomic.csv	quadrupia_database
GCA_016699265.1	/storage/group/izg5139/default/external/quadrupia_database/regex/regexdb_everything/bacteria/genomic/GCA_016699265.1_ASM1669926v1_genomic.csv	quadrupia_database
GCA_016699365.1	/storage/group/izg5139/default/external/quadrupia_database/regex/regexdb_everything/bacteria/genomic/GCA_016699365.1_ASM1669936v1_genomic.csv	quadrupia_database
GCA_016699595.1	/storage/group/izg5139/default/external/quadrupia_database/regex/regexdb_everything/bacteria/genomic/GCA_016699595.1_ASM1669959v1_genomic.csv	quadrupia_database
GCA_016725185.1	/storage/group/izg5139/default/external/quadrupia_database/regex/regexdb_everything/bacteria/genomic/GCA_016725185.1_ASM1672518v1_genomic.csv	quadrupia_database
GCA_016725265.1	/storage/group/izg5139/default/external/quadrupia_database/regex/regexdb_everything/bacteria/genomic/GCA_016725265.1_ASM1672526v1_genomic.csv	quadrupia_database
GCA_016743835.1	/storage/group/izg5139/default/external/quadrupia_database/regex/regexdb_everything/bacteria/genomic/GCA_016743835.1_ASM1674383v1_genomic.csv	quadrupia_database
GCA_016757715.1	/storage/group/izg5139/default/external/quadrupia_database/regex/regexdb_everything/bacteria/genomic/GCA_016757715.1_ASM1675771v1_genomic.csv	quadrupia_database
GCA_016766955.1	/storage/group/izg5139/default/external/quadrupia_database/regex/regexdb_everything/bacteria/genomic/GCA_016766955.1_ASM1676695v1_genomic.csv	quadrupia_database
GCA_016766975.1	/storage/group/izg5139/default/external/quadrupia_database/regex/regexdb_everything/bacteria/genomic/GCA_016766975.1_ASM1676697v1_genomic.csv	quadrupia_database
GCA_016767075.1	/storage/group/izg5139/default/external/quadrupia_database/regex/regexdb_everything/bacteria/genomic/GCA_016767075.1_ASM1676707v1_genomic.csv	quadrupia_database
GCA_016767135.1	/storage/group/izg5139/default/external/quadrupia_database/regex/regexdb_everything/bacteria/genomic/GCA_016767135.1_ASM1676713v1_genomic.csv	quadrupia_database
GCA_016767155.1	/storage/group/izg5139/default/external/quadrupia_database/regex/regexdb_everything/bacteria/genomic/GCA_016767155.1_ASM1676715v1_genomic.csv	quadrupia_database
GCA_016801005.1	/storage/group/izg5139/default/external/quadrupia_database/regex/regexdb_everything/bacteria/genomic/GCA_016801005.1_ASM1680100v1_genomic.csv	quadrupia_database
GCA_016807745.1	/storage/group/izg5139/default/external/quadrupia_database/regex/regexdb_everything/bacteria/genomic/GCA_016807745.1_ASM1680774v1_genomic.csv	quadrupia_database
GCA_016812035.1	/storage/group/izg5139/default/external/quadrupia_database/regex/regexdb_everything/bacteria/genomic/GCA_016812035.1_ASM1681203v1_genomic.csv	quadrupia_database
GCA_016845435.1	/storage/group/izg5139/default/external/quadrupia_database/regex/regexdb_everything/bacteria/genomic/GCA_016845435.1_ASM1684543v1_genomic.csv	quadrupia_database
GCA_016855105.1	/storage/group/izg5139/default/external/quadrupia_database/regex/regexdb_everything/bacteria/genomic/GCA_016855105.1_ASM1685510v1_genomic.csv	quadrupia_database
GCA_016855125.1	/storage/group/izg5139/default/external/quadrupia_database/regex/regexdb_everything/bacteria/genomic/GCA_016855125.1_ASM1685512v1_genomic.csv	quadrupia_database
GCA_016855185.1	/storage/group/izg5139/default/external/quadrupia_database/regex/regexdb_everything/bacteria/genomic/GCA_016855185.1_ASM1685518v1_genomic.csv	quadrupia_database
GCA_016855305.1	/storage/group/izg5139/default/external/quadrupia_database/regex/regexdb_everything/bacteria/genomic/GCA_016855305.1_ASM1685530v1_genomic.csv	quadrupia_database
GCA_016855405.1	/storage/group/izg5139/default/external/quadrupia_database/regex/regexdb_everything/bacteria/genomic/GCA_016855405.1_ASM1685540v1_genomic.csv	quadrupia_database
GCA_016855425.1	/storage/group/izg5139/default/external/quadrupia_database/regex/regexdb_everything/bacteria/genomic/GCA_016855425.1_ASM1685542v1_genomic.csv	quadrupia_database
GCA_016855445.1	/storage/group/izg5139/default/external/quadrupia_database/regex/regexdb_everything/bacteria/genomic/GCA_016855445.1_ASM1685544v1_genomic.csv	quadrupia_database
GCA_016855465.1	/storage/group/izg5139/default/external/quadrupia_database/regex/regexdb_everything/bacteria/genomic/GCA_016855465.1_ASM1685546v1_genomic.csv	quadrupia_database
GCA_016855485.1	/storage/group/izg5139/default/external/quadrupia_database/regex/regexdb_everything/bacteria/genomic/GCA_016855485.1_ASM1685548v1_genomic.csv	quadrupia_database
GCA_016855505.1	/storage/group/izg5139/default/external/quadrupia_database/regex/regexdb_everything/bacteria/genomic/GCA_016855505.1_ASM1685550v1_genomic.csv	quadrupia_database
GCA_016855545.1	/storage/group/izg5139/default/external/quadrupia_database/regex/regexdb_everything/bacteria/genomic/GCA_016855545.1_ASM1685554v1_genomic.csv	quadrupia_database
GCA_016855565.1	/storage/group/izg5139/default/external/quadrupia_database/regex/regexdb_everything/bacteria/genomic/GCA_016855565.1_ASM1685556v1_genomic.csv	quadrupia_database
GCA_016855585.1	/storage/group/izg5139/default/external/quadrupia_database/regex/regexdb_everything/bacteria/genomic/GCA_016855585.1_ASM1685558v1_genomic.csv	quadrupia_database
GCA_016855605.1	/storage/group/izg5139/default/external/quadrupia_database/regex/regexdb_everything/bacteria/genomic/GCA_016855605.1_ASM1685560v1_genomic.csv	quadrupia_database
GCA_016855625.1	/storage/group/izg5139/default/external/quadrupia_database/regex/regexdb_everything/bacteria/genomic/GCA_016855625.1_ASM1685562v1_genomic.csv	quadrupia_database
GCA_016855685.1	/storage/group/izg5139/default/external/quadrupia_database/regex/regexdb_everything/bacteria/genomic/GCA_016855685.1_ASM1685568v1_genomic.csv	quadrupia_database
GCA_016855765.1	/storage/group/izg5139/default/external/quadrupia_database/regex/regexdb_everything/bacteria/genomic/GCA_016855765.1_ASM1685576v1_genomic.csv	quadrupia_database
GCA_016855945.1	/storage/group/izg5139/default/external/quadrupia_database/regex/regexdb_everything/bacteria/genomic/GCA_016855945.1_ASM1685594v1_genomic.csv	quadrupia_database
GCA_016855965.1	/storage/group/izg5139/default/external/quadrupia_database/regex/regexdb_everything/bacteria/genomic/GCA_016855965.1_ASM1685596v1_genomic.csv	quadrupia_database
GCA_016856085.1	/storage/group/izg5139/default/external/quadrupia_database/regex/regexdb_everything/bacteria/genomic/GCA_016856085.1_ASM1685608v1_genomic.csv	quadrupia_database
GCA_016856185.1	/storage/group/izg5139/default/external/quadrupia_database/regex/regexdb_everything/bacteria/genomic/GCA_016856185.1_ASM1685618v1_genomic.csv	quadrupia_database
GCA_016856285.1	/storage/group/izg5139/default/external/quadrupia_database/regex/regexdb_everything/bacteria/genomic/GCA_016856285.1_ASM1685628v1_genomic.csv	quadrupia_database
GCA_016858305.2	/storage/group/izg5139/default/external/quadrupia_database/regex/regexdb_everything/bacteria/genomic/GCA_016858305.2_ASM1685830v2_genomic.csv	quadrupia_database
GCA_016859415.1	/storage/group/izg5139/default/external/quadrupia_database/regex/regexdb_everything/bacteria/genomic/GCA_016859415.1_ASM1685941v1_genomic.csv	quadrupia_database
GCA_016859435.1	/storage/group/izg5139/default/external/quadrupia_database/regex/regexdb_everything/bacteria/genomic/GCA_016859435.1_ASM1685943v1_genomic.csv	quadrupia_database
GCA_016859455.1	/storage/group/izg5139/default/external/quadrupia_database/regex/regexdb_everything/bacteria/genomic/GCA_016859455.1_ASM1685945v1_genomic.csv	quadrupia_database
GCA_016888845.1	/storage/group/izg5139/default/external/quadrupia_database/regex/regexdb_everything/bacteria/genomic/GCA_016888845.1_ASM1688884v1_genomic.csv	quadrupia_database
GCA_016889145.1	/storage/group/izg5139/default/external/quadrupia_database/regex/regexdb_everything/bacteria/genomic/GCA_016889145.1_ASM1688914v1_genomic.csv	quadrupia_database
GCA_016889245.1	/storage/group/izg5139/default/external/quadrupia_database/regex/regexdb_everything/bacteria/genomic/GCA_016889245.1_ASM1688924v1_genomic.csv	quadrupia_database
GCA_016925555.1	/storage/group/izg5139/default/external/quadrupia_database/regex/regexdb_everything/bacteria/genomic/GCA_016925555.1_ASM1692555v1_genomic.csv	quadrupia_database
GCA_017086605.1	/storage/group/izg5139/default/external/quadrupia_database/regex/regexdb_everything/bacteria/genomic/GCA_017086605.1_ASM1708660v1_genomic.csv	quadrupia_database
GCA_017088185.1	/storage/group/izg5139/default/external/quadrupia_database/regex/regexdb_everything/bacteria/genomic/GCA_017088185.1_ASM1708818v1_genomic.csv	quadrupia_database
GCA_017277335.1	/storage/group/izg5139/default/external/quadrupia_database/regex/regexdb_everything/bacteria/genomic/GCA_017277335.1_ASM1727733v1_genomic.csv	quadrupia_database
GCA_017280035.1	/storage/group/izg5139/default/external/quadrupia_database/regex/regexdb_everything/bacteria/genomic/GCA_017280035.1_ASM1728003v1_genomic.csv	quadrupia_database
GCA_017309505.1	/storage/group/izg5139/default/external/quadrupia_database/regex/regexdb_everything/bacteria/genomic/GCA_017309505.1_ASM1730950v1_genomic.csv	quadrupia_database
GCA_017348935.1	/storage/group/izg5139/default/external/quadrupia_database/regex/regexdb_everything/bacteria/genomic/GCA_017348935.1_ASM1734893v1_genomic.csv	quadrupia_database
GCA_017348955.1	/storage/group/izg5139/default/external/quadrupia_database/regex/regexdb_everything/bacteria/genomic/GCA_017348955.1_ASM1734895v1_genomic.csv	quadrupia_database
GCA_017348975.1	/storage/group/izg5139/default/external/quadrupia_database/regex/regexdb_everything/bacteria/genomic/GCA_017348975.1_ASM1734897v1_genomic.csv	quadrupia_database
GCA_017352015.1	/storage/group/izg5139/default/external/quadrupia_database/regex/regexdb_everything/bacteria/genomic/GCA_017352015.1_ASM1735201v1_genomic.csv	quadrupia_database
GCA_017356805.1	/storage/group/izg5139/default/external/quadrupia_database/regex/regexdb_everything/bacteria/genomic/GCA_017356805.1_ASM1735680v1_genomic.csv	quadrupia_database
GCA_017360305.1	/storage/group/izg5139/default/external/quadrupia_database/regex/regexdb_everything/bacteria/genomic/GCA_017360305.1_ASM1736030v1_genomic.csv	quadrupia_database
GCA_017654545.1	/storage/group/izg5139/default/external/quadrupia_database/regex/regexdb_everything/bacteria/genomic/GCA_017654545.1_ASM1765454v1_genomic.csv	quadrupia_database
GCA_017655725.1	/storage/group/izg5139/default/external/quadrupia_database/regex/regexdb_everything/bacteria/genomic/GCA_017655725.1_ASM1765572v1_genomic.csv	quadrupia_database
GCA_017655745.1	/storage/group/izg5139/default/external/quadrupia_database/regex/regexdb_everything/bacteria/genomic/GCA_017655745.1_ASM1765574v1_genomic.csv	quadrupia_database
GCA_017655785.1	/storage/group/izg5139/default/external/quadrupia_database/regex/regexdb_everything/bacteria/genomic/GCA_017655785.1_ASM1765578v1_genomic.csv	quadrupia_database
GCA_017656055.1	/storage/group/izg5139/default/external/quadrupia_database/regex/regexdb_everything/bacteria/genomic/GCA_017656055.1_ASM1765605v1_genomic.csv	quadrupia_database
GCA_017945845.1	/storage/group/izg5139/default/external/quadrupia_database/regex/regexdb_everything/bacteria/genomic/GCA_017945845.1_ASM1794584v1_genomic.csv	quadrupia_database
GCA_018135545.1	/storage/group/izg5139/default/external/quadrupia_database/regex/regexdb_everything/bacteria/genomic/GCA_018135545.1_ASM1813554v1_genomic.csv	quadrupia_database
GCA_018219175.1	/storage/group/izg5139/default/external/quadrupia_database/regex/regexdb_everything/bacteria/genomic/GCA_018219175.1_ASM1821917v1_genomic.csv	quadrupia_database
GCA_018279465.1	/storage/group/izg5139/default/external/quadrupia_database/regex/regexdb_everything/bacteria/genomic/GCA_018279465.1_ASM1827946v1_genomic.csv	quadrupia_database
GCA_018292225.1	/storage/group/izg5139/default/external/quadrupia_database/regex/regexdb_everything/bacteria/genomic/GCA_018292225.1_ASM1829222v1_genomic.csv	quadrupia_database
GCA_018292245.1	/storage/group/izg5139/default/external/quadrupia_database/regex/regexdb_everything/bacteria/genomic/GCA_018292245.1_ASM1829224v1_genomic.csv	quadrupia_database
GCA_018292265.1	/storage/group/izg5139/default/external/quadrupia_database/regex/regexdb_everything/bacteria/genomic/GCA_018292265.1_ASM1829226v1_genomic.csv	quadrupia_database
GCA_018336515.1	/storage/group/izg5139/default/external/quadrupia_database/regex/regexdb_everything/bacteria/genomic/GCA_018336515.1_ASM1833651v1_genomic.csv	quadrupia_database
GCA_018336535.1	/storage/group/izg5139/default/external/quadrupia_database/regex/regexdb_everything/bacteria/genomic/GCA_018336535.1_ASM1833653v1_genomic.csv	quadrupia_database
GCA_018389585.1	/storage/group/izg5139/default/external/quadrupia_database/regex/regexdb_everything/bacteria/genomic/GCA_018389585.1_ASM1838958v1_genomic.csv	quadrupia_database
GCA_018389605.1	/storage/group/izg5139/default/external/quadrupia_database/regex/regexdb_everything/bacteria/genomic/GCA_018389605.1_ASM1838960v1_genomic.csv	quadrupia_database
GCA_018389625.1	/storage/group/izg5139/default/external/quadrupia_database/regex/regexdb_everything/bacteria/genomic/GCA_018389625.1_ASM1838962v1_genomic.csv	quadrupia_database
GCA_018389685.1	/storage/group/izg5139/default/external/quadrupia_database/regex/regexdb_everything/bacteria/genomic/GCA_018389685.1_ASM1838968v1_genomic.csv	quadrupia_database
GCA_018394315.1	/storage/group/izg5139/default/external/quadrupia_database/regex/regexdb_everything/bacteria/genomic/GCA_018394315.1_ASM1839431v1_genomic.csv	quadrupia_database
GCA_018604185.1	/storage/group/izg5139/default/external/quadrupia_database/regex/regexdb_everything/bacteria/genomic/GCA_018604185.1_ASM1860418v1_genomic.csv	quadrupia_database
GCA_018604265.1	/storage/group/izg5139/default/external/quadrupia_database/regex/regexdb_everything/bacteria/genomic/GCA_018604265.1_ASM1860426v1_genomic.csv	quadrupia_database
GCA_018604285.1	/storage/group/izg5139/default/external/quadrupia_database/regex/regexdb_everything/bacteria/genomic/GCA_018604285.1_ASM1860428v1_genomic.csv	quadrupia_database
GCA_018610945.1	/storage/group/izg5139/default/external/quadrupia_database/regex/regexdb_everything/bacteria/genomic/GCA_018610945.1_ASM1861094v1_genomic.csv	quadrupia_database
GCA_018622495.1	/storage/group/izg5139/default/external/quadrupia_database/regex/regexdb_everything/bacteria/genomic/GCA_018622495.1_ASM1862249v1_genomic.csv	quadrupia_database
GCA_018622675.1	/storage/group/izg5139/default/external/quadrupia_database/regex/regexdb_everything/bacteria/genomic/GCA_018622675.1_ASM1862267v1_genomic.csv	quadrupia_database
GCA_018622755.1	/storage/group/izg5139/default/external/quadrupia_database/regex/regexdb_everything/bacteria/genomic/GCA_018622755.1_ASM1862275v1_genomic.csv	quadrupia_database
GCA_018690035.1	/storage/group/izg5139/default/external/quadrupia_database/regex/regexdb_everything/bacteria/genomic/GCA_018690035.1_ASM1869003v1_genomic.csv	quadrupia_database
GCA_018735945.1	/storage/group/izg5139/default/external/quadrupia_database/regex/regexdb_everything/bacteria/genomic/GCA_018735945.1_ASM1873594v1_genomic.csv	quadrupia_database
GCA_018736025.1	/storage/group/izg5139/default/external/quadrupia_database/regex/regexdb_everything/bacteria/genomic/GCA_018736025.1_ASM1873602v1_genomic.csv	quadrupia_database
GCA_018831565.1	/storage/group/izg5139/default/external/quadrupia_database/regex/regexdb_everything/bacteria/genomic/GCA_018831565.1_ASM1883156v1_genomic.csv	quadrupia_database
GCA_018884225.1	/storage/group/izg5139/default/external/quadrupia_database/regex/regexdb_everything/bacteria/genomic/GCA_018884225.1_ASM1888422v1_genomic.csv	quadrupia_database
GCA_018884665.1	/storage/group/izg5139/default/external/quadrupia_database/regex/regexdb_everything/bacteria/genomic/GCA_018884665.1_ASM1888466v1_genomic.csv	quadrupia_database
GCA_018884765.1	/storage/group/izg5139/default/external/quadrupia_database/regex/regexdb_everything/bacteria/genomic/GCA_018884765.1_ASM1888476v1_genomic.csv	quadrupia_database
GCA_018885085.1	/storage/group/izg5139/default/external/quadrupia_database/regex/regexdb_everything/bacteria/genomic/GCA_018885085.1_ASM1888508v1_genomic.csv	quadrupia_database
GCA_018885185.1	/storage/group/izg5139/default/external/quadrupia_database/regex/regexdb_everything/bacteria/genomic/GCA_018885185.1_ASM1888518v1_genomic.csv	quadrupia_database
GCA_018885245.1	/storage/group/izg5139/default/external/quadrupia_database/regex/regexdb_everything/bacteria/genomic/GCA_018885245.1_ASM1888524v1_genomic.csv	quadrupia_database
GCA_018986755.2	/storage/group/izg5139/default/external/quadrupia_database/regex/regexdb_everything/bacteria/genomic/GCA_018986755.2_ASM1898675v2_genomic.csv	quadrupia_database
GCA_019021805.1	/storage/group/izg5139/default/external/quadrupia_database/regex/regexdb_everything/bacteria/genomic/GCA_019021805.1_ASM1902180v1_genomic.csv	quadrupia_database
GCA_019056415.1	/storage/group/izg5139/default/external/quadrupia_database/regex/regexdb_everything/bacteria/genomic/GCA_019056415.1_ASM1905641v1_genomic.csv	quadrupia_database
GCA_019056455.1	/storage/group/izg5139/default/external/quadrupia_database/regex/regexdb_everything/bacteria/genomic/GCA_019056455.1_ASM1905645v1_genomic.csv	quadrupia_database
GCA_019095765.1	/storage/group/izg5139/default/external/quadrupia_database/regex/regexdb_everything/bacteria/genomic/GCA_019095765.1_ASM1909576v1_genomic.csv	quadrupia_database
GCA_019134635.1	/storage/group/izg5139/default/external/quadrupia_database/regex/regexdb_everything/bacteria/genomic/GCA_019134635.1_ASM1913463v1_genomic.csv	quadrupia_database
GCA_019134715.1	/storage/group/izg5139/default/external/quadrupia_database/regex/regexdb_everything/bacteria/genomic/GCA_019134715.1_ASM1913471v1_genomic.csv	quadrupia_database
GCA_019137555.1	/storage/group/izg5139/default/external/quadrupia_database/regex/regexdb_everything/bacteria/genomic/GCA_019137555.1_ASM1913755v1_genomic.csv	quadrupia_database
GCA_019175505.1	/storage/group/izg5139/default/external/quadrupia_database/regex/regexdb_everything/bacteria/genomic/GCA_019175505.1_ASM1917550v1_genomic.csv	quadrupia_database
GCA_019195415.1	/storage/group/izg5139/default/external/quadrupia_database/regex/regexdb_everything/bacteria/genomic/GCA_019195415.1_ASM1919541v1_genomic.csv	quadrupia_database
GCA_019222685.1	/storage/group/izg5139/default/external/quadrupia_database/regex/regexdb_everything/bacteria/genomic/GCA_019222685.1_ASM1922268v1_genomic.csv	quadrupia_database
GCA_019222705.1	/storage/group/izg5139/default/external/quadrupia_database/regex/regexdb_everything/bacteria/genomic/GCA_019222705.1_ASM1922270v1_genomic.csv	quadrupia_database
GCA_019222785.1	/storage/group/izg5139/default/external/quadrupia_database/regex/regexdb_everything/bacteria/genomic/GCA_019222785.1_ASM1922278v1_genomic.csv	quadrupia_database
GCA_019329325.1	/storage/group/izg5139/default/external/quadrupia_database/regex/regexdb_everything/bacteria/genomic/GCA_019329325.1_ASM1932932v1_genomic.csv	quadrupia_database
GCA_019329405.1	/storage/group/izg5139/default/external/quadrupia_database/regex/regexdb_everything/bacteria/genomic/GCA_019329405.1_ASM1932940v1_genomic.csv	quadrupia_database
GCA_019329505.1	/storage/group/izg5139/default/external/quadrupia_database/regex/regexdb_everything/bacteria/genomic/GCA_019329505.1_ASM1932950v1_genomic.csv	quadrupia_database
GCA_019329525.1	/storage/group/izg5139/default/external/quadrupia_database/regex/regexdb_everything/bacteria/genomic/GCA_019329525.1_ASM1932952v1_genomic.csv	quadrupia_database
GCA_019329625.1	/storage/group/izg5139/default/external/quadrupia_database/regex/regexdb_everything/bacteria/genomic/GCA_019329625.1_ASM1932962v1_genomic.csv	quadrupia_database
GCA_019329645.1	/storage/group/izg5139/default/external/quadrupia_database/regex/regexdb_everything/bacteria/genomic/GCA_019329645.1_ASM1932964v1_genomic.csv	quadrupia_database
GCA_019329685.1	/storage/group/izg5139/default/external/quadrupia_database/regex/regexdb_everything/bacteria/genomic/GCA_019329685.1_ASM1932968v1_genomic.csv	quadrupia_database
GCA_019329705.1	/storage/group/izg5139/default/external/quadrupia_database/regex/regexdb_everything/bacteria/genomic/GCA_019329705.1_ASM1932970v1_genomic.csv	quadrupia_database
GCA_019329725.1	/storage/group/izg5139/default/external/quadrupia_database/regex/regexdb_everything/bacteria/genomic/GCA_019329725.1_ASM1932972v1_genomic.csv	quadrupia_database
GCA_019330185.1	/storage/group/izg5139/default/external/quadrupia_database/regex/regexdb_everything/bacteria/genomic/GCA_019330185.1_ASM1933018v1_genomic.csv	quadrupia_database
GCA_019330225.1	/storage/group/izg5139/default/external/quadrupia_database/regex/regexdb_everything/bacteria/genomic/GCA_019330225.1_ASM1933022v1_genomic.csv	quadrupia_database
GCA_019334145.1	/storage/group/izg5139/default/external/quadrupia_database/regex/regexdb_everything/bacteria/genomic/GCA_019334145.1_ASM1933414v1_genomic.csv	quadrupia_database
GCA_019334565.1	/storage/group/izg5139/default/external/quadrupia_database/regex/regexdb_everything/bacteria/genomic/GCA_019334565.1_ASM1933456v1_genomic.csv	quadrupia_database
GCA_019355355.1	/storage/group/izg5139/default/external/quadrupia_database/regex/regexdb_everything/bacteria/genomic/GCA_019355355.1_ASM1935535v1_genomic.csv	quadrupia_database
GCA_019357475.1	/storage/group/izg5139/default/external/quadrupia_database/regex/regexdb_everything/bacteria/genomic/GCA_019357475.1_ASM1935747v1_genomic.csv	quadrupia_database
GCA_019357555.1	/storage/group/izg5139/default/external/quadrupia_database/regex/regexdb_everything/bacteria/genomic/GCA_019357555.1_ASM1935755v1_genomic.csv	quadrupia_database
GCA_019396865.1	/storage/group/izg5139/default/external/quadrupia_database/regex/regexdb_everything/bacteria/genomic/GCA_019396865.1_ASM1939686v1_genomic.csv	quadrupia_database
GCA_019448175.1	/storage/group/izg5139/default/external/quadrupia_database/regex/regexdb_everything/bacteria/genomic/GCA_019448175.1_ASM1944817v1_genomic.csv	quadrupia_database
GCA_019469265.1	/storage/group/izg5139/default/external/quadrupia_database/regex/regexdb_everything/bacteria/genomic/GCA_019469265.1_ASM1946926v1_genomic.csv	quadrupia_database
GCA_019469365.1	/storage/group/izg5139/default/external/quadrupia_database/regex/regexdb_everything/bacteria/genomic/GCA_019469365.1_ASM1946936v1_genomic.csv	quadrupia_database
GCA_019550875.1	/storage/group/izg5139/default/external/quadrupia_database/regex/regexdb_everything/bacteria/genomic/GCA_019550875.1_ASM1955087v1_genomic.csv	quadrupia_database
GCA_019550945.1	/storage/group/izg5139/default/external/quadrupia_database/regex/regexdb_everything/bacteria/genomic/GCA_019550945.1_ASM1955094v1_genomic.csv	quadrupia_database
GCA_019551175.1	/storage/group/izg5139/default/external/quadrupia_database/regex/regexdb_everything/bacteria/genomic/GCA_019551175.1_ASM1955117v1_genomic.csv	quadrupia_database
GCA_019551235.1	/storage/group/izg5139/default/external/quadrupia_database/regex/regexdb_everything/bacteria/genomic/GCA_019551235.1_ASM1955123v1_genomic.csv	quadrupia_database
GCA_019551315.1	/storage/group/izg5139/default/external/quadrupia_database/regex/regexdb_everything/bacteria/genomic/GCA_019551315.1_ASM1955131v1_genomic.csv	quadrupia_database
GCA_019551355.1	/storage/group/izg5139/default/external/quadrupia_database/regex/regexdb_everything/bacteria/genomic/GCA_019551355.1_ASM1955135v1_genomic.csv	quadrupia_database
GCA_019552065.1	/storage/group/izg5139/default/external/quadrupia_database/regex/regexdb_everything/bacteria/genomic/GCA_019552065.1_ASM1955206v1_genomic.csv	quadrupia_database
GCA_019552105.1	/storage/group/izg5139/default/external/quadrupia_database/regex/regexdb_everything/bacteria/genomic/GCA_019552105.1_ASM1955210v1_genomic.csv	quadrupia_database
GCA_019552125.1	/storage/group/izg5139/default/external/quadrupia_database/regex/regexdb_everything/bacteria/genomic/GCA_019552125.1_ASM1955212v1_genomic.csv	quadrupia_database
GCA_019575995.1	/storage/group/izg5139/default/external/quadrupia_database/regex/regexdb_everything/bacteria/genomic/GCA_019575995.1_ASM1957599v1_genomic.csv	quadrupia_database
GCA_019576055.1	/storage/group/izg5139/default/external/quadrupia_database/regex/regexdb_everything/bacteria/genomic/GCA_019576055.1_ASM1957605v1_genomic.csv	quadrupia_database
GCA_019613795.1	/storage/group/izg5139/default/external/quadrupia_database/regex/regexdb_everything/bacteria/genomic/GCA_019613795.1_ASM1961379v1_genomic.csv	quadrupia_database
GCA_019645895.1	/storage/group/izg5139/default/external/quadrupia_database/regex/regexdb_everything/bacteria/genomic/GCA_019645895.1_ASM1964589v1_genomic.csv	quadrupia_database
GCA_019668505.1	/storage/group/izg5139/default/external/quadrupia_database/regex/regexdb_everything/bacteria/genomic/GCA_019668505.1_ASM1966850v1_genomic.csv	quadrupia_database
GCA_019668545.1	/storage/group/izg5139/default/external/quadrupia_database/regex/regexdb_everything/bacteria/genomic/GCA_019668545.1_ASM1966854v1_genomic.csv	quadrupia_database
GCA_019668705.1	/storage/group/izg5139/default/external/quadrupia_database/regex/regexdb_everything/bacteria/genomic/GCA_019668705.1_ASM1966870v1_genomic.csv	quadrupia_database
GCA_019668925.1	/storage/group/izg5139/default/external/quadrupia_database/regex/regexdb_everything/bacteria/genomic/GCA_019668925.1_ASM1966892v1_genomic.csv	quadrupia_database
GCA_019669005.1	/storage/group/izg5139/default/external/quadrupia_database/regex/regexdb_everything/bacteria/genomic/GCA_019669005.1_ASM1966900v1_genomic.csv	quadrupia_database
GCA_019669085.1	/storage/group/izg5139/default/external/quadrupia_database/regex/regexdb_everything/bacteria/genomic/GCA_019669085.1_ASM1966908v1_genomic.csv	quadrupia_database
GCA_019669885.1	/storage/group/izg5139/default/external/quadrupia_database/regex/regexdb_everything/bacteria/genomic/GCA_019669885.1_ASM1966988v1_genomic.csv	quadrupia_database
GCA_019703695.1	/storage/group/izg5139/default/external/quadrupia_database/regex/regexdb_everything/bacteria/genomic/GCA_019703695.1_ASM1970369v1_genomic.csv	quadrupia_database
GCA_019703715.1	/storage/group/izg5139/default/external/quadrupia_database/regex/regexdb_everything/bacteria/genomic/GCA_019703715.1_ASM1970371v1_genomic.csv	quadrupia_database
GCA_019720735.1	/storage/group/izg5139/default/external/quadrupia_database/regex/regexdb_everything/bacteria/genomic/GCA_019720735.1_ASM1972073v1_genomic.csv	quadrupia_database
GCA_019738975.1	/storage/group/izg5139/default/external/quadrupia_database/regex/regexdb_everything/bacteria/genomic/GCA_019738975.1_ASM1973897v1_genomic.csv	quadrupia_database
GCA_019774535.1	/storage/group/izg5139/default/external/quadrupia_database/regex/regexdb_everything/bacteria/genomic/GCA_019774535.1_ASM1977453v1_genomic.csv	quadrupia_database
GCA_019856315.1	/storage/group/izg5139/default/external/quadrupia_database/regex/regexdb_everything/bacteria/genomic/GCA_019856315.1_ASM1985631v1_genomic.csv	quadrupia_database
GCA_019856595.1	/storage/group/izg5139/default/external/quadrupia_database/regex/regexdb_everything/bacteria/genomic/GCA_019856595.1_ASM1985659v1_genomic.csv	quadrupia_database
GCA_019915425.1	/storage/group/izg5139/default/external/quadrupia_database/regex/regexdb_everything/bacteria/genomic/GCA_019915425.1_ASM1991542v1_genomic.csv	quadrupia_database
GCA_019923565.1	/storage/group/izg5139/default/external/quadrupia_database/regex/regexdb_everything/bacteria/genomic/GCA_019923565.1_ASM1992356v1_genomic.csv	quadrupia_database
GCA_019931025.1	/storage/group/izg5139/default/external/quadrupia_database/regex/regexdb_everything/bacteria/genomic/GCA_019931025.1_ASM1993102v1_genomic.csv	quadrupia_database
GCA_019996845.2	/storage/group/izg5139/default/external/quadrupia_database/regex/regexdb_everything/bacteria/genomic/GCA_019996845.2_ASM1999684v2_genomic.csv	quadrupia_database
GCA_019997005.2	/storage/group/izg5139/default/external/quadrupia_database/regex/regexdb_everything/bacteria/genomic/GCA_019997005.2_ASM1999700v2_genomic.csv	quadrupia_database
GCA_019997045.2	/storage/group/izg5139/default/external/quadrupia_database/regex/regexdb_everything/bacteria/genomic/GCA_019997045.2_ASM1999704v2_genomic.csv	quadrupia_database
GCA_019997065.2	/storage/group/izg5139/default/external/quadrupia_database/regex/regexdb_everything/bacteria/genomic/GCA_019997065.2_ASM1999706v2_genomic.csv	quadrupia_database
GCA_019997085.2	/storage/group/izg5139/default/external/quadrupia_database/regex/regexdb_everything/bacteria/genomic/GCA_019997085.2_ASM1999708v2_genomic.csv	quadrupia_database
GCA_019997105.2	/storage/group/izg5139/default/external/quadrupia_database/regex/regexdb_everything/bacteria/genomic/GCA_019997105.2_ASM1999710v2_genomic.csv	quadrupia_database
GCA_019997125.2	/storage/group/izg5139/default/external/quadrupia_database/regex/regexdb_everything/bacteria/genomic/GCA_019997125.2_ASM1999712v2_genomic.csv	quadrupia_database
GCA_019997145.2	/storage/group/izg5139/default/external/quadrupia_database/regex/regexdb_everything/bacteria/genomic/GCA_019997145.2_ASM1999714v2_genomic.csv	quadrupia_database
GCA_019997165.2	/storage/group/izg5139/default/external/quadrupia_database/regex/regexdb_everything/bacteria/genomic/GCA_019997165.2_ASM1999716v2_genomic.csv	quadrupia_database
GCA_019997185.2	/storage/group/izg5139/default/external/quadrupia_database/regex/regexdb_everything/bacteria/genomic/GCA_019997185.2_ASM1999718v2_genomic.csv	quadrupia_database
GCA_019997205.2	/storage/group/izg5139/default/external/quadrupia_database/regex/regexdb_everything/bacteria/genomic/GCA_019997205.2_ASM1999720v2_genomic.csv	quadrupia_database
GCA_019997245.2	/storage/group/izg5139/default/external/quadrupia_database/regex/regexdb_everything/bacteria/genomic/GCA_019997245.2_ASM1999724v2_genomic.csv	quadrupia_database
GCA_019997265.2	/storage/group/izg5139/default/external/quadrupia_database/regex/regexdb_everything/bacteria/genomic/GCA_019997265.2_ASM1999726v2_genomic.csv	quadrupia_database
GCA_019997285.2	/storage/group/izg5139/default/external/quadrupia_database/regex/regexdb_everything/bacteria/genomic/GCA_019997285.2_ASM1999728v2_genomic.csv	quadrupia_database
GCA_019997325.2	/storage/group/izg5139/default/external/quadrupia_database/regex/regexdb_everything/bacteria/genomic/GCA_019997325.2_ASM1999732v2_genomic.csv	quadrupia_database
GCA_019997445.2	/storage/group/izg5139/default/external/quadrupia_database/regex/regexdb_everything/bacteria/genomic/GCA_019997445.2_ASM1999744v2_genomic.csv	quadrupia_database
GCA_019997565.2	/storage/group/izg5139/default/external/quadrupia_database/regex/regexdb_everything/bacteria/genomic/GCA_019997565.2_ASM1999756v2_genomic.csv	quadrupia_database
GCA_019997625.2	/storage/group/izg5139/default/external/quadrupia_database/regex/regexdb_everything/bacteria/genomic/GCA_019997625.2_ASM1999762v2_genomic.csv	quadrupia_database
GCA_019997705.2	/storage/group/izg5139/default/external/quadrupia_database/regex/regexdb_everything/bacteria/genomic/GCA_019997705.2_ASM1999770v2_genomic.csv	quadrupia_database
GCA_019997765.2	/storage/group/izg5139/default/external/quadrupia_database/regex/regexdb_everything/bacteria/genomic/GCA_019997765.2_ASM1999776v2_genomic.csv	quadrupia_database
GCA_019997785.2	/storage/group/izg5139/default/external/quadrupia_database/regex/regexdb_everything/bacteria/genomic/GCA_019997785.2_ASM1999778v2_genomic.csv	quadrupia_database
GCA_019997805.2	/storage/group/izg5139/default/external/quadrupia_database/regex/regexdb_everything/bacteria/genomic/GCA_019997805.2_ASM1999780v2_genomic.csv	quadrupia_database
GCA_019997825.2	/storage/group/izg5139/default/external/quadrupia_database/regex/regexdb_everything/bacteria/genomic/GCA_019997825.2_ASM1999782v2_genomic.csv	quadrupia_database
GCA_019997845.2	/storage/group/izg5139/default/external/quadrupia_database/regex/regexdb_everything/bacteria/genomic/GCA_019997845.2_ASM1999784v2_genomic.csv	quadrupia_database
GCA_019997885.2	/storage/group/izg5139/default/external/quadrupia_database/regex/regexdb_everything/bacteria/genomic/GCA_019997885.2_ASM1999788v2_genomic.csv	quadrupia_database
GCA_019997905.2	/storage/group/izg5139/default/external/quadrupia_database/regex/regexdb_everything/bacteria/genomic/GCA_019997905.2_ASM1999790v2_genomic.csv	quadrupia_database
GCA_019997925.3	/storage/group/izg5139/default/external/quadrupia_database/regex/regexdb_everything/bacteria/genomic/GCA_019997925.3_ASM1999792v3_genomic.csv	quadrupia_database
GCA_019997985.2	/storage/group/izg5139/default/external/quadrupia_database/regex/regexdb_everything/bacteria/genomic/GCA_019997985.2_ASM1999798v2_genomic.csv	quadrupia_database
GCA_019998005.2	/storage/group/izg5139/default/external/quadrupia_database/regex/regexdb_everything/bacteria/genomic/GCA_019998005.2_ASM1999800v2_genomic.csv	quadrupia_database
GCA_019998065.2	/storage/group/izg5139/default/external/quadrupia_database/regex/regexdb_everything/bacteria/genomic/GCA_019998065.2_ASM1999806v2_genomic.csv	quadrupia_database
GCA_019998365.3	/storage/group/izg5139/default/external/quadrupia_database/regex/regexdb_everything/bacteria/genomic/GCA_019998365.3_ASM1999836v3_genomic.csv	quadrupia_database
GCA_019998395.2	/storage/group/izg5139/default/external/quadrupia_database/regex/regexdb_everything/bacteria/genomic/GCA_019998395.2_ASM1999839v2_genomic.csv	quadrupia_database
GCA_019998525.2	/storage/group/izg5139/default/external/quadrupia_database/regex/regexdb_everything/bacteria/genomic/GCA_019998525.2_ASM1999852v2_genomic.csv	quadrupia_database
GCA_019998665.2	/storage/group/izg5139/default/external/quadrupia_database/regex/regexdb_everything/bacteria/genomic/GCA_019998665.2_ASM1999866v2_genomic.csv	quadrupia_database
GCA_019998685.2	/storage/group/izg5139/default/external/quadrupia_database/regex/regexdb_everything/bacteria/genomic/GCA_019998685.2_ASM1999868v2_genomic.csv	quadrupia_database
GCA_019998705.2	/storage/group/izg5139/default/external/quadrupia_database/regex/regexdb_everything/bacteria/genomic/GCA_019998705.2_ASM1999870v2_genomic.csv	quadrupia_database
GCA_019998745.2	/storage/group/izg5139/default/external/quadrupia_database/regex/regexdb_everything/bacteria/genomic/GCA_019998745.2_ASM1999874v2_genomic.csv	quadrupia_database
GCA_019998765.2	/storage/group/izg5139/default/external/quadrupia_database/regex/regexdb_everything/bacteria/genomic/GCA_019998765.2_ASM1999876v2_genomic.csv	quadrupia_database
GCA_019998785.2	/storage/group/izg5139/default/external/quadrupia_database/regex/regexdb_everything/bacteria/genomic/GCA_019998785.2_ASM1999878v2_genomic.csv	quadrupia_database
GCA_019998805.2	/storage/group/izg5139/default/external/quadrupia_database/regex/regexdb_everything/bacteria/genomic/GCA_019998805.2_ASM1999880v2_genomic.csv	quadrupia_database
GCA_019998825.2	/storage/group/izg5139/default/external/quadrupia_database/regex/regexdb_everything/bacteria/genomic/GCA_019998825.2_ASM1999882v2_genomic.csv	quadrupia_database
GCA_020002265.1	/storage/group/izg5139/default/external/quadrupia_database/regex/regexdb_everything/bacteria/genomic/GCA_020002265.1_ASM2000226v1_genomic.csv	quadrupia_database
GCA_020023695.1	/storage/group/izg5139/default/external/quadrupia_database/regex/regexdb_everything/bacteria/genomic/GCA_020023695.1_ASM2002369v1_genomic.csv	quadrupia_database
GCA_020023715.1	/storage/group/izg5139/default/external/quadrupia_database/regex/regexdb_everything/bacteria/genomic/GCA_020023715.1_ASM2002371v1_genomic.csv	quadrupia_database
GCA_020025335.1	/storage/group/izg5139/default/external/quadrupia_database/regex/regexdb_everything/bacteria/genomic/GCA_020025335.1_ASM2002533v1_genomic.csv	quadrupia_database
GCA_020025495.1	/storage/group/izg5139/default/external/quadrupia_database/regex/regexdb_everything/bacteria/genomic/GCA_020025495.1_ASM2002549v1_genomic.csv	quadrupia_database
GCA_020025645.1	/storage/group/izg5139/default/external/quadrupia_database/regex/regexdb_everything/bacteria/genomic/GCA_020025645.1_ASM2002564v1_genomic.csv	quadrupia_database
GCA_020025805.1	/storage/group/izg5139/default/external/quadrupia_database/regex/regexdb_everything/bacteria/genomic/GCA_020025805.1_ASM2002580v1_genomic.csv	quadrupia_database
GCA_020025995.1	/storage/group/izg5139/default/external/quadrupia_database/regex/regexdb_everything/bacteria/genomic/GCA_020025995.1_ASM2002599v1_genomic.csv	quadrupia_database
GCA_020026135.1	/storage/group/izg5139/default/external/quadrupia_database/regex/regexdb_everything/bacteria/genomic/GCA_020026135.1_ASM2002613v1_genomic.csv	quadrupia_database
GCA_020042225.1	/storage/group/izg5139/default/external/quadrupia_database/regex/regexdb_everything/bacteria/genomic/GCA_020042225.1_ASM2004222v1_genomic.csv	quadrupia_database
GCA_020042445.1	/storage/group/izg5139/default/external/quadrupia_database/regex/regexdb_everything/bacteria/genomic/GCA_020042445.1_ASM2004244v1_genomic.csv	quadrupia_database
GCA_020042725.1	/storage/group/izg5139/default/external/quadrupia_database/regex/regexdb_everything/bacteria/genomic/GCA_020042725.1_ASM2004272v1_genomic.csv	quadrupia_database
GCA_020097055.1	/storage/group/izg5139/default/external/quadrupia_database/regex/regexdb_everything/bacteria/genomic/GCA_020097055.1_ASM2009705v1_genomic.csv	quadrupia_database
GCA_020097075.1	/storage/group/izg5139/default/external/quadrupia_database/regex/regexdb_everything/bacteria/genomic/GCA_020097075.1_ASM2009707v1_genomic.csv	quadrupia_database
GCA_020097435.1	/storage/group/izg5139/default/external/quadrupia_database/regex/regexdb_everything/bacteria/genomic/GCA_020097435.1_ASM2009743v1_genomic.csv	quadrupia_database
GCA_020138415.1	/storage/group/izg5139/default/external/quadrupia_database/regex/regexdb_everything/bacteria/genomic/GCA_020138415.1_ASM2013841v1_genomic.csv	quadrupia_database
GCA_020138495.1	/storage/group/izg5139/default/external/quadrupia_database/regex/regexdb_everything/bacteria/genomic/GCA_020138495.1_ASM2013849v1_genomic.csv	quadrupia_database
GCA_020138575.1	/storage/group/izg5139/default/external/quadrupia_database/regex/regexdb_everything/bacteria/genomic/GCA_020138575.1_ASM2013857v1_genomic.csv	quadrupia_database
GCA_020138735.1	/storage/group/izg5139/default/external/quadrupia_database/regex/regexdb_everything/bacteria/genomic/GCA_020138735.1_ASM2013873v1_genomic.csv	quadrupia_database
GCA_020139235.1	/storage/group/izg5139/default/external/quadrupia_database/regex/regexdb_everything/bacteria/genomic/GCA_020139235.1_ASM2013923v1_genomic.csv	quadrupia_database
GCA_020139275.1	/storage/group/izg5139/default/external/quadrupia_database/regex/regexdb_everything/bacteria/genomic/GCA_020139275.1_ASM2013927v1_genomic.csv	quadrupia_database
GCA_020139295.1	/storage/group/izg5139/default/external/quadrupia_database/regex/regexdb_everything/bacteria/genomic/GCA_020139295.1_ASM2013929v1_genomic.csv	quadrupia_database
GCA_020143085.2	/storage/group/izg5139/default/external/quadrupia_database/regex/regexdb_everything/bacteria/genomic/GCA_020143085.2_ASM2014308v2_genomic.csv	quadrupia_database
GCA_020149725.1	/storage/group/izg5139/default/external/quadrupia_database/regex/regexdb_everything/bacteria/genomic/GCA_020149725.1_ASM2014972v1_genomic.csv	quadrupia_database
GCA_020150575.1	/storage/group/izg5139/default/external/quadrupia_database/regex/regexdb_everything/bacteria/genomic/GCA_020150575.1_ASM2015057v1_genomic.csv	quadrupia_database
GCA_020181395.1	/storage/group/izg5139/default/external/quadrupia_database/regex/regexdb_everything/bacteria/genomic/GCA_020181395.1_ASM2018139v1_genomic.csv	quadrupia_database
GCA_020276585.1	/storage/group/izg5139/default/external/quadrupia_database/regex/regexdb_everything/bacteria/genomic/GCA_020276585.1_ASM2027658v1_genomic.csv	quadrupia_database
GCA_020276625.1	/storage/group/izg5139/default/external/quadrupia_database/regex/regexdb_everything/bacteria/genomic/GCA_020276625.1_ASM2027662v1_genomic.csv	quadrupia_database
GCA_020276645.1	/storage/group/izg5139/default/external/quadrupia_database/regex/regexdb_everything/bacteria/genomic/GCA_020276645.1_ASM2027664v1_genomic.csv	quadrupia_database
GCA_020388355.1	/storage/group/izg5139/default/external/quadrupia_database/regex/regexdb_everything/bacteria/genomic/GCA_020388355.1_ASM2038835v1_genomic.csv	quadrupia_database
GCA_020388555.1	/storage/group/izg5139/default/external/quadrupia_database/regex/regexdb_everything/bacteria/genomic/GCA_020388555.1_ASM2038855v1_genomic.csv	quadrupia_database
GCA_020388655.1	/storage/group/izg5139/default/external/quadrupia_database/regex/regexdb_everything/bacteria/genomic/GCA_020388655.1_ASM2038865v1_genomic.csv	quadrupia_database
GCA_020388675.1	/storage/group/izg5139/default/external/quadrupia_database/regex/regexdb_everything/bacteria/genomic/GCA_020388675.1_ASM2038867v1_genomic.csv	quadrupia_database
GCA_020388825.1	/storage/group/izg5139/default/external/quadrupia_database/regex/regexdb_everything/bacteria/genomic/GCA_020388825.1_ASM2038882v1_genomic.csv	quadrupia_database
GCA_020388885.1	/storage/group/izg5139/default/external/quadrupia_database/regex/regexdb_everything/bacteria/genomic/GCA_020388885.1_ASM2038888v1_genomic.csv	quadrupia_database
GCA_020389005.1	/storage/group/izg5139/default/external/quadrupia_database/regex/regexdb_everything/bacteria/genomic/GCA_020389005.1_ASM2038900v1_genomic.csv	quadrupia_database
GCA_020389505.1	/storage/group/izg5139/default/external/quadrupia_database/regex/regexdb_everything/bacteria/genomic/GCA_020389505.1_ASM2038950v1_genomic.csv	quadrupia_database
GCA_020389565.1	/storage/group/izg5139/default/external/quadrupia_database/regex/regexdb_everything/bacteria/genomic/GCA_020389565.1_ASM2038956v1_genomic.csv	quadrupia_database
GCA_020412465.1	/storage/group/izg5139/default/external/quadrupia_database/regex/regexdb_everything/bacteria/genomic/GCA_020412465.1_ASM2041246v1_genomic.csv	quadrupia_database
GCA_020422945.1	/storage/group/izg5139/default/external/quadrupia_database/regex/regexdb_everything/bacteria/genomic/GCA_020422945.1_ASM2042294v1_genomic.csv	quadrupia_database
GCA_020422985.1	/storage/group/izg5139/default/external/quadrupia_database/regex/regexdb_everything/bacteria/genomic/GCA_020422985.1_ASM2042298v1_genomic.csv	quadrupia_database
GCA_020423005.1	/storage/group/izg5139/default/external/quadrupia_database/regex/regexdb_everything/bacteria/genomic/GCA_020423005.1_ASM2042300v1_genomic.csv	quadrupia_database
GCA_020424365.1	/storage/group/izg5139/default/external/quadrupia_database/regex/regexdb_everything/bacteria/genomic/GCA_020424365.1_ASM2042436v1_genomic.csv	quadrupia_database
GCA_020463755.1	/storage/group/izg5139/default/external/quadrupia_database/regex/regexdb_everything/bacteria/genomic/GCA_020463755.1_ASM2046375v1_genomic.csv	quadrupia_database
GCA_020526105.1	/storage/group/izg5139/default/external/quadrupia_database/regex/regexdb_everything/bacteria/genomic/GCA_020526105.1_ASM2052610v1_genomic.csv	quadrupia_database
GCA_020535165.1	/storage/group/izg5139/default/external/quadrupia_database/regex/regexdb_everything/bacteria/genomic/GCA_020535165.1_ASM2053516v1_genomic.csv	quadrupia_database
GCA_020541245.1	/storage/group/izg5139/default/external/quadrupia_database/regex/regexdb_everything/bacteria/genomic/GCA_020541245.1_ASM2054124v1_genomic.csv	quadrupia_database
GCA_020541345.1	/storage/group/izg5139/default/external/quadrupia_database/regex/regexdb_everything/bacteria/genomic/GCA_020541345.1_ASM2054134v1_genomic.csv	quadrupia_database
GCA_020616775.1	/storage/group/izg5139/default/external/quadrupia_database/regex/regexdb_everything/bacteria/genomic/GCA_020616775.1_ASM2061677v1_genomic.csv	quadrupia_database
GCA_020616935.1	/storage/group/izg5139/default/external/quadrupia_database/regex/regexdb_everything/bacteria/genomic/GCA_020616935.1_ASM2061693v1_genomic.csv	quadrupia_database
GCA_020685605.2	/storage/group/izg5139/default/external/quadrupia_database/regex/regexdb_everything/bacteria/genomic/GCA_020685605.2_ASM2068560v2_genomic.csv	quadrupia_database
GCA_020685625.2	/storage/group/izg5139/default/external/quadrupia_database/regex/regexdb_everything/bacteria/genomic/GCA_020685625.2_ASM2068562v2_genomic.csv	quadrupia_database
GCA_020685645.2	/storage/group/izg5139/default/external/quadrupia_database/regex/regexdb_everything/bacteria/genomic/GCA_020685645.2_ASM2068564v2_genomic.csv	quadrupia_database
GCA_020685685.2	/storage/group/izg5139/default/external/quadrupia_database/regex/regexdb_everything/bacteria/genomic/GCA_020685685.2_ASM2068568v2_genomic.csv	quadrupia_database
GCA_020685705.2	/storage/group/izg5139/default/external/quadrupia_database/regex/regexdb_everything/bacteria/genomic/GCA_020685705.2_ASM2068570v2_genomic.csv	quadrupia_database
GCA_020685725.2	/storage/group/izg5139/default/external/quadrupia_database/regex/regexdb_everything/bacteria/genomic/GCA_020685725.2_ASM2068572v2_genomic.csv	quadrupia_database
GCA_020685745.2	/storage/group/izg5139/default/external/quadrupia_database/regex/regexdb_everything/bacteria/genomic/GCA_020685745.2_ASM2068574v2_genomic.csv	quadrupia_database
GCA_020685765.2	/storage/group/izg5139/default/external/quadrupia_database/regex/regexdb_everything/bacteria/genomic/GCA_020685765.2_ASM2068576v2_genomic.csv	quadrupia_database
GCA_020685785.2	/storage/group/izg5139/default/external/quadrupia_database/regex/regexdb_everything/bacteria/genomic/GCA_020685785.2_ASM2068578v2_genomic.csv	quadrupia_database
GCA_020685805.2	/storage/group/izg5139/default/external/quadrupia_database/regex/regexdb_everything/bacteria/genomic/GCA_020685805.2_ASM2068580v2_genomic.csv	quadrupia_database
GCA_020685845.2	/storage/group/izg5139/default/external/quadrupia_database/regex/regexdb_everything/bacteria/genomic/GCA_020685845.2_ASM2068584v2_genomic.csv	quadrupia_database
GCA_020685865.2	/storage/group/izg5139/default/external/quadrupia_database/regex/regexdb_everything/bacteria/genomic/GCA_020685865.2_ASM2068586v2_genomic.csv	quadrupia_database
GCA_020685885.2	/storage/group/izg5139/default/external/quadrupia_database/regex/regexdb_everything/bacteria/genomic/GCA_020685885.2_ASM2068588v2_genomic.csv	quadrupia_database
GCA_020685905.2	/storage/group/izg5139/default/external/quadrupia_database/regex/regexdb_everything/bacteria/genomic/GCA_020685905.2_ASM2068590v2_genomic.csv	quadrupia_database
GCA_020685925.2	/storage/group/izg5139/default/external/quadrupia_database/regex/regexdb_everything/bacteria/genomic/GCA_020685925.2_ASM2068592v2_genomic.csv	quadrupia_database
GCA_020686685.2	/storage/group/izg5139/default/external/quadrupia_database/regex/regexdb_everything/bacteria/genomic/GCA_020686685.2_ASM2068668v2_genomic.csv	quadrupia_database
GCA_020693965.1	/storage/group/izg5139/default/external/quadrupia_database/regex/regexdb_everything/bacteria/genomic/GCA_020693965.1_ASM2069396v1_genomic.csv	quadrupia_database
GCA_020693985.1	/storage/group/izg5139/default/external/quadrupia_database/regex/regexdb_everything/bacteria/genomic/GCA_020693985.1_ASM2069398v1_genomic.csv	quadrupia_database
GCA_020720025.1	/storage/group/izg5139/default/external/quadrupia_database/regex/regexdb_everything/bacteria/genomic/GCA_020720025.1_ASM2072002v1_genomic.csv	quadrupia_database
GCA_020720295.1	/storage/group/izg5139/default/external/quadrupia_database/regex/regexdb_everything/bacteria/genomic/GCA_020720295.1_ASM2072029v1_genomic.csv	quadrupia_database
GCA_020720575.1	/storage/group/izg5139/default/external/quadrupia_database/regex/regexdb_everything/bacteria/genomic/GCA_020720575.1_ASM2072057v1_genomic.csv	quadrupia_database
GCA_020991205.1	/storage/group/izg5139/default/external/quadrupia_database/regex/regexdb_everything/bacteria/genomic/GCA_020991205.1_ASM2099120v1_genomic.csv	quadrupia_database
GCA_020995475.1	/storage/group/izg5139/default/external/quadrupia_database/regex/regexdb_everything/bacteria/genomic/GCA_020995475.1_ASM2099547v1_genomic.csv	quadrupia_database
GCA_020997475.1	/storage/group/izg5139/default/external/quadrupia_database/regex/regexdb_everything/bacteria/genomic/GCA_020997475.1_ASM2099747v1_genomic.csv	quadrupia_database
GCA_020997495.1	/storage/group/izg5139/default/external/quadrupia_database/regex/regexdb_everything/bacteria/genomic/GCA_020997495.1_ASM2099749v1_genomic.csv	quadrupia_database
GCA_020997515.1	/storage/group/izg5139/default/external/quadrupia_database/regex/regexdb_everything/bacteria/genomic/GCA_020997515.1_ASM2099751v1_genomic.csv	quadrupia_database
GCA_021165875.1	/storage/group/izg5139/default/external/quadrupia_database/regex/regexdb_everything/bacteria/genomic/GCA_021165875.1_ASM2116587v1_genomic.csv	quadrupia_database
GCA_021228055.1	/storage/group/izg5139/default/external/quadrupia_database/regex/regexdb_everything/bacteria/genomic/GCA_021228055.1_ASM2122805v1_genomic.csv	quadrupia_database
GCA_021266585.1	/storage/group/izg5139/default/external/quadrupia_database/regex/regexdb_everything/bacteria/genomic/GCA_021266585.1_ASM2126658v1_genomic.csv	quadrupia_database
GCA_021278945.1	/storage/group/izg5139/default/external/quadrupia_database/regex/regexdb_everything/bacteria/genomic/GCA_021278945.1_ASM2127894v1_genomic.csv	quadrupia_database
GCA_021378215.1	/storage/group/izg5139/default/external/quadrupia_database/regex/regexdb_everything/bacteria/genomic/GCA_021378215.1_ASM2137821v1_genomic.csv	quadrupia_database
GCA_021383585.1	/storage/group/izg5139/default/external/quadrupia_database/regex/regexdb_everything/bacteria/genomic/GCA_021383585.1_ASM2138358v1_genomic.csv	quadrupia_database
GCA_021390135.1	/storage/group/izg5139/default/external/quadrupia_database/regex/regexdb_everything/bacteria/genomic/GCA_021390135.1_ASM2139013v1_genomic.csv	quadrupia_database
GCA_021398365.1	/storage/group/izg5139/default/external/quadrupia_database/regex/regexdb_everything/bacteria/genomic/GCA_021398365.1_ASM2139836v1_genomic.csv	quadrupia_database
GCA_021398395.1	/storage/group/izg5139/default/external/quadrupia_database/regex/regexdb_everything/bacteria/genomic/GCA_021398395.1_ASM2139839v1_genomic.csv	quadrupia_database
GCA_021460055.1	/storage/group/izg5139/default/external/quadrupia_database/regex/regexdb_everything/bacteria/genomic/GCA_021460055.1_ASM2146005v1_genomic.csv	quadrupia_database
GCA_021460175.1	/storage/group/izg5139/default/external/quadrupia_database/regex/regexdb_everything/bacteria/genomic/GCA_021460175.1_ASM2146017v1_genomic.csv	quadrupia_database
GCA_021491335.2	/storage/group/izg5139/default/external/quadrupia_database/regex/regexdb_everything/bacteria/genomic/GCA_021491335.2_ASM2149133v2_genomic.csv	quadrupia_database
GCA_021496035.1	/storage/group/izg5139/default/external/quadrupia_database/regex/regexdb_everything/bacteria/genomic/GCA_021496035.1_ASM2149603v1_genomic.csv	quadrupia_database
GCA_021496055.1	/storage/group/izg5139/default/external/quadrupia_database/regex/regexdb_everything/bacteria/genomic/GCA_021496055.1_ASM2149605v1_genomic.csv	quadrupia_database
GCA_021496725.1	/storage/group/izg5139/default/external/quadrupia_database/regex/regexdb_everything/bacteria/genomic/GCA_021496725.1_ASM2149672v1_genomic.csv	quadrupia_database
GCA_021496805.1	/storage/group/izg5139/default/external/quadrupia_database/regex/regexdb_everything/bacteria/genomic/GCA_021496805.1_ASM2149680v1_genomic.csv	quadrupia_database
GCA_021497065.1	/storage/group/izg5139/default/external/quadrupia_database/regex/regexdb_everything/bacteria/genomic/GCA_021497065.1_ASM2149706v1_genomic.csv	quadrupia_database
GCA_021497085.1	/storage/group/izg5139/default/external/quadrupia_database/regex/regexdb_everything/bacteria/genomic/GCA_021497085.1_ASM2149708v1_genomic.csv	quadrupia_database
GCA_021497105.1	/storage/group/izg5139/default/external/quadrupia_database/regex/regexdb_everything/bacteria/genomic/GCA_021497105.1_ASM2149710v1_genomic.csv	quadrupia_database
GCA_021497165.1	/storage/group/izg5139/default/external/quadrupia_database/regex/regexdb_everything/bacteria/genomic/GCA_021497165.1_ASM2149716v1_genomic.csv	quadrupia_database
GCA_021582295.1	/storage/group/izg5139/default/external/quadrupia_database/regex/regexdb_everything/bacteria/genomic/GCA_021582295.1_ASM2158229v1_genomic.csv	quadrupia_database
GCA_021610105.1	/storage/group/izg5139/default/external/quadrupia_database/regex/regexdb_everything/bacteria/genomic/GCA_021610105.1_ASM2161010v1_genomic.csv	quadrupia_database
GCA_021654435.1	/storage/group/izg5139/default/external/quadrupia_database/regex/regexdb_everything/bacteria/genomic/GCA_021654435.1_ASM2165443v1_genomic.csv	quadrupia_database
GCA_021730225.1	/storage/group/izg5139/default/external/quadrupia_database/regex/regexdb_everything/bacteria/genomic/GCA_021730225.1_ASM2173022v1_genomic.csv	quadrupia_database
GCA_021730245.1	/storage/group/izg5139/default/external/quadrupia_database/regex/regexdb_everything/bacteria/genomic/GCA_021730245.1_ASM2173024v1_genomic.csv	quadrupia_database
GCA_021952465.1	/storage/group/izg5139/default/external/quadrupia_database/regex/regexdb_everything/bacteria/genomic/GCA_021952465.1_ASM2195246v1_genomic.csv	quadrupia_database
GCA_021952605.1	/storage/group/izg5139/default/external/quadrupia_database/regex/regexdb_everything/bacteria/genomic/GCA_021952605.1_ASM2195260v1_genomic.csv	quadrupia_database
GCA_021952945.1	/storage/group/izg5139/default/external/quadrupia_database/regex/regexdb_everything/bacteria/genomic/GCA_021952945.1_ASM2195294v1_genomic.csv	quadrupia_database
GCA_021957025.1	/storage/group/izg5139/default/external/quadrupia_database/regex/regexdb_everything/bacteria/genomic/GCA_021957025.1_ASM2195702v1_genomic.csv	quadrupia_database
GCA_021957065.1	/storage/group/izg5139/default/external/quadrupia_database/regex/regexdb_everything/bacteria/genomic/GCA_021957065.1_ASM2195706v1_genomic.csv	quadrupia_database
GCA_022010015.1	/storage/group/izg5139/default/external/quadrupia_database/regex/regexdb_everything/bacteria/genomic/GCA_022010015.1_ASM2201001v1_genomic.csv	quadrupia_database
GCA_022024355.1	/storage/group/izg5139/default/external/quadrupia_database/regex/regexdb_everything/bacteria/genomic/GCA_022024355.1_ASM2202435v1_genomic.csv	quadrupia_database
GCA_022069325.1	/storage/group/izg5139/default/external/quadrupia_database/regex/regexdb_everything/bacteria/genomic/GCA_022069325.1_ASM2206932v1_genomic.csv	quadrupia_database
GCA_022070505.1	/storage/group/izg5139/default/external/quadrupia_database/regex/regexdb_everything/bacteria/genomic/GCA_022070505.1_ASM2207050v1_genomic.csv	quadrupia_database
GCA_022070545.1	/storage/group/izg5139/default/external/quadrupia_database/regex/regexdb_everything/bacteria/genomic/GCA_022070545.1_ASM2207054v1_genomic.csv	quadrupia_database
GCA_022075645.1	/storage/group/izg5139/default/external/quadrupia_database/regex/regexdb_everything/bacteria/genomic/GCA_022075645.1_ASM2207564v1_genomic.csv	quadrupia_database
GCA_022212945.1	/storage/group/izg5139/default/external/quadrupia_database/regex/regexdb_everything/bacteria/genomic/GCA_022212945.1_ASM2221294v1_genomic.csv	quadrupia_database
GCA_022213385.1	/storage/group/izg5139/default/external/quadrupia_database/regex/regexdb_everything/bacteria/genomic/GCA_022213385.1_ASM2221338v1_genomic.csv	quadrupia_database
GCA_022220805.1	/storage/group/izg5139/default/external/quadrupia_database/regex/regexdb_everything/bacteria/genomic/GCA_022220805.1_ASM2222080v1_genomic.csv	quadrupia_database
GCA_022221525.1	/storage/group/izg5139/default/external/quadrupia_database/regex/regexdb_everything/bacteria/genomic/GCA_022221525.1_ASM2222152v1_genomic.csv	quadrupia_database
GCA_022221565.1	/storage/group/izg5139/default/external/quadrupia_database/regex/regexdb_everything/bacteria/genomic/GCA_022221565.1_ASM2222156v1_genomic.csv	quadrupia_database
GCA_022354845.1	/storage/group/izg5139/default/external/quadrupia_database/regex/regexdb_everything/bacteria/genomic/GCA_022354845.1_ASM2235484v1_genomic.csv	quadrupia_database
GCA_022404635.1	/storage/group/izg5139/default/external/quadrupia_database/regex/regexdb_everything/bacteria/genomic/GCA_022404635.1_ASM2240463v1_genomic.csv	quadrupia_database
GCA_022405675.1	/storage/group/izg5139/default/external/quadrupia_database/regex/regexdb_everything/bacteria/genomic/GCA_022405675.1_ASM2240567v1_genomic.csv	quadrupia_database
GCA_022405795.1	/storage/group/izg5139/default/external/quadrupia_database/regex/regexdb_everything/bacteria/genomic/GCA_022405795.1_ASM2240579v1_genomic.csv	quadrupia_database
GCA_022429605.1	/storage/group/izg5139/default/external/quadrupia_database/regex/regexdb_everything/bacteria/genomic/GCA_022429605.1_ASM2242960v1_genomic.csv	quadrupia_database
GCA_022493075.1	/storage/group/izg5139/default/external/quadrupia_database/regex/regexdb_everything/bacteria/genomic/GCA_022493075.1_ASM2249307v1_genomic.csv	quadrupia_database
GCA_022494545.1	/storage/group/izg5139/default/external/quadrupia_database/regex/regexdb_everything/bacteria/genomic/GCA_022494545.1_ASM2249454v1_genomic.csv	quadrupia_database
GCA_022532145.1	/storage/group/izg5139/default/external/quadrupia_database/regex/regexdb_everything/bacteria/genomic/GCA_022532145.1_ASM2253214v1_genomic.csv	quadrupia_database
GCA_022544835.1	/storage/group/izg5139/default/external/quadrupia_database/regex/regexdb_everything/bacteria/genomic/GCA_022544835.1_ASM2254483v1_genomic.csv	quadrupia_database
GCA_022559525.1	/storage/group/izg5139/default/external/quadrupia_database/regex/regexdb_everything/bacteria/genomic/GCA_022559525.1_ASM2255952v1_genomic.csv	quadrupia_database
GCA_022691325.1	/storage/group/izg5139/default/external/quadrupia_database/regex/regexdb_everything/bacteria/genomic/GCA_022691325.1_ASM2269132v1_genomic.csv	quadrupia_database
GCA_022691465.1	/storage/group/izg5139/default/external/quadrupia_database/regex/regexdb_everything/bacteria/genomic/GCA_022691465.1_ASM2269146v1_genomic.csv	quadrupia_database
GCA_022693165.1	/storage/group/izg5139/default/external/quadrupia_database/regex/regexdb_everything/bacteria/genomic/GCA_022693165.1_ASM2269316v1_genomic.csv	quadrupia_database
GCA_022693205.1	/storage/group/izg5139/default/external/quadrupia_database/regex/regexdb_everything/bacteria/genomic/GCA_022693205.1_ASM2269320v1_genomic.csv	quadrupia_database
GCA_022693225.1	/storage/group/izg5139/default/external/quadrupia_database/regex/regexdb_everything/bacteria/genomic/GCA_022693225.1_ASM2269322v1_genomic.csv	quadrupia_database
GCA_022693265.1	/storage/group/izg5139/default/external/quadrupia_database/regex/regexdb_everything/bacteria/genomic/GCA_022693265.1_ASM2269326v1_genomic.csv	quadrupia_database
GCA_022693305.1	/storage/group/izg5139/default/external/quadrupia_database/regex/regexdb_everything/bacteria/genomic/GCA_022693305.1_ASM2269330v1_genomic.csv	quadrupia_database
GCA_022693345.1	/storage/group/izg5139/default/external/quadrupia_database/regex/regexdb_everything/bacteria/genomic/GCA_022693345.1_ASM2269334v1_genomic.csv	quadrupia_database
GCA_022699585.1	/storage/group/izg5139/default/external/quadrupia_database/regex/regexdb_everything/bacteria/genomic/GCA_022699585.1_ASM2269958v1_genomic.csv	quadrupia_database
GCA_022810805.1	/storage/group/izg5139/default/external/quadrupia_database/regex/regexdb_everything/bacteria/genomic/GCA_022810805.1_ASM2281080v1_genomic.csv	quadrupia_database
GCA_022832835.1	/storage/group/izg5139/default/external/quadrupia_database/regex/regexdb_everything/bacteria/genomic/GCA_022832835.1_ASM2283283v1_genomic.csv	quadrupia_database
GCA_022869565.1	/storage/group/izg5139/default/external/quadrupia_database/regex/regexdb_everything/bacteria/genomic/GCA_022869565.1_ASM2286956v1_genomic.csv	quadrupia_database
GCA_022869625.1	/storage/group/izg5139/default/external/quadrupia_database/regex/regexdb_everything/bacteria/genomic/GCA_022869625.1_ASM2286962v1_genomic.csv	quadrupia_database
GCA_022869825.1	/storage/group/izg5139/default/external/quadrupia_database/regex/regexdb_everything/bacteria/genomic/GCA_022869825.1_ASM2286982v1_genomic.csv	quadrupia_database
GCA_022870465.1	/storage/group/izg5139/default/external/quadrupia_database/regex/regexdb_everything/bacteria/genomic/GCA_022870465.1_ASM2287046v1_genomic.csv	quadrupia_database
GCA_022936265.1	/storage/group/izg5139/default/external/quadrupia_database/regex/regexdb_everything/bacteria/genomic/GCA_022936265.1_ASM2293626v1_genomic.csv	quadrupia_database
GCA_022985535.1	/storage/group/izg5139/default/external/quadrupia_database/regex/regexdb_everything/bacteria/genomic/GCA_022985535.1_ASM2298553v1_genomic.csv	quadrupia_database
GCA_022985575.1	/storage/group/izg5139/default/external/quadrupia_database/regex/regexdb_everything/bacteria/genomic/GCA_022985575.1_ASM2298557v1_genomic.csv	quadrupia_database
GCA_022985595.1	/storage/group/izg5139/default/external/quadrupia_database/regex/regexdb_everything/bacteria/genomic/GCA_022985595.1_ASM2298559v1_genomic.csv	quadrupia_database
GCA_022985615.1	/storage/group/izg5139/default/external/quadrupia_database/regex/regexdb_everything/bacteria/genomic/GCA_022985615.1_ASM2298561v1_genomic.csv	quadrupia_database
GCA_023016305.1	/storage/group/izg5139/default/external/quadrupia_database/regex/regexdb_everything/bacteria/genomic/GCA_023016305.1_ASM2301630v1_genomic.csv	quadrupia_database
GCA_023052945.1	/storage/group/izg5139/default/external/quadrupia_database/regex/regexdb_everything/bacteria/genomic/GCA_023052945.1_ASM2305294v1_genomic.csv	quadrupia_database
GCA_023066315.1	/storage/group/izg5139/default/external/quadrupia_database/regex/regexdb_everything/bacteria/genomic/GCA_023066315.1_ASM2306631v1_genomic.csv	quadrupia_database
GCA_023162015.2	/storage/group/izg5139/default/external/quadrupia_database/regex/regexdb_everything/bacteria/genomic/GCA_023162015.2_ASM2316201v2_genomic.csv	quadrupia_database
GCA_023167545.1	/storage/group/izg5139/default/external/quadrupia_database/regex/regexdb_everything/bacteria/genomic/GCA_023167545.1_ASM2316754v1_genomic.csv	quadrupia_database
GCA_023168365.1	/storage/group/izg5139/default/external/quadrupia_database/regex/regexdb_everything/bacteria/genomic/GCA_023168365.1_ASM2316836v1_genomic.csv	quadrupia_database
GCA_023207975.1	/storage/group/izg5139/default/external/quadrupia_database/regex/regexdb_everything/bacteria/genomic/GCA_023207975.1_ASM2320797v1_genomic.csv	quadrupia_database
GCA_023221615.1	/storage/group/izg5139/default/external/quadrupia_database/regex/regexdb_everything/bacteria/genomic/GCA_023221615.1_ASM2322161v1_genomic.csv	quadrupia_database
GCA_023277765.1	/storage/group/izg5139/default/external/quadrupia_database/regex/regexdb_everything/bacteria/genomic/GCA_023277765.1_ASM2327776v1_genomic.csv	quadrupia_database
GCA_023278025.1	/storage/group/izg5139/default/external/quadrupia_database/regex/regexdb_everything/bacteria/genomic/GCA_023278025.1_ASM2327802v1_genomic.csv	quadrupia_database
GCA_023299505.1	/storage/group/izg5139/default/external/quadrupia_database/regex/regexdb_everything/bacteria/genomic/GCA_023299505.1_ASM2329950v1_genomic.csv	quadrupia_database
GCA_023299525.1	/storage/group/izg5139/default/external/quadrupia_database/regex/regexdb_everything/bacteria/genomic/GCA_023299525.1_ASM2329952v1_genomic.csv	quadrupia_database
GCA_023299605.1	/storage/group/izg5139/default/external/quadrupia_database/regex/regexdb_everything/bacteria/genomic/GCA_023299605.1_ASM2329960v1_genomic.csv	quadrupia_database
GCA_023299645.1	/storage/group/izg5139/default/external/quadrupia_database/regex/regexdb_everything/bacteria/genomic/GCA_023299645.1_ASM2329964v1_genomic.csv	quadrupia_database
GCA_023299685.1	/storage/group/izg5139/default/external/quadrupia_database/regex/regexdb_everything/bacteria/genomic/GCA_023299685.1_ASM2329968v1_genomic.csv	quadrupia_database
GCA_023375525.1	/storage/group/izg5139/default/external/quadrupia_database/regex/regexdb_everything/bacteria/genomic/GCA_023375525.1_ASM2337552v1_genomic.csv	quadrupia_database
GCA_023380225.1	/storage/group/izg5139/default/external/quadrupia_database/regex/regexdb_everything/bacteria/genomic/GCA_023380225.1_ASM2338022v1_genomic.csv	quadrupia_database
GCA_023539285.1	/storage/group/izg5139/default/external/quadrupia_database/regex/regexdb_everything/bacteria/genomic/GCA_023539285.1_ASM2353928v1_genomic.csv	quadrupia_database
GCA_023571465.1	/storage/group/izg5139/default/external/quadrupia_database/regex/regexdb_everything/bacteria/genomic/GCA_023571465.1_ASM2357146v1_genomic.csv	quadrupia_database
GCA_023585745.1	/storage/group/izg5139/default/external/quadrupia_database/regex/regexdb_everything/bacteria/genomic/GCA_023585745.1_ASM2358574v1_genomic.csv	quadrupia_database
GCA_023612235.1	/storage/group/izg5139/default/external/quadrupia_database/regex/regexdb_everything/bacteria/genomic/GCA_023612235.1_ASM2361223v1_genomic.csv	quadrupia_database
GCA_023650735.1	/storage/group/izg5139/default/external/quadrupia_database/regex/regexdb_everything/bacteria/genomic/GCA_023650735.1_ASM2365073v1_genomic.csv	quadrupia_database
GCA_023658665.1	/storage/group/izg5139/default/external/quadrupia_database/regex/regexdb_everything/bacteria/genomic/GCA_023658665.1_ASM2365866v1_genomic.csv	quadrupia_database
GCA_023674445.1	/storage/group/izg5139/default/external/quadrupia_database/regex/regexdb_everything/bacteria/genomic/GCA_023674445.1_ASM2367444v1_genomic.csv	quadrupia_database
GCA_023703515.1	/storage/group/izg5139/default/external/quadrupia_database/regex/regexdb_everything/bacteria/genomic/GCA_023703515.1_ASM2370351v1_genomic.csv	quadrupia_database
GCA_023703555.1	/storage/group/izg5139/default/external/quadrupia_database/regex/regexdb_everything/bacteria/genomic/GCA_023703555.1_ASM2370355v1_genomic.csv	quadrupia_database
GCA_023703575.1	/storage/group/izg5139/default/external/quadrupia_database/regex/regexdb_everything/bacteria/genomic/GCA_023703575.1_ASM2370357v1_genomic.csv	quadrupia_database
GCA_023703635.1	/storage/group/izg5139/default/external/quadrupia_database/regex/regexdb_everything/bacteria/genomic/GCA_023703635.1_ASM2370363v1_genomic.csv	quadrupia_database
GCA_023703655.1	/storage/group/izg5139/default/external/quadrupia_database/regex/regexdb_everything/bacteria/genomic/GCA_023703655.1_ASM2370365v1_genomic.csv	quadrupia_database
GCA_023703675.1	/storage/group/izg5139/default/external/quadrupia_database/regex/regexdb_everything/bacteria/genomic/GCA_023703675.1_ASM2370367v1_genomic.csv	quadrupia_database
GCA_023746575.1	/storage/group/izg5139/default/external/quadrupia_database/regex/regexdb_everything/bacteria/genomic/GCA_023746575.1_ASM2374657v1_genomic.csv	quadrupia_database
GCA_023809725.1	/storage/group/izg5139/default/external/quadrupia_database/regex/regexdb_everything/bacteria/genomic/GCA_023809725.1_ASM2380972v1_genomic.csv	quadrupia_database
GCA_023809745.1	/storage/group/izg5139/default/external/quadrupia_database/regex/regexdb_everything/bacteria/genomic/GCA_023809745.1_ASM2380974v1_genomic.csv	quadrupia_database
GCA_023822145.1	/storage/group/izg5139/default/external/quadrupia_database/regex/regexdb_everything/bacteria/genomic/GCA_023822145.1_ASM2382214v1_genomic.csv	quadrupia_database
GCA_023822165.1	/storage/group/izg5139/default/external/quadrupia_database/regex/regexdb_everything/bacteria/genomic/GCA_023822165.1_ASM2382216v1_genomic.csv	quadrupia_database
GCA_023898705.1	/storage/group/izg5139/default/external/quadrupia_database/regex/regexdb_everything/bacteria/genomic/GCA_023898705.1_ASM2389870v1_genomic.csv	quadrupia_database
GCA_023898745.1	/storage/group/izg5139/default/external/quadrupia_database/regex/regexdb_everything/bacteria/genomic/GCA_023898745.1_ASM2389874v1_genomic.csv	quadrupia_database
GCA_023934045.1	/storage/group/izg5139/default/external/quadrupia_database/regex/regexdb_everything/bacteria/genomic/GCA_023934045.1_ASM2393404v1_genomic.csv	quadrupia_database
GCA_024172365.1	/storage/group/izg5139/default/external/quadrupia_database/regex/regexdb_everything/bacteria/genomic/GCA_024172365.1_ASM2417236v1_genomic.csv	quadrupia_database
GCA_024172405.1	/storage/group/izg5139/default/external/quadrupia_database/regex/regexdb_everything/bacteria/genomic/GCA_024172405.1_ASM2417240v1_genomic.csv	quadrupia_database
GCA_024181005.1	/storage/group/izg5139/default/external/quadrupia_database/regex/regexdb_everything/bacteria/genomic/GCA_024181005.1_ASM2418100v1_genomic.csv	quadrupia_database
GCA_024181065.1	/storage/group/izg5139/default/external/quadrupia_database/regex/regexdb_everything/bacteria/genomic/GCA_024181065.1_ASM2418106v1_genomic.csv	quadrupia_database
GCA_024181745.1	/storage/group/izg5139/default/external/quadrupia_database/regex/regexdb_everything/bacteria/genomic/GCA_024181745.1_ASM2418174v1_genomic.csv	quadrupia_database
GCA_024204725.1	/storage/group/izg5139/default/external/quadrupia_database/regex/regexdb_everything/bacteria/genomic/GCA_024204725.1_ASM2420472v1_genomic.csv	quadrupia_database
GCA_024204805.1	/storage/group/izg5139/default/external/quadrupia_database/regex/regexdb_everything/bacteria/genomic/GCA_024204805.1_ASM2420480v1_genomic.csv	quadrupia_database
GCA_024218715.1	/storage/group/izg5139/default/external/quadrupia_database/regex/regexdb_everything/bacteria/genomic/GCA_024218715.1_ASM2421871v1_genomic.csv	quadrupia_database
GCA_024218855.1	/storage/group/izg5139/default/external/quadrupia_database/regex/regexdb_everything/bacteria/genomic/GCA_024218855.1_ASM2421885v1_genomic.csv	quadrupia_database
GCA_024266825.1	/storage/group/izg5139/default/external/quadrupia_database/regex/regexdb_everything/bacteria/genomic/GCA_024266825.1_ASM2426682v1_genomic.csv	quadrupia_database
GCA_024296825.1	/storage/group/izg5139/default/external/quadrupia_database/regex/regexdb_everything/bacteria/genomic/GCA_024296825.1_ASM2429682v1_genomic.csv	quadrupia_database
GCA_024338845.1	/storage/group/izg5139/default/external/quadrupia_database/regex/regexdb_everything/bacteria/genomic/GCA_024338845.1_ASM2433884v1_genomic.csv	quadrupia_database
GCA_024339025.1	/storage/group/izg5139/default/external/quadrupia_database/regex/regexdb_everything/bacteria/genomic/GCA_024339025.1_ASM2433902v1_genomic.csv	quadrupia_database
GCA_024347875.1	/storage/group/izg5139/default/external/quadrupia_database/regex/regexdb_everything/bacteria/genomic/GCA_024347875.1_ASM2434787v1_genomic.csv	quadrupia_database
GCA_024347895.1	/storage/group/izg5139/default/external/quadrupia_database/regex/regexdb_everything/bacteria/genomic/GCA_024347895.1_ASM2434789v1_genomic.csv	quadrupia_database
GCA_024347915.1	/storage/group/izg5139/default/external/quadrupia_database/regex/regexdb_everything/bacteria/genomic/GCA_024347915.1_ASM2434791v1_genomic.csv	quadrupia_database
GCA_024347935.1	/storage/group/izg5139/default/external/quadrupia_database/regex/regexdb_everything/bacteria/genomic/GCA_024347935.1_ASM2434793v1_genomic.csv	quadrupia_database
GCA_024347975.1	/storage/group/izg5139/default/external/quadrupia_database/regex/regexdb_everything/bacteria/genomic/GCA_024347975.1_ASM2434797v1_genomic.csv	quadrupia_database
GCA_024347995.1	/storage/group/izg5139/default/external/quadrupia_database/regex/regexdb_everything/bacteria/genomic/GCA_024347995.1_ASM2434799v1_genomic.csv	quadrupia_database
GCA_024348095.1	/storage/group/izg5139/default/external/quadrupia_database/regex/regexdb_everything/bacteria/genomic/GCA_024348095.1_ASM2434809v1_genomic.csv	quadrupia_database
GCA_024348115.1	/storage/group/izg5139/default/external/quadrupia_database/regex/regexdb_everything/bacteria/genomic/GCA_024348115.1_ASM2434811v1_genomic.csv	quadrupia_database
GCA_024348135.1	/storage/group/izg5139/default/external/quadrupia_database/regex/regexdb_everything/bacteria/genomic/GCA_024348135.1_ASM2434813v1_genomic.csv	quadrupia_database
GCA_024348345.1	/storage/group/izg5139/default/external/quadrupia_database/regex/regexdb_everything/bacteria/genomic/GCA_024348345.1_ASM2434834v1_genomic.csv	quadrupia_database
GCA_024348645.1	/storage/group/izg5139/default/external/quadrupia_database/regex/regexdb_everything/bacteria/genomic/GCA_024348645.1_ASM2434864v1_genomic.csv	quadrupia_database
GCA_024348925.1	/storage/group/izg5139/default/external/quadrupia_database/regex/regexdb_everything/bacteria/genomic/GCA_024348925.1_ASM2434892v1_genomic.csv	quadrupia_database
GCA_024349045.1	/storage/group/izg5139/default/external/quadrupia_database/regex/regexdb_everything/bacteria/genomic/GCA_024349045.1_ASM2434904v1_genomic.csv	quadrupia_database
GCA_024349225.1	/storage/group/izg5139/default/external/quadrupia_database/regex/regexdb_everything/bacteria/genomic/GCA_024349225.1_ASM2434922v1_genomic.csv	quadrupia_database
GCA_024349385.1	/storage/group/izg5139/default/external/quadrupia_database/regex/regexdb_everything/bacteria/genomic/GCA_024349385.1_ASM2434938v1_genomic.csv	quadrupia_database
GCA_024349545.1	/storage/group/izg5139/default/external/quadrupia_database/regex/regexdb_everything/bacteria/genomic/GCA_024349545.1_ASM2434954v1_genomic.csv	quadrupia_database
GCA_024349565.1	/storage/group/izg5139/default/external/quadrupia_database/regex/regexdb_everything/bacteria/genomic/GCA_024349565.1_ASM2434956v1_genomic.csv	quadrupia_database
GCA_024349585.1	/storage/group/izg5139/default/external/quadrupia_database/regex/regexdb_everything/bacteria/genomic/GCA_024349585.1_ASM2434958v1_genomic.csv	quadrupia_database
GCA_024349605.1	/storage/group/izg5139/default/external/quadrupia_database/regex/regexdb_everything/bacteria/genomic/GCA_024349605.1_ASM2434960v1_genomic.csv	quadrupia_database
GCA_024349625.1	/storage/group/izg5139/default/external/quadrupia_database/regex/regexdb_everything/bacteria/genomic/GCA_024349625.1_ASM2434962v1_genomic.csv	quadrupia_database
GCA_024349645.1	/storage/group/izg5139/default/external/quadrupia_database/regex/regexdb_everything/bacteria/genomic/GCA_024349645.1_ASM2434964v1_genomic.csv	quadrupia_database
GCA_024349665.1	/storage/group/izg5139/default/external/quadrupia_database/regex/regexdb_everything/bacteria/genomic/GCA_024349665.1_ASM2434966v1_genomic.csv	quadrupia_database
GCA_024349705.1	/storage/group/izg5139/default/external/quadrupia_database/regex/regexdb_everything/bacteria/genomic/GCA_024349705.1_Buchnera_aphidicola_Ceratovacuna_japonica_strain_CjNOSY1_v._1.0_genomic.csv	quadrupia_database
GCA_024349725.1	/storage/group/izg5139/default/external/quadrupia_database/regex/regexdb_everything/bacteria/genomic/GCA_024349725.1_Arsenophonus_sp._Ceratovacuna_japonica_strain_CjNOSY1_v._1.0_genomic.csv	quadrupia_database
GCA_024362345.1	/storage/group/izg5139/default/external/quadrupia_database/regex/regexdb_everything/bacteria/genomic/GCA_024362345.1_ASM2436234v1_genomic.csv	quadrupia_database
GCA_024363465.1	/storage/group/izg5139/default/external/quadrupia_database/regex/regexdb_everything/bacteria/genomic/GCA_024363465.1_ASM2436346v1_genomic.csv	quadrupia_database
GCA_024363485.1	/storage/group/izg5139/default/external/quadrupia_database/regex/regexdb_everything/bacteria/genomic/GCA_024363485.1_ASM2436348v1_genomic.csv	quadrupia_database
GCA_024396435.1	/storage/group/izg5139/default/external/quadrupia_database/regex/regexdb_everything/bacteria/genomic/GCA_024396435.1_ASM2439643v1_genomic.csv	quadrupia_database
GCA_024399355.1	/storage/group/izg5139/default/external/quadrupia_database/regex/regexdb_everything/bacteria/genomic/GCA_024399355.1_ASM2439935v1_genomic.csv	quadrupia_database
GCA_024399395.1	/storage/group/izg5139/default/external/quadrupia_database/regex/regexdb_everything/bacteria/genomic/GCA_024399395.1_ASM2439939v1_genomic.csv	quadrupia_database
GCA_024399415.1	/storage/group/izg5139/default/external/quadrupia_database/regex/regexdb_everything/bacteria/genomic/GCA_024399415.1_ASM2439941v1_genomic.csv	quadrupia_database
GCA_024399435.1	/storage/group/izg5139/default/external/quadrupia_database/regex/regexdb_everything/bacteria/genomic/GCA_024399435.1_ASM2439943v1_genomic.csv	quadrupia_database
GCA_024448255.1	/storage/group/izg5139/default/external/quadrupia_database/regex/regexdb_everything/bacteria/genomic/GCA_024448255.1_ASM2444825v1_genomic.csv	quadrupia_database
GCA_024498215.1	/storage/group/izg5139/default/external/quadrupia_database/regex/regexdb_everything/bacteria/genomic/GCA_024498215.1_ASM2449821v1_genomic.csv	quadrupia_database
GCA_024579795.1	/storage/group/izg5139/default/external/quadrupia_database/regex/regexdb_everything/bacteria/genomic/GCA_024579795.1_ASM2457979v1_genomic.csv	quadrupia_database
GCA_024582695.1	/storage/group/izg5139/default/external/quadrupia_database/regex/regexdb_everything/bacteria/genomic/GCA_024582695.1_ASM2458269v1_genomic.csv	quadrupia_database
GCA_024584665.1	/storage/group/izg5139/default/external/quadrupia_database/regex/regexdb_everything/bacteria/genomic/GCA_024584665.1_ASM2458466v1_genomic.csv	quadrupia_database
GCA_024612055.1	/storage/group/izg5139/default/external/quadrupia_database/regex/regexdb_everything/bacteria/genomic/GCA_024612055.1_ASM2461205v1_genomic.csv	quadrupia_database
GCA_024637875.1	/storage/group/izg5139/default/external/quadrupia_database/regex/regexdb_everything/bacteria/genomic/GCA_024637875.1_ASM2463787v1_genomic.csv	quadrupia_database
GCA_024637975.1	/storage/group/izg5139/default/external/quadrupia_database/regex/regexdb_everything/bacteria/genomic/GCA_024637975.1_ASM2463797v1_genomic.csv	quadrupia_database
GCA_024652885.1	/storage/group/izg5139/default/external/quadrupia_database/regex/regexdb_everything/bacteria/genomic/GCA_024652885.1_ASM2465288v1_genomic.csv	quadrupia_database
GCA_024662175.1	/storage/group/izg5139/default/external/quadrupia_database/regex/regexdb_everything/bacteria/genomic/GCA_024662175.1_ASM2466217v1_genomic.csv	quadrupia_database
GCA_024722415.1	/storage/group/izg5139/default/external/quadrupia_database/regex/regexdb_everything/bacteria/genomic/GCA_024722415.1_ASM2472241v1_genomic.csv	quadrupia_database
GCA_024723375.2	/storage/group/izg5139/default/external/quadrupia_database/regex/regexdb_everything/bacteria/genomic/GCA_024723375.2_ASM2472337v2_genomic.csv	quadrupia_database
GCA_024731205.1	/storage/group/izg5139/default/external/quadrupia_database/regex/regexdb_everything/bacteria/genomic/GCA_024731205.1_ASM2473120v1_genomic.csv	quadrupia_database
GCA_024741615.1	/storage/group/izg5139/default/external/quadrupia_database/regex/regexdb_everything/bacteria/genomic/GCA_024741615.1_ASM2474161v1_genomic.csv	quadrupia_database
GCA_024741755.1	/storage/group/izg5139/default/external/quadrupia_database/regex/regexdb_everything/bacteria/genomic/GCA_024741755.1_ASM2474175v1_genomic.csv	quadrupia_database
GCA_024758565.1	/storage/group/izg5139/default/external/quadrupia_database/regex/regexdb_everything/bacteria/genomic/GCA_024758565.1_ASM2475856v1_genomic.csv	quadrupia_database
GCA_024760345.1	/storage/group/izg5139/default/external/quadrupia_database/regex/regexdb_everything/bacteria/genomic/GCA_024760345.1_ASM2476034v1_genomic.csv	quadrupia_database
GCA_024760365.1	/storage/group/izg5139/default/external/quadrupia_database/regex/regexdb_everything/bacteria/genomic/GCA_024760365.1_ASM2476036v1_genomic.csv	quadrupia_database
GCA_024760385.1	/storage/group/izg5139/default/external/quadrupia_database/regex/regexdb_everything/bacteria/genomic/GCA_024760385.1_ASM2476038v1_genomic.csv	quadrupia_database
GCA_024760405.1	/storage/group/izg5139/default/external/quadrupia_database/regex/regexdb_everything/bacteria/genomic/GCA_024760405.1_ASM2476040v1_genomic.csv	quadrupia_database
GCA_024817195.1	/storage/group/izg5139/default/external/quadrupia_database/regex/regexdb_everything/bacteria/genomic/GCA_024817195.1_ASM2481719v1_genomic.csv	quadrupia_database
GCA_024818035.1	/storage/group/izg5139/default/external/quadrupia_database/regex/regexdb_everything/bacteria/genomic/GCA_024818035.1_ASM2481803v1_genomic.csv	quadrupia_database
GCA_024818095.1	/storage/group/izg5139/default/external/quadrupia_database/regex/regexdb_everything/bacteria/genomic/GCA_024818095.1_ASM2481809v1_genomic.csv	quadrupia_database
GCA_024818115.1	/storage/group/izg5139/default/external/quadrupia_database/regex/regexdb_everything/bacteria/genomic/GCA_024818115.1_ASM2481811v1_genomic.csv	quadrupia_database
GCA_024818135.1	/storage/group/izg5139/default/external/quadrupia_database/regex/regexdb_everything/bacteria/genomic/GCA_024818135.1_ASM2481813v1_genomic.csv	quadrupia_database
GCA_024818515.1	/storage/group/izg5139/default/external/quadrupia_database/regex/regexdb_everything/bacteria/genomic/GCA_024818515.1_ASM2481851v1_genomic.csv	quadrupia_database
GCA_024818655.1	/storage/group/izg5139/default/external/quadrupia_database/regex/regexdb_everything/bacteria/genomic/GCA_024818655.1_ASM2481865v1_genomic.csv	quadrupia_database
GCA_024820095.1	/storage/group/izg5139/default/external/quadrupia_database/regex/regexdb_everything/bacteria/genomic/GCA_024820095.1_ASM2482009v1_genomic.csv	quadrupia_database
GCA_024972975.1	/storage/group/izg5139/default/external/quadrupia_database/regex/regexdb_everything/bacteria/genomic/GCA_024972975.1_ASM2497297v1_genomic.csv	quadrupia_database
GCA_025148965.1	/storage/group/izg5139/default/external/quadrupia_database/regex/regexdb_everything/bacteria/genomic/GCA_025148965.1_ASM2514896v1_genomic.csv	quadrupia_database
GCA_025200945.1	/storage/group/izg5139/default/external/quadrupia_database/regex/regexdb_everything/bacteria/genomic/GCA_025200945.1_ASM2520094v1_genomic.csv	quadrupia_database
GCA_025215645.1	/storage/group/izg5139/default/external/quadrupia_database/regex/regexdb_everything/bacteria/genomic/GCA_025215645.1_ASM2521564v1_genomic.csv	quadrupia_database
GCA_025232125.1	/storage/group/izg5139/default/external/quadrupia_database/regex/regexdb_everything/bacteria/genomic/GCA_025232125.1_ASM2523212v1_genomic.csv	quadrupia_database
GCA_025232315.1	/storage/group/izg5139/default/external/quadrupia_database/regex/regexdb_everything/bacteria/genomic/GCA_025232315.1_ASM2523231v1_genomic.csv	quadrupia_database
GCA_025232355.1	/storage/group/izg5139/default/external/quadrupia_database/regex/regexdb_everything/bacteria/genomic/GCA_025232355.1_ASM2523235v1_genomic.csv	quadrupia_database
GCA_025232515.1	/storage/group/izg5139/default/external/quadrupia_database/regex/regexdb_everything/bacteria/genomic/GCA_025232515.1_ASM2523251v1_genomic.csv	quadrupia_database
GCA_025232635.1	/storage/group/izg5139/default/external/quadrupia_database/regex/regexdb_everything/bacteria/genomic/GCA_025232635.1_ASM2523263v1_genomic.csv	quadrupia_database
GCA_025272975.1	/storage/group/izg5139/default/external/quadrupia_database/regex/regexdb_everything/bacteria/genomic/GCA_025272975.1_ASM2527297v1_genomic.csv	quadrupia_database
GCA_025309735.1	/storage/group/izg5139/default/external/quadrupia_database/regex/regexdb_everything/bacteria/genomic/GCA_025309735.1_ASM2530973v1_genomic.csv	quadrupia_database
GCA_025398055.1	/storage/group/izg5139/default/external/quadrupia_database/regex/regexdb_everything/bacteria/genomic/GCA_025398055.1_ASM2539805v1_genomic.csv	quadrupia_database
GCA_025398675.1	/storage/group/izg5139/default/external/quadrupia_database/regex/regexdb_everything/bacteria/genomic/GCA_025398675.1_ASM2539867v1_genomic.csv	quadrupia_database
GCA_025402775.1	/storage/group/izg5139/default/external/quadrupia_database/regex/regexdb_everything/bacteria/genomic/GCA_025402775.1_ASM2540277v1_genomic.csv	quadrupia_database
GCA_025402795.1	/storage/group/izg5139/default/external/quadrupia_database/regex/regexdb_everything/bacteria/genomic/GCA_025402795.1_ASM2540279v1_genomic.csv	quadrupia_database
GCA_025558055.1	/storage/group/izg5139/default/external/quadrupia_database/regex/regexdb_everything/bacteria/genomic/GCA_025558055.1_ASM2555805v1_genomic.csv	quadrupia_database
GCA_025558115.1	/storage/group/izg5139/default/external/quadrupia_database/regex/regexdb_everything/bacteria/genomic/GCA_025558115.1_ASM2555811v1_genomic.csv	quadrupia_database
GCA_025558185.1	/storage/group/izg5139/default/external/quadrupia_database/regex/regexdb_everything/bacteria/genomic/GCA_025558185.1_ASM2555818v1_genomic.csv	quadrupia_database
GCA_025558225.1	/storage/group/izg5139/default/external/quadrupia_database/regex/regexdb_everything/bacteria/genomic/GCA_025558225.1_ASM2555822v1_genomic.csv	quadrupia_database
GCA_025558265.1	/storage/group/izg5139/default/external/quadrupia_database/regex/regexdb_everything/bacteria/genomic/GCA_025558265.1_ASM2555826v1_genomic.csv	quadrupia_database
GCA_025558405.1	/storage/group/izg5139/default/external/quadrupia_database/regex/regexdb_everything/bacteria/genomic/GCA_025558405.1_ASM2555840v1_genomic.csv	quadrupia_database
GCA_025558445.1	/storage/group/izg5139/default/external/quadrupia_database/regex/regexdb_everything/bacteria/genomic/GCA_025558445.1_ASM2555844v1_genomic.csv	quadrupia_database
GCA_025558565.1	/storage/group/izg5139/default/external/quadrupia_database/regex/regexdb_everything/bacteria/genomic/GCA_025558565.1_ASM2555856v1_genomic.csv	quadrupia_database
GCA_025558605.1	/storage/group/izg5139/default/external/quadrupia_database/regex/regexdb_everything/bacteria/genomic/GCA_025558605.1_ASM2555860v1_genomic.csv	quadrupia_database
GCA_025558705.1	/storage/group/izg5139/default/external/quadrupia_database/regex/regexdb_everything/bacteria/genomic/GCA_025558705.1_ASM2555870v1_genomic.csv	quadrupia_database
GCA_025558805.1	/storage/group/izg5139/default/external/quadrupia_database/regex/regexdb_everything/bacteria/genomic/GCA_025558805.1_ASM2555880v1_genomic.csv	quadrupia_database
GCA_025558965.1	/storage/group/izg5139/default/external/quadrupia_database/regex/regexdb_everything/bacteria/genomic/GCA_025558965.1_ASM2555896v1_genomic.csv	quadrupia_database
GCA_025559085.1	/storage/group/izg5139/default/external/quadrupia_database/regex/regexdb_everything/bacteria/genomic/GCA_025559085.1_ASM2555908v1_genomic.csv	quadrupia_database
GCA_025559125.1	/storage/group/izg5139/default/external/quadrupia_database/regex/regexdb_everything/bacteria/genomic/GCA_025559125.1_ASM2555912v1_genomic.csv	quadrupia_database
GCA_025559325.1	/storage/group/izg5139/default/external/quadrupia_database/regex/regexdb_everything/bacteria/genomic/GCA_025559325.1_ASM2555932v1_genomic.csv	quadrupia_database
GCA_025559565.1	/storage/group/izg5139/default/external/quadrupia_database/regex/regexdb_everything/bacteria/genomic/GCA_025559565.1_ASM2555956v1_genomic.csv	quadrupia_database
GCA_025559765.1	/storage/group/izg5139/default/external/quadrupia_database/regex/regexdb_everything/bacteria/genomic/GCA_025559765.1_ASM2555976v1_genomic.csv	quadrupia_database
GCA_025560805.1	/storage/group/izg5139/default/external/quadrupia_database/regex/regexdb_everything/bacteria/genomic/GCA_025560805.1_ASM2556080v1_genomic.csv	quadrupia_database
GCA_025560885.1	/storage/group/izg5139/default/external/quadrupia_database/regex/regexdb_everything/bacteria/genomic/GCA_025560885.1_ASM2556088v1_genomic.csv	quadrupia_database
GCA_025560945.1	/storage/group/izg5139/default/external/quadrupia_database/regex/regexdb_everything/bacteria/genomic/GCA_025560945.1_ASM2556094v1_genomic.csv	quadrupia_database
GCA_025561465.1	/storage/group/izg5139/default/external/quadrupia_database/regex/regexdb_everything/bacteria/genomic/GCA_025561465.1_ASM2556146v1_genomic.csv	quadrupia_database
GCA_025561505.1	/storage/group/izg5139/default/external/quadrupia_database/regex/regexdb_everything/bacteria/genomic/GCA_025561505.1_ASM2556150v1_genomic.csv	quadrupia_database
GCA_025561605.1	/storage/group/izg5139/default/external/quadrupia_database/regex/regexdb_everything/bacteria/genomic/GCA_025561605.1_ASM2556160v1_genomic.csv	quadrupia_database
GCA_025562855.2	/storage/group/izg5139/default/external/quadrupia_database/regex/regexdb_everything/bacteria/genomic/GCA_025562855.2_ASM2556285v2_genomic.csv	quadrupia_database
GCA_025617515.1	/storage/group/izg5139/default/external/quadrupia_database/regex/regexdb_everything/bacteria/genomic/GCA_025617515.1_ASM2561751v1_genomic.csv	quadrupia_database
GCA_025643655.1	/storage/group/izg5139/default/external/quadrupia_database/regex/regexdb_everything/bacteria/genomic/GCA_025643655.1_ASM2564365v1_genomic.csv	quadrupia_database
GCA_025643675.1	/storage/group/izg5139/default/external/quadrupia_database/regex/regexdb_everything/bacteria/genomic/GCA_025643675.1_ASM2564367v1_genomic.csv	quadrupia_database
GCA_025739165.1	/storage/group/izg5139/default/external/quadrupia_database/regex/regexdb_everything/bacteria/genomic/GCA_025739165.1_ASM2573916v1_genomic.csv	quadrupia_database
GCA_025757705.1	/storage/group/izg5139/default/external/quadrupia_database/regex/regexdb_everything/bacteria/genomic/GCA_025757705.1_ASM2575770v1_genomic.csv	quadrupia_database
GCA_025757785.1	/storage/group/izg5139/default/external/quadrupia_database/regex/regexdb_everything/bacteria/genomic/GCA_025757785.1_ASM2575778v1_genomic.csv	quadrupia_database
GCA_025884515.1	/storage/group/izg5139/default/external/quadrupia_database/regex/regexdb_everything/bacteria/genomic/GCA_025884515.1_ASM2588451v1_genomic.csv	quadrupia_database
GCA_025908195.1	/storage/group/izg5139/default/external/quadrupia_database/regex/regexdb_everything/bacteria/genomic/GCA_025908195.1_ASM2590819v1_genomic.csv	quadrupia_database
GCA_025908295.1	/storage/group/izg5139/default/external/quadrupia_database/regex/regexdb_everything/bacteria/genomic/GCA_025908295.1_ASM2590829v1_genomic.csv	quadrupia_database
GCA_025947325.1	/storage/group/izg5139/default/external/quadrupia_database/regex/regexdb_everything/bacteria/genomic/GCA_025947325.1_ASM2594732v1_genomic.csv	quadrupia_database
GCA_025957985.1	/storage/group/izg5139/default/external/quadrupia_database/regex/regexdb_everything/bacteria/genomic/GCA_025957985.1_ASM2595798v1_genomic.csv	quadrupia_database
GCA_025958045.1	/storage/group/izg5139/default/external/quadrupia_database/regex/regexdb_everything/bacteria/genomic/GCA_025958045.1_ASM2595804v1_genomic.csv	quadrupia_database
GCA_025958785.1	/storage/group/izg5139/default/external/quadrupia_database/regex/regexdb_everything/bacteria/genomic/GCA_025958785.1_ASM2595878v1_genomic.csv	quadrupia_database
GCA_025958825.1	/storage/group/izg5139/default/external/quadrupia_database/regex/regexdb_everything/bacteria/genomic/GCA_025958825.1_ASM2595882v1_genomic.csv	quadrupia_database
GCA_025999215.1	/storage/group/izg5139/default/external/quadrupia_database/regex/regexdb_everything/bacteria/genomic/GCA_025999215.1_ASM2599921v1_genomic.csv	quadrupia_database
GCA_026016765.1	/storage/group/izg5139/default/external/quadrupia_database/regex/regexdb_everything/bacteria/genomic/GCA_026016765.1_ASM2601676v1_genomic.csv	quadrupia_database
GCA_026167765.1	/storage/group/izg5139/default/external/quadrupia_database/regex/regexdb_everything/bacteria/genomic/GCA_026167765.1_ASM2616776v1_genomic.csv	quadrupia_database
GCA_026194135.2	/storage/group/izg5139/default/external/quadrupia_database/regex/regexdb_everything/bacteria/genomic/GCA_026194135.2_ASM2619413v2_genomic.csv	quadrupia_database
GCA_026239475.1	/storage/group/izg5139/default/external/quadrupia_database/regex/regexdb_everything/bacteria/genomic/GCA_026239475.1_ASM2623947v1_genomic.csv	quadrupia_database
GCA_026239495.1	/storage/group/izg5139/default/external/quadrupia_database/regex/regexdb_everything/bacteria/genomic/GCA_026239495.1_ASM2623949v1_genomic.csv	quadrupia_database
GCA_026427495.1	/storage/group/izg5139/default/external/quadrupia_database/regex/regexdb_everything/bacteria/genomic/GCA_026427495.1_ASM2642749v1_genomic.csv	quadrupia_database
GCA_026427515.1	/storage/group/izg5139/default/external/quadrupia_database/regex/regexdb_everything/bacteria/genomic/GCA_026427515.1_ASM2642751v1_genomic.csv	quadrupia_database
GCA_026427535.1	/storage/group/izg5139/default/external/quadrupia_database/regex/regexdb_everything/bacteria/genomic/GCA_026427535.1_ASM2642753v1_genomic.csv	quadrupia_database
GCA_026427695.1	/storage/group/izg5139/default/external/quadrupia_database/regex/regexdb_everything/bacteria/genomic/GCA_026427695.1_ASM2642769v1_genomic.csv	quadrupia_database
GCA_026428215.1	/storage/group/izg5139/default/external/quadrupia_database/regex/regexdb_everything/bacteria/genomic/GCA_026428215.1_ASM2642821v1_genomic.csv	quadrupia_database
GCA_026428255.1	/storage/group/izg5139/default/external/quadrupia_database/regex/regexdb_everything/bacteria/genomic/GCA_026428255.1_ASM2642825v1_genomic.csv	quadrupia_database
GCA_026571915.1	/storage/group/izg5139/default/external/quadrupia_database/regex/regexdb_everything/bacteria/genomic/GCA_026571915.1_ASM2657191v1_genomic.csv	quadrupia_database
GCA_026571975.1	/storage/group/izg5139/default/external/quadrupia_database/regex/regexdb_everything/bacteria/genomic/GCA_026571975.1_ASM2657197v1_genomic.csv	quadrupia_database
GCA_026571995.1	/storage/group/izg5139/default/external/quadrupia_database/regex/regexdb_everything/bacteria/genomic/GCA_026571995.1_ASM2657199v1_genomic.csv	quadrupia_database
GCA_026572035.1	/storage/group/izg5139/default/external/quadrupia_database/regex/regexdb_everything/bacteria/genomic/GCA_026572035.1_ASM2657203v1_genomic.csv	quadrupia_database
GCA_026572095.1	/storage/group/izg5139/default/external/quadrupia_database/regex/regexdb_everything/bacteria/genomic/GCA_026572095.1_ASM2657209v1_genomic.csv	quadrupia_database
GCA_026572155.1	/storage/group/izg5139/default/external/quadrupia_database/regex/regexdb_everything/bacteria/genomic/GCA_026572155.1_ASM2657215v1_genomic.csv	quadrupia_database
GCA_026572275.1	/storage/group/izg5139/default/external/quadrupia_database/regex/regexdb_everything/bacteria/genomic/GCA_026572275.1_ASM2657227v1_genomic.csv	quadrupia_database
GCA_026572315.1	/storage/group/izg5139/default/external/quadrupia_database/regex/regexdb_everything/bacteria/genomic/GCA_026572315.1_ASM2657231v1_genomic.csv	quadrupia_database
GCA_026572415.1	/storage/group/izg5139/default/external/quadrupia_database/regex/regexdb_everything/bacteria/genomic/GCA_026572415.1_ASM2657241v1_genomic.csv	quadrupia_database
GCA_026572495.1	/storage/group/izg5139/default/external/quadrupia_database/regex/regexdb_everything/bacteria/genomic/GCA_026572495.1_ASM2657249v1_genomic.csv	quadrupia_database
GCA_026572515.1	/storage/group/izg5139/default/external/quadrupia_database/regex/regexdb_everything/bacteria/genomic/GCA_026572515.1_ASM2657251v1_genomic.csv	quadrupia_database
GCA_026572875.1	/storage/group/izg5139/default/external/quadrupia_database/regex/regexdb_everything/bacteria/genomic/GCA_026572875.1_ASM2657287v1_genomic.csv	quadrupia_database
GCA_026625425.1	/storage/group/izg5139/default/external/quadrupia_database/regex/regexdb_everything/bacteria/genomic/GCA_026625425.1_ASM2662542v1_genomic.csv	quadrupia_database
GCA_026636235.1	/storage/group/izg5139/default/external/quadrupia_database/regex/regexdb_everything/bacteria/genomic/GCA_026636235.1_ASM2663623v1_genomic.csv	quadrupia_database
GCA_026642355.1	/storage/group/izg5139/default/external/quadrupia_database/regex/regexdb_everything/bacteria/genomic/GCA_026642355.1_ASM2664235v1_genomic.csv	quadrupia_database
GCA_026642395.1	/storage/group/izg5139/default/external/quadrupia_database/regex/regexdb_everything/bacteria/genomic/GCA_026642395.1_ASM2664239v1_genomic.csv	quadrupia_database
GCA_026642435.1	/storage/group/izg5139/default/external/quadrupia_database/regex/regexdb_everything/bacteria/genomic/GCA_026642435.1_ASM2664243v1_genomic.csv	quadrupia_database
GCA_026642575.1	/storage/group/izg5139/default/external/quadrupia_database/regex/regexdb_everything/bacteria/genomic/GCA_026642575.1_ASM2664257v1_genomic.csv	quadrupia_database
GCA_026642655.1	/storage/group/izg5139/default/external/quadrupia_database/regex/regexdb_everything/bacteria/genomic/GCA_026642655.1_ASM2664265v1_genomic.csv	quadrupia_database
GCA_026642675.1	/storage/group/izg5139/default/external/quadrupia_database/regex/regexdb_everything/bacteria/genomic/GCA_026642675.1_ASM2664267v1_genomic.csv	quadrupia_database
GCA_026642855.1	/storage/group/izg5139/default/external/quadrupia_database/regex/regexdb_everything/bacteria/genomic/GCA_026642855.1_ASM2664285v1_genomic.csv	quadrupia_database
GCA_026642955.1	/storage/group/izg5139/default/external/quadrupia_database/regex/regexdb_everything/bacteria/genomic/GCA_026642955.1_ASM2664295v1_genomic.csv	quadrupia_database
GCA_026643035.1	/storage/group/izg5139/default/external/quadrupia_database/regex/regexdb_everything/bacteria/genomic/GCA_026643035.1_ASM2664303v1_genomic.csv	quadrupia_database
GCA_026643175.1	/storage/group/izg5139/default/external/quadrupia_database/regex/regexdb_everything/bacteria/genomic/GCA_026643175.1_ASM2664317v1_genomic.csv	quadrupia_database
GCA_026643355.1	/storage/group/izg5139/default/external/quadrupia_database/regex/regexdb_everything/bacteria/genomic/GCA_026643355.1_ASM2664335v1_genomic.csv	quadrupia_database
GCA_026643375.1	/storage/group/izg5139/default/external/quadrupia_database/regex/regexdb_everything/bacteria/genomic/GCA_026643375.1_ASM2664337v1_genomic.csv	quadrupia_database
GCA_026643395.1	/storage/group/izg5139/default/external/quadrupia_database/regex/regexdb_everything/bacteria/genomic/GCA_026643395.1_ASM2664339v1_genomic.csv	quadrupia_database
GCA_026643415.1	/storage/group/izg5139/default/external/quadrupia_database/regex/regexdb_everything/bacteria/genomic/GCA_026643415.1_ASM2664341v1_genomic.csv	quadrupia_database
GCA_026643475.1	/storage/group/izg5139/default/external/quadrupia_database/regex/regexdb_everything/bacteria/genomic/GCA_026643475.1_ASM2664347v1_genomic.csv	quadrupia_database
GCA_026643495.1	/storage/group/izg5139/default/external/quadrupia_database/regex/regexdb_everything/bacteria/genomic/GCA_026643495.1_ASM2664349v1_genomic.csv	quadrupia_database
GCA_026643535.1	/storage/group/izg5139/default/external/quadrupia_database/regex/regexdb_everything/bacteria/genomic/GCA_026643535.1_ASM2664353v1_genomic.csv	quadrupia_database
GCA_026643575.1	/storage/group/izg5139/default/external/quadrupia_database/regex/regexdb_everything/bacteria/genomic/GCA_026643575.1_ASM2664357v1_genomic.csv	quadrupia_database
GCA_026643615.1	/storage/group/izg5139/default/external/quadrupia_database/regex/regexdb_everything/bacteria/genomic/GCA_026643615.1_ASM2664361v1_genomic.csv	quadrupia_database
GCA_026644225.1	/storage/group/izg5139/default/external/quadrupia_database/regex/regexdb_everything/bacteria/genomic/GCA_026644225.1_ASM2664422v1_genomic.csv	quadrupia_database
GCA_026684135.1	/storage/group/izg5139/default/external/quadrupia_database/regex/regexdb_everything/bacteria/genomic/GCA_026684135.1_ASM2668413v1_genomic.csv	quadrupia_database
GCA_026684195.1	/storage/group/izg5139/default/external/quadrupia_database/regex/regexdb_everything/bacteria/genomic/GCA_026684195.1_ASM2668419v1_genomic.csv	quadrupia_database
GCA_026684215.1	/storage/group/izg5139/default/external/quadrupia_database/regex/regexdb_everything/bacteria/genomic/GCA_026684215.1_ASM2668421v1_genomic.csv	quadrupia_database
GCA_026684235.1	/storage/group/izg5139/default/external/quadrupia_database/regex/regexdb_everything/bacteria/genomic/GCA_026684235.1_ASM2668423v1_genomic.csv	quadrupia_database
GCA_026684255.1	/storage/group/izg5139/default/external/quadrupia_database/regex/regexdb_everything/bacteria/genomic/GCA_026684255.1_ASM2668425v1_genomic.csv	quadrupia_database
GCA_026723685.1	/storage/group/izg5139/default/external/quadrupia_database/regex/regexdb_everything/bacteria/genomic/GCA_026723685.1_ASM2672368v1_genomic.csv	quadrupia_database
GCA_027271175.1	/storage/group/izg5139/default/external/quadrupia_database/regex/regexdb_everything/bacteria/genomic/GCA_027271175.1_ASM2727117v1_genomic.csv	quadrupia_database
GCA_027503885.1	/storage/group/izg5139/default/external/quadrupia_database/regex/regexdb_everything/bacteria/genomic/GCA_027503885.1_ASM2750388v1_genomic.csv	quadrupia_database
GCA_027504065.1	/storage/group/izg5139/default/external/quadrupia_database/regex/regexdb_everything/bacteria/genomic/GCA_027504065.1_ASM2750406v1_genomic.csv	quadrupia_database
GCA_027594465.1	/storage/group/izg5139/default/external/quadrupia_database/regex/regexdb_everything/bacteria/genomic/GCA_027594465.1_ASM2759446v1_genomic.csv	quadrupia_database
GCA_027594625.1	/storage/group/izg5139/default/external/quadrupia_database/regex/regexdb_everything/bacteria/genomic/GCA_027594625.1_ASM2759462v1_genomic.csv	quadrupia_database
GCA_027594765.1	/storage/group/izg5139/default/external/quadrupia_database/regex/regexdb_everything/bacteria/genomic/GCA_027594765.1_ASM2759476v1_genomic.csv	quadrupia_database
GCA_027625415.1	/storage/group/izg5139/default/external/quadrupia_database/regex/regexdb_everything/bacteria/genomic/GCA_027625415.1_ASM2762541v1_genomic.csv	quadrupia_database
GCA_027925225.1	/storage/group/izg5139/default/external/quadrupia_database/regex/regexdb_everything/bacteria/genomic/GCA_027925225.1_ASM2792522v1_genomic.csv	quadrupia_database
GCA_027925265.1	/storage/group/izg5139/default/external/quadrupia_database/regex/regexdb_everything/bacteria/genomic/GCA_027925265.1_ASM2792526v1_genomic.csv	quadrupia_database
GCA_027925325.1	/storage/group/izg5139/default/external/quadrupia_database/regex/regexdb_everything/bacteria/genomic/GCA_027925325.1_ASM2792532v1_genomic.csv	quadrupia_database
GCA_027941735.1	/storage/group/izg5139/default/external/quadrupia_database/regex/regexdb_everything/bacteria/genomic/GCA_027941735.1_ASM2794173v1_genomic.csv	quadrupia_database
GCA_027941775.1	/storage/group/izg5139/default/external/quadrupia_database/regex/regexdb_everything/bacteria/genomic/GCA_027941775.1_ASM2794177v1_genomic.csv	quadrupia_database
GCA_027943885.1	/storage/group/izg5139/default/external/quadrupia_database/regex/regexdb_everything/bacteria/genomic/GCA_027943885.1_ASM2794388v1_genomic.csv	quadrupia_database
GCA_027945135.1	/storage/group/izg5139/default/external/quadrupia_database/regex/regexdb_everything/bacteria/genomic/GCA_027945135.1_ASM2794513v1_genomic.csv	quadrupia_database
GCA_028335145.1	/storage/group/izg5139/default/external/quadrupia_database/regex/regexdb_everything/bacteria/genomic/GCA_028335145.1_ASM2833514v1_genomic.csv	quadrupia_database
GCA_028335345.1	/storage/group/izg5139/default/external/quadrupia_database/regex/regexdb_everything/bacteria/genomic/GCA_028335345.1_ASM2833534v1_genomic.csv	quadrupia_database
GCA_028472985.1	/storage/group/izg5139/default/external/quadrupia_database/regex/regexdb_everything/bacteria/genomic/GCA_028472985.1_ASM2847298v1_genomic.csv	quadrupia_database
GCA_028535035.1	/storage/group/izg5139/default/external/quadrupia_database/regex/regexdb_everything/bacteria/genomic/GCA_028535035.1_ASM2853503v1_genomic.csv	quadrupia_database
GCA_028535135.1	/storage/group/izg5139/default/external/quadrupia_database/regex/regexdb_everything/bacteria/genomic/GCA_028535135.1_ASM2853513v1_genomic.csv	quadrupia_database
GCA_028571325.1	/storage/group/izg5139/default/external/quadrupia_database/regex/regexdb_everything/bacteria/genomic/GCA_028571325.1_ASM2857132v1_genomic.csv	quadrupia_database
GCA_028571345.1	/storage/group/izg5139/default/external/quadrupia_database/regex/regexdb_everything/bacteria/genomic/GCA_028571345.1_ASM2857134v1_genomic.csv	quadrupia_database
GCA_028571365.1	/storage/group/izg5139/default/external/quadrupia_database/regex/regexdb_everything/bacteria/genomic/GCA_028571365.1_ASM2857136v1_genomic.csv	quadrupia_database
GCA_028596045.1	/storage/group/izg5139/default/external/quadrupia_database/regex/regexdb_everything/bacteria/genomic/GCA_028596045.1_ASM2859604v1_genomic.csv	quadrupia_database
GCA_028596165.1	/storage/group/izg5139/default/external/quadrupia_database/regex/regexdb_everything/bacteria/genomic/GCA_028596165.1_ASM2859616v1_genomic.csv	quadrupia_database
GCA_028596245.1	/storage/group/izg5139/default/external/quadrupia_database/regex/regexdb_everything/bacteria/genomic/GCA_028596245.1_ASM2859624v1_genomic.csv	quadrupia_database
GCA_028621735.1	/storage/group/izg5139/default/external/quadrupia_database/regex/regexdb_everything/bacteria/genomic/GCA_028621735.1_ASM2862173v1_genomic.csv	quadrupia_database
GCA_028621755.1	/storage/group/izg5139/default/external/quadrupia_database/regex/regexdb_everything/bacteria/genomic/GCA_028621755.1_ASM2862175v1_genomic.csv	quadrupia_database
GCA_028621775.1	/storage/group/izg5139/default/external/quadrupia_database/regex/regexdb_everything/bacteria/genomic/GCA_028621775.1_ASM2862177v1_genomic.csv	quadrupia_database
GCA_028621815.1	/storage/group/izg5139/default/external/quadrupia_database/regex/regexdb_everything/bacteria/genomic/GCA_028621815.1_ASM2862181v1_genomic.csv	quadrupia_database
GCA_028657925.1	/storage/group/izg5139/default/external/quadrupia_database/regex/regexdb_everything/bacteria/genomic/GCA_028657925.1_ASM2865792v1_genomic.csv	quadrupia_database
GCA_028673915.1	/storage/group/izg5139/default/external/quadrupia_database/regex/regexdb_everything/bacteria/genomic/GCA_028673915.1_ASM2867391v1_genomic.csv	quadrupia_database
GCA_028674095.1	/storage/group/izg5139/default/external/quadrupia_database/regex/regexdb_everything/bacteria/genomic/GCA_028674095.1_ASM2867409v1_genomic.csv	quadrupia_database
GCA_028743415.1	/storage/group/izg5139/default/external/quadrupia_database/regex/regexdb_everything/bacteria/genomic/GCA_028743415.1_ASM2874341v1_genomic.csv	quadrupia_database
GCA_028743495.1	/storage/group/izg5139/default/external/quadrupia_database/regex/regexdb_everything/bacteria/genomic/GCA_028743495.1_ASM2874349v1_genomic.csv	quadrupia_database
GCA_028743575.1	/storage/group/izg5139/default/external/quadrupia_database/regex/regexdb_everything/bacteria/genomic/GCA_028743575.1_ASM2874357v1_genomic.csv	quadrupia_database
GCA_028743615.1	/storage/group/izg5139/default/external/quadrupia_database/regex/regexdb_everything/bacteria/genomic/GCA_028743615.1_ASM2874361v1_genomic.csv	quadrupia_database
GCA_028748825.1	/storage/group/izg5139/default/external/quadrupia_database/regex/regexdb_everything/bacteria/genomic/GCA_028748825.1_ASM2874882v1_genomic.csv	quadrupia_database
GCA_028748845.1	/storage/group/izg5139/default/external/quadrupia_database/regex/regexdb_everything/bacteria/genomic/GCA_028748845.1_ASM2874884v1_genomic.csv	quadrupia_database
GCA_028752615.1	/storage/group/izg5139/default/external/quadrupia_database/regex/regexdb_everything/bacteria/genomic/GCA_028752615.1_ASM2875261v1_genomic.csv	quadrupia_database
GCA_028856065.1	/storage/group/izg5139/default/external/quadrupia_database/regex/regexdb_everything/bacteria/genomic/GCA_028856065.1_ASM2885606v1_genomic.csv	quadrupia_database
GCA_028856185.1	/storage/group/izg5139/default/external/quadrupia_database/regex/regexdb_everything/bacteria/genomic/GCA_028856185.1_ASM2885618v1_genomic.csv	quadrupia_database
GCA_028864795.1	/storage/group/izg5139/default/external/quadrupia_database/regex/regexdb_everything/bacteria/genomic/GCA_028864795.1_ASM2886479v1_genomic.csv	quadrupia_database
GCA_029010215.1	/storage/group/izg5139/default/external/quadrupia_database/regex/regexdb_everything/bacteria/genomic/GCA_029010215.1_ASM2901021v1_genomic.csv	quadrupia_database
GCA_029010275.1	/storage/group/izg5139/default/external/quadrupia_database/regex/regexdb_everything/bacteria/genomic/GCA_029010275.1_ASM2901027v1_genomic.csv	quadrupia_database
GCA_029011295.1	/storage/group/izg5139/default/external/quadrupia_database/regex/regexdb_everything/bacteria/genomic/GCA_029011295.1_ASM2901129v1_genomic.csv	quadrupia_database
GCA_029011395.1	/storage/group/izg5139/default/external/quadrupia_database/regex/regexdb_everything/bacteria/genomic/GCA_029011395.1_ASM2901139v1_genomic.csv	quadrupia_database
GCA_029011475.1	/storage/group/izg5139/default/external/quadrupia_database/regex/regexdb_everything/bacteria/genomic/GCA_029011475.1_ASM2901147v1_genomic.csv	quadrupia_database
GCA_029011495.1	/storage/group/izg5139/default/external/quadrupia_database/regex/regexdb_everything/bacteria/genomic/GCA_029011495.1_ASM2901149v1_genomic.csv	quadrupia_database
GCA_029011535.1	/storage/group/izg5139/default/external/quadrupia_database/regex/regexdb_everything/bacteria/genomic/GCA_029011535.1_ASM2901153v1_genomic.csv	quadrupia_database
GCA_029011575.1	/storage/group/izg5139/default/external/quadrupia_database/regex/regexdb_everything/bacteria/genomic/GCA_029011575.1_ASM2901157v1_genomic.csv	quadrupia_database
GCA_029011695.1	/storage/group/izg5139/default/external/quadrupia_database/regex/regexdb_everything/bacteria/genomic/GCA_029011695.1_ASM2901169v1_genomic.csv	quadrupia_database
GCA_029012025.1	/storage/group/izg5139/default/external/quadrupia_database/regex/regexdb_everything/bacteria/genomic/GCA_029012025.1_ASM2901202v1_genomic.csv	quadrupia_database
GCA_029023945.1	/storage/group/izg5139/default/external/quadrupia_database/regex/regexdb_everything/bacteria/genomic/GCA_029023945.1_ASM2902394v1_genomic.csv	quadrupia_database
GCA_029024925.1	/storage/group/izg5139/default/external/quadrupia_database/regex/regexdb_everything/bacteria/genomic/GCA_029024925.1_ASM2902492v1_genomic.csv	quadrupia_database
GCA_029024945.1	/storage/group/izg5139/default/external/quadrupia_database/regex/regexdb_everything/bacteria/genomic/GCA_029024945.1_ASM2902494v1_genomic.csv	quadrupia_database
GCA_029101585.1	/storage/group/izg5139/default/external/quadrupia_database/regex/regexdb_everything/bacteria/genomic/GCA_029101585.1_ASM2910158v1_genomic.csv	quadrupia_database
GCA_029204095.1	/storage/group/izg5139/default/external/quadrupia_database/regex/regexdb_everything/bacteria/genomic/GCA_029204095.1_ASM2920409v1_genomic.csv	quadrupia_database
GCA_029204145.1	/storage/group/izg5139/default/external/quadrupia_database/regex/regexdb_everything/bacteria/genomic/GCA_029204145.1_ASM2920414v1_genomic.csv	quadrupia_database
GCA_029223705.1	/storage/group/izg5139/default/external/quadrupia_database/regex/regexdb_everything/bacteria/genomic/GCA_029223705.1_ASM2922370v1_genomic.csv	quadrupia_database
GCA_029233855.1	/storage/group/izg5139/default/external/quadrupia_database/regex/regexdb_everything/bacteria/genomic/GCA_029233855.1_ASM2923385v1_genomic.csv	quadrupia_database
GCA_029392475.1	/storage/group/izg5139/default/external/quadrupia_database/regex/regexdb_everything/bacteria/genomic/GCA_029392475.1_ASM2939247v1_genomic.csv	quadrupia_database
GCA_029392975.1	/storage/group/izg5139/default/external/quadrupia_database/regex/regexdb_everything/bacteria/genomic/GCA_029392975.1_ASM2939297v1_genomic.csv	quadrupia_database
GCA_029457555.1	/storage/group/izg5139/default/external/quadrupia_database/regex/regexdb_everything/bacteria/genomic/GCA_029457555.1_ASM2945755v1_genomic.csv	quadrupia_database
GCA_029457635.1	/storage/group/izg5139/default/external/quadrupia_database/regex/regexdb_everything/bacteria/genomic/GCA_029457635.1_ASM2945763v1_genomic.csv	quadrupia_database
GCA_029542545.1	/storage/group/izg5139/default/external/quadrupia_database/regex/regexdb_everything/bacteria/genomic/GCA_029542545.1_ASM2954254v1_genomic.csv	quadrupia_database
GCA_029580675.1	/storage/group/izg5139/default/external/quadrupia_database/regex/regexdb_everything/bacteria/genomic/GCA_029580675.1_ASM2958067v1_genomic.csv	quadrupia_database
GCA_029580775.1	/storage/group/izg5139/default/external/quadrupia_database/regex/regexdb_everything/bacteria/genomic/GCA_029580775.1_ASM2958077v1_genomic.csv	quadrupia_database
GCA_029580815.1	/storage/group/izg5139/default/external/quadrupia_database/regex/regexdb_everything/bacteria/genomic/GCA_029580815.1_ASM2958081v1_genomic.csv	quadrupia_database
GCA_029580895.1	/storage/group/izg5139/default/external/quadrupia_database/regex/regexdb_everything/bacteria/genomic/GCA_029580895.1_ASM2958089v1_genomic.csv	quadrupia_database
GCA_029581155.1	/storage/group/izg5139/default/external/quadrupia_database/regex/regexdb_everything/bacteria/genomic/GCA_029581155.1_ASM2958115v1_genomic.csv	quadrupia_database
GCA_029607445.2	/storage/group/izg5139/default/external/quadrupia_database/regex/regexdb_everything/bacteria/genomic/GCA_029607445.2_ASM2960744v2_genomic.csv	quadrupia_database
GCA_029633005.1	/storage/group/izg5139/default/external/quadrupia_database/regex/regexdb_everything/bacteria/genomic/GCA_029633005.1_ASM2963300v1_genomic.csv	quadrupia_database
GCA_029633425.1	/storage/group/izg5139/default/external/quadrupia_database/regex/regexdb_everything/bacteria/genomic/GCA_029633425.1_ASM2963342v1_genomic.csv	quadrupia_database
GCA_029677745.1	/storage/group/izg5139/default/external/quadrupia_database/regex/regexdb_everything/bacteria/genomic/GCA_029677745.1_ASM2967774v1_genomic.csv	quadrupia_database
GCA_029689985.1	/storage/group/izg5139/default/external/quadrupia_database/regex/regexdb_everything/bacteria/genomic/GCA_029689985.1_ASM2968998v1_genomic.csv	quadrupia_database
GCA_029691835.1	/storage/group/izg5139/default/external/quadrupia_database/regex/regexdb_everything/bacteria/genomic/GCA_029691835.1_ASM2969183v1_genomic.csv	quadrupia_database
GCA_029691955.1	/storage/group/izg5139/default/external/quadrupia_database/regex/regexdb_everything/bacteria/genomic/GCA_029691955.1_ASM2969195v1_genomic.csv	quadrupia_database
GCA_029746895.1	/storage/group/izg5139/default/external/quadrupia_database/regex/regexdb_everything/bacteria/genomic/GCA_029746895.1_ASM2974689v1_genomic.csv	quadrupia_database
GCA_029773785.1	/storage/group/izg5139/default/external/quadrupia_database/regex/regexdb_everything/bacteria/genomic/GCA_029773785.1_ASM2977378v1_genomic.csv	quadrupia_database
GCA_029773915.1	/storage/group/izg5139/default/external/quadrupia_database/regex/regexdb_everything/bacteria/genomic/GCA_029773915.1_ASM2977391v1_genomic.csv	quadrupia_database
GCA_029774135.1	/storage/group/izg5139/default/external/quadrupia_database/regex/regexdb_everything/bacteria/genomic/GCA_029774135.1_ASM2977413v1_genomic.csv	quadrupia_database
GCA_029853675.1	/storage/group/izg5139/default/external/quadrupia_database/regex/regexdb_everything/bacteria/genomic/GCA_029853675.1_ASM2985367v1_genomic.csv	quadrupia_database
GCA_029855345.1	/storage/group/izg5139/default/external/quadrupia_database/regex/regexdb_everything/bacteria/genomic/GCA_029855345.1_ASM2985534v1_genomic.csv	quadrupia_database
GCA_029855505.1	/storage/group/izg5139/default/external/quadrupia_database/regex/regexdb_everything/bacteria/genomic/GCA_029855505.1_ASM2985550v1_genomic.csv	quadrupia_database
GCA_029855565.1	/storage/group/izg5139/default/external/quadrupia_database/regex/regexdb_everything/bacteria/genomic/GCA_029855565.1_ASM2985556v1_genomic.csv	quadrupia_database
GCA_029855665.1	/storage/group/izg5139/default/external/quadrupia_database/regex/regexdb_everything/bacteria/genomic/GCA_029855665.1_ASM2985566v1_genomic.csv	quadrupia_database
GCA_029855825.1	/storage/group/izg5139/default/external/quadrupia_database/regex/regexdb_everything/bacteria/genomic/GCA_029855825.1_ASM2985582v1_genomic.csv	quadrupia_database
GCA_029855885.1	/storage/group/izg5139/default/external/quadrupia_database/regex/regexdb_everything/bacteria/genomic/GCA_029855885.1_ASM2985588v1_genomic.csv	quadrupia_database
GCA_029855905.1	/storage/group/izg5139/default/external/quadrupia_database/regex/regexdb_everything/bacteria/genomic/GCA_029855905.1_ASM2985590v1_genomic.csv	quadrupia_database
GCA_029856955.1	/storage/group/izg5139/default/external/quadrupia_database/regex/regexdb_everything/bacteria/genomic/GCA_029856955.1_ASM2985695v1_genomic.csv	quadrupia_database
GCA_029866805.1	/storage/group/izg5139/default/external/quadrupia_database/regex/regexdb_everything/bacteria/genomic/GCA_029866805.1_ASM2986680v1_genomic.csv	quadrupia_database
GCA_029872235.2	/storage/group/izg5139/default/external/quadrupia_database/regex/regexdb_everything/bacteria/genomic/GCA_029872235.2_ASM2987223v2_genomic.csv	quadrupia_database
GCA_029872245.2	/storage/group/izg5139/default/external/quadrupia_database/regex/regexdb_everything/bacteria/genomic/GCA_029872245.2_ASM2987224v2_genomic.csv	quadrupia_database
GCA_029891465.2	/storage/group/izg5139/default/external/quadrupia_database/regex/regexdb_everything/bacteria/genomic/GCA_029891465.2_ASM2989146v2_genomic.csv	quadrupia_database
GCA_029891475.2	/storage/group/izg5139/default/external/quadrupia_database/regex/regexdb_everything/bacteria/genomic/GCA_029891475.2_ASM2989147v2_genomic.csv	quadrupia_database
GCA_029891565.2	/storage/group/izg5139/default/external/quadrupia_database/regex/regexdb_everything/bacteria/genomic/GCA_029891565.2_ASM2989156v2_genomic.csv	quadrupia_database
GCA_029910315.1	/storage/group/izg5139/default/external/quadrupia_database/regex/regexdb_everything/bacteria/genomic/GCA_029910315.1_ASM2991031v1_genomic.csv	quadrupia_database
GCA_029910395.1	/storage/group/izg5139/default/external/quadrupia_database/regex/regexdb_everything/bacteria/genomic/GCA_029910395.1_ASM2991039v1_genomic.csv	quadrupia_database
GCA_029910415.1	/storage/group/izg5139/default/external/quadrupia_database/regex/regexdb_everything/bacteria/genomic/GCA_029910415.1_ASM2991041v1_genomic.csv	quadrupia_database
GCA_029910435.1	/storage/group/izg5139/default/external/quadrupia_database/regex/regexdb_everything/bacteria/genomic/GCA_029910435.1_ASM2991043v1_genomic.csv	quadrupia_database
GCA_029910455.1	/storage/group/izg5139/default/external/quadrupia_database/regex/regexdb_everything/bacteria/genomic/GCA_029910455.1_ASM2991045v1_genomic.csv	quadrupia_database
GCA_029917045.1	/storage/group/izg5139/default/external/quadrupia_database/regex/regexdb_everything/bacteria/genomic/GCA_029917045.1_ASM2991704v1_genomic.csv	quadrupia_database
GCA_029917065.1	/storage/group/izg5139/default/external/quadrupia_database/regex/regexdb_everything/bacteria/genomic/GCA_029917065.1_ASM2991706v1_genomic.csv	quadrupia_database
GCA_029961725.1	/storage/group/izg5139/default/external/quadrupia_database/regex/regexdb_everything/bacteria/genomic/GCA_029961725.1_ASM2996172v1_genomic.csv	quadrupia_database
GCA_029962085.1	/storage/group/izg5139/default/external/quadrupia_database/regex/regexdb_everything/bacteria/genomic/GCA_029962085.1_ASM2996208v1_genomic.csv	quadrupia_database
GCA_030013945.1	/storage/group/izg5139/default/external/quadrupia_database/regex/regexdb_everything/bacteria/genomic/GCA_030013945.1_ASM3001394v1_genomic.csv	quadrupia_database
GCA_030013985.1	/storage/group/izg5139/default/external/quadrupia_database/regex/regexdb_everything/bacteria/genomic/GCA_030013985.1_ASM3001398v1_genomic.csv	quadrupia_database
GCA_030014025.1	/storage/group/izg5139/default/external/quadrupia_database/regex/regexdb_everything/bacteria/genomic/GCA_030014025.1_ASM3001402v1_genomic.csv	quadrupia_database
GCA_030014045.1	/storage/group/izg5139/default/external/quadrupia_database/regex/regexdb_everything/bacteria/genomic/GCA_030014045.1_ASM3001404v1_genomic.csv	quadrupia_database
GCA_030014105.1	/storage/group/izg5139/default/external/quadrupia_database/regex/regexdb_everything/bacteria/genomic/GCA_030014105.1_ASM3001410v1_genomic.csv	quadrupia_database
GCA_030020405.1	/storage/group/izg5139/default/external/quadrupia_database/regex/regexdb_everything/bacteria/genomic/GCA_030020405.1_ASM3002040v1_genomic.csv	quadrupia_database
GCA_030020665.1	/storage/group/izg5139/default/external/quadrupia_database/regex/regexdb_everything/bacteria/genomic/GCA_030020665.1_ASM3002066v1_genomic.csv	quadrupia_database
GCA_030020705.1	/storage/group/izg5139/default/external/quadrupia_database/regex/regexdb_everything/bacteria/genomic/GCA_030020705.1_ASM3002070v1_genomic.csv	quadrupia_database
GCA_030020825.1	/storage/group/izg5139/default/external/quadrupia_database/regex/regexdb_everything/bacteria/genomic/GCA_030020825.1_ASM3002082v1_genomic.csv	quadrupia_database
GCA_030035305.1	/storage/group/izg5139/default/external/quadrupia_database/regex/regexdb_everything/bacteria/genomic/GCA_030035305.1_ASM3003530v1_genomic.csv	quadrupia_database
GCA_030062845.1	/storage/group/izg5139/default/external/quadrupia_database/regex/regexdb_everything/bacteria/genomic/GCA_030062845.1_ASM3006284v1_genomic.csv	quadrupia_database
GCA_030062915.1	/storage/group/izg5139/default/external/quadrupia_database/regex/regexdb_everything/bacteria/genomic/GCA_030062915.1_ASM3006291v1_genomic.csv	quadrupia_database
GCA_030063965.1	/storage/group/izg5139/default/external/quadrupia_database/regex/regexdb_everything/bacteria/genomic/GCA_030063965.1_ASM3006396v1_genomic.csv	quadrupia_database
GCA_030078315.1	/storage/group/izg5139/default/external/quadrupia_database/regex/regexdb_everything/bacteria/genomic/GCA_030078315.1_ASM3007831v1_genomic.csv	quadrupia_database
GCA_030078375.1	/storage/group/izg5139/default/external/quadrupia_database/regex/regexdb_everything/bacteria/genomic/GCA_030078375.1_ASM3007837v1_genomic.csv	quadrupia_database
GCA_030127225.1	/storage/group/izg5139/default/external/quadrupia_database/regex/regexdb_everything/bacteria/genomic/GCA_030127225.1_ASM3012722v1_genomic.csv	quadrupia_database
GCA_030166555.1	/storage/group/izg5139/default/external/quadrupia_database/regex/regexdb_everything/bacteria/genomic/GCA_030166555.1_ASM3016655v1_genomic.csv	quadrupia_database
GCA_030166575.1	/storage/group/izg5139/default/external/quadrupia_database/regex/regexdb_everything/bacteria/genomic/GCA_030166575.1_ASM3016657v1_genomic.csv	quadrupia_database
GCA_030168305.1	/storage/group/izg5139/default/external/quadrupia_database/regex/regexdb_everything/bacteria/genomic/GCA_030168305.1_ASM3016830v1_genomic.csv	quadrupia_database
GCA_030168385.1	/storage/group/izg5139/default/external/quadrupia_database/regex/regexdb_everything/bacteria/genomic/GCA_030168385.1_ASM3016838v1_genomic.csv	quadrupia_database
GCA_030168405.1	/storage/group/izg5139/default/external/quadrupia_database/regex/regexdb_everything/bacteria/genomic/GCA_030168405.1_ASM3016840v1_genomic.csv	quadrupia_database
GCA_030168495.1	/storage/group/izg5139/default/external/quadrupia_database/regex/regexdb_everything/bacteria/genomic/GCA_030168495.1_ASM3016849v1_genomic.csv	quadrupia_database
GCA_030169105.1	/storage/group/izg5139/default/external/quadrupia_database/regex/regexdb_everything/bacteria/genomic/GCA_030169105.1_ASM3016910v1_genomic.csv	quadrupia_database
GCA_030169145.1	/storage/group/izg5139/default/external/quadrupia_database/regex/regexdb_everything/bacteria/genomic/GCA_030169145.1_ASM3016914v1_genomic.csv	quadrupia_database
GCA_030219365.1	/storage/group/izg5139/default/external/quadrupia_database/regex/regexdb_everything/bacteria/genomic/GCA_030219365.1_ASM3021936v1_genomic.csv	quadrupia_database
GCA_030252595.2	/storage/group/izg5139/default/external/quadrupia_database/regex/regexdb_everything/bacteria/genomic/GCA_030252595.2_ASM3025259v2_genomic.csv	quadrupia_database
GCA_030252715.1	/storage/group/izg5139/default/external/quadrupia_database/regex/regexdb_everything/bacteria/genomic/GCA_030252715.1_ASM3025271v1_genomic.csv	quadrupia_database
GCA_030252775.1	/storage/group/izg5139/default/external/quadrupia_database/regex/regexdb_everything/bacteria/genomic/GCA_030252775.1_ASM3025277v1_genomic.csv	quadrupia_database
GCA_030254625.1	/storage/group/izg5139/default/external/quadrupia_database/regex/regexdb_everything/bacteria/genomic/GCA_030254625.1_ASM3025462v1_genomic.csv	quadrupia_database
GCA_030287585.1	/storage/group/izg5139/default/external/quadrupia_database/regex/regexdb_everything/bacteria/genomic/GCA_030287585.1_ASM3028758v1_genomic.csv	quadrupia_database
GCA_030287605.1	/storage/group/izg5139/default/external/quadrupia_database/regex/regexdb_everything/bacteria/genomic/GCA_030287605.1_ASM3028760v1_genomic.csv	quadrupia_database
GCA_030287625.1	/storage/group/izg5139/default/external/quadrupia_database/regex/regexdb_everything/bacteria/genomic/GCA_030287625.1_ASM3028762v1_genomic.csv	quadrupia_database
GCA_030287645.1	/storage/group/izg5139/default/external/quadrupia_database/regex/regexdb_everything/bacteria/genomic/GCA_030287645.1_ASM3028764v1_genomic.csv	quadrupia_database
GCA_030287665.1	/storage/group/izg5139/default/external/quadrupia_database/regex/regexdb_everything/bacteria/genomic/GCA_030287665.1_ASM3028766v1_genomic.csv	quadrupia_database
GCA_030287685.1	/storage/group/izg5139/default/external/quadrupia_database/regex/regexdb_everything/bacteria/genomic/GCA_030287685.1_ASM3028768v1_genomic.csv	quadrupia_database
GCA_030287705.1	/storage/group/izg5139/default/external/quadrupia_database/regex/regexdb_everything/bacteria/genomic/GCA_030287705.1_ASM3028770v1_genomic.csv	quadrupia_database
GCA_030287725.1	/storage/group/izg5139/default/external/quadrupia_database/regex/regexdb_everything/bacteria/genomic/GCA_030287725.1_ASM3028772v1_genomic.csv	quadrupia_database
GCA_030287745.1	/storage/group/izg5139/default/external/quadrupia_database/regex/regexdb_everything/bacteria/genomic/GCA_030287745.1_ASM3028774v1_genomic.csv	quadrupia_database
GCA_030287765.1	/storage/group/izg5139/default/external/quadrupia_database/regex/regexdb_everything/bacteria/genomic/GCA_030287765.1_ASM3028776v1_genomic.csv	quadrupia_database
GCA_030287785.1	/storage/group/izg5139/default/external/quadrupia_database/regex/regexdb_everything/bacteria/genomic/GCA_030287785.1_ASM3028778v1_genomic.csv	quadrupia_database
GCA_030287805.1	/storage/group/izg5139/default/external/quadrupia_database/regex/regexdb_everything/bacteria/genomic/GCA_030287805.1_ASM3028780v1_genomic.csv	quadrupia_database
GCA_030287825.1	/storage/group/izg5139/default/external/quadrupia_database/regex/regexdb_everything/bacteria/genomic/GCA_030287825.1_ASM3028782v1_genomic.csv	quadrupia_database
GCA_030287845.1	/storage/group/izg5139/default/external/quadrupia_database/regex/regexdb_everything/bacteria/genomic/GCA_030287845.1_ASM3028784v1_genomic.csv	quadrupia_database
GCA_030287875.1	/storage/group/izg5139/default/external/quadrupia_database/regex/regexdb_everything/bacteria/genomic/GCA_030287875.1_ASM3028787v1_genomic.csv	quadrupia_database
GCA_030287905.1	/storage/group/izg5139/default/external/quadrupia_database/regex/regexdb_everything/bacteria/genomic/GCA_030287905.1_ASM3028790v1_genomic.csv	quadrupia_database
GCA_030287925.1	/storage/group/izg5139/default/external/quadrupia_database/regex/regexdb_everything/bacteria/genomic/GCA_030287925.1_ASM3028792v1_genomic.csv	quadrupia_database
GCA_030288075.1	/storage/group/izg5139/default/external/quadrupia_database/regex/regexdb_everything/bacteria/genomic/GCA_030288075.1_ASM3028807v1_genomic.csv	quadrupia_database
GCA_030288095.1	/storage/group/izg5139/default/external/quadrupia_database/regex/regexdb_everything/bacteria/genomic/GCA_030288095.1_ASM3028809v1_genomic.csv	quadrupia_database
GCA_030288115.1	/storage/group/izg5139/default/external/quadrupia_database/regex/regexdb_everything/bacteria/genomic/GCA_030288115.1_ASM3028811v1_genomic.csv	quadrupia_database
GCA_030288135.1	/storage/group/izg5139/default/external/quadrupia_database/regex/regexdb_everything/bacteria/genomic/GCA_030288135.1_ASM3028813v1_genomic.csv	quadrupia_database
GCA_030288155.1	/storage/group/izg5139/default/external/quadrupia_database/regex/regexdb_everything/bacteria/genomic/GCA_030288155.1_ASM3028815v1_genomic.csv	quadrupia_database
GCA_030288175.1	/storage/group/izg5139/default/external/quadrupia_database/regex/regexdb_everything/bacteria/genomic/GCA_030288175.1_ASM3028817v1_genomic.csv	quadrupia_database
GCA_030288195.1	/storage/group/izg5139/default/external/quadrupia_database/regex/regexdb_everything/bacteria/genomic/GCA_030288195.1_ASM3028819v1_genomic.csv	quadrupia_database
GCA_030288215.1	/storage/group/izg5139/default/external/quadrupia_database/regex/regexdb_everything/bacteria/genomic/GCA_030288215.1_ASM3028821v1_genomic.csv	quadrupia_database
GCA_030288235.1	/storage/group/izg5139/default/external/quadrupia_database/regex/regexdb_everything/bacteria/genomic/GCA_030288235.1_ASM3028823v1_genomic.csv	quadrupia_database
GCA_030288255.1	/storage/group/izg5139/default/external/quadrupia_database/regex/regexdb_everything/bacteria/genomic/GCA_030288255.1_ASM3028825v1_genomic.csv	quadrupia_database
GCA_030288275.1	/storage/group/izg5139/default/external/quadrupia_database/regex/regexdb_everything/bacteria/genomic/GCA_030288275.1_ASM3028827v1_genomic.csv	quadrupia_database
GCA_030288295.1	/storage/group/izg5139/default/external/quadrupia_database/regex/regexdb_everything/bacteria/genomic/GCA_030288295.1_ASM3028829v1_genomic.csv	quadrupia_database
GCA_030288315.1	/storage/group/izg5139/default/external/quadrupia_database/regex/regexdb_everything/bacteria/genomic/GCA_030288315.1_ASM3028831v1_genomic.csv	quadrupia_database
GCA_030288335.1	/storage/group/izg5139/default/external/quadrupia_database/regex/regexdb_everything/bacteria/genomic/GCA_030288335.1_ASM3028833v1_genomic.csv	quadrupia_database
GCA_030288355.1	/storage/group/izg5139/default/external/quadrupia_database/regex/regexdb_everything/bacteria/genomic/GCA_030288355.1_ASM3028835v1_genomic.csv	quadrupia_database
GCA_030288375.1	/storage/group/izg5139/default/external/quadrupia_database/regex/regexdb_everything/bacteria/genomic/GCA_030288375.1_ASM3028837v1_genomic.csv	quadrupia_database
GCA_030288395.1	/storage/group/izg5139/default/external/quadrupia_database/regex/regexdb_everything/bacteria/genomic/GCA_030288395.1_ASM3028839v1_genomic.csv	quadrupia_database
GCA_030288415.1	/storage/group/izg5139/default/external/quadrupia_database/regex/regexdb_everything/bacteria/genomic/GCA_030288415.1_ASM3028841v1_genomic.csv	quadrupia_database
GCA_030288435.1	/storage/group/izg5139/default/external/quadrupia_database/regex/regexdb_everything/bacteria/genomic/GCA_030288435.1_ASM3028843v1_genomic.csv	quadrupia_database
GCA_030288455.1	/storage/group/izg5139/default/external/quadrupia_database/regex/regexdb_everything/bacteria/genomic/GCA_030288455.1_ASM3028845v1_genomic.csv	quadrupia_database
GCA_030288475.1	/storage/group/izg5139/default/external/quadrupia_database/regex/regexdb_everything/bacteria/genomic/GCA_030288475.1_ASM3028847v1_genomic.csv	quadrupia_database
GCA_030288495.1	/storage/group/izg5139/default/external/quadrupia_database/regex/regexdb_everything/bacteria/genomic/GCA_030288495.1_ASM3028849v1_genomic.csv	quadrupia_database
GCA_030288515.1	/storage/group/izg5139/default/external/quadrupia_database/regex/regexdb_everything/bacteria/genomic/GCA_030288515.1_ASM3028851v1_genomic.csv	quadrupia_database
GCA_030288535.1	/storage/group/izg5139/default/external/quadrupia_database/regex/regexdb_everything/bacteria/genomic/GCA_030288535.1_ASM3028853v1_genomic.csv	quadrupia_database
GCA_030288555.1	/storage/group/izg5139/default/external/quadrupia_database/regex/regexdb_everything/bacteria/genomic/GCA_030288555.1_ASM3028855v1_genomic.csv	quadrupia_database
GCA_030288595.1	/storage/group/izg5139/default/external/quadrupia_database/regex/regexdb_everything/bacteria/genomic/GCA_030288595.1_ASM3028859v1_genomic.csv	quadrupia_database
GCA_030288615.1	/storage/group/izg5139/default/external/quadrupia_database/regex/regexdb_everything/bacteria/genomic/GCA_030288615.1_ASM3028861v1_genomic.csv	quadrupia_database
GCA_030288635.1	/storage/group/izg5139/default/external/quadrupia_database/regex/regexdb_everything/bacteria/genomic/GCA_030288635.1_ASM3028863v1_genomic.csv	quadrupia_database
GCA_030288655.1	/storage/group/izg5139/default/external/quadrupia_database/regex/regexdb_everything/bacteria/genomic/GCA_030288655.1_ASM3028865v1_genomic.csv	quadrupia_database
GCA_030288675.1	/storage/group/izg5139/default/external/quadrupia_database/regex/regexdb_everything/bacteria/genomic/GCA_030288675.1_ASM3028867v1_genomic.csv	quadrupia_database
GCA_030288695.1	/storage/group/izg5139/default/external/quadrupia_database/regex/regexdb_everything/bacteria/genomic/GCA_030288695.1_ASM3028869v1_genomic.csv	quadrupia_database
GCA_030288715.1	/storage/group/izg5139/default/external/quadrupia_database/regex/regexdb_everything/bacteria/genomic/GCA_030288715.1_ASM3028871v1_genomic.csv	quadrupia_database
GCA_030288735.1	/storage/group/izg5139/default/external/quadrupia_database/regex/regexdb_everything/bacteria/genomic/GCA_030288735.1_ASM3028873v1_genomic.csv	quadrupia_database
GCA_030288755.1	/storage/group/izg5139/default/external/quadrupia_database/regex/regexdb_everything/bacteria/genomic/GCA_030288755.1_ASM3028875v1_genomic.csv	quadrupia_database
GCA_030288775.1	/storage/group/izg5139/default/external/quadrupia_database/regex/regexdb_everything/bacteria/genomic/GCA_030288775.1_ASM3028877v1_genomic.csv	quadrupia_database
GCA_030288795.1	/storage/group/izg5139/default/external/quadrupia_database/regex/regexdb_everything/bacteria/genomic/GCA_030288795.1_ASM3028879v1_genomic.csv	quadrupia_database
GCA_030288815.1	/storage/group/izg5139/default/external/quadrupia_database/regex/regexdb_everything/bacteria/genomic/GCA_030288815.1_ASM3028881v1_genomic.csv	quadrupia_database
GCA_030288835.1	/storage/group/izg5139/default/external/quadrupia_database/regex/regexdb_everything/bacteria/genomic/GCA_030288835.1_ASM3028883v1_genomic.csv	quadrupia_database
GCA_030288855.1	/storage/group/izg5139/default/external/quadrupia_database/regex/regexdb_everything/bacteria/genomic/GCA_030288855.1_ASM3028885v1_genomic.csv	quadrupia_database
GCA_030288875.1	/storage/group/izg5139/default/external/quadrupia_database/regex/regexdb_everything/bacteria/genomic/GCA_030288875.1_ASM3028887v1_genomic.csv	quadrupia_database
GCA_030288895.1	/storage/group/izg5139/default/external/quadrupia_database/regex/regexdb_everything/bacteria/genomic/GCA_030288895.1_ASM3028889v1_genomic.csv	quadrupia_database
GCA_030288915.1	/storage/group/izg5139/default/external/quadrupia_database/regex/regexdb_everything/bacteria/genomic/GCA_030288915.1_ASM3028891v1_genomic.csv	quadrupia_database
GCA_030288935.1	/storage/group/izg5139/default/external/quadrupia_database/regex/regexdb_everything/bacteria/genomic/GCA_030288935.1_ASM3028893v1_genomic.csv	quadrupia_database
GCA_030288955.1	/storage/group/izg5139/default/external/quadrupia_database/regex/regexdb_everything/bacteria/genomic/GCA_030288955.1_ASM3028895v1_genomic.csv	quadrupia_database
GCA_030288975.1	/storage/group/izg5139/default/external/quadrupia_database/regex/regexdb_everything/bacteria/genomic/GCA_030288975.1_ASM3028897v1_genomic.csv	quadrupia_database
GCA_030288995.1	/storage/group/izg5139/default/external/quadrupia_database/regex/regexdb_everything/bacteria/genomic/GCA_030288995.1_ASM3028899v1_genomic.csv	quadrupia_database
GCA_030289015.1	/storage/group/izg5139/default/external/quadrupia_database/regex/regexdb_everything/bacteria/genomic/GCA_030289015.1_ASM3028901v1_genomic.csv	quadrupia_database
GCA_030289055.1	/storage/group/izg5139/default/external/quadrupia_database/regex/regexdb_everything/bacteria/genomic/GCA_030289055.1_ASM3028905v1_genomic.csv	quadrupia_database
GCA_030289075.1	/storage/group/izg5139/default/external/quadrupia_database/regex/regexdb_everything/bacteria/genomic/GCA_030289075.1_ASM3028907v1_genomic.csv	quadrupia_database
GCA_030289115.1	/storage/group/izg5139/default/external/quadrupia_database/regex/regexdb_everything/bacteria/genomic/GCA_030289115.1_ASM3028911v1_genomic.csv	quadrupia_database
GCA_030289135.1	/storage/group/izg5139/default/external/quadrupia_database/regex/regexdb_everything/bacteria/genomic/GCA_030289135.1_ASM3028913v1_genomic.csv	quadrupia_database
GCA_030289155.1	/storage/group/izg5139/default/external/quadrupia_database/regex/regexdb_everything/bacteria/genomic/GCA_030289155.1_ASM3028915v1_genomic.csv	quadrupia_database
GCA_030289175.1	/storage/group/izg5139/default/external/quadrupia_database/regex/regexdb_everything/bacteria/genomic/GCA_030289175.1_ASM3028917v1_genomic.csv	quadrupia_database
GCA_030289195.1	/storage/group/izg5139/default/external/quadrupia_database/regex/regexdb_everything/bacteria/genomic/GCA_030289195.1_ASM3028919v1_genomic.csv	quadrupia_database
GCA_030289215.1	/storage/group/izg5139/default/external/quadrupia_database/regex/regexdb_everything/bacteria/genomic/GCA_030289215.1_ASM3028921v1_genomic.csv	quadrupia_database
GCA_030289235.1	/storage/group/izg5139/default/external/quadrupia_database/regex/regexdb_everything/bacteria/genomic/GCA_030289235.1_ASM3028923v1_genomic.csv	quadrupia_database
GCA_030289255.1	/storage/group/izg5139/default/external/quadrupia_database/regex/regexdb_everything/bacteria/genomic/GCA_030289255.1_ASM3028925v1_genomic.csv	quadrupia_database
GCA_030289275.1	/storage/group/izg5139/default/external/quadrupia_database/regex/regexdb_everything/bacteria/genomic/GCA_030289275.1_ASM3028927v1_genomic.csv	quadrupia_database
GCA_030289295.1	/storage/group/izg5139/default/external/quadrupia_database/regex/regexdb_everything/bacteria/genomic/GCA_030289295.1_ASM3028929v1_genomic.csv	quadrupia_database
GCA_030289315.1	/storage/group/izg5139/default/external/quadrupia_database/regex/regexdb_everything/bacteria/genomic/GCA_030289315.1_ASM3028931v1_genomic.csv	quadrupia_database
GCA_030289335.1	/storage/group/izg5139/default/external/quadrupia_database/regex/regexdb_everything/bacteria/genomic/GCA_030289335.1_ASM3028933v1_genomic.csv	quadrupia_database
GCA_030289355.1	/storage/group/izg5139/default/external/quadrupia_database/regex/regexdb_everything/bacteria/genomic/GCA_030289355.1_ASM3028935v1_genomic.csv	quadrupia_database
GCA_030289375.1	/storage/group/izg5139/default/external/quadrupia_database/regex/regexdb_everything/bacteria/genomic/GCA_030289375.1_ASM3028937v1_genomic.csv	quadrupia_database
GCA_030289395.1	/storage/group/izg5139/default/external/quadrupia_database/regex/regexdb_everything/bacteria/genomic/GCA_030289395.1_ASM3028939v1_genomic.csv	quadrupia_database
GCA_030289415.1	/storage/group/izg5139/default/external/quadrupia_database/regex/regexdb_everything/bacteria/genomic/GCA_030289415.1_ASM3028941v1_genomic.csv	quadrupia_database
GCA_030289435.1	/storage/group/izg5139/default/external/quadrupia_database/regex/regexdb_everything/bacteria/genomic/GCA_030289435.1_ASM3028943v1_genomic.csv	quadrupia_database
GCA_030289455.1	/storage/group/izg5139/default/external/quadrupia_database/regex/regexdb_everything/bacteria/genomic/GCA_030289455.1_ASM3028945v1_genomic.csv	quadrupia_database
GCA_030289475.1	/storage/group/izg5139/default/external/quadrupia_database/regex/regexdb_everything/bacteria/genomic/GCA_030289475.1_ASM3028947v1_genomic.csv	quadrupia_database
GCA_030289495.1	/storage/group/izg5139/default/external/quadrupia_database/regex/regexdb_everything/bacteria/genomic/GCA_030289495.1_ASM3028949v1_genomic.csv	quadrupia_database
GCA_030289515.1	/storage/group/izg5139/default/external/quadrupia_database/regex/regexdb_everything/bacteria/genomic/GCA_030289515.1_ASM3028951v1_genomic.csv	quadrupia_database
GCA_030289535.1	/storage/group/izg5139/default/external/quadrupia_database/regex/regexdb_everything/bacteria/genomic/GCA_030289535.1_ASM3028953v1_genomic.csv	quadrupia_database
GCA_030289555.1	/storage/group/izg5139/default/external/quadrupia_database/regex/regexdb_everything/bacteria/genomic/GCA_030289555.1_ASM3028955v1_genomic.csv	quadrupia_database
GCA_030289575.1	/storage/group/izg5139/default/external/quadrupia_database/regex/regexdb_everything/bacteria/genomic/GCA_030289575.1_ASM3028957v1_genomic.csv	quadrupia_database
GCA_030289595.1	/storage/group/izg5139/default/external/quadrupia_database/regex/regexdb_everything/bacteria/genomic/GCA_030289595.1_ASM3028959v1_genomic.csv	quadrupia_database
GCA_030289615.1	/storage/group/izg5139/default/external/quadrupia_database/regex/regexdb_everything/bacteria/genomic/GCA_030289615.1_ASM3028961v1_genomic.csv	quadrupia_database
GCA_030289635.1	/storage/group/izg5139/default/external/quadrupia_database/regex/regexdb_everything/bacteria/genomic/GCA_030289635.1_ASM3028963v1_genomic.csv	quadrupia_database
GCA_030289655.1	/storage/group/izg5139/default/external/quadrupia_database/regex/regexdb_everything/bacteria/genomic/GCA_030289655.1_ASM3028965v1_genomic.csv	quadrupia_database
GCA_030289675.1	/storage/group/izg5139/default/external/quadrupia_database/regex/regexdb_everything/bacteria/genomic/GCA_030289675.1_ASM3028967v1_genomic.csv	quadrupia_database
GCA_030289695.1	/storage/group/izg5139/default/external/quadrupia_database/regex/regexdb_everything/bacteria/genomic/GCA_030289695.1_ASM3028969v1_genomic.csv	quadrupia_database
GCA_030289735.1	/storage/group/izg5139/default/external/quadrupia_database/regex/regexdb_everything/bacteria/genomic/GCA_030289735.1_ASM3028973v1_genomic.csv	quadrupia_database
GCA_030289755.1	/storage/group/izg5139/default/external/quadrupia_database/regex/regexdb_everything/bacteria/genomic/GCA_030289755.1_ASM3028975v1_genomic.csv	quadrupia_database
GCA_030289775.1	/storage/group/izg5139/default/external/quadrupia_database/regex/regexdb_everything/bacteria/genomic/GCA_030289775.1_ASM3028977v1_genomic.csv	quadrupia_database
GCA_030289795.1	/storage/group/izg5139/default/external/quadrupia_database/regex/regexdb_everything/bacteria/genomic/GCA_030289795.1_ASM3028979v1_genomic.csv	quadrupia_database
GCA_030289815.1	/storage/group/izg5139/default/external/quadrupia_database/regex/regexdb_everything/bacteria/genomic/GCA_030289815.1_ASM3028981v1_genomic.csv	quadrupia_database
GCA_030289855.1	/storage/group/izg5139/default/external/quadrupia_database/regex/regexdb_everything/bacteria/genomic/GCA_030289855.1_ASM3028985v1_genomic.csv	quadrupia_database
GCA_030289875.1	/storage/group/izg5139/default/external/quadrupia_database/regex/regexdb_everything/bacteria/genomic/GCA_030289875.1_ASM3028987v1_genomic.csv	quadrupia_database
GCA_030289895.1	/storage/group/izg5139/default/external/quadrupia_database/regex/regexdb_everything/bacteria/genomic/GCA_030289895.1_ASM3028989v1_genomic.csv	quadrupia_database
GCA_030289915.1	/storage/group/izg5139/default/external/quadrupia_database/regex/regexdb_everything/bacteria/genomic/GCA_030289915.1_ASM3028991v1_genomic.csv	quadrupia_database
GCA_030289935.1	/storage/group/izg5139/default/external/quadrupia_database/regex/regexdb_everything/bacteria/genomic/GCA_030289935.1_ASM3028993v1_genomic.csv	quadrupia_database
GCA_030289955.1	/storage/group/izg5139/default/external/quadrupia_database/regex/regexdb_everything/bacteria/genomic/GCA_030289955.1_ASM3028995v1_genomic.csv	quadrupia_database
GCA_030289975.1	/storage/group/izg5139/default/external/quadrupia_database/regex/regexdb_everything/bacteria/genomic/GCA_030289975.1_ASM3028997v1_genomic.csv	quadrupia_database
GCA_030289995.1	/storage/group/izg5139/default/external/quadrupia_database/regex/regexdb_everything/bacteria/genomic/GCA_030289995.1_ASM3028999v1_genomic.csv	quadrupia_database
GCA_030290015.1	/storage/group/izg5139/default/external/quadrupia_database/regex/regexdb_everything/bacteria/genomic/GCA_030290015.1_ASM3029001v1_genomic.csv	quadrupia_database
GCA_030290035.1	/storage/group/izg5139/default/external/quadrupia_database/regex/regexdb_everything/bacteria/genomic/GCA_030290035.1_ASM3029003v1_genomic.csv	quadrupia_database
GCA_030290055.1	/storage/group/izg5139/default/external/quadrupia_database/regex/regexdb_everything/bacteria/genomic/GCA_030290055.1_ASM3029005v1_genomic.csv	quadrupia_database
GCA_030290075.1	/storage/group/izg5139/default/external/quadrupia_database/regex/regexdb_everything/bacteria/genomic/GCA_030290075.1_ASM3029007v1_genomic.csv	quadrupia_database
GCA_030290095.1	/storage/group/izg5139/default/external/quadrupia_database/regex/regexdb_everything/bacteria/genomic/GCA_030290095.1_ASM3029009v1_genomic.csv	quadrupia_database
GCA_030290115.1	/storage/group/izg5139/default/external/quadrupia_database/regex/regexdb_everything/bacteria/genomic/GCA_030290115.1_ASM3029011v1_genomic.csv	quadrupia_database
GCA_030290135.1	/storage/group/izg5139/default/external/quadrupia_database/regex/regexdb_everything/bacteria/genomic/GCA_030290135.1_ASM3029013v1_genomic.csv	quadrupia_database
GCA_030290155.1	/storage/group/izg5139/default/external/quadrupia_database/regex/regexdb_everything/bacteria/genomic/GCA_030290155.1_ASM3029015v1_genomic.csv	quadrupia_database
GCA_030290175.1	/storage/group/izg5139/default/external/quadrupia_database/regex/regexdb_everything/bacteria/genomic/GCA_030290175.1_ASM3029017v1_genomic.csv	quadrupia_database
GCA_030290195.1	/storage/group/izg5139/default/external/quadrupia_database/regex/regexdb_everything/bacteria/genomic/GCA_030290195.1_ASM3029019v1_genomic.csv	quadrupia_database
GCA_030290215.1	/storage/group/izg5139/default/external/quadrupia_database/regex/regexdb_everything/bacteria/genomic/GCA_030290215.1_ASM3029021v1_genomic.csv	quadrupia_database
GCA_030290235.1	/storage/group/izg5139/default/external/quadrupia_database/regex/regexdb_everything/bacteria/genomic/GCA_030290235.1_ASM3029023v1_genomic.csv	quadrupia_database
GCA_030290255.1	/storage/group/izg5139/default/external/quadrupia_database/regex/regexdb_everything/bacteria/genomic/GCA_030290255.1_ASM3029025v1_genomic.csv	quadrupia_database
[truncated: 47,782 more rows]
