# Supplementary material for: Quadrupia provides a comprehensive catalog of G-quadruplexes across genomes from the tree of life
Source: Genome Res. 2025 Nov;35(11):2578–600. doi: 10.1101/gr.279790.124 (PMC12581993; doi:10.1101/gr.279790.124)
Supplement: Supplement 2 [file Supplemental_code.zip › Quadrupia/metadata/tree_of_life.csv]

tax_id	group	kingdom	species	genus	family	order	class	phylum	superkingdom	no rank	subspecies	clade	species group	subclass	clade_2	no rank_2	strain	tribe	clade_3	clade_4	clade_5	clade_6	clade_7	clade_8	clade_9	clade_10	subphylum	kingdom_2	subgenus	superfamily	superorder	infraclass	forma specialis	subkingdom	suborder	subfamily	infraorder	serogroup	biotype	species subgroup	clade_11	clade_12	clade_13	superclass	clade_14	clade_15	clade_16	clade_17	clade_18
562	bacteria	Eubacteria	Escherichia coli	Escherichia	Enterobacteriaceae	Enterobacterales	Gammaproteobacteria	Pseudomonadota	Bacteria
149539	bacteria	Eubacteria	Salmonella enterica	Salmonella	Enterobacteriaceae	Enterobacterales	Gammaproteobacteria	Pseudomonadota	Bacteria	Salmonella enterica subsp. enterica serovar Enteritidis	Salmonella enterica subsp. enterica
90371	bacteria	Eubacteria	Salmonella enterica	Salmonella	Enterobacteriaceae	Enterobacterales	Gammaproteobacteria	Pseudomonadota	Bacteria	Salmonella enterica subsp. enterica serovar Typhimurium	Salmonella enterica subsp. enterica
48409	bacteria	Eubacteria	Salmonella enterica	Salmonella	Enterobacteriaceae	Enterobacterales	Gammaproteobacteria	Pseudomonadota	Bacteria	Salmonella enterica subsp. enterica serovar Virchow	Salmonella enterica subsp. enterica
149386	bacteria	Eubacteria	Salmonella enterica	Salmonella	Enterobacteriaceae	Enterobacterales	Gammaproteobacteria	Pseudomonadota	Bacteria	Salmonella enterica subsp. enterica serovar Chester	Salmonella enterica subsp. enterica
1639	bacteria	Eubacteria	Listeria monocytogenes	Listeria	Listeriaceae	Bacillales	Bacilli	Bacillota	Bacteria			Terrabacteria group
1392	bacteria	Eubacteria	Bacillus anthracis	Bacillus	Bacillaceae	Bacillales	Bacilli	Bacillota	Bacteria			Terrabacteria group	Bacillus cereus group
57706	bacteria	Eubacteria	Citrobacter braakii	Citrobacter	Enterobacteriaceae	Enterobacterales	Gammaproteobacteria	Pseudomonadota	Bacteria				Citrobacter freundii complex
28450	bacteria	Eubacteria	Burkholderia pseudomallei	Burkholderia	Burkholderiaceae	Burkholderiales	Betaproteobacteria	Pseudomonadota	Bacteria				pseudomallei group
59201	bacteria	Eubacteria	Salmonella enterica	Salmonella	Enterobacteriaceae	Enterobacterales	Gammaproteobacteria	Pseudomonadota	Bacteria		Salmonella enterica subsp. enterica
58096	bacteria	Eubacteria	Salmonella enterica	Salmonella	Enterobacteriaceae	Enterobacterales	Gammaproteobacteria	Pseudomonadota	Bacteria	Salmonella enterica subsp. enterica serovar Bareilly	Salmonella enterica subsp. enterica
28901	bacteria	Eubacteria	Salmonella enterica	Salmonella	Enterobacteriaceae	Enterobacterales	Gammaproteobacteria	Pseudomonadota	Bacteria
1530123	bacteria	Eubacteria	Acinetobacter seifertii	Acinetobacter	Moraxellaceae	Moraxellales	Gammaproteobacteria	Pseudomonadota	Bacteria				Acinetobacter calcoaceticus/baumannii complex
595	bacteria	Eubacteria	Salmonella enterica	Salmonella	Enterobacteriaceae	Enterobacterales	Gammaproteobacteria	Pseudomonadota	Bacteria	Salmonella enterica subsp. enterica serovar Infantis	Salmonella enterica subsp. enterica
192953	bacteria	Eubacteria	Salmonella enterica	Salmonella	Enterobacteriaceae	Enterobacterales	Gammaproteobacteria	Pseudomonadota	Bacteria	Salmonella enterica subsp. enterica serovar Stanley	Salmonella enterica subsp. enterica
2692854	bacteria	Eubacteria	Planktothrix sp. FACHB-1355	Planktothrix	Microcoleaceae	Oscillatoriales	Cyanophyceae	Cyanobacteriota	Bacteria	unclassified Planktothrix		Cyanobacteriota/Melainabacteria group		Oscillatoriophycideae	Terrabacteria group
2498453	bacteria	Eubacteria	Geminicoccus harenae	Geminicoccus	Geminicoccaceae	Geminicoccales	Alphaproteobacteria	Pseudomonadota	Bacteria
2885994	bacteria	Eubacteria	Candidatus Sulfomarinibacter kjeldsenii	Candidatus Sulfomarinibacter	Candidatus Sulfomarinibacteraceae	Thermoanaerobaculales	Thermoanaerobaculia	Acidobacteriota	Bacteria
1958788	bacteria	Eubacteria	Quinella sp. 1Q5	Quinella			Negativicutes	Bacillota	Bacteria	unclassified Quinella		Terrabacteria group				Negativicutes incertae sedis
195	bacteria	Eubacteria	Campylobacter coli	Campylobacter	Campylobacteraceae	Campylobacterales	Epsilonproteobacteria	Campylobacterota	Bacteria
2772252	bacteria	Eubacteria	Bacillus sp. 28A-2	Bacillus	Bacillaceae	Bacillales	Bacilli	Bacillota	Bacteria	unclassified Bacillus (in: firmicutes)		Terrabacteria group
272164	bacteria	Eubacteria	Olleya marilimosa	Olleya	Flavobacteriaceae	Flavobacteriales	Flavobacteriia	Bacteroidota	Bacteria			Bacteroidota/Chlorobiota group			FCB group
611	bacteria	Eubacteria	Salmonella enterica	Salmonella	Enterobacteriaceae	Enterobacterales	Gammaproteobacteria	Pseudomonadota	Bacteria	Salmonella enterica subsp. enterica serovar Heidelberg	Salmonella enterica subsp. enterica
624	bacteria	Eubacteria	Shigella sonnei	Shigella	Enterobacteriaceae	Enterobacterales	Gammaproteobacteria	Pseudomonadota	Bacteria
340190	bacteria	Eubacteria	Salmonella enterica	Salmonella	Enterobacteriaceae	Enterobacterales	Gammaproteobacteria	Pseudomonadota	Bacteria	Salmonella enterica subsp. enterica serovar Schwarzengrund	Salmonella enterica subsp. enterica
28142	bacteria	Eubacteria	Salmonella enterica	Salmonella	Enterobacteriaceae	Enterobacterales	Gammaproteobacteria	Pseudomonadota	Bacteria	Salmonella enterica subsp. enterica serovar Berta	Salmonella enterica subsp. enterica
487004	bacteria	Eubacteria	Salmonella enterica	Salmonella	Enterobacteriaceae	Enterobacterales	Gammaproteobacteria	Pseudomonadota	Bacteria	Salmonella enterica subsp. enterica serovar Uganda	Salmonella enterica subsp. enterica
596	bacteria	Eubacteria	Salmonella enterica	Salmonella	Enterobacteriaceae	Enterobacterales	Gammaproteobacteria	Pseudomonadota	Bacteria	Salmonella enterica subsp. enterica serovar Muenchen	Salmonella enterica subsp. enterica
58712	bacteria	Eubacteria	Salmonella enterica	Salmonella	Enterobacteriaceae	Enterobacterales	Gammaproteobacteria	Pseudomonadota	Bacteria	Salmonella enterica subsp. enterica serovar Anatum	Salmonella enterica subsp. enterica
58097	bacteria	Eubacteria	Salmonella enterica	Salmonella	Enterobacteriaceae	Enterobacterales	Gammaproteobacteria	Pseudomonadota	Bacteria	Salmonella enterica subsp. enterica serovar Bovismorbificans	Salmonella enterica subsp. enterica
663	bacteria	Eubacteria	Vibrio alginolyticus	Vibrio	Vibrionaceae	Vibrionales	Gammaproteobacteria	Pseudomonadota	Bacteria				Vibrio harveyi group
340188	bacteria	Eubacteria	Salmonella enterica	Salmonella	Enterobacteriaceae	Enterobacterales	Gammaproteobacteria	Pseudomonadota	Bacteria	Salmonella enterica subsp. enterica serovar Cerro	Salmonella enterica subsp. enterica
115981	bacteria	Eubacteria	Salmonella enterica	Salmonella	Enterobacteriaceae	Enterobacterales	Gammaproteobacteria	Pseudomonadota	Bacteria	Salmonella enterica subsp. enterica serovar Montevideo	Salmonella enterica subsp. enterica
149390	bacteria	Eubacteria	Salmonella enterica	Salmonella	Enterobacteriaceae	Enterobacterales	Gammaproteobacteria	Pseudomonadota	Bacteria	Salmonella enterica subsp. enterica serovar London	Salmonella enterica subsp. enterica
192955	bacteria	Eubacteria	Salmonella enterica	Salmonella	Enterobacteriaceae	Enterobacterales	Gammaproteobacteria	Pseudomonadota	Bacteria	Salmonella enterica subsp. enterica serovar Kentucky	Salmonella enterica subsp. enterica
197	bacteria	Eubacteria	Campylobacter jejuni	Campylobacter	Campylobacteraceae	Campylobacterales	Epsilonproteobacteria	Campylobacterota	Bacteria
707003	bacteria	Eubacteria	uncultured Oscillospiraceae bacterium		Oscillospiraceae	Eubacteriales	Clostridia	Bacillota	Bacteria	environmental samples		Terrabacteria group
1280	bacteria	Eubacteria	Staphylococcus aureus	Staphylococcus	Staphylococcaceae	Bacillales	Bacilli	Bacillota	Bacteria			Terrabacteria group
1965583	bacteria	Eubacteria	Lachnoclostridium sp. An196	Lachnoclostridium	Lachnospiraceae	Eubacteriales	Clostridia	Bacillota	Bacteria	unclassified Lachnoclostridium		Terrabacteria group
165187	bacteria	Eubacteria	uncultured Bifidobacterium sp.	Bifidobacterium	Bifidobacteriaceae	Bifidobacteriales	Actinomycetes	Actinomycetota	Bacteria	environmental samples		Terrabacteria group
165186	bacteria	Eubacteria	uncultured Ruminococcus sp.	Ruminococcus	Oscillospiraceae	Eubacteriales	Clostridia	Bacillota	Bacteria	environmental samples		Terrabacteria group
1924108	bacteria	Eubacteria	uncultured Neglectibacter sp.	Neglectibacter	Oscillospiraceae	Eubacteriales	Clostridia	Bacillota	Bacteria	environmental samples		Terrabacteria group
1646381	bacteria	Eubacteria	uncultured Fusicatenibacter sp.	Fusicatenibacter	Lachnospiraceae	Eubacteriales	Clostridia	Bacillota	Bacteria	environmental samples		Terrabacteria group
1965593	bacteria	Eubacteria	Gordonibacter sp. An232A	Gordonibacter	Eggerthellaceae	Eggerthellales	Coriobacteriia	Actinomycetota	Bacteria	unclassified Gordonibacter		Terrabacteria group
28144	bacteria	Eubacteria	Salmonella enterica	Salmonella	Enterobacteriaceae	Enterobacterales	Gammaproteobacteria	Pseudomonadota	Bacteria	Salmonella enterica subsp. enterica serovar Derby	Salmonella enterica subsp. enterica
2720815	bacteria	Eubacteria	Candidatus Gallimonas merdigallinarum	Candidatus Gallimonas			Clostridia	Bacillota	Bacteria	Clostridia incertae sedis		Terrabacteria group
297314	bacteria	Eubacteria	uncultured Lachnospiraceae bacterium		Lachnospiraceae	Eubacteriales	Clostridia	Bacillota	Bacteria	environmental samples		Terrabacteria group
600	bacteria	Eubacteria	Salmonella enterica	Salmonella	Enterobacteriaceae	Enterobacterales	Gammaproteobacteria	Pseudomonadota	Bacteria	Salmonella enterica subsp. enterica serovar Thompson	Salmonella enterica subsp. enterica
512298	bacteria	Eubacteria	uncultured Subdoligranulum sp.	Subdoligranulum	Oscillospiraceae	Eubacteriales	Clostridia	Bacillota	Bacteria	environmental samples		Terrabacteria group
876091	bacteria	Eubacteria	uncultured Oscillibacter sp.	Oscillibacter	Oscillospiraceae	Eubacteriales	Clostridia	Bacillota	Bacteria	environmental samples		Terrabacteria group
1689265	bacteria	Eubacteria	uncultured Intestinimonas sp.	Intestinimonas		Eubacteriales	Clostridia	Bacillota	Bacteria	environmental samples		Terrabacteria group				Eubacteriales incertae sedis
1965537	bacteria	Eubacteria	Flavonifractor sp. An10	Flavonifractor	Oscillospiraceae	Eubacteriales	Clostridia	Bacillota	Bacteria	unclassified Flavonifractor		Terrabacteria group
1965654	bacteria	Eubacteria	Lachnoclostridium sp. An76	Lachnoclostridium	Lachnospiraceae	Eubacteriales	Clostridia	Bacillota	Bacteria	unclassified Lachnoclostridium		Terrabacteria group
244328	bacteria	Eubacteria	uncultured Clostridia bacterium				Clostridia	Bacillota	Bacteria	environmental samples		Terrabacteria group
1965557	bacteria	Eubacteria	Massilimicrobiota sp. An134	Massilimicrobiota	Erysipelotrichaceae	Erysipelotrichales	Erysipelotrichia	Bacillota	Bacteria	unclassified Massilimicrobiota		Terrabacteria group
1769712	bacteria	Eubacteria	uncultured Sellimonas sp.	Sellimonas	Lachnospiraceae	Eubacteriales	Clostridia	Bacillota	Bacteria	environmental samples		Terrabacteria group
2720821	bacteria	Eubacteria	Candidatus Avimicrobium caecorum	Candidatus Avimicrobium			Clostridia	Bacillota	Bacteria	Clostridia incertae sedis		Terrabacteria group
2721127	bacteria	Eubacteria	Candidatus Heritagella gallinarum	Candidatus Heritagella			Clostridia	Bacillota	Bacteria	Clostridia incertae sedis		Terrabacteria group
2720820	bacteria	Eubacteria	Candidatus Avimonas narfae	Candidatus Avimonas			Clostridia	Bacillota	Bacteria	Clostridia incertae sedis		Terrabacteria group
224209	bacteria	Eubacteria	uncultured Bacilli bacterium				Bacilli	Bacillota	Bacteria	environmental samples		Terrabacteria group
2720829	bacteria	Eubacteria	Candidatus Avispirillum faecium	Candidatus Avispirillum			Clostridia	Bacillota	Bacteria	Clostridia incertae sedis		Terrabacteria group
1586779	bacteria	Eubacteria	uncultured Lachnoclostridium sp.	Lachnoclostridium	Lachnospiraceae	Eubacteriales	Clostridia	Bacillota	Bacteria	environmental samples		Terrabacteria group
765821	bacteria	Eubacteria	uncultured Blautia sp.	Blautia	Lachnospiraceae	Eubacteriales	Clostridia	Bacillota	Bacteria	environmental samples		Terrabacteria group
610130	bacteria	Eubacteria	Lacrimispora saccharolytica	Lacrimispora	Lachnospiraceae	Eubacteriales	Clostridia	Bacillota	Bacteria			Terrabacteria group					[Clostridium] saccharolyticum WM1
2721139	bacteria	Eubacteria	Candidatus Neoruminococcus faecicola	Candidatus Neoruminococcus			Clostridia	Bacillota	Bacteria	Clostridia incertae sedis		Terrabacteria group
2720834	bacteria	Eubacteria	Candidatus Geddesella stercoravicola	Candidatus Geddesella			Clostridia	Bacillota	Bacteria	Clostridia incertae sedis		Terrabacteria group
905011	bacteria	Eubacteria	uncultured Anaerotruncus sp.	Anaerotruncus	Oscillospiraceae	Eubacteriales	Clostridia	Bacillota	Bacteria	environmental samples		Terrabacteria group
1965569	bacteria	Eubacteria	Lachnoclostridium sp. An169	Lachnoclostridium	Lachnospiraceae	Eubacteriales	Clostridia	Bacillota	Bacteria	unclassified Lachnoclostridium		Terrabacteria group
1505656	bacteria	Eubacteria	uncultured Romboutsia sp.	Romboutsia	Peptostreptococcaceae	Eubacteriales	Clostridia	Bacillota	Bacteria	environmental samples		Terrabacteria group
173362	bacteria	Eubacteria	Brachybacterium paraconglomeratum	Brachybacterium	Dermabacteraceae	Micrococcales	Actinomycetes	Actinomycetota	Bacteria			Terrabacteria group
1506601	bacteria	Eubacteria	uncultured Lentisphaeria bacterium				Lentisphaeria	Lentisphaerota	Bacteria	environmental samples		PVC group
2721101	bacteria	Eubacteria	Candidatus Heritagella intestinalis	Candidatus Heritagella			Clostridia	Bacillota	Bacteria	Clostridia incertae sedis		Terrabacteria group
2708338	bacteria	Eubacteria	Salinibacterium sp. ZJ450	Salinibacterium	Microbacteriaceae	Micrococcales	Actinomycetes	Actinomycetota	Bacteria	unclassified Salinibacterium		Terrabacteria group
1951989	bacteria	Eubacteria	Lachnospiraceae bacterium UBA1818		Lachnospiraceae	Eubacteriales	Clostridia	Bacillota	Bacteria	unclassified Lachnospiraceae		Terrabacteria group
44008	bacteria	Eubacteria	Enterococcus cecorum	Enterococcus	Enterococcaceae	Lactobacillales	Bacilli	Bacillota	Bacteria			Terrabacteria group
512318	bacteria	Eubacteria	uncultured Anaerostipes sp.	Anaerostipes	Lachnospiraceae	Eubacteriales	Clostridia	Bacillota	Bacteria	environmental samples		Terrabacteria group
1780380	bacteria	Eubacteria	Eubacteriaceae bacterium CHKCI004		Eubacteriaceae	Eubacteriales	Clostridia	Bacillota	Bacteria	unclassified Eubacteriaceae		Terrabacteria group
1221379	bacteria	Eubacteria	uncultured Pseudoflavonifractor sp.	Pseudoflavonifractor	Oscillospiraceae	Eubacteriales	Clostridia	Bacillota	Bacteria	environmental samples		Terrabacteria group
47770	bacteria	Eubacteria	Lactobacillus crispatus	Lactobacillus	Lactobacillaceae	Lactobacillales	Bacilli	Bacillota	Bacteria			Terrabacteria group
259315	bacteria	Eubacteria	uncultured Faecalibacterium sp.	Faecalibacterium	Oscillospiraceae	Eubacteriales	Clostridia	Bacillota	Bacteria	environmental samples		Terrabacteria group
1965576	bacteria	Eubacteria	Pseudoflavonifractor sp. An184	Pseudoflavonifractor	Oscillospiraceae	Eubacteriales	Clostridia	Bacillota	Bacteria	unclassified Pseudoflavonifractor		Terrabacteria group
2721148	bacteria	Eubacteria	Candidatus Pseudolachnospira avium	Candidatus Pseudolachnospira			Clostridia	Bacillota	Bacteria	Clostridia incertae sedis		Terrabacteria group
2721133	bacteria	Eubacteria	Candidatus Metaruminococcus caecorum	Candidatus Metaruminococcus			Clostridia	Bacillota	Bacteria	Clostridia incertae sedis		Terrabacteria group
165185	bacteria	Eubacteria	uncultured Eubacterium sp.	Eubacterium	Eubacteriaceae	Eubacteriales	Clostridia	Bacillota	Bacteria	environmental samples		Terrabacteria group
286138	bacteria	Eubacteria	uncultured Dorea sp.	Dorea	Lachnospiraceae	Eubacteriales	Clostridia	Bacillota	Bacteria	environmental samples		Terrabacteria group
2721131	bacteria	Eubacteria	Candidatus Howiella intestinavium	Candidatus Howiella			Clostridia	Bacillota	Bacteria	Clostridia incertae sedis		Terrabacteria group
1193534	bacteria	Eubacteria	uncultured Flavonifractor sp.	Flavonifractor	Oscillospiraceae	Eubacteriales	Clostridia	Bacillota	Bacteria	environmental samples		Terrabacteria group
217204	bacteria	Eubacteria	Achromobacter insolitus	Achromobacter	Alcaligenaceae	Burkholderiales	Betaproteobacteria	Pseudomonadota	Bacteria
262209	bacteria	Eubacteria	Janibacter melonis	Janibacter	Intrasporangiaceae	Micrococcales	Actinomycetes	Actinomycetota	Bacteria			Terrabacteria group
108619	bacteria	Eubacteria	Salmonella enterica	Salmonella	Enterobacteriaceae	Enterobacterales	Gammaproteobacteria	Pseudomonadota	Bacteria	Salmonella enterica subsp. enterica serovar Newport	Salmonella enterica subsp. enterica
568095	bacteria	Eubacteria	Salmonella enterica	Salmonella	Enterobacteriaceae	Enterobacterales	Gammaproteobacteria	Pseudomonadota	Bacteria	Salmonella enterica subsp. enterica serovar Hartford	Salmonella enterica subsp. enterica
201	bacteria	Eubacteria	Campylobacter lari	Campylobacter	Campylobacteraceae	Campylobacterales	Epsilonproteobacteria	Campylobacterota	Bacteria
399587	bacteria	Eubacteria	Salmonella enterica	Salmonella	Enterobacteriaceae	Enterobacterales	Gammaproteobacteria	Pseudomonadota	Bacteria	Salmonella enterica subsp. enterica serovar Rissen	Salmonella enterica subsp. enterica
59205	bacteria	Eubacteria	Salmonella enterica	Salmonella	Enterobacteriaceae	Enterobacterales	Gammaproteobacteria	Pseudomonadota	Bacteria		Salmonella enterica subsp. houtenae
264416	plant	Plantae	Diplotaxis tenuifolia	Diplotaxis	Brassicaceae	Brassicales	Magnoliopsida	Streptophyta	Eukaryota			malvids			rosids			Brassiceae	Pentapetalae	Gunneridae	eudicotyledons	Mesangiospermae	Spermatophyta	Euphyllophyta	Tracheophyta	Embryophyta	Streptophytina	Plantae
2774191	bacteria	Eubacteria	Cysteiniphilum marinum	Cysteiniphilum	Fastidiosibacteraceae	Thiotrichales	Gammaproteobacteria	Pseudomonadota	Bacteria
470	bacteria	Eubacteria	Acinetobacter baumannii	Acinetobacter	Moraxellaceae	Moraxellales	Gammaproteobacteria	Pseudomonadota	Bacteria				Acinetobacter calcoaceticus/baumannii complex
2609409	bacteria	Eubacteria	Leptospira interrogans	Leptospira	Leptospiraceae	Leptospirales	Spirochaetia	Spirochaetota	Bacteria	Leptospira interrogans serovar Yeoncheon
2485925	bacteria	Eubacteria	Oscillospiraceae bacterium		Oscillospiraceae	Eubacteriales	Clostridia	Bacillota	Bacteria	unclassified Oscillospiraceae		Terrabacteria group
1869227	bacteria	Eubacteria	bacterium						Bacteria	unclassified Bacteria
5855	protozoa	Protista	Plasmodium vivax	Plasmodium	Plasmodiidae	Haemosporida	Aconoidasida	Apicomplexa	Eukaryota			Alveolata			Sar														Plasmodium (Plasmodium)
2291877	invertebrate	Animalia	Archivesica marissinica	Archivesica	Vesicomyidae	Venerida	Bivalvia	Mollusca	Eukaryota			Neoheterodontei		Autobranchia	Heteroconchia				Lophotrochozoa	Spiralia	Protostomia	Bilateria	Eumetazoa	Opisthokonta				Animalia		Glossoidea	Imparidentia	Euheterodonta
224912	fungi	Fungi	Fusarium oxysporum	Fusarium	Nectriaceae	Hypocreales	Sordariomycetes	Ascomycota	Eukaryota			sordariomyceta	Fusarium oxysporum species complex	Hypocreomycetidae	leotiomyceta				saccharomyceta	Opisthokonta							Pezizomycotina	Fungi					Fusarium oxysporum f. sp. apii	Dikarya
260678	bacteria	Eubacteria	Salmonella enterica	Salmonella	Enterobacteriaceae	Enterobacterales	Gammaproteobacteria	Pseudomonadota	Bacteria	Salmonella enterica subsp. enterica serovar Goldcoast	Salmonella enterica subsp. enterica
86257	fungi	Fungi	Venturia carpophila	Venturia	Venturiaceae	Venturiales	Dothideomycetes	Ascomycota	Eukaryota			dothideomyceta		Pleosporomycetidae	leotiomyceta				saccharomyceta	Opisthokonta							Pezizomycotina	Fungi						Dikarya
1315280	bacteria	Eubacteria	Pseudoalteromonas peptidolytica	Pseudoalteromonas	Pseudoalteromonadaceae	Alteromonadales	Gammaproteobacteria	Pseudomonadota	Bacteria								Pseudoalteromonas peptidolytica F12-50-A1
190063	viral	Bamfordvirae	Fowl aviadenovirus C	Aviadenovirus	Adenoviridae	Rowavirales	Tectiliviricetes	Preplasmiviricota	Viruses			Varidnaviria
90062	bacteria	Eubacteria	Leptospira interrogans	Leptospira	Leptospiraceae	Leptospirales	Spirochaetia	Spirochaetota	Bacteria	Leptospira interrogans serovar Icterohaemorrhagiae
312175	bacteria	Eubacteria	Leptospira interrogans	Leptospira	Leptospiraceae	Leptospirales	Spirochaetia	Spirochaetota	Bacteria	Leptospira interrogans serovar Bataviae
136468	bacteria	Eubacteria	Vibrio lentus	Vibrio	Vibrionaceae	Vibrionales	Gammaproteobacteria	Pseudomonadota	Bacteria
401619	bacteria	Eubacteria	Candidatus Riesia pediculicola	Riesia	Enterobacteriaceae	Enterobacterales	Gammaproteobacteria	Pseudomonadota	Bacteria
2052143	bacteria	Eubacteria	Anaerolineae bacterium				Anaerolineae	Chloroflexota	Bacteria	unclassified Anaerolineae		Terrabacteria group
2053538	bacteria	Eubacteria	Candidatus Competibacteraceae bacterium		Candidatus Competibacteraceae		Gammaproteobacteria	Pseudomonadota	Bacteria	unclassified Candidatus Competibacteraceae						Gammaproteobacteria incertae sedis
2021391	bacteria	Eubacteria	Flavobacteriales bacterium			Flavobacteriales	Flavobacteriia	Bacteroidota	Bacteria	unclassified Flavobacteriales		Bacteroidota/Chlorobiota group			FCB group
2447898	bacteria	Eubacteria	Candidatus Kapabacteria bacterium					Candidatus Kapabacteria	Bacteria	unclassified Candidatus Kapabacteria		Bacteroidota/Chlorobiota group			FCB group
2651163	bacteria	Eubacteria	Ignavibacteriaceae bacterium		Ignavibacteriaceae	Ignavibacteriales	Ignavibacteria	Ignavibacteriota	Bacteria	unclassified Ignavibacteriaceae		Bacteroidota/Chlorobiota group			FCB group
2053306	bacteria	Eubacteria	Ignavibacteria bacterium				Ignavibacteria	Ignavibacteriota	Bacteria	unclassified Ignavibacteria		Bacteroidota/Chlorobiota group			FCB group
1872519	bacteria	Eubacteria	Anaerolinea sp.	Anaerolinea	Anaerolineaceae	Anaerolineales	Anaerolineae	Chloroflexota	Bacteria	unclassified Anaerolinea		Terrabacteria group
2006848	bacteria	Eubacteria	Opitutaceae bacterium		Opitutaceae	Opitutales	Opitutae	Verrucomicrobiota	Bacteria	unclassified Opitutaceae		PVC group
573	bacteria	Eubacteria	Klebsiella pneumoniae	Klebsiella	Enterobacteriaceae	Enterobacterales	Gammaproteobacteria	Pseudomonadota	Bacteria	Klebsiella/Raoultella group
2282478	bacteria	Eubacteria	Solirubrobacter deserti	Solirubrobacter	Solirubrobacteraceae	Solirubrobacterales	Thermoleophilia	Actinomycetota	Bacteria			Terrabacteria group
1667327	bacteria	Eubacteria	Klebsiella quasipneumoniae	Klebsiella	Enterobacteriaceae	Enterobacterales	Gammaproteobacteria	Pseudomonadota	Bacteria	Klebsiella/Raoultella group	Klebsiella quasipneumoniae subsp. quasipneumoniae
1254	bacteria	Eubacteria	Pediococcus acidilactici	Pediococcus	Lactobacillaceae	Lactobacillales	Bacilli	Bacillota	Bacteria			Terrabacteria group	Pediococcus acidilactici group
2810349	bacteria	Eubacteria	Bacillus suaedaesalsae	Bacillus	Bacillaceae	Bacillales	Bacilli	Bacillota	Bacteria			Terrabacteria group
2804441	bacteria	Eubacteria	Staphylococcus sp. GFQ9D258P-1	Staphylococcus	Staphylococcaceae	Bacillales	Bacilli	Bacillota	Bacteria	unclassified Staphylococcus		Terrabacteria group
2804438	bacteria	Eubacteria	Staphylococcus sp. GFQ9D219P-1	Staphylococcus	Staphylococcaceae	Bacillales	Bacilli	Bacillota	Bacteria	unclassified Staphylococcus		Terrabacteria group
2804434	bacteria	Eubacteria	Staphylococcus sp. GDY8P161P	Staphylococcus	Staphylococcaceae	Bacillales	Bacilli	Bacillota	Bacteria	unclassified Staphylococcus		Terrabacteria group
2804432	bacteria	Eubacteria	Staphylococcus sp. GDY8P143P	Staphylococcus	Staphylococcaceae	Bacillales	Bacilli	Bacillota	Bacteria	unclassified Staphylococcus		Terrabacteria group
2804429	bacteria	Eubacteria	Staphylococcus sp. GDY8P100P	Staphylococcus	Staphylococcaceae	Bacillales	Bacilli	Bacillota	Bacteria	unclassified Staphylococcus		Terrabacteria group
2804430	bacteria	Eubacteria	Staphylococcus sp. GDY8P134P	Staphylococcus	Staphylococcaceae	Bacillales	Bacilli	Bacillota	Bacteria	unclassified Staphylococcus		Terrabacteria group
2804423	bacteria	Eubacteria	Staphylococcus sp. GDY8P64P	Staphylococcus	Staphylococcaceae	Bacillales	Bacilli	Bacillota	Bacteria	unclassified Staphylococcus		Terrabacteria group
2804418	bacteria	Eubacteria	Staphylococcus sp. GDY8P36P	Staphylococcus	Staphylococcaceae	Bacillales	Bacilli	Bacillota	Bacteria	unclassified Staphylococcus		Terrabacteria group
2804413	bacteria	Eubacteria	Staphylococcus sp. GDY8P15P	Staphylococcus	Staphylococcaceae	Bacillales	Bacilli	Bacillota	Bacteria	unclassified Staphylococcus		Terrabacteria group
2804406	bacteria	Eubacteria	Staphylococcus sp. GDX8P63P	Staphylococcus	Staphylococcaceae	Bacillales	Bacilli	Bacillota	Bacteria	unclassified Staphylococcus		Terrabacteria group
2804404	bacteria	Eubacteria	Staphylococcus sp. GDQ20D78P	Staphylococcus	Staphylococcaceae	Bacillales	Bacilli	Bacillota	Bacteria	unclassified Staphylococcus		Terrabacteria group
2804399	bacteria	Eubacteria	Staphylococcus sp. GDQ20D63P	Staphylococcus	Staphylococcaceae	Bacillales	Bacilli	Bacillota	Bacteria	unclassified Staphylococcus		Terrabacteria group
2804395	bacteria	Eubacteria	Staphylococcus sp. GDQ20D57A	Staphylococcus	Staphylococcaceae	Bacillales	Bacilli	Bacillota	Bacteria	unclassified Staphylococcus		Terrabacteria group
2804392	bacteria	Eubacteria	Staphylococcus sp. GDQ20D1P	Staphylococcus	Staphylococcaceae	Bacillales	Bacilli	Bacillota	Bacteria	unclassified Staphylococcus		Terrabacteria group
2804387	bacteria	Eubacteria	Staphylococcus sp. GDQ8D210P	Staphylococcus	Staphylococcaceae	Bacillales	Bacilli	Bacillota	Bacteria	unclassified Staphylococcus		Terrabacteria group
2804384	bacteria	Eubacteria	Staphylococcus sp. GDQ8D191P	Staphylococcus	Staphylococcaceae	Bacillales	Bacilli	Bacillota	Bacteria	unclassified Staphylococcus		Terrabacteria group
1296	bacteria	Eubacteria	Mammaliicoccus sciuri	Mammaliicoccus	Staphylococcaceae	Bacillales	Bacilli	Bacillota	Bacteria			Terrabacteria group
2804372	bacteria	Eubacteria	Staphylococcus sp. GDK8D31P	Staphylococcus	Staphylococcaceae	Bacillales	Bacilli	Bacillota	Bacteria	unclassified Staphylococcus		Terrabacteria group
2804362	bacteria	Eubacteria	Staphylococcus sp. GDH9D62P	Staphylococcus	Staphylococcaceae	Bacillales	Bacilli	Bacillota	Bacteria	unclassified Staphylococcus		Terrabacteria group
2804357	bacteria	Eubacteria	Staphylococcus sp. GDB20D107P	Staphylococcus	Staphylococcaceae	Bacillales	Bacilli	Bacillota	Bacteria	unclassified Staphylococcus		Terrabacteria group
2804496	bacteria	Eubacteria	Staphylococcus sp. GDY8P152P	Staphylococcus	Staphylococcaceae	Bacillales	Bacilli	Bacillota	Bacteria	unclassified Staphylococcus		Terrabacteria group
2804492	bacteria	Eubacteria	Staphylococcus sp. GDY8P78P	Staphylococcus	Staphylococcaceae	Bacillales	Bacilli	Bacillota	Bacteria	unclassified Staphylococcus		Terrabacteria group
2804488	bacteria	Eubacteria	Staphylococcus sp. GDX8P113P-1	Staphylococcus	Staphylococcaceae	Bacillales	Bacilli	Bacillota	Bacteria	unclassified Staphylococcus		Terrabacteria group
2803857	bacteria	Eubacteria	Bacillus sp. RIT 809	Bacillus	Bacillaceae	Bacillales	Bacilli	Bacillota	Bacteria	unclassified Bacillus (in: firmicutes)		Terrabacteria group
2810209	bacteria	Eubacteria	Desemzia sp. RIT 804	Desemzia	Carnobacteriaceae	Lactobacillales	Bacilli	Bacillota	Bacteria	unclassified Desemzia		Terrabacteria group
2778729	bacteria	Eubacteria	Microvirga pudoricolor	Microvirga	Methylobacteriaceae	Hyphomicrobiales	Alphaproteobacteria	Pseudomonadota	Bacteria
2804474	bacteria	Eubacteria	Staphylococcus sp. GDQ20D75A	Staphylococcus	Staphylococcaceae	Bacillales	Bacilli	Bacillota	Bacteria	unclassified Staphylococcus		Terrabacteria group
2804473	bacteria	Eubacteria	Staphylococcus sp. GDQ8D233P	Staphylococcus	Staphylococcaceae	Bacillales	Bacilli	Bacillota	Bacteria	unclassified Staphylococcus		Terrabacteria group
2804468	bacteria	Eubacteria	Staphylococcus sp. GDK8D60P	Staphylococcus	Staphylococcaceae	Bacillales	Bacilli	Bacillota	Bacteria	unclassified Staphylococcus		Terrabacteria group
2804467	bacteria	Eubacteria	Staphylococcus sp. GDK8D58P	Staphylococcus	Staphylococcaceae	Bacillales	Bacilli	Bacillota	Bacteria	unclassified Staphylococcus		Terrabacteria group
2804464	bacteria	Eubacteria	Staphylococcus sp. GDK8D50P	Staphylococcus	Staphylococcaceae	Bacillales	Bacilli	Bacillota	Bacteria	unclassified Staphylococcus		Terrabacteria group
2804465	bacteria	Eubacteria	Staphylococcus sp. GDK8D52P	Staphylococcus	Staphylococcaceae	Bacillales	Bacilli	Bacillota	Bacteria	unclassified Staphylococcus		Terrabacteria group
2804453	bacteria	Eubacteria	Staphylococcus sp. GDB20D122A5	Staphylococcus	Staphylococcaceae	Bacillales	Bacilli	Bacillota	Bacteria	unclassified Staphylococcus		Terrabacteria group
2804448	bacteria	Eubacteria	Staphylococcus sp. GDB8P47P	Staphylococcus	Staphylococcaceae	Bacillales	Bacilli	Bacillota	Bacteria	unclassified Staphylococcus		Terrabacteria group
2804446	bacteria	Eubacteria	Staphylococcus sp. GDB8P25P	Staphylococcus	Staphylococcaceae	Bacillales	Bacilli	Bacillota	Bacteria	unclassified Staphylococcus		Terrabacteria group
546	bacteria	Eubacteria	Citrobacter freundii	Citrobacter	Enterobacteriaceae	Enterobacterales	Gammaproteobacteria	Pseudomonadota	Bacteria				Citrobacter freundii complex
1748967	bacteria	Eubacteria	Citrobacter cronae	Citrobacter	Enterobacteriaceae	Enterobacterales	Gammaproteobacteria	Pseudomonadota	Bacteria
1423	bacteria	Eubacteria	Bacillus subtilis	Bacillus	Bacillaceae	Bacillales	Bacilli	Bacillota	Bacteria			Terrabacteria group	Bacillus subtilis group
28116	bacteria	Eubacteria	Bacteroides ovatus	Bacteroides	Bacteroidaceae	Bacteroidales	Bacteroidia	Bacteroidota	Bacteria			Bacteroidota/Chlorobiota group			FCB group
38304	bacteria	Eubacteria	Corynebacterium tuberculostearicum	Corynebacterium	Corynebacteriaceae	Mycobacteriales	Actinomycetes	Actinomycetota	Bacteria			Terrabacteria group
96344	bacteria	Eubacteria	Cupriavidus oxalaticus	Cupriavidus	Burkholderiaceae	Burkholderiales	Betaproteobacteria	Pseudomonadota	Bacteria
2747268	bacteria	Eubacteria	Dyadobacter sandarakinus	Dyadobacter	Spirosomataceae	Cytophagales	Cytophagia	Bacteroidota	Bacteria			Bacteroidota/Chlorobiota group			FCB group
10497	viral	Bamfordvirae	African swine fever virus	Asfivirus	Asfarviridae	Asfuvirales	Pokkesviricetes	Nucleocytoviricota	Viruses			Varidnaviria
747	bacteria	Eubacteria	Pasteurella multocida	Pasteurella	Pasteurellaceae	Pasteurellales	Gammaproteobacteria	Pseudomonadota	Bacteria
2807625	bacteria	Eubacteria	Staphylococcus sp. SM3655	Staphylococcus	Staphylococcaceae	Bacillales	Bacilli	Bacillota	Bacteria	unclassified Staphylococcus		Terrabacteria group
2807624	bacteria	Eubacteria	Staphylococcus sp. SM9054	Staphylococcus	Staphylococcaceae	Bacillales	Bacilli	Bacillota	Bacteria	unclassified Staphylococcus		Terrabacteria group
57743	bacteria	Eubacteria	Salmonella enterica	Salmonella	Enterobacteriaceae	Enterobacterales	Gammaproteobacteria	Pseudomonadota	Bacteria	Salmonella enterica subsp. enterica serovar Weltevreden	Salmonella enterica subsp. enterica
2813024	bacteria	Eubacteria	Chitinispirillaceae bacterium		Chitinispirillaceae	Chitinispirillales	Chitinispirillia	Fibrobacterota	Bacteria	unclassified Chitinispirillaceae		FCB group
2030927	bacteria	Eubacteria	Bacteroidales bacterium			Bacteroidales	Bacteroidia	Bacteroidota	Bacteria	unclassified Bacteroidales		Bacteroidota/Chlorobiota group			FCB group
2813030	archaea	Archaeabacteria	Methanospirillaceae archaeon		Methanospirillaceae	Methanomicrobiales	Methanomicrobia	Euryarchaeota	Archaea	unclassified Methanospirillaceae		Stenosarchaea group
2026733	bacteria	Eubacteria	Dehalococcoidales bacterium			Dehalococcoidales	Dehalococcoidia	Chloroflexota	Bacteria	unclassified Dehalococcoidales		Terrabacteria group
2484252	bacteria	Eubacteria	Myxococcaceae bacterium		Myxococcaceae	Myxococcales	Myxococcia	Myxococcota	Bacteria	unclassified Myxococcaceae																									Cystobacterineae
2052149	bacteria	Eubacteria	Candidatus Aminicenantes bacterium					Candidatus Aminicenantes	Bacteria	unclassified Candidatus Aminicenantes		Bacteria candidate phyla				Bacteria incertae sedis
2052159	bacteria	Eubacteria	Coriobacteriia bacterium				Coriobacteriia	Actinomycetota	Bacteria	unclassified Coriobacteriia		Terrabacteria group
2026714	archaea	Archaeabacteria	Candidatus Bathyarchaeota archaeon					Candidatus Bathyarchaeota	Archaea	unclassified Candidatus Bathyarchaeota		TACK group
2026780	bacteria	Eubacteria	Planctomycetota bacterium					Planctomycetota	Bacteria	unclassified Planctomycetota		PVC group
2212473	bacteria	Eubacteria	Kiritimatiellia bacterium				Kiritimatiellia	Kiritimatiellota	Bacteria	unclassified Kiritimatiellia		PVC group
2900548	bacteria	Eubacteria	Actinomycetota bacterium					Actinomycetota	Bacteria	unclassified Actinomycetota		Terrabacteria group
2595067	archaea	Archaeabacteria	Methanotrichaceae archaeon		Methanotrichaceae	Methanotrichales	Methanomicrobia	Euryarchaeota	Archaea	unclassified Methanotrichaceae		Stenosarchaea group
1913988	bacteria	Eubacteria	Alphaproteobacteria bacterium				Alphaproteobacteria	Pseudomonadota	Bacteria	unclassified Alphaproteobacteria
2172550	bacteria	Eubacteria	candidate division KSB1 bacterium						Bacteria	unclassified candidate division KSB1		candidate division KSB1			Bacteria candidate phyla	Bacteria incertae sedis
2052184	bacteria	Eubacteria	Syntrophaceae bacterium		Syntrophaceae	Syntrophales	Syntrophia	Thermodesulfobacteriota	Bacteria	unclassified Syntrophaceae
2026735	bacteria	Eubacteria	Deltaproteobacteria bacterium				Myxococcia	Myxococcota	Bacteria	unclassified Myxococcia
1913989	bacteria	Eubacteria	Gammaproteobacteria bacterium				Gammaproteobacteria	Pseudomonadota	Bacteria	unclassified Gammaproteobacteria
1898104	bacteria	Eubacteria	Bacteroidota bacterium					Bacteroidota	Bacteria	unclassified Bacteroidota		Bacteroidota/Chlorobiota group			FCB group
2716262	archaea	Archaeabacteria	Methanomicrobiaceae archaeon		Methanomicrobiaceae	Methanomicrobiales	Methanomicrobia	Euryarchaeota	Archaea	unclassified Methanomicrobiaceae		Stenosarchaea group
2268195	archaea	Archaeabacteria	Methanomicrobia archaeon				Methanomicrobia	Euryarchaeota	Archaea	unclassified Methanomicrobia		Stenosarchaea group
2035772	bacteria	Eubacteria	Candidatus Omnitrophota bacterium					Candidatus Omnitrophota	Bacteria	unclassified Candidatus Omnitrophota		PVC group
2748031	bacteria	Eubacteria	Paludibacteraceae bacterium		Paludibacteraceae	Bacteroidales	Bacteroidia	Bacteroidota	Bacteria	unclassified Paludibacteraceae		Bacteroidota/Chlorobiota group			FCB group
2026792	bacteria	Eubacteria	Spirochaetales bacterium			Spirochaetales	Spirochaetia	Spirochaetota	Bacteria	unclassified Spirochaetales
2803731	bacteria	Eubacteria	Candidatus Babeliales bacterium			Candidatus Babeliales	Candidatus Babeliae		Bacteria	unclassified Candidatus Babeliales		Candidatus Dependentiae			Bacteria candidate phyla	Bacteria incertae sedis
2026778	bacteria	Eubacteria	Phycisphaerae bacterium				Phycisphaerae	Planctomycetota	Bacteria	unclassified Phycisphaerae		PVC group
1932692	bacteria	Eubacteria	Lentisphaerota bacterium					Lentisphaerota	Bacteria	unclassified Lentisphaerota		PVC group
2250272	bacteria	Eubacteria	Candidatus Coatesbacteria bacterium					Candidatus Coatesbacteria	Bacteria	unclassified Candidatus Coatesbacteria		Bacteria candidate phyla				Bacteria incertae sedis
2715253	bacteria	Eubacteria	Pirellulales bacterium			Pirellulales	Planctomycetia	Planctomycetota	Bacteria	unclassified Pirellulales		PVC group
2052330	bacteria	Eubacteria	candidate division FCPU426 bacterium					candidate division FCPU426	Bacteria	Bacteria incertae sedis		Bacteria candidate phyla
2044939	bacteria	Eubacteria	Clostridia bacterium				Clostridia	Bacillota	Bacteria	unclassified Clostridia		Terrabacteria group
2073117	bacteria	Eubacteria	Anaerolineales bacterium			Anaerolineales	Anaerolineae	Chloroflexota	Bacteria	unclassified Anaerolineales		Terrabacteria group
2052148	bacteria	Eubacteria	candidate division WOR-3 bacterium					candidate division WOR-3	Bacteria	Bacteria incertae sedis		Bacteria candidate phyla
2268182	bacteria	Eubacteria	Candidatus Buchananbacteria bacterium					Candidatus Buchananbacteria	Bacteria	unclassified Candidatus Buchananbacteria		Parcubacteria group			Patescibacteria group	Bacteria incertae sedis			Bacteria candidate phyla
1898207	bacteria	Eubacteria	Clostridiales bacterium			Eubacteriales	Clostridia	Bacillota	Bacteria	unclassified Eubacteriales		Terrabacteria group
2212470	bacteria	Eubacteria	Candidatus Eisenbacteria bacterium					Candidatus Eisenbacteria	Bacteria	unclassified Candidatus Eisenbacteria		Bacteria candidate phyla				Bacteria incertae sedis
2806419	archaea	Archaeabacteria	Candidatus Thermoplasmatota archaeon					Candidatus Thermoplasmatota	Archaea	unclassified Candidatus Thermoplasmatota
2497639	bacteria	Eubacteria	Thermoflexales bacterium			Thermoflexales	Thermoflexia	Chloroflexota	Bacteria	unclassified Thermoflexales		Terrabacteria group
2725313	bacteria	Eubacteria	Candidatus Krumholzibacteriota bacterium					Candidatus Krumholzibacteriota	Bacteria	unclassified Candidatus Krumholzibacteriota
2067991	bacteria	Eubacteria	Chlorobiaceae bacterium		Chlorobiaceae	Chlorobiales	Chlorobiia	Chlorobiota	Bacteria	unclassified Chlorobiaceae		Bacteroidota/Chlorobiota group			FCB group
2813034	bacteria	Eubacteria	Sedimentisphaerales bacterium			Sedimentisphaerales	Phycisphaerae	Planctomycetota	Bacteria	unclassified Sedimentisphaerales		PVC group
2663014	bacteria	Eubacteria	Chitinivibrionales bacterium			Chitinivibrionales	Chitinivibrionia	Fibrobacterota	Bacteria	unclassified Chitinivibrionales		FCB group
2599821	archaea	Archaeabacteria	Candidatus Altiarchaeota archaeon					Candidatus Altarchaeota	Archaea	unclassified Candidatus Altiarchaeota		DPANN group
2202144	bacteria	Eubacteria	Spirochaetota bacterium					Spirochaetota	Bacteria	unclassified Spirochaetota
2093792	archaea	Archaeabacteria	Candidatus Aenigmarchaeota archaeon					Candidatus Aenigmarchaeota	Archaea	unclassified Candidatus Aenigmarchaeota		DPANN group
2026803	archaea	Archaeabacteria	Candidatus Woesearchaeota archaeon					Candidatus Woesearchaeota	Archaea	unclassified Candidatus Woesearchaeota		DPANN group
2030811	bacteria	Eubacteria	Candidatus Peregrinibacteria bacterium					Candidatus Peregrinibacteria	Bacteria	unclassified Candidatus Peregrinibacteria		Bacteria candidate phyla				Bacteria incertae sedis
2250274	archaea	Archaeabacteria	Candidatus Micrarchaeota archaeon					Candidatus Micrarchaeota	Archaea	unclassified Candidatus Micrarchaeota		DPANN group
1978231	bacteria	Eubacteria	Acidobacteriota bacterium					Acidobacteriota	Bacteria	unclassified Acidobacteriota
2053489	archaea	Archaeabacteria	Candidatus Lokiarchaeota archaeon					Candidatus Lokiarchaeota	Archaea	unclassified Candidatus Lokiarchaeota		Asgard group
2053574	bacteria	Eubacteria	Marinilabiliaceae bacterium		Marinilabiliaceae	Marinilabiliales	Bacteroidia	Bacteroidota	Bacteria	unclassified Marinilabiliaceae		Bacteroidota/Chlorobiota group			FCB group
2813032	bacteria	Eubacteria	Pontiellaceae bacterium		Pontiellaceae	Kiritimatiellales	Kiritimatiellia	Kiritimatiellota	Bacteria	unclassified Pontiellaceae		PVC group
2053567	bacteria	Eubacteria	Kosmotogaceae bacterium		Kosmotogaceae	Kosmotogales	Thermotogae	Thermotogota	Bacteria	unclassified Kosmotogaceae
2268180	bacteria	Eubacteria	Campylobacterales bacterium			Campylobacterales	Epsilonproteobacteria	Campylobacterota	Bacteria	unclassified Campylobacterales
2024896	bacteria	Eubacteria	Anaerolineaceae bacterium		Anaerolineaceae	Anaerolineales	Anaerolineae	Chloroflexota	Bacteria	unclassified Anaerolineaceae		Terrabacteria group
2026760	bacteria	Eubacteria	Candidatus Marinimicrobia bacterium					Candidatus Marinimicrobia	Bacteria	unclassified Candidatus Marinimicrobia		FCB group
2053631	bacteria	Eubacteria	Tissierellales bacterium			Tissierellales	Tissierellia	Bacillota	Bacteria	unclassified Tissierellales		Terrabacteria group
1355032	bacteria	Eubacteria	Escherichia coli	Escherichia	Enterobacteriaceae	Enterobacterales	Gammaproteobacteria	Pseudomonadota	Bacteria								Escherichia coli CD400
1355031	bacteria	Eubacteria	Escherichia coli	Escherichia	Enterobacteriaceae	Enterobacterales	Gammaproteobacteria	Pseudomonadota	Bacteria								Escherichia coli JJ1999
2712935	viral	Heunggongvirae	Tenacibaculum phage JQ				Caudoviricetes	Uroviricota	Viruses	unclassified Caudoviricetes		Duplodnaviria
28147	bacteria	Eubacteria	Salmonella enterica	Salmonella	Enterobacteriaceae	Enterobacterales	Gammaproteobacteria	Pseudomonadota	Bacteria	Salmonella enterica subsp. enterica serovar Oranienburg	Salmonella enterica subsp. enterica
440524	bacteria	Eubacteria	Salmonella enterica	Salmonella	Enterobacteriaceae	Enterobacterales	Gammaproteobacteria	Pseudomonadota	Bacteria	Salmonella enterica subsp. enterica serovar 4,[5],12:i:-	Salmonella enterica subsp. enterica
623	bacteria	Eubacteria	Shigella flexneri	Shigella	Enterobacteriaceae	Enterobacterales	Gammaproteobacteria	Pseudomonadota	Bacteria
2339227	bacteria	Eubacteria	Salmonella enterica	Salmonella	Enterobacteriaceae	Enterobacterales	Gammaproteobacteria	Pseudomonadota	Bacteria	Salmonella enterica subsp. diarizonae serovar 61:k:1,5,(7)	Salmonella enterica subsp. diarizonae
28080	bacteria	Eubacteria	Campylobacter upsaliensis	Campylobacter	Campylobacteraceae	Campylobacterales	Epsilonproteobacteria	Campylobacterota	Bacteria
399586	bacteria	Eubacteria	Salmonella enterica	Salmonella	Enterobacteriaceae	Enterobacterales	Gammaproteobacteria	Pseudomonadota	Bacteria	Salmonella enterica subsp. enterica serovar Orion	Salmonella enterica subsp. enterica
90370	bacteria	Eubacteria	Salmonella enterica	Salmonella	Enterobacteriaceae	Enterobacterales	Gammaproteobacteria	Pseudomonadota	Bacteria	Salmonella enterica subsp. enterica serovar Typhi	Salmonella enterica subsp. enterica
149385	bacteria	Eubacteria	Salmonella enterica	Salmonella	Enterobacteriaceae	Enterobacterales	Gammaproteobacteria	Pseudomonadota	Bacteria	Salmonella enterica subsp. enterica serovar Hadar	Salmonella enterica subsp. enterica
117541	bacteria	Eubacteria	Salmonella enterica	Salmonella	Enterobacteriaceae	Enterobacterales	Gammaproteobacteria	Pseudomonadota	Bacteria	Salmonella enterica subsp. enterica serovar Ohio	Salmonella enterica subsp. enterica
6239	invertebrate	Animalia	Caenorhabditis elegans	Caenorhabditis	Rhabditidae	Rhabditida	Chromadorea	Nematoda	Eukaryota			Ecdysozoa			Protostomia				Bilateria	Eumetazoa	Opisthokonta							Animalia		Rhabditoidea					Rhabditina	Peloderinae	Rhabditomorpha
1491	bacteria	Eubacteria	Clostridium botulinum	Clostridium	Clostridiaceae	Eubacteriales	Clostridia	Bacillota	Bacteria			Terrabacteria group
486999	bacteria	Eubacteria	Salmonella enterica	Salmonella	Enterobacteriaceae	Enterobacterales	Gammaproteobacteria	Pseudomonadota	Bacteria	Salmonella enterica subsp. enterica serovar Meleagridis	Salmonella enterica subsp. enterica
1045010	bacteria	Eubacteria	Escherichia coli	Escherichia	Enterobacteriaceae	Enterobacterales	Gammaproteobacteria	Pseudomonadota	Bacteria																													Escherichia coli O157
613197	bacteria	Eubacteria	Algoriphagus lutimaris	Algoriphagus	Cyclobacteriaceae	Cytophagales	Cytophagia	Bacteroidota	Bacteria			Bacteroidota/Chlorobiota group			FCB group
66270	bacteria	Eubacteria	Pantoea stewartii	Pantoea	Erwiniaceae	Enterobacterales	Gammaproteobacteria	Pseudomonadota	Bacteria		Pantoea stewartii subsp. indologenes
95486	bacteria	Eubacteria	Burkholderia cenocepacia	Burkholderia	Burkholderiaceae	Burkholderiales	Betaproteobacteria	Pseudomonadota	Bacteria				Burkholderia cepacia complex
742169	bacteria	Eubacteria	Fictibacillus nanhaiensis	Fictibacillus	Bacillaceae	Bacillales	Bacilli	Bacillota	Bacteria			Terrabacteria group
28150	bacteria	Eubacteria	Salmonella enterica	Salmonella	Enterobacteriaceae	Enterobacterales	Gammaproteobacteria	Pseudomonadota	Bacteria	Salmonella enterica subsp. enterica serovar Senftenberg	Salmonella enterica subsp. enterica
670	bacteria	Eubacteria	Vibrio parahaemolyticus	Vibrio	Vibrionaceae	Vibrionales	Gammaproteobacteria	Pseudomonadota	Bacteria				Vibrio harveyi group
286783	bacteria	Eubacteria	Salmonella enterica	Salmonella	Enterobacteriaceae	Enterobacterales	Gammaproteobacteria	Pseudomonadota	Bacteria	Salmonella enterica subsp. enterica serovar Indiana	Salmonella enterica subsp. enterica
90105	bacteria	Eubacteria	Salmonella enterica	Salmonella	Enterobacteriaceae	Enterobacterales	Gammaproteobacteria	Pseudomonadota	Bacteria	Salmonella enterica subsp. enterica serovar Saintpaul	Salmonella enterica subsp. enterica
1352	bacteria	Eubacteria	Enterococcus faecium	Enterococcus	Enterococcaceae	Lactobacillales	Bacilli	Bacillota	Bacteria			Terrabacteria group
1520	bacteria	Eubacteria	Clostridium beijerinckii	Clostridium	Clostridiaceae	Eubacteriales	Clostridia	Bacillota	Bacteria			Terrabacteria group
2945991	bacteria	Eubacteria	Lutimaribacter sp. EGI FJ00015	Lutimaribacter	Roseobacteraceae	Rhodobacterales	Alphaproteobacteria	Pseudomonadota	Bacteria	unclassified Lutimaribacter
45972	bacteria	Eubacteria	Staphylococcus pasteuri	Staphylococcus	Staphylococcaceae	Bacillales	Bacilli	Bacillota	Bacteria			Terrabacteria group
1358	bacteria	Eubacteria	Lactococcus lactis	Lactococcus	Streptococcaceae	Lactobacillales	Bacilli	Bacillota	Bacteria			Terrabacteria group
1307	bacteria	Eubacteria	Streptococcus suis	Streptococcus	Streptococcaceae	Lactobacillales	Bacilli	Bacillota	Bacteria			Terrabacteria group
158836	bacteria	Eubacteria	Enterobacter hormaechei	Enterobacter	Enterobacteriaceae	Enterobacterales	Gammaproteobacteria	Pseudomonadota	Bacteria				Enterobacter cloacae complex
1160784	bacteria	Eubacteria	Candidatus Nasuia deltocephalinicola	Nasuia			Betaproteobacteria	Pseudomonadota	Bacteria	Betaproteobacteria incertae sedis
1679	bacteria	Eubacteria	Bifidobacterium longum	Bifidobacterium	Bifidobacteriaceae	Bifidobacteriales	Actinomycetes	Actinomycetota	Bacteria		Bifidobacterium longum subsp. longum	Terrabacteria group
1243580	bacteria	Eubacteria	Salmonella enterica	Salmonella	Enterobacteriaceae	Enterobacterales	Gammaproteobacteria	Pseudomonadota	Bacteria	Salmonella enterica subsp. enterica serovar Moscow	Salmonella enterica subsp. enterica						Salmonella enterica subsp. enterica serovar Moscow str. SA20061414
594	bacteria	Eubacteria	Salmonella enterica	Salmonella	Enterobacteriaceae	Enterobacterales	Gammaproteobacteria	Pseudomonadota	Bacteria	Salmonella enterica subsp. enterica serovar Gallinarum	Salmonella enterica subsp. enterica
1242697	bacteria	Eubacteria	Salmonella enterica	Salmonella	Enterobacteriaceae	Enterobacterales	Gammaproteobacteria	Pseudomonadota	Bacteria	Salmonella enterica subsp. enterica serovar Johannesburg	Salmonella enterica subsp. enterica						Salmonella enterica subsp. enterica serovar Johannesburg str. SA20025782
1240693	bacteria	Eubacteria	Salmonella enterica	Salmonella	Enterobacteriaceae	Enterobacterales	Gammaproteobacteria	Pseudomonadota	Bacteria	Salmonella enterica subsp. enterica serovar Rubislaw	Salmonella enterica subsp. enterica						Salmonella enterica subsp. enterica serovar Rubislaw str. SA20030553
1243608	bacteria	Eubacteria	Salmonella enterica	Salmonella	Enterobacteriaceae	Enterobacterales	Gammaproteobacteria	Pseudomonadota	Bacteria	Salmonella enterica subsp. arizonae serovar 63:g,z51:-	Salmonella enterica subsp. arizonae						Salmonella enterica subsp. arizonae serovar 63:g,z51:- str. So 20/20
155892	bacteria	Eubacteria	Caulobacter vibrioides	Caulobacter	Caulobacteraceae	Caulobacterales	Alphaproteobacteria	Pseudomonadota	Bacteria
287	bacteria	Eubacteria	Pseudomonas aeruginosa	Pseudomonas	Pseudomonadaceae	Pseudomonadales	Gammaproteobacteria	Pseudomonadota	Bacteria				Pseudomonas aeruginosa group
882095	bacteria	Eubacteria	Listeria monocytogenes	Listeria	Listeriaceae	Bacillales	Bacilli	Bacillota	Bacteria			Terrabacteria group					Listeria monocytogenes ATCC 19117
1652545	bacteria	Eubacteria	Arthrobacter sp. YC-RL1	Arthrobacter	Micrococcaceae	Micrococcales	Actinomycetes	Actinomycetota	Bacteria	unclassified Arthrobacter		Terrabacteria group
1765	bacteria	Eubacteria	Mycobacterium tuberculosis	Mycobacterium	Mycobacteriaceae	Mycobacteriales	Actinomycetes	Actinomycetota	Bacteria			Terrabacteria group	Mycobacterium tuberculosis complex																										Mycobacterium tuberculosis variant bovis
3343	plant	Plantae	Pinus lambertiana	Pinus	Pinaceae	Pinales	Pinopsida	Streptophyta	Eukaryota			Conifers I		Pinidae	Acrogymnospermae				Spermatophyta	Euphyllophyta	Tracheophyta	Embryophyta					Streptophytina	Plantae	Pinus subgen. Strobus
1282	bacteria	Eubacteria	Staphylococcus epidermidis	Staphylococcus	Staphylococcaceae	Bacillales	Bacilli	Bacillota	Bacteria			Terrabacteria group
56460	bacteria	Eubacteria	Xanthomonas vesicatoria	Xanthomonas	Xanthomonadaceae	Xanthomonadales	Gammaproteobacteria	Pseudomonadota	Bacteria
1747	bacteria	Eubacteria	Cutibacterium acnes	Cutibacterium	Propionibacteriaceae	Propionibacteriales	Actinomycetes	Actinomycetota	Bacteria			Terrabacteria group
492670	bacteria	Eubacteria	Bacillus velezensis	Bacillus	Bacillaceae	Bacillales	Bacilli	Bacillota	Bacteria			Terrabacteria group	Bacillus subtilis group																											Bacillus amyloliquefaciens group
1585	bacteria	Eubacteria	Lactobacillus delbrueckii	Lactobacillus	Lactobacillaceae	Lactobacillales	Bacilli	Bacillota	Bacteria		Lactobacillus delbrueckii subsp. bulgaricus	Terrabacteria group
1544718	archaea	Archaeabacteria	Haloferax profundi	Haloferax	Haloferacaceae	Haloferacales	Halobacteria	Euryarchaeota	Archaea			Stenosarchaea group
299766	bacteria	Eubacteria	Enterobacter hormaechei	Enterobacter	Enterobacteriaceae	Enterobacterales	Gammaproteobacteria	Pseudomonadota	Bacteria		Enterobacter hormaechei subsp. steigerwaltii		Enterobacter cloacae complex
1296536	bacteria	Eubacteria	Enterobacter hormaechei	Enterobacter	Enterobacteriaceae	Enterobacterales	Gammaproteobacteria	Pseudomonadota	Bacteria		Enterobacter hormaechei subsp. xiangfangensis		Enterobacter cloacae complex
1812934	bacteria	Eubacteria	Enterobacter hormaechei	Enterobacter	Enterobacteriaceae	Enterobacterales	Gammaproteobacteria	Pseudomonadota	Bacteria		Enterobacter hormaechei subsp. hoffmannii		Enterobacter cloacae complex
301102	bacteria	Eubacteria	Enterobacter hormaechei	Enterobacter	Enterobacteriaceae	Enterobacterales	Gammaproteobacteria	Pseudomonadota	Bacteria		Enterobacter hormaechei subsp. oharae		Enterobacter cloacae complex
548	bacteria	Eubacteria	Klebsiella aerogenes	Klebsiella	Enterobacteriaceae	Enterobacterales	Gammaproteobacteria	Pseudomonadota	Bacteria	Klebsiella/Raoultella group
1812935	bacteria	Eubacteria	Enterobacter roggenkampii	Enterobacter	Enterobacteriaceae	Enterobacterales	Gammaproteobacteria	Pseudomonadota	Bacteria				Enterobacter cloacae complex
141679	bacteria	Eubacteria	Photorhabdus laumondii	Photorhabdus	Morganellaceae	Enterobacterales	Gammaproteobacteria	Pseudomonadota	Bacteria		Photorhabdus laumondii subsp. laumondii
69218	bacteria	Eubacteria	Enterobacter cancerogenus	Enterobacter	Enterobacteriaceae	Enterobacterales	Gammaproteobacteria	Pseudomonadota	Bacteria				Enterobacter cloacae complex
33881	bacteria	Eubacteria	Curtobacterium luteum	Curtobacterium	Microbacteriaceae	Micrococcales	Actinomycetes	Actinomycetota	Bacteria			Terrabacteria group
465820	bacteria	Eubacteria	Curtobacterium oceanosedimentum	Curtobacterium	Microbacteriaceae	Micrococcales	Actinomycetes	Actinomycetota	Bacteria			Terrabacteria group
37923	bacteria	Eubacteria	Rothia kristinae	Rothia	Micrococcaceae	Micrococcales	Actinomycetes	Actinomycetota	Bacteria			Terrabacteria group
59814	bacteria	Eubacteria	Pantoea dispersa	Pantoea	Erwiniaceae	Enterobacterales	Gammaproteobacteria	Pseudomonadota	Bacteria
66269	bacteria	Eubacteria	Pantoea stewartii	Pantoea	Erwiniaceae	Enterobacterales	Gammaproteobacteria	Pseudomonadota	Bacteria
237610	bacteria	Eubacteria	Pseudomonas psychrotolerans	Pseudomonas	Pseudomonadaceae	Pseudomonadales	Gammaproteobacteria	Pseudomonadota	Bacteria
33051	bacteria	Eubacteria	Sphingomonas sanguinis	Sphingomonas	Sphingomonadaceae	Sphingomonadales	Alphaproteobacteria	Pseudomonadota	Bacteria
1775910	bacteria	Eubacteria	Methylobacterium indicum	Methylobacterium	Methylobacteriaceae	Hyphomicrobiales	Alphaproteobacteria	Pseudomonadota	Bacteria
417368	bacteria	Eubacteria	Enterococcus thailandicus	Enterococcus	Enterococcaceae	Lactobacillales	Bacilli	Bacillota	Bacteria			Terrabacteria group
232846	bacteria	Eubacteria	Alcaligenes phenolicus	Alcaligenes	Alcaligenaceae	Burkholderiales	Betaproteobacteria	Pseudomonadota	Bacteria
1780103	bacteria	Eubacteria	Paenibacillus sp. DMB5	Paenibacillus	Paenibacillaceae	Bacillales	Bacilli	Bacillota	Bacteria	unclassified Paenibacillus		Terrabacteria group
1428	bacteria	Eubacteria	Bacillus thuringiensis	Bacillus	Bacillaceae	Bacillales	Bacilli	Bacillota	Bacteria			Terrabacteria group	Bacillus cereus group
1325335	bacteria	Eubacteria	Anoxybacillus suryakundensis	Anoxybacillus	Bacillaceae	Bacillales	Bacilli	Bacillota	Bacteria			Terrabacteria group
375574	bacteria	Eubacteria	Gulbenkiania indica	Gulbenkiania	Chromobacteriaceae	Neisseriales	Betaproteobacteria	Pseudomonadota	Bacteria
363952	bacteria	Eubacteria	Comamonas thiooxydans	Comamonas	Comamonadaceae	Burkholderiales	Betaproteobacteria	Pseudomonadota	Bacteria
363953	bacteria	Eubacteria	Chelatococcus sambhunathii	Chelatococcus	Chelatococcaceae	Hyphomicrobiales	Alphaproteobacteria	Pseudomonadota	Bacteria
1776045	bacteria	Eubacteria	Clostridium sp. C105KSO13	Clostridium	Clostridiaceae	Eubacteriales	Clostridia	Bacillota	Bacteria	unclassified Clostridium		Terrabacteria group
1776047	bacteria	Eubacteria	Clostridium sp. C105KSO15	Clostridium	Clostridiaceae	Eubacteriales	Clostridia	Bacillota	Bacteria	unclassified Clostridium		Terrabacteria group
1100721	bacteria	Eubacteria	Limnohabitans sp. Rim47	Limnohabitans	Comamonadaceae	Burkholderiales	Betaproteobacteria	Pseudomonadota	Bacteria	unclassified Limnohabitans
1766719	bacteria	Eubacteria	Caviibacter abscessus	Caviibacter	Leptotrichiaceae	Fusobacteriales	Fusobacteriia	Fusobacteriota	Bacteria
665004	bacteria	Eubacteria	Thermobifida cellulosilytica	Thermobifida	Nocardiopsaceae	Streptosporangiales	Actinomycetes	Actinomycetota	Bacteria			Terrabacteria group					Thermobifida cellulosilytica TB100
881260	bacteria	Eubacteria	Enterobacter bugandensis	Enterobacter	Enterobacteriaceae	Enterobacterales	Gammaproteobacteria	Pseudomonadota	Bacteria
208224	bacteria	Eubacteria	Enterobacter kobei	Enterobacter	Enterobacteriaceae	Enterobacterales	Gammaproteobacteria	Pseudomonadota	Bacteria				Enterobacter cloacae complex
2364150	bacteria	Eubacteria	Enterobacter genomosp. O	Enterobacter	Enterobacteriaceae	Enterobacterales	Gammaproteobacteria	Pseudomonadota	Bacteria				Enterobacter cloacae complex																											Enterobacter cloacae complex clade O
323	bacteria	Eubacteria	Pseudomonas syringae group genomosp. 3	Pseudomonas	Pseudomonadaceae	Pseudomonadales	Gammaproteobacteria	Pseudomonadota	Bacteria	Pseudomonas syringae pv. tomato			Pseudomonas syringae group
47885	bacteria	Eubacteria	Pseudomonas oryzihabitans	Pseudomonas	Pseudomonadaceae	Pseudomonadales	Gammaproteobacteria	Pseudomonadota	Bacteria				Pseudomonas putida group
1763998	bacteria	Eubacteria	Rheinheimera sp. F8	Rheinheimera	Chromatiaceae	Chromatiales	Gammaproteobacteria	Pseudomonadota	Bacteria	unclassified Rheinheimera
1771959	bacteria	Eubacteria	Arthrobacter sp. ATCC 21022	Arthrobacter	Micrococcaceae	Micrococcales	Actinomycetes	Actinomycetota	Bacteria	unclassified Arthrobacter		Terrabacteria group
238	bacteria	Eubacteria	Elizabethkingia meningoseptica	Elizabethkingia	Weeksellaceae	Flavobacteriales	Flavobacteriia	Bacteroidota	Bacteria			Bacteroidota/Chlorobiota group			FCB group
72407	bacteria	Eubacteria	Klebsiella pneumoniae	Klebsiella	Enterobacteriaceae	Enterobacterales	Gammaproteobacteria	Pseudomonadota	Bacteria	Klebsiella/Raoultella group	Klebsiella pneumoniae subsp. pneumoniae
1503055	bacteria	Eubacteria	Burkholderia territorii	Burkholderia	Burkholderiaceae	Burkholderiales	Betaproteobacteria	Pseudomonadota	Bacteria				Burkholderia cepacia complex
1637845	bacteria	Eubacteria	Burkholderia sp. RF4-BP95	Burkholderia	Burkholderiaceae	Burkholderiales	Betaproteobacteria	Pseudomonadota	Bacteria	unclassified Burkholderia
101571	bacteria	Eubacteria	Burkholderia ubonensis	Burkholderia	Burkholderiaceae	Burkholderiales	Betaproteobacteria	Pseudomonadota	Bacteria				Burkholderia cepacia complex
1637844	bacteria	Eubacteria	Burkholderia sp. RF2-non_BP3	Burkholderia	Burkholderiaceae	Burkholderiales	Betaproteobacteria	Pseudomonadota	Bacteria	unclassified Burkholderia
292	bacteria	Eubacteria	Burkholderia cepacia	Burkholderia	Burkholderiaceae	Burkholderiales	Betaproteobacteria	Pseudomonadota	Bacteria				Burkholderia cepacia complex
1750719	bacteria	Eubacteria	Kurthia sp. 11kri321	Kurthia	Planococcaceae	Bacillales	Bacilli	Bacillota	Bacteria	unclassified Kurthia		Terrabacteria group
3885	plant	Plantae	Phaseolus vulgaris	Phaseolus	Fabaceae	Fabales	Magnoliopsida	Streptophyta	Eukaryota			indigoferoid/millettioid clade			NPAAA clade			Phaseoleae	50 kb inversion clade	fabids	rosids	Pentapetalae	Gunneridae	eudicotyledons	Mesangiospermae	Spermatophyta	Streptophytina	Plantae								Papilionoideae					Euphyllophyta	Tracheophyta	Embryophyta
143221	bacteria	Eubacteria	Salmonella enterica	Salmonella	Enterobacteriaceae	Enterobacterales	Gammaproteobacteria	Pseudomonadota	Bacteria	Salmonella enterica subsp. enterica serovar Tennessee	Salmonella enterica subsp. enterica
1314	bacteria	Eubacteria	Streptococcus pyogenes	Streptococcus	Streptococcaceae	Lactobacillales	Bacilli	Bacillota	Bacteria			Terrabacteria group
644	bacteria	Eubacteria	Aeromonas hydrophila	Aeromonas	Aeromonadaceae	Aeromonadales	Gammaproteobacteria	Pseudomonadota	Bacteria
129138	bacteria	Eubacteria	Pseudomonas amygdali	Pseudomonas	Pseudomonadaceae	Pseudomonadales	Gammaproteobacteria	Pseudomonadota	Bacteria	Pseudomonas amygdali pv. morsprunorum			Pseudomonas syringae group																											Pseudomonas syringae group genomosp. 2
129139	bacteria	Eubacteria	Pseudomonas amygdali	Pseudomonas	Pseudomonadaceae	Pseudomonadales	Gammaproteobacteria	Pseudomonadota	Bacteria	Pseudomonas amygdali pv. myricae			Pseudomonas syringae group																											Pseudomonas syringae group genomosp. 2
83963	bacteria	Eubacteria	Pseudomonas syringae	Pseudomonas	Pseudomonadaceae	Pseudomonadales	Gammaproteobacteria	Pseudomonadota	Bacteria	Pseudomonas syringae pv. papulans			Pseudomonas syringae group																											Pseudomonas syringae group genomosp. 1
1633631	bacteria	Eubacteria	Candidatus Kryptonium thompsoni	Kryptonium				Candidatus Kryptonia	Bacteria			FCB group
1643429	bacteria	Eubacteria	Candidatus Kryptobacter tengchongensis	Kryptobacter				Candidatus Kryptonia	Bacteria			FCB group
1661580	bacteria	Eubacteria	Armatimonadetes bacterium GBS					Armatimonadota	Bacteria	unclassified Armatimonadota		Terrabacteria group
1165892	bacteria	Eubacteria	Leuconostoc gasicomitatum	Leuconostoc	Lactobacillaceae	Lactobacillales	Bacilli	Bacillota	Bacteria			Terrabacteria group	Leuconostoc gelidum group				Leuconostoc gasicomitatum KG16-1
615	bacteria	Eubacteria	Serratia marcescens	Serratia	Yersiniaceae	Enterobacterales	Gammaproteobacteria	Pseudomonadota	Bacteria
235272	bacteria	Eubacteria	Pseudomonas amygdali	Pseudomonas	Pseudomonadaceae	Pseudomonadales	Gammaproteobacteria	Pseudomonadota	Bacteria	Pseudomonas amygdali pv. dendropanacis			Pseudomonas syringae group																											Pseudomonas syringae group genomosp. 2
264450	bacteria	Eubacteria	Pseudomonas syringae	Pseudomonas	Pseudomonadaceae	Pseudomonadales	Gammaproteobacteria	Pseudomonadota	Bacteria	Pseudomonas syringae pv. castaneae			Pseudomonas syringae group			Pseudomonas syringae group pathovars incertae sedis																								Pseudomonas syringae group genomosp. 1
60552	bacteria	Eubacteria	Burkholderia vietnamiensis	Burkholderia	Burkholderiaceae	Burkholderiales	Betaproteobacteria	Pseudomonadota	Bacteria				Burkholderia cepacia complex
1729690	bacteria	Eubacteria	Paenibacillus sp. FJAT-26967	Paenibacillus	Paenibacillaceae	Bacillales	Bacilli	Bacillota	Bacteria	unclassified Paenibacillus		Terrabacteria group
1245	bacteria	Eubacteria	Leuconostoc mesenteroides	Leuconostoc	Lactobacillaceae	Lactobacillales	Bacilli	Bacillota	Bacteria			Terrabacteria group
67257	bacteria	Eubacteria	Streptomyces albus	Streptomyces	Streptomycetaceae	Kitasatosporales	Actinomycetes	Actinomycetota	Bacteria		Streptomyces albus subsp. albus	Terrabacteria group
121290	bacteria	Eubacteria	Hyphomicrobium sulfonivorans	Hyphomicrobium	Hyphomicrobiaceae	Hyphomicrobiales	Alphaproteobacteria	Pseudomonadota	Bacteria
285	bacteria	Eubacteria	Comamonas testosteroni	Comamonas	Comamonadaceae	Burkholderiales	Betaproteobacteria	Pseudomonadota	Bacteria
1183423	bacteria	Eubacteria	Agrobacterium tumefaciens	Agrobacterium	Rhizobiaceae	Hyphomicrobiales	Alphaproteobacteria	Pseudomonadota	Bacteria	Rhizobium/Agrobacterium group			Agrobacterium tumefaciens complex				Agrobacterium tumefaciens str. B6
1151192	bacteria	Eubacteria	Enterococcus faecalis	Enterococcus	Enterococcaceae	Lactobacillales	Bacilli	Bacillota	Bacteria			Terrabacteria group					Enterococcus faecalis EnGen0059
1151195	bacteria	Eubacteria	Enterococcus faecalis	Enterococcus	Enterococcaceae	Lactobacillales	Bacilli	Bacillota	Bacteria			Terrabacteria group					Enterococcus faecalis EnGen0075
1151197	bacteria	Eubacteria	Enterococcus faecalis	Enterococcus	Enterococcaceae	Lactobacillales	Bacilli	Bacillota	Bacteria			Terrabacteria group					Enterococcus faecalis EnGen0073
1151200	bacteria	Eubacteria	Enterococcus faecalis	Enterococcus	Enterococcaceae	Lactobacillales	Bacilli	Bacillota	Bacteria			Terrabacteria group					Enterococcus faecalis EnGen0079
1151204	bacteria	Eubacteria	Enterococcus faecalis	Enterococcus	Enterococcaceae	Lactobacillales	Bacilli	Bacillota	Bacteria			Terrabacteria group					Enterococcus faecalis EnGen0082
1151207	bacteria	Eubacteria	Enterococcus faecalis	Enterococcus	Enterococcaceae	Lactobacillales	Bacilli	Bacillota	Bacteria			Terrabacteria group					Enterococcus faecalis EnGen0071
1151209	bacteria	Eubacteria	Enterococcus faecalis	Enterococcus	Enterococcaceae	Lactobacillales	Bacilli	Bacillota	Bacteria			Terrabacteria group					Enterococcus faecalis EnGen0067
1157343	bacteria	Eubacteria	Enterococcus faecalis	Enterococcus	Enterococcaceae	Lactobacillales	Bacilli	Bacillota	Bacteria			Terrabacteria group					Enterococcus faecalis EnGen0088
1157348	bacteria	Eubacteria	Enterococcus faecalis	Enterococcus	Enterococcaceae	Lactobacillales	Bacilli	Bacillota	Bacteria			Terrabacteria group					Enterococcus faecalis EnGen0110
1157353	bacteria	Eubacteria	Enterococcus faecalis	Enterococcus	Enterococcaceae	Lactobacillales	Bacilli	Bacillota	Bacteria			Terrabacteria group					Enterococcus faecalis EnGen0119
1157358	bacteria	Eubacteria	Enterococcus faecalis	Enterococcus	Enterococcaceae	Lactobacillales	Bacilli	Bacillota	Bacteria			Terrabacteria group					Enterococcus faecalis EnGen0097
1157363	bacteria	Eubacteria	Enterococcus faecalis	Enterococcus	Enterococcaceae	Lactobacillales	Bacilli	Bacillota	Bacteria			Terrabacteria group					Enterococcus faecalis EnGen0114
1157368	bacteria	Eubacteria	Enterococcus faecalis	Enterococcus	Enterococcaceae	Lactobacillales	Bacilli	Bacillota	Bacteria			Terrabacteria group					Enterococcus faecalis EnGen0086
1157373	bacteria	Eubacteria	Enterococcus faecalis	Enterococcus	Enterococcaceae	Lactobacillales	Bacilli	Bacillota	Bacteria			Terrabacteria group					Enterococcus faecalis EnGen0104
1157416	bacteria	Eubacteria	Enterococcus faecium	Enterococcus	Enterococcaceae	Lactobacillales	Bacilli	Bacillota	Bacteria			Terrabacteria group					Enterococcus faecium EnGen0131
1157422	bacteria	Eubacteria	Enterococcus faecium	Enterococcus	Enterococcaceae	Lactobacillales	Bacilli	Bacillota	Bacteria			Terrabacteria group					Enterococcus faecium EnGen0135
1157431	bacteria	Eubacteria	Enterococcus faecium	Enterococcus	Enterococcaceae	Lactobacillales	Bacilli	Bacillota	Bacteria			Terrabacteria group					Enterococcus faecium EnGen0136
1157444	bacteria	Eubacteria	Enterococcus faecium	Enterococcus	Enterococcaceae	Lactobacillales	Bacilli	Bacillota	Bacteria			Terrabacteria group					Enterococcus faecium EnGen0149
1158550	bacteria	Eubacteria	Enterococcus faecium	Enterococcus	Enterococcaceae	Lactobacillales	Bacilli	Bacillota	Bacteria			Terrabacteria group					Enterococcus faecium EnGen0261
1158555	bacteria	Eubacteria	Enterococcus faecium	Enterococcus	Enterococcaceae	Lactobacillales	Bacilli	Bacillota	Bacteria			Terrabacteria group					Enterococcus faecium EnGen0265
1158598	bacteria	Eubacteria	Enterococcus mundtii	Enterococcus	Enterococcaceae	Lactobacillales	Bacilli	Bacillota	Bacteria			Terrabacteria group					Enterococcus mundtii ATCC 882
1158603	bacteria	Eubacteria	Enterococcus casseliflavus	Enterococcus	Enterococcaceae	Lactobacillales	Bacilli	Bacillota	Bacteria			Terrabacteria group					Enterococcus casseliflavus ATCC 49996
1158609	bacteria	Eubacteria	Enterococcus moraviensis	Enterococcus	Enterococcaceae	Lactobacillales	Bacilli	Bacillota	Bacteria			Terrabacteria group					Enterococcus moraviensis ATCC BAA-383
1158620	bacteria	Eubacteria	Enterococcus faecalis	Enterococcus	Enterococcaceae	Lactobacillales	Bacilli	Bacillota	Bacteria			Terrabacteria group					Enterococcus faecalis EnGen0239
1158625	bacteria	Eubacteria	Enterococcus faecalis	Enterococcus	Enterococcaceae	Lactobacillales	Bacilli	Bacillota	Bacteria			Terrabacteria group					Enterococcus faecalis EnGen0244
1158630	bacteria	Eubacteria	Enterococcus faecalis	Enterococcus	Enterococcaceae	Lactobacillales	Bacilli	Bacillota	Bacteria			Terrabacteria group					Enterococcus faecalis EnGen0252
1158635	bacteria	Eubacteria	Enterococcus faecium	Enterococcus	Enterococcaceae	Lactobacillales	Bacilli	Bacillota	Bacteria			Terrabacteria group					Enterococcus faecium EnGen0267
1158640	bacteria	Eubacteria	Enterococcus faecalis	Enterococcus	Enterococcaceae	Lactobacillales	Bacilli	Bacillota	Bacteria			Terrabacteria group					Enterococcus faecalis EnGen0301
1158614	bacteria	Eubacteria	Enterococcus gilvus	Enterococcus	Enterococcaceae	Lactobacillales	Bacilli	Bacillota	Bacteria			Terrabacteria group					Enterococcus gilvus ATCC BAA-350
1158650	bacteria	Eubacteria	Enterococcus faecium	Enterococcus	Enterococcaceae	Lactobacillales	Bacilli	Bacillota	Bacteria			Terrabacteria group					Enterococcus faecium EnGen0321
1158654	bacteria	Eubacteria	Enterococcus faecalis	Enterococcus	Enterococcaceae	Lactobacillales	Bacilli	Bacillota	Bacteria			Terrabacteria group					Enterococcus faecalis EnGen0294
749509	bacteria	Eubacteria	Enterococcus faecalis	Enterococcus	Enterococcaceae	Lactobacillales	Bacilli	Bacillota	Bacteria			Terrabacteria group					Enterococcus faecalis EnGen0311
525271	bacteria	Eubacteria	Enterococcus faecalis	Enterococcus	Enterococcaceae	Lactobacillales	Bacilli	Bacillota	Bacteria			Terrabacteria group					Enterococcus faecalis ATCC 29200
1158668	bacteria	Eubacteria	Enterococcus faecalis	Enterococcus	Enterococcaceae	Lactobacillales	Bacilli	Bacillota	Bacteria			Terrabacteria group					Enterococcus faecalis EnGen0300
1158671	bacteria	Eubacteria	Enterococcus faecalis	Enterococcus	Enterococcaceae	Lactobacillales	Bacilli	Bacillota	Bacteria			Terrabacteria group					Enterococcus faecalis EnGen0284
1158676	bacteria	Eubacteria	Enterococcus faecalis	Enterococcus	Enterococcaceae	Lactobacillales	Bacilli	Bacillota	Bacteria			Terrabacteria group					Enterococcus faecalis ATCC 27959
1158678	bacteria	Eubacteria	Enterococcus faecalis	Enterococcus	Enterococcaceae	Lactobacillales	Bacilli	Bacillota	Bacteria			Terrabacteria group					Enterococcus faecalis EnGen0285
1158670	bacteria	Eubacteria	Enterococcus faecalis	Enterococcus	Enterococcaceae	Lactobacillales	Bacilli	Bacillota	Bacteria			Terrabacteria group					Enterococcus faecalis EnGen0283
1157451	bacteria	Eubacteria	Enterococcus faecium	Enterococcus	Enterococcaceae	Lactobacillales	Bacilli	Bacillota	Bacteria			Terrabacteria group					Enterococcus faecium EnGen0156
1157456	bacteria	Eubacteria	Enterococcus faecium	Enterococcus	Enterococcaceae	Lactobacillales	Bacilli	Bacillota	Bacteria			Terrabacteria group					Enterococcus faecium EnGen0161
1157457	bacteria	Eubacteria	Enterococcus faecium	Enterococcus	Enterococcaceae	Lactobacillales	Bacilli	Bacillota	Bacteria			Terrabacteria group					Enterococcus faecium EnGen0162
1157462	bacteria	Eubacteria	Enterococcus faecium	Enterococcus	Enterococcaceae	Lactobacillales	Bacilli	Bacillota	Bacteria			Terrabacteria group					Enterococcus faecium EnGen0167
1157467	bacteria	Eubacteria	Enterococcus faecium	Enterococcus	Enterococcaceae	Lactobacillales	Bacilli	Bacillota	Bacteria			Terrabacteria group					Enterococcus faecium EnGen0172
1157472	bacteria	Eubacteria	Enterococcus faecium	Enterococcus	Enterococcaceae	Lactobacillales	Bacilli	Bacillota	Bacteria			Terrabacteria group					Enterococcus faecium EnGen0177
1157477	bacteria	Eubacteria	Enterococcus faecium	Enterococcus	Enterococcaceae	Lactobacillales	Bacilli	Bacillota	Bacteria			Terrabacteria group					Enterococcus faecium EnGen0182
1157380	bacteria	Eubacteria	Enterococcus faecalis	Enterococcus	Enterococcaceae	Lactobacillales	Bacilli	Bacillota	Bacteria			Terrabacteria group					Enterococcus faecalis EnGen0196
1157385	bacteria	Eubacteria	Enterococcus faecalis	Enterococcus	Enterococcaceae	Lactobacillales	Bacilli	Bacillota	Bacteria			Terrabacteria group					Enterococcus faecalis EnGen0201
1157390	bacteria	Eubacteria	Enterococcus faecalis	Enterococcus	Enterococcaceae	Lactobacillales	Bacilli	Bacillota	Bacteria			Terrabacteria group					Enterococcus faecalis EnGen0205
1157395	bacteria	Eubacteria	Enterococcus faecalis	Enterococcus	Enterococcaceae	Lactobacillales	Bacilli	Bacillota	Bacteria			Terrabacteria group					Enterococcus faecalis EnGen0209
1157400	bacteria	Eubacteria	Enterococcus faecalis	Enterococcus	Enterococcaceae	Lactobacillales	Bacilli	Bacillota	Bacteria			Terrabacteria group					Enterococcus faecalis EnGen0214
6500	invertebrate	Animalia	Aplysia californica	Aplysia	Aplysiidae	Aplysiida	Gastropoda	Mollusca	Eukaryota			Tectipleura		Heterobranchia	Euthyneura				Lophotrochozoa	Spiralia	Protostomia	Bilateria	Eumetazoa	Opisthokonta				Animalia		Aplysioidea
1157403	bacteria	Eubacteria	Enterococcus faecalis	Enterococcus	Enterococcaceae	Lactobacillales	Bacilli	Bacillota	Bacteria			Terrabacteria group					Enterococcus faecalis EnGen0217
1157405	bacteria	Eubacteria	Enterococcus faecalis	Enterococcus	Enterococcaceae	Lactobacillales	Bacilli	Bacillota	Bacteria			Terrabacteria group					Enterococcus faecalis EnGen0219
1157409	bacteria	Eubacteria	Enterococcus faecalis	Enterococcus	Enterococcaceae	Lactobacillales	Bacilli	Bacillota	Bacteria			Terrabacteria group					Enterococcus faecalis EnGen0223
1157410	bacteria	Eubacteria	Enterococcus faecalis	Enterococcus	Enterococcaceae	Lactobacillales	Bacilli	Bacillota	Bacteria			Terrabacteria group					Enterococcus faecalis EnGen0224
1157481	bacteria	Eubacteria	Enterococcus faecium	Enterococcus	Enterococcaceae	Lactobacillales	Bacilli	Bacillota	Bacteria			Terrabacteria group					Enterococcus faecium EnGen0186
1157482	bacteria	Eubacteria	Enterococcus faecium	Enterococcus	Enterococcaceae	Lactobacillales	Bacilli	Bacillota	Bacteria			Terrabacteria group					Enterococcus faecium EnGen0187
1157487	bacteria	Eubacteria	Enterococcus faecium	Enterococcus	Enterococcaceae	Lactobacillales	Bacilli	Bacillota	Bacteria			Terrabacteria group					Enterococcus faecium EnGen0192
1158543	bacteria	Eubacteria	Enterococcus faecium	Enterococcus	Enterococcaceae	Lactobacillales	Bacilli	Bacillota	Bacteria			Terrabacteria group					Enterococcus faecium EnGen0255
1158548	bacteria	Eubacteria	Enterococcus faecium	Enterococcus	Enterococcaceae	Lactobacillales	Bacilli	Bacillota	Bacteria			Terrabacteria group					Enterococcus faecium EnGen0259
1293289	bacteria	Eubacteria	Campylobacter jejuni	Campylobacter	Campylobacteraceae	Campylobacterales	Epsilonproteobacteria	Campylobacterota	Bacteria								Campylobacter jejuni str. NCCP No. 15742
1286329	bacteria	Eubacteria	Escherichia coli	Escherichia	Enterobacteriaceae	Enterobacterales	Gammaproteobacteria	Pseudomonadota	Bacteria								Escherichia coli TOP379
1286334	bacteria	Eubacteria	Escherichia coli	Escherichia	Enterobacteriaceae	Enterobacterales	Gammaproteobacteria	Pseudomonadota	Bacteria								Escherichia coli TOP293-1
1286339	bacteria	Eubacteria	Escherichia coli	Escherichia	Enterobacteriaceae	Enterobacterales	Gammaproteobacteria	Pseudomonadota	Bacteria								Escherichia coli TOP550-1
1286344	bacteria	Eubacteria	Escherichia coli	Escherichia	Enterobacteriaceae	Enterobacterales	Gammaproteobacteria	Pseudomonadota	Bacteria								Escherichia coli TOP2396-1
1286350	bacteria	Eubacteria	Escherichia coli	Escherichia	Enterobacteriaceae	Enterobacterales	Gammaproteobacteria	Pseudomonadota	Bacteria								Escherichia coli TOP2652
1286343	bacteria	Eubacteria	Escherichia coli	Escherichia	Enterobacteriaceae	Enterobacterales	Gammaproteobacteria	Pseudomonadota	Bacteria								Escherichia coli TOP2386
1046955	bacteria	Eubacteria	Cloacimonetes bacterium SCGC AAA252-F02					Candidatus Cloacimonadota	Bacteria	unclassified Candidatus Cloacimonadota		FCB group
1046963	bacteria	Eubacteria	Cloacimonetes bacterium SCGC AAA252-M08					Candidatus Cloacimonadota	Bacteria	unclassified Candidatus Cloacimonadota		FCB group
1046978	bacteria	Eubacteria	Cloacimonetes bacterium SCGC AAA255-L20					Candidatus Cloacimonadota	Bacteria	unclassified Candidatus Cloacimonadota		FCB group
1052848	bacteria	Eubacteria	Parcubacteria bacterium SCGC AAA036-E14					Candidatus Parcubacteria	Bacteria	unclassified Parcubacteria		Parcubacteria group			Patescibacteria group	Bacteria incertae sedis			Bacteria candidate phyla
699263	bacteria	Eubacteria	Microgenomates bacterium SCGC AAA040-P11					Candidatus Microgenomates	Bacteria	unclassified Microgenomates		Microgenomates group			Patescibacteria group	Bacteria incertae sedis			Bacteria candidate phyla
1047015	bacteria	Eubacteria	Aminicenantes bacterium SCGC AAA252-C08					Candidatus Aminicenantes	Bacteria	unclassified Candidatus Aminicenantes		Bacteria candidate phyla				Bacteria incertae sedis
1047028	bacteria	Eubacteria	Aminicenantes bacterium SCGC AAA252-L02					Candidatus Aminicenantes	Bacteria	unclassified Candidatus Aminicenantes		Bacteria candidate phyla				Bacteria incertae sedis
1047041	bacteria	Eubacteria	Aminicenantes bacterium SCGC AAA255-E10					Candidatus Aminicenantes	Bacteria	unclassified Candidatus Aminicenantes		Bacteria candidate phyla				Bacteria incertae sedis
1047053	bacteria	Eubacteria	Atribacteria bacterium JGI 0000059-I14					Atribacterota	Bacteria	unclassified Atribacterota
1052833	archaea	Archaeabacteria	Aigarchaeota archaeon SCGC AAA471-J08					Nitrososphaerota	Archaea	unclassified Nitrososphaerota		TACK group
1047073	bacteria	Eubacteria	Cloacimonetes bacterium JGI 0000039-I17					Candidatus Cloacimonadota	Bacteria	unclassified Candidatus Cloacimonadota		FCB group
1047081	bacteria	Eubacteria	Cloacimonetes bacterium JGI 0000059-P11					Candidatus Cloacimonadota	Bacteria	unclassified Candidatus Cloacimonadota		FCB group
1169322	bacteria	Eubacteria	Citrobacter sp. KTE151	Citrobacter	Enterobacteriaceae	Enterobacterales	Gammaproteobacteria	Pseudomonadota	Bacteria	unclassified Citrobacter
1169351	bacteria	Eubacteria	Escherichia coli	Escherichia	Enterobacteriaceae	Enterobacterales	Gammaproteobacteria	Pseudomonadota	Bacteria								Escherichia coli KTE33
1182695	bacteria	Eubacteria	Klebsiella sp. KTE92	Klebsiella	Enterobacteriaceae	Enterobacterales	Gammaproteobacteria	Pseudomonadota	Bacteria	unclassified Klebsiella						Klebsiella/Raoultella group
1053204	bacteria	Eubacteria	Bacillus cereus	Bacillus	Bacillaceae	Bacillales	Bacilli	Bacillota	Bacteria			Terrabacteria group	Bacillus cereus group				Bacillus cereus HuA2-9
1053170	bacteria	Eubacteria	Bacillus cereus	Bacillus	Bacillaceae	Bacillales	Bacilli	Bacillota	Bacteria			Terrabacteria group	Bacillus cereus group				Bacillus cereus BAG1X1-1
1053174	bacteria	Eubacteria	Bacillus cereus	Bacillus	Bacillaceae	Bacillales	Bacilli	Bacillota	Bacteria			Terrabacteria group	Bacillus cereus group				Bacillus cereus BAG1X2-2
1053175	bacteria	Eubacteria	Bacillus cereus	Bacillus	Bacillaceae	Bacillales	Bacilli	Bacillota	Bacteria			Terrabacteria group	Bacillus cereus group				Bacillus cereus BAG1X2-3
1053214	bacteria	Eubacteria	Bacillus cereus	Bacillus	Bacillaceae	Bacillales	Bacilli	Bacillota	Bacteria			Terrabacteria group	Bacillus cereus group				Bacillus cereus IS845/00
1053211	bacteria	Eubacteria	Bacillus cereus	Bacillus	Bacillaceae	Bacillales	Bacilli	Bacillota	Bacteria			Terrabacteria group	Bacillus cereus group				Bacillus cereus HuB4-4
155322	bacteria	Eubacteria	Bacillus toyonensis	Bacillus	Bacillaceae	Bacillales	Bacilli	Bacillota	Bacteria			Terrabacteria group	Bacillus cereus group
1053215	bacteria	Eubacteria	Bacillus cereus	Bacillus	Bacillaceae	Bacillales	Bacilli	Bacillota	Bacteria			Terrabacteria group	Bacillus cereus group				Bacillus cereus ISP2954
1085386	bacteria	Eubacteria	Bacillus cereus	Bacillus	Bacillaceae	Bacillales	Bacilli	Bacillota	Bacteria			Terrabacteria group	Bacillus cereus group				Bacillus cereus VDM021
1785128	bacteria	Eubacteria	Acinetobacter lactucae	Acinetobacter	Moraxellaceae	Moraxellales	Gammaproteobacteria	Pseudomonadota	Bacteria				Acinetobacter calcoaceticus/baumannii complex
1315978	bacteria	Eubacteria	Pseudomonas aeruginosa	Pseudomonas	Pseudomonadaceae	Pseudomonadales	Gammaproteobacteria	Pseudomonadota	Bacteria				Pseudomonas aeruginosa group				Pseudomonas aeruginosa VRFPA02
1280002	bacteria	Eubacteria	Vibrio jasicida	Vibrio	Vibrionaceae	Vibrionales	Gammaproteobacteria	Pseudomonadota	Bacteria				Vibrio harveyi group				Vibrio jasicida 090810c
333146	archaea	Archaeabacteria	Ferroplasma acidarmanus	Ferroplasma	Ferroplasmaceae	Thermoplasmatales	Thermoplasmata	Candidatus Thermoplasmatota	Archaea								Ferroplasma acidarmanus Fer1
595528	invertebrate	Animalia	Capsaspora owczarzaki	Capsaspora			Filasterea		Eukaryota			Opisthokonta					Capsaspora owczarzaki ATCC 30864
176014	vertebrate_other	Animalia	Ara macao	Ara	Psittacidae	Psittaciformes	Aves	Chordata	Eukaryota			Coelurosauria			Theropoda				Saurischia	Dinosauria	Archosauria	Archelosauria	Sauria	Sauropsida	Amniota	Tetrapoda	Craniata	Animalia				Neognathae									Dipnotetrapodomorpha	Euteleostomi	Teleostomi	Sarcopterygii	Gnathostomata	Vertebrata	Deuterostomia	Bilateria	Eumetazoa
1261067	bacteria	Eubacteria	Gardnerella vaginalis	Gardnerella	Bifidobacteriaceae	Bifidobacteriales	Actinomycetes	Actinomycetota	Bacteria			Terrabacteria group					Gardnerella vaginalis JCP8151A
1261062	bacteria	Eubacteria	Gardnerella pickettii	Gardnerella	Bifidobacteriaceae	Bifidobacteriales	Actinomycetes	Actinomycetota	Bacteria			Terrabacteria group					Gardnerella pickettii JCP8017A
1261057	bacteria	Eubacteria	Gardnerella vaginalis	Gardnerella	Bifidobacteriaceae	Bifidobacteriales	Actinomycetes	Actinomycetota	Bacteria			Terrabacteria group					Gardnerella vaginalis JCP7275
1260362	bacteria	Eubacteria	Enterococcus faecalis	Enterococcus	Enterococcaceae	Lactobacillales	Bacilli	Bacillota	Bacteria			Terrabacteria group					Enterococcus faecalis D811610-10
1260357	bacteria	Eubacteria	Enterococcus faecalis	Enterococcus	Enterococcaceae	Lactobacillales	Bacilli	Bacillota	Bacteria			Terrabacteria group					Enterococcus faecalis F01966
1302646	bacteria	Eubacteria	Enterococcus faecium	Enterococcus	Enterococcaceae	Lactobacillales	Bacilli	Bacillota	Bacteria			Terrabacteria group					Enterococcus faecium LCT-EF301
1244153	bacteria	Eubacteria	Enterococcus faecium	Enterococcus	Enterococcaceae	Lactobacillales	Bacilli	Bacillota	Bacteria			Terrabacteria group					Enterococcus faecium SD1C-2
1244151	bacteria	Eubacteria	Enterococcus faecium	Enterococcus	Enterococcaceae	Lactobacillales	Bacilli	Bacillota	Bacteria			Terrabacteria group					Enterococcus faecium OC2A-1
1112252	bacteria	Eubacteria	Chlamydia psittaci	Chlamydia	Chlamydiaceae	Chlamydiales	Chlamydiia	Chlamydiota	Bacteria	Chlamydia/Chlamydophila group		PVC group					Chlamydia psittaci 01DC11
1112257	bacteria	Eubacteria	Chlamydia psittaci	Chlamydia	Chlamydiaceae	Chlamydiales	Chlamydiia	Chlamydiota	Bacteria	Chlamydia/Chlamydophila group		PVC group					Chlamydia psittaci 02DC21
1112267	bacteria	Eubacteria	Chlamydia psittaci	Chlamydia	Chlamydiaceae	Chlamydiales	Chlamydiia	Chlamydiota	Bacteria	Chlamydia/Chlamydophila group		PVC group					Chlamydia psittaci 08DC60
1112250	bacteria	Eubacteria	Chlamydia psittaci	Chlamydia	Chlamydiaceae	Chlamydiales	Chlamydiia	Chlamydiota	Bacteria	Chlamydia/Chlamydophila group		PVC group					Chlamydia psittaci C19/98
911241	bacteria	Eubacteria	Pseudomonas sp. CF161	Pseudomonas	Pseudomonadaceae	Pseudomonadales	Gammaproteobacteria	Pseudomonadota	Bacteria	unclassified Pseudomonas
911242	bacteria	Eubacteria	Pseudomonas sp. CFII64	Pseudomonas	Pseudomonadaceae	Pseudomonadales	Gammaproteobacteria	Pseudomonadota	Bacteria	unclassified Pseudomonas
59894	vertebrate_other	Animalia	Ficedula albicollis	Ficedula	Muscicapidae	Passeriformes	Aves	Chordata	Eukaryota			Coelurosauria			Theropoda				Saurischia	Dinosauria	Archosauria	Archelosauria	Sauria	Sauropsida	Amniota	Tetrapoda	Craniata	Animalia				Neognathae									Dipnotetrapodomorpha	Euteleostomi	Teleostomi	Sarcopterygii	Gnathostomata	Vertebrata	Deuterostomia	Bilateria	Eumetazoa
1194406	bacteria	Eubacteria	Pseudomonas syringae	Pseudomonas	Pseudomonadaceae	Pseudomonadales	Gammaproteobacteria	Pseudomonadota	Bacteria	Pseudomonas syringae pv. actinidiae			Pseudomonas syringae group			Pseudomonas syringae group pathovars incertae sedis	Pseudomonas syringae pv. actinidiae ICMP 19073																							Pseudomonas syringae group genomosp. 1
1194398	bacteria	Eubacteria	Pseudomonas syringae	Pseudomonas	Pseudomonadaceae	Pseudomonadales	Gammaproteobacteria	Pseudomonadota	Bacteria	Pseudomonas syringae pv. actinidiae			Pseudomonas syringae group			Pseudomonas syringae group pathovars incertae sedis	Pseudomonas syringae pv. actinidiae ICMP 19079																							Pseudomonas syringae group genomosp. 1
1194407	bacteria	Eubacteria	Pseudomonas syringae	Pseudomonas	Pseudomonadaceae	Pseudomonadales	Gammaproteobacteria	Pseudomonadota	Bacteria	Pseudomonas syringae pv. actinidiae			Pseudomonas syringae group			Pseudomonas syringae group pathovars incertae sedis	Pseudomonas syringae pv. actinidiae ICMP 19068																							Pseudomonas syringae group genomosp. 1
1194421	bacteria	Eubacteria	Pseudomonas syringae	Pseudomonas	Pseudomonadaceae	Pseudomonadales	Gammaproteobacteria	Pseudomonadota	Bacteria	Pseudomonas syringae pv. actinidiae			Pseudomonas syringae group			Pseudomonas syringae group pathovars incertae sedis	Pseudomonas syringae pv. actinidiae ICMP 19099																							Pseudomonas syringae group genomosp. 1
1049767	bacteria	Eubacteria	Leptospira borgpetersenii	Leptospira	Leptospiraceae	Leptospirales	Spirochaetia	Spirochaetota	Bacteria	Leptospira borgpetersenii serovar Javanica							Leptospira borgpetersenii serovar Javanica str. UI 09931
1346330	bacteria	Eubacteria	Sphingobacterium paucimobilis	Sphingobacterium	Sphingobacteriaceae	Sphingobacteriales	Sphingobacteriia	Bacteroidota	Bacteria			Bacteroidota/Chlorobiota group			FCB group		Sphingobacterium paucimobilis HER1398
1284800	bacteria	Eubacteria	Klebsiella pneumoniae	Klebsiella	Enterobacteriaceae	Enterobacterales	Gammaproteobacteria	Pseudomonadota	Bacteria	Klebsiella/Raoultella group							Klebsiella pneumoniae UHKPC61
1284807	bacteria	Eubacteria	Klebsiella pneumoniae	Klebsiella	Enterobacteriaceae	Enterobacterales	Gammaproteobacteria	Pseudomonadota	Bacteria	Klebsiella/Raoultella group							Klebsiella pneumoniae UHKPC31
1284808	bacteria	Eubacteria	Klebsiella pneumoniae	Klebsiella	Enterobacteriaceae	Enterobacterales	Gammaproteobacteria	Pseudomonadota	Bacteria	Klebsiella/Raoultella group							Klebsiella pneumoniae UHKPC06
1284793	bacteria	Eubacteria	Klebsiella pneumoniae	Klebsiella	Enterobacteriaceae	Enterobacterales	Gammaproteobacteria	Pseudomonadota	Bacteria	Klebsiella/Raoultella group							Klebsiella pneumoniae UHKPC69
1304918	bacteria	Eubacteria	Klebsiella pneumoniae	Klebsiella	Enterobacteriaceae	Enterobacterales	Gammaproteobacteria	Pseudomonadota	Bacteria	Klebsiella/Raoultella group							Klebsiella pneumoniae 120_1020
1304916	bacteria	Eubacteria	Klebsiella pneumoniae	Klebsiella	Enterobacteriaceae	Enterobacterales	Gammaproteobacteria	Pseudomonadota	Bacteria	Klebsiella/Raoultella group							Klebsiella pneumoniae 140_1040
1336752	bacteria	Eubacteria	Vibrio fluvialis	Vibrio	Vibrionaceae	Vibrionales	Gammaproteobacteria	Pseudomonadota	Bacteria								Vibrio fluvialis PG41
1219067	bacteria	Eubacteria	Vibrio natriegens	Vibrio	Vibrionaceae	Vibrionales	Gammaproteobacteria	Pseudomonadota	Bacteria				Vibrio harveyi group				Vibrio natriegens NBRC 15636 = ATCC 14048 = DSM 759
1242864	bacteria	Eubacteria	Cystobacter fuscus	Cystobacter	Archangiaceae	Myxococcales	Myxococcia	Myxococcota	Bacteria								Cystobacter fuscus DSM 2262																		Cystobacterineae
1333864	bacteria	Eubacteria	Streptococcus oralis	Streptococcus	Streptococcaceae	Lactobacillales	Bacilli	Bacillota	Bacteria		Streptococcus oralis subsp. tigurinus	Terrabacteria group					Streptococcus oralis subsp. tigurinus 2425
1353255	fungi	Fungi	Gyalolechia flavorubescens	Gyalolechia	Teloschistaceae	Teloschistales	Lecanoromycetes	Ascomycota	Eukaryota			OSLEUM clade		Lecanoromycetidae	leotiomyceta		Gyalolechia flavorubescens KoLRI002931		saccharomyceta	Opisthokonta							Pezizomycotina	Fungi						Dikarya	Teloschistineae	Caloplacoideae
1123069	bacteria	Eubacteria	Rubellimicrobium thermophilum	Rubellimicrobium	Roseobacteraceae	Rhodobacterales	Alphaproteobacteria	Pseudomonadota	Bacteria								Rubellimicrobium thermophilum DSM 16684
1328306	bacteria	Eubacteria	Rhizobium etli	Rhizobium	Rhizobiaceae	Hyphomicrobiales	Alphaproteobacteria	Pseudomonadota	Bacteria	Rhizobium etli bv. mimosae						Rhizobium/Agrobacterium group	Rhizobium etli bv. mimosae str. Mim1
1117109	bacteria	Eubacteria	Paenibacillus alvei	Paenibacillus	Paenibacillaceae	Bacillales	Bacilli	Bacillota	Bacteria			Terrabacteria group					Paenibacillus alvei A6-6i-x
9606	vertebrate_mammalian	Animalia	Homo sapiens	Homo	Hominidae	Primates	Mammalia	Chordata	Eukaryota			Boreoeutheria			Eutheria				Theria	Amniota	Tetrapoda	Dipnotetrapodomorpha	Euteleostomi	Teleostomi	Gnathostomata	Vertebrata	Craniata	Animalia		Hominoidea	Euarchontoglires				Haplorrhini	Homininae	Simiiformes				Deuterostomia	Bilateria	Eumetazoa	Sarcopterygii	Opisthokonta
1226679	bacteria	Eubacteria	Lactobacillus acidophilus	Lactobacillus	Lactobacillaceae	Lactobacillales	Bacilli	Bacillota	Bacteria			Terrabacteria group					Lactobacillus acidophilus DSM 20242
1300145	bacteria	Eubacteria	Vibrio harveyi	Vibrio	Vibrionaceae	Vibrionales	Gammaproteobacteria	Pseudomonadota	Bacteria				Vibrio harveyi group				Vibrio harveyi VHJR7
1034346	bacteria	Eubacteria	Dielma fastidiosa	Dielma	Erysipelotrichaceae	Erysipelotrichales	Erysipelotrichia	Bacillota	Bacteria			Terrabacteria group
1329905	bacteria	Eubacteria	Mannheimia haemolytica	Mannheimia	Pasteurellaceae	Pasteurellales	Gammaproteobacteria	Pseudomonadota	Bacteria								Mannheimia haemolytica D35
1329906	bacteria	Eubacteria	Mannheimia haemolytica	Mannheimia	Pasteurellaceae	Pasteurellales	Gammaproteobacteria	Pseudomonadota	Bacteria								Mannheimia haemolytica D38
1329903	bacteria	Eubacteria	Mannheimia haemolytica	Mannheimia	Pasteurellaceae	Pasteurellales	Gammaproteobacteria	Pseudomonadota	Bacteria								Mannheimia haemolytica MhSwine2000
1329904	bacteria	Eubacteria	Mannheimia haemolytica	Mannheimia	Pasteurellaceae	Pasteurellales	Gammaproteobacteria	Pseudomonadota	Bacteria								Mannheimia haemolytica D193
1344578	bacteria	Eubacteria	Staphylococcus aureus	Staphylococcus	Staphylococcaceae	Bacillales	Bacilli	Bacillota	Bacteria			Terrabacteria group					Staphylococcus aureus S130
1223555	protozoa	Protista	Pythium aphanidermatum	Pythium	Pythiaceae	Pythiales		Oomycota	Eukaryota			Stramenopiles			Sar		Pythium aphanidermatum DAOM BR444
1223560	protozoa	Protista	Phytopythium vexans	Phytopythium	Pythiaceae	Pythiales		Oomycota	Eukaryota			Stramenopiles			Sar		Phytopythium vexans DAOM BR484
419612	vertebrate_mammalian	Animalia	Camelus ferus	Camelus	Camelidae	Artiodactyla	Mammalia	Chordata	Eukaryota			Boreoeutheria			Eutheria				Theria	Amniota	Tetrapoda	Dipnotetrapodomorpha	Euteleostomi	Teleostomi	Gnathostomata	Vertebrata	Craniata	Animalia			Laurasiatheria				Tylopoda						Deuterostomia	Bilateria	Eumetazoa	Sarcopterygii	Opisthokonta
1284663	bacteria	Eubacteria	Lactiplantibacillus plantarum	Lactiplantibacillus	Lactobacillaceae	Lactobacillales	Bacilli	Bacillota	Bacteria			Terrabacteria group					Lactiplantibacillus plantarum ZJ316
1115813	bacteria	Eubacteria	Streptococcus pyogenes	Streptococcus	Streptococcaceae	Lactobacillales	Bacilli	Bacillota	Bacteria			Terrabacteria group					Streptococcus pyogenes GA41345
1154758	bacteria	Eubacteria	Pseudomonas avellanae	Pseudomonas	Pseudomonadaceae	Pseudomonadales	Gammaproteobacteria	Pseudomonadota	Bacteria				Pseudomonas syringae group				Pseudomonas avellanae BPIC 631
1355528	bacteria	Eubacteria	Helicobacter pylori	Helicobacter	Helicobacteraceae	Campylobacterales	Epsilonproteobacteria	Campylobacterota	Bacteria								Helicobacter pylori UM065
985076	bacteria	Eubacteria	Burkholderia cenocepacia	Burkholderia	Burkholderiaceae	Burkholderiales	Betaproteobacteria	Pseudomonadota	Bacteria				Burkholderia cepacia complex				Burkholderia cenocepacia K56-2Valvano
1328311	bacteria	Eubacteria	Borreliella burgdorferi	Borreliella	Borreliaceae	Spirochaetales	Spirochaetia	Spirochaetota	Bacteria								Borreliella burgdorferi CA382
1275966	bacteria	Eubacteria	Glaesserella parasuis	Glaesserella	Pasteurellaceae	Pasteurellales	Gammaproteobacteria	Pseudomonadota	Bacteria								Glaesserella parasuis SW114
1275967	bacteria	Eubacteria	Glaesserella parasuis	Glaesserella	Pasteurellaceae	Pasteurellales	Gammaproteobacteria	Pseudomonadota	Bacteria								Glaesserella parasuis MN-H
1275971	bacteria	Eubacteria	Glaesserella parasuis	Glaesserella	Pasteurellaceae	Pasteurellales	Gammaproteobacteria	Pseudomonadota	Bacteria								Glaesserella parasuis D74
1275972	bacteria	Eubacteria	Glaesserella parasuis	Glaesserella	Pasteurellaceae	Pasteurellales	Gammaproteobacteria	Pseudomonadota	Bacteria								Glaesserella parasuis 174
1355529	bacteria	Eubacteria	Helicobacter pylori	Helicobacter	Helicobacteraceae	Campylobacterales	Epsilonproteobacteria	Campylobacterota	Bacteria								Helicobacter pylori UM067
1310161	bacteria	Eubacteria	Corynebacterium glutamicum	Corynebacterium	Corynebacteriaceae	Mycobacteriales	Actinomycetes	Actinomycetota	Bacteria			Terrabacteria group					Corynebacterium glutamicum MB001
1001595	bacteria	Eubacteria	Leptospira noguchii	Leptospira	Leptospiraceae	Leptospirales	Spirochaetia	Spirochaetota	Bacteria	Leptospira noguchii serovar Panama							Leptospira noguchii serovar Panama str. CZ214
1303024	bacteria	Eubacteria	Mycobacteroides abscessus	Mycobacteroides	Mycobacteriaceae	Mycobacteriales	Actinomycetes	Actinomycetota	Bacteria		Mycobacteroides abscessus subsp. bolletii	Terrabacteria group					Mycobacteroides abscessus subsp. bolletii 50594
1329909	bacteria	Eubacteria	Sphingobium quisquiliarum	Sphingobium	Sphingomonadaceae	Sphingomonadales	Alphaproteobacteria	Pseudomonadota	Bacteria								Sphingobium quisquiliarum P25
30301	invertebrate	Animalia	Botryllus schlosseri	Botryllus	Styelidae	Stolidobranchia	Ascidiacea	Chordata	Eukaryota			Deuterostomia			Bilateria				Eumetazoa	Opisthokonta							Tunicata	Animalia
1350366	bacteria	Eubacteria	Thermoanaerobacter sp. A7A	Thermoanaerobacter	Thermoanaerobacteraceae	Thermoanaerobacterales	Clostridia	Bacillota	Bacteria	unclassified Thermoanaerobacter		Terrabacteria group
1379281	bacteria	Eubacteria	Desulfonauticus sp. A7A	Desulfonauticus	Desulfonauticaceae	Desulfovibrionales	Desulfovibrionia	Thermodesulfobacteriota	Bacteria	unclassified Desulfonauticus
1346787	bacteria	Eubacteria	Mycobacterium tuberculosis	Mycobacterium	Mycobacteriaceae	Mycobacteriales	Actinomycetes	Actinomycetota	Bacteria			Terrabacteria group	Mycobacterium tuberculosis complex				Mycobacterium tuberculosis PanR0304
1346782	bacteria	Eubacteria	Mycobacterium tuberculosis	Mycobacterium	Mycobacteriaceae	Mycobacteriales	Actinomycetes	Actinomycetota	Bacteria			Terrabacteria group	Mycobacterium tuberculosis complex				Mycobacterium tuberculosis PanR0309
1346778	bacteria	Eubacteria	Mycobacterium tuberculosis	Mycobacterium	Mycobacteriaceae	Mycobacteriales	Actinomycetes	Actinomycetota	Bacteria			Terrabacteria group	Mycobacterium tuberculosis complex				Mycobacterium tuberculosis PanR0315
1346775	bacteria	Eubacteria	Mycobacterium tuberculosis	Mycobacterium	Mycobacteriaceae	Mycobacteriales	Actinomycetes	Actinomycetota	Bacteria			Terrabacteria group	Mycobacterium tuberculosis complex				Mycobacterium tuberculosis PanR0401
1346779	bacteria	Eubacteria	Mycobacterium tuberculosis	Mycobacterium	Mycobacteriaceae	Mycobacteriales	Actinomycetes	Actinomycetota	Bacteria			Terrabacteria group	Mycobacterium tuberculosis complex				Mycobacterium tuberculosis PanR0314
1346773	bacteria	Eubacteria	Mycobacterium tuberculosis	Mycobacterium	Mycobacteriaceae	Mycobacteriales	Actinomycetes	Actinomycetota	Bacteria			Terrabacteria group	Mycobacterium tuberculosis complex				Mycobacterium tuberculosis PanR0403
1346771	bacteria	Eubacteria	Mycobacterium tuberculosis	Mycobacterium	Mycobacteriaceae	Mycobacteriales	Actinomycetes	Actinomycetota	Bacteria			Terrabacteria group	Mycobacterium tuberculosis complex				Mycobacterium tuberculosis PanR0405
1346767	bacteria	Eubacteria	Mycobacterium tuberculosis	Mycobacterium	Mycobacteriaceae	Mycobacteriales	Actinomycetes	Actinomycetota	Bacteria			Terrabacteria group	Mycobacterium tuberculosis complex				Mycobacterium tuberculosis PanR0410
1344047	bacteria	Eubacteria	Mycobacterium tuberculosis	Mycobacterium	Mycobacteriaceae	Mycobacteriales	Actinomycetes	Actinomycetota	Bacteria			Terrabacteria group	Mycobacterium tuberculosis complex				Mycobacterium tuberculosis PanR0208
1344045	bacteria	Eubacteria	Mycobacterium tuberculosis	Mycobacterium	Mycobacteriaceae	Mycobacteriales	Actinomycetes	Actinomycetota	Bacteria			Terrabacteria group	Mycobacterium tuberculosis complex				Mycobacterium tuberculosis PanR0206
1346765	bacteria	Eubacteria	Mycobacterium tuberculosis	Mycobacterium	Mycobacteriaceae	Mycobacteriales	Actinomycetes	Actinomycetota	Bacteria			Terrabacteria group	Mycobacterium tuberculosis complex				Mycobacterium tuberculosis PanR0412
1262526	bacteria	Eubacteria	Mycobacterium tuberculosis	Mycobacterium	Mycobacteriaceae	Mycobacteriales	Actinomycetes	Actinomycetota	Bacteria			Terrabacteria group	Mycobacterium tuberculosis complex				Mycobacterium tuberculosis PanR0802
1237896	fungi	Fungi	Colletotrichum gloeosporioides	Colletotrichum	Glomerellaceae	Glomerellales	Sordariomycetes	Ascomycota	Eukaryota	Colletotrichum gloeosporioides species complex		sordariomyceta		Hypocreomycetidae	leotiomyceta		Colletotrichum gloeosporioides Cg-14		saccharomyceta	Opisthokonta							Pezizomycotina	Fungi						Dikarya
1346791	bacteria	Eubacteria	Sphingobium ummariense	Sphingobium	Sphingomonadaceae	Sphingomonadales	Alphaproteobacteria	Pseudomonadota	Bacteria								Sphingobium ummariense RL-3
1354301	bacteria	Eubacteria	Clostridium sp. BL8	Clostridium	Clostridiaceae	Eubacteriales	Clostridia	Bacillota	Bacteria	unclassified Clostridium		Terrabacteria group
1182537	fungi	Fungi	Candida albicans	Candida	Debaryomycetaceae	Saccharomycetales	Saccharomycetes	Ascomycota	Eukaryota			Candida/Lodderomyces clade			CUG-Ser1 clade		Candida albicans A123		saccharomyceta	Opisthokonta							Saccharomycotina	Fungi						Dikarya
1182534	fungi	Fungi	Candida albicans	Candida	Debaryomycetaceae	Saccharomycetales	Saccharomycetes	Ascomycota	Eukaryota			Candida/Lodderomyces clade			CUG-Ser1 clade		Candida albicans A48		saccharomyceta	Opisthokonta							Saccharomycotina	Fungi						Dikarya
1182532	fungi	Fungi	Candida albicans	Candida	Debaryomycetaceae	Saccharomycetales	Saccharomycetes	Ascomycota	Eukaryota			Candida/Lodderomyces clade			CUG-Ser1 clade		Candida albicans CHN1		saccharomyceta	Opisthokonta							Saccharomycotina	Fungi						Dikarya
1234601	bacteria	Eubacteria	Lactococcus lactis	Lactococcus	Streptococcaceae	Lactobacillales	Bacilli	Bacillota	Bacteria	Lactococcus lactis subsp. lactis bv. diacetylactis	Lactococcus lactis subsp. lactis	Terrabacteria group					Lactococcus lactis subsp. lactis bv. diacetylactis str. TIFN2
1190569	bacteria	Eubacteria	Neisseria meningitidis	Neisseria	Neisseriaceae	Neisseriales	Betaproteobacteria	Pseudomonadota	Bacteria								Neisseria meningitidis 96037
1190574	bacteria	Eubacteria	Neisseria meningitidis	Neisseria	Neisseriaceae	Neisseriales	Betaproteobacteria	Pseudomonadota	Bacteria								Neisseria meningitidis NM151
1190579	bacteria	Eubacteria	Neisseria meningitidis	Neisseria	Neisseriaceae	Neisseriales	Betaproteobacteria	Pseudomonadota	Bacteria								Neisseria meningitidis NM3173
410659	metagenomes	Metagenomes/Other	mine drainage metagenome						Other/Non-specified	ecological metagenomes						metagenomes
1352574	bacteria	Eubacteria	Mycobacterium tuberculosis	Mycobacterium	Mycobacteriaceae	Mycobacteriales	Actinomycetes	Actinomycetota	Bacteria			Terrabacteria group	Mycobacterium tuberculosis complex				Mycobacterium tuberculosis PanR0602
1352600	bacteria	Eubacteria	Mycobacterium tuberculosis	Mycobacterium	Mycobacteriaceae	Mycobacteriales	Actinomycetes	Actinomycetota	Bacteria			Terrabacteria group	Mycobacterium tuberculosis complex				Mycobacterium tuberculosis PanR1101
1352596	bacteria	Eubacteria	Mycobacterium tuberculosis	Mycobacterium	Mycobacteriaceae	Mycobacteriales	Actinomycetes	Actinomycetota	Bacteria			Terrabacteria group	Mycobacterium tuberculosis complex				Mycobacterium tuberculosis PanR0908
1382595	bacteria	Eubacteria	Saccharopolyspora erythraea	Saccharopolyspora	Pseudonocardiaceae	Pseudonocardiales	Actinomycetes	Actinomycetota	Bacteria			Terrabacteria group					Saccharopolyspora erythraea D
1337390	bacteria	Eubacteria	Helicobacter pylori	Helicobacter	Helicobacteraceae	Campylobacterales	Epsilonproteobacteria	Campylobacterota	Bacteria								Helicobacter pylori PZ5004
1337394	bacteria	Eubacteria	Helicobacter pylori	Helicobacter	Helicobacteraceae	Campylobacterales	Epsilonproteobacteria	Campylobacterota	Bacteria								Helicobacter pylori PZ5080
1337395	bacteria	Eubacteria	Helicobacter pylori	Helicobacter	Helicobacteraceae	Campylobacterales	Epsilonproteobacteria	Campylobacterota	Bacteria								Helicobacter pylori PZ5086
1121462	bacteria	Eubacteria	Fundidesulfovibrio putealis	Fundidesulfovibrio	Desulfovibrionaceae	Desulfovibrionales	Desulfovibrionia	Thermodesulfobacteriota	Bacteria								Fundidesulfovibrio putealis DSM 16056
1120962	bacteria	Eubacteria	Alcaligenes phenolicus	Alcaligenes	Alcaligenaceae	Burkholderiales	Betaproteobacteria	Pseudomonadota	Bacteria								Alcaligenes phenolicus DSM 16503
1120965	bacteria	Eubacteria	Algoriphagus mannitolivorans	Algoriphagus	Cyclobacteriaceae	Cytophagales	Cytophagia	Bacteroidota	Bacteria			Bacteroidota/Chlorobiota group			FCB group		Algoriphagus mannitolivorans DSM 15301
1120969	bacteria	Eubacteria	Aliagarivorans marinus	Aliagarivorans	Alteromonadaceae	Alteromonadales	Gammaproteobacteria	Pseudomonadota	Bacteria								Aliagarivorans marinus DSM 23064
1120971	bacteria	Eubacteria	Alicyclobacillus contaminans	Alicyclobacillus	Alicyclobacillaceae	Bacillales	Bacilli	Bacillota	Bacteria			Terrabacteria group					Alicyclobacillus contaminans DSM 17975
1121024	bacteria	Eubacteria	Atopococcus tabaci	Atopococcus	Carnobacteriaceae	Lactobacillales	Bacilli	Bacillota	Bacteria			Terrabacteria group					Atopococcus tabaci DSM 17538
1121033	bacteria	Eubacteria	Azospirillum halopraeferens	Azospirillum	Azospirillaceae	Rhodospirillales	Alphaproteobacteria	Pseudomonadota	Bacteria								Azospirillum halopraeferens DSM 3675
1121087	bacteria	Eubacteria	Alkalicoccus chagannorensis	Alkalicoccus	Bacillaceae	Bacillales	Bacilli	Bacillota	Bacteria			Terrabacteria group					Alkalicoccus chagannorensis DSM 18086
1121347	bacteria	Eubacteria	Cohnella thermotolerans	Cohnella	Paenibacillaceae	Bacillales	Bacilli	Bacillota	Bacteria			Terrabacteria group					Cohnella thermotolerans DSM 17683
1121394	bacteria	Eubacteria	Desulfatirhabdium butyrativorans	Desulfatirhabdium	Desulfatirhabdiaceae	Desulfobacterales	Desulfobacteria	Thermodesulfobacteriota	Bacteria								Desulfatirhabdium butyrativorans DSM 18734
1121899	bacteria	Eubacteria	Flavobacterium suncheonense	Flavobacterium	Flavobacteriaceae	Flavobacteriales	Flavobacteriia	Bacteroidota	Bacteria			Bacteroidota/Chlorobiota group			FCB group		Flavobacterium suncheonense GH29-5 = DSM 17707
1121902	bacteria	Eubacteria	Eisenibacter elegans	Eisenibacter	Microscillaceae	Cytophagales	Cytophagia	Bacteroidota	Bacteria			Bacteroidota/Chlorobiota group			FCB group		Eisenibacter elegans DSM 3317
1120985	bacteria	Eubacteria	Anaeroarcus burkinensis	Anaeroarcus	Sporomusaceae	Selenomonadales	Negativicutes	Bacillota	Bacteria			Terrabacteria group					Anaeroarcus burkinensis DSM 6283
1121019	bacteria	Eubacteria	Arthrobacter castelli	Arthrobacter	Micrococcaceae	Micrococcales	Actinomycetes	Actinomycetota	Bacteria			Terrabacteria group					Arthrobacter castelli DSM 16402
1121286	bacteria	Eubacteria	Chryseobacterium daeguense	Chryseobacterium	Weeksellaceae	Flavobacteriales	Flavobacteriia	Bacteroidota	Bacteria	Chryseobacterium group		Bacteroidota/Chlorobiota group			FCB group		Chryseobacterium daeguense DSM 19388
1121422	bacteria	Eubacteria	Desulfotruncus alcoholivorax	Desulfotruncus	Desulfallaceae	Eubacteriales	Clostridia	Bacillota	Bacteria			Terrabacteria group					Desulfotruncus alcoholivorax DSM 16058
28532	plant	Plantae	Tarenaya hassleriana	Tarenaya	Cleomaceae	Brassicales	Magnoliopsida	Streptophyta	Eukaryota			New World clade			malvids				rosids	Pentapetalae	Gunneridae	eudicotyledons	Mesangiospermae	Spermatophyta	Euphyllophyta	Tracheophyta	Streptophytina	Plantae													Embryophyta
1343565	bacteria	Eubacteria	Burkholderia pseudomallei	Burkholderia	Burkholderiaceae	Burkholderiales	Betaproteobacteria	Pseudomonadota	Bacteria	Burkholderia pseudomallei str. NCTC 13392 substr. morphotype_10			pseudomallei group				Burkholderia pseudomallei NCTC 13392
1255374	bacteria	Eubacteria	Planktothrix rubescens	Planktothrix	Microcoleaceae	Oscillatoriales	Cyanophyceae	Cyanobacteriota	Bacteria			Cyanobacteriota/Melainabacteria group		Oscillatoriophycideae	Terrabacteria group		Planktothrix rubescens NIVA-CYA 407
1137739	bacteria	Eubacteria	Salmonella enterica	Salmonella	Enterobacteriaceae	Enterobacterales	Gammaproteobacteria	Pseudomonadota	Bacteria	Salmonella enterica subsp. enterica serovar Heidelberg	Salmonella enterica subsp. enterica						Salmonella enterica subsp. enterica serovar Heidelberg str. SARA33
1290998	bacteria	Eubacteria	Treponema pedis	Treponema	Treponemataceae	Spirochaetales	Spirochaetia	Spirochaetota	Bacteria								Treponema pedis str. T M1
1290999	bacteria	Eubacteria	Treponema pedis	Treponema	Treponemataceae	Spirochaetales	Spirochaetia	Spirochaetota	Bacteria								Treponema pedis str. B 683
1291000	bacteria	Eubacteria	Treponema pedis	Treponema	Treponemataceae	Spirochaetales	Spirochaetia	Spirochaetota	Bacteria								Treponema pedis isoM1111
1230476	bacteria	Eubacteria	Bradyrhizobium sp. DFCI-1	Bradyrhizobium	Nitrobacteraceae	Hyphomicrobiales	Alphaproteobacteria	Pseudomonadota	Bacteria	unclassified Bradyrhizobium
1301515	fungi	Fungi	Cronartium comandrae	Cronartium	Coleosporiaceae	Pucciniales	Pucciniomycetes	Basidiomycota	Eukaryota			Opisthokonta					Cronartium comandrae C4										Pucciniomycotina	Fungi						Dikarya
1247529	bacteria	Eubacteria	Salmonella enterica	Salmonella	Enterobacteriaceae	Enterobacterales	Gammaproteobacteria	Pseudomonadota	Bacteria	Salmonella enterica subsp. enterica serovar Enteritidis	Salmonella enterica subsp. enterica						Salmonella enterica subsp. enterica serovar Enteritidis str. 10-34587
1389488	bacteria	Eubacteria	Listeria monocytogenes	Listeria	Listeriaceae	Bacillales	Bacilli	Bacillota	Bacteria			Terrabacteria group					Listeria monocytogenes serotype 4bV str. LS644
1343737	bacteria	Eubacteria	Xylella fastidiosa	Xylella	Xanthomonadaceae	Xanthomonadales	Gammaproteobacteria	Pseudomonadota	Bacteria		Xylella fastidiosa subsp. multiplex						Xylella fastidiosa subsp. multiplex Griffin-1
1211707	bacteria	Eubacteria	Xanthomonas campestris	Xanthomonas	Xanthomonadaceae	Xanthomonadales	Gammaproteobacteria	Pseudomonadota	Bacteria	Xanthomonas campestris pv. campestris							Xanthomonas campestris pv. campestris str. Xca5
1379257	bacteria	Eubacteria	Mycobacterium tuberculosis	Mycobacterium	Mycobacteriaceae	Mycobacteriales	Actinomycetes	Actinomycetota	Bacteria			Terrabacteria group	Mycobacterium tuberculosis complex				Mycobacterium tuberculosis OSDD493
1227261	bacteria	Eubacteria	Actinobaculum sp. oral taxon 183	Actinobaculum	Actinomycetaceae	Actinomycetales	Actinomycetes	Actinomycetota	Bacteria	unclassified Actinobaculum		Terrabacteria group					Actinobaculum sp. oral taxon 183 str. F0552
1227264	bacteria	Eubacteria	Actinomyces sp. oral taxon 877	Actinomyces	Actinomycetaceae	Actinomycetales	Actinomycetes	Actinomycetota	Bacteria	unclassified Actinomyces		Terrabacteria group					Actinomyces sp. oral taxon 877 str. F0543
1033802	bacteria	Eubacteria	Salinisphaera shabanensis	Salinisphaera	Salinisphaeraceae	Salinisphaerales	Gammaproteobacteria	Pseudomonadota	Bacteria								Salinisphaera shabanensis E1L3A
1321819	bacteria	Eubacteria	Bacteroides pyogenes	Bacteroides	Bacteroidaceae	Bacteroidales	Bacteroidia	Bacteroidota	Bacteria			Bacteroidota/Chlorobiota group			FCB group		Bacteroides pyogenes F0041
1507	bacteria	Eubacteria	Clostridium sp. ATCC 29733	Clostridium	Clostridiaceae	Eubacteriales	Clostridia	Bacillota	Bacteria	unclassified Clostridium		Terrabacteria group
1242966	bacteria	Eubacteria	Campylobacter concisus	Campylobacter	Campylobacteraceae	Campylobacterales	Epsilonproteobacteria	Campylobacterota	Bacteria								Campylobacter concisus UNSW3
1242969	bacteria	Eubacteria	Campylobacter concisus	Campylobacter	Campylobacteraceae	Campylobacterales	Epsilonproteobacteria	Campylobacterota	Bacteria								Campylobacter concisus ATCC 51562
1385855	bacteria	Eubacteria	Lactiplantibacillus plantarum	Lactiplantibacillus	Lactobacillaceae	Lactobacillales	Bacilli	Bacillota	Bacteria			Terrabacteria group					Lactiplantibacillus plantarum 2165
980415	vertebrate_other	Animalia	Lethenteron camtschaticum	Lethenteron	Petromyzontidae	Petromyzontiformes	Hyperoartia	Chordata	Eukaryota			Cyclostomata			Vertebrata				Deuterostomia	Bilateria	Eumetazoa	Opisthokonta					Craniata	Animalia
1367450	bacteria	Eubacteria	Pseudomonas fuscovaginae	Pseudomonas	Pseudomonadaceae	Pseudomonadales	Gammaproteobacteria	Pseudomonadota	Bacteria				Pseudomonas syringae group				Pseudomonas fuscovaginae DAR 77800
598550	bacteria	Eubacteria	Pseudomonas sp. ICMP 17674	Pseudomonas	Pseudomonadaceae	Pseudomonadales	Gammaproteobacteria	Pseudomonadota	Bacteria	unclassified Pseudomonas
1219065	bacteria	Eubacteria	Vibrio proteolyticus	Vibrio	Vibrionaceae	Vibrionales	Gammaproteobacteria	Pseudomonadota	Bacteria								Vibrio proteolyticus NBRC 13287
1219076	bacteria	Eubacteria	Vibrio alginolyticus	Vibrio	Vibrionaceae	Vibrionales	Gammaproteobacteria	Pseudomonadota	Bacteria				Vibrio harveyi group				Vibrio alginolyticus NBRC 15630 = ATCC 17749
1353979	bacteria	Eubacteria	Staphylococcus xylosus	Staphylococcus	Staphylococcaceae	Bacillales	Bacilli	Bacillota	Bacteria			Terrabacteria group					Staphylococcus xylosus DMB3-Bh1
1353980	bacteria	Eubacteria	Shigella dysenteriae	Shigella	Enterobacteriaceae	Enterobacterales	Gammaproteobacteria	Pseudomonadota	Bacteria								Shigella dysenteriae SD1D
1350465	bacteria	Eubacteria	Pseudomonas aeruginosa	Pseudomonas	Pseudomonadaceae	Pseudomonadales	Gammaproteobacteria	Pseudomonadota	Bacteria				Pseudomonas aeruginosa group				Pseudomonas aeruginosa VRFPA03
1227270	bacteria	Eubacteria	Porphyromonas gingivalis	Porphyromonas	Porphyromonadaceae	Bacteroidales	Bacteroidia	Bacteroidota	Bacteria			Bacteroidota/Chlorobiota group			FCB group		Porphyromonas gingivalis F0569
411473	bacteria	Eubacteria	Ruminococcus callidus	Ruminococcus	Oscillospiraceae	Eubacteriales	Clostridia	Bacillota	Bacteria			Terrabacteria group					Ruminococcus callidus ATCC 27760
1125725	bacteria	Eubacteria	Treponema socranskii	Treponema	Treponemataceae	Spirochaetales	Spirochaetia	Spirochaetota	Bacteria		Treponema socranskii subsp. socranskii						Treponema socranskii subsp. socranskii VPI DR56BR1116 = ATCC 35536
1774373	bacteria	Eubacteria	Alteromonas mediterranea	Alteromonas	Alteromonadaceae	Alteromonadales	Gammaproteobacteria	Pseudomonadota	Bacteria	Alteromonas/Salinimonas group							Alteromonas mediterranea DE
1367214	bacteria	Eubacteria	Streptococcus pneumoniae	Streptococcus	Streptococcaceae	Lactobacillales	Bacilli	Bacillota	Bacteria			Terrabacteria group					Streptococcus pneumoniae WL677
1367484	bacteria	Eubacteria	Streptococcus pneumoniae	Streptococcus	Streptococcaceae	Lactobacillales	Bacilli	Bacillota	Bacteria			Terrabacteria group					Streptococcus pneumoniae 1417
1367483	bacteria	Eubacteria	Streptococcus pneumoniae	Streptococcus	Streptococcaceae	Lactobacillales	Bacilli	Bacillota	Bacteria			Terrabacteria group					Streptococcus pneumoniae 88-1
1121448	bacteria	Eubacteria	Megalodesulfovibrio gigas	Megalodesulfovibrio	Desulfovibrionaceae	Desulfovibrionales	Desulfovibrionia	Thermodesulfobacteriota	Bacteria								Megalodesulfovibrio gigas DSM 1382 = ATCC 19364
1335916	bacteria	Eubacteria	Escherichia coli	Escherichia	Enterobacteriaceae	Enterobacterales	Gammaproteobacteria	Pseudomonadota	Bacteria								Escherichia coli LY180
1348583	bacteria	Eubacteria	Cellulophaga baltica	Cellulophaga	Flavobacteriaceae	Flavobacteriales	Flavobacteriia	Bacteroidota	Bacteria			Bacteroidota/Chlorobiota group			FCB group		Cellulophaga baltica 13
1115809	bacteria	Eubacteria	Segatella baroniae	Segatella	Prevotellaceae	Bacteroidales	Bacteroidia	Bacteroidota	Bacteria			Bacteroidota/Chlorobiota group			FCB group		Segatella baroniae F0067
1087469	bacteria	Eubacteria	Mycobacteroides abscessus	Mycobacteroides	Mycobacteriaceae	Mycobacteriales	Actinomycetes	Actinomycetota	Bacteria		Mycobacteroides abscessus subsp. bolletii	Terrabacteria group					Mycobacteroides abscessus subsp. bolletii INCQS 00594
1111120	bacteria	Eubacteria	Acidaminococcus sp. BV3L6	Acidaminococcus	Acidaminococcaceae	Acidaminococcales	Negativicutes	Bacillota	Bacteria	unclassified Acidaminococcus		Terrabacteria group
1220026	bacteria	Eubacteria	Pasteurella multocida	Pasteurella	Pasteurellaceae	Pasteurellales	Gammaproteobacteria	Pseudomonadota	Bacteria		Pasteurella multocida subsp. multocida						Pasteurella multocida subsp. multocida str. PMTB
1227268	bacteria	Eubacteria	Leptotrichia sp. oral taxon 879	Leptotrichia	Leptotrichiaceae	Fusobacteriales	Fusobacteriia	Fusobacteriota	Bacteria	unclassified Leptotrichia							Leptotrichia sp. oral taxon 879 str. F0557
1226322	bacteria	Eubacteria	Oscillibacter sp. KLE 1728	Oscillibacter	Oscillospiraceae	Eubacteriales	Clostridia	Bacillota	Bacteria	unclassified Oscillibacter		Terrabacteria group
1321774	bacteria	Eubacteria	Leptotrichia sp. oral taxon 225	Leptotrichia	Leptotrichiaceae	Fusobacteriales	Fusobacteriia	Fusobacteriota	Bacteria	unclassified Leptotrichia							Leptotrichia sp. oral taxon 225 str. F0581
1330040	bacteria	Eubacteria	Rhodococcus rhodochrous	Rhodococcus	Nocardiaceae	Mycobacteriales	Actinomycetes	Actinomycetota	Bacteria			Terrabacteria group					Rhodococcus rhodochrous ATCC 17895
1226676	bacteria	Eubacteria	Lactobacillus acidophilus	Lactobacillus	Lactobacillaceae	Lactobacillales	Bacilli	Bacillota	Bacteria			Terrabacteria group					Lactobacillus acidophilus DSM 9126
1305792	bacteria	Eubacteria	Kingella kingae	Kingella	Neisseriaceae	Neisseriales	Betaproteobacteria	Pseudomonadota	Bacteria								Kingella kingae AA068
1367491	bacteria	Eubacteria	Campylobacter coli	Campylobacter	Campylobacteraceae	Campylobacterales	Epsilonproteobacteria	Campylobacterota	Bacteria								Campylobacter coli 76339
1305593	bacteria	Eubacteria	Kingella kingae	Kingella	Neisseriaceae	Neisseriales	Betaproteobacteria	Pseudomonadota	Bacteria								Kingella kingae KK145
1305786	bacteria	Eubacteria	Kingella kingae	Kingella	Neisseriaceae	Neisseriales	Betaproteobacteria	Pseudomonadota	Bacteria								Kingella kingae KK12
1305594	bacteria	Eubacteria	Kingella kingae	Kingella	Neisseriaceae	Neisseriales	Betaproteobacteria	Pseudomonadota	Bacteria								Kingella kingae KK156
1354719	bacteria	Eubacteria	Helicobacter pylori	Helicobacter	Helicobacteraceae	Campylobacterales	Epsilonproteobacteria	Campylobacterota	Bacteria								Helicobacter pylori HP87P7
1305785	bacteria	Eubacteria	Kingella kingae	Kingella	Neisseriaceae	Neisseriales	Betaproteobacteria	Pseudomonadota	Bacteria								Kingella kingae Vir5453
1328414	bacteria	Eubacteria	Klebsiella pneumoniae	Klebsiella	Enterobacteriaceae	Enterobacterales	Gammaproteobacteria	Pseudomonadota	Bacteria	Klebsiella/Raoultella group							Klebsiella pneumoniae BIDMC 18C
1328411	bacteria	Eubacteria	Klebsiella pneumoniae	Klebsiella	Enterobacteriaceae	Enterobacterales	Gammaproteobacteria	Pseudomonadota	Bacteria	Klebsiella/Raoultella group							Klebsiella pneumoniae BIDMC 16
1332072	bacteria	Eubacteria	Pantoea agglomerans	Pantoea	Erwiniaceae	Enterobacterales	Gammaproteobacteria	Pseudomonadota	Bacteria				Pantoea agglomerans group				Pantoea agglomerans Tx10
1405377	fungi	Fungi	Pyricularia oryzae	Pyricularia	Pyriculariaceae	Magnaporthales	Sordariomycetes	Ascomycota	Eukaryota			sordariomyceta		Sordariomycetidae	leotiomyceta		Pyricularia oryzae HN19311		saccharomyceta	Opisthokonta							Pezizomycotina	Fungi						Dikarya
1397526	bacteria	Eubacteria	Alcanivorax sp. PN-3	Alcanivorax	Alcanivoracaceae	Oceanospirillales	Gammaproteobacteria	Pseudomonadota	Bacteria	unclassified Alcanivorax
1396858	bacteria	Eubacteria	Marinobacter sp. ES-1	Marinobacter	Marinobacteraceae	Pseudomonadales	Gammaproteobacteria	Pseudomonadota	Bacteria	unclassified Marinobacter
1397528	bacteria	Eubacteria	Halomonas sp. PBN3	Halomonas	Halomonadaceae	Oceanospirillales	Gammaproteobacteria	Pseudomonadota	Bacteria	unclassified Halomonas
1345550	bacteria	Eubacteria	Helicobacter pylori	Helicobacter	Helicobacteraceae	Campylobacterales	Epsilonproteobacteria	Campylobacterota	Bacteria								Helicobacter pylori SA302C
1345556	bacteria	Eubacteria	Helicobacter pylori	Helicobacter	Helicobacteraceae	Campylobacterales	Epsilonproteobacteria	Campylobacterota	Bacteria								Helicobacter pylori SA157A
1345544	bacteria	Eubacteria	Helicobacter pylori	Helicobacter	Helicobacteraceae	Campylobacterales	Epsilonproteobacteria	Campylobacterota	Bacteria								Helicobacter pylori SA144A
1345531	bacteria	Eubacteria	Helicobacter pylori	Helicobacter	Helicobacteraceae	Campylobacterales	Epsilonproteobacteria	Campylobacterota	Bacteria								Helicobacter pylori SA252A
1345553	bacteria	Eubacteria	Helicobacter pylori	Helicobacter	Helicobacteraceae	Campylobacterales	Epsilonproteobacteria	Campylobacterota	Bacteria								Helicobacter pylori SA155C
1345524	bacteria	Eubacteria	Helicobacter pylori	Helicobacter	Helicobacteraceae	Campylobacterales	Epsilonproteobacteria	Campylobacterota	Bacteria								Helicobacter pylori SA37A
1345564	bacteria	Eubacteria	Helicobacter pylori	Helicobacter	Helicobacteraceae	Campylobacterales	Epsilonproteobacteria	Campylobacterota	Bacteria								Helicobacter pylori SA162A
1345587	bacteria	Eubacteria	Helicobacter pylori	Helicobacter	Helicobacteraceae	Campylobacterales	Epsilonproteobacteria	Campylobacterota	Bacteria								Helicobacter pylori SA175C
1345538	bacteria	Eubacteria	Helicobacter pylori	Helicobacter	Helicobacteraceae	Campylobacterales	Epsilonproteobacteria	Campylobacterota	Bacteria								Helicobacter pylori SA253A
1379259	bacteria	Eubacteria	Serratia fonticola	Serratia	Yersiniaceae	Enterobacterales	Gammaproteobacteria	Pseudomonadota	Bacteria								Serratia fonticola UTAD54
1345514	bacteria	Eubacteria	Helicobacter pylori	Helicobacter	Helicobacteraceae	Campylobacterales	Epsilonproteobacteria	Campylobacterota	Bacteria								Helicobacter pylori SA34A
1345511	bacteria	Eubacteria	Helicobacter pylori	Helicobacter	Helicobacteraceae	Campylobacterales	Epsilonproteobacteria	Campylobacterota	Bacteria								Helicobacter pylori SA222C
1345504	bacteria	Eubacteria	Helicobacter pylori	Helicobacter	Helicobacteraceae	Campylobacterales	Epsilonproteobacteria	Campylobacterota	Bacteria								Helicobacter pylori SA29A
1345506	bacteria	Eubacteria	Helicobacter pylori	Helicobacter	Helicobacteraceae	Campylobacterales	Epsilonproteobacteria	Campylobacterota	Bacteria								Helicobacter pylori SA30A
1345580	bacteria	Eubacteria	Helicobacter pylori	Helicobacter	Helicobacteraceae	Campylobacterales	Epsilonproteobacteria	Campylobacterota	Bacteria								Helicobacter pylori SA171C
1345527	bacteria	Eubacteria	Helicobacter pylori	Helicobacter	Helicobacteraceae	Campylobacterales	Epsilonproteobacteria	Campylobacterota	Bacteria								Helicobacter pylori SA40C
1345561	bacteria	Eubacteria	Helicobacter pylori	Helicobacter	Helicobacteraceae	Campylobacterales	Epsilonproteobacteria	Campylobacterota	Bacteria								Helicobacter pylori SA160C
1345529	bacteria	Eubacteria	Helicobacter pylori	Helicobacter	Helicobacteraceae	Campylobacterales	Epsilonproteobacteria	Campylobacterota	Bacteria								Helicobacter pylori SA251A
1345560	bacteria	Eubacteria	Helicobacter pylori	Helicobacter	Helicobacteraceae	Campylobacterales	Epsilonproteobacteria	Campylobacterota	Bacteria								Helicobacter pylori SA160A
1305596	bacteria	Eubacteria	Kingella kingae	Kingella	Neisseriaceae	Neisseriales	Betaproteobacteria	Pseudomonadota	Bacteria								Kingella kingae KK141
1305591	bacteria	Eubacteria	Kingella kingae	Kingella	Neisseriaceae	Neisseriales	Betaproteobacteria	Pseudomonadota	Bacteria								Kingella kingae KK88
946483	bacteria	Eubacteria	Candidatus Symbiobacter mobilis	Symbiobacter	Comamonadaceae	Burkholderiales	Betaproteobacteria	Pseudomonadota	Bacteria								Candidatus Symbiobacter mobilis CR
1366052	bacteria	Eubacteria	Limosilactobacillus fermentum	Limosilactobacillus	Lactobacillaceae	Lactobacillales	Bacilli	Bacillota	Bacteria			Terrabacteria group					Limosilactobacillus fermentum MTCC 8711
1395125	bacteria	Eubacteria	Segatella salivae	Segatella	Prevotellaceae	Bacteroidales	Bacteroidia	Bacteroidota	Bacteria			Bacteroidota/Chlorobiota group			FCB group		Segatella salivae F0493
1348338	bacteria	Eubacteria	Leifsonia rubra	Leifsonia	Microbacteriaceae	Micrococcales	Actinomycetes	Actinomycetota	Bacteria			Terrabacteria group					Leifsonia rubra CMS 76R
1303770	bacteria	Eubacteria	Enterococcus faecium	Enterococcus	Enterococcaceae	Lactobacillales	Bacilli	Bacillota	Bacteria			Terrabacteria group					Enterococcus faecium E525
1203633	bacteria	Eubacteria	Propionibacterium sp. KPL2005	Propionibacterium	Propionibacteriaceae	Propionibacteriales	Actinomycetes	Actinomycetota	Bacteria	unclassified Propionibacterium		Terrabacteria group
1203575	bacteria	Eubacteria	Propionibacterium sp. KPL1849	Propionibacterium	Propionibacteriaceae	Propionibacteriales	Actinomycetes	Actinomycetota	Bacteria	unclassified Propionibacterium		Terrabacteria group
1203624	bacteria	Eubacteria	Corynebacterium sp. KPL1995	Corynebacterium	Corynebacteriaceae	Mycobacteriales	Actinomycetes	Actinomycetota	Bacteria	unclassified Corynebacterium		Terrabacteria group
1203564	bacteria	Eubacteria	Corynebacterium sp. KPL1857	Corynebacterium	Corynebacteriaceae	Mycobacteriales	Actinomycetes	Actinomycetota	Bacteria	unclassified Corynebacterium		Terrabacteria group
1203559	bacteria	Eubacteria	Corynebacterium sp. KPL1818	Corynebacterium	Corynebacteriaceae	Mycobacteriales	Actinomycetes	Actinomycetota	Bacteria	unclassified Corynebacterium		Terrabacteria group
1125971	bacteria	Eubacteria	Amycolatopsis orientalis	Amycolatopsis	Pseudonocardiaceae	Pseudonocardiales	Actinomycetes	Actinomycetota	Bacteria			Terrabacteria group					Amycolatopsis orientalis DSM 40040 = KCTC 9412
1235558	bacteria	Eubacteria	Herbaspirillum huttiense	Herbaspirillum	Oxalobacteraceae	Burkholderiales	Betaproteobacteria	Pseudomonadota	Bacteria		Herbaspirillum huttiense subsp. putei						Herbaspirillum huttiense subsp. putei IAM 15032
1217107	bacteria	Eubacteria	Anaplasma phagocytophilum	Anaplasma	Anaplasmataceae	Rickettsiales	Alphaproteobacteria	Pseudomonadota	Bacteria				phagocytophilum group				Anaplasma phagocytophilum str. HGE1
1394624	bacteria	Eubacteria	Vibrio parahaemolyticus	Vibrio	Vibrionaceae	Vibrionales	Gammaproteobacteria	Pseudomonadota	Bacteria				Vibrio harveyi group				Vibrio parahaemolyticus S082
1394623	bacteria	Eubacteria	Vibrio parahaemolyticus	Vibrio	Vibrionaceae	Vibrionales	Gammaproteobacteria	Pseudomonadota	Bacteria				Vibrio harveyi group				Vibrio parahaemolyticus S081
1394619	bacteria	Eubacteria	Vibrio parahaemolyticus	Vibrio	Vibrionaceae	Vibrionales	Gammaproteobacteria	Pseudomonadota	Bacteria				Vibrio harveyi group				Vibrio parahaemolyticus S076
1394614	bacteria	Eubacteria	Vibrio parahaemolyticus	Vibrio	Vibrionaceae	Vibrionales	Gammaproteobacteria	Pseudomonadota	Bacteria				Vibrio harveyi group				Vibrio parahaemolyticus S071
1394609	bacteria	Eubacteria	Vibrio parahaemolyticus	Vibrio	Vibrionaceae	Vibrionales	Gammaproteobacteria	Pseudomonadota	Bacteria				Vibrio harveyi group				Vibrio parahaemolyticus S066
1394605	bacteria	Eubacteria	Vibrio parahaemolyticus	Vibrio	Vibrionaceae	Vibrionales	Gammaproteobacteria	Pseudomonadota	Bacteria				Vibrio harveyi group				Vibrio parahaemolyticus S062
1394601	bacteria	Eubacteria	Vibrio parahaemolyticus	Vibrio	Vibrionaceae	Vibrionales	Gammaproteobacteria	Pseudomonadota	Bacteria				Vibrio harveyi group				Vibrio parahaemolyticus S056
1394596	bacteria	Eubacteria	Vibrio parahaemolyticus	Vibrio	Vibrionaceae	Vibrionales	Gammaproteobacteria	Pseudomonadota	Bacteria				Vibrio harveyi group				Vibrio parahaemolyticus S049
1394591	bacteria	Eubacteria	Vibrio parahaemolyticus	Vibrio	Vibrionaceae	Vibrionales	Gammaproteobacteria	Pseudomonadota	Bacteria				Vibrio harveyi group				Vibrio parahaemolyticus S044
1394582	bacteria	Eubacteria	Vibrio parahaemolyticus	Vibrio	Vibrionaceae	Vibrionales	Gammaproteobacteria	Pseudomonadota	Bacteria				Vibrio harveyi group				Vibrio parahaemolyticus S035
1394577	bacteria	Eubacteria	Vibrio parahaemolyticus	Vibrio	Vibrionaceae	Vibrionales	Gammaproteobacteria	Pseudomonadota	Bacteria				Vibrio harveyi group				Vibrio parahaemolyticus S030
1394576	bacteria	Eubacteria	Vibrio parahaemolyticus	Vibrio	Vibrionaceae	Vibrionales	Gammaproteobacteria	Pseudomonadota	Bacteria				Vibrio harveyi group				Vibrio parahaemolyticus S029
1394572	bacteria	Eubacteria	Vibrio parahaemolyticus	Vibrio	Vibrionaceae	Vibrionales	Gammaproteobacteria	Pseudomonadota	Bacteria				Vibrio harveyi group				Vibrio parahaemolyticus S025
1394568	bacteria	Eubacteria	Vibrio parahaemolyticus	Vibrio	Vibrionaceae	Vibrionales	Gammaproteobacteria	Pseudomonadota	Bacteria				Vibrio harveyi group				Vibrio parahaemolyticus S021
1394567	bacteria	Eubacteria	Vibrio parahaemolyticus	Vibrio	Vibrionaceae	Vibrionales	Gammaproteobacteria	Pseudomonadota	Bacteria				Vibrio harveyi group				Vibrio parahaemolyticus S020
1394562	bacteria	Eubacteria	Vibrio parahaemolyticus	Vibrio	Vibrionaceae	Vibrionales	Gammaproteobacteria	Pseudomonadota	Bacteria				Vibrio harveyi group				Vibrio parahaemolyticus S015
1394558	bacteria	Eubacteria	Vibrio parahaemolyticus	Vibrio	Vibrionaceae	Vibrionales	Gammaproteobacteria	Pseudomonadota	Bacteria				Vibrio harveyi group				Vibrio parahaemolyticus S011
1394553	bacteria	Eubacteria	Vibrio parahaemolyticus	Vibrio	Vibrionaceae	Vibrionales	Gammaproteobacteria	Pseudomonadota	Bacteria				Vibrio harveyi group				Vibrio parahaemolyticus S003
1268319	bacteria	Eubacteria	Proteobacteria bacterium JGI 0001002-H11					Pseudomonadota	Bacteria	unclassified Pseudomonadota
1328426	bacteria	Eubacteria	Klebsiella pneumoniae	Klebsiella	Enterobacteriaceae	Enterobacterales	Gammaproteobacteria	Pseudomonadota	Bacteria	Klebsiella/Raoultella group							Klebsiella pneumoniae BIDMC 40
1328425	bacteria	Eubacteria	Klebsiella pneumoniae	Klebsiella	Enterobacteriaceae	Enterobacterales	Gammaproteobacteria	Pseudomonadota	Bacteria	Klebsiella/Raoultella group							Klebsiella pneumoniae BIDMC 36
1328420	bacteria	Eubacteria	Klebsiella pneumoniae	Klebsiella	Enterobacteriaceae	Enterobacterales	Gammaproteobacteria	Pseudomonadota	Bacteria	Klebsiella/Raoultella group							Klebsiella pneumoniae BIDMC 25
1328419	bacteria	Eubacteria	Klebsiella pneumoniae	Klebsiella	Enterobacteriaceae	Enterobacterales	Gammaproteobacteria	Pseudomonadota	Bacteria	Klebsiella/Raoultella group							Klebsiella pneumoniae BIDMC 24
1328418	bacteria	Eubacteria	Klebsiella pneumoniae	Klebsiella	Enterobacteriaceae	Enterobacterales	Gammaproteobacteria	Pseudomonadota	Bacteria	Klebsiella/Raoultella group							Klebsiella pneumoniae BIDMC 23
1328417	bacteria	Eubacteria	Klebsiella pneumoniae	Klebsiella	Enterobacteriaceae	Enterobacterales	Gammaproteobacteria	Pseudomonadota	Bacteria	Klebsiella/Raoultella group							Klebsiella pneumoniae BIDMC 22
1328416	bacteria	Eubacteria	Klebsiella pneumoniae	Klebsiella	Enterobacteriaceae	Enterobacterales	Gammaproteobacteria	Pseudomonadota	Bacteria	Klebsiella/Raoultella group							Klebsiella pneumoniae BIDMC 21
244366	bacteria	Eubacteria	Klebsiella variicola	Klebsiella	Enterobacteriaceae	Enterobacterales	Gammaproteobacteria	Pseudomonadota	Bacteria	Klebsiella/Raoultella group
1328393	bacteria	Eubacteria	Klebsiella pneumoniae	Klebsiella	Enterobacteriaceae	Enterobacterales	Gammaproteobacteria	Pseudomonadota	Bacteria	Klebsiella/Raoultella group							Klebsiella pneumoniae UCICRE 7
1328390	bacteria	Eubacteria	Klebsiella pneumoniae	Klebsiella	Enterobacteriaceae	Enterobacterales	Gammaproteobacteria	Pseudomonadota	Bacteria	Klebsiella/Raoultella group							Klebsiella pneumoniae UCICRE 2
1328380	bacteria	Eubacteria	Klebsiella pneumoniae	Klebsiella	Enterobacteriaceae	Enterobacterales	Gammaproteobacteria	Pseudomonadota	Bacteria	Klebsiella/Raoultella group							Klebsiella pneumoniae MGH 48
1328378	bacteria	Eubacteria	Klebsiella pneumoniae	Klebsiella	Enterobacteriaceae	Enterobacterales	Gammaproteobacteria	Pseudomonadota	Bacteria	Klebsiella/Raoultella group							Klebsiella pneumoniae MGH 46
1329834	bacteria	Eubacteria	Enterobacter sp. MGH 38	Enterobacter	Enterobacteriaceae	Enterobacterales	Gammaproteobacteria	Pseudomonadota	Bacteria	unclassified Enterobacter cloacae complex			Enterobacter cloacae complex
1328429	bacteria	Eubacteria	Klebsiella oxytoca	Klebsiella	Enterobacteriaceae	Enterobacterales	Gammaproteobacteria	Pseudomonadota	Bacteria	Klebsiella/Raoultella group							Klebsiella oxytoca MGH 28
1329827	bacteria	Eubacteria	Enterobacter sp. MGH 23	Enterobacter	Enterobacteriaceae	Enterobacterales	Gammaproteobacteria	Pseudomonadota	Bacteria	unclassified Enterobacter cloacae complex			Enterobacter cloacae complex
1328363	bacteria	Eubacteria	Klebsiella pneumoniae	Klebsiella	Enterobacteriaceae	Enterobacterales	Gammaproteobacteria	Pseudomonadota	Bacteria	Klebsiella/Raoultella group							Klebsiella pneumoniae MGH 18
1172566	archaea	Archaeabacteria	Natrinema sp. J7-1	Natrinema	Natrialbaceae	Natrialbales	Halobacteria	Euryarchaeota	Archaea	unclassified Natrinema		Stenosarchaea group
1385727	bacteria	Eubacteria	Bacillus velezensis	Bacillus	Bacillaceae	Bacillales	Bacilli	Bacillota	Bacteria			Terrabacteria group	Bacillus subtilis group				Bacillus velezensis NAU-B3																							Bacillus amyloliquefaciens group
1341643	bacteria	Eubacteria	Yersinia wautersii	Yersinia	Yersiniaceae	Enterobacterales	Gammaproteobacteria	Pseudomonadota	Bacteria				Yersinia pseudotuberculosis complex
1347340	bacteria	Eubacteria	Campylobacter jejuni	Campylobacter	Campylobacteraceae	Campylobacterales	Epsilonproteobacteria	Campylobacterota	Bacteria								Campylobacter jejuni 4031
1417796	bacteria	Eubacteria	Escherichia coli	Escherichia	Enterobacteriaceae	Enterobacterales	Gammaproteobacteria	Pseudomonadota	Bacteria								Escherichia coli LAU-EC10
1415760	bacteria	Eubacteria	Streptococcus pseudopneumoniae	Streptococcus	Streptococcaceae	Lactobacillales	Bacilli	Bacillota	Bacteria			Terrabacteria group					Streptococcus pseudopneumoniae 1321
1415765	bacteria	Eubacteria	Streptococcus mitis	Streptococcus	Streptococcaceae	Lactobacillales	Bacilli	Bacillota	Bacteria			Terrabacteria group					Streptococcus mitis 21/39
1431713	bacteria	Eubacteria	Pseudomonas aeruginosa	Pseudomonas	Pseudomonadaceae	Pseudomonadales	Gammaproteobacteria	Pseudomonadota	Bacteria				Pseudomonas aeruginosa group				Pseudomonas aeruginosa VRFPA07
1405293	bacteria	Eubacteria	Escherichia coli	Escherichia	Enterobacteriaceae	Enterobacterales	Gammaproteobacteria	Pseudomonadota	Bacteria								Escherichia coli ATCC BAA-2209
1329901	bacteria	Eubacteria	Salmonella enterica	Salmonella	Enterobacteriaceae	Enterobacterales	Gammaproteobacteria	Pseudomonadota	Bacteria	Salmonella enterica subsp. enterica serovar Infantis	Salmonella enterica subsp. enterica						Salmonella enterica subsp. enterica serovar Infantis str. 119944
1220591	bacteria	Eubacteria	Bacillus sonorensis	Bacillus	Bacillaceae	Bacillales	Bacilli	Bacillota	Bacteria			Terrabacteria group	Bacillus subtilis group				Bacillus sonorensis NBRC 101234 = KCTC 13918
1331248	bacteria	Eubacteria	Bordetella pertussis	Bordetella	Alcaligenaceae	Burkholderiales	Betaproteobacteria	Pseudomonadota	Bacteria								Bordetella pertussis 2356847
1331249	bacteria	Eubacteria	Bordetella pertussis	Bordetella	Alcaligenaceae	Burkholderiales	Betaproteobacteria	Pseudomonadota	Bacteria								Bordetella pertussis 2371640
1331282	bacteria	Eubacteria	Bordetella pertussis	Bordetella	Alcaligenaceae	Burkholderiales	Betaproteobacteria	Pseudomonadota	Bacteria								Bordetella pertussis CHLA-15
1331283	bacteria	Eubacteria	Bordetella pertussis	Bordetella	Alcaligenaceae	Burkholderiales	Betaproteobacteria	Pseudomonadota	Bacteria								Bordetella pertussis CHLA-20
1331266	bacteria	Eubacteria	Bordetella pertussis	Bordetella	Alcaligenaceae	Burkholderiales	Betaproteobacteria	Pseudomonadota	Bacteria								Bordetella pertussis H921
1331285	bacteria	Eubacteria	Bordetella pertussis	Bordetella	Alcaligenaceae	Burkholderiales	Betaproteobacteria	Pseudomonadota	Bacteria								Bordetella pertussis STO1-CHLA-0006
1331278	bacteria	Eubacteria	Bordetella pertussis	Bordetella	Alcaligenaceae	Burkholderiales	Betaproteobacteria	Pseudomonadota	Bacteria								Bordetella pertussis STO1-CHOC-0018
1331275	bacteria	Eubacteria	Bordetella pertussis	Bordetella	Alcaligenaceae	Burkholderiales	Betaproteobacteria	Pseudomonadota	Bacteria								Bordetella pertussis STO1-CNMC-0004
1410669	bacteria	Eubacteria	Pseudomonas putida	Pseudomonas	Pseudomonadaceae	Pseudomonadales	Gammaproteobacteria	Pseudomonadota	Bacteria				Pseudomonas putida group				Pseudomonas putida OUS82
1280974	bacteria	Eubacteria	Escherichia coli	Escherichia	Enterobacteriaceae	Enterobacterales	Gammaproteobacteria	Pseudomonadota	Bacteria								Escherichia coli HVH 23 (4-6066488)
1203553	bacteria	Eubacteria	Staphylococcus aureus	Staphylococcus	Staphylococcaceae	Bacillales	Bacilli	Bacillota	Bacteria			Terrabacteria group					Staphylococcus aureus subsp. aureus KPL1845
1073375	bacteria	Eubacteria	Mediterraneibacter gnavus	Mediterraneibacter	Lachnospiraceae	Eubacteriales	Clostridia	Bacillota	Bacteria			Terrabacteria group					Mediterraneibacter gnavus CC55_001C
1415630	bacteria	Eubacteria	Pseudomonas sp. TKP	Pseudomonas	Pseudomonadaceae	Pseudomonadales	Gammaproteobacteria	Pseudomonadota	Bacteria	unclassified Pseudomonas
1435377	archaea	Archaeabacteria	Sulfolobus acidocaldarius	Sulfolobus	Sulfolobaceae	Sulfolobales	Thermoprotei	Thermoproteota	Archaea			TACK group					Sulfolobus acidocaldarius SUSAZ
1405295	bacteria	Eubacteria	Escherichia coli	Escherichia	Enterobacteriaceae	Enterobacterales	Gammaproteobacteria	Pseudomonadota	Bacteria								Escherichia coli ATCC BAA-2219
1403939	bacteria	Eubacteria	Actinomyces urogenitalis	Actinomyces	Actinomycetaceae	Actinomycetales	Actinomycetes	Actinomycetota	Bacteria			Terrabacteria group					Actinomyces urogenitalis DORA_12
1403945	bacteria	Eubacteria	Negativicoccus succinicivorans	Negativicoccus	Veillonellaceae	Veillonellales	Negativicutes	Bacillota	Bacteria			Terrabacteria group					Negativicoccus succinicivorans DORA_17_25
1403948	bacteria	Eubacteria	Varibaculum cambriense	Varibaculum	Actinomycetaceae	Actinomycetales	Actinomycetes	Actinomycetota	Bacteria			Terrabacteria group					Varibaculum cambriense DORA_20
1403933	bacteria	Eubacteria	Veillonella sp. DORA_B_18_19_23	Veillonella	Veillonellaceae	Veillonellales	Negativicutes	Bacillota	Bacteria	unclassified Veillonella		Terrabacteria group
1403943	bacteria	Eubacteria	Escherichia coli	Escherichia	Enterobacteriaceae	Enterobacterales	Gammaproteobacteria	Pseudomonadota	Bacteria								Escherichia coli DORA_A_5_14_21
1408272	bacteria	Eubacteria	Pseudomonas aeruginosa	Pseudomonas	Pseudomonadaceae	Pseudomonadales	Gammaproteobacteria	Pseudomonadota	Bacteria				Pseudomonas aeruginosa group				Pseudomonas aeruginosa LES431
176102	bacteria	Eubacteria	Pseudoalteromonas agarivorans	Pseudoalteromonas	Pseudoalteromonadaceae	Alteromonadales	Gammaproteobacteria	Pseudomonadota	Bacteria
1232439	bacteria	Eubacteria	Clostridiales bacterium VE202-03			Eubacteriales	Clostridia	Bacillota	Bacteria	unclassified Eubacteriales		Terrabacteria group
1232447	bacteria	Eubacteria	Clostridiales bacterium VE202-09			Eubacteriales	Clostridia	Bacillota	Bacteria	unclassified Eubacteriales		Terrabacteria group
1232446	bacteria	Eubacteria	Clostridiales bacterium VE202-18			Eubacteriales	Clostridia	Bacillota	Bacteria	unclassified Eubacteriales		Terrabacteria group
1232458	bacteria	Eubacteria	Clostridiales bacterium VE202-29			Eubacteriales	Clostridia	Bacillota	Bacteria	unclassified Eubacteriales		Terrabacteria group
1338505	bacteria	Eubacteria	Mycobacterium tuberculosis	Mycobacterium	Mycobacteriaceae	Mycobacteriales	Actinomycetes	Actinomycetota	Bacteria			Terrabacteria group	Mycobacterium tuberculosis complex				Mycobacterium tuberculosis OM-V02_005
1344956	bacteria	Eubacteria	Microbacterium sp. TS-1	Microbacterium	Microbacteriaceae	Micrococcales	Actinomycetes	Actinomycetota	Bacteria	unclassified Microbacterium		Terrabacteria group
1404262	bacteria	Eubacteria	Escherichia coli	Escherichia	Enterobacteriaceae	Enterobacterales	Gammaproteobacteria	Pseudomonadota	Bacteria								Escherichia coli ATCC BAA-2193
1404261	bacteria	Eubacteria	Escherichia coli	Escherichia	Enterobacteriaceae	Enterobacterales	Gammaproteobacteria	Pseudomonadota	Bacteria								Escherichia coli ATCC BAA-2192
1435044	bacteria	Eubacteria	Pseudomonas monteilii	Pseudomonas	Pseudomonadaceae	Pseudomonadales	Gammaproteobacteria	Pseudomonadota	Bacteria				Pseudomonas putida group				Pseudomonas monteilii SB3078
1427342	bacteria	Eubacteria	Pseudomonas aeruginosa	Pseudomonas	Pseudomonadaceae	Pseudomonadales	Gammaproteobacteria	Pseudomonadota	Bacteria				Pseudomonas aeruginosa group				Pseudomonas aeruginosa SCV20265
1411148	bacteria	Eubacteria	Tannerella serpentiformis	Tannerella	Tannerellaceae	Bacteroidales	Bacteroidia	Bacteroidota	Bacteria			Bacteroidota/Chlorobiota group			FCB group
1161427	bacteria	Eubacteria	Streptococcus agalactiae	Streptococcus	Streptococcaceae	Lactobacillales	Bacilli	Bacillota	Bacteria			Terrabacteria group					Streptococcus agalactiae BV3L5
1410950	bacteria	Eubacteria	Tannerella serpentiformis	Tannerella	Tannerellaceae	Bacteroidales	Bacteroidia	Bacteroidota	Bacteria			Bacteroidota/Chlorobiota group			FCB group
1033993	bacteria	Eubacteria	Pseudomonas sp. MOIL14HWK12:I1	Pseudomonas	Pseudomonadaceae	Pseudomonadales	Gammaproteobacteria	Pseudomonadota	Bacteria	unclassified Pseudomonas
1111732	bacteria	Eubacteria	Ignatzschineria larvae	Ignatzschineria	Ignatzschineriaceae	Cardiobacteriales	Gammaproteobacteria	Pseudomonadota	Bacteria								Ignatzschineria larvae DSM 13226
1432058	bacteria	Eubacteria	Mycobacterium tuberculosis	Mycobacterium	Mycobacteriaceae	Mycobacteriales	Actinomycetes	Actinomycetota	Bacteria			Terrabacteria group	Mycobacterium tuberculosis complex				Mycobacterium tuberculosis HM
985259	bacteria	Eubacteria	Psychrobacter sp. TB47	Psychrobacter	Moraxellaceae	Moraxellales	Gammaproteobacteria	Pseudomonadota	Bacteria	unclassified Psychrobacter
1435356	bacteria	Eubacteria	Rhodococcus pyridinivorans	Rhodococcus	Nocardiaceae	Mycobacteriales	Actinomycetes	Actinomycetota	Bacteria			Terrabacteria group					Rhodococcus pyridinivorans SB3094
1423144	bacteria	Eubacteria	Phaeobacter gallaeciensis	Phaeobacter	Roseobacteraceae	Rhodobacterales	Alphaproteobacteria	Pseudomonadota	Bacteria								Phaeobacter gallaeciensis DSM 26640
1412834	bacteria	Eubacteria	Escherichia coli	Escherichia	Enterobacteriaceae	Enterobacterales	Gammaproteobacteria	Pseudomonadota	Bacteria								Escherichia coli FAP1
1423889	bacteria	Eubacteria	Xanthomonas oryzae	Xanthomonas	Xanthomonadaceae	Xanthomonadales	Gammaproteobacteria	Pseudomonadota	Bacteria	Xanthomonas oryzae pv. oryzae							Xanthomonas oryzae pv. oryzae NAI8
494416	bacteria	Eubacteria	Psychrobacter sp. TB15	Psychrobacter	Moraxellaceae	Moraxellales	Gammaproteobacteria	Pseudomonadota	Bacteria	unclassified Psychrobacter
1330537	bacteria	Eubacteria	Yersinia pestis	Yersinia	Yersiniaceae	Enterobacterales	Gammaproteobacteria	Pseudomonadota	Bacteria				Yersinia pseudotuberculosis complex				Yersinia pestis 24H
570924	bacteria	Eubacteria	Thermus sp. NMX2.A1	Thermus	Thermaceae	Thermales	Deinococci	Deinococcota	Bacteria	unclassified Thermus		Terrabacteria group
3747	plant	Plantae	Fragaria x ananassa	Fragaria	Rosaceae	Rosales	Magnoliopsida	Streptophyta	Eukaryota			fabids			rosids			Potentilleae	Pentapetalae	Gunneridae	eudicotyledons	Mesangiospermae	Spermatophyta	Euphyllophyta	Tracheophyta	Embryophyta	Streptophytina	Plantae								Rosoideae
1437113	bacteria	Eubacteria	Campylobacter jejuni	Campylobacter	Campylobacteraceae	Campylobacterales	Epsilonproteobacteria	Campylobacterota	Bacteria	Campylobacter jejuni subsp. jejuni 81-176-UMCW9	Campylobacter jejuni subsp. jejuni						Campylobacter jejuni subsp. jejuni 81-176
1409528	bacteria	Eubacteria	Staphylococcus aureus	Staphylococcus	Staphylococcaceae	Bacillales	Bacilli	Bacillota	Bacteria			Terrabacteria group					Staphylococcus aureus HOAG6034
1409489	bacteria	Eubacteria	Staphylococcus aureus	Staphylococcus	Staphylococcaceae	Bacillales	Bacilli	Bacillota	Bacteria			Terrabacteria group					Staphylococcus aureus COAS6004
1409441	bacteria	Eubacteria	Staphylococcus aureus	Staphylococcus	Staphylococcaceae	Bacillales	Bacilli	Bacillota	Bacteria			Terrabacteria group					Staphylococcus aureus AMMC6073
1409435	bacteria	Eubacteria	Staphylococcus aureus	Staphylococcus	Staphylococcaceae	Bacillales	Bacilli	Bacillota	Bacteria			Terrabacteria group					Staphylococcus aureus OCMM6047
1409415	bacteria	Eubacteria	Staphylococcus aureus	Staphylococcus	Staphylococcaceae	Bacillales	Bacilli	Bacillota	Bacteria			Terrabacteria group					Staphylococcus aureus PLAC6019
1409412	bacteria	Eubacteria	Staphylococcus aureus	Staphylococcus	Staphylococcaceae	Bacillales	Bacilli	Bacillota	Bacteria			Terrabacteria group					Staphylococcus aureus TUSH6001
1409404	bacteria	Eubacteria	Staphylococcus aureus	Staphylococcus	Staphylococcaceae	Bacillales	Bacilli	Bacillota	Bacteria			Terrabacteria group					Staphylococcus aureus HOAG6059
1409399	bacteria	Eubacteria	Staphylococcus aureus	Staphylococcus	Staphylococcaceae	Bacillales	Bacilli	Bacillota	Bacteria			Terrabacteria group					Staphylococcus aureus SMMC6051
1409384	bacteria	Eubacteria	Staphylococcus aureus	Staphylococcus	Staphylococcaceae	Bacillales	Bacilli	Bacillota	Bacteria			Terrabacteria group					Staphylococcus aureus SJUD6064
1409364	bacteria	Eubacteria	Staphylococcus aureus	Staphylococcus	Staphylococcaceae	Bacillales	Bacilli	Bacillota	Bacteria			Terrabacteria group					Staphylococcus aureus GGMC6008
1409365	bacteria	Eubacteria	Staphylococcus aureus	Staphylococcus	Staphylococcaceae	Bacillales	Bacilli	Bacillota	Bacteria			Terrabacteria group					Staphylococcus aureus SJOS6053
1409372	bacteria	Eubacteria	Staphylococcus aureus	Staphylococcus	Staphylococcaceae	Bacillales	Bacilli	Bacillota	Bacteria			Terrabacteria group					Staphylococcus aureus CHAP6049
1409379	bacteria	Eubacteria	Staphylococcus aureus	Staphylococcus	Staphylococcaceae	Bacillales	Bacilli	Bacillota	Bacteria			Terrabacteria group					Staphylococcus aureus SMMC0005
1409385	bacteria	Eubacteria	Staphylococcus aureus	Staphylococcus	Staphylococcaceae	Bacillales	Bacilli	Bacillota	Bacteria			Terrabacteria group					Staphylococcus aureus SJUD6053
1409392	bacteria	Eubacteria	Staphylococcus aureus	Staphylococcus	Staphylococcaceae	Bacillales	Bacilli	Bacillota	Bacteria			Terrabacteria group					Staphylococcus aureus HOAG6057
1409400	bacteria	Eubacteria	Staphylococcus aureus	Staphylococcus	Staphylococcaceae	Bacillales	Bacilli	Bacillota	Bacteria			Terrabacteria group					Staphylococcus aureus WMCS6016
1409408	bacteria	Eubacteria	Staphylococcus aureus	Staphylococcus	Staphylococcaceae	Bacillales	Bacilli	Bacillota	Bacteria			Terrabacteria group					Staphylococcus aureus UCIM6018
1409418	bacteria	Eubacteria	Staphylococcus aureus	Staphylococcus	Staphylococcaceae	Bacillales	Bacilli	Bacillota	Bacteria			Terrabacteria group					Staphylococcus aureus CHOC6056
1409419	bacteria	Eubacteria	Staphylococcus aureus	Staphylococcus	Staphylococcaceae	Bacillales	Bacilli	Bacillota	Bacteria			Terrabacteria group					Staphylococcus aureus COAS6038
1409424	bacteria	Eubacteria	Staphylococcus aureus	Staphylococcus	Staphylococcaceae	Bacillales	Bacilli	Bacillota	Bacteria			Terrabacteria group					Staphylococcus aureus SJUD6072
1409425	bacteria	Eubacteria	Staphylococcus aureus	Staphylococcus	Staphylococcaceae	Bacillales	Bacilli	Bacillota	Bacteria			Terrabacteria group					Staphylococcus aureus SJUD6074
1409432	bacteria	Eubacteria	Staphylococcus aureus	Staphylococcus	Staphylococcaceae	Bacillales	Bacilli	Bacillota	Bacteria			Terrabacteria group					Staphylococcus aureus LPIH6021
1409433	bacteria	Eubacteria	Staphylococcus aureus	Staphylococcus	Staphylococcaceae	Bacillales	Bacilli	Bacillota	Bacteria			Terrabacteria group					Staphylococcus aureus OCMM6045
1409439	bacteria	Eubacteria	Staphylococcus aureus	Staphylococcus	Staphylococcaceae	Bacillales	Bacilli	Bacillota	Bacteria			Terrabacteria group					Staphylococcus aureus AMMC6071
1409445	bacteria	Eubacteria	Staphylococcus aureus	Staphylococcus	Staphylococcaceae	Bacillales	Bacilli	Bacillota	Bacteria			Terrabacteria group					Staphylococcus aureus LAMC0047
1409451	bacteria	Eubacteria	Staphylococcus aureus	Staphylococcus	Staphylococcaceae	Bacillales	Bacilli	Bacillota	Bacteria			Terrabacteria group					Staphylococcus aureus SMMC6097
1409456	bacteria	Eubacteria	Staphylococcus aureus	Staphylococcus	Staphylococcaceae	Bacillales	Bacilli	Bacillota	Bacteria			Terrabacteria group					Staphylococcus aureus SJOS6003
1409461	bacteria	Eubacteria	Staphylococcus aureus	Staphylococcus	Staphylococcaceae	Bacillales	Bacilli	Bacillota	Bacteria			Terrabacteria group					Staphylococcus aureus AMMC6002
1409466	bacteria	Eubacteria	Staphylococcus aureus	Staphylococcus	Staphylococcaceae	Bacillales	Bacilli	Bacillota	Bacteria			Terrabacteria group					Staphylococcus aureus SJOS6016
1409471	bacteria	Eubacteria	Staphylococcus aureus	Staphylococcus	Staphylococcaceae	Bacillales	Bacilli	Bacillota	Bacteria			Terrabacteria group					Staphylococcus aureus SCLE6003
1409476	bacteria	Eubacteria	Staphylococcus aureus	Staphylococcus	Staphylococcaceae	Bacillales	Bacilli	Bacillota	Bacteria			Terrabacteria group					Staphylococcus aureus OCMM6003
1409481	bacteria	Eubacteria	Staphylococcus aureus	Staphylococcus	Staphylococcaceae	Bacillales	Bacilli	Bacillota	Bacteria			Terrabacteria group					Staphylococcus aureus LAMC0013
1409490	bacteria	Eubacteria	Staphylococcus aureus	Staphylococcus	Staphylococcaceae	Bacillales	Bacilli	Bacillota	Bacteria			Terrabacteria group					Staphylococcus aureus HBHO6002
1409493	bacteria	Eubacteria	Staphylococcus aureus	Staphylococcus	Staphylococcaceae	Bacillales	Bacilli	Bacillota	Bacteria			Terrabacteria group					Staphylococcus aureus AMMC6012
1409497	bacteria	Eubacteria	Staphylococcus aureus	Staphylococcus	Staphylococcaceae	Bacillales	Bacilli	Bacillota	Bacteria			Terrabacteria group					Staphylococcus aureus SJOS6022
1409498	bacteria	Eubacteria	Staphylococcus aureus	Staphylococcus	Staphylococcaceae	Bacillales	Bacilli	Bacillota	Bacteria			Terrabacteria group					Staphylococcus aureus SJOS6027
1409502	bacteria	Eubacteria	Staphylococcus aureus	Staphylococcus	Staphylococcaceae	Bacillales	Bacilli	Bacillota	Bacteria			Terrabacteria group					Staphylococcus aureus KINW6002
1409503	bacteria	Eubacteria	Staphylococcus aureus	Staphylococcus	Staphylococcaceae	Bacillales	Bacilli	Bacillota	Bacteria			Terrabacteria group					Staphylococcus aureus SCOA6006
1409514	bacteria	Eubacteria	Staphylococcus aureus	Staphylococcus	Staphylococcaceae	Bacillales	Bacilli	Bacillota	Bacteria			Terrabacteria group					Staphylococcus aureus KINW6003
1409527	bacteria	Eubacteria	Staphylococcus aureus	Staphylococcus	Staphylococcaceae	Bacillales	Bacilli	Bacillota	Bacteria			Terrabacteria group					Staphylococcus aureus SMMC6022
1409534	bacteria	Eubacteria	Staphylococcus aureus	Staphylococcus	Staphylococcaceae	Bacillales	Bacilli	Bacillota	Bacteria			Terrabacteria group					Staphylococcus aureus SJUD6040
1409539	bacteria	Eubacteria	Staphylococcus aureus	Staphylococcus	Staphylococcaceae	Bacillales	Bacilli	Bacillota	Bacteria			Terrabacteria group					Staphylococcus aureus SJUD6041
1409547	bacteria	Eubacteria	Staphylococcus aureus	Staphylococcus	Staphylococcaceae	Bacillales	Bacilli	Bacillota	Bacteria			Terrabacteria group					Staphylococcus aureus MISS6027
1409557	bacteria	Eubacteria	Staphylococcus aureus	Staphylococcus	Staphylococcaceae	Bacillales	Bacilli	Bacillota	Bacteria			Terrabacteria group					Staphylococcus aureus KINW6016
1409563	bacteria	Eubacteria	Staphylococcus aureus	Staphylococcus	Staphylococcaceae	Bacillales	Bacilli	Bacillota	Bacteria			Terrabacteria group					Staphylococcus aureus SJOS6124
1409571	bacteria	Eubacteria	Staphylococcus aureus	Staphylococcus	Staphylococcaceae	Bacillales	Bacilli	Bacillota	Bacteria			Terrabacteria group					Staphylococcus aureus SJUD6107
1409577	bacteria	Eubacteria	Staphylococcus aureus	Staphylococcus	Staphylococcaceae	Bacillales	Bacilli	Bacillota	Bacteria			Terrabacteria group					Staphylococcus aureus SJUD6109
1409582	bacteria	Eubacteria	Staphylococcus aureus	Staphylococcus	Staphylococcaceae	Bacillales	Bacilli	Bacillota	Bacteria			Terrabacteria group					Staphylococcus aureus COAS6060
1409583	bacteria	Eubacteria	Staphylococcus aureus	Staphylococcus	Staphylococcaceae	Bacillales	Bacilli	Bacillota	Bacteria			Terrabacteria group					Staphylococcus aureus COAS6059
1409589	bacteria	Eubacteria	Staphylococcus aureus	Staphylococcus	Staphylococcaceae	Bacillales	Bacilli	Bacillota	Bacteria			Terrabacteria group					Staphylococcus aureus OCMM6067
1409590	bacteria	Eubacteria	Staphylococcus aureus	Staphylococcus	Staphylococcaceae	Bacillales	Bacilli	Bacillota	Bacteria			Terrabacteria group					Staphylococcus aureus OCMM6066
1409594	bacteria	Eubacteria	Staphylococcus aureus	Staphylococcus	Staphylococcaceae	Bacillales	Bacilli	Bacillota	Bacteria			Terrabacteria group					Staphylococcus aureus UCIM6069
1409596	bacteria	Eubacteria	Staphylococcus aureus	Staphylococcus	Staphylococcaceae	Bacillales	Bacilli	Bacillota	Bacteria			Terrabacteria group					Staphylococcus aureus SJOS6144
1409617	bacteria	Eubacteria	Staphylococcus aureus	Staphylococcus	Staphylococcaceae	Bacillales	Bacilli	Bacillota	Bacteria			Terrabacteria group					Staphylococcus aureus WMCA6025
1409625	bacteria	Eubacteria	Staphylococcus aureus	Staphylococcus	Staphylococcaceae	Bacillales	Bacilli	Bacillota	Bacteria			Terrabacteria group					Staphylococcus aureus UCIM6084
1409632	bacteria	Eubacteria	Staphylococcus aureus	Staphylococcus	Staphylococcaceae	Bacillales	Bacilli	Bacillota	Bacteria			Terrabacteria group					Staphylococcus aureus FVRH6035
1409638	bacteria	Eubacteria	Staphylococcus aureus	Staphylococcus	Staphylococcaceae	Bacillales	Bacilli	Bacillota	Bacteria			Terrabacteria group					Staphylococcus aureus AMMC6119
1409644	bacteria	Eubacteria	Staphylococcus aureus	Staphylococcus	Staphylococcaceae	Bacillales	Bacilli	Bacillota	Bacteria			Terrabacteria group					Staphylococcus aureus MISS6057
1409649	bacteria	Eubacteria	Staphylococcus aureus	Staphylococcus	Staphylococcaceae	Bacillales	Bacilli	Bacillota	Bacteria			Terrabacteria group					Staphylococcus aureus SCLE6032
1409655	bacteria	Eubacteria	Staphylococcus aureus	Staphylococcus	Staphylococcaceae	Bacillales	Bacilli	Bacillota	Bacteria			Terrabacteria group					Staphylococcus aureus OCMM6096
1409660	bacteria	Eubacteria	Staphylococcus aureus	Staphylococcus	Staphylococcaceae	Bacillales	Bacilli	Bacillota	Bacteria			Terrabacteria group					Staphylococcus aureus WMCS6087
1409665	bacteria	Eubacteria	Staphylococcus aureus	Staphylococcus	Staphylococcaceae	Bacillales	Bacilli	Bacillota	Bacteria			Terrabacteria group					Staphylococcus aureus UCIM6106
1409676	bacteria	Eubacteria	Staphylococcus aureus	Staphylococcus	Staphylococcaceae	Bacillales	Bacilli	Bacillota	Bacteria			Terrabacteria group					Staphylococcus aureus UCIM6115
1409677	bacteria	Eubacteria	Staphylococcus aureus	Staphylococcus	Staphylococcaceae	Bacillales	Bacilli	Bacillota	Bacteria			Terrabacteria group					Staphylococcus aureus UCIM6119
1409678	bacteria	Eubacteria	Staphylococcus aureus	Staphylococcus	Staphylococcaceae	Bacillales	Bacilli	Bacillota	Bacteria			Terrabacteria group					Staphylococcus aureus KINW6040
1409679	bacteria	Eubacteria	Staphylococcus lugdunensis	Staphylococcus	Staphylococcaceae	Bacillales	Bacilli	Bacillota	Bacteria			Terrabacteria group					Staphylococcus lugdunensis UCIM6116
1409688	bacteria	Eubacteria	Staphylococcus aureus	Staphylococcus	Staphylococcaceae	Bacillales	Bacilli	Bacillota	Bacteria			Terrabacteria group					Staphylococcus aureus UCIM6123
1409690	bacteria	Eubacteria	Staphylococcus aureus	Staphylococcus	Staphylococcaceae	Bacillales	Bacilli	Bacillota	Bacteria			Terrabacteria group					Staphylococcus aureus OCMM6117
1409696	bacteria	Eubacteria	Staphylococcus aureus	Staphylococcus	Staphylococcaceae	Bacillales	Bacilli	Bacillota	Bacteria			Terrabacteria group					Staphylococcus aureus MISS6080
1409699	bacteria	Eubacteria	Staphylococcus aureus	Staphylococcus	Staphylococcaceae	Bacillales	Bacilli	Bacillota	Bacteria			Terrabacteria group					Staphylococcus aureus WMCA6092
1409708	bacteria	Eubacteria	Staphylococcus aureus	Staphylococcus	Staphylococcaceae	Bacillales	Bacilli	Bacillota	Bacteria			Terrabacteria group					Staphylococcus aureus PLAC6043
1409715	bacteria	Eubacteria	Staphylococcus aureus	Staphylococcus	Staphylococcaceae	Bacillales	Bacilli	Bacillota	Bacteria			Terrabacteria group					Staphylococcus aureus COAS6114
1409722	bacteria	Eubacteria	Staphylococcus aureus	Staphylococcus	Staphylococcaceae	Bacillales	Bacilli	Bacillota	Bacteria			Terrabacteria group					Staphylococcus aureus GGMC6036
1409731	bacteria	Eubacteria	Staphylococcus aureus	Staphylococcus	Staphylococcaceae	Bacillales	Bacilli	Bacillota	Bacteria			Terrabacteria group					Staphylococcus aureus WAMC6071
1409738	bacteria	Eubacteria	Staphylococcus aureus	Staphylococcus	Staphylococcaceae	Bacillales	Bacilli	Bacillota	Bacteria			Terrabacteria group					Staphylococcus aureus UCIM6144
1409774	bacteria	Eubacteria	Staphylococcus aureus	Staphylococcus	Staphylococcaceae	Bacillales	Bacilli	Bacillota	Bacteria			Terrabacteria group					Staphylococcus aureus GGMC6043
1409782	bacteria	Eubacteria	Staphylococcus aureus	Staphylococcus	Staphylococcaceae	Bacillales	Bacilli	Bacillota	Bacteria			Terrabacteria group					Staphylococcus aureus CHAP6022
1388563	bacteria	Eubacteria	Staphylococcus aureus	Staphylococcus	Staphylococcaceae	Bacillales	Bacilli	Bacillota	Bacteria			Terrabacteria group					Staphylococcus aureus M0744
1388568	bacteria	Eubacteria	Staphylococcus aureus	Staphylococcus	Staphylococcaceae	Bacillales	Bacilli	Bacillota	Bacteria			Terrabacteria group					Staphylococcus aureus M0773
1388569	bacteria	Eubacteria	Staphylococcus aureus	Staphylococcus	Staphylococcaceae	Bacillales	Bacilli	Bacillota	Bacteria			Terrabacteria group					Staphylococcus aureus M0774
1388574	bacteria	Eubacteria	Staphylococcus aureus	Staphylococcus	Staphylococcaceae	Bacillales	Bacilli	Bacillota	Bacteria			Terrabacteria group					Staphylococcus aureus M0782
1388575	bacteria	Eubacteria	Staphylococcus aureus	Staphylococcus	Staphylococcaceae	Bacillales	Bacilli	Bacillota	Bacteria			Terrabacteria group					Staphylococcus aureus M0783
1388579	bacteria	Eubacteria	Staphylococcus aureus	Staphylococcus	Staphylococcaceae	Bacillales	Bacilli	Bacillota	Bacteria			Terrabacteria group					Staphylococcus aureus M0788
1388580	bacteria	Eubacteria	Staphylococcus aureus	Staphylococcus	Staphylococcaceae	Bacillales	Bacilli	Bacillota	Bacteria			Terrabacteria group					Staphylococcus aureus M0789
1388585	bacteria	Eubacteria	Staphylococcus aureus	Staphylococcus	Staphylococcaceae	Bacillales	Bacilli	Bacillota	Bacteria			Terrabacteria group					Staphylococcus aureus M0796
1388590	bacteria	Eubacteria	Staphylococcus aureus	Staphylococcus	Staphylococcaceae	Bacillales	Bacilli	Bacillota	Bacteria			Terrabacteria group					Staphylococcus aureus M0804
1388596	bacteria	Eubacteria	Staphylococcus aureus	Staphylococcus	Staphylococcaceae	Bacillales	Bacilli	Bacillota	Bacteria			Terrabacteria group					Staphylococcus aureus M0810
1388601	bacteria	Eubacteria	Staphylococcus aureus	Staphylococcus	Staphylococcaceae	Bacillales	Bacilli	Bacillota	Bacteria			Terrabacteria group					Staphylococcus aureus M0818
1388606	bacteria	Eubacteria	Staphylococcus aureus	Staphylococcus	Staphylococcaceae	Bacillales	Bacilli	Bacillota	Bacteria			Terrabacteria group					Staphylococcus aureus M0826
1388612	bacteria	Eubacteria	Staphylococcus aureus	Staphylococcus	Staphylococcaceae	Bacillales	Bacilli	Bacillota	Bacteria			Terrabacteria group					Staphylococcus aureus M0837
1388617	bacteria	Eubacteria	Staphylococcus aureus	Staphylococcus	Staphylococcaceae	Bacillales	Bacilli	Bacillota	Bacteria			Terrabacteria group					Staphylococcus aureus M0842
1388624	bacteria	Eubacteria	Staphylococcus aureus	Staphylococcus	Staphylococcaceae	Bacillales	Bacilli	Bacillota	Bacteria			Terrabacteria group					Staphylococcus aureus M0852
1388631	bacteria	Eubacteria	Staphylococcus aureus	Staphylococcus	Staphylococcaceae	Bacillales	Bacilli	Bacillota	Bacteria			Terrabacteria group					Staphylococcus aureus M0862
1388646	bacteria	Eubacteria	Staphylococcus aureus	Staphylococcus	Staphylococcaceae	Bacillales	Bacilli	Bacillota	Bacteria			Terrabacteria group					Staphylococcus aureus M0869
1388648	bacteria	Eubacteria	Staphylococcus aureus	Staphylococcus	Staphylococcaceae	Bacillales	Bacilli	Bacillota	Bacteria			Terrabacteria group					Staphylococcus aureus M0872
1388654	bacteria	Eubacteria	Staphylococcus aureus	Staphylococcus	Staphylococcaceae	Bacillales	Bacilli	Bacillota	Bacteria			Terrabacteria group					Staphylococcus aureus M0879
1388655	bacteria	Eubacteria	Staphylococcus aureus	Staphylococcus	Staphylococcaceae	Bacillales	Bacilli	Bacillota	Bacteria			Terrabacteria group					Staphylococcus aureus M0880
1388663	bacteria	Eubacteria	Staphylococcus aureus	Staphylococcus	Staphylococcaceae	Bacillales	Bacilli	Bacillota	Bacteria			Terrabacteria group					Staphylococcus aureus M0889
1388664	bacteria	Eubacteria	Staphylococcus aureus	Staphylococcus	Staphylococcaceae	Bacillales	Bacilli	Bacillota	Bacteria			Terrabacteria group					Staphylococcus aureus M0890
1388670	bacteria	Eubacteria	Staphylococcus aureus	Staphylococcus	Staphylococcaceae	Bacillales	Bacilli	Bacillota	Bacteria			Terrabacteria group					Staphylococcus aureus M0897
1388675	bacteria	Eubacteria	Staphylococcus aureus	Staphylococcus	Staphylococcaceae	Bacillales	Bacilli	Bacillota	Bacteria			Terrabacteria group					Staphylococcus aureus M0903
1388683	bacteria	Eubacteria	Staphylococcus aureus	Staphylococcus	Staphylococcaceae	Bacillales	Bacilli	Bacillota	Bacteria			Terrabacteria group					Staphylococcus aureus M0911
1388689	bacteria	Eubacteria	Staphylococcus aureus	Staphylococcus	Staphylococcaceae	Bacillales	Bacilli	Bacillota	Bacteria			Terrabacteria group					Staphylococcus aureus M0918
1388696	bacteria	Eubacteria	Staphylococcus aureus	Staphylococcus	Staphylococcaceae	Bacillales	Bacilli	Bacillota	Bacteria			Terrabacteria group					Staphylococcus aureus M0928
1388701	bacteria	Eubacteria	Staphylococcus aureus	Staphylococcus	Staphylococcaceae	Bacillales	Bacilli	Bacillota	Bacteria			Terrabacteria group					Staphylococcus aureus M0935
1388708	bacteria	Eubacteria	Staphylococcus aureus	Staphylococcus	Staphylococcaceae	Bacillales	Bacilli	Bacillota	Bacteria			Terrabacteria group					Staphylococcus aureus M0942
1388716	bacteria	Eubacteria	Staphylococcus aureus	Staphylococcus	Staphylococcaceae	Bacillales	Bacilli	Bacillota	Bacteria			Terrabacteria group					Staphylococcus aureus M0954
1388722	bacteria	Eubacteria	Staphylococcus aureus	Staphylococcus	Staphylococcaceae	Bacillales	Bacilli	Bacillota	Bacteria			Terrabacteria group					Staphylococcus aureus M0961
1388729	bacteria	Eubacteria	Staphylococcus aureus	Staphylococcus	Staphylococcaceae	Bacillales	Bacilli	Bacillota	Bacteria			Terrabacteria group					Staphylococcus aureus M0969
1388730	bacteria	Eubacteria	Staphylococcus aureus	Staphylococcus	Staphylococcaceae	Bacillales	Bacilli	Bacillota	Bacteria			Terrabacteria group					Staphylococcus aureus M0970
1388735	bacteria	Eubacteria	Staphylococcus aureus	Staphylococcus	Staphylococcaceae	Bacillales	Bacilli	Bacillota	Bacteria			Terrabacteria group					Staphylococcus aureus M0975
1392008	bacteria	Eubacteria	Staphylococcus aureus	Staphylococcus	Staphylococcaceae	Bacillales	Bacilli	Bacillota	Bacteria			Terrabacteria group					Staphylococcus aureus M0979
2030800	bacteria	Eubacteria	Elusimicrobiota bacterium					Elusimicrobiota	Bacteria	unclassified Elusimicrobiota
2099670	bacteria	Eubacteria	Candidatus Dojkabacteria bacterium						Bacteria	Bacteria incertae sedis		Candidatus Dojkabacteria			Bacteria candidate phyla
2053554	bacteria	Eubacteria	Candidatus Falkowbacteria bacterium					Candidatus Falkowbacteria	Bacteria	unclassified Candidatus Falkowbacteria		Parcubacteria group			Patescibacteria group	Bacteria incertae sedis			Bacteria candidate phyla
2072418	bacteria	Eubacteria	candidate division GN15 bacterium						Bacteria	Bacteria incertae sedis		candidate division GN15			Bacteria candidate phyla
2093793	bacteria	Eubacteria	Candidatus Nealsonbacteria bacterium					Candidatus Nealsonbacteria	Bacteria	unclassified Candidatus Nealsonbacteria		Parcubacteria group			Patescibacteria group	Bacteria incertae sedis			Bacteria candidate phyla
2044937	bacteria	Eubacteria	candidate division KSB3 bacterium						Bacteria	Bacteria incertae sedis		candidate division KSB3			Bacteria candidate phyla
2053527	bacteria	Eubacteria	candidate division Zixibacteria bacterium					candidate division Zixibacteria	Bacteria	unclassified candidate division Zixibacteria		FCB group
2045217	bacteria	Eubacteria	Candidatus Moranbacteria bacterium					Candidatus Moranbacteria	Bacteria	unclassified Candidatus Moranbacteria		Parcubacteria group			Patescibacteria group	Bacteria incertae sedis			Bacteria candidate phyla
2663015	bacteria	Eubacteria	Armatimonadia bacterium				Armatimonadia	Armatimonadota	Bacteria	unclassified Armatimonadia		Terrabacteria group
632	bacteria	Eubacteria	Yersinia pestis	Yersinia	Yersiniaceae	Enterobacterales	Gammaproteobacteria	Pseudomonadota	Bacteria				Yersinia pseudotuberculosis complex
260677	bacteria	Eubacteria	Salmonella enterica	Salmonella	Enterobacteriaceae	Enterobacterales	Gammaproteobacteria	Pseudomonadota	Bacteria	Salmonella enterica subsp. enterica serovar Urbana	Salmonella enterica subsp. enterica
486994	bacteria	Eubacteria	Salmonella enterica	Salmonella	Enterobacteriaceae	Enterobacterales	Gammaproteobacteria	Pseudomonadota	Bacteria	Salmonella enterica subsp. enterica serovar Hvittingfoss	Salmonella enterica subsp. enterica
1192578	bacteria	Eubacteria	Salmonella enterica	Salmonella	Enterobacteriaceae	Enterobacterales	Gammaproteobacteria	Pseudomonadota	Bacteria	Salmonella enterica subsp. enterica serovar Putten	Salmonella enterica subsp. enterica
165302	bacteria	Eubacteria	Salmonella enterica	Salmonella	Enterobacteriaceae	Enterobacterales	Gammaproteobacteria	Pseudomonadota	Bacteria	Salmonella enterica subsp. enterica serovar Reading	Salmonella enterica subsp. enterica
2564721	bacteria	Eubacteria	Salmonella enterica	Salmonella	Enterobacteriaceae	Enterobacterales	Gammaproteobacteria	Pseudomonadota	Bacteria	Salmonella enterica subsp. enterica serovar Luciana	Salmonella enterica subsp. enterica
1151181	bacteria	Eubacteria	Salmonella enterica	Salmonella	Enterobacteriaceae	Enterobacterales	Gammaproteobacteria	Pseudomonadota	Bacteria	Salmonella enterica subsp. enterica serovar Mgulani	Salmonella enterica subsp. enterica
1151173	bacteria	Eubacteria	Salmonella enterica	Salmonella	Enterobacteriaceae	Enterobacterales	Gammaproteobacteria	Pseudomonadota	Bacteria	Salmonella enterica subsp. enterica serovar Altona	Salmonella enterica subsp. enterica
2493647	bacteria	Eubacteria	Salmonella enterica	Salmonella	Enterobacteriaceae	Enterobacterales	Gammaproteobacteria	Pseudomonadota	Bacteria	Salmonella enterica subsp. enterica serovar Kumasi	Salmonella enterica subsp. enterica
82689	bacteria	Eubacteria	Salmonella enterica	Salmonella	Enterobacteriaceae	Enterobacterales	Gammaproteobacteria	Pseudomonadota	Bacteria	Salmonella enterica subsp. enterica serovar Muenster	Salmonella enterica subsp. enterica
340189	bacteria	Eubacteria	Salmonella enterica	Salmonella	Enterobacteriaceae	Enterobacterales	Gammaproteobacteria	Pseudomonadota	Bacteria	Salmonella enterica subsp. enterica serovar Manhattan	Salmonella enterica subsp. enterica
189201	bacteria	Eubacteria	Salmonella enterica	Salmonella	Enterobacteriaceae	Enterobacterales	Gammaproteobacteria	Pseudomonadota	Bacteria	Salmonella enterica subsp. enterica serovar Cubana	Salmonella enterica subsp. enterica
913076	bacteria	Eubacteria	Salmonella enterica	Salmonella	Enterobacteriaceae	Enterobacterales	Gammaproteobacteria	Pseudomonadota	Bacteria	Salmonella enterica subsp. enterica serovar Johannesburg	Salmonella enterica subsp. enterica
58095	bacteria	Eubacteria	Salmonella enterica	Salmonella	Enterobacteriaceae	Enterobacterales	Gammaproteobacteria	Pseudomonadota	Bacteria	Salmonella enterica subsp. enterica serovar Agona	Salmonella enterica subsp. enterica
29473	bacteria	Eubacteria	Salmonella enterica	Salmonella	Enterobacteriaceae	Enterobacterales	Gammaproteobacteria	Pseudomonadota	Bacteria	Salmonella enterica subsp. enterica serovar Adelaide	Salmonella enterica subsp. enterica
1967991	bacteria	Eubacteria	Salmonella enterica	Salmonella	Enterobacteriaceae	Enterobacterales	Gammaproteobacteria	Pseudomonadota	Bacteria	Salmonella enterica subsp. enterica serovar Colindale	Salmonella enterica subsp. enterica
224729	bacteria	Eubacteria	Salmonella enterica	Salmonella	Enterobacteriaceae	Enterobacterales	Gammaproteobacteria	Pseudomonadota	Bacteria	Salmonella enterica subsp. enterica serovar Paratyphi B	Salmonella enterica subsp. enterica						Salmonella enterica subsp. enterica serovar Java
1151184	bacteria	Eubacteria	Salmonella enterica	Salmonella	Enterobacteriaceae	Enterobacterales	Gammaproteobacteria	Pseudomonadota	Bacteria	Salmonella enterica subsp. enterica serovar Telaviv	Salmonella enterica subsp. enterica
727	bacteria	Eubacteria	Haemophilus influenzae	Haemophilus	Pasteurellaceae	Pasteurellales	Gammaproteobacteria	Pseudomonadota	Bacteria
2024840	bacteria	Eubacteria	Methylophaga sp.	Methylophaga	Piscirickettsiaceae	Thiotrichales	Gammaproteobacteria	Pseudomonadota	Bacteria	unclassified Methylophaga
1904441	bacteria	Eubacteria	Paracoccaceae bacterium		Paracoccaceae	Rhodobacterales	Alphaproteobacteria	Pseudomonadota	Bacteria	unclassified Paracoccaceae
1770	bacteria	Eubacteria	Mycobacterium avium	Mycobacterium	Mycobacteriaceae	Mycobacteriales	Actinomycetes	Actinomycetota	Bacteria		Mycobacterium avium subsp. paratuberculosis	Terrabacteria group	Mycobacterium avium complex (MAC)
2766981	bacteria	Eubacteria	Sulfitobacter aestuariivivens	Sulfitobacter	Roseobacteraceae	Rhodobacterales	Alphaproteobacteria	Pseudomonadota	Bacteria
397258	bacteria	Eubacteria	Nocardioides hwasunensis	Nocardioides	Nocardioidaceae	Propionibacteriales	Actinomycetes	Actinomycetota	Bacteria			Terrabacteria group
2774330	bacteria	Eubacteria	Aerococcaceae bacterium zg-1292		Aerococcaceae	Lactobacillales	Bacilli	Bacillota	Bacteria	unclassified Aerococcaceae		Terrabacteria group
2773713	bacteria	Eubacteria	Microbacterium helvum	Microbacterium	Microbacteriaceae	Micrococcales	Actinomycetes	Actinomycetota	Bacteria			Terrabacteria group
1685	bacteria	Eubacteria	Bifidobacterium breve	Bifidobacterium	Bifidobacteriaceae	Bifidobacteriales	Actinomycetes	Actinomycetota	Bacteria			Terrabacteria group
2726427	bacteria	Eubacteria	Ochrobactrum sp. MT180101	Ochrobactrum	Brucellaceae	Hyphomicrobiales	Alphaproteobacteria	Pseudomonadota	Bacteria	unclassified Ochrobactrum						Brucella/Ochrobactrum group
29523	bacteria	Eubacteria	Bacteroides sp.	Bacteroides	Bacteroidaceae	Bacteroidales	Bacteroidia	Bacteroidota	Bacteria	unclassified Bacteroides		Bacteroidota/Chlorobiota group			FCB group
166	bacteria	Eubacteria	Treponema sp.	Treponema	Treponemataceae	Spirochaetales	Spirochaetia	Spirochaetota	Bacteria	unclassified Treponema
2108	bacteria	Eubacteria	Mycoplasma sp.	Mycoplasma	Mycoplasmataceae	Mycoplasmatales	Mollicutes	Mycoplasmatota	Bacteria	unclassified Mycoplasma		Terrabacteria group
1898203	bacteria	Eubacteria	Lachnospiraceae bacterium		Lachnospiraceae	Eubacteriales	Clostridia	Bacillota	Bacteria	unclassified Lachnospiraceae		Terrabacteria group
885	bacteria	Eubacteria	Desulfovibrio sp.	Desulfovibrio	Desulfovibrionaceae	Desulfovibrionales	Desulfovibrionia	Thermodesulfobacteriota	Bacteria	unclassified Desulfovibrio
1486449	invertebrate	Animalia	Levipalatum texanum	Levipalatum	Diplogasteridae	Rhabditida	Chromadorea	Nematoda	Eukaryota			Ecdysozoa			Protostomia				Bilateria	Eumetazoa	Opisthokonta							Animalia		Diplogasteroidea					Rhabditina		Diplogasteromorpha
9160	vertebrate_other	Animalia	Passer montanus	Passer	Passeridae	Passeriformes	Aves	Chordata	Eukaryota			Coelurosauria			Theropoda				Saurischia	Dinosauria	Archosauria	Archelosauria	Sauria	Sauropsida	Amniota	Tetrapoda	Craniata	Animalia		Passeroidea		Neognathae									Dipnotetrapodomorpha	Euteleostomi	Teleostomi	Sarcopterygii	Gnathostomata	Vertebrata	Deuterostomia	Bilateria	Eumetazoa
2268022	bacteria	Eubacteria	Limosilactobacillus walteri	Limosilactobacillus	Lactobacillaceae	Lactobacillales	Bacilli	Bacillota	Bacteria			Terrabacteria group
2593771	bacteria	Eubacteria	Komarekiella delphini-convector	Komarekiella	Nostocaceae	Nostocales	Cyanophyceae	Cyanobacteriota	Bacteria			Cyanobacteriota/Melainabacteria group			Terrabacteria group		Komarekiella delphini-convector SJRDD-AB1
550	bacteria	Eubacteria	Enterobacter cloacae	Enterobacter	Enterobacteriaceae	Enterobacterales	Gammaproteobacteria	Pseudomonadota	Bacteria				Enterobacter cloacae complex
2773308	bacteria	Eubacteria	Halomonas sp. YLGW01	Halomonas	Halomonadaceae	Oceanospirillales	Gammaproteobacteria	Pseudomonadota	Bacteria	unclassified Halomonas
339	bacteria	Eubacteria	Xanthomonas campestris	Xanthomonas	Xanthomonadaceae	Xanthomonadales	Gammaproteobacteria	Pseudomonadota	Bacteria
2742202	bacteria	Eubacteria	Lolliginicoccus lacisalsi	Lolliginicoccus	Hoyosellaceae	Mycobacteriales	Actinomycetes	Actinomycetota	Bacteria			Terrabacteria group
2774143	bacteria	Eubacteria	Photobacterium arenosum	Photobacterium	Vibrionaceae	Vibrionales	Gammaproteobacteria	Pseudomonadota	Bacteria
2775271	bacteria	Eubacteria	Microbacterium sp. CFBP 8790	Microbacterium	Microbacteriaceae	Micrococcales	Actinomycetes	Actinomycetota	Bacteria	unclassified Microbacterium		Terrabacteria group
2775270	bacteria	Eubacteria	Plantibacter sp. CFBP 8804	Plantibacter	Microbacteriaceae	Micrococcales	Actinomycetes	Actinomycetota	Bacteria	unclassified Plantibacter		Terrabacteria group
317	bacteria	Eubacteria	Pseudomonas syringae	Pseudomonas	Pseudomonadaceae	Pseudomonadales	Gammaproteobacteria	Pseudomonadota	Bacteria				Pseudomonas syringae group																											Pseudomonas syringae group genomosp. 1
2775273	bacteria	Eubacteria	Frigoribacterium sp. CFBP 8766	Frigoribacterium	Microbacteriaceae	Micrococcales	Actinomycetes	Actinomycetota	Bacteria	unclassified Frigoribacterium		Terrabacteria group
2775278	bacteria	Eubacteria	Oxalobacteraceae sp. CFBP 8763		Oxalobacteraceae	Burkholderiales	Betaproteobacteria	Pseudomonadota	Bacteria	unclassified Oxalobacteraceae
2775281	bacteria	Eubacteria	Pseudomonas sp. CFBP 8773	Pseudomonas	Pseudomonadaceae	Pseudomonadales	Gammaproteobacteria	Pseudomonadota	Bacteria	unclassified Pseudomonas
2775286	bacteria	Eubacteria	Pseudomonas sp. CFBP 8758	Pseudomonas	Pseudomonadaceae	Pseudomonadales	Gammaproteobacteria	Pseudomonadota	Bacteria	unclassified Pseudomonas
2775290	bacteria	Eubacteria	Frigoribacterium sp. CFBP 8754	Frigoribacterium	Microbacteriaceae	Micrococcales	Actinomycetes	Actinomycetota	Bacteria	unclassified Frigoribacterium		Terrabacteria group
2775295	bacteria	Eubacteria	Pseudomonas sp. CFBP 13727	Pseudomonas	Pseudomonadaceae	Pseudomonadales	Gammaproteobacteria	Pseudomonadota	Bacteria	unclassified Pseudomonas
2775300	bacteria	Eubacteria	Massilia sp. CFBP 13721	Massilia	Oxalobacteraceae	Burkholderiales	Betaproteobacteria	Pseudomonadota	Bacteria	unclassified Massilia						Telluria group
2775309	bacteria	Eubacteria	Frigoribacterium sp. CFBP 13712	Frigoribacterium	Microbacteriaceae	Micrococcales	Actinomycetes	Actinomycetota	Bacteria	unclassified Frigoribacterium		Terrabacteria group
294	bacteria	Eubacteria	Pseudomonas fluorescens	Pseudomonas	Pseudomonadaceae	Pseudomonadales	Gammaproteobacteria	Pseudomonadota	Bacteria				Pseudomonas fluorescens group
1605838	bacteria	Eubacteria	Pseudomonas coleopterorum	Pseudomonas	Pseudomonadaceae	Pseudomonadales	Gammaproteobacteria	Pseudomonadota	Bacteria
549	bacteria	Eubacteria	Pantoea agglomerans	Pantoea	Erwiniaceae	Enterobacterales	Gammaproteobacteria	Pseudomonadota	Bacteria				Pantoea agglomerans group
1463165	bacteria	Eubacteria	Klebsiella quasipneumoniae	Klebsiella	Enterobacteriaceae	Enterobacterales	Gammaproteobacteria	Pseudomonadota	Bacteria	Klebsiella/Raoultella group
36809	bacteria	Eubacteria	Mycobacteroides abscessus	Mycobacteroides	Mycobacteriaceae	Mycobacteriales	Actinomycetes	Actinomycetota	Bacteria			Terrabacteria group
2774188	bacteria	Eubacteria	Actinobacillus sp. GY-402	Actinobacillus	Pasteurellaceae	Pasteurellales	Gammaproteobacteria	Pseudomonadota	Bacteria	unclassified Actinobacillus
5763	protozoa	Protista	Naegleria fowleri	Naegleria	Vahlkampfiidae			Heterolobosea	Eukaryota			Eutetramitia			Tetramitia				Discoba
245074	vertebrate_other	Animalia	Entosphenus tridentatus	Entosphenus	Petromyzontidae	Petromyzontiformes	Hyperoartia	Chordata	Eukaryota			Cyclostomata			Vertebrata				Deuterostomia	Bilateria	Eumetazoa	Opisthokonta					Craniata	Animalia
499528	bacteria	Eubacteria	Mesorhizobium silamurunense	Mesorhizobium	Phyllobacteriaceae	Hyphomicrobiales	Alphaproteobacteria	Pseudomonadota	Bacteria
1450512	bacteria	Eubacteria	Mesorhizobium caraganae	Mesorhizobium	Phyllobacteriaceae	Hyphomicrobiales	Alphaproteobacteria	Pseudomonadota	Bacteria								Mesorhizobium caraganae CCBAU 01502
436	bacteria	Eubacteria	Novacetimonas hansenii	Novacetimonas	Acetobacteraceae	Rhodospirillales	Alphaproteobacteria	Pseudomonadota	Bacteria
2775920	bacteria	Eubacteria	Stenotrophomonas sp. CW117	Stenotrophomonas	Xanthomonadaceae	Xanthomonadales	Gammaproteobacteria	Pseudomonadota	Bacteria	unclassified Stenotrophomonas
2571156	bacteria	Eubacteria	Leuconostoc sp. LN180020	Leuconostoc	Lactobacillaceae	Lactobacillales	Bacilli	Bacillota	Bacteria	unclassified Leuconostoc		Terrabacteria group
37734	bacteria	Eubacteria	Enterococcus casseliflavus	Enterococcus	Enterococcaceae	Lactobacillales	Bacilli	Bacillota	Bacteria			Terrabacteria group
996	bacteria	Eubacteria	Flavobacterium columnare	Flavobacterium	Flavobacteriaceae	Flavobacteriales	Flavobacteriia	Bacteroidota	Bacteria			Bacteroidota/Chlorobiota group			FCB group
485	bacteria	Eubacteria	Neisseria gonorrhoeae	Neisseria	Neisseriaceae	Neisseriales	Betaproteobacteria	Pseudomonadota	Bacteria
1070528	metagenomes	Metagenomes/Other	viral metagenome						Other/Non-specified	organismal metagenomes						metagenomes
328814	bacteria	Eubacteria	Alistipes shahii	Alistipes	Rikenellaceae	Bacteroidales	Bacteroidia	Bacteroidota	Bacteria			Bacteroidota/Chlorobiota group			FCB group
454154	bacteria	Eubacteria	Paraprevotella clara	Paraprevotella	Prevotellaceae	Bacteroidales	Bacteroidia	Bacteroidota	Bacteria			Bacteroidota/Chlorobiota group			FCB group
823	bacteria	Eubacteria	Parabacteroides distasonis	Parabacteroides	Tannerellaceae	Bacteroidales	Bacteroidia	Bacteroidota	Bacteria			Bacteroidota/Chlorobiota group			FCB group
291645	bacteria	Eubacteria	Bacteroides nordii	Bacteroides	Bacteroidaceae	Bacteroidales	Bacteroidia	Bacteroidota	Bacteria			Bacteroidota/Chlorobiota group			FCB group
47678	bacteria	Eubacteria	Bacteroides caccae	Bacteroides	Bacteroidaceae	Bacteroidales	Bacteroidia	Bacteroidota	Bacteria			Bacteroidota/Chlorobiota group			FCB group
1981025	bacteria	Eubacteria	Sutterella sp.	Sutterella	Sutterellaceae	Burkholderiales	Betaproteobacteria	Pseudomonadota	Bacteria	unclassified Sutterella
1306	bacteria	Eubacteria	Streptococcus sp.	Streptococcus	Streptococcaceae	Lactobacillales	Bacilli	Bacillota	Bacteria	unclassified Streptococcus		Terrabacteria group
1955814	bacteria	Eubacteria	Dialister sp.	Dialister	Veillonellaceae	Veillonellales	Negativicutes	Bacillota	Bacteria	unclassified Dialister		Terrabacteria group
853	bacteria	Eubacteria	Faecalibacterium prausnitzii	Faecalibacterium	Oscillospiraceae	Eubacteriales	Clostridia	Bacillota	Bacteria			Terrabacteria group
1852370	bacteria	Eubacteria	Prevotellamassilia timonensis	Prevotellamassilia	Prevotellaceae	Bacteroidales	Bacteroidia	Bacteroidota	Bacteria			Bacteroidota/Chlorobiota group			FCB group
464322	bacteria	Eubacteria	Veillonella magna	Veillonella	Veillonellaceae	Veillonellales	Negativicutes	Bacillota	Bacteria			Terrabacteria group
1506	bacteria	Eubacteria	Clostridium sp.	Clostridium	Clostridiaceae	Eubacteriales	Clostridia	Bacillota	Bacteria	unclassified Clostridium		Terrabacteria group
2049046	bacteria	Eubacteria	Porphyromonadaceae bacterium		Porphyromonadaceae	Bacteroidales	Bacteroidia	Bacteroidota	Bacteria	unclassified Porphyromonadaceae		Bacteroidota/Chlorobiota group			FCB group
59823	bacteria	Eubacteria	Prevotella sp.	Prevotella	Prevotellaceae	Bacteroidales	Bacteroidia	Bacteroidota	Bacteria	unclassified Prevotella		Bacteroidota/Chlorobiota group			FCB group
116085	bacteria	Eubacteria	Coprococcus catus	Coprococcus	Lachnospiraceae	Eubacteriales	Clostridia	Bacillota	Bacteria			Terrabacteria group
74426	bacteria	Eubacteria	Collinsella aerofaciens	Collinsella	Coriobacteriaceae	Coriobacteriales	Coriobacteriia	Actinomycetota	Bacteria			Terrabacteria group
165179	bacteria	Eubacteria	Segatella copri	Segatella	Prevotellaceae	Bacteroidales	Bacteroidia	Bacteroidota	Bacteria			Bacteroidota/Chlorobiota group			FCB group
2053618	bacteria	Eubacteria	Subdoligranulum sp.	Subdoligranulum	Oscillospiraceae	Eubacteriales	Clostridia	Bacillota	Bacteria	unclassified Subdoligranulum		Terrabacteria group
363265	bacteria	Eubacteria	Leyella stercorea	Leyella	Prevotellaceae	Bacteroidales	Bacteroidia	Bacteroidota	Bacteria			Bacteroidota/Chlorobiota group			FCB group
40520	bacteria	Eubacteria	Blautia obeum	Blautia	Lachnospiraceae	Eubacteriales	Clostridia	Bacillota	Bacteria			Terrabacteria group
239935	bacteria	Eubacteria	Akkermansia muciniphila	Akkermansia	Akkermansiaceae	Verrucomicrobiales	Verrucomicrobiae	Verrucomicrobiota	Bacteria			PVC group
2585118	bacteria	Eubacteria	Alistipes communis	Alistipes	Rikenellaceae	Bacteroidales	Bacteroidia	Bacteroidota	Bacteria			Bacteroidota/Chlorobiota group			FCB group
40262	fungi	Fungi	Cryphonectria radicalis	Cryphonectria	Cryphonectriaceae	Diaporthales	Sordariomycetes	Ascomycota	Eukaryota	Cryphonectria-Endothia species complex		sordariomyceta		Sordariomycetidae	leotiomyceta				saccharomyceta	Opisthokonta							Pezizomycotina	Fungi						Dikarya
1924109	bacteria	Eubacteria	Eisenbergiella sp.	Eisenbergiella	Lachnospiraceae	Eubacteriales	Clostridia	Bacillota	Bacteria	unclassified Eisenbergiella		Terrabacteria group
1955243	bacteria	Eubacteria	Blautia sp.	Blautia	Lachnospiraceae	Eubacteriales	Clostridia	Bacillota	Bacteria	unclassified Blautia		Terrabacteria group
649756	bacteria	Eubacteria	Anaerostipes hadrus	Anaerostipes	Lachnospiraceae	Eubacteriales	Clostridia	Bacillota	Bacteria			Terrabacteria group
2021311	bacteria	Eubacteria	Agathobacter sp.	Agathobacter	Lachnospiraceae	Eubacteriales	Clostridia	Bacillota	Bacteria	unclassified Agathobacter		Terrabacteria group
2054177	bacteria	Eubacteria	Christensenellaceae bacterium		Christensenellaceae	Eubacteriales	Clostridia	Bacillota	Bacteria	unclassified Christensenellaceae		Terrabacteria group
28117	bacteria	Eubacteria	Alistipes putredinis	Alistipes	Rikenellaceae	Bacteroidales	Bacteroidia	Bacteroidota	Bacteria			Bacteroidota/Chlorobiota group			FCB group
1924944	bacteria	Eubacteria	Porphyromonas sp.	Porphyromonas	Porphyromonadaceae	Bacteroidales	Bacteroidia	Bacteroidota	Bacteria	unclassified Porphyromonas		Bacteroidota/Chlorobiota group			FCB group
2498093	bacteria	Eubacteria	Muribaculaceae bacterium		Muribaculaceae	Bacteroidales	Bacteroidia	Bacteroidota	Bacteria	unclassified Muribaculaceae		Bacteroidota/Chlorobiota group			FCB group
2518501	bacteria	Eubacteria	Paramuribaculum sp.	Paramuribaculum	Muribaculaceae	Bacteroidales	Bacteroidia	Bacteroidota	Bacteria	unclassified Paramuribaculum		Bacteroidota/Chlorobiota group			FCB group
487174	bacteria	Eubacteria	Barnesiella intestinihominis	Barnesiella	Barnesiellaceae	Bacteroidales	Bacteroidia	Bacteroidota	Bacteria			Bacteroidota/Chlorobiota group			FCB group
216816	bacteria	Eubacteria	Bifidobacterium longum	Bifidobacterium	Bifidobacteriaceae	Bifidobacteriales	Actinomycetes	Actinomycetota	Bacteria			Terrabacteria group
1905345	bacteria	Eubacteria	Ruthenibacterium sp.	Ruthenibacterium	Oscillospiraceae	Eubacteriales	Clostridia	Bacillota	Bacteria	unclassified Ruthenibacterium		Terrabacteria group
745368	bacteria	Eubacteria	Gemmiger formicilis	Gemmiger		Eubacteriales	Clostridia	Bacillota	Bacteria	Eubacteriales incertae sedis		Terrabacteria group
2049027	bacteria	Eubacteria	Gemmiger sp.	Gemmiger		Eubacteriales	Clostridia	Bacillota	Bacteria	unclassified Gemmiger		Terrabacteria group				Eubacteriales incertae sedis
41978	bacteria	Eubacteria	Ruminococcus sp.	Ruminococcus	Oscillospiraceae	Eubacteriales	Clostridia	Bacillota	Bacteria	unclassified Ruminococcus		Terrabacteria group
2053608	bacteria	Eubacteria	Ruminiclostridium sp.	Ruminiclostridium	Oscillospiraceae	Eubacteriales	Clostridia	Bacillota	Bacteria	unclassified Ruminiclostridium		Terrabacteria group
40518	bacteria	Eubacteria	Ruminococcus bromii	Ruminococcus	Oscillospiraceae	Eubacteriales	Clostridia	Bacillota	Bacteria			Terrabacteria group
1903720	bacteria	Eubacteria	Bacilli bacterium				Bacilli	Bacillota	Bacteria	unclassified Bacilli		Terrabacteria group
1598	bacteria	Eubacteria	Limosilactobacillus reuteri	Limosilactobacillus	Lactobacillaceae	Lactobacillales	Bacilli	Bacillota	Bacteria			Terrabacteria group
901	bacteria	Eubacteria	Desulfovibrio piger	Desulfovibrio	Desulfovibrionaceae	Desulfovibrionales	Desulfovibrionia	Thermodesulfobacteriota	Bacteria
357276	bacteria	Eubacteria	Phocaeicola dorei	Phocaeicola	Bacteroidaceae	Bacteroidales	Bacteroidia	Bacteroidota	Bacteria			Bacteroidota/Chlorobiota group			FCB group
820	bacteria	Eubacteria	Bacteroides uniformis	Bacteroides	Bacteroidaceae	Bacteroidales	Bacteroidia	Bacteroidota	Bacteria			Bacteroidota/Chlorobiota group			FCB group
1972561	bacteria	Eubacteria	Eggerthellaceae bacterium		Eggerthellaceae	Eggerthellales	Coriobacteriia	Actinomycetota	Bacteria	unclassified Eggerthellaceae		Terrabacteria group
1965294	bacteria	Eubacteria	Collinsella sp.	Collinsella	Coriobacteriaceae	Coriobacteriales	Coriobacteriia	Actinomycetota	Bacteria	unclassified Collinsella		Terrabacteria group
1680	bacteria	Eubacteria	Bifidobacterium adolescentis	Bifidobacterium	Bifidobacteriaceae	Bifidobacteriales	Actinomycetes	Actinomycetota	Bacteria			Terrabacteria group
487175	bacteria	Eubacteria	Parasutterella excrementihominis	Parasutterella	Sutterellaceae	Burkholderiales	Betaproteobacteria	Pseudomonadota	Bacteria
218538	bacteria	Eubacteria	Dialister invisus	Dialister	Veillonellaceae	Veillonellales	Negativicutes	Bacillota	Bacteria			Terrabacteria group
626940	bacteria	Eubacteria	Phascolarctobacterium succinatutens	Phascolarctobacterium	Acidaminococcaceae	Acidaminococcales	Negativicutes	Bacillota	Bacteria			Terrabacteria group
163362	bacteria	Eubacteria	uncultured Bacteroidaceae bacterium		Bacteroidaceae	Bacteroidales	Bacteroidia	Bacteroidota	Bacteria	environmental samples		Bacteroidota/Chlorobiota group			FCB group
1898204	bacteria	Eubacteria	Clostridiaceae bacterium		Clostridiaceae	Eubacteriales	Clostridia	Bacillota	Bacteria	unclassified Clostridiaceae		Terrabacteria group
584861	bacteria	Eubacteria	uncultured Barnesiella sp.	Barnesiella	Barnesiellaceae	Bacteroidales	Bacteroidia	Bacteroidota	Bacteria	environmental samples		Bacteroidota/Chlorobiota group			FCB group
194843	bacteria	Eubacteria	uncultured Bacteroidales bacterium			Bacteroidales	Bacteroidia	Bacteroidota	Bacteria	environmental samples		Bacteroidota/Chlorobiota group			FCB group
2668075	bacteria	Eubacteria	Phycobacter azelaicus	Phycobacter	Roseobacteraceae	Rhodobacterales	Alphaproteobacteria	Pseudomonadota	Bacteria
273678	bacteria	Eubacteria	Microbacterium hydrocarbonoxydans	Microbacterium	Microbacteriaceae	Micrococcales	Actinomycetes	Actinomycetota	Bacteria			Terrabacteria group
2750625	bacteria	Eubacteria	Pseudomonas paracarnis	Pseudomonas	Pseudomonadaceae	Pseudomonadales	Gammaproteobacteria	Pseudomonadota	Bacteria
1567502	bacteria	Eubacteria	Brucella suis	Brucella	Brucellaceae	Hyphomicrobiales	Alphaproteobacteria	Pseudomonadota	Bacteria	Brucella suis bv. 5						Brucella/Ochrobactrum group
214687	plant	Plantae	Musa acuminata	Musa	Musaceae	Zingiberales	Magnoliopsida	Streptophyta	Eukaryota		Musa acuminata subsp. malaccensis	commelinids		Petrosaviidae	Liliopsida				Mesangiospermae	Spermatophyta	Euphyllophyta	Tracheophyta	Embryophyta				Streptophytina	Plantae
422564	plant	Plantae	Miscanthus lutarioriparius	Miscanthus	Poaceae	Poales	Magnoliopsida	Streptophyta	Eukaryota	Andropogonodae		PACMAD clade		Petrosaviidae	commelinids			Andropogoneae	Liliopsida	Mesangiospermae	Spermatophyta	Euphyllophyta	Tracheophyta	Embryophyta			Streptophytina	Plantae								Panicoideae
1310165	bacteria	Eubacteria	Ralstonia pseudosolanacearum	Ralstonia	Burkholderiaceae	Burkholderiales	Betaproteobacteria	Pseudomonadota	Bacteria
221400	bacteria	Eubacteria	Spirabiliibacterium pneumoniae	Spirabiliibacterium	Pasteurellaceae	Pasteurellales	Gammaproteobacteria	Pseudomonadota	Bacteria
1396	bacteria	Eubacteria	Bacillus cereus	Bacillus	Bacillaceae	Bacillales	Bacilli	Bacillota	Bacteria			Terrabacteria group	Bacillus cereus group
212200	bacteria	Eubacteria	Pseudomonas sp. K8	Pseudomonas	Pseudomonadaceae	Pseudomonadales	Gammaproteobacteria	Pseudomonadota	Bacteria	unclassified Pseudomonas
98360	bacteria	Eubacteria	Salmonella enterica	Salmonella	Enterobacteriaceae	Enterobacterales	Gammaproteobacteria	Pseudomonadota	Bacteria	Salmonella enterica subsp. enterica serovar Dublin	Salmonella enterica subsp. enterica
33934	bacteria	Eubacteria	Anoxybacillus flavithermus	Anoxybacillus	Bacillaceae	Bacillales	Bacilli	Bacillota	Bacteria			Terrabacteria group
729	bacteria	Eubacteria	Haemophilus parainfluenzae	Haemophilus	Pasteurellaceae	Pasteurellales	Gammaproteobacteria	Pseudomonadota	Bacteria
46124	bacteria	Eubacteria	Granulicatella adiacens	Granulicatella	Carnobacteriaceae	Lactobacillales	Bacilli	Bacillota	Bacteria			Terrabacteria group
1354	bacteria	Eubacteria	Enterococcus hirae	Enterococcus	Enterococcaceae	Lactobacillales	Bacilli	Bacillota	Bacteria			Terrabacteria group
1632	bacteria	Eubacteria	Limosilactobacillus oris	Limosilactobacillus	Lactobacillaceae	Lactobacillales	Bacilli	Bacillota	Bacteria			Terrabacteria group
43675	bacteria	Eubacteria	Rothia mucilaginosa	Rothia	Micrococcaceae	Micrococcales	Actinomycetes	Actinomycetota	Bacteria			Terrabacteria group
1311	bacteria	Eubacteria	Streptococcus agalactiae	Streptococcus	Streptococcaceae	Lactobacillales	Bacilli	Bacillota	Bacteria			Terrabacteria group
39777	bacteria	Eubacteria	Veillonella atypica	Veillonella	Veillonellaceae	Veillonellales	Negativicutes	Bacillota	Bacteria			Terrabacteria group
1309	bacteria	Eubacteria	Streptococcus mutans	Streptococcus	Streptococcaceae	Lactobacillales	Bacilli	Bacillota	Bacteria			Terrabacteria group
1304	bacteria	Eubacteria	Streptococcus salivarius	Streptococcus	Streptococcaceae	Lactobacillales	Bacilli	Bacillota	Bacteria			Terrabacteria group
54067	bacteria	Eubacteria	Xylophilus ampelinus	Xylophilus		Burkholderiales	Betaproteobacteria	Pseudomonadota	Bacteria	Burkholderiales genera incertae sedis
437900	bacteria	Eubacteria	Pseudomonas marincola	Pseudomonas	Pseudomonadaceae	Pseudomonadales	Gammaproteobacteria	Pseudomonadota	Bacteria
486698	bacteria	Eubacteria	Mycobacterium riyadhense	Mycobacterium	Mycobacteriaceae	Mycobacteriales	Actinomycetes	Actinomycetota	Bacteria			Terrabacteria group
2780099	bacteria	Eubacteria	Barnesiella sp. CU968	Barnesiella	Barnesiellaceae	Bacteroidales	Bacteroidia	Bacteroidota	Bacteria	unclassified Barnesiella		Bacteroidota/Chlorobiota group			FCB group
171605	invertebrate	Animalia	Vanessa cardui	Vanessa	Nymphalidae	Lepidoptera	Insecta	Arthropoda	Eukaryota			Obtectomera		Pterygota	Ditrysia			Nymphalini	Dicondylia	Pancrustacea	Mandibulata	Panarthropoda	Ecdysozoa	Protostomia	Bilateria	Eumetazoa	Hexapoda	Animalia		Papilionoidea	Amphiesmenoptera	Neoptera			Glossata	Nymphalinae	Neolepidoptera				Opisthokonta
644661	invertebrate	Animalia	Deilephila porcellus	Deilephila	Sphingidae	Lepidoptera	Insecta	Arthropoda	Eukaryota			Obtectomera		Pterygota	Ditrysia			Macroglossini	Dicondylia	Pancrustacea	Mandibulata	Panarthropoda	Ecdysozoa	Protostomia	Bilateria	Eumetazoa	Hexapoda	Animalia		Bombycoidea	Amphiesmenoptera	Neoptera			Glossata	Macroglossinae	Neolepidoptera				Opisthokonta
113334	invertebrate	Animalia	Melitaea cinxia	Melitaea	Nymphalidae	Lepidoptera	Insecta	Arthropoda	Eukaryota			Obtectomera		Pterygota	Ditrysia			Melitaeini	Dicondylia	Pancrustacea	Mandibulata	Panarthropoda	Ecdysozoa	Protostomia	Bilateria	Eumetazoa	Hexapoda	Animalia		Papilionoidea	Amphiesmenoptera	Neoptera			Glossata	Nymphalinae	Neolepidoptera				Opisthokonta
1407055	archaea	Archaeabacteria	Candidatus Nitrosotenuis uzonensis	Nitrosotenuis				Nitrososphaerota	Archaea	Nitrososphaerota incertae sedis		TACK group
310298	bacteria	Eubacteria	Phocaeicola coprocola	Phocaeicola	Bacteroidaceae	Bacteroidales	Bacteroidia	Bacteroidota	Bacteria			Bacteroidota/Chlorobiota group			FCB group
292800	bacteria	Eubacteria	Flavonifractor plautii	Flavonifractor	Oscillospiraceae	Eubacteriales	Clostridia	Bacillota	Bacteria			Terrabacteria group
147207	bacteria	Eubacteria	Collinsella intestinalis	Collinsella	Coriobacteriaceae	Coriobacteriales	Coriobacteriia	Actinomycetota	Bacteria			Terrabacteria group
78257	bacteria	Eubacteria	Bifidobacterium pullorum	Bifidobacterium	Bifidobacteriaceae	Bifidobacteriales	Actinomycetes	Actinomycetota	Bacteria		Bifidobacterium pullorum subsp. saeculare	Terrabacteria group
1816689	bacteria	Eubacteria	Sutterella massiliensis	Sutterella	Sutterellaceae	Burkholderiales	Betaproteobacteria	Pseudomonadota	Bacteria
39482	bacteria	Eubacteria	Faecalicatena contorta	Faecalicatena	Lachnospiraceae	Eubacteriales	Clostridia	Bacillota	Bacteria			Terrabacteria group
1841864	bacteria	Eubacteria	Marseilla massiliensis	Marseilla	Prevotellaceae	Bacteroidales	Bacteroidia	Bacteroidota	Bacteria			Bacteroidota/Chlorobiota group			FCB group
1462571	bacteria	Eubacteria	Bacteroides gallinaceum	Bacteroides	Bacteroidaceae	Bacteroidales	Bacteroidia	Bacteroidota	Bacteria			Bacteroidota/Chlorobiota group			FCB group
133926	bacteria	Eubacteria	Olsenella uli	Olsenella	Atopobiaceae	Coriobacteriales	Coriobacteriia	Actinomycetota	Bacteria			Terrabacteria group
850	bacteria	Eubacteria	Fusobacterium mortiferum	Fusobacterium	Fusobacteriaceae	Fusobacteriales	Fusobacteriia	Fusobacteriota	Bacteria
342942	bacteria	Eubacteria	Mediterraneibacter glycyrrhizinilyticus	Mediterraneibacter	Lachnospiraceae	Eubacteriales	Clostridia	Bacillota	Bacteria			Terrabacteria group
1841856	bacteria	Eubacteria	Bacteroides mediterraneensis	Bacteroides	Bacteroidaceae	Bacteroidales	Bacteroidia	Bacteroidota	Bacteria			Bacteroidota/Chlorobiota group			FCB group
488447	bacteria	Eubacteria	Burkholderia contaminans	Burkholderia	Burkholderiaceae	Burkholderiales	Betaproteobacteria	Pseudomonadota	Bacteria				Burkholderia cepacia complex
2709306	bacteria	Eubacteria	Burkholderia sp. LMG 13014	Burkholderia	Burkholderiaceae	Burkholderiales	Betaproteobacteria	Pseudomonadota	Bacteria	unclassified Burkholderia
2952	protozoa	Protista	Symbiodinium pilosum	Symbiodinium	Symbiodiniaceae	Suessiales	Dinophyceae		Eukaryota			Alveolata			Sar
150055	bacteria	Eubacteria	Streptococcus lutetiensis	Streptococcus	Streptococcaceae	Lactobacillales	Bacilli	Bacillota	Bacteria			Terrabacteria group
521720	bacteria	Eubacteria	Denitrificimonas caeni	Denitrificimonas	Pseudomonadaceae	Pseudomonadales	Gammaproteobacteria	Pseudomonadota	Bacteria
640081	bacteria	Eubacteria	Azospira oryzae	Azospira	Rhodocyclaceae	Rhodocyclales	Betaproteobacteria	Pseudomonadota	Bacteria								Azospira oryzae PS
2803911	bacteria	Eubacteria	Nakamurella leprariae	Nakamurella	Nakamurellaceae	Nakamurellales	Actinomycetes	Actinomycetota	Bacteria			Terrabacteria group
2762303	viral	Heunggongvirae	Bacteroides phage F2				Caudoviricetes	Uroviricota	Viruses	unclassified Caudoviricetes		Duplodnaviria
1978011	viral	Heunggongvirae	CrAssphage GF1-2_000079F		Intestiviridae	Crassvirales	Caudoviricetes	Uroviricota	Viruses	unclassified Intestiviridae		Duplodnaviria
1977997	viral	Heunggongvirae	Phage apr34_1792				Caudoviricetes	Uroviricota	Viruses	unclassified Caudoviricetes		Duplodnaviria
2810034	bacteria	Eubacteria	Leptospira ainazelensis	Leptospira	Leptospiraceae	Leptospirales	Spirochaetia	Spirochaetota	Bacteria
1613	bacteria	Eubacteria	Limosilactobacillus fermentum	Limosilactobacillus	Lactobacillaceae	Lactobacillales	Bacilli	Bacillota	Bacteria			Terrabacteria group
468528	bacteria	Eubacteria	Desulfopila inferna	Desulfopila	Desulfocapsaceae	Desulfobulbales	Desulfobulbia	Thermodesulfobacteriota	Bacteria
146017	bacteria	Eubacteria	Mycolicibacterium boenickei	Mycolicibacterium	Mycobacteriaceae	Mycobacteriales	Actinomycetes	Actinomycetota	Bacteria			Terrabacteria group
2811423	bacteria	Eubacteria	Ensifer sp. PDNC004	Ensifer	Rhizobiaceae	Hyphomicrobiales	Alphaproteobacteria	Pseudomonadota	Bacteria	unclassified Ensifer						Sinorhizobium/Ensifer group
1916980	bacteria	Eubacteria	Methylovulum sp.	Methylovulum	Methylococcaceae	Methylococcales	Gammaproteobacteria	Pseudomonadota	Bacteria	unclassified Methylovulum
2812658	bacteria	Eubacteria	Paracoccus methylovorus	Paracoccus	Paracoccaceae	Rhodobacterales	Alphaproteobacteria	Pseudomonadota	Bacteria
749889	fungi	Fungi	Stagonosporopsis cucurbitacearum	Stagonosporopsis	Didymellaceae	Pleosporales	Dothideomycetes	Ascomycota	Eukaryota			dothideomyceta		Pleosporomycetidae	leotiomyceta				saccharomyceta	Opisthokonta							Pezizomycotina	Fungi						Dikarya	Pleosporineae
180763	plant	Plantae	Vaccinium myrtillus	Vaccinium	Ericaceae	Ericales	Magnoliopsida	Streptophyta	Eukaryota			asterids			Pentapetalae			Vaccinieae	Gunneridae	eudicotyledons	Mesangiospermae	Spermatophyta	Euphyllophyta	Tracheophyta	Embryophyta		Streptophytina	Plantae								Vaccinioideae
2774595	bacteria	Eubacteria	Marinifilaceae bacterium		Marinifilaceae	Marinilabiliales	Bacteroidia	Bacteroidota	Bacteria	unclassified Marinifilaceae		Bacteroidota/Chlorobiota group			FCB group
2099677	bacteria	Eubacteria	Desulfuromonadaceae bacterium		Desulfuromonadaceae	Desulfuromonadales	Desulfuromonadia	Thermodesulfobacteriota	Bacteria	unclassified Desulfuromonadaceae
2030806	bacteria	Eubacteria	Burkholderiaceae bacterium		Burkholderiaceae	Burkholderiales	Betaproteobacteria	Pseudomonadota	Bacteria	unclassified Burkholderiaceae
2614252	bacteria	Eubacteria	Calditrichaceae bacterium		Calditrichaceae	Calditrichales	Calditrichia	Calditrichota	Bacteria	unclassified Calditrichaceae
2813022	bacteria	Eubacteria	Candidatus Mcinerneyibacteriota bacterium					Candidatus Mcinerneyibacteriota	Bacteria	unclassified Candidatus Mcinerneyibacteriota		Bacteria candidate phyla				Bacteria incertae sedis
1550024	bacteria	Eubacteria	Ruthenibacterium lactatiformans	Ruthenibacterium	Oscillospiraceae	Eubacteriales	Clostridia	Bacillota	Bacteria			Terrabacteria group
2267537	bacteria	Eubacteria	Roseomonas aeriglobus	Roseomonas	Acetobacteraceae	Rhodospirillales	Alphaproteobacteria	Pseudomonadota	Bacteria
2044594	bacteria	Eubacteria	Candidatus Delongbacteria bacterium					Candidatus Delongbacteria	Bacteria	unclassified Candidatus Delongbacteria		Bacteria candidate phyla				Bacteria incertae sedis
2791017	bacteria	Eubacteria	Sphaerochaetaceae bacterium		Sphaerochaetaceae	Spirochaetales	Spirochaetia	Spirochaetota	Bacteria	unclassified Sphaerochaetaceae
2049432	bacteria	Eubacteria	Chromatiaceae bacterium		Chromatiaceae	Chromatiales	Gammaproteobacteria	Pseudomonadota	Bacteria	unclassified Chromatiaceae
35783	bacteria	Eubacteria	Enterococcus sp.	Enterococcus	Enterococcaceae	Lactobacillales	Bacilli	Bacillota	Bacteria	unclassified Enterococcus		Terrabacteria group
1591	bacteria	Eubacteria	Lactobacillus sp.	Lactobacillus	Lactobacillaceae	Lactobacillales	Bacilli	Bacillota	Bacteria	unclassified Lactobacillus		Terrabacteria group
100886	bacteria	Eubacteria	Catenibacterium mitsuokai	Catenibacterium	Coprobacillaceae	Erysipelotrichales	Erysipelotrichia	Bacillota	Bacteria			Terrabacteria group
2026736	archaea	Archaeabacteria	Candidatus Diapherotrites archaeon					Candidatus Diapherotrites	Archaea	unclassified Candidatus Diapherotrites		DPANN group
582	bacteria	Eubacteria	Morganella morganii	Morganella	Morganellaceae	Enterobacterales	Gammaproteobacteria	Pseudomonadota	Bacteria
584	bacteria	Eubacteria	Proteus mirabilis	Proteus	Morganellaceae	Enterobacterales	Gammaproteobacteria	Pseudomonadota	Bacteria
2077273	bacteria	Eubacteria	Salmonella enterica	Salmonella	Enterobacteriaceae	Enterobacterales	Gammaproteobacteria	Pseudomonadota	Bacteria	Salmonella enterica subsp. enterica serovar Lubbock	Salmonella enterica subsp. enterica
54388	bacteria	Eubacteria	Salmonella enterica	Salmonella	Enterobacteriaceae	Enterobacterales	Gammaproteobacteria	Pseudomonadota	Bacteria	Salmonella enterica subsp. enterica serovar Paratyphi A	Salmonella enterica subsp. enterica
1151002	bacteria	Eubacteria	Salmonella enterica	Salmonella	Enterobacteriaceae	Enterobacterales	Gammaproteobacteria	Pseudomonadota	Bacteria	Salmonella enterica subsp. enterica serovar Sandiego	Salmonella enterica subsp. enterica
486992	bacteria	Eubacteria	Salmonella enterica	Salmonella	Enterobacteriaceae	Enterobacterales	Gammaproteobacteria	Pseudomonadota	Bacteria	Salmonella enterica subsp. enterica serovar Durban	Salmonella enterica subsp. enterica
363569	bacteria	Eubacteria	Salmonella enterica	Salmonella	Enterobacteriaceae	Enterobacterales	Gammaproteobacteria	Pseudomonadota	Bacteria	Salmonella enterica subsp. enterica serovar Javiana	Salmonella enterica subsp. enterica
46626	bacteria	Eubacteria	Salmonella enterica	Salmonella	Enterobacteriaceae	Enterobacterales	Gammaproteobacteria	Pseudomonadota	Bacteria	Salmonella enterica subsp. enterica serovar Give	Salmonella enterica subsp. enterica
208962	bacteria	Eubacteria	Escherichia albertii	Escherichia	Enterobacteriaceae	Enterobacterales	Gammaproteobacteria	Pseudomonadota	Bacteria
70803	bacteria	Eubacteria	Salmonella enterica	Salmonella	Enterobacteriaceae	Enterobacterales	Gammaproteobacteria	Pseudomonadota	Bacteria	Salmonella enterica subsp. enterica serovar Minnesota	Salmonella enterica subsp. enterica
486993	bacteria	Eubacteria	Salmonella enterica	Salmonella	Enterobacteriaceae	Enterobacterales	Gammaproteobacteria	Pseudomonadota	Bacteria	Salmonella enterica subsp. enterica serovar Eastbourne	Salmonella enterica subsp. enterica
1833	bacteria	Eubacteria	Rhodococcus erythropolis	Rhodococcus	Nocardiaceae	Mycobacteriales	Actinomycetes	Actinomycetota	Bacteria			Terrabacteria group	Rhodococcus erythropolis group
1590	bacteria	Eubacteria	Lactiplantibacillus plantarum	Lactiplantibacillus	Lactobacillaceae	Lactobacillales	Bacilli	Bacillota	Bacteria			Terrabacteria group
2841257	archaea	Archaeabacteria	Halapricum desulfuricans	Halapricum	Haloarculaceae	Halobacteriales	Halobacteria	Euryarchaeota	Archaea			Stenosarchaea group
1331258	bacteria	Eubacteria	Bordetella pseudohinzii	Bordetella	Alcaligenaceae	Burkholderiales	Betaproteobacteria	Pseudomonadota	Bacteria
45286	fungi	Fungi	Eremothecium sinecaudum	Eremothecium	Saccharomycetaceae	Saccharomycetales	Saccharomycetes	Ascomycota	Eukaryota			saccharomyceta			Opisthokonta												Saccharomycotina	Fungi						Dikarya
148305	fungi	Fungi	Pyricularia grisea	Pyricularia	Pyriculariaceae	Magnaporthales	Sordariomycetes	Ascomycota	Eukaryota			sordariomyceta		Sordariomycetidae	leotiomyceta				saccharomyceta	Opisthokonta							Pezizomycotina	Fungi						Dikarya
1698261	archaea	Archaeabacteria	candidate division MSBL1 archaeon SCGC-AAA259D14					Euryarchaeota	Archaea	Euryarchaeota incertae sedis		candidate division MSBL1
1698265	archaea	Archaeabacteria	candidate division MSBL1 archaeon SCGC-AAA259E22					Euryarchaeota	Archaea	Euryarchaeota incertae sedis		candidate division MSBL1
1698268	archaea	Archaeabacteria	candidate division MSBL1 archaeon SCGC-AAA259I14					Euryarchaeota	Archaea	Euryarchaeota incertae sedis		candidate division MSBL1
1698277	archaea	Archaeabacteria	candidate division MSBL1 archaeon SCGC-AAA261O19					Euryarchaeota	Archaea	Euryarchaeota incertae sedis		candidate division MSBL1
1698280	archaea	Archaeabacteria	candidate division MSBL1 archaeon SCGC-AAA382A20					Euryarchaeota	Archaea	Euryarchaeota incertae sedis		candidate division MSBL1
1698283	archaea	Archaeabacteria	candidate division MSBL1 archaeon SCGC-AAA382K21					Euryarchaeota	Archaea	Euryarchaeota incertae sedis		candidate division MSBL1
1698285	archaea	Archaeabacteria	candidate division MSBL1 archaeon SCGC-AAA382N08					Euryarchaeota	Archaea	Euryarchaeota incertae sedis		candidate division MSBL1
1698288	archaea	Archaeabacteria	candidate division MSBL1 archaeon SCGC-AAA385M11					Euryarchaeota	Archaea	Euryarchaeota incertae sedis		candidate division MSBL1
1698276	archaea	Archaeabacteria	candidate division MSBL1 archaeon SCGC-AAA261G05					Euryarchaeota	Archaea	Euryarchaeota incertae sedis		candidate division MSBL1
210	bacteria	Eubacteria	Helicobacter pylori	Helicobacter	Helicobacteraceae	Campylobacterales	Epsilonproteobacteria	Campylobacterota	Bacteria
446	bacteria	Eubacteria	Legionella pneumophila	Legionella	Legionellaceae	Legionellales	Gammaproteobacteria	Pseudomonadota	Bacteria
2371	bacteria	Eubacteria	Xylella fastidiosa	Xylella	Xanthomonadaceae	Xanthomonadales	Gammaproteobacteria	Pseudomonadota	Bacteria
256	bacteria	Eubacteria	Myroides odoratus	Myroides	Flavobacteriaceae	Flavobacteriales	Flavobacteriia	Bacteroidota	Bacteria			Bacteroidota/Chlorobiota group			FCB group
1758178	bacteria	Eubacteria	Celeribacter ethanolicus	Celeribacter	Roseobacteraceae	Rhodobacterales	Alphaproteobacteria	Pseudomonadota	Bacteria
1412518	bacteria	Eubacteria	Salmonella enterica	Salmonella	Enterobacteriaceae	Enterobacterales	Gammaproteobacteria	Pseudomonadota	Bacteria	Salmonella enterica subsp. enterica serovar Enteritidis	Salmonella enterica subsp. enterica						Salmonella enterica subsp. enterica serovar Enteritidis str. SA20094642
42236	bacteria	Eubacteria	Streptomyces diastatochromogenes	Streptomyces	Streptomycetaceae	Kitasatosporales	Actinomycetes	Actinomycetota	Bacteria			Terrabacteria group
146819	bacteria	Eubacteria	Streptomyces europaeiscabiei	Streptomyces	Streptomycetaceae	Kitasatosporales	Actinomycetes	Actinomycetota	Bacteria			Terrabacteria group
1577684	archaea	Archaeabacteria	Candidatus Nanopusillus acidilobi	Nanopusillus	Nanopusillaceae	Nanoarchaeales	Candidatus Nanoarchaeia	Nanoarchaeota	Archaea			DPANN group
1220554	bacteria	Eubacteria	Actinomadura chibensis	Actinomadura	Thermomonosporaceae	Streptosporangiales	Actinomycetes	Actinomycetota	Bacteria			Terrabacteria group					Actinomadura chibensis NBRC 106107
1220567	bacteria	Eubacteria	Actinomadura rubrobrunea	Actinomadura	Thermomonosporaceae	Streptosporangiales	Actinomycetes	Actinomycetota	Bacteria			Terrabacteria group					Actinomadura rubrobrunea NBRC 15275
1220573	bacteria	Eubacteria	Alicyclobacillus shizuokensis	Alicyclobacillus	Alicyclobacillaceae	Bacillales	Bacilli	Bacillota	Bacteria			Terrabacteria group					Alicyclobacillus shizuokensis NBRC 103103
1121933	bacteria	Eubacteria	Granulicoccus phenolivorans	Granulicoccus	Propionibacteriaceae	Propionibacteriales	Actinomycetes	Actinomycetota	Bacteria			Terrabacteria group					Granulicoccus phenolivorans DSM 17626 = NBRC 107789 = JCM 15570
1223505	bacteria	Eubacteria	Microbacterium resistens	Microbacterium	Microbacteriaceae	Micrococcales	Actinomycetes	Actinomycetota	Bacteria			Terrabacteria group					Microbacterium resistens NBRC 103078
1223526	bacteria	Eubacteria	Kribbia dieselivorans	Kribbia	Intrasporangiaceae	Micrococcales	Actinomycetes	Actinomycetota	Bacteria			Terrabacteria group					Kribbia dieselivorans NBRC 106261
1223527	bacteria	Eubacteria	Microbacterium hydrocarbonoxydans	Microbacterium	Microbacteriaceae	Micrococcales	Actinomycetes	Actinomycetota	Bacteria			Terrabacteria group					Microbacterium hydrocarbonoxydans NBRC 103074
1348638	bacteria	Eubacteria	Nocardiopsis trehalosi	Nocardiopsis	Nocardiopsaceae	Streptosporangiales	Actinomycetes	Actinomycetota	Bacteria			Terrabacteria group					Nocardiopsis trehalosi NBRC 14201
1220571	bacteria	Eubacteria	Alicyclobacillus kakegawensis	Alicyclobacillus	Alicyclobacillaceae	Bacillales	Bacilli	Bacillota	Bacteria			Terrabacteria group					Alicyclobacillus kakegawensis NBRC 103104
1123258	bacteria	Eubacteria	Smaragdicoccus niigatensis	Smaragdicoccus	Nocardiaceae	Mycobacteriales	Actinomycetes	Actinomycetota	Bacteria			Terrabacteria group					Smaragdicoccus niigatensis DSM 44881 = NBRC 103563
1497954	bacteria	Eubacteria	Bacteroidales bacterium KA00344			Bacteroidales	Bacteroidia	Bacteroidota	Bacteria	unclassified Bacteroidales		Bacteroidota/Chlorobiota group			FCB group
3029274	bacteria	Eubacteria	Amygdalobacter nucleatus	Amygdalobacter	Oscillospiraceae	Eubacteriales	Clostridia	Bacillota	Bacteria			Terrabacteria group
1588753	bacteria	Eubacteria	Coriobacteriales bacterium DNF00809			Coriobacteriales	Coriobacteriia	Actinomycetota	Bacteria	unclassified Coriobacteriales		Terrabacteria group
161879	bacteria	Eubacteria	Corynebacterium kroppenstedtii	Corynebacterium	Corynebacteriaceae	Mycobacteriales	Actinomycetes	Actinomycetota	Bacteria			Terrabacteria group
1476999	bacteria	Eubacteria	Olsenella sp. DNF00959	Olsenella	Atopobiaceae	Coriobacteriales	Coriobacteriia	Actinomycetota	Bacteria	unclassified Olsenella		Terrabacteria group
1384081	bacteria	Eubacteria	Veillonella sp. DNF00869	Veillonella	Veillonellaceae	Veillonellales	Negativicutes	Bacillota	Bacteria	unclassified Veillonella		Terrabacteria group
1384082	bacteria	Eubacteria	Veillonellaceae bacterium DNF00751		Veillonellaceae	Veillonellales	Negativicutes	Bacillota	Bacteria	unclassified Veillonellaceae		Terrabacteria group
1412469	bacteria	Eubacteria	Salmonella enterica	Salmonella	Enterobacteriaceae	Enterobacterales	Gammaproteobacteria	Pseudomonadota	Bacteria	Salmonella enterica subsp. enterica serovar Enteritidis	Salmonella enterica subsp. enterica						Salmonella enterica subsp. enterica serovar Enteritidis str. EC20120007
68042	bacteria	Eubacteria	Streptomyces hygroscopicus	Streptomyces	Streptomycetaceae	Kitasatosporales	Actinomycetes	Actinomycetota	Bacteria		Streptomyces hygroscopicus subsp. hygroscopicus	Terrabacteria group	Streptomyces violaceusniger group
1588754	bacteria	Eubacteria	Veillonellaceae bacterium DNF00626		Veillonellaceae	Veillonellales	Negativicutes	Bacillota	Bacteria	unclassified Veillonellaceae		Terrabacteria group
1398	bacteria	Eubacteria	Heyndrickxia coagulans	Heyndrickxia	Bacillaceae	Bacillales	Bacilli	Bacillota	Bacteria			Terrabacteria group
28128	bacteria	Eubacteria	Prevotella corporis	Prevotella	Prevotellaceae	Bacteroidales	Bacteroidia	Bacteroidota	Bacteria			Bacteroidota/Chlorobiota group			FCB group
111015	bacteria	Eubacteria	Actinomyces radicidentis	Actinomyces	Actinomycetaceae	Actinomycetales	Actinomycetes	Actinomycetota	Bacteria			Terrabacteria group
1785995	bacteria	Eubacteria	Gemella sp. oral taxon 928	Gemella	Gemellaceae	Bacillales	Bacilli	Bacillota	Bacteria	unclassified Gemella		Terrabacteria group
2103	bacteria	Eubacteria	Mycoplasma mycoides	Mycoplasma	Mycoplasmataceae	Mycoplasmatales	Mollicutes	Mycoplasmatota	Bacteria		Mycoplasma mycoides subsp. mycoides	Terrabacteria group	Mycoplasma mycoides group
706433	bacteria	Eubacteria	Solobacterium moorei	Solobacterium	Erysipelotrichaceae	Erysipelotrichales	Erysipelotrichia	Bacillota	Bacteria			Terrabacteria group					Solobacterium moorei F0204
69	bacteria	Eubacteria	Lysobacter enzymogenes	Lysobacter	Xanthomonadaceae	Xanthomonadales	Gammaproteobacteria	Pseudomonadota	Bacteria
1358416	bacteria	Eubacteria	Sinorhizobium sp. GL2	Sinorhizobium	Rhizobiaceae	Hyphomicrobiales	Alphaproteobacteria	Pseudomonadota	Bacteria	unclassified Sinorhizobium						Sinorhizobium/Ensifer group
1230631	bacteria	Eubacteria	Sinorhizobium fredii	Sinorhizobium	Rhizobiaceae	Hyphomicrobiales	Alphaproteobacteria	Pseudomonadota	Bacteria	Sinorhizobium/Ensifer group			Sinorhizobium fredii group				Sinorhizobium fredii USDA 205
343	bacteria	Eubacteria	Xanthomonas translucens	Xanthomonas	Xanthomonadaceae	Xanthomonadales	Gammaproteobacteria	Pseudomonadota	Bacteria
1704281	bacteria	Eubacteria	Fibrobacteria bacterium GUT307				Fibrobacteria	Fibrobacterota	Bacteria	unclassified Fibrobacteria		FCB group
1704279	bacteria	Eubacteria	Candidatus Fibromonas termitidis	Fibromonas	Fibromonadaceae	Fibromonadales	Fibrobacteria	Fibrobacterota	Bacteria			FCB group
1705391	bacteria	Eubacteria	Fibrobacteria bacterium AD111				Fibrobacteria	Fibrobacterota	Bacteria	unclassified Fibrobacteria		FCB group
410658	metagenomes	Metagenomes/Other	soil metagenome						Other/Non-specified	ecological metagenomes						metagenomes
1615771	protozoa	Protista	Paraurostyla sp. PUJRC_G6	Paraurostyla	Amphisiellidae	Stichotrichida	Spirotrichea	Ciliophora	Eukaryota	unclassified Paraurostyla		Alveolata		Stichotrichia	Sar												Intramacronucleata
1609942	protozoa	Protista	Tetmemena sp. SeJ-2015	Tetmemena	Oxytrichidae	Sporadotrichida	Spirotrichea	Ciliophora	Eukaryota	unclassified Tetmemena		Alveolata		Stichotrichia	Sar												Intramacronucleata									Stylonychinae
755200	protozoa	Protista	Stylonychia lemnae	Stylonychia	Oxytrichidae	Sporadotrichida	Spirotrichea	Ciliophora	Eukaryota			Alveolata		Stichotrichia	Sar		Stylonychia lemnae 2x8/2										Intramacronucleata									Stylonychinae
1700846	bacteria	Eubacteria	Lysinibacillus sp. F5	Lysinibacillus	Bacillaceae	Bacillales	Bacilli	Bacillota	Bacteria	unclassified Lysinibacillus		Terrabacteria group
1210082	bacteria	Eubacteria	Nocardia jinanensis	Nocardia	Nocardiaceae	Mycobacteriales	Actinomycetes	Actinomycetota	Bacteria			Terrabacteria group					Nocardia jinanensis NBRC 108249
1089444	bacteria	Eubacteria	Dickeya solani	Dickeya	Pectobacteriaceae	Enterobacterales	Gammaproteobacteria	Pseudomonadota	Bacteria
149040	fungi	Fungi	Mollisia scopiformis	Mollisia	Mollisiaceae	Helotiales	Leotiomycetes	Ascomycota	Eukaryota			sordariomyceta			leotiomyceta				saccharomyceta	Opisthokonta							Pezizomycotina	Fungi						Dikarya
1003110	bacteria	Eubacteria	Micromonospora maris	Micromonospora	Micromonosporaceae	Micromonosporales	Actinomycetes	Actinomycetota	Bacteria			Terrabacteria group
270498	bacteria	Eubacteria	Christensenella hongkongensis	Christensenella	Christensenellaceae	Eubacteriales	Clostridia	Bacillota	Bacteria			Terrabacteria group
1775636	bacteria	Eubacteria	Thiomicrospira sp. XS5	Thiomicrospira	Piscirickettsiaceae	Thiotrichales	Gammaproteobacteria	Pseudomonadota	Bacteria	unclassified Thiomicrospira
1348798	metagenomes	Metagenomes/Other	terrestrial metagenome						Other/Non-specified	ecological metagenomes						metagenomes
125593	bacteria	Eubacteria	Wolbachia endosymbiont of Trichogramma pretiosum	Wolbachia	Anaplasmataceae	Rickettsiales	Alphaproteobacteria	Pseudomonadota	Bacteria	unclassified Wolbachia								Wolbachieae
1114963	bacteria	Eubacteria	Novosphingobium barchaimii	Novosphingobium	Sphingomonadaceae	Sphingomonadales	Alphaproteobacteria	Pseudomonadota	Bacteria								Novosphingobium barchaimii LL02
1131733	bacteria	Eubacteria	Bacillus licheniformis	Bacillus	Bacillaceae	Bacillales	Bacilli	Bacillota	Bacteria			Terrabacteria group	Bacillus subtilis group				Bacillus licheniformis LMG 17339
1635257	bacteria	Eubacteria	Halomonas sp. 54_146	Halomonas	Halomonadaceae	Oceanospirillales	Gammaproteobacteria	Pseudomonadota	Bacteria	unclassified Halomonas
1641374	bacteria	Eubacteria	Pseudomonas sp. 63_8	Pseudomonas	Pseudomonadaceae	Pseudomonadales	Gammaproteobacteria	Pseudomonadota	Bacteria	unclassified Pseudomonas
1635275	bacteria	Eubacteria	Clostridia bacterium 41_269				Clostridia	Bacillota	Bacteria	unclassified Clostridia		Terrabacteria group
1635264	bacteria	Eubacteria	Moorella sp. 60_41	Moorella	Moorellaceae	Moorellales	Clostridia	Bacillota	Bacteria	unclassified Moorella (in: firmicutes)		Terrabacteria group
172049	archaea	Archaeabacteria	Thermococcus sibiricus	Thermococcus	Thermococcaceae	Thermococcales	Thermococci	Euryarchaeota	Archaea
1236046	bacteria	Eubacteria	Mesotoga infera	Mesotoga	Kosmotogaceae	Kosmotogales	Thermotogae	Thermotogota	Bacteria
1641376	bacteria	Eubacteria	Anaerolineae bacterium 49_20				Anaerolineae	Chloroflexota	Bacteria	unclassified Anaerolineae		Terrabacteria group
1641390	bacteria	Eubacteria	Microgenomates bacterium 39_7					Candidatus Microgenomates	Bacteria	unclassified Microgenomates		Microgenomates group			Patescibacteria group	Bacteria incertae sedis			Bacteria candidate phyla
1635294	bacteria	Eubacteria	Anaerolineaceae bacterium 46_22		Anaerolineaceae	Anaerolineales	Anaerolineae	Chloroflexota	Bacteria	unclassified Anaerolineaceae		Terrabacteria group
1641387	bacteria	Eubacteria	Parcubacteria bacterium 32_520					Candidatus Parcubacteria	Bacteria	unclassified Parcubacteria		Parcubacteria group			Patescibacteria group	Bacteria incertae sedis			Bacteria candidate phyla
1641394	archaea	Archaeabacteria	Methanomicrobiales archaeon 53_19			Methanomicrobiales	Methanomicrobia	Euryarchaeota	Archaea	unclassified Methanomicrobiales		Stenosarchaea group
29350	bacteria	Eubacteria	Thermoanaerobacter thermocopriae	Thermoanaerobacter	Thermoanaerobacteraceae	Thermoanaerobacterales	Clostridia	Bacillota	Bacteria			Terrabacteria group
1635281	bacteria	Eubacteria	bacterium 42_11						Bacteria	unclassified Bacteria
1641383	archaea	Archaeabacteria	Methanobacterium sp. 42_16	Methanobacterium	Methanobacteriaceae	Methanobacteriales	Methanobacteria	Euryarchaeota	Archaea	unclassified Methanobacterium		Methanomada group
1641389	bacteria	Eubacteria	candidate division WS6 bacterium 34_10						Bacteria	Bacteria incertae sedis		Candidatus Dojkabacteria			Bacteria candidate phyla
1635293	bacteria	Eubacteria	Thermotogales bacterium 46_20			Thermotogales	Thermotogae	Thermotogota	Bacteria	unclassified Thermotogales
1641385	bacteria	Eubacteria	Synergistales bacterium 54_9			Synergistales	Synergistia	Synergistota	Bacteria	unclassified Synergistales
2104	bacteria	Eubacteria	Mycoplasmoides pneumoniae	Mycoplasmoides	Mycoplasmoidaceae	Mycoplasmoidales		Mycoplasmatota	Bacteria			Terrabacteria group
1641388	bacteria	Eubacteria	candidate division WS6 bacterium 36_33						Bacteria	Bacteria incertae sedis		Candidatus Dojkabacteria			Bacteria candidate phyla
2198	archaea	Archaeabacteria	Methanoculleus marisnigri	Methanoculleus	Methanomicrobiaceae	Methanomicrobiales	Methanomicrobia	Euryarchaeota	Archaea			Stenosarchaea group
1641393	bacteria	Eubacteria	Clostridiales bacterium 38_11			Eubacteriales	Clostridia	Bacillota	Bacteria	unclassified Eubacteriales		Terrabacteria group
2041	bacteria	Eubacteria	Aeromicrobium erythreum	Aeromicrobium	Nocardioidaceae	Propionibacteriales	Actinomycetes	Actinomycetota	Bacteria			Terrabacteria group
68262	bacteria	Eubacteria	Streptomyces regalis	Streptomyces	Streptomycetaceae	Kitasatosporales	Actinomycetes	Actinomycetota	Bacteria			Terrabacteria group
87883	bacteria	Eubacteria	Burkholderia multivorans	Burkholderia	Burkholderiaceae	Burkholderiales	Betaproteobacteria	Pseudomonadota	Bacteria				Burkholderia cepacia complex
1503054	bacteria	Eubacteria	Burkholderia stagnalis	Burkholderia	Burkholderiaceae	Burkholderiales	Betaproteobacteria	Pseudomonadota	Bacteria				Burkholderia cepacia complex
334735	bacteria	Eubacteria	Sporosarcina koreensis	Sporosarcina	Planococcaceae	Bacillales	Bacilli	Bacillota	Bacteria			Terrabacteria group
1207504	bacteria	Eubacteria	Burkholderia pseudomultivorans	Burkholderia	Burkholderiaceae	Burkholderiales	Betaproteobacteria	Pseudomonadota	Bacteria				Burkholderia cepacia complex
179879	bacteria	Eubacteria	Burkholderia anthina	Burkholderia	Burkholderiaceae	Burkholderiales	Betaproteobacteria	Pseudomonadota	Bacteria				Burkholderia cepacia complex
1637970	bacteria	Eubacteria	Burkholderia sp. MSMB1459WGS	Burkholderia	Burkholderiaceae	Burkholderiales	Betaproteobacteria	Pseudomonadota	Bacteria	unclassified Burkholderia
40324	bacteria	Eubacteria	Stenotrophomonas maltophilia	Stenotrophomonas	Xanthomonadaceae	Xanthomonadales	Gammaproteobacteria	Pseudomonadota	Bacteria				Stenotrophomonas maltophilia group
173	bacteria	Eubacteria	Leptospira interrogans	Leptospira	Leptospiraceae	Leptospirales	Spirochaetia	Spirochaetota	Bacteria
1744	bacteria	Eubacteria	Propionibacterium freudenreichii	Propionibacterium	Propionibacteriaceae	Propionibacteriales	Actinomycetes	Actinomycetota	Bacteria			Terrabacteria group
96345	bacteria	Eubacteria	Flavobacterium psychrophilum	Flavobacterium	Flavobacteriaceae	Flavobacteriales	Flavobacteriia	Bacteroidota	Bacteria			Bacteroidota/Chlorobiota group			FCB group
412690	bacteria	Eubacteria	Microterricola viridarii	Microterricola	Microbacteriaceae	Micrococcales	Actinomycetes	Actinomycetota	Bacteria			Terrabacteria group
564	bacteria	Eubacteria	Escherichia fergusonii	Escherichia	Enterobacteriaceae	Enterobacterales	Gammaproteobacteria	Pseudomonadota	Bacteria
1735012	bacteria	Eubacteria	Erythrobacter sp. YT30	Erythrobacter	Erythrobacteraceae	Sphingomonadales	Alphaproteobacteria	Pseudomonadota	Bacteria	unclassified Erythrobacter						Erythrobacter/Porphyrobacter group
1478	bacteria	Eubacteria	Peribacillus simplex	Peribacillus	Bacillaceae	Bacillales	Bacilli	Bacillota	Bacteria			Terrabacteria group
1671876	archaea	Archaeabacteria	Nitrosopumilus sp. LS_AOA	Nitrosopumilus	Nitrosopumilaceae	Nitrosopumilales	Nitrososphaeria	Nitrososphaerota	Archaea	unclassified Nitrosopumilus		TACK group
296	bacteria	Eubacteria	Pseudomonas fragi	Pseudomonas	Pseudomonadaceae	Pseudomonadales	Gammaproteobacteria	Pseudomonadota	Bacteria				Pseudomonas chlororaphis group
1270	bacteria	Eubacteria	Micrococcus luteus	Micrococcus	Micrococcaceae	Micrococcales	Actinomycetes	Actinomycetota	Bacteria			Terrabacteria group
119219	bacteria	Eubacteria	Cupriavidus metallidurans	Cupriavidus	Burkholderiaceae	Burkholderiales	Betaproteobacteria	Pseudomonadota	Bacteria
1768114	bacteria	Eubacteria	bacterium F083						Bacteria	unclassified Bacteria
1412640	bacteria	Eubacteria	Staphylococcus aureus	Staphylococcus	Staphylococcaceae	Bacillales	Bacilli	Bacillota	Bacteria			Terrabacteria group					Staphylococcus aureus F77960
1412634	bacteria	Eubacteria	Staphylococcus aureus	Staphylococcus	Staphylococcaceae	Bacillales	Bacilli	Bacillota	Bacteria			Terrabacteria group					Staphylococcus aureus F29982
1412626	bacteria	Eubacteria	Staphylococcus aureus	Staphylococcus	Staphylococcaceae	Bacillales	Bacilli	Bacillota	Bacteria			Terrabacteria group					Staphylococcus aureus F20115
1247646	bacteria	Eubacteria	Bordetella holmesii	Bordetella	Alcaligenaceae	Burkholderiales	Betaproteobacteria	Pseudomonadota	Bacteria								Bordetella holmesii 41130
443150	bacteria	Eubacteria	Mycobacterium tuberculosis	Mycobacterium	Mycobacteriaceae	Mycobacteriales	Actinomycetes	Actinomycetota	Bacteria			Terrabacteria group	Mycobacterium tuberculosis complex				Mycobacterium tuberculosis CCDC5180
72520	protozoa	Protista	Nannochloropsis gaditana	Nannochloropsis	Monodopsidaceae	Eustigmatales	Eustigmatophyceae		Eukaryota			Ochrophyta			Stramenopiles				Sar
1441466	bacteria	Eubacteria	Staphylococcus aureus	Staphylococcus	Staphylococcaceae	Bacillales	Bacilli	Bacillota	Bacteria			Terrabacteria group					Staphylococcus aureus subsp. aureus AMRF1
457405	bacteria	Eubacteria	Fusobacterium animalis	Fusobacterium	Fusobacteriaceae	Fusobacteriales	Fusobacteriia	Fusobacteriota	Bacteria								Fusobacterium animalis 7_1
129921	bacteria	Eubacteria	Amycolatopsis keratiniphila	Amycolatopsis	Pseudonocardiaceae	Pseudonocardiales	Actinomycetes	Actinomycetota	Bacteria			Terrabacteria group	Amycolatopsis japonica group
1409707	bacteria	Eubacteria	Staphylococcus aureus	Staphylococcus	Staphylococcaceae	Bacillales	Bacilli	Bacillota	Bacteria			Terrabacteria group					Staphylococcus aureus WMCS6115
1409706	bacteria	Eubacteria	Staphylococcus aureus	Staphylococcus	Staphylococcaceae	Bacillales	Bacilli	Bacillota	Bacteria			Terrabacteria group					Staphylococcus aureus WMCS6114
1409669	bacteria	Eubacteria	Staphylococcus aureus	Staphylococcus	Staphylococcaceae	Bacillales	Bacilli	Bacillota	Bacteria			Terrabacteria group					Staphylococcus aureus FVRH6079
1409621	bacteria	Eubacteria	Staphylococcus aureus	Staphylococcus	Staphylococcaceae	Bacillales	Bacilli	Bacillota	Bacteria			Terrabacteria group					Staphylococcus aureus MISS6132
1409551	bacteria	Eubacteria	Staphylococcus aureus	Staphylococcus	Staphylococcaceae	Bacillales	Bacilli	Bacillota	Bacteria			Terrabacteria group					Staphylococcus aureus HOAG6047
1409524	bacteria	Eubacteria	Staphylococcus aureus	Staphylococcus	Staphylococcaceae	Bacillales	Bacilli	Bacillota	Bacteria			Terrabacteria group					Staphylococcus aureus WAMC6049
1409512	bacteria	Eubacteria	Staphylococcus aureus	Staphylococcus	Staphylococcaceae	Bacillales	Bacilli	Bacillota	Bacteria			Terrabacteria group					Staphylococcus aureus HBHO6050
1409426	bacteria	Eubacteria	Staphylococcus aureus	Staphylococcus	Staphylococcaceae	Bacillales	Bacilli	Bacillota	Bacteria			Terrabacteria group					Staphylococcus aureus SJUD6085
1402811	bacteria	Eubacteria	Staphylococcus aureus	Staphylococcus	Staphylococcaceae	Bacillales	Bacilli	Bacillota	Bacteria			Terrabacteria group					Staphylococcus aureus M1333
1402805	bacteria	Eubacteria	Staphylococcus aureus	Staphylococcus	Staphylococcaceae	Bacillales	Bacilli	Bacillota	Bacteria			Terrabacteria group					Staphylococcus aureus M1326
1402800	bacteria	Eubacteria	Staphylococcus aureus	Staphylococcus	Staphylococcaceae	Bacillales	Bacilli	Bacillota	Bacteria			Terrabacteria group					Staphylococcus aureus M1318
1402799	bacteria	Eubacteria	Staphylococcus aureus	Staphylococcus	Staphylococcaceae	Bacillales	Bacilli	Bacillota	Bacteria			Terrabacteria group					Staphylococcus aureus M1317
1402794	bacteria	Eubacteria	Staphylococcus aureus	Staphylococcus	Staphylococcaceae	Bacillales	Bacilli	Bacillota	Bacteria			Terrabacteria group					Staphylococcus aureus M1312
1402793	bacteria	Eubacteria	Staphylococcus aureus	Staphylococcus	Staphylococcaceae	Bacillales	Bacilli	Bacillota	Bacteria			Terrabacteria group					Staphylococcus aureus M1310
1402788	bacteria	Eubacteria	Staphylococcus aureus	Staphylococcus	Staphylococcaceae	Bacillales	Bacilli	Bacillota	Bacteria			Terrabacteria group					Staphylococcus aureus M1303
1402787	bacteria	Eubacteria	Staphylococcus aureus	Staphylococcus	Staphylococcaceae	Bacillales	Bacilli	Bacillota	Bacteria			Terrabacteria group					Staphylococcus aureus M1302
1402780	bacteria	Eubacteria	Staphylococcus aureus	Staphylococcus	Staphylococcaceae	Bacillales	Bacilli	Bacillota	Bacteria			Terrabacteria group					Staphylococcus aureus M1295
1402774	bacteria	Eubacteria	Staphylococcus aureus	Staphylococcus	Staphylococcaceae	Bacillales	Bacilli	Bacillota	Bacteria			Terrabacteria group					Staphylococcus aureus M1288
1402767	bacteria	Eubacteria	Staphylococcus aureus	Staphylococcus	Staphylococcaceae	Bacillales	Bacilli	Bacillota	Bacteria			Terrabacteria group					Staphylococcus aureus M1279
1089451	fungi	Fungi	Fusarium odoratissimum	Fusarium	Nectriaceae	Hypocreales	Sordariomycetes	Ascomycota	Eukaryota			sordariomyceta	Fusarium oxysporum species complex	Hypocreomycetidae	leotiomyceta		Fusarium odoratissimum NRRL 54006		saccharomyceta	Opisthokonta							Pezizomycotina	Fungi						Dikarya
1402762	bacteria	Eubacteria	Staphylococcus aureus	Staphylococcus	Staphylococcaceae	Bacillales	Bacilli	Bacillota	Bacteria			Terrabacteria group					Staphylococcus aureus M1272
1402757	bacteria	Eubacteria	Staphylococcus aureus	Staphylococcus	Staphylococcaceae	Bacillales	Bacilli	Bacillota	Bacteria			Terrabacteria group					Staphylococcus aureus M1267
1402751	bacteria	Eubacteria	Staphylococcus aureus	Staphylococcus	Staphylococcaceae	Bacillales	Bacilli	Bacillota	Bacteria			Terrabacteria group					Staphylococcus aureus M1260
1402744	bacteria	Eubacteria	Staphylococcus aureus	Staphylococcus	Staphylococcaceae	Bacillales	Bacilli	Bacillota	Bacteria			Terrabacteria group					Staphylococcus aureus M1249
1402739	bacteria	Eubacteria	Staphylococcus aureus	Staphylococcus	Staphylococcaceae	Bacillales	Bacilli	Bacillota	Bacteria			Terrabacteria group					Staphylococcus aureus M1242
1402733	bacteria	Eubacteria	Staphylococcus aureus	Staphylococcus	Staphylococcaceae	Bacillales	Bacilli	Bacillota	Bacteria			Terrabacteria group					Staphylococcus aureus M1236
1402728	bacteria	Eubacteria	Staphylococcus aureus	Staphylococcus	Staphylococcaceae	Bacillales	Bacilli	Bacillota	Bacteria			Terrabacteria group					Staphylococcus aureus M1231
1402727	bacteria	Eubacteria	Staphylococcus aureus	Staphylococcus	Staphylococcaceae	Bacillales	Bacilli	Bacillota	Bacteria			Terrabacteria group					Staphylococcus aureus M1230
1402722	bacteria	Eubacteria	Staphylococcus aureus	Staphylococcus	Staphylococcaceae	Bacillales	Bacilli	Bacillota	Bacteria			Terrabacteria group					Staphylococcus aureus M1221
1402721	bacteria	Eubacteria	Staphylococcus aureus	Staphylococcus	Staphylococcaceae	Bacillales	Bacilli	Bacillota	Bacteria			Terrabacteria group					Staphylococcus aureus M1220
1402717	bacteria	Eubacteria	Staphylococcus aureus	Staphylococcus	Staphylococcaceae	Bacillales	Bacilli	Bacillota	Bacteria			Terrabacteria group					Staphylococcus aureus M1214
1402716	bacteria	Eubacteria	Staphylococcus aureus	Staphylococcus	Staphylococcaceae	Bacillales	Bacilli	Bacillota	Bacteria			Terrabacteria group					Staphylococcus aureus M1213
1402709	bacteria	Eubacteria	Staphylococcus aureus	Staphylococcus	Staphylococcaceae	Bacillales	Bacilli	Bacillota	Bacteria			Terrabacteria group					Staphylococcus aureus M1204
1402702	bacteria	Eubacteria	Staphylococcus aureus	Staphylococcus	Staphylococcaceae	Bacillales	Bacilli	Bacillota	Bacteria			Terrabacteria group					Staphylococcus aureus M1195
1402691	bacteria	Eubacteria	Staphylococcus aureus	Staphylococcus	Staphylococcaceae	Bacillales	Bacilli	Bacillota	Bacteria			Terrabacteria group					Staphylococcus aureus M1182
1402681	bacteria	Eubacteria	Staphylococcus aureus	Staphylococcus	Staphylococcaceae	Bacillales	Bacilli	Bacillota	Bacteria			Terrabacteria group					Staphylococcus aureus M1171
1402676	bacteria	Eubacteria	Staphylococcus aureus	Staphylococcus	Staphylococcaceae	Bacillales	Bacilli	Bacillota	Bacteria			Terrabacteria group					Staphylococcus aureus M1164
1402668	bacteria	Eubacteria	Staphylococcus aureus	Staphylococcus	Staphylococcaceae	Bacillales	Bacilli	Bacillota	Bacteria			Terrabacteria group					Staphylococcus aureus M1156
1402660	bacteria	Eubacteria	Staphylococcus aureus	Staphylococcus	Staphylococcaceae	Bacillales	Bacilli	Bacillota	Bacteria			Terrabacteria group					Staphylococcus aureus M1148
1402653	bacteria	Eubacteria	Staphylococcus aureus	Staphylococcus	Staphylococcaceae	Bacillales	Bacilli	Bacillota	Bacteria			Terrabacteria group					Staphylococcus aureus M1140
1402646	bacteria	Eubacteria	Staphylococcus aureus	Staphylococcus	Staphylococcaceae	Bacillales	Bacilli	Bacillota	Bacteria			Terrabacteria group					Staphylococcus aureus M1132
1402639	bacteria	Eubacteria	Staphylococcus aureus	Staphylococcus	Staphylococcaceae	Bacillales	Bacilli	Bacillota	Bacteria			Terrabacteria group					Staphylococcus aureus M1124
1402637	bacteria	Eubacteria	Staphylococcus aureus	Staphylococcus	Staphylococcaceae	Bacillales	Bacilli	Bacillota	Bacteria			Terrabacteria group					Staphylococcus aureus M1122
1402633	bacteria	Eubacteria	Staphylococcus aureus	Staphylococcus	Staphylococcaceae	Bacillales	Bacilli	Bacillota	Bacteria			Terrabacteria group					Staphylococcus aureus M1116
1402630	bacteria	Eubacteria	Staphylococcus aureus	Staphylococcus	Staphylococcaceae	Bacillales	Bacilli	Bacillota	Bacteria			Terrabacteria group					Staphylococcus aureus M1113
1402625	bacteria	Eubacteria	Staphylococcus aureus	Staphylococcus	Staphylococcaceae	Bacillales	Bacilli	Bacillota	Bacteria			Terrabacteria group					Staphylococcus aureus M1107
627343	bacteria	Eubacteria	Zymomonas mobilis	Zymomonas	Zymomonadaceae	Sphingomonadales	Alphaproteobacteria	Pseudomonadota	Bacteria		Zymomonas mobilis subsp. mobilis						Zymomonas mobilis subsp. mobilis str. CP4 = NRRL B-14023
1460641	bacteria	Eubacteria	Bacillus sp. JCM 19047	Bacillus	Bacillaceae	Bacillales	Bacilli	Bacillota	Bacteria	unclassified Bacillus (in: firmicutes)		Terrabacteria group
1435057	bacteria	Eubacteria	Agrobacterium tumefaciens	Agrobacterium	Rhizobiaceae	Hyphomicrobiales	Alphaproteobacteria	Pseudomonadota	Bacteria	Rhizobium/Agrobacterium group			Agrobacterium tumefaciens complex				Agrobacterium tumefaciens LBA4213 (Ach5)
1387312	bacteria	Eubacteria	Methylophilus sp. OH31	Methylophilus	Methylophilaceae	Nitrosomonadales	Betaproteobacteria	Pseudomonadota	Bacteria	unclassified Methylophilus
1439350	fungi	Fungi	Penicillium fuscoglaucum	Penicillium	Aspergillaceae	Eurotiales	Eurotiomycetes	Ascomycota	Eukaryota			leotiomyceta		Eurotiomycetidae	saccharomyceta		Penicillium fuscoglaucum FM041		Opisthokonta								Pezizomycotina	Fungi						Dikarya
1410843	bacteria	Eubacteria	Staphylococcus aureus	Staphylococcus	Staphylococcaceae	Bacillales	Bacilli	Bacillota	Bacteria			Terrabacteria group					Staphylococcus aureus F80354
1410888	bacteria	Eubacteria	Staphylococcus aureus	Staphylococcus	Staphylococcaceae	Bacillales	Bacilli	Bacillota	Bacteria			Terrabacteria group					Staphylococcus aureus W48969
1410900	bacteria	Eubacteria	Staphylococcus aureus	Staphylococcus	Staphylococcaceae	Bacillales	Bacilli	Bacillota	Bacteria			Terrabacteria group					Staphylococcus aureus F74035
1410901	bacteria	Eubacteria	Staphylococcus aureus	Staphylococcus	Staphylococcaceae	Bacillales	Bacilli	Bacillota	Bacteria			Terrabacteria group					Staphylococcus aureus F74039
1412725	bacteria	Eubacteria	Staphylococcus aureus	Staphylococcus	Staphylococcaceae	Bacillales	Bacilli	Bacillota	Bacteria			Terrabacteria group					Staphylococcus aureus F46780
1412726	bacteria	Eubacteria	Staphylococcus aureus	Staphylococcus	Staphylococcaceae	Bacillales	Bacilli	Bacillota	Bacteria			Terrabacteria group					Staphylococcus aureus F46785
1347087	bacteria	Eubacteria	Paucisalibacillus sp. EB02	Paucisalibacillus	Bacillaceae	Bacillales	Bacilli	Bacillota	Bacteria	unclassified Paucisalibacillus		Terrabacteria group
1288909	bacteria	Eubacteria	Staphylococcus aureus	Staphylococcus	Staphylococcaceae	Bacillales	Bacilli	Bacillota	Bacteria			Terrabacteria group					Staphylococcus aureus subsp. aureus S2396
1412743	bacteria	Eubacteria	Staphylococcus aureus	Staphylococcus	Staphylococcaceae	Bacillales	Bacilli	Bacillota	Bacteria			Terrabacteria group					Staphylococcus aureus H19476
1414719	bacteria	Eubacteria	Corynebacterium jeddahense	Corynebacterium	Corynebacteriaceae	Mycobacteriales	Actinomycetes	Actinomycetota	Bacteria			Terrabacteria group
1412798	bacteria	Eubacteria	Staphylococcus aureus	Staphylococcus	Staphylococcaceae	Bacillales	Bacilli	Bacillota	Bacteria			Terrabacteria group					Staphylococcus aureus W29625
1412812	bacteria	Eubacteria	Staphylococcus aureus	Staphylococcus	Staphylococcaceae	Bacillales	Bacilli	Bacillota	Bacteria			Terrabacteria group					Staphylococcus aureus W50110
702444	bacteria	Eubacteria	Bacteroides xylanisolvens	Bacteroides	Bacteroidaceae	Bacteroidales	Bacteroidia	Bacteroidota	Bacteria			Bacteroidota/Chlorobiota group			FCB group		Bacteroides xylanisolvens SD CC 2a
1417042	bacteria	Eubacteria	Staphylococcus aureus	Staphylococcus	Staphylococcaceae	Bacillales	Bacilli	Bacillota	Bacteria			Terrabacteria group					Staphylococcus aureus F63787
1417052	bacteria	Eubacteria	Staphylococcus aureus	Staphylococcus	Staphylococcaceae	Bacillales	Bacilli	Bacillota	Bacteria			Terrabacteria group					Staphylococcus aureus W56912
1417054	bacteria	Eubacteria	Staphylococcus aureus	Staphylococcus	Staphylococcaceae	Bacillales	Bacilli	Bacillota	Bacteria			Terrabacteria group					Staphylococcus aureus H32135
1417059	bacteria	Eubacteria	Staphylococcus aureus	Staphylococcus	Staphylococcaceae	Bacillales	Bacilli	Bacillota	Bacteria			Terrabacteria group					Staphylococcus aureus F66778
1417063	bacteria	Eubacteria	Staphylococcus aureus	Staphylococcus	Staphylococcaceae	Bacillales	Bacilli	Bacillota	Bacteria			Terrabacteria group					Staphylococcus aureus M32679
1417071	bacteria	Eubacteria	Staphylococcus aureus	Staphylococcus	Staphylococcaceae	Bacillales	Bacilli	Bacillota	Bacteria			Terrabacteria group					Staphylococcus aureus M35933
1417072	bacteria	Eubacteria	Staphylococcus aureus	Staphylococcus	Staphylococcaceae	Bacillales	Bacilli	Bacillota	Bacteria			Terrabacteria group					Staphylococcus aureus M35938
1417079	bacteria	Eubacteria	Staphylococcus aureus	Staphylococcus	Staphylococcaceae	Bacillales	Bacilli	Bacillota	Bacteria			Terrabacteria group					Staphylococcus aureus H38226
1417080	bacteria	Eubacteria	Staphylococcus aureus	Staphylococcus	Staphylococcaceae	Bacillales	Bacilli	Bacillota	Bacteria			Terrabacteria group					Staphylococcus aureus H38239
1417087	bacteria	Eubacteria	Staphylococcus aureus	Staphylococcus	Staphylococcaceae	Bacillales	Bacilli	Bacillota	Bacteria			Terrabacteria group					Staphylococcus aureus T83705
1417097	bacteria	Eubacteria	Staphylococcus aureus	Staphylococcus	Staphylococcaceae	Bacillales	Bacilli	Bacillota	Bacteria			Terrabacteria group					Staphylococcus aureus W65885
1417103	bacteria	Eubacteria	Staphylococcus aureus	Staphylococcus	Staphylococcaceae	Bacillales	Bacilli	Bacillota	Bacteria			Terrabacteria group					Staphylococcus aureus H44015
1417108	bacteria	Eubacteria	Staphylococcus aureus	Staphylococcus	Staphylococcaceae	Bacillales	Bacilli	Bacillota	Bacteria			Terrabacteria group					Staphylococcus aureus W70599
1417114	bacteria	Eubacteria	Staphylococcus aureus	Staphylococcus	Staphylococcaceae	Bacillales	Bacilli	Bacillota	Bacteria			Terrabacteria group					Staphylococcus aureus M42518
1417121	bacteria	Eubacteria	Staphylococcus aureus	Staphylococcus	Staphylococcaceae	Bacillales	Bacilli	Bacillota	Bacteria			Terrabacteria group					Staphylococcus aureus H81433
1417127	bacteria	Eubacteria	Staphylococcus aureus	Staphylococcus	Staphylococcaceae	Bacillales	Bacilli	Bacillota	Bacteria			Terrabacteria group					Staphylococcus aureus H49917
1417144	bacteria	Eubacteria	Staphylococcus aureus	Staphylococcus	Staphylococcaceae	Bacillales	Bacilli	Bacillota	Bacteria			Terrabacteria group					Staphylococcus aureus F85660
1417152	bacteria	Eubacteria	Staphylococcus aureus	Staphylococcus	Staphylococcaceae	Bacillales	Bacilli	Bacillota	Bacteria			Terrabacteria group					Staphylococcus aureus F89078
1417153	bacteria	Eubacteria	Staphylococcus aureus	Staphylococcus	Staphylococcaceae	Bacillales	Bacilli	Bacillota	Bacteria			Terrabacteria group					Staphylococcus aureus F92047
1417162	bacteria	Eubacteria	Staphylococcus aureus	Staphylococcus	Staphylococcaceae	Bacillales	Bacilli	Bacillota	Bacteria			Terrabacteria group					Staphylococcus aureus H49864
1417163	bacteria	Eubacteria	Staphylococcus aureus	Staphylococcus	Staphylococcaceae	Bacillales	Bacilli	Bacillota	Bacteria			Terrabacteria group					Staphylococcus aureus H53188
1417170	bacteria	Eubacteria	Staphylococcus aureus	Staphylococcus	Staphylococcaceae	Bacillales	Bacilli	Bacillota	Bacteria			Terrabacteria group					Staphylococcus aureus H65794
1417175	bacteria	Eubacteria	Staphylococcus aureus	Staphylococcus	Staphylococcaceae	Bacillales	Bacilli	Bacillota	Bacteria			Terrabacteria group					Staphylococcus aureus H75423
1417180	bacteria	Eubacteria	Staphylococcus aureus	Staphylococcus	Staphylococcaceae	Bacillales	Bacilli	Bacillota	Bacteria			Terrabacteria group					Staphylococcus aureus M55890
1417181	bacteria	Eubacteria	Staphylococcus aureus	Staphylococcus	Staphylococcaceae	Bacillales	Bacilli	Bacillota	Bacteria			Terrabacteria group					Staphylococcus aureus M55902
1417188	bacteria	Eubacteria	Staphylococcus aureus	Staphylococcus	Staphylococcaceae	Bacillales	Bacilli	Bacillota	Bacteria			Terrabacteria group					Staphylococcus aureus M70013
1417200	bacteria	Eubacteria	Staphylococcus aureus	Staphylococcus	Staphylococcaceae	Bacillales	Bacilli	Bacillota	Bacteria			Terrabacteria group					Staphylococcus aureus T32070
1417213	bacteria	Eubacteria	Staphylococcus aureus	Staphylococcus	Staphylococcaceae	Bacillales	Bacilli	Bacillota	Bacteria			Terrabacteria group					Staphylococcus aureus W73738
1417220	bacteria	Eubacteria	Staphylococcus aureus	Staphylococcus	Staphylococcaceae	Bacillales	Bacilli	Bacillota	Bacteria			Terrabacteria group					Staphylococcus aureus W83140
1310570	bacteria	Eubacteria	Acinetobacter baumannii	Acinetobacter	Moraxellaceae	Moraxellales	Gammaproteobacteria	Pseudomonadota	Bacteria				Acinetobacter calcoaceticus/baumannii complex				Acinetobacter baumannii 1046051
1310586	bacteria	Eubacteria	Acinetobacter baumannii	Acinetobacter	Moraxellaceae	Moraxellales	Gammaproteobacteria	Pseudomonadota	Bacteria				Acinetobacter calcoaceticus/baumannii complex				Acinetobacter baumannii 1031433
1417189	bacteria	Eubacteria	Staphylococcus aureus	Staphylococcus	Staphylococcaceae	Bacillales	Bacilli	Bacillota	Bacteria			Terrabacteria group					Staphylococcus aureus S29036
1418284	bacteria	Eubacteria	Staphylococcus aureus	Staphylococcus	Staphylococcaceae	Bacillales	Bacilli	Bacillota	Bacteria			Terrabacteria group					Staphylococcus aureus F42568
1418289	bacteria	Eubacteria	Staphylococcus aureus	Staphylococcus	Staphylococcaceae	Bacillales	Bacilli	Bacillota	Bacteria			Terrabacteria group					Staphylococcus aureus F48950
1418299	bacteria	Eubacteria	Staphylococcus aureus	Staphylococcus	Staphylococcaceae	Bacillales	Bacilli	Bacillota	Bacteria			Terrabacteria group					Staphylococcus aureus H15911
1418307	bacteria	Eubacteria	Staphylococcus aureus	Staphylococcus	Staphylococcaceae	Bacillales	Bacilli	Bacillota	Bacteria			Terrabacteria group					Staphylococcus aureus H43690
1418315	bacteria	Eubacteria	Staphylococcus aureus	Staphylococcus	Staphylococcaceae	Bacillales	Bacilli	Bacillota	Bacteria			Terrabacteria group					Staphylococcus aureus H88170
1418321	bacteria	Eubacteria	Staphylococcus aureus	Staphylococcus	Staphylococcaceae	Bacillales	Bacilli	Bacillota	Bacteria			Terrabacteria group					Staphylococcus aureus M24416
1418322	bacteria	Eubacteria	Staphylococcus aureus	Staphylococcus	Staphylococcaceae	Bacillales	Bacilli	Bacillota	Bacteria			Terrabacteria group					Staphylococcus aureus M24418
1418327	bacteria	Eubacteria	Staphylococcus aureus	Staphylococcus	Staphylococcaceae	Bacillales	Bacilli	Bacillota	Bacteria			Terrabacteria group					Staphylococcus aureus M54162
1418329	bacteria	Eubacteria	Staphylococcus aureus	Staphylococcus	Staphylococcaceae	Bacillales	Bacilli	Bacillota	Bacteria			Terrabacteria group					Staphylococcus aureus M57746
1418335	bacteria	Eubacteria	Staphylococcus aureus	Staphylococcus	Staphylococcaceae	Bacillales	Bacilli	Bacillota	Bacteria			Terrabacteria group					Staphylococcus aureus M90396
1418336	bacteria	Eubacteria	Staphylococcus aureus	Staphylococcus	Staphylococcaceae	Bacillales	Bacilli	Bacillota	Bacteria			Terrabacteria group					Staphylococcus aureus T13096
1418343	bacteria	Eubacteria	Staphylococcus aureus	Staphylococcus	Staphylococcaceae	Bacillales	Bacilli	Bacillota	Bacteria			Terrabacteria group					Staphylococcus aureus T49198
1418348	bacteria	Eubacteria	Staphylococcus aureus	Staphylococcus	Staphylococcaceae	Bacillales	Bacilli	Bacillota	Bacteria			Terrabacteria group					Staphylococcus aureus T55954
1418353	bacteria	Eubacteria	Staphylococcus aureus	Staphylococcus	Staphylococcaceae	Bacillales	Bacilli	Bacillota	Bacteria			Terrabacteria group					Staphylococcus aureus T83543
1418359	bacteria	Eubacteria	Staphylococcus aureus	Staphylococcus	Staphylococcaceae	Bacillales	Bacilli	Bacillota	Bacteria			Terrabacteria group					Staphylococcus aureus W25814
1418367	bacteria	Eubacteria	Staphylococcus aureus	Staphylococcus	Staphylococcaceae	Bacillales	Bacilli	Bacillota	Bacteria			Terrabacteria group					Staphylococcus aureus W45747
1418373	bacteria	Eubacteria	Staphylococcus aureus	Staphylococcus	Staphylococcaceae	Bacillales	Bacilli	Bacillota	Bacteria			Terrabacteria group					Staphylococcus aureus W62354
1418380	bacteria	Eubacteria	Staphylococcus aureus	Staphylococcus	Staphylococcaceae	Bacillales	Bacilli	Bacillota	Bacteria			Terrabacteria group					Staphylococcus aureus F38211
1418387	bacteria	Eubacteria	Staphylococcus aureus	Staphylococcus	Staphylococcaceae	Bacillales	Bacilli	Bacillota	Bacteria			Terrabacteria group					Staphylococcus aureus F76253
1418395	bacteria	Eubacteria	Staphylococcus aureus	Staphylococcus	Staphylococcaceae	Bacillales	Bacilli	Bacillota	Bacteria			Terrabacteria group					Staphylococcus aureus H50387
1418404	bacteria	Eubacteria	Staphylococcus aureus	Staphylococcus	Staphylococcaceae	Bacillales	Bacilli	Bacillota	Bacteria			Terrabacteria group					Staphylococcus aureus M17299
1418405	bacteria	Eubacteria	Staphylococcus aureus	Staphylococcus	Staphylococcaceae	Bacillales	Bacilli	Bacillota	Bacteria			Terrabacteria group					Staphylococcus aureus M17301
1418410	bacteria	Eubacteria	Staphylococcus aureus	Staphylococcus	Staphylococcaceae	Bacillales	Bacilli	Bacillota	Bacteria			Terrabacteria group					Staphylococcus aureus M66410
1418412	bacteria	Eubacteria	Staphylococcus aureus	Staphylococcus	Staphylococcaceae	Bacillales	Bacilli	Bacillota	Bacteria			Terrabacteria group					Staphylococcus aureus M67953
1418418	bacteria	Eubacteria	Staphylococcus aureus	Staphylococcus	Staphylococcaceae	Bacillales	Bacilli	Bacillota	Bacteria			Terrabacteria group					Staphylococcus aureus T15928
1418420	bacteria	Eubacteria	Staphylococcus aureus	Staphylococcus	Staphylococcaceae	Bacillales	Bacilli	Bacillota	Bacteria			Terrabacteria group					Staphylococcus aureus T22074
1418427	bacteria	Eubacteria	Staphylococcus aureus	Staphylococcus	Staphylococcaceae	Bacillales	Bacilli	Bacillota	Bacteria			Terrabacteria group					Staphylococcus aureus W27852
1418432	bacteria	Eubacteria	Staphylococcus aureus	Staphylococcus	Staphylococcaceae	Bacillales	Bacilli	Bacillota	Bacteria			Terrabacteria group					Staphylococcus aureus W41757
1418439	bacteria	Eubacteria	Staphylococcus aureus	Staphylococcus	Staphylococcaceae	Bacillales	Bacilli	Bacillota	Bacteria			Terrabacteria group					Staphylococcus aureus W80013
1427332	bacteria	Eubacteria	Bartonella bacilliformis	Bartonella	Bartonellaceae	Hyphomicrobiales	Alphaproteobacteria	Pseudomonadota	Bacteria								Bartonella bacilliformis str. Heidi Mejia
1422121	bacteria	Eubacteria	Staphylococcus aureus	Staphylococcus	Staphylococcaceae	Bacillales	Bacilli	Bacillota	Bacteria			Terrabacteria group					Staphylococcus aureus DAR3519
1422126	bacteria	Eubacteria	Staphylococcus aureus	Staphylococcus	Staphylococcaceae	Bacillales	Bacilli	Bacillota	Bacteria			Terrabacteria group					Staphylococcus aureus DAR3551
1422131	bacteria	Eubacteria	Staphylococcus aureus	Staphylococcus	Staphylococcaceae	Bacillales	Bacilli	Bacillota	Bacteria			Terrabacteria group					Staphylococcus aureus DAR3574
1422136	bacteria	Eubacteria	Staphylococcus aureus	Staphylococcus	Staphylococcaceae	Bacillales	Bacilli	Bacillota	Bacteria			Terrabacteria group					Staphylococcus aureus DAR3583
1422141	bacteria	Eubacteria	Staphylococcus aureus	Staphylococcus	Staphylococcaceae	Bacillales	Bacilli	Bacillota	Bacteria			Terrabacteria group					Staphylococcus aureus DAR3591
1422146	bacteria	Eubacteria	Staphylococcus aureus	Staphylococcus	Staphylococcaceae	Bacillales	Bacilli	Bacillota	Bacteria			Terrabacteria group					Staphylococcus aureus DAR3609
1422147	bacteria	Eubacteria	Staphylococcus aureus	Staphylococcus	Staphylococcaceae	Bacillales	Bacilli	Bacillota	Bacteria			Terrabacteria group					Staphylococcus aureus DAR3612
1422151	bacteria	Eubacteria	Staphylococcus aureus	Staphylococcus	Staphylococcaceae	Bacillales	Bacilli	Bacillota	Bacteria			Terrabacteria group					Staphylococcus aureus DAR3624
1422152	bacteria	Eubacteria	Staphylococcus aureus	Staphylococcus	Staphylococcaceae	Bacillales	Bacilli	Bacillota	Bacteria			Terrabacteria group					Staphylococcus aureus DAR3627
1422156	bacteria	Eubacteria	Staphylococcus aureus	Staphylococcus	Staphylococcaceae	Bacillales	Bacilli	Bacillota	Bacteria			Terrabacteria group					Staphylococcus aureus DAR3752
1422157	bacteria	Eubacteria	Staphylococcus aureus	Staphylococcus	Staphylococcaceae	Bacillales	Bacilli	Bacillota	Bacteria			Terrabacteria group					Staphylococcus aureus DAR3758
1422162	bacteria	Eubacteria	Staphylococcus aureus	Staphylococcus	Staphylococcaceae	Bacillales	Bacilli	Bacillota	Bacteria			Terrabacteria group					Staphylococcus aureus DAR3767
1422168	bacteria	Eubacteria	Staphylococcus aureus	Staphylococcus	Staphylococcaceae	Bacillales	Bacilli	Bacillota	Bacteria			Terrabacteria group					Staphylococcus aureus DAR3782
1422173	bacteria	Eubacteria	Staphylococcus aureus	Staphylococcus	Staphylococcaceae	Bacillales	Bacilli	Bacillota	Bacteria			Terrabacteria group					Staphylococcus aureus DAR3799
1422178	bacteria	Eubacteria	Staphylococcus aureus	Staphylococcus	Staphylococcaceae	Bacillales	Bacilli	Bacillota	Bacteria			Terrabacteria group					Staphylococcus aureus DAR3847
1422183	bacteria	Eubacteria	Staphylococcus aureus	Staphylococcus	Staphylococcaceae	Bacillales	Bacilli	Bacillota	Bacteria			Terrabacteria group					Staphylococcus aureus DAR3868
1422188	bacteria	Eubacteria	Staphylococcus aureus	Staphylococcus	Staphylococcaceae	Bacillales	Bacilli	Bacillota	Bacteria			Terrabacteria group					Staphylococcus aureus DAR3891
1422193	bacteria	Eubacteria	Staphylococcus aureus	Staphylococcus	Staphylococcaceae	Bacillales	Bacilli	Bacillota	Bacteria			Terrabacteria group					Staphylococcus aureus DAR3902
1422199	bacteria	Eubacteria	Staphylococcus aureus	Staphylococcus	Staphylococcaceae	Bacillales	Bacilli	Bacillota	Bacteria			Terrabacteria group					Staphylococcus aureus DAR3924
1422204	bacteria	Eubacteria	Staphylococcus aureus	Staphylococcus	Staphylococcaceae	Bacillales	Bacilli	Bacillota	Bacteria			Terrabacteria group					Staphylococcus aureus DAR22
1422209	bacteria	Eubacteria	Staphylococcus aureus	Staphylococcus	Staphylococcaceae	Bacillales	Bacilli	Bacillota	Bacteria			Terrabacteria group					Staphylococcus aureus DAR5873
1422210	bacteria	Eubacteria	Staphylococcus aureus	Staphylococcus	Staphylococcaceae	Bacillales	Bacilli	Bacillota	Bacteria			Terrabacteria group					Staphylococcus aureus DAR951
1422214	bacteria	Eubacteria	Staphylococcus aureus	Staphylococcus	Staphylococcaceae	Bacillales	Bacilli	Bacillota	Bacteria			Terrabacteria group					Staphylococcus aureus DAR1082
1422215	bacteria	Eubacteria	Staphylococcus aureus	Staphylococcus	Staphylococcaceae	Bacillales	Bacilli	Bacillota	Bacteria			Terrabacteria group					Staphylococcus aureus DAR1083
1422219	bacteria	Eubacteria	Staphylococcus aureus	Staphylococcus	Staphylococcaceae	Bacillales	Bacilli	Bacillota	Bacteria			Terrabacteria group					Staphylococcus aureus DAR1157
1422220	bacteria	Eubacteria	Staphylococcus aureus	Staphylococcus	Staphylococcaceae	Bacillales	Bacilli	Bacillota	Bacteria			Terrabacteria group					Staphylococcus aureus DAR1158
1422225	bacteria	Eubacteria	Staphylococcus aureus	Staphylococcus	Staphylococcaceae	Bacillales	Bacilli	Bacillota	Bacteria			Terrabacteria group					Staphylococcus aureus DAR1200
1422230	bacteria	Eubacteria	Staphylococcus aureus	Staphylococcus	Staphylococcaceae	Bacillales	Bacilli	Bacillota	Bacteria			Terrabacteria group					Staphylococcus aureus DAR1293
1422235	bacteria	Eubacteria	Staphylococcus aureus	Staphylococcus	Staphylococcaceae	Bacillales	Bacilli	Bacillota	Bacteria			Terrabacteria group					Staphylococcus aureus DAR1369
1422240	bacteria	Eubacteria	Staphylococcus aureus	Staphylococcus	Staphylococcaceae	Bacillales	Bacilli	Bacillota	Bacteria			Terrabacteria group					Staphylococcus aureus DAR1692
1422245	bacteria	Eubacteria	Staphylococcus aureus	Staphylococcus	Staphylococcaceae	Bacillales	Bacilli	Bacillota	Bacteria			Terrabacteria group					Staphylococcus aureus DAR1813
1422250	bacteria	Eubacteria	Staphylococcus aureus	Staphylococcus	Staphylococcaceae	Bacillales	Bacilli	Bacillota	Bacteria			Terrabacteria group					Staphylococcus aureus DAR1862
1422255	bacteria	Eubacteria	Staphylococcus aureus	Staphylococcus	Staphylococcaceae	Bacillales	Bacilli	Bacillota	Bacteria			Terrabacteria group					Staphylococcus aureus DAR1926
1422260	bacteria	Eubacteria	Staphylococcus aureus	Staphylococcus	Staphylococcaceae	Bacillales	Bacilli	Bacillota	Bacteria			Terrabacteria group					Staphylococcus aureus DAR1941
1422265	bacteria	Eubacteria	Staphylococcus aureus	Staphylococcus	Staphylococcaceae	Bacillales	Bacilli	Bacillota	Bacteria			Terrabacteria group					Staphylococcus aureus DAR1961
1422266	bacteria	Eubacteria	Staphylococcus aureus	Staphylococcus	Staphylococcaceae	Bacillales	Bacilli	Bacillota	Bacteria			Terrabacteria group					Staphylococcus aureus DAR1980
1422270	bacteria	Eubacteria	Staphylococcus aureus	Staphylococcus	Staphylococcaceae	Bacillales	Bacilli	Bacillota	Bacteria			Terrabacteria group					Staphylococcus aureus DAR2018
1422271	bacteria	Eubacteria	Staphylococcus aureus	Staphylococcus	Staphylococcaceae	Bacillales	Bacilli	Bacillota	Bacteria			Terrabacteria group					Staphylococcus aureus DAR2019
1422276	bacteria	Eubacteria	Staphylococcus aureus	Staphylococcus	Staphylococcaceae	Bacillales	Bacilli	Bacillota	Bacteria			Terrabacteria group					Staphylococcus aureus DAR2072
1422277	bacteria	Eubacteria	Staphylococcus aureus	Staphylococcus	Staphylococcaceae	Bacillales	Bacilli	Bacillota	Bacteria			Terrabacteria group					Staphylococcus aureus DAR2075
1422281	bacteria	Eubacteria	Staphylococcus aureus	Staphylococcus	Staphylococcaceae	Bacillales	Bacilli	Bacillota	Bacteria			Terrabacteria group					Staphylococcus aureus DAR3150
1422282	bacteria	Eubacteria	Staphylococcus aureus	Staphylococcus	Staphylococcaceae	Bacillales	Bacilli	Bacillota	Bacteria			Terrabacteria group					Staphylococcus aureus DAR3152
1422287	bacteria	Eubacteria	Staphylococcus aureus	Staphylococcus	Staphylococcaceae	Bacillales	Bacilli	Bacillota	Bacteria			Terrabacteria group					Staphylococcus aureus DAR3163
1422293	bacteria	Eubacteria	Staphylococcus aureus	Staphylococcus	Staphylococcaceae	Bacillales	Bacilli	Bacillota	Bacteria			Terrabacteria group					Staphylococcus aureus DAR3178
1422298	bacteria	Eubacteria	Staphylococcus aureus	Staphylococcus	Staphylococcaceae	Bacillales	Bacilli	Bacillota	Bacteria			Terrabacteria group					Staphylococcus aureus DAR5890
1422303	bacteria	Eubacteria	Staphylococcus aureus	Staphylococcus	Staphylococcaceae	Bacillales	Bacilli	Bacillota	Bacteria			Terrabacteria group					Staphylococcus aureus DAR5885
1422308	bacteria	Eubacteria	Staphylococcus aureus	Staphylococcus	Staphylococcaceae	Bacillales	Bacilli	Bacillota	Bacteria			Terrabacteria group					Staphylococcus aureus DAR5870
1311100	bacteria	Eubacteria	Acinetobacter baumannii	Acinetobacter	Moraxellaceae	Moraxellales	Gammaproteobacteria	Pseudomonadota	Bacteria				Acinetobacter calcoaceticus/baumannii complex				Acinetobacter baumannii 16553_3
1311114	bacteria	Eubacteria	Acinetobacter baumannii	Acinetobacter	Moraxellaceae	Moraxellales	Gammaproteobacteria	Pseudomonadota	Bacteria				Acinetobacter calcoaceticus/baumannii complex				Acinetobacter baumannii 25569_7
1311098	bacteria	Eubacteria	Acinetobacter baumannii	Acinetobacter	Moraxellaceae	Moraxellales	Gammaproteobacteria	Pseudomonadota	Bacteria				Acinetobacter calcoaceticus/baumannii complex				Acinetobacter baumannii 16553_1
1310693	bacteria	Eubacteria	Acinetobacter baumannii	Acinetobacter	Moraxellaceae	Moraxellales	Gammaproteobacteria	Pseudomonadota	Bacteria				Acinetobacter calcoaceticus/baumannii complex				Acinetobacter baumannii 655378
329	bacteria	Eubacteria	Ralstonia pickettii	Ralstonia	Burkholderiaceae	Burkholderiales	Betaproteobacteria	Pseudomonadota	Bacteria
1442076	fungi	Fungi	Scolecobasidium constrictum	Scolecobasidium	Sympoventuriaceae	Venturiales	Dothideomycetes	Ascomycota	Eukaryota			dothideomyceta		Pleosporomycetidae	leotiomyceta		Scolecobasidium constrictum UM 578		saccharomyceta	Opisthokonta							Pezizomycotina	Fungi						Dikarya
1310800	bacteria	Eubacteria	Acinetobacter sp. 1000160	Acinetobacter	Moraxellaceae	Moraxellales	Gammaproteobacteria	Pseudomonadota	Bacteria	unclassified Acinetobacter calcoaceticus/baumannii complex			Acinetobacter calcoaceticus/baumannii complex
1310797	bacteria	Eubacteria	Acinetobacter baumannii	Acinetobacter	Moraxellaceae	Moraxellales	Gammaproteobacteria	Pseudomonadota	Bacteria				Acinetobacter calcoaceticus/baumannii complex				Acinetobacter baumannii 1428368
9733	vertebrate_mammalian	Animalia	Orcinus orca	Orcinus	Delphinidae	Artiodactyla	Mammalia	Chordata	Eukaryota			Boreoeutheria			Eutheria				Theria	Amniota	Tetrapoda	Dipnotetrapodomorpha	Euteleostomi	Teleostomi	Gnathostomata	Vertebrata	Craniata	Animalia			Laurasiatheria				Whippomorpha		Cetacea				Deuterostomia	Bilateria	Eumetazoa	Sarcopterygii	Opisthokonta
7897	vertebrate_other	Animalia	Latimeria chalumnae	Latimeria	Coelacanthidae	Coelacanthiformes		Chordata	Eukaryota			Coelacanthimorpha			Euteleostomi				Teleostomi	Gnathostomata	Vertebrata	Deuterostomia	Bilateria	Eumetazoa	Opisthokonta		Craniata	Animalia																Sarcopterygii
777	bacteria	Eubacteria	Coxiella burnetii	Coxiella	Coxiellaceae	Legionellales	Gammaproteobacteria	Pseudomonadota	Bacteria
1265310	bacteria	Eubacteria	Mycobacterium asiaticum	Mycobacterium	Mycobacteriaceae	Mycobacteriales	Actinomycetes	Actinomycetota	Bacteria			Terrabacteria group					Mycobacterium asiaticum DSM 44297
1235814	bacteria	Eubacteria	Bacteroides acidifaciens	Bacteroides	Bacteroidaceae	Bacteroidales	Bacteroidia	Bacteroidota	Bacteria			Bacteroidota/Chlorobiota group			FCB group		Bacteroides acidifaciens JCM 10556
1122978	bacteria	Eubacteria	Segatella albensis	Segatella	Prevotellaceae	Bacteroidales	Bacteroidia	Bacteroidota	Bacteria			Bacteroidota/Chlorobiota group			FCB group		Segatella albensis DSM 11370 = JCM 12258
1236498	bacteria	Eubacteria	Phocaeicola paurosaccharolyticus	Phocaeicola	Bacteroidaceae	Bacteroidales	Bacteroidia	Bacteroidota	Bacteria			Bacteroidota/Chlorobiota group			FCB group		Phocaeicola paurosaccharolyticus JCM 15092
1236504	bacteria	Eubacteria	Prevotella histicola	Prevotella	Prevotellaceae	Bacteroidales	Bacteroidia	Bacteroidota	Bacteria			Bacteroidota/Chlorobiota group			FCB group		Prevotella histicola JCM 15637 = DNF00424
1122983	bacteria	Eubacteria	Prevotella falsenii	Prevotella	Prevotellaceae	Bacteroidales	Bacteroidia	Bacteroidota	Bacteria			Bacteroidota/Chlorobiota group			FCB group		Prevotella falsenii DSM 22864 = JCM 15124
1236508	bacteria	Eubacteria	Prevotella aurantiaca	Prevotella	Prevotellaceae	Bacteroidales	Bacteroidia	Bacteroidota	Bacteria			Bacteroidota/Chlorobiota group			FCB group		Prevotella aurantiaca JCM 15754
1236509	bacteria	Eubacteria	Prevotella dentasini	Prevotella	Prevotellaceae	Bacteroidales	Bacteroidia	Bacteroidota	Bacteria			Bacteroidota/Chlorobiota group			FCB group		Prevotella dentasini JCM 15908
1236516	bacteria	Eubacteria	Hoylesella saccharolytica	Hoylesella	Prevotellaceae	Bacteroidales	Bacteroidia	Bacteroidota	Bacteria			Bacteroidota/Chlorobiota group			FCB group		Hoylesella saccharolytica JCM 17484
1236521	bacteria	Eubacteria	Porphyromonas macacae	Porphyromonas	Porphyromonadaceae	Bacteroidales	Bacteroidia	Bacteroidota	Bacteria			Bacteroidota/Chlorobiota group			FCB group		Porphyromonas macacae JCM 15984
1446567	bacteria	Eubacteria	Escherichia coli	Escherichia	Enterobacteriaceae	Enterobacterales	Gammaproteobacteria	Pseudomonadota	Bacteria								Escherichia coli O121:H19 str. 2010C-4989
1236526	bacteria	Eubacteria	Porphyromonas gingivicanis	Porphyromonas	Porphyromonadaceae	Bacteroidales	Bacteroidia	Bacteroidota	Bacteria			Bacteroidota/Chlorobiota group			FCB group		Porphyromonas gingivicanis JCM 15907
1162296	bacteria	Eubacteria	Klebsiella pneumoniae	Klebsiella	Enterobacteriaceae	Enterobacterales	Gammaproteobacteria	Pseudomonadota	Bacteria	Klebsiella/Raoultella group	Klebsiella pneumoniae subsp. pneumoniae						Klebsiella pneumoniae subsp. pneumoniae DSM 30104 = JCM 1662 = NBRC 14940
1236535	bacteria	Eubacteria	Legionella pneumophila	Legionella	Legionellaceae	Legionellales	Gammaproteobacteria	Pseudomonadota	Bacteria		Legionella pneumophila subsp. pneumophila						Legionella pneumophila subsp. pneumophila JCM 7571
1413559	bacteria	Eubacteria	Staphylococcus aureus	Staphylococcus	Staphylococcaceae	Bacillales	Bacilli	Bacillota	Bacteria			Terrabacteria group					Staphylococcus aureus 37(18S2S5-05)
1413546	bacteria	Eubacteria	Staphylococcus aureus	Staphylococcus	Staphylococcaceae	Bacillales	Bacilli	Bacillota	Bacteria			Terrabacteria group					Staphylococcus aureus 44(2608)
1413411	bacteria	Eubacteria	Staphylococcus aureus	Staphylococcus	Staphylococcaceae	Bacillales	Bacilli	Bacillota	Bacteria			Terrabacteria group					Staphylococcus aureus 56824-15
1413413	bacteria	Eubacteria	Staphylococcus aureus	Staphylococcus	Staphylococcaceae	Bacillales	Bacilli	Bacillota	Bacteria			Terrabacteria group					Staphylococcus aureus 56864-11
1413324	bacteria	Eubacteria	Staphylococcus aureus	Staphylococcus	Staphylococcaceae	Bacillales	Bacilli	Bacillota	Bacteria			Terrabacteria group					Staphylococcus aureus 81070
1413392	bacteria	Eubacteria	Staphylococcus aureus	Staphylococcus	Staphylococcaceae	Bacillales	Bacilli	Bacillota	Bacteria			Terrabacteria group					Staphylococcus aureus 87807-12
1413393	bacteria	Eubacteria	Staphylococcus aureus	Staphylococcus	Staphylococcaceae	Bacillales	Bacilli	Bacillota	Bacteria			Terrabacteria group					Staphylococcus aureus 87807-16
1413586	bacteria	Eubacteria	Staphylococcus aureus	Staphylococcus	Staphylococcaceae	Bacillales	Bacilli	Bacillota	Bacteria			Terrabacteria group					Staphylococcus aureus 9P9
1413383	bacteria	Eubacteria	Staphylococcus aureus	Staphylococcus	Staphylococcaceae	Bacillales	Bacilli	Bacillota	Bacteria			Terrabacteria group					Staphylococcus aureus BG407
1413466	bacteria	Eubacteria	Staphylococcus aureus	Staphylococcus	Staphylococcaceae	Bacillales	Bacilli	Bacillota	Bacteria			Terrabacteria group					Staphylococcus aureus C1655
1413470	bacteria	Eubacteria	Staphylococcus aureus	Staphylococcus	Staphylococcaceae	Bacillales	Bacilli	Bacillota	Bacteria			Terrabacteria group					Staphylococcus aureus C1673
1413482	bacteria	Eubacteria	Staphylococcus aureus	Staphylococcus	Staphylococcaceae	Bacillales	Bacilli	Bacillota	Bacteria			Terrabacteria group					Staphylococcus aureus C2679
1413454	bacteria	Eubacteria	Staphylococcus aureus	Staphylococcus	Staphylococcaceae	Bacillales	Bacilli	Bacillota	Bacteria			Terrabacteria group					Staphylococcus aureus C3489
1413471	bacteria	Eubacteria	Staphylococcus aureus	Staphylococcus	Staphylococcaceae	Bacillales	Bacilli	Bacillota	Bacteria			Terrabacteria group					Staphylococcus aureus C4155
1413548	bacteria	Eubacteria	Staphylococcus aureus	Staphylococcus	Staphylococcaceae	Bacillales	Bacilli	Bacillota	Bacteria			Terrabacteria group					Staphylococcus aureus Chi-4
1413440	bacteria	Eubacteria	Staphylococcus aureus	Staphylococcus	Staphylococcaceae	Bacillales	Bacilli	Bacillota	Bacteria			Terrabacteria group					Staphylococcus aureus FP_N5203 OX
1413569	bacteria	Eubacteria	Staphylococcus aureus	Staphylococcus	Staphylococcaceae	Bacillales	Bacilli	Bacillota	Bacteria			Terrabacteria group					Staphylococcus aureus GD2010-102
1413531	bacteria	Eubacteria	Staphylococcus aureus	Staphylococcus	Staphylococcaceae	Bacillales	Bacilli	Bacillota	Bacteria			Terrabacteria group					Staphylococcus aureus GD2010-131
1413525	bacteria	Eubacteria	Staphylococcus aureus	Staphylococcus	Staphylococcaceae	Bacillales	Bacilli	Bacillota	Bacteria			Terrabacteria group					Staphylococcus aureus GD2010-177
1413445	bacteria	Eubacteria	Staphylococcus aureus	Staphylococcus	Staphylococcaceae	Bacillales	Bacilli	Bacillota	Bacteria			Terrabacteria group					Staphylococcus aureus M520-1
1413499	bacteria	Eubacteria	Staphylococcus aureus	Staphylococcus	Staphylococcaceae	Bacillales	Bacilli	Bacillota	Bacteria			Terrabacteria group					Staphylococcus aureus N1343
1413512	bacteria	Eubacteria	Staphylococcus aureus	Staphylococcus	Staphylococcaceae	Bacillales	Bacilli	Bacillota	Bacteria			Terrabacteria group					Staphylococcus aureus P0218
1413501	bacteria	Eubacteria	Staphylococcus aureus	Staphylococcus	Staphylococcaceae	Bacillales	Bacilli	Bacillota	Bacteria			Terrabacteria group					Staphylococcus aureus R0353
1413502	bacteria	Eubacteria	Staphylococcus aureus	Staphylococcus	Staphylococcaceae	Bacillales	Bacilli	Bacillota	Bacteria			Terrabacteria group					Staphylococcus aureus R0357
1413506	bacteria	Eubacteria	Staphylococcus aureus	Staphylococcus	Staphylococcaceae	Bacillales	Bacilli	Bacillota	Bacteria			Terrabacteria group					Staphylococcus aureus R0615
1413538	bacteria	Eubacteria	Staphylococcus aureus	Staphylococcus	Staphylococcaceae	Bacillales	Bacilli	Bacillota	Bacteria			Terrabacteria group					Staphylococcus aureus Rd.3
1413564	bacteria	Eubacteria	Staphylococcus aureus	Staphylococcus	Staphylococcaceae	Bacillales	Bacilli	Bacillota	Bacteria			Terrabacteria group					Staphylococcus aureus Rd.614
1413446	bacteria	Eubacteria	Staphylococcus aureus	Staphylococcus	Staphylococcaceae	Bacillales	Bacilli	Bacillota	Bacteria			Terrabacteria group					Staphylococcus aureus SARM C4155
1413376	bacteria	Eubacteria	Staphylococcus aureus	Staphylococcus	Staphylococcaceae	Bacillales	Bacilli	Bacillota	Bacteria			Terrabacteria group					Staphylococcus aureus Sau 47
1413381	bacteria	Eubacteria	Staphylococcus aureus	Staphylococcus	Staphylococcaceae	Bacillales	Bacilli	Bacillota	Bacteria			Terrabacteria group					Staphylococcus aureus Sau 99
1413552	bacteria	Eubacteria	Staphylococcus aureus	Staphylococcus	Staphylococcaceae	Bacillales	Bacilli	Bacillota	Bacteria			Terrabacteria group					Staphylococcus aureus Tur-22
1413607	bacteria	Eubacteria	Staphylococcus aureus	Staphylococcus	Staphylococcaceae	Bacillales	Bacilli	Bacillota	Bacteria			Terrabacteria group					Staphylococcus aureus USA_11
1413604	bacteria	Eubacteria	Staphylococcus aureus	Staphylococcus	Staphylococcaceae	Bacillales	Bacilli	Bacillota	Bacteria			Terrabacteria group					Staphylococcus aureus USA7
1422392	bacteria	Eubacteria	Staphylococcus aureus	Staphylococcus	Staphylococcaceae	Bacillales	Bacilli	Bacillota	Bacteria			Terrabacteria group					Staphylococcus aureus VET0052R
1422398	bacteria	Eubacteria	Staphylococcus aureus	Staphylococcus	Staphylococcaceae	Bacillales	Bacilli	Bacillota	Bacteria			Terrabacteria group					Staphylococcus aureus VET0059R
1422403	bacteria	Eubacteria	Staphylococcus aureus	Staphylococcus	Staphylococcaceae	Bacillales	Bacilli	Bacillota	Bacteria			Terrabacteria group					Staphylococcus aureus VET0065R
1422404	bacteria	Eubacteria	Staphylococcus aureus	Staphylococcus	Staphylococcaceae	Bacillales	Bacilli	Bacillota	Bacteria			Terrabacteria group					Staphylococcus aureus VET0066R
1422408	bacteria	Eubacteria	Staphylococcus aureus	Staphylococcus	Staphylococcaceae	Bacillales	Bacilli	Bacillota	Bacteria			Terrabacteria group					Staphylococcus aureus VET0072R
1422409	bacteria	Eubacteria	Staphylococcus aureus	Staphylococcus	Staphylococcaceae	Bacillales	Bacilli	Bacillota	Bacteria			Terrabacteria group					Staphylococcus aureus VET0073R
1422414	bacteria	Eubacteria	Staphylococcus aureus	Staphylococcus	Staphylococcaceae	Bacillales	Bacilli	Bacillota	Bacteria			Terrabacteria group					Staphylococcus aureus VET0080R
1422416	bacteria	Eubacteria	Staphylococcus aureus	Staphylococcus	Staphylococcaceae	Bacillales	Bacilli	Bacillota	Bacteria			Terrabacteria group					Staphylococcus aureus VET0083R
1422421	bacteria	Eubacteria	Staphylococcus aureus	Staphylococcus	Staphylococcaceae	Bacillales	Bacilli	Bacillota	Bacteria			Terrabacteria group					Staphylococcus aureus VET0088R
1422426	bacteria	Eubacteria	Staphylococcus aureus	Staphylococcus	Staphylococcaceae	Bacillales	Bacilli	Bacillota	Bacteria			Terrabacteria group					Staphylococcus aureus VET0093R
1422431	bacteria	Eubacteria	Staphylococcus aureus	Staphylococcus	Staphylococcaceae	Bacillales	Bacilli	Bacillota	Bacteria			Terrabacteria group					Staphylococcus aureus VET0099R
1422437	bacteria	Eubacteria	Staphylococcus aureus	Staphylococcus	Staphylococcaceae	Bacillales	Bacilli	Bacillota	Bacteria			Terrabacteria group					Staphylococcus aureus VET0107R
1422444	bacteria	Eubacteria	Staphylococcus aureus	Staphylococcus	Staphylococcaceae	Bacillales	Bacilli	Bacillota	Bacteria			Terrabacteria group					Staphylococcus aureus VET0116R
1422451	bacteria	Eubacteria	Staphylococcus aureus	Staphylococcus	Staphylococcaceae	Bacillales	Bacilli	Bacillota	Bacteria			Terrabacteria group					Staphylococcus aureus VET0126R
1422456	bacteria	Eubacteria	Staphylococcus aureus	Staphylococcus	Staphylococcaceae	Bacillales	Bacilli	Bacillota	Bacteria			Terrabacteria group					Staphylococcus aureus VET0132R
1422464	bacteria	Eubacteria	Staphylococcus aureus	Staphylococcus	Staphylococcaceae	Bacillales	Bacilli	Bacillota	Bacteria			Terrabacteria group					Staphylococcus aureus VET0151R
1422473	bacteria	Eubacteria	Staphylococcus aureus	Staphylococcus	Staphylococcaceae	Bacillales	Bacilli	Bacillota	Bacteria			Terrabacteria group					Staphylococcus aureus VET0162R
1422477	bacteria	Eubacteria	Staphylococcus aureus	Staphylococcus	Staphylococcaceae	Bacillales	Bacilli	Bacillota	Bacteria			Terrabacteria group					Staphylococcus aureus VET0167R
1422478	bacteria	Eubacteria	Staphylococcus aureus	Staphylococcus	Staphylococcaceae	Bacillales	Bacilli	Bacillota	Bacteria			Terrabacteria group					Staphylococcus aureus VET0171R
1422482	bacteria	Eubacteria	Staphylococcus aureus	Staphylococcus	Staphylococcaceae	Bacillales	Bacilli	Bacillota	Bacteria			Terrabacteria group					Staphylococcus aureus VET0179R
1422483	bacteria	Eubacteria	Staphylococcus aureus	Staphylococcus	Staphylococcaceae	Bacillales	Bacilli	Bacillota	Bacteria			Terrabacteria group					Staphylococcus aureus VET0180R
1422492	bacteria	Eubacteria	Staphylococcus aureus	Staphylococcus	Staphylococcaceae	Bacillales	Bacilli	Bacillota	Bacteria			Terrabacteria group					Staphylococcus aureus VET0192R
1422493	bacteria	Eubacteria	Staphylococcus aureus	Staphylococcus	Staphylococcaceae	Bacillales	Bacilli	Bacillota	Bacteria			Terrabacteria group					Staphylococcus aureus VET0193R
1422508	bacteria	Eubacteria	Staphylococcus aureus	Staphylococcus	Staphylococcaceae	Bacillales	Bacilli	Bacillota	Bacteria			Terrabacteria group					Staphylococcus aureus VET0212R
1422513	bacteria	Eubacteria	Staphylococcus aureus	Staphylococcus	Staphylococcaceae	Bacillales	Bacilli	Bacillota	Bacteria			Terrabacteria group					Staphylococcus aureus VET0217R
1422519	bacteria	Eubacteria	Staphylococcus aureus	Staphylococcus	Staphylococcaceae	Bacillales	Bacilli	Bacillota	Bacteria			Terrabacteria group					Staphylococcus aureus VET0227R
1422527	bacteria	Eubacteria	Staphylococcus aureus	Staphylococcus	Staphylococcaceae	Bacillales	Bacilli	Bacillota	Bacteria			Terrabacteria group					Staphylococcus aureus VET0241R
1422534	bacteria	Eubacteria	Staphylococcus aureus	Staphylococcus	Staphylococcaceae	Bacillales	Bacilli	Bacillota	Bacteria			Terrabacteria group					Staphylococcus aureus VET0253R
1422539	bacteria	Eubacteria	Staphylococcus aureus	Staphylococcus	Staphylococcaceae	Bacillales	Bacilli	Bacillota	Bacteria			Terrabacteria group					Staphylococcus aureus VET0261R
1422544	bacteria	Eubacteria	Staphylococcus aureus	Staphylococcus	Staphylococcaceae	Bacillales	Bacilli	Bacillota	Bacteria			Terrabacteria group					Staphylococcus aureus VET0270R
1422549	bacteria	Eubacteria	Staphylococcus aureus	Staphylococcus	Staphylococcaceae	Bacillales	Bacilli	Bacillota	Bacteria			Terrabacteria group					Staphylococcus aureus VET0280R
1422554	bacteria	Eubacteria	Staphylococcus aureus	Staphylococcus	Staphylococcaceae	Bacillales	Bacilli	Bacillota	Bacteria			Terrabacteria group					Staphylococcus aureus VET0287R
1422559	bacteria	Eubacteria	Staphylococcus aureus	Staphylococcus	Staphylococcaceae	Bacillales	Bacilli	Bacillota	Bacteria			Terrabacteria group					Staphylococcus aureus VET0292R
1422561	bacteria	Eubacteria	Staphylococcus aureus	Staphylococcus	Staphylococcaceae	Bacillales	Bacilli	Bacillota	Bacteria			Terrabacteria group					Staphylococcus aureus VET0294R
1422566	bacteria	Eubacteria	Staphylococcus aureus	Staphylococcus	Staphylococcaceae	Bacillales	Bacilli	Bacillota	Bacteria			Terrabacteria group					Staphylococcus aureus VET0299R
1422567	bacteria	Eubacteria	Staphylococcus aureus	Staphylococcus	Staphylococcaceae	Bacillales	Bacilli	Bacillota	Bacteria			Terrabacteria group					Staphylococcus aureus VET0300R
1422572	bacteria	Eubacteria	Staphylococcus aureus	Staphylococcus	Staphylococcaceae	Bacillales	Bacilli	Bacillota	Bacteria			Terrabacteria group					Staphylococcus aureus VET0305R
1422574	bacteria	Eubacteria	Staphylococcus aureus	Staphylococcus	Staphylococcaceae	Bacillales	Bacilli	Bacillota	Bacteria			Terrabacteria group					Staphylococcus aureus VET0307R
1422579	bacteria	Eubacteria	Staphylococcus aureus	Staphylococcus	Staphylococcaceae	Bacillales	Bacilli	Bacillota	Bacteria			Terrabacteria group					Staphylococcus aureus VET0314R
1422585	bacteria	Eubacteria	Staphylococcus aureus	Staphylococcus	Staphylococcaceae	Bacillales	Bacilli	Bacillota	Bacteria			Terrabacteria group					Staphylococcus aureus VET0320R
1422590	bacteria	Eubacteria	Staphylococcus aureus	Staphylococcus	Staphylococcaceae	Bacillales	Bacilli	Bacillota	Bacteria			Terrabacteria group					Staphylococcus aureus VET0329R
1422596	bacteria	Eubacteria	Staphylococcus aureus	Staphylococcus	Staphylococcaceae	Bacillales	Bacilli	Bacillota	Bacteria			Terrabacteria group					Staphylococcus aureus VET0337R
1422603	bacteria	Eubacteria	Staphylococcus aureus	Staphylococcus	Staphylococcaceae	Bacillales	Bacilli	Bacillota	Bacteria			Terrabacteria group					Staphylococcus aureus VET0352R
1422611	bacteria	Eubacteria	Staphylococcus aureus	Staphylococcus	Staphylococcaceae	Bacillales	Bacilli	Bacillota	Bacteria			Terrabacteria group					Staphylococcus aureus VET0363R
1422618	bacteria	Eubacteria	Staphylococcus aureus	Staphylococcus	Staphylococcaceae	Bacillales	Bacilli	Bacillota	Bacteria			Terrabacteria group					Staphylococcus aureus VET0376R
1422623	bacteria	Eubacteria	Staphylococcus aureus	Staphylococcus	Staphylococcaceae	Bacillales	Bacilli	Bacillota	Bacteria			Terrabacteria group					Staphylococcus aureus VET0388R
1422628	bacteria	Eubacteria	Staphylococcus aureus	Staphylococcus	Staphylococcaceae	Bacillales	Bacilli	Bacillota	Bacteria			Terrabacteria group					Staphylococcus aureus VET0395R
1422634	bacteria	Eubacteria	Staphylococcus aureus	Staphylococcus	Staphylococcaceae	Bacillales	Bacilli	Bacillota	Bacteria			Terrabacteria group					Staphylococcus aureus VET0403R
1422635	bacteria	Eubacteria	Staphylococcus aureus	Staphylococcus	Staphylococcaceae	Bacillales	Bacilli	Bacillota	Bacteria			Terrabacteria group					Staphylococcus aureus VET0406R
1422639	bacteria	Eubacteria	Staphylococcus aureus	Staphylococcus	Staphylococcaceae	Bacillales	Bacilli	Bacillota	Bacteria			Terrabacteria group					Staphylococcus aureus VET0412R
1422640	bacteria	Eubacteria	Staphylococcus aureus	Staphylococcus	Staphylococcaceae	Bacillales	Bacilli	Bacillota	Bacteria			Terrabacteria group					Staphylococcus aureus VET0413R
1422645	bacteria	Eubacteria	Staphylococcus aureus	Staphylococcus	Staphylococcaceae	Bacillales	Bacilli	Bacillota	Bacteria			Terrabacteria group					Staphylococcus aureus VET0421R
1422647	bacteria	Eubacteria	Staphylococcus aureus	Staphylococcus	Staphylococcaceae	Bacillales	Bacilli	Bacillota	Bacteria			Terrabacteria group					Staphylococcus aureus VET0423R
1422654	bacteria	Eubacteria	Staphylococcus aureus	Staphylococcus	Staphylococcaceae	Bacillales	Bacilli	Bacillota	Bacteria			Terrabacteria group					Staphylococcus aureus VET0432R
1422661	bacteria	Eubacteria	Staphylococcus aureus	Staphylococcus	Staphylococcaceae	Bacillales	Bacilli	Bacillota	Bacteria			Terrabacteria group					Staphylococcus aureus VET0439R
1422666	bacteria	Eubacteria	Staphylococcus aureus	Staphylococcus	Staphylococcaceae	Bacillales	Bacilli	Bacillota	Bacteria			Terrabacteria group					Staphylococcus aureus VET0446R
1422671	bacteria	Eubacteria	Staphylococcus aureus	Staphylococcus	Staphylococcaceae	Bacillales	Bacilli	Bacillota	Bacteria			Terrabacteria group					Staphylococcus aureus VET0456R
1422676	bacteria	Eubacteria	Staphylococcus aureus	Staphylococcus	Staphylococcaceae	Bacillales	Bacilli	Bacillota	Bacteria			Terrabacteria group					Staphylococcus aureus VET0464R
1422681	bacteria	Eubacteria	Staphylococcus aureus	Staphylococcus	Staphylococcaceae	Bacillales	Bacilli	Bacillota	Bacteria			Terrabacteria group					Staphylococcus aureus VET0470R
1422689	bacteria	Eubacteria	Staphylococcus aureus	Staphylococcus	Staphylococcaceae	Bacillales	Bacilli	Bacillota	Bacteria			Terrabacteria group					Staphylococcus aureus VET0488R
1422756	bacteria	Eubacteria	Staphylococcus aureus	Staphylococcus	Staphylococcaceae	Bacillales	Bacilli	Bacillota	Bacteria			Terrabacteria group					Staphylococcus aureus VET0657S
1422763	bacteria	Eubacteria	Staphylococcus aureus	Staphylococcus	Staphylococcaceae	Bacillales	Bacilli	Bacillota	Bacteria			Terrabacteria group					Staphylococcus aureus VET0809S
1422768	bacteria	Eubacteria	Staphylococcus aureus	Staphylococcus	Staphylococcaceae	Bacillales	Bacilli	Bacillota	Bacteria			Terrabacteria group					Staphylococcus aureus VET1020S
1422769	bacteria	Eubacteria	Staphylococcus aureus	Staphylococcus	Staphylococcaceae	Bacillales	Bacilli	Bacillota	Bacteria			Terrabacteria group					Staphylococcus aureus VET1024S
1422773	bacteria	Eubacteria	Staphylococcus aureus	Staphylococcus	Staphylococcaceae	Bacillales	Bacilli	Bacillota	Bacteria			Terrabacteria group					Staphylococcus aureus VET1048S
1422774	bacteria	Eubacteria	Staphylococcus aureus	Staphylococcus	Staphylococcaceae	Bacillales	Bacilli	Bacillota	Bacteria			Terrabacteria group					Staphylococcus aureus VET1052S
1422780	bacteria	Eubacteria	Staphylococcus aureus	Staphylococcus	Staphylococcaceae	Bacillales	Bacilli	Bacillota	Bacteria			Terrabacteria group					Staphylococcus aureus VET1104S
1422781	bacteria	Eubacteria	Staphylococcus aureus	Staphylococcus	Staphylococcaceae	Bacillales	Bacilli	Bacillota	Bacteria			Terrabacteria group					Staphylococcus aureus VET1168S
1422789	bacteria	Eubacteria	Staphylococcus aureus	Staphylococcus	Staphylococcaceae	Bacillales	Bacilli	Bacillota	Bacteria			Terrabacteria group					Staphylococcus aureus VET1434S
1422790	bacteria	Eubacteria	Staphylococcus aureus	Staphylococcus	Staphylococcaceae	Bacillales	Bacilli	Bacillota	Bacteria			Terrabacteria group					Staphylococcus aureus VET1468S
1422796	bacteria	Eubacteria	Staphylococcus aureus	Staphylococcus	Staphylococcaceae	Bacillales	Bacilli	Bacillota	Bacteria			Terrabacteria group					Staphylococcus aureus VET1526S
1422801	bacteria	Eubacteria	Staphylococcus aureus	Staphylococcus	Staphylococcaceae	Bacillales	Bacilli	Bacillota	Bacteria			Terrabacteria group					Staphylococcus aureus VET1779S
1422693	bacteria	Eubacteria	Staphylococcus aureus	Staphylococcus	Staphylococcaceae	Bacillales	Bacilli	Bacillota	Bacteria			Terrabacteria group					Staphylococcus aureus VET1832R
1422700	bacteria	Eubacteria	Staphylococcus aureus	Staphylococcus	Staphylococcaceae	Bacillales	Bacilli	Bacillota	Bacteria			Terrabacteria group					Staphylococcus aureus VET1843R
1422705	bacteria	Eubacteria	Staphylococcus aureus	Staphylococcus	Staphylococcaceae	Bacillales	Bacilli	Bacillota	Bacteria			Terrabacteria group					Staphylococcus aureus VET1849R
1422710	bacteria	Eubacteria	Staphylococcus aureus	Staphylococcus	Staphylococcaceae	Bacillales	Bacilli	Bacillota	Bacteria			Terrabacteria group					Staphylococcus aureus VET1854R
1422716	bacteria	Eubacteria	Staphylococcus aureus	Staphylococcus	Staphylococcaceae	Bacillales	Bacilli	Bacillota	Bacteria			Terrabacteria group					Staphylococcus aureus VET1861R
1422722	bacteria	Eubacteria	Staphylococcus aureus	Staphylococcus	Staphylococcaceae	Bacillales	Bacilli	Bacillota	Bacteria			Terrabacteria group					Staphylococcus aureus VET1871R
1422728	bacteria	Eubacteria	Staphylococcus aureus	Staphylococcus	Staphylococcaceae	Bacillales	Bacilli	Bacillota	Bacteria			Terrabacteria group					Staphylococcus aureus VET1880R
1397857	bacteria	Eubacteria	Mycobacterium tuberculosis	Mycobacterium	Mycobacteriaceae	Mycobacteriales	Actinomycetes	Actinomycetota	Bacteria			Terrabacteria group	Mycobacterium tuberculosis complex				Mycobacterium tuberculosis TKK_02_0012
1397862	bacteria	Eubacteria	Mycobacterium tuberculosis	Mycobacterium	Mycobacteriaceae	Mycobacteriales	Actinomycetes	Actinomycetota	Bacteria			Terrabacteria group	Mycobacterium tuberculosis complex				Mycobacterium tuberculosis TKK_02_0017
1397867	bacteria	Eubacteria	Mycobacterium tuberculosis	Mycobacterium	Mycobacteriaceae	Mycobacteriales	Actinomycetes	Actinomycetota	Bacteria			Terrabacteria group	Mycobacterium tuberculosis complex				Mycobacterium tuberculosis TKK_02_0022
1397873	bacteria	Eubacteria	Mycobacterium tuberculosis	Mycobacterium	Mycobacteriaceae	Mycobacteriales	Actinomycetes	Actinomycetota	Bacteria			Terrabacteria group	Mycobacterium tuberculosis complex				Mycobacterium tuberculosis TKK_02_0036
1397878	bacteria	Eubacteria	Mycobacterium tuberculosis	Mycobacterium	Mycobacteriaceae	Mycobacteriales	Actinomycetes	Actinomycetota	Bacteria			Terrabacteria group	Mycobacterium tuberculosis complex				Mycobacterium tuberculosis TKK_02_0052
1397883	bacteria	Eubacteria	Mycobacterium tuberculosis	Mycobacterium	Mycobacteriaceae	Mycobacteriales	Actinomycetes	Actinomycetota	Bacteria			Terrabacteria group	Mycobacterium tuberculosis complex				Mycobacterium tuberculosis TKK_02_0069
1397885	bacteria	Eubacteria	Mycobacterium tuberculosis	Mycobacterium	Mycobacteriaceae	Mycobacteriales	Actinomycetes	Actinomycetota	Bacteria			Terrabacteria group	Mycobacterium tuberculosis complex				Mycobacterium tuberculosis TKK_02_0071
1397887	bacteria	Eubacteria	Mycobacterium tuberculosis	Mycobacterium	Mycobacteriaceae	Mycobacteriales	Actinomycetes	Actinomycetota	Bacteria			Terrabacteria group	Mycobacterium tuberculosis complex				Mycobacterium tuberculosis TKK_02_0077
1397892	bacteria	Eubacteria	Mycobacterium tuberculosis	Mycobacterium	Mycobacteriaceae	Mycobacteriales	Actinomycetes	Actinomycetota	Bacteria			Terrabacteria group	Mycobacterium tuberculosis complex				Mycobacterium tuberculosis TKK_03_0025
1397897	bacteria	Eubacteria	Mycobacterium tuberculosis	Mycobacterium	Mycobacteriaceae	Mycobacteriales	Actinomycetes	Actinomycetota	Bacteria			Terrabacteria group	Mycobacterium tuberculosis complex				Mycobacterium tuberculosis TKK_03_0031
1397899	bacteria	Eubacteria	Mycobacterium tuberculosis	Mycobacterium	Mycobacteriaceae	Mycobacteriales	Actinomycetes	Actinomycetota	Bacteria			Terrabacteria group	Mycobacterium tuberculosis complex				Mycobacterium tuberculosis TKK_03_0033
1397903	bacteria	Eubacteria	Mycobacterium tuberculosis	Mycobacterium	Mycobacteriaceae	Mycobacteriales	Actinomycetes	Actinomycetota	Bacteria			Terrabacteria group	Mycobacterium tuberculosis complex				Mycobacterium tuberculosis TKK_03_0045
1397904	bacteria	Eubacteria	Mycobacterium tuberculosis	Mycobacterium	Mycobacteriaceae	Mycobacteriales	Actinomycetes	Actinomycetota	Bacteria			Terrabacteria group	Mycobacterium tuberculosis complex				Mycobacterium tuberculosis TKK_03_0078
1397908	bacteria	Eubacteria	Mycobacterium tuberculosis	Mycobacterium	Mycobacteriaceae	Mycobacteriales	Actinomycetes	Actinomycetota	Bacteria			Terrabacteria group	Mycobacterium tuberculosis complex				Mycobacterium tuberculosis TKK_04_0002
1397909	bacteria	Eubacteria	Mycobacterium tuberculosis	Mycobacterium	Mycobacteriaceae	Mycobacteriales	Actinomycetes	Actinomycetota	Bacteria			Terrabacteria group	Mycobacterium tuberculosis complex				Mycobacterium tuberculosis TKK_04_0003
1397914	bacteria	Eubacteria	Mycobacterium tuberculosis	Mycobacterium	Mycobacteriaceae	Mycobacteriales	Actinomycetes	Actinomycetota	Bacteria			Terrabacteria group	Mycobacterium tuberculosis complex				Mycobacterium tuberculosis TKK_04_0018
1397919	bacteria	Eubacteria	Mycobacterium tuberculosis	Mycobacterium	Mycobacteriaceae	Mycobacteriales	Actinomycetes	Actinomycetota	Bacteria			Terrabacteria group	Mycobacterium tuberculosis complex				Mycobacterium tuberculosis TKK_04_0024
1397924	bacteria	Eubacteria	Mycobacterium tuberculosis	Mycobacterium	Mycobacteriaceae	Mycobacteriales	Actinomycetes	Actinomycetota	Bacteria			Terrabacteria group	Mycobacterium tuberculosis complex				Mycobacterium tuberculosis TKK_04_0007
1397929	bacteria	Eubacteria	Mycobacterium tuberculosis	Mycobacterium	Mycobacteriaceae	Mycobacteriales	Actinomycetes	Actinomycetota	Bacteria			Terrabacteria group	Mycobacterium tuberculosis complex				Mycobacterium tuberculosis TKK_04_0036
1397934	bacteria	Eubacteria	Mycobacterium tuberculosis	Mycobacterium	Mycobacteriaceae	Mycobacteriales	Actinomycetes	Actinomycetota	Bacteria			Terrabacteria group	Mycobacterium tuberculosis complex				Mycobacterium tuberculosis TKK_04_0045
1397939	bacteria	Eubacteria	Mycobacterium tuberculosis	Mycobacterium	Mycobacteriaceae	Mycobacteriales	Actinomycetes	Actinomycetota	Bacteria			Terrabacteria group	Mycobacterium tuberculosis complex				Mycobacterium tuberculosis TKK_04_0030
1400872	bacteria	Eubacteria	Mycobacterium tuberculosis	Mycobacterium	Mycobacteriaceae	Mycobacteriales	Actinomycetes	Actinomycetota	Bacteria			Terrabacteria group	Mycobacterium tuberculosis complex				Mycobacterium tuberculosis KT-0003
1400879	bacteria	Eubacteria	Mycobacterium tuberculosis	Mycobacterium	Mycobacteriaceae	Mycobacteriales	Actinomycetes	Actinomycetota	Bacteria			Terrabacteria group	Mycobacterium tuberculosis complex				Mycobacterium tuberculosis KT-0014
1400884	bacteria	Eubacteria	Mycobacterium tuberculosis	Mycobacterium	Mycobacteriaceae	Mycobacteriales	Actinomycetes	Actinomycetota	Bacteria			Terrabacteria group	Mycobacterium tuberculosis complex				Mycobacterium tuberculosis KT-0022
1400891	bacteria	Eubacteria	Mycobacterium tuberculosis	Mycobacterium	Mycobacteriaceae	Mycobacteriales	Actinomycetes	Actinomycetota	Bacteria			Terrabacteria group	Mycobacterium tuberculosis complex				Mycobacterium tuberculosis KT-0035
1400893	bacteria	Eubacteria	Mycobacterium tuberculosis	Mycobacterium	Mycobacteriaceae	Mycobacteriales	Actinomycetes	Actinomycetota	Bacteria			Terrabacteria group	Mycobacterium tuberculosis complex				Mycobacterium tuberculosis KT-0039
1400899	bacteria	Eubacteria	Mycobacterium tuberculosis	Mycobacterium	Mycobacteriaceae	Mycobacteriales	Actinomycetes	Actinomycetota	Bacteria			Terrabacteria group	Mycobacterium tuberculosis complex				Mycobacterium tuberculosis KT-0048
1400902	bacteria	Eubacteria	Mycobacterium tuberculosis	Mycobacterium	Mycobacteriaceae	Mycobacteriales	Actinomycetes	Actinomycetota	Bacteria			Terrabacteria group	Mycobacterium tuberculosis complex				Mycobacterium tuberculosis KT-0051
1400909	bacteria	Eubacteria	Mycobacterium tuberculosis	Mycobacterium	Mycobacteriaceae	Mycobacteriales	Actinomycetes	Actinomycetota	Bacteria			Terrabacteria group	Mycobacterium tuberculosis complex				Mycobacterium tuberculosis KT-0058
1400911	bacteria	Eubacteria	Mycobacterium tuberculosis	Mycobacterium	Mycobacteriaceae	Mycobacteriales	Actinomycetes	Actinomycetota	Bacteria			Terrabacteria group	Mycobacterium tuberculosis complex				Mycobacterium tuberculosis KT-0063
1400918	bacteria	Eubacteria	Mycobacterium tuberculosis	Mycobacterium	Mycobacteriaceae	Mycobacteriales	Actinomycetes	Actinomycetota	Bacteria			Terrabacteria group	Mycobacterium tuberculosis complex				Mycobacterium tuberculosis KT-0075
1400925	bacteria	Eubacteria	Mycobacterium tuberculosis	Mycobacterium	Mycobacteriaceae	Mycobacteriales	Actinomycetes	Actinomycetota	Bacteria			Terrabacteria group	Mycobacterium tuberculosis complex				Mycobacterium tuberculosis KT-0084
1400930	bacteria	Eubacteria	Mycobacterium tuberculosis	Mycobacterium	Mycobacteriaceae	Mycobacteriales	Actinomycetes	Actinomycetota	Bacteria			Terrabacteria group	Mycobacterium tuberculosis complex				Mycobacterium tuberculosis KT-0094
1400935	bacteria	Eubacteria	Mycobacterium tuberculosis	Mycobacterium	Mycobacteriaceae	Mycobacteriales	Actinomycetes	Actinomycetota	Bacteria			Terrabacteria group	Mycobacterium tuberculosis complex				Mycobacterium tuberculosis KT-0102
1400941	bacteria	Eubacteria	Mycobacterium tuberculosis	Mycobacterium	Mycobacteriaceae	Mycobacteriales	Actinomycetes	Actinomycetota	Bacteria			Terrabacteria group	Mycobacterium tuberculosis complex				Mycobacterium tuberculosis KT-0110
1408904	bacteria	Eubacteria	Mycobacterium tuberculosis	Mycobacterium	Mycobacteriaceae	Mycobacteriales	Actinomycetes	Actinomycetota	Bacteria			Terrabacteria group	Mycobacterium tuberculosis complex				Mycobacterium tuberculosis UT0001
1408911	bacteria	Eubacteria	Mycobacterium tuberculosis	Mycobacterium	Mycobacteriaceae	Mycobacteriales	Actinomycetes	Actinomycetota	Bacteria			Terrabacteria group	Mycobacterium tuberculosis complex				Mycobacterium tuberculosis UT0015
1421994	bacteria	Eubacteria	Mycobacterium tuberculosis	Mycobacterium	Mycobacteriaceae	Mycobacteriales	Actinomycetes	Actinomycetota	Bacteria			Terrabacteria group	Mycobacterium tuberculosis complex				Mycobacterium tuberculosis TB_RSA78
1421999	bacteria	Eubacteria	Mycobacterium tuberculosis	Mycobacterium	Mycobacteriaceae	Mycobacteriales	Actinomycetes	Actinomycetota	Bacteria			Terrabacteria group	Mycobacterium tuberculosis complex				Mycobacterium tuberculosis TB_RSA83
1422004	bacteria	Eubacteria	Mycobacterium tuberculosis	Mycobacterium	Mycobacteriaceae	Mycobacteriales	Actinomycetes	Actinomycetota	Bacteria			Terrabacteria group	Mycobacterium tuberculosis complex				Mycobacterium tuberculosis TB_RSA88
1422005	bacteria	Eubacteria	Mycobacterium tuberculosis	Mycobacterium	Mycobacteriaceae	Mycobacteriales	Actinomycetes	Actinomycetota	Bacteria			Terrabacteria group	Mycobacterium tuberculosis complex				Mycobacterium tuberculosis TB_RSA89
1422009	bacteria	Eubacteria	Mycobacterium tuberculosis	Mycobacterium	Mycobacteriaceae	Mycobacteriales	Actinomycetes	Actinomycetota	Bacteria			Terrabacteria group	Mycobacterium tuberculosis complex				Mycobacterium tuberculosis TB_RSA93
1422010	bacteria	Eubacteria	Mycobacterium tuberculosis	Mycobacterium	Mycobacteriaceae	Mycobacteriales	Actinomycetes	Actinomycetota	Bacteria			Terrabacteria group	Mycobacterium tuberculosis complex				Mycobacterium tuberculosis TB_RSA94
1422014	bacteria	Eubacteria	Mycobacterium tuberculosis	Mycobacterium	Mycobacteriaceae	Mycobacteriales	Actinomycetes	Actinomycetota	Bacteria			Terrabacteria group	Mycobacterium tuberculosis complex				Mycobacterium tuberculosis TB_RSA98
1422015	bacteria	Eubacteria	Mycobacterium tuberculosis	Mycobacterium	Mycobacteriaceae	Mycobacteriales	Actinomycetes	Actinomycetota	Bacteria			Terrabacteria group	Mycobacterium tuberculosis complex				Mycobacterium tuberculosis TB_RSA99
1422020	bacteria	Eubacteria	Mycobacterium tuberculosis	Mycobacterium	Mycobacteriaceae	Mycobacteriales	Actinomycetes	Actinomycetota	Bacteria			Terrabacteria group	Mycobacterium tuberculosis complex				Mycobacterium tuberculosis TB_RSA104
1422025	bacteria	Eubacteria	Mycobacterium tuberculosis	Mycobacterium	Mycobacteriaceae	Mycobacteriales	Actinomycetes	Actinomycetota	Bacteria			Terrabacteria group	Mycobacterium tuberculosis complex				Mycobacterium tuberculosis TB_RSA109
1422033	bacteria	Eubacteria	Mycobacterium tuberculosis	Mycobacterium	Mycobacteriaceae	Mycobacteriales	Actinomycetes	Actinomycetota	Bacteria			Terrabacteria group	Mycobacterium tuberculosis complex				Mycobacterium tuberculosis TB_RSA117
1422038	bacteria	Eubacteria	Mycobacterium tuberculosis	Mycobacterium	Mycobacteriaceae	Mycobacteriales	Actinomycetes	Actinomycetota	Bacteria			Terrabacteria group	Mycobacterium tuberculosis complex				Mycobacterium tuberculosis TB_RSA122
1422043	bacteria	Eubacteria	Mycobacterium tuberculosis	Mycobacterium	Mycobacteriaceae	Mycobacteriales	Actinomycetes	Actinomycetota	Bacteria			Terrabacteria group	Mycobacterium tuberculosis complex				Mycobacterium tuberculosis TB_RSA127
1422048	bacteria	Eubacteria	Mycobacterium tuberculosis	Mycobacterium	Mycobacteriaceae	Mycobacteriales	Actinomycetes	Actinomycetota	Bacteria			Terrabacteria group	Mycobacterium tuberculosis complex				Mycobacterium tuberculosis TB_RSA132
1422053	bacteria	Eubacteria	Mycobacterium tuberculosis	Mycobacterium	Mycobacteriaceae	Mycobacteriales	Actinomycetes	Actinomycetota	Bacteria			Terrabacteria group	Mycobacterium tuberculosis complex				Mycobacterium tuberculosis TB_RSA137
1422058	bacteria	Eubacteria	Mycobacterium tuberculosis	Mycobacterium	Mycobacteriaceae	Mycobacteriales	Actinomycetes	Actinomycetota	Bacteria			Terrabacteria group	Mycobacterium tuberculosis complex				Mycobacterium tuberculosis TB_RSA142
1422063	bacteria	Eubacteria	Mycobacterium tuberculosis	Mycobacterium	Mycobacteriaceae	Mycobacteriales	Actinomycetes	Actinomycetota	Bacteria			Terrabacteria group	Mycobacterium tuberculosis complex				Mycobacterium tuberculosis TB_RSA147
1422068	bacteria	Eubacteria	Mycobacterium tuberculosis	Mycobacterium	Mycobacteriaceae	Mycobacteriales	Actinomycetes	Actinomycetota	Bacteria			Terrabacteria group	Mycobacterium tuberculosis complex				Mycobacterium tuberculosis TB_RSA152
1422069	bacteria	Eubacteria	Mycobacterium tuberculosis	Mycobacterium	Mycobacteriaceae	Mycobacteriales	Actinomycetes	Actinomycetota	Bacteria			Terrabacteria group	Mycobacterium tuberculosis complex				Mycobacterium tuberculosis TB_RSA153
1422073	bacteria	Eubacteria	Mycobacterium tuberculosis	Mycobacterium	Mycobacteriaceae	Mycobacteriales	Actinomycetes	Actinomycetota	Bacteria			Terrabacteria group	Mycobacterium tuberculosis complex				Mycobacterium tuberculosis TB_RSA157
1422074	bacteria	Eubacteria	Mycobacterium tuberculosis	Mycobacterium	Mycobacteriaceae	Mycobacteriales	Actinomycetes	Actinomycetota	Bacteria			Terrabacteria group	Mycobacterium tuberculosis complex				Mycobacterium tuberculosis TB_RSA158
1422078	bacteria	Eubacteria	Mycobacterium tuberculosis	Mycobacterium	Mycobacteriaceae	Mycobacteriales	Actinomycetes	Actinomycetota	Bacteria			Terrabacteria group	Mycobacterium tuberculosis complex				Mycobacterium tuberculosis TB_RSA162
1422079	bacteria	Eubacteria	Mycobacterium tuberculosis	Mycobacterium	Mycobacteriaceae	Mycobacteriales	Actinomycetes	Actinomycetota	Bacteria			Terrabacteria group	Mycobacterium tuberculosis complex				Mycobacterium tuberculosis TB_RSA163
1422084	bacteria	Eubacteria	Mycobacterium tuberculosis	Mycobacterium	Mycobacteriaceae	Mycobacteriales	Actinomycetes	Actinomycetota	Bacteria			Terrabacteria group	Mycobacterium tuberculosis complex				Mycobacterium tuberculosis TB_RSA168
1422089	bacteria	Eubacteria	Mycobacterium tuberculosis	Mycobacterium	Mycobacteriaceae	Mycobacteriales	Actinomycetes	Actinomycetota	Bacteria			Terrabacteria group	Mycobacterium tuberculosis complex				Mycobacterium tuberculosis TB_RSA173
1422094	bacteria	Eubacteria	Mycobacterium tuberculosis	Mycobacterium	Mycobacteriaceae	Mycobacteriales	Actinomycetes	Actinomycetota	Bacteria			Terrabacteria group	Mycobacterium tuberculosis complex				Mycobacterium tuberculosis TB_RSA178
1422100	bacteria	Eubacteria	Mycobacterium tuberculosis	Mycobacterium	Mycobacteriaceae	Mycobacteriales	Actinomycetes	Actinomycetota	Bacteria			Terrabacteria group	Mycobacterium tuberculosis complex				Mycobacterium tuberculosis TB_RSA184
1422107	bacteria	Eubacteria	Mycobacterium tuberculosis	Mycobacterium	Mycobacteriaceae	Mycobacteriales	Actinomycetes	Actinomycetota	Bacteria			Terrabacteria group	Mycobacterium tuberculosis complex				Mycobacterium tuberculosis TB_RSA193
1422112	bacteria	Eubacteria	Mycobacterium tuberculosis	Mycobacterium	Mycobacteriaceae	Mycobacteriales	Actinomycetes	Actinomycetota	Bacteria			Terrabacteria group	Mycobacterium tuberculosis complex				Mycobacterium tuberculosis TB_RSA199
1423430	bacteria	Eubacteria	Mycobacterium tuberculosis	Mycobacterium	Mycobacteriaceae	Mycobacteriales	Actinomycetes	Actinomycetota	Bacteria			Terrabacteria group	Mycobacterium tuberculosis complex				Mycobacterium tuberculosis BTB03-168
1423437	bacteria	Eubacteria	Mycobacterium tuberculosis	Mycobacterium	Mycobacteriaceae	Mycobacteriales	Actinomycetes	Actinomycetota	Bacteria			Terrabacteria group	Mycobacterium tuberculosis complex				Mycobacterium tuberculosis BTB03-142
1423442	bacteria	Eubacteria	Mycobacterium tuberculosis	Mycobacterium	Mycobacteriaceae	Mycobacteriales	Actinomycetes	Actinomycetota	Bacteria			Terrabacteria group	Mycobacterium tuberculosis complex				Mycobacterium tuberculosis BTB04-416
1423447	bacteria	Eubacteria	Mycobacterium tuberculosis	Mycobacterium	Mycobacteriaceae	Mycobacteriales	Actinomycetes	Actinomycetota	Bacteria			Terrabacteria group	Mycobacterium tuberculosis complex				Mycobacterium tuberculosis BTB05-348
1423448	bacteria	Eubacteria	Mycobacterium tuberculosis	Mycobacterium	Mycobacteriaceae	Mycobacteriales	Actinomycetes	Actinomycetota	Bacteria			Terrabacteria group	Mycobacterium tuberculosis complex				Mycobacterium tuberculosis BTB05-371
1423452	bacteria	Eubacteria	Mycobacterium tuberculosis	Mycobacterium	Mycobacteriaceae	Mycobacteriales	Actinomycetes	Actinomycetota	Bacteria			Terrabacteria group	Mycobacterium tuberculosis complex				Mycobacterium tuberculosis BTB06-001
1423453	bacteria	Eubacteria	Mycobacterium tuberculosis	Mycobacterium	Mycobacteriaceae	Mycobacteriales	Actinomycetes	Actinomycetota	Bacteria			Terrabacteria group	Mycobacterium tuberculosis complex				Mycobacterium tuberculosis BTB06-340
1423457	bacteria	Eubacteria	Mycobacterium tuberculosis	Mycobacterium	Mycobacteriaceae	Mycobacteriales	Actinomycetes	Actinomycetota	Bacteria			Terrabacteria group	Mycobacterium tuberculosis complex				Mycobacterium tuberculosis BTB07-034
1423458	bacteria	Eubacteria	Mycobacterium tuberculosis	Mycobacterium	Mycobacteriaceae	Mycobacteriales	Actinomycetes	Actinomycetota	Bacteria			Terrabacteria group	Mycobacterium tuberculosis complex				Mycobacterium tuberculosis BTB07-070
1423463	bacteria	Eubacteria	Mycobacterium tuberculosis	Mycobacterium	Mycobacteriaceae	Mycobacteriales	Actinomycetes	Actinomycetota	Bacteria			Terrabacteria group	Mycobacterium tuberculosis complex				Mycobacterium tuberculosis BTB07-206
1423469	bacteria	Eubacteria	Mycobacterium tuberculosis	Mycobacterium	Mycobacteriaceae	Mycobacteriales	Actinomycetes	Actinomycetota	Bacteria			Terrabacteria group	Mycobacterium tuberculosis complex				Mycobacterium tuberculosis BTB07-275
1423475	bacteria	Eubacteria	Mycobacterium tuberculosis	Mycobacterium	Mycobacteriaceae	Mycobacteriales	Actinomycetes	Actinomycetota	Bacteria			Terrabacteria group	Mycobacterium tuberculosis complex				Mycobacterium tuberculosis BTB07-324
1423481	bacteria	Eubacteria	Mycobacterium tuberculosis	Mycobacterium	Mycobacteriaceae	Mycobacteriales	Actinomycetes	Actinomycetota	Bacteria			Terrabacteria group	Mycobacterium tuberculosis complex				Mycobacterium tuberculosis BTB08-022
1423486	bacteria	Eubacteria	Mycobacterium tuberculosis	Mycobacterium	Mycobacteriaceae	Mycobacteriales	Actinomycetes	Actinomycetota	Bacteria			Terrabacteria group	Mycobacterium tuberculosis complex				Mycobacterium tuberculosis BTB08-183
1423492	bacteria	Eubacteria	Mycobacterium tuberculosis	Mycobacterium	Mycobacteriaceae	Mycobacteriales	Actinomycetes	Actinomycetota	Bacteria			Terrabacteria group	Mycobacterium tuberculosis complex				Mycobacterium tuberculosis BTB08-356
1423498	bacteria	Eubacteria	Mycobacterium tuberculosis	Mycobacterium	Mycobacteriaceae	Mycobacteriales	Actinomycetes	Actinomycetota	Bacteria			Terrabacteria group	Mycobacterium tuberculosis complex				Mycobacterium tuberculosis BTB09-058
1423503	bacteria	Eubacteria	Mycobacterium tuberculosis	Mycobacterium	Mycobacteriaceae	Mycobacteriales	Actinomycetes	Actinomycetota	Bacteria			Terrabacteria group	Mycobacterium tuberculosis complex				Mycobacterium tuberculosis BTB09-157
1423509	bacteria	Eubacteria	Mycobacterium tuberculosis	Mycobacterium	Mycobacteriaceae	Mycobacteriales	Actinomycetes	Actinomycetota	Bacteria			Terrabacteria group	Mycobacterium tuberculosis complex				Mycobacterium tuberculosis BTB09-485
1423516	bacteria	Eubacteria	Mycobacterium tuberculosis	Mycobacterium	Mycobacteriaceae	Mycobacteriales	Actinomycetes	Actinomycetota	Bacteria			Terrabacteria group	Mycobacterium tuberculosis complex				Mycobacterium tuberculosis BTB10-097
1423517	bacteria	Eubacteria	Mycobacterium tuberculosis	Mycobacterium	Mycobacteriaceae	Mycobacteriales	Actinomycetes	Actinomycetota	Bacteria			Terrabacteria group	Mycobacterium tuberculosis complex				Mycobacterium tuberculosis BTB10-120
1423523	bacteria	Eubacteria	Mycobacterium tuberculosis	Mycobacterium	Mycobacteriaceae	Mycobacteriales	Actinomycetes	Actinomycetota	Bacteria			Terrabacteria group	Mycobacterium tuberculosis complex				Mycobacterium tuberculosis BTB10-295
1423526	bacteria	Eubacteria	Mycobacterium tuberculosis	Mycobacterium	Mycobacteriaceae	Mycobacteriales	Actinomycetes	Actinomycetota	Bacteria			Terrabacteria group	Mycobacterium tuberculosis complex				Mycobacterium tuberculosis BTB10-357
1423530	bacteria	Eubacteria	Mycobacterium tuberculosis	Mycobacterium	Mycobacteriaceae	Mycobacteriales	Actinomycetes	Actinomycetota	Bacteria			Terrabacteria group	Mycobacterium tuberculosis complex				Mycobacterium tuberculosis BTB10-426
1423531	bacteria	Eubacteria	Mycobacterium tuberculosis	Mycobacterium	Mycobacteriaceae	Mycobacteriales	Actinomycetes	Actinomycetota	Bacteria			Terrabacteria group	Mycobacterium tuberculosis complex				Mycobacterium tuberculosis BTB10-472
1423536	bacteria	Eubacteria	Mycobacterium tuberculosis	Mycobacterium	Mycobacteriaceae	Mycobacteriales	Actinomycetes	Actinomycetota	Bacteria			Terrabacteria group	Mycobacterium tuberculosis complex				Mycobacterium tuberculosis BTB11-112
1423541	bacteria	Eubacteria	Mycobacterium tuberculosis	Mycobacterium	Mycobacteriaceae	Mycobacteriales	Actinomycetes	Actinomycetota	Bacteria			Terrabacteria group	Mycobacterium tuberculosis complex				Mycobacterium tuberculosis BTB11-195
1423546	bacteria	Eubacteria	Mycobacterium tuberculosis	Mycobacterium	Mycobacteriaceae	Mycobacteriales	Actinomycetes	Actinomycetota	Bacteria			Terrabacteria group	Mycobacterium tuberculosis complex				Mycobacterium tuberculosis BTB11-250
1423551	bacteria	Eubacteria	Mycobacterium tuberculosis	Mycobacterium	Mycobacteriaceae	Mycobacteriales	Actinomycetes	Actinomycetota	Bacteria			Terrabacteria group	Mycobacterium tuberculosis complex				Mycobacterium tuberculosis BTB11-371
1423556	bacteria	Eubacteria	Mycobacterium tuberculosis	Mycobacterium	Mycobacteriaceae	Mycobacteriales	Actinomycetes	Actinomycetota	Bacteria			Terrabacteria group	Mycobacterium tuberculosis complex				Mycobacterium tuberculosis BTB12-094
1423561	bacteria	Eubacteria	Mycobacterium tuberculosis	Mycobacterium	Mycobacteriaceae	Mycobacteriales	Actinomycetes	Actinomycetota	Bacteria			Terrabacteria group	Mycobacterium tuberculosis complex				Mycobacterium tuberculosis BTB12-304
1423566	bacteria	Eubacteria	Mycobacterium tuberculosis	Mycobacterium	Mycobacteriaceae	Mycobacteriales	Actinomycetes	Actinomycetota	Bacteria			Terrabacteria group	Mycobacterium tuberculosis complex				Mycobacterium tuberculosis BTB12-384
1423572	bacteria	Eubacteria	Mycobacterium tuberculosis	Mycobacterium	Mycobacteriaceae	Mycobacteriales	Actinomycetes	Actinomycetota	Bacteria			Terrabacteria group	Mycobacterium tuberculosis complex				Mycobacterium tuberculosis BTB13-127
1423577	bacteria	Eubacteria	Mycobacterium tuberculosis	Mycobacterium	Mycobacteriaceae	Mycobacteriales	Actinomycetes	Actinomycetota	Bacteria			Terrabacteria group	Mycobacterium tuberculosis complex				Mycobacterium tuberculosis BTB13-276
1427181	bacteria	Eubacteria	Mycobacterium tuberculosis	Mycobacterium	Mycobacteriaceae	Mycobacteriales	Actinomycetes	Actinomycetota	Bacteria			Terrabacteria group	Mycobacterium tuberculosis complex				Mycobacterium tuberculosis XTB13-086
1427182	bacteria	Eubacteria	Mycobacterium tuberculosis	Mycobacterium	Mycobacteriaceae	Mycobacteriales	Actinomycetes	Actinomycetota	Bacteria			Terrabacteria group	Mycobacterium tuberculosis complex				Mycobacterium tuberculosis XTB13-088
1427187	bacteria	Eubacteria	Mycobacterium tuberculosis	Mycobacterium	Mycobacteriaceae	Mycobacteriales	Actinomycetes	Actinomycetota	Bacteria			Terrabacteria group	Mycobacterium tuberculosis complex				Mycobacterium tuberculosis XTB13-093
1427188	bacteria	Eubacteria	Mycobacterium tuberculosis	Mycobacterium	Mycobacteriaceae	Mycobacteriales	Actinomycetes	Actinomycetota	Bacteria			Terrabacteria group	Mycobacterium tuberculosis complex				Mycobacterium tuberculosis XTB13-094
1427192	bacteria	Eubacteria	Mycobacterium tuberculosis	Mycobacterium	Mycobacteriaceae	Mycobacteriales	Actinomycetes	Actinomycetota	Bacteria			Terrabacteria group	Mycobacterium tuberculosis complex				Mycobacterium tuberculosis XTB13-098
1427193	bacteria	Eubacteria	Mycobacterium tuberculosis	Mycobacterium	Mycobacteriaceae	Mycobacteriales	Actinomycetes	Actinomycetota	Bacteria			Terrabacteria group	Mycobacterium tuberculosis complex				Mycobacterium tuberculosis XTB13-100
1427199	bacteria	Eubacteria	Mycobacterium tuberculosis	Mycobacterium	Mycobacteriaceae	Mycobacteriales	Actinomycetes	Actinomycetota	Bacteria			Terrabacteria group	Mycobacterium tuberculosis complex				Mycobacterium tuberculosis XTB13-107
1427206	bacteria	Eubacteria	Mycobacterium tuberculosis	Mycobacterium	Mycobacteriaceae	Mycobacteriales	Actinomycetes	Actinomycetota	Bacteria			Terrabacteria group	Mycobacterium tuberculosis complex				Mycobacterium tuberculosis XTB13-114
1427211	bacteria	Eubacteria	Mycobacterium tuberculosis	Mycobacterium	Mycobacteriaceae	Mycobacteriales	Actinomycetes	Actinomycetota	Bacteria			Terrabacteria group	Mycobacterium tuberculosis complex				Mycobacterium tuberculosis XTB13-120
1427217	bacteria	Eubacteria	Mycobacterium tuberculosis	Mycobacterium	Mycobacteriaceae	Mycobacteriales	Actinomycetes	Actinomycetota	Bacteria			Terrabacteria group	Mycobacterium tuberculosis complex				Mycobacterium tuberculosis XTB13-126
1427223	bacteria	Eubacteria	Mycobacterium tuberculosis	Mycobacterium	Mycobacteriaceae	Mycobacteriales	Actinomycetes	Actinomycetota	Bacteria			Terrabacteria group	Mycobacterium tuberculosis complex				Mycobacterium tuberculosis XTB13-133
188344	vertebrate_other	Animalia	Leptosomus discolor	Leptosomus	Leptosomidae	Coraciiformes	Aves	Chordata	Eukaryota			Coelurosauria			Theropoda				Saurischia	Dinosauria	Archosauria	Archelosauria	Sauria	Sauropsida	Amniota	Tetrapoda	Craniata	Animalia				Neognathae									Dipnotetrapodomorpha	Euteleostomi	Teleostomi	Sarcopterygii	Gnathostomata	Vertebrata	Deuterostomia	Bilateria	Eumetazoa
1327989	bacteria	Eubacteria	Serratia sp. FS14	Serratia	Yersiniaceae	Enterobacterales	Gammaproteobacteria	Pseudomonadota	Bacteria	unclassified Serratia (in: enterobacteria)
358823	bacteria	Eubacteria	Streptomyces olindensis	Streptomyces	Streptomycetaceae	Kitasatosporales	Actinomycetes	Actinomycetota	Bacteria			Terrabacteria group
1173701	fungi	Fungi	Colletotrichum sublineola	Colletotrichum	Glomerellaceae	Glomerellales	Sordariomycetes	Ascomycota	Eukaryota	Colletotrichum graminicola species complex		sordariomyceta		Hypocreomycetidae	leotiomyceta				saccharomyceta	Opisthokonta							Pezizomycotina	Fungi						Dikarya
1348663	bacteria	Eubacteria	Kitasatospora cheerisanensis	Kitasatospora	Streptomycetaceae	Kitasatosporales	Actinomycetes	Actinomycetota	Bacteria			Terrabacteria group					Kitasatospora cheerisanensis KCTC 2395
637389	bacteria	Eubacteria	Acidithiobacillus caldus	Acidithiobacillus	Acidithiobacillaceae	Acidithiobacillales	Acidithiobacillia	Pseudomonadota	Bacteria								Acidithiobacillus caldus ATCC 51756
1351	bacteria	Eubacteria	Enterococcus faecalis	Enterococcus	Enterococcaceae	Lactobacillales	Bacilli	Bacillota	Bacteria			Terrabacteria group
1390	bacteria	Eubacteria	Bacillus amyloliquefaciens	Bacillus	Bacillaceae	Bacillales	Bacilli	Bacillota	Bacteria			Terrabacteria group	Bacillus subtilis group																											Bacillus amyloliquefaciens group
1438780	bacteria	Eubacteria	Klebsiella pneumoniae	Klebsiella	Enterobacteriaceae	Enterobacterales	Gammaproteobacteria	Pseudomonadota	Bacteria	Klebsiella/Raoultella group							Klebsiella pneumoniae CHS 76
33910	bacteria	Eubacteria	Amycolatopsis mediterranei	Amycolatopsis	Pseudonocardiaceae	Pseudonocardiales	Actinomycetes	Actinomycetota	Bacteria			Terrabacteria group
1438774	bacteria	Eubacteria	Klebsiella pneumoniae	Klebsiella	Enterobacteriaceae	Enterobacterales	Gammaproteobacteria	Pseudomonadota	Bacteria	Klebsiella/Raoultella group							Klebsiella pneumoniae CHS 70
1439326	bacteria	Eubacteria	Enterobacter roggenkampii	Enterobacter	Enterobacteriaceae	Enterobacterales	Gammaproteobacteria	Pseudomonadota	Bacteria				Enterobacter cloacae complex				Enterobacter roggenkampii CHS 79
1438711	bacteria	Eubacteria	Klebsiella pneumoniae	Klebsiella	Enterobacteriaceae	Enterobacterales	Gammaproteobacteria	Pseudomonadota	Bacteria	Klebsiella/Raoultella group							Klebsiella pneumoniae CHS 05
1438732	bacteria	Eubacteria	Klebsiella pneumoniae	Klebsiella	Enterobacteriaceae	Enterobacterales	Gammaproteobacteria	Pseudomonadota	Bacteria	Klebsiella/Raoultella group							Klebsiella pneumoniae CHS 26
1315314	bacteria	Eubacteria	Vibrio paracholerae	Vibrio	Vibrionaceae	Vibrionales	Gammaproteobacteria	Pseudomonadota	Bacteria								Vibrio paracholerae VCC19
1438723	bacteria	Eubacteria	Klebsiella pneumoniae	Klebsiella	Enterobacteriaceae	Enterobacterales	Gammaproteobacteria	Pseudomonadota	Bacteria	Klebsiella/Raoultella group							Klebsiella pneumoniae CHS 17
1438718	bacteria	Eubacteria	Klebsiella pneumoniae	Klebsiella	Enterobacteriaceae	Enterobacterales	Gammaproteobacteria	Pseudomonadota	Bacteria	Klebsiella/Raoultella group							Klebsiella pneumoniae CHS 12
1160712	bacteria	Eubacteria	Mycobacterium avium	Mycobacterium	Mycobacteriaceae	Mycobacteriales	Actinomycetes	Actinomycetota	Bacteria		Mycobacterium avium subsp. hominissuis	Terrabacteria group	Mycobacterium avium complex (MAC)				Mycobacterium avium subsp. hominissuis 3388
1472648	plant	Plantae	Aquilaria agallochum	Aquilaria	Thymelaeaceae	Malvales	Magnoliopsida	Streptophyta	Eukaryota			malvids			rosids				Pentapetalae	Gunneridae	eudicotyledons	Mesangiospermae	Spermatophyta	Euphyllophyta	Tracheophyta	Embryophyta	Streptophytina	Plantae
91352	bacteria	Eubacteria	Campylobacter hyointestinalis	Campylobacter	Campylobacteraceae	Campylobacterales	Epsilonproteobacteria	Campylobacterota	Bacteria		Campylobacter hyointestinalis subsp. hyointestinalis
682633	bacteria	Eubacteria	Mesorhizobium ciceri	Mesorhizobium	Phyllobacteriaceae	Hyphomicrobiales	Alphaproteobacteria	Pseudomonadota	Bacteria								Mesorhizobium ciceri ca181
1432055	bacteria	Eubacteria	Komagataeibacter rhaeticus	Komagataeibacter	Acetobacteraceae	Rhodospirillales	Alphaproteobacteria	Pseudomonadota	Bacteria								Komagataeibacter rhaeticus AF1
1348062	bacteria	Eubacteria	Yersinia pestis	Yersinia	Yersiniaceae	Enterobacterales	Gammaproteobacteria	Pseudomonadota	Bacteria				Yersinia pseudotuberculosis complex				Yersinia pestis EBD10-058
1429875	bacteria	Eubacteria	Staphylococcus aureus	Staphylococcus	Staphylococcaceae	Bacillales	Bacilli	Bacillota	Bacteria			Terrabacteria group					Staphylococcus aureus SA5-LAU
33892	bacteria	Eubacteria	Mycobacterium tuberculosis	Mycobacterium	Mycobacteriaceae	Mycobacteriales	Actinomycetes	Actinomycetota	Bacteria	Mycobacterium tuberculosis variant bovis BCG		Terrabacteria group	Mycobacterium tuberculosis complex																										Mycobacterium tuberculosis variant bovis
1158549	bacteria	Eubacteria	Enterococcus faecium	Enterococcus	Enterococcaceae	Lactobacillales	Bacilli	Bacillota	Bacteria			Terrabacteria group					Enterococcus faecium EnGen0260
1293288	bacteria	Eubacteria	Listeria monocytogenes	Listeria	Listeriaceae	Bacillales	Bacilli	Bacillota	Bacteria			Terrabacteria group					Listeria monocytogenes serotype 1/2a str. NCCP No. 15743
1286330	bacteria	Eubacteria	Escherichia coli	Escherichia	Enterobacteriaceae	Enterobacterales	Gammaproteobacteria	Pseudomonadota	Bacteria								Escherichia coli TOP382-1
1286335	bacteria	Eubacteria	Escherichia coli	Escherichia	Enterobacteriaceae	Enterobacterales	Gammaproteobacteria	Pseudomonadota	Bacteria								Escherichia coli TOP293-2
1286336	bacteria	Eubacteria	Escherichia coli	Escherichia	Enterobacteriaceae	Enterobacterales	Gammaproteobacteria	Pseudomonadota	Bacteria								Escherichia coli TOP293-3
1286340	bacteria	Eubacteria	Escherichia coli	Escherichia	Enterobacteriaceae	Enterobacterales	Gammaproteobacteria	Pseudomonadota	Bacteria								Escherichia coli TOP550-2
1286341	bacteria	Eubacteria	Escherichia coli	Escherichia	Enterobacteriaceae	Enterobacterales	Gammaproteobacteria	Pseudomonadota	Bacteria								Escherichia coli TOP550-3
1286345	bacteria	Eubacteria	Escherichia coli	Escherichia	Enterobacteriaceae	Enterobacterales	Gammaproteobacteria	Pseudomonadota	Bacteria								Escherichia coli TOP2396-2
1286346	bacteria	Eubacteria	Escherichia coli	Escherichia	Enterobacteriaceae	Enterobacterales	Gammaproteobacteria	Pseudomonadota	Bacteria								Escherichia coli TOP2396-3
1286351	bacteria	Eubacteria	Escherichia coli	Escherichia	Enterobacteriaceae	Enterobacterales	Gammaproteobacteria	Pseudomonadota	Bacteria								Escherichia coli TOP2662-1
1286352	bacteria	Eubacteria	Escherichia coli	Escherichia	Enterobacteriaceae	Enterobacterales	Gammaproteobacteria	Pseudomonadota	Bacteria								Escherichia coli TOP2662-2
1052813	bacteria	Eubacteria	Fervidibacteria bacterium JGI 0000001-G10					Candidatus Fervidibacteria	Bacteria	unclassified Fervidibacteria		Bacteria candidate phyla				Bacteria incertae sedis
1046961	bacteria	Eubacteria	Cloacimonetes bacterium SCGC AAA252-L05					Candidatus Cloacimonadota	Bacteria	unclassified Candidatus Cloacimonadota		FCB group
1052844	bacteria	Eubacteria	Parcubacteria bacterium SCGC AAA040-L21					Candidatus Parcubacteria	Bacteria	unclassified Parcubacteria		Parcubacteria group			Patescibacteria group	Bacteria incertae sedis			Bacteria candidate phyla
1047002	bacteria	Eubacteria	Microgenomates bacterium SCGC AAA255-J07					Candidatus Microgenomates	Bacteria	unclassified Microgenomates		Microgenomates group			Patescibacteria group	Bacteria incertae sedis			Bacteria candidate phyla
1047031	bacteria	Eubacteria	Aminicenantes bacterium SCGC AAA252-N07					Candidatus Aminicenantes	Bacteria	unclassified Candidatus Aminicenantes		Bacteria candidate phyla				Bacteria incertae sedis
1047032	bacteria	Eubacteria	Aminicenantes bacterium SCGC AAA252-O09					Candidatus Aminicenantes	Bacteria	unclassified Candidatus Aminicenantes		Bacteria candidate phyla				Bacteria incertae sedis
1047042	bacteria	Eubacteria	Aminicenantes bacterium SCGC AAA255-F06					Candidatus Aminicenantes	Bacteria	unclassified Candidatus Aminicenantes		Bacteria candidate phyla				Bacteria incertae sedis
1047050	bacteria	Eubacteria	Atribacteria bacterium SCGC AAA255-E04					Atribacterota	Bacteria	unclassified Atribacterota
1052838	archaea	Archaeabacteria	Aigarchaeota archaeon JGI 0000001-A7					Nitrososphaerota	Archaea	unclassified Nitrososphaerota		TACK group
1052841	archaea	Archaeabacteria	Aigarchaeota archaeon JGI 0000001-H6					Nitrososphaerota	Archaea	unclassified Nitrososphaerota		TACK group
1047076	bacteria	Eubacteria	Cloacimonetes bacterium JGI 0000039-M09					Candidatus Cloacimonadota	Bacteria	unclassified Candidatus Cloacimonadota		FCB group
1047078	bacteria	Eubacteria	Cloacimonetes bacterium JGI 0000059-F17					Candidatus Cloacimonadota	Bacteria	unclassified Candidatus Cloacimonadota		FCB group
1052806	archaea	Archaeabacteria	Crenarchaeota archaeon SCGC AAA471-O08					Thermoproteota	Archaea	Thermoproteota incertae sedis		candidate division YNPFFA			TACK group
1203606	bacteria	Eubacteria	Butyricicoccus pullicaecorum	Butyricicoccus	Clostridiaceae	Eubacteriales	Clostridia	Bacillota	Bacteria			Terrabacteria group					Butyricicoccus pullicaecorum 1.2
1053233	bacteria	Eubacteria	Bacillus cereus	Bacillus	Bacillaceae	Bacillales	Bacilli	Bacillota	Bacteria			Terrabacteria group	Bacillus cereus group				Bacillus cereus VD133
1053243	bacteria	Eubacteria	Bacillus cereus	Bacillus	Bacillaceae	Bacillales	Bacilli	Bacillota	Bacteria			Terrabacteria group	Bacillus cereus group				Bacillus cereus VD196
1053213	bacteria	Eubacteria	Bacillus cereus	Bacillus	Bacillaceae	Bacillales	Bacilli	Bacillota	Bacteria			Terrabacteria group	Bacillus cereus group				Bacillus cereus IS195
1053190	bacteria	Eubacteria	Bacillus cereus	Bacillus	Bacillaceae	Bacillales	Bacilli	Bacillota	Bacteria			Terrabacteria group	Bacillus cereus group				Bacillus cereus BAG5X12-1
1053236	bacteria	Eubacteria	Bacillus cereus	Bacillus	Bacillaceae	Bacillales	Bacilli	Bacillota	Bacteria			Terrabacteria group	Bacillus cereus group				Bacillus cereus VD146
1053231	bacteria	Eubacteria	Bacillus cereus	Bacillus	Bacillaceae	Bacillales	Bacilli	Bacillota	Bacteria			Terrabacteria group	Bacillus cereus group				Bacillus cereus VD118
1085389	bacteria	Eubacteria	Bacillus cereus	Bacillus	Bacillaceae	Bacillales	Bacilli	Bacillota	Bacteria			Terrabacteria group	Bacillus cereus group				Bacillus cereus B5-2
1160190	bacteria	Eubacteria	Brucella abortus	Brucella	Brucellaceae	Hyphomicrobiales	Alphaproteobacteria	Pseudomonadota	Bacteria	Brucella/Ochrobactrum group							Brucella abortus I103_(UK3/01)
1052805	archaea	Archaeabacteria	Crenarchaeota archaeon SCGC AAA471-L14					Thermoproteota	Archaea	Thermoproteota incertae sedis		candidate division YNPFFA			TACK group
1223568	bacteria	Eubacteria	Dickeya dianthicola	Dickeya	Pectobacteriaceae	Enterobacterales	Gammaproteobacteria	Pseudomonadota	Bacteria								Dickeya dianthicola NCPPB 453
1280001	bacteria	Eubacteria	Vibrio jasicida	Vibrio	Vibrionaceae	Vibrionales	Gammaproteobacteria	Pseudomonadota	Bacteria				Vibrio harveyi group				Vibrio jasicida MWB 21
1224742	bacteria	Eubacteria	Vibrio campbellii	Vibrio	Vibrionaceae	Vibrionales	Gammaproteobacteria	Pseudomonadota	Bacteria				Vibrio harveyi group				Vibrio campbellii CAIM 519 = NBRC 15631 = ATCC 25920
1249483	bacteria	Eubacteria	Leptospira yanagawae	Leptospira	Leptospiraceae	Leptospirales	Spirochaetia	Spirochaetota	Bacteria	Leptospira yanagawae serovar Saopaulo							Leptospira yanagawae serovar Saopaulo str. Sao Paulo = ATCC 700523
996819	bacteria	Eubacteria	Leptospira interrogans	Leptospira	Leptospiraceae	Leptospirales	Spirochaetia	Spirochaetota	Bacteria	Leptospira interrogans serovar Copenhageni							Leptospira interrogans serovar Copenhageni str. Fiocruz LV2755
578461	fungi	Fungi	Nosema bombycis	Nosema	Nosematidae			Microsporidia	Eukaryota	Fungi incertae sedis		Opisthokonta					Nosema bombycis CQ1											Fungi							Apansporoblastina
1094496	bacteria	Eubacteria	Bartonella schoenbuchensis	Bartonella	Bartonellaceae	Hyphomicrobiales	Alphaproteobacteria	Pseudomonadota	Bacteria								Bartonella schoenbuchensis m07a
1299270	fungi	Fungi	Wallemia ichthyophaga	Wallemia	Wallemiaceae	Wallemiales	Wallemiomycetes	Basidiomycota	Eukaryota			Opisthokonta					Wallemia ichthyophaga EXF-994										Wallemiomycotina	Fungi						Dikarya
1226343	bacteria	Eubacteria	Dickeya dianthicola	Dickeya	Pectobacteriaceae	Enterobacterales	Gammaproteobacteria	Pseudomonadota	Bacteria								Dickeya dianthicola GBBC 2039
1289594	bacteria	Eubacteria	Pectobacterium atrosepticum	Pectobacterium	Pectobacteriaceae	Enterobacterales	Gammaproteobacteria	Pseudomonadota	Bacteria								Pectobacterium atrosepticum CFBP 6276
1116211	bacteria	Eubacteria	Mesomycoplasma hyopneumoniae	Mesomycoplasma	Metamycoplasmataceae	Mycoplasmoidales		Mycoplasmatota	Bacteria	Mesomycoplasma hyopneumoniae 168-L		Terrabacteria group					Mesomycoplasma hyopneumoniae 168
469607	bacteria	Eubacteria	Fusobacterium animalis	Fusobacterium	Fusobacteriaceae	Fusobacteriales	Fusobacteriia	Fusobacteriota	Bacteria								Fusobacterium animalis 4_8
1276229	bacteria	Eubacteria	Spiroplasma syrphidicola	Spiroplasma	Spiroplasmataceae	Entomoplasmatales	Mollicutes	Mycoplasmatota	Bacteria			Terrabacteria group					Spiroplasma syrphidicola EA-1
1261545	archaea	Archaeabacteria	Halarchaeum acidiphilum	Halarchaeum	Halobacteriaceae	Halobacteriales	Halobacteria	Euryarchaeota	Archaea			Stenosarchaea group					Halarchaeum acidiphilum MH1-52-1
1027271	bacteria	Eubacteria	Candidatus Poribacteria bacterium WGA-4C					Candidatus Poribacteria	Bacteria	unclassified Candidatus Poribacteria		Bacteria candidate phyla				Bacteria incertae sedis
1224147	bacteria	Eubacteria	Dickeya zeae	Dickeya	Pectobacteriaceae	Enterobacterales	Gammaproteobacteria	Pseudomonadota	Bacteria								Dickeya zeae NCPPB 3532
1290416	bacteria	Eubacteria	Burkholderia pseudomallei	Burkholderia	Burkholderiaceae	Burkholderiales	Betaproteobacteria	Pseudomonadota	Bacteria				pseudomallei group				Burkholderia pseudomallei THE
1290419	bacteria	Eubacteria	Burkholderia pseudomallei	Burkholderia	Burkholderiaceae	Burkholderiales	Betaproteobacteria	Pseudomonadota	Bacteria				pseudomallei group				Burkholderia pseudomallei LMF
1112258	bacteria	Eubacteria	Chlamydia psittaci	Chlamydia	Chlamydiaceae	Chlamydiales	Chlamydiia	Chlamydiota	Bacteria	Chlamydia/Chlamydophila group		PVC group					Chlamydia psittaci 02DC22
1112268	bacteria	Eubacteria	Chlamydia psittaci	Chlamydia	Chlamydiaceae	Chlamydiales	Chlamydiia	Chlamydiota	Bacteria	Chlamydia/Chlamydophila group		PVC group					Chlamydia psittaci 09DC77
1112264	bacteria	Eubacteria	Chlamydia psittaci	Chlamydia	Chlamydiaceae	Chlamydiales	Chlamydiia	Chlamydiota	Bacteria	Chlamydia/Chlamydophila group		PVC group					Chlamydia psittaci 03DC35
122355	bacteria	Eubacteria	Pseudomonas psychrophila	Pseudomonas	Pseudomonadaceae	Pseudomonadales	Gammaproteobacteria	Pseudomonadota	Bacteria
911244	bacteria	Eubacteria	Pseudomonas sp. CFT9	Pseudomonas	Pseudomonadaceae	Pseudomonadales	Gammaproteobacteria	Pseudomonadota	Bacteria	unclassified Pseudomonas
1212549	bacteria	Eubacteria	Stutzerimonas stutzeri	Stutzerimonas	Pseudomonadaceae	Pseudomonadales	Gammaproteobacteria	Pseudomonadota	Bacteria				Stutzerimonas stutzeri group				Stutzerimonas stutzeri B1SMN1																							Stutzerimonas stutzeri subgroup
948565	bacteria	Eubacteria	Avibacterium paragallinarum	Avibacterium	Pasteurellaceae	Pasteurellales	Gammaproteobacteria	Pseudomonadota	Bacteria								Avibacterium paragallinarum 72
1194415	bacteria	Eubacteria	Pseudomonas syringae	Pseudomonas	Pseudomonadaceae	Pseudomonadales	Gammaproteobacteria	Pseudomonadota	Bacteria	Pseudomonas syringae pv. actinidiae			Pseudomonas syringae group			Pseudomonas syringae group pathovars incertae sedis	Pseudomonas syringae pv. actinidiae ICMP 19103																							Pseudomonas syringae group genomosp. 1
1194404	bacteria	Eubacteria	Pseudomonas syringae	Pseudomonas	Pseudomonadaceae	Pseudomonadales	Gammaproteobacteria	Pseudomonadota	Bacteria	Pseudomonas syringae pv. actinidiae			Pseudomonas syringae group			Pseudomonas syringae group pathovars incertae sedis	Pseudomonas syringae pv. actinidiae ICMP 18807																							Pseudomonas syringae group genomosp. 1
1194395	bacteria	Eubacteria	Pseudomonas syringae	Pseudomonas	Pseudomonadaceae	Pseudomonadales	Gammaproteobacteria	Pseudomonadota	Bacteria	Pseudomonas syringae pv. actinidiae			Pseudomonas syringae group			Pseudomonas syringae group pathovars incertae sedis	Pseudomonas syringae pv. actinidiae ICMP 19097																							Pseudomonas syringae group genomosp. 1
1189623	bacteria	Eubacteria	Pseudomonas syringae	Pseudomonas	Pseudomonadaceae	Pseudomonadales	Gammaproteobacteria	Pseudomonadota	Bacteria	Pseudomonas syringae pv. actinidiae			Pseudomonas syringae group			Pseudomonas syringae group pathovars incertae sedis	Pseudomonas syringae pv. actinidiae ICMP 18886																							Pseudomonas syringae group genomosp. 1
1194078	bacteria	Eubacteria	Pseudomonas syringae	Pseudomonas	Pseudomonadaceae	Pseudomonadales	Gammaproteobacteria	Pseudomonadota	Bacteria	Pseudomonas syringae pv. actinidiae			Pseudomonas syringae group			Pseudomonas syringae group pathovars incertae sedis	Pseudomonas syringae pv. actinidiae ICMP 18801																							Pseudomonas syringae group genomosp. 1
1049973	bacteria	Eubacteria	Leptospira noguchii	Leptospira	Leptospiraceae	Leptospirales	Spirochaetia	Spirochaetota	Bacteria								Leptospira noguchii str. 1993005606
1284789	bacteria	Eubacteria	Klebsiella pneumoniae	Klebsiella	Enterobacteriaceae	Enterobacterales	Gammaproteobacteria	Pseudomonadota	Bacteria	Klebsiella/Raoultella group							Klebsiella pneumoniae UHKPC28
1284799	bacteria	Eubacteria	Klebsiella pneumoniae	Klebsiella	Enterobacteriaceae	Enterobacterales	Gammaproteobacteria	Pseudomonadota	Bacteria	Klebsiella/Raoultella group							Klebsiella pneumoniae DMC1316
1284794	bacteria	Eubacteria	Klebsiella pneumoniae	Klebsiella	Enterobacteriaceae	Enterobacterales	Gammaproteobacteria	Pseudomonadota	Bacteria	Klebsiella/Raoultella group							Klebsiella pneumoniae UHKPC77
1304919	bacteria	Eubacteria	Klebsiella pneumoniae	Klebsiella	Enterobacteriaceae	Enterobacterales	Gammaproteobacteria	Pseudomonadota	Bacteria	Klebsiella/Raoultella group							Klebsiella pneumoniae 280_1220
1273103	bacteria	Eubacteria	Megasphaera sp. NM10	Megasphaera	Veillonellaceae	Veillonellales	Negativicutes	Bacillota	Bacteria	unclassified Megasphaera		Terrabacteria group
1284805	bacteria	Eubacteria	Klebsiella pneumoniae	Klebsiella	Enterobacteriaceae	Enterobacterales	Gammaproteobacteria	Pseudomonadota	Bacteria	Klebsiella/Raoultella group							Klebsiella pneumoniae UHKPC17
1112248	bacteria	Eubacteria	Chlamydia psittaci	Chlamydia	Chlamydiaceae	Chlamydiales	Chlamydiia	Chlamydiota	Bacteria	Chlamydia/Chlamydophila group		PVC group					Chlamydia psittaci C1/97
1238236	bacteria	Eubacteria	Chlamydia psittaci	Chlamydia	Chlamydiaceae	Chlamydiales	Chlamydiia	Chlamydiota	Bacteria	Chlamydia/Chlamydophila group		PVC group					Chlamydia psittaci 10_743_SC13
1344993	bacteria	Eubacteria	Staphylococcus epidermidis	Staphylococcus	Staphylococcaceae	Bacillales	Bacilli	Bacillota	Bacteria			Terrabacteria group					Staphylococcus epidermidis Scl22
179997	bacteria	Eubacteria	Salmonella enterica	Salmonella	Enterobacteriaceae	Enterobacterales	Gammaproteobacteria	Pseudomonadota	Bacteria	Salmonella enterica subsp. enterica serovar Havana	Salmonella enterica subsp. enterica
108098	viral	Bamfordvirae	Human mastadenovirus B	Mastadenovirus	Adenoviridae	Rowavirales	Tectiliviricetes	Preplasmiviricota	Viruses			Varidnaviria
714978	viral	Bamfordvirae	Human mastadenovirus B	Mastadenovirus	Adenoviridae	Rowavirales	Tectiliviricetes	Preplasmiviricota	Viruses			Varidnaviria
880565	viral	Bamfordvirae	Human mastadenovirus D	Mastadenovirus	Adenoviridae	Rowavirales	Tectiliviricetes	Preplasmiviricota	Viruses	Human adenovirus 56		Varidnaviria
2768772	viral	Heunggongvirae	Salmonella phage vB_Sen-E22	Tequintavirus	Demerecviridae		Caudoviricetes	Uroviricota	Viruses	unclassified Tequintavirus		Duplodnaviria																								Markadamsvirinae
2772401	bacteria	Eubacteria	Pseudarthrobacter sp. BIM B-2242	Pseudarthrobacter	Micrococcaceae	Micrococcales	Actinomycetes	Actinomycetota	Bacteria	unclassified Pseudarthrobacter		Terrabacteria group
54291	bacteria	Eubacteria	Raoultella ornithinolytica	Raoultella	Enterobacteriaceae	Enterobacterales	Gammaproteobacteria	Pseudomonadota	Bacteria	Klebsiella/Raoultella group
2886020	bacteria	Eubacteria	Candidatus Sulfomarinibacter sp. MAG AM2	Candidatus Sulfomarinibacter	Candidatus Sulfomarinibacteraceae	Thermoanaerobaculales	Thermoanaerobaculia	Acidobacteriota	Bacteria	unclassified Candidatus Sulfomarinibacter
1211807	bacteria	Eubacteria	Stutzerimonas kunmingensis	Stutzerimonas	Pseudomonadaceae	Pseudomonadales	Gammaproteobacteria	Pseudomonadota	Bacteria				Stutzerimonas stutzeri group																											Stutzerimonas stutzeri subgroup
149387	bacteria	Eubacteria	Salmonella enterica	Salmonella	Enterobacteriaceae	Enterobacterales	Gammaproteobacteria	Pseudomonadota	Bacteria	Salmonella enterica subsp. enterica serovar Brandenburg	Salmonella enterica subsp. enterica
2564391	bacteria	Eubacteria	Salmonella enterica	Salmonella	Enterobacteriaceae	Enterobacterales	Gammaproteobacteria	Pseudomonadota	Bacteria	Salmonella enterica subsp. enterica serovar Eko	Salmonella enterica subsp. enterica
680	bacteria	Eubacteria	Vibrio campbellii	Vibrio	Vibrionaceae	Vibrionales	Gammaproteobacteria	Pseudomonadota	Bacteria				Vibrio harveyi group
28090	bacteria	Eubacteria	Acinetobacter lwoffii	Acinetobacter	Moraxellaceae	Moraxellales	Gammaproteobacteria	Pseudomonadota	Bacteria
145458	bacteria	Eubacteria	Rathayibacter toxicus	Rathayibacter	Microbacteriaceae	Micrococcales	Actinomycetes	Actinomycetota	Bacteria			Terrabacteria group
2720814	bacteria	Eubacteria	Candidatus Gallimonas merdae	Candidatus Gallimonas			Clostridia	Bacillota	Bacteria	Clostridia incertae sedis		Terrabacteria group
52242	bacteria	Eubacteria	Lactobacillus gallinarum	Lactobacillus	Lactobacillaceae	Lactobacillales	Bacilli	Bacillota	Bacteria			Terrabacteria group
1965542	bacteria	Eubacteria	Eubacterium sp. An11	Eubacterium	Eubacteriaceae	Eubacteriales	Clostridia	Bacillota	Bacteria	unclassified Eubacterium (in: firmicutes)		Terrabacteria group
2721142	bacteria	Eubacteria	Candidatus Paralachnospira caecorum	Candidatus Paralachnospira			Clostridia	Bacillota	Bacteria	Clostridia incertae sedis		Terrabacteria group
2721135	bacteria	Eubacteria	Candidatus Neoanaerotignum galli	Candidatus Neoanaerotignum			Clostridia	Bacillota	Bacteria	Clostridia incertae sedis		Terrabacteria group
1633	bacteria	Eubacteria	Limosilactobacillus vaginalis	Limosilactobacillus	Lactobacillaceae	Lactobacillales	Bacilli	Bacillota	Bacteria			Terrabacteria group
1965604	bacteria	Eubacteria	Anaeromassilibacillus sp. An250	Anaeromassilibacillus	Oscillospiraceae	Eubacteriales	Clostridia	Bacillota	Bacteria	unclassified Anaeromassilibacillus		Terrabacteria group
59620	bacteria	Eubacteria	uncultured Clostridium sp.	Clostridium	Clostridiaceae	Eubacteriales	Clostridia	Bacillota	Bacteria	environmental samples		Terrabacteria group
1262989	bacteria	Eubacteria	Firmicutes bacterium CAG:94					Bacillota	Bacteria	unclassified Bacillota		Terrabacteria group
2721129	bacteria	Eubacteria	Candidatus Heteroruminococcus faecigallinarum	Candidatus Heteroruminococcus			Clostridia	Bacillota	Bacteria	Clostridia incertae sedis		Terrabacteria group
2721132	bacteria	Eubacteria	Candidatus Metalachnospira gallinarum	Candidatus Metalachnospira			Clostridia	Bacillota	Bacteria	Clostridia incertae sedis		Terrabacteria group
1965629	bacteria	Eubacteria	Flavonifractor sp. An306	Flavonifractor	Oscillospiraceae	Eubacteriales	Clostridia	Bacillota	Bacteria	unclassified Flavonifractor		Terrabacteria group
1262831	bacteria	Eubacteria	Clostridium sp. CAG:678	Clostridium	Clostridiaceae	Eubacteriales	Clostridia	Bacillota	Bacteria	unclassified Clostridium		Terrabacteria group
1750510	bacteria	Eubacteria	uncultured Eisenbergiella sp.	Eisenbergiella	Lachnospiraceae	Eubacteriales	Clostridia	Bacillota	Bacteria	environmental samples		Terrabacteria group
2720826	bacteria	Eubacteria	Candidatus Alloclostridium intestinigallinarum	Candidatus Alloclostridium			Clostridia	Bacillota	Bacteria	Clostridia incertae sedis		Terrabacteria group
2721134	bacteria	Eubacteria	Candidatus Metaruminococcus gallistercoris	Candidatus Metaruminococcus			Clostridia	Bacillota	Bacteria	Clostridia incertae sedis		Terrabacteria group
29348	bacteria	Eubacteria	Thomasclavelia spiroformis	Thomasclavelia	Coprobacillaceae	Erysipelotrichales	Erysipelotrichia	Bacillota	Bacteria			Terrabacteria group
153152	bacteria	Eubacteria	uncultured Lactobacillus sp.	Lactobacillus	Lactobacillaceae	Lactobacillales	Bacilli	Bacillota	Bacteria	environmental samples		Terrabacteria group
2720833	bacteria	Eubacteria	Candidatus Gallispira edinburgensis	Candidatus Gallispira			Clostridia	Bacillota	Bacteria	Clostridia incertae sedis		Terrabacteria group
1946507	bacteria	Eubacteria	Faecalibacterium sp. UBA1819	Faecalibacterium	Oscillospiraceae	Eubacteriales	Clostridia	Bacillota	Bacteria	unclassified Faecalibacterium		Terrabacteria group
1335613	bacteria	Eubacteria	Gordonibacter urolithinfaciens	Gordonibacter	Eggerthellaceae	Eggerthellales	Coriobacteriia	Actinomycetota	Bacteria			Terrabacteria group
2708084	bacteria	Eubacteria	Salinibacterium sp. ZJ70	Salinibacterium	Microbacteriaceae	Micrococcales	Actinomycetes	Actinomycetota	Bacteria	unclassified Salinibacterium		Terrabacteria group
2720822	bacteria	Eubacteria	Candidatus Avimicrobium faecavium	Candidatus Avimicrobium			Clostridia	Bacillota	Bacteria	Clostridia incertae sedis		Terrabacteria group
2762246	bacteria	Eubacteria	Clostridium gallinarum	Clostridium	Clostridiaceae	Eubacteriales	Clostridia	Bacillota	Bacteria			Terrabacteria group
2762244	bacteria	Eubacteria	Xanthomonas surreyensis	Xanthomonas	Xanthomonadaceae	Xanthomonadales	Gammaproteobacteria	Pseudomonadota	Bacteria
2762232	bacteria	Eubacteria	Paenibacillus gallinarum	Paenibacillus	Paenibacillaceae	Bacillales	Bacilli	Bacillota	Bacteria			Terrabacteria group
2762231	bacteria	Eubacteria	Comamonas avium	Comamonas	Comamonadaceae	Burkholderiales	Betaproteobacteria	Pseudomonadota	Bacteria
2762228	bacteria	Eubacteria	Ochrobactrum gallinarum	Ochrobactrum	Brucellaceae	Hyphomicrobiales	Alphaproteobacteria	Pseudomonadota	Bacteria	Brucella/Ochrobactrum group
2762225	bacteria	Eubacteria	Arthrobacter gallicola	Arthrobacter	Micrococcaceae	Micrococcales	Actinomycetes	Actinomycetota	Bacteria			Terrabacteria group
2762223	bacteria	Eubacteria	Clostridium faecium	Clostridium	Clostridiaceae	Eubacteriales	Clostridia	Bacillota	Bacteria			Terrabacteria group
2762220	bacteria	Eubacteria	Brevibacterium gallinarum	Brevibacterium	Brevibacteriaceae	Micrococcales	Actinomycetes	Actinomycetota	Bacteria			Terrabacteria group
2762218	bacteria	Eubacteria	Solibacillus merdavium	Solibacillus	Planococcaceae	Bacillales	Bacilli	Bacillota	Bacteria			Terrabacteria group
2763074	bacteria	Eubacteria	Kaistella pullorum	Kaistella	Weeksellaceae	Flavobacteriales	Flavobacteriia	Bacteroidota	Bacteria	Chryseobacterium group		Bacteroidota/Chlorobiota group			FCB group
1830	bacteria	Eubacteria	Rhodococcus ruber	Rhodococcus	Nocardiaceae	Mycobacteriales	Actinomycetes	Actinomycetota	Bacteria			Terrabacteria group
2771427	bacteria	Eubacteria	Limnohabitans radicicola	Limnohabitans	Comamonadaceae	Burkholderiales	Betaproteobacteria	Pseudomonadota	Bacteria
2708133	bacteria	Eubacteria	Cellulosimicrobium arenosum	Cellulosimicrobium	Promicromonosporaceae	Micrococcales	Actinomycetes	Actinomycetota	Bacteria			Terrabacteria group
2772483	bacteria	Eubacteria	Algoriphagus sp. Y33	Algoriphagus	Cyclobacteriaceae	Cytophagales	Cytophagia	Bacteroidota	Bacteria	unclassified Algoriphagus		Bacteroidota/Chlorobiota group			FCB group
2742600	bacteria	Eubacteria	Limosilactobacillus urinaemulieris	Limosilactobacillus	Lactobacillaceae	Lactobacillales	Bacilli	Bacillota	Bacteria			Terrabacteria group
703	bacteria	Eubacteria	Plesiomonas shigelloides	Plesiomonas	Enterobacteriaceae	Enterobacterales	Gammaproteobacteria	Pseudomonadota	Bacteria
28903	bacteria	Eubacteria	Mycoplasmopsis bovis	Mycoplasmopsis	Metamycoplasmataceae	Mycoplasmoidales		Mycoplasmatota	Bacteria			Terrabacteria group
1829	bacteria	Eubacteria	Rhodococcus rhodochrous	Rhodococcus	Nocardiaceae	Mycobacteriales	Actinomycetes	Actinomycetota	Bacteria			Terrabacteria group
29438	bacteria	Eubacteria	Pseudomonas savastanoi	Pseudomonas	Pseudomonadaceae	Pseudomonadales	Gammaproteobacteria	Pseudomonadota	Bacteria				Pseudomonas syringae group																											Pseudomonas syringae group genomosp. 2
1639133	bacteria	Eubacteria	Citrobacter portucalensis	Citrobacter	Enterobacteriaceae	Enterobacterales	Gammaproteobacteria	Pseudomonadota	Bacteria				Citrobacter freundii complex
575	bacteria	Eubacteria	Raoultella planticola	Raoultella	Enterobacteriaceae	Enterobacterales	Gammaproteobacteria	Pseudomonadota	Bacteria	Klebsiella/Raoultella group
1134687	bacteria	Eubacteria	Klebsiella michiganensis	Klebsiella	Enterobacteriaceae	Enterobacterales	Gammaproteobacteria	Pseudomonadota	Bacteria	Klebsiella/Raoultella group
1517	bacteria	Eubacteria	Thermoanaerobacterium thermosaccharolyticum	Thermoanaerobacterium	Thermoanaerobacteraceae	Thermoanaerobacterales	Clostridia	Bacillota	Bacteria			Terrabacteria group
644356	bacteria	Eubacteria	Xylella fastidiosa	Xylella	Xanthomonadaceae	Xanthomonadales	Gammaproteobacteria	Pseudomonadota	Bacteria		Xylella fastidiosa subsp. fastidiosa
644357	bacteria	Eubacteria	Xylella fastidiosa	Xylella	Xanthomonadaceae	Xanthomonadales	Gammaproteobacteria	Pseudomonadota	Bacteria		Xylella fastidiosa subsp. multiplex
2767574	viral	Heunggongvirae	Rhizobium phage Paso		Autographiviridae		Caudoviricetes	Uroviricota	Viruses	unclassified Autographiviridae		Duplodnaviria
2702	bacteria	Eubacteria	Gardnerella vaginalis	Gardnerella	Bifidobacteriaceae	Bifidobacteriales	Actinomycetes	Actinomycetota	Bacteria			Terrabacteria group
592978	bacteria	Eubacteria	Mediterraneibacter faecis	Mediterraneibacter	Lachnospiraceae	Eubacteriales	Clostridia	Bacillota	Bacteria			Terrabacteria group
2049031	bacteria	Eubacteria	Lachnospira sp.	Lachnospira	Lachnospiraceae	Eubacteriales	Clostridia	Bacillota	Bacteria	unclassified Lachnospira		Terrabacteria group
2014367	bacteria	Eubacteria	Pseudobutyrivibrio sp.	Pseudobutyrivibrio	Lachnospiraceae	Eubacteriales	Clostridia	Bacillota	Bacteria	unclassified Pseudobutyrivibrio		Terrabacteria group
28141	bacteria	Eubacteria	Cronobacter sakazakii	Cronobacter	Enterobacteriaceae	Enterobacterales	Gammaproteobacteria	Pseudomonadota	Bacteria
46228	bacteria	Eubacteria	[Ruminococcus] lactaris	Mediterraneibacter	Lachnospiraceae	Eubacteriales	Clostridia	Bacillota	Bacteria			Terrabacteria group
362788	plant	Plantae	Senna tora	Senna	Fabaceae	Fabales	Magnoliopsida	Streptophyta	Eukaryota			Cassia clade			fabids				rosids	Pentapetalae	Gunneridae	eudicotyledons	Mesangiospermae	Spermatophyta	Euphyllophyta	Tracheophyta	Streptophytina	Plantae								Caesalpinioideae					Embryophyta
2717166	fungi	Fungi	Fusarium oxysporum	Fusarium	Nectriaceae	Hypocreales	Sordariomycetes	Ascomycota	Eukaryota			sordariomyceta	Fusarium oxysporum species complex	Hypocreomycetidae	leotiomyceta				saccharomyceta	Opisthokonta							Pezizomycotina	Fungi					Fusarium oxysporum f. sp. coriandrii	Dikarya
2559618	bacteria	Eubacteria	Paenibacillus sp. 28ISP30-2	Paenibacillus	Paenibacillaceae	Bacillales	Bacilli	Bacillota	Bacteria	unclassified Paenibacillus		Terrabacteria group
83186	fungi	Fungi	Diaporthe citri	Diaporthe	Diaporthaceae	Diaporthales	Sordariomycetes	Ascomycota	Eukaryota			sordariomyceta		Sordariomycetidae	leotiomyceta				saccharomyceta	Opisthokonta							Pezizomycotina	Fungi						Dikarya
1365815	fungi	Fungi	Diaporthe citriasiana	Diaporthe	Diaporthaceae	Diaporthales	Sordariomycetes	Ascomycota	Eukaryota			sordariomyceta		Sordariomycetidae	leotiomyceta				saccharomyceta	Opisthokonta							Pezizomycotina	Fungi						Dikarya
2723666	bacteria	Eubacteria	Planctomycetales bacterium ZRK34			Planctomycetales	Planctomycetia	Planctomycetota	Bacteria	unclassified Planctomycetales		PVC group
2663823	bacteria	Eubacteria	Sphingopyxis sp. OAS728	Sphingopyxis	Sphingomonadaceae	Sphingomonadales	Alphaproteobacteria	Pseudomonadota	Bacteria	unclassified Sphingopyxis
648752	bacteria	Eubacteria	Actinopolymorpha pittospori	Actinopolymorpha	Actinopolymorphaceae	Propionibacteriales	Actinomycetes	Actinomycetota	Bacteria			Terrabacteria group
372655	bacteria	Eubacteria	Nocardiopsis terrae	Nocardiopsis	Nocardiopsaceae	Streptosporangiales	Actinomycetes	Actinomycetota	Bacteria			Terrabacteria group
1544732	bacteria	Eubacteria	Plantactinospora soyae	Plantactinospora	Micromonosporaceae	Micromonosporales	Actinomycetes	Actinomycetota	Bacteria			Terrabacteria group
2026887	bacteria	Eubacteria	Nitrospirota bacterium					Nitrospirota	Bacteria	unclassified Nitrospirota
2268197	archaea	Archaeabacteria	Nitrososphaerales archaeon			Nitrososphaerales	Nitrososphaeria	Nitrososphaerota	Archaea	unclassified Nitrososphaerales		TACK group
1288484	bacteria	Eubacteria	Deinococcus wulumuqiensis	Deinococcus	Deinococcaceae	Deinococcales	Deinococci	Deinococcota	Bacteria			Terrabacteria group					Deinococcus wulumuqiensis R12
2777781	bacteria	Eubacteria	Rufibacter sp. LB8	Rufibacter	Hymenobacteraceae	Cytophagales	Cytophagia	Bacteroidota	Bacteria	unclassified Rufibacter		Bacteroidota/Chlorobiota group			FCB group
450367	bacteria	Eubacteria	Peribacillus frigoritolerans	Peribacillus	Bacillaceae	Bacillales	Bacilli	Bacillota	Bacteria			Terrabacteria group
2026187	bacteria	Eubacteria	Bacillus pacificus	Bacillus	Bacillaceae	Bacillales	Bacilli	Bacillota	Bacteria			Terrabacteria group	Bacillus cereus group
1148157	bacteria	Eubacteria	Acinetobacter oleivorans	Acinetobacter	Moraxellaceae	Moraxellales	Gammaproteobacteria	Pseudomonadota	Bacteria
985002	bacteria	Eubacteria	Staphylococcus argenteus	Staphylococcus	Staphylococcaceae	Bacillales	Bacilli	Bacillota	Bacteria			Terrabacteria group
2776917	bacteria	Eubacteria	Myceligenerans sp. TRM 65318	Myceligenerans	Promicromonosporaceae	Micrococcales	Actinomycetes	Actinomycetota	Bacteria	unclassified Myceligenerans		Terrabacteria group
1499973	bacteria	Eubacteria	Escherichia marmotae	Escherichia	Enterobacteriaceae	Enterobacterales	Gammaproteobacteria	Pseudomonadota	Bacteria
2777993	bacteria	Eubacteria	Sneathia sp. DSM 16630	Sneathia	Leptotrichiaceae	Fusobacteriales	Fusobacteriia	Fusobacteriota	Bacteria	unclassified Sneathia
2735742	bacteria	Eubacteria	Campylobacter sp. RM9344				Gammaproteobacteria	Pseudomonadota	Bacteria	unclassified Gammaproteobacteria
1981504	bacteria	Eubacteria	Janthinobacterium sp. GW458P	Janthinobacterium	Oxalobacteraceae	Burkholderiales	Betaproteobacteria	Pseudomonadota	Bacteria	unclassified Janthinobacterium
34021	bacteria	Eubacteria	Candidatus Liberibacter asiaticus	Liberibacter	Rhizobiaceae	Hyphomicrobiales	Alphaproteobacteria	Pseudomonadota	Bacteria
2770078	viral	Heunggongvirae	Acinetobacter phage DMU1				Caudoviricetes	Uroviricota	Viruses	unclassified Caudoviricetes		Duplodnaviria
2776815	viral	Heunggongvirae	Streptococcus phage 23TH				Caudoviricetes	Uroviricota	Viruses	unclassified Caudoviricetes		Duplodnaviria
2776830	viral	Heunggongvirae	Klebsiella phage vB_KpnP_Dlv622	Drulisvirus	Autographiviridae		Caudoviricetes	Uroviricota	Viruses	unclassified Drulisvirus		Duplodnaviria																								Slopekvirinae
2776839	viral	Heunggongvirae	Gordonia phage Bosnia	Nymphadoravirus			Caudoviricetes	Uroviricota	Viruses	unclassified Nymphadoravirus		Duplodnaviria																								Nymbaxtervirinae
2776844	viral	Heunggongvirae	Mycobacterium phage Gervas	Pipefishvirus			Caudoviricetes	Uroviricota	Viruses	unclassified Pipefishvirus		Duplodnaviria																								Bclasvirinae
2761578	bacteria	Eubacteria	Mycolicibacterium baixiangningiae	Mycolicibacterium	Mycobacteriaceae	Mycobacteriales	Actinomycetes	Actinomycetota	Bacteria			Terrabacteria group
2779569	bacteria	Eubacteria	Enterobacter cloacae complex sp. P23RS	Enterobacter	Enterobacteriaceae	Enterobacterales	Gammaproteobacteria	Pseudomonadota	Bacteria	unclassified Enterobacter cloacae complex			Enterobacter cloacae complex
2779563	bacteria	Eubacteria	Enterobacter cloacae complex sp. P29RS	Enterobacter	Enterobacteriaceae	Enterobacterales	Gammaproteobacteria	Pseudomonadota	Bacteria	unclassified Enterobacter cloacae complex			Enterobacter cloacae complex
2779566	bacteria	Eubacteria	Enterobacter cloacae complex sp. P26RS	Enterobacter	Enterobacteriaceae	Enterobacterales	Gammaproteobacteria	Pseudomonadota	Bacteria	unclassified Enterobacter cloacae complex			Enterobacter cloacae complex
817	bacteria	Eubacteria	Bacteroides fragilis	Bacteroides	Bacteroidaceae	Bacteroidales	Bacteroidia	Bacteroidota	Bacteria			Bacteroidota/Chlorobiota group			FCB group
2053509	bacteria	Eubacteria	Candidatus Atribacteria bacterium				Atribacteria	Atribacterota	Bacteria	unclassified Atribacteria
2026724	bacteria	Eubacteria	Chloroflexota bacterium					Chloroflexota	Bacteria	unclassified Chloroflexota		Terrabacteria group
2779557	bacteria	Eubacteria	Enterobacter cloacae complex sp. P34C	Enterobacter	Enterobacteriaceae	Enterobacterales	Gammaproteobacteria	Pseudomonadota	Bacteria	unclassified Enterobacter cloacae complex			Enterobacter cloacae complex
2779560	bacteria	Eubacteria	Enterobacter cloacae complex sp. P31C	Enterobacter	Enterobacteriaceae	Enterobacterales	Gammaproteobacteria	Pseudomonadota	Bacteria	unclassified Enterobacter cloacae complex			Enterobacter cloacae complex
2779565	bacteria	Eubacteria	Enterobacter cloacae complex sp. P27C	Enterobacter	Enterobacteriaceae	Enterobacterales	Gammaproteobacteria	Pseudomonadota	Bacteria	unclassified Enterobacter cloacae complex			Enterobacter cloacae complex
2779573	bacteria	Eubacteria	Enterobacter cloacae complex sp. P20C	Enterobacter	Enterobacteriaceae	Enterobacterales	Gammaproteobacteria	Pseudomonadota	Bacteria	unclassified Enterobacter cloacae complex			Enterobacter cloacae complex
2779570	bacteria	Eubacteria	Enterobacter cloacae complex sp. P22RS	Enterobacter	Enterobacteriaceae	Enterobacterales	Gammaproteobacteria	Pseudomonadota	Bacteria	unclassified Enterobacter cloacae complex			Enterobacter cloacae complex
2779581	bacteria	Eubacteria	Enterobacter cloacae complex sp. P13B	Enterobacter	Enterobacteriaceae	Enterobacterales	Gammaproteobacteria	Pseudomonadota	Bacteria	unclassified Enterobacter cloacae complex			Enterobacter cloacae complex
2779582	bacteria	Eubacteria	Enterobacter cloacae complex sp. P12RS	Enterobacter	Enterobacteriaceae	Enterobacterales	Gammaproteobacteria	Pseudomonadota	Bacteria	unclassified Enterobacter cloacae complex			Enterobacter cloacae complex
2779576	bacteria	Eubacteria	Enterobacter cloacae complex sp. P17RS	Enterobacter	Enterobacteriaceae	Enterobacterales	Gammaproteobacteria	Pseudomonadota	Bacteria	unclassified Enterobacter cloacae complex			Enterobacter cloacae complex
2779592	bacteria	Eubacteria	Enterobacter cloacae complex sp. P2B	Enterobacter	Enterobacteriaceae	Enterobacterales	Gammaproteobacteria	Pseudomonadota	Bacteria	unclassified Enterobacter cloacae complex			Enterobacter cloacae complex
2779587	bacteria	Eubacteria	Enterobacter cloacae complex sp. P8BA	Enterobacter	Enterobacteriaceae	Enterobacterales	Gammaproteobacteria	Pseudomonadota	Bacteria	unclassified Enterobacter cloacae complex			Enterobacter cloacae complex
2100788	bacteria	Eubacteria	Thermoanaerobacteraceae bacterium		Thermoanaerobacteraceae	Thermoanaerobacterales	Clostridia	Bacillota	Bacteria	unclassified Thermoanaerobacteraceae		Terrabacteria group
1879010	bacteria	Eubacteria	Bacillota bacterium					Bacillota	Bacteria	unclassified Bacillota		Terrabacteria group
676965	bacteria	Eubacteria	Moorella humiferrea	Moorella	Moorellaceae	Moorellales	Clostridia	Bacillota	Bacteria			Terrabacteria group
2742610	bacteria	Eubacteria	Psychrobacter sp. FME60	Psychrobacter	Moraxellaceae	Moraxellales	Gammaproteobacteria	Pseudomonadota	Bacteria	unclassified Psychrobacter
335972	bacteria	Eubacteria	Vibrio litoralis	Vibrio	Vibrionaceae	Vibrionales	Gammaproteobacteria	Pseudomonadota	Bacteria
246432	bacteria	Eubacteria	Staphylococcus equorum	Staphylococcus	Staphylococcaceae	Bacillales	Bacilli	Bacillota	Bacteria			Terrabacteria group
2742607	bacteria	Eubacteria	Brevibacterium sp. FME37	Brevibacterium	Brevibacteriaceae	Micrococcales	Actinomycetes	Actinomycetota	Bacteria	unclassified Brevibacterium		Terrabacteria group
292733	bacteria	Eubacteria	Psychrobacter aquimaris	Psychrobacter	Moraxellaceae	Moraxellales	Gammaproteobacteria	Pseudomonadota	Bacteria
43660	bacteria	Eubacteria	Pseudoalteromonas undina	Pseudoalteromonas	Pseudoalteromonadaceae	Alteromonadales	Gammaproteobacteria	Pseudomonadota	Bacteria
2742612	bacteria	Eubacteria	Halomonas sp. FME63	Halomonas	Halomonadaceae	Oceanospirillales	Gammaproteobacteria	Pseudomonadota	Bacteria	unclassified Halomonas
2709396	bacteria	Eubacteria	Neisseria yangbaofengii	Neisseria	Neisseriaceae	Neisseriales	Betaproteobacteria	Pseudomonadota	Bacteria
1765219	bacteria	Eubacteria	Bifidobacterium eulemuris	Bifidobacterium	Bifidobacteriaceae	Bifidobacteriales	Actinomycetes	Actinomycetota	Bacteria			Terrabacteria group
1603886	bacteria	Eubacteria	Bifidobacterium lemurum	Bifidobacterium	Bifidobacteriaceae	Bifidobacteriales	Actinomycetes	Actinomycetota	Bacteria			Terrabacteria group
641702	bacteria	Eubacteria	Zhongshania antarctica	Zhongshania	Spongiibacteraceae	Cellvibrionales	Gammaproteobacteria	Pseudomonadota	Bacteria
139639	fungi	Fungi	Botrytis aclada	Botrytis	Sclerotiniaceae	Helotiales	Leotiomycetes	Ascomycota	Eukaryota			sordariomyceta			leotiomyceta				saccharomyceta	Opisthokonta							Pezizomycotina	Fungi						Dikarya
87229	fungi	Fungi	Botrytis porri	Botrytis	Sclerotiniaceae	Helotiales	Leotiomycetes	Ascomycota	Eukaryota			sordariomyceta			leotiomyceta				saccharomyceta	Opisthokonta							Pezizomycotina	Fungi						Dikarya
5523	fungi	Fungi	Fusarium lateritium	Fusarium	Nectriaceae	Hypocreales	Sordariomycetes	Ascomycota	Eukaryota			sordariomyceta	Fusarium lateritium species complex	Hypocreomycetidae	leotiomyceta				saccharomyceta	Opisthokonta							Pezizomycotina	Fungi						Dikarya
77846	fungi	Fungi	Fusarium nelsonii	Fusarium	Nectriaceae	Hypocreales	Sordariomycetes	Ascomycota	Eukaryota			sordariomyceta	Fusarium chlamydosporum species complex	Hypocreomycetidae	leotiomyceta				saccharomyceta	Opisthokonta							Pezizomycotina	Fungi						Dikarya
429699	plant	Plantae	Handroanthus guayacan	Handroanthus	Bignoniaceae	Lamiales	Magnoliopsida	Streptophyta	Eukaryota			Tabebuia alliance			Crescentiina				lamiids	asterids	Pentapetalae	Gunneridae	eudicotyledons	Mesangiospermae	Spermatophyta	Euphyllophyta	Streptophytina	Plantae													Tracheophyta	Embryophyta
929237	fungi	Fungi	Fusarium sibiricum	Fusarium	Nectriaceae	Hypocreales	Sordariomycetes	Ascomycota	Eukaryota			sordariomyceta	Fusarium sambucinum species complex	Hypocreomycetidae	leotiomyceta				saccharomyceta	Opisthokonta							Pezizomycotina	Fungi						Dikarya
1773	bacteria	Eubacteria	Mycobacterium tuberculosis	Mycobacterium	Mycobacteriaceae	Mycobacteriales	Actinomycetes	Actinomycetota	Bacteria			Terrabacteria group	Mycobacterium tuberculosis complex
198635	invertebrate	Animalia	Eristalis tenax	Eristalis	Syrphidae	Diptera	Insecta	Arthropoda	Eukaryota	Aschiza		Cyclorrhapha		Pterygota	Eremoneura			Eristalini	Dicondylia	Pancrustacea	Mandibulata	Panarthropoda	Ecdysozoa	Protostomia	Bilateria	Eumetazoa	Hexapoda	Animalia		Syrphoidea		Neoptera			Brachycera	Eristalinae	Muscomorpha				Opisthokonta
78633	invertebrate	Animalia	Pieris napi	Pieris	Pieridae	Lepidoptera	Insecta	Arthropoda	Eukaryota			Obtectomera		Pterygota	Ditrysia			Pierini	Dicondylia	Pancrustacea	Mandibulata	Panarthropoda	Ecdysozoa	Protostomia	Bilateria	Eumetazoa	Hexapoda	Animalia		Papilionoidea	Amphiesmenoptera	Neoptera			Glossata	Pierinae	Neolepidoptera				Opisthokonta
230985	protozoa	Protista	Symbiodinium sp. KB8	Symbiodinium	Symbiodiniaceae	Suessiales	Dinophyceae		Eukaryota	unclassified Symbiodinium		Alveolata			Sar
89957	protozoa	Protista	Polarella glacialis	Polarella	Suessiaceae	Suessiales	Dinophyceae		Eukaryota			Alveolata			Sar
2803858	bacteria	Eubacteria	Nocardioides faecalis	Nocardioides	Nocardioidaceae	Propionibacteriales	Actinomycetes	Actinomycetota	Bacteria			Terrabacteria group
363630	bacteria	Eubacteria	Nakamurella flavida	Nakamurella	Nakamurellaceae	Nakamurellales	Actinomycetes	Actinomycetota	Bacteria			Terrabacteria group
1977996	viral	Heunggongvirae	Phage apr34_1789				Caudoviricetes	Uroviricota	Viruses	unclassified Caudoviricetes		Duplodnaviria
1977998	viral	Heunggongvirae	Phage FAKO05_000032F				Caudoviricetes	Uroviricota	Viruses	unclassified Caudoviricetes		Duplodnaviria
1978008	viral	Heunggongvirae	CrAssphage apr34_000142F		Intestiviridae	Crassvirales	Caudoviricetes	Uroviricota	Viruses	unclassified Intestiviridae		Duplodnaviria
40414	bacteria	Eubacteria	Desulforhopalus vacuolatus	Desulforhopalus	Desulfocapsaceae	Desulfobulbales	Desulfobulbia	Thermodesulfobacteriota	Bacteria
453220	bacteria	Eubacteria	Desulfogranum marinum	Desulfogranum	Desulfobulbaceae	Desulfobulbales	Desulfobulbia	Thermodesulfobacteriota	Bacteria
2784346	bacteria	Eubacteria	Actinacidiphila acididurans	Actinacidiphila	Streptomycetaceae	Kitasatosporales	Actinomycetes	Actinomycetota	Bacteria			Terrabacteria group
34032	bacteria	Eubacteria	Desulfobulbus rhabdoformis	Desulfobulbus	Desulfobulbaceae	Desulfobulbales	Desulfobulbia	Thermodesulfobacteriota	Bacteria
2810035	bacteria	Eubacteria	Leptospira chreensis	Leptospira	Leptospiraceae	Leptospirales	Spirochaetia	Spirochaetota	Bacteria
2811425	bacteria	Eubacteria	Variovorax sp. PDNC026	Variovorax	Comamonadaceae	Burkholderiales	Betaproteobacteria	Pseudomonadota	Bacteria	unclassified Variovorax
2766967	bacteria	Eubacteria	Eikenella glucosivorans	Eikenella	Neisseriaceae	Neisseriales	Betaproteobacteria	Pseudomonadota	Bacteria
2811422	bacteria	Eubacteria	Pseudomonas sp. PDNC002	Pseudomonas	Pseudomonadaceae	Pseudomonadales	Gammaproteobacteria	Pseudomonadota	Bacteria	unclassified Pseudomonas
57704	bacteria	Eubacteria	Tsukamurella tyrosinosolvens	Tsukamurella	Tsukamurellaceae	Mycobacteriales	Actinomycetes	Actinomycetota	Bacteria			Terrabacteria group
13689	bacteria	Eubacteria	Sphingomonas paucimobilis	Sphingomonas	Sphingomonadaceae	Sphingomonadales	Alphaproteobacteria	Pseudomonadota	Bacteria
2052168	archaea	Archaeabacteria	Methanomassiliicoccaceae archaeon		Methanomassiliicoccaceae	Methanomassiliicoccales	Thermoplasmata	Candidatus Thermoplasmatota	Archaea	unclassified Methanomassiliicoccaceae
39687	bacteria	Eubacteria	Mycolicibacterium austroafricanum	Mycolicibacterium	Mycobacteriaceae	Mycobacteriales	Actinomycetes	Actinomycetota	Bacteria			Terrabacteria group
1151742	bacteria	Eubacteria	Lactococcus taiwanensis	Lactococcus	Streptococcaceae	Lactobacillales	Bacilli	Bacillota	Bacteria			Terrabacteria group
112807	plant	Plantae	Puya raimondii	Puya	Bromeliaceae	Poales	Magnoliopsida	Streptophyta	Eukaryota			commelinids		Petrosaviidae	Liliopsida				Mesangiospermae	Spermatophyta	Euphyllophyta	Tracheophyta	Embryophyta				Streptophytina	Plantae								Puyoideae
128991	invertebrate	Animalia	Columbicola columbae	Columbicola	Philopteridae	Phthiraptera	Insecta	Arthropoda	Eukaryota			Dicondylia		Pterygota	Pancrustacea				Mandibulata	Panarthropoda	Ecdysozoa	Protostomia	Bilateria	Eumetazoa	Opisthokonta		Hexapoda	Animalia			Psocodea	Neoptera			Ischnocera
2766781	bacteria	Eubacteria	Vibrio sp. sp1	Vibrio	Vibrionaceae	Vibrionales	Gammaproteobacteria	Pseudomonadota	Bacteria	unclassified Vibrio
2545253	bacteria	Eubacteria	Candidatus Babeliaceae bacterium		Candidatus Babeliaceae	Candidatus Babeliales	Candidatus Babeliae		Bacteria	unclassified Candidatus Babeliaceae		Candidatus Dependentiae			Bacteria candidate phyla	Bacteria incertae sedis
1898209	bacteria	Eubacteria	Acholeplasmataceae bacterium		Acholeplasmataceae	Acholeplasmatales	Mollicutes	Mycoplasmatota	Bacteria	unclassified Acholeplasmataceae		Terrabacteria group
2793154	bacteria	Eubacteria	Vicinamibacteria bacterium				Vicinamibacteria	Acidobacteriota	Bacteria	unclassified Vicinamibacteria
2052178	bacteria	Eubacteria	Parachlamydiales bacterium			Parachlamydiales	Chlamydiia	Chlamydiota	Bacteria	unclassified Parachlamydiales		PVC group
2049428	bacteria	Eubacteria	Ignavibacteriales bacterium			Ignavibacteriales	Ignavibacteria	Ignavibacteriota	Bacteria	unclassified Ignavibacteriales		Bacteroidota/Chlorobiota group			FCB group
2026796	bacteria	Eubacteria	Thiotrichales bacterium			Thiotrichales	Gammaproteobacteria	Pseudomonadota	Bacteria	unclassified Thiotrichales
2053594	bacteria	Eubacteria	Prolixibacteraceae bacterium		Prolixibacteraceae	Marinilabiliales	Bacteroidia	Bacteroidota	Bacteria	unclassified Prolixibacteraceae		Bacteroidota/Chlorobiota group			FCB group
2053516	bacteria	Eubacteria	Balneolaceae bacterium		Balneolaceae	Balneolales	Balneolia	Balneolota	Bacteria	unclassified Balneolaceae		Bacteroidota/Chlorobiota group			FCB group
1898112	bacteria	Eubacteria	Rhodospirillaceae bacterium		Rhodospirillaceae	Rhodospirillales	Alphaproteobacteria	Pseudomonadota	Bacteria	unclassified Rhodospirillaceae
2044859	bacteria	Eubacteria	Cohnella algarum	Cohnella	Paenibacillaceae	Bacillales	Bacilli	Bacillota	Bacteria			Terrabacteria group
2813362	bacteria	Eubacteria	Sulfurospirillum tamanensis	Sulfurospirillum	Sulfurospirillaceae	Campylobacterales	Epsilonproteobacteria	Campylobacterota	Bacteria
2813360	bacteria	Eubacteria	Pseudomonas lactucae	Pseudomonas	Pseudomonadaceae	Pseudomonadales	Gammaproteobacteria	Pseudomonadota	Bacteria
2053555	bacteria	Eubacteria	Fusobacteriaceae bacterium		Fusobacteriaceae	Fusobacteriales	Fusobacteriia	Fusobacteriota	Bacteria	unclassified Fusobacteriaceae
2052139	bacteria	Eubacteria	Patescibacteria group bacterium						Bacteria	unclassified Patescibacteria group		Patescibacteria group			Bacteria candidate phyla	Bacteria incertae sedis
2807616	bacteria	Eubacteria	Polycladomyces sp. WAk	Polycladomyces	Thermoactinomycetaceae	Bacillales	Bacilli	Bacillota	Bacteria	unclassified Polycladomyces		Terrabacteria group
41200	bacteria	Eubacteria	Bifidobacterium sp.	Bifidobacterium	Bifidobacteriaceae	Bifidobacteriales	Actinomycetes	Actinomycetota	Bacteria	unclassified Bifidobacterium		Terrabacteria group
2049035	bacteria	Eubacteria	Mogibacterium sp.	Mogibacterium	Eubacteriales Family XIII. Incertae Sedis	Eubacteriales	Clostridia	Bacillota	Bacteria	unclassified Mogibacterium		Terrabacteria group				Eubacteriales incertae sedis
1737424	bacteria	Eubacteria	Blautia massiliensis (ex Durand et al. 2017)	Blautia	Lachnospiraceae	Eubacteriales	Clostridia	Bacillota	Bacteria			Terrabacteria group
2766470	bacteria	Eubacteria	Leuconostoc falkenbergense	Leuconostoc	Lactobacillaceae	Lactobacillales	Bacilli	Bacillota	Bacteria			Terrabacteria group
51288	bacteria	Eubacteria	Kluyvera ascorbata	Kluyvera	Enterobacteriaceae	Enterobacterales	Gammaproteobacteria	Pseudomonadota	Bacteria
636	bacteria	Eubacteria	Edwardsiella tarda	Edwardsiella	Hafniaceae	Enterobacterales	Gammaproteobacteria	Pseudomonadota	Bacteria
192954	bacteria	Eubacteria	Salmonella enterica	Salmonella	Enterobacteriaceae	Enterobacterales	Gammaproteobacteria	Pseudomonadota	Bacteria	Salmonella enterica subsp. enterica serovar Mbandaka	Salmonella enterica subsp. enterica
216804	bacteria	Eubacteria	Salmonella enterica	Salmonella	Enterobacteriaceae	Enterobacterales	Gammaproteobacteria	Pseudomonadota	Bacteria	Salmonella enterica subsp. enterica serovar Liverpool	Salmonella enterica subsp. enterica
518	bacteria	Eubacteria	Bordetella bronchiseptica	Bordetella	Alcaligenaceae	Burkholderiales	Betaproteobacteria	Pseudomonadota	Bacteria
57045	bacteria	Eubacteria	Salmonella enterica	Salmonella	Enterobacteriaceae	Enterobacterales	Gammaproteobacteria	Pseudomonadota	Bacteria	Salmonella enterica subsp. enterica serovar Paratyphi B	Salmonella enterica subsp. enterica
436295	bacteria	Eubacteria	Salmonella enterica	Salmonella	Enterobacteriaceae	Enterobacterales	Gammaproteobacteria	Pseudomonadota	Bacteria	Salmonella enterica subsp. enterica serovar Poona	Salmonella enterica subsp. enterica
2577508	bacteria	Eubacteria	Salmonella enterica	Salmonella	Enterobacteriaceae	Enterobacterales	Gammaproteobacteria	Pseudomonadota	Bacteria	Salmonella enterica subsp. houtenae serovar 17:z29:-	Salmonella enterica subsp. houtenae
29472	bacteria	Eubacteria	Salmonella enterica	Salmonella	Enterobacteriaceae	Enterobacterales	Gammaproteobacteria	Pseudomonadota	Bacteria	Salmonella enterica subsp. enterica serovar Panama	Salmonella enterica subsp. enterica
358771	bacteria	Eubacteria	Salmonella enterica	Salmonella	Enterobacteriaceae	Enterobacterales	Gammaproteobacteria	Pseudomonadota	Bacteria	Salmonella enterica subsp. enterica serovar Kedougou	Salmonella enterica subsp. enterica
224727	bacteria	Eubacteria	Salmonella enterica	Salmonella	Enterobacteriaceae	Enterobacterales	Gammaproteobacteria	Pseudomonadota	Bacteria	Salmonella enterica subsp. enterica serovar Kottbus	Salmonella enterica subsp. enterica
486988	bacteria	Eubacteria	Salmonella enterica	Salmonella	Enterobacteriaceae	Enterobacterales	Gammaproteobacteria	Pseudomonadota	Bacteria	Salmonella enterica subsp. enterica serovar Arechavaleta	Salmonella enterica subsp. enterica
2564267	bacteria	Eubacteria	Salmonella enterica	Salmonella	Enterobacteriaceae	Enterobacterales	Gammaproteobacteria	Pseudomonadota	Bacteria	Salmonella enterica subsp. enterica serovar Bracknell	Salmonella enterica subsp. enterica
1160769	bacteria	Eubacteria	Salmonella enterica	Salmonella	Enterobacteriaceae	Enterobacterales	Gammaproteobacteria	Pseudomonadota	Bacteria	Salmonella enterica subsp. enterica serovar Worthington	Salmonella enterica subsp. enterica
1355050	bacteria	Eubacteria	Escherichia coli	Escherichia	Enterobacteriaceae	Enterobacterales	Gammaproteobacteria	Pseudomonadota	Bacteria								Escherichia coli JJ2547
182136	bacteria	Eubacteria	Fictibacillus barbaricus	Fictibacillus	Bacillaceae	Bacillales	Bacilli	Bacillota	Bacteria			Terrabacteria group
555393	bacteria	Eubacteria	Acholeplasma equirhinis	Acholeplasma	Acholeplasmataceae	Acholeplasmatales	Mollicutes	Mycoplasmatota	Bacteria			Terrabacteria group
1906951	bacteria	Eubacteria	Listeria monocytogenes	Listeria	Listeriaceae	Bacillales	Bacilli	Bacillota	Bacteria			Terrabacteria group
2065118	bacteria	Eubacteria	Listeria monocytogenes	Listeria	Listeriaceae	Bacillales	Bacilli	Bacillota	Bacteria			Terrabacteria group
28251	bacteria	Eubacteria	Ornithobacterium rhinotracheale	Ornithobacterium	Weeksellaceae	Flavobacteriales	Flavobacteriia	Bacteroidota	Bacteria			Bacteroidota/Chlorobiota group			FCB group
2812560	bacteria	Eubacteria	Conexibacter sp. SYSU D00693	Conexibacter	Conexibacteraceae	Solirubrobacterales	Thermoleophilia	Actinomycetota	Bacteria	unclassified Conexibacter		Terrabacteria group
2813778	bacteria	Eubacteria	Brevundimonas fontaquae	Brevundimonas	Caulobacteraceae	Caulobacterales	Alphaproteobacteria	Pseudomonadota	Bacteria
1404	bacteria	Eubacteria	Priestia megaterium	Priestia	Bacillaceae	Bacillales	Bacilli	Bacillota	Bacteria			Terrabacteria group
119857	bacteria	Eubacteria	Francisella tularensis	Francisella	Francisellaceae	Thiotrichales	Gammaproteobacteria	Pseudomonadota	Bacteria		Francisella tularensis subsp. holarctica
2815394	bacteria	Eubacteria	Nostoc sp. JL23	Nostoc	Nostocaceae	Nostocales	Cyanophyceae	Cyanobacteriota	Bacteria	unclassified Nostoc		Cyanobacteriota/Melainabacteria group			Terrabacteria group
2815390	bacteria	Eubacteria	Nostoc sp. NMS4	Nostoc	Nostocaceae	Nostocales	Cyanophyceae	Cyanobacteriota	Bacteria	unclassified Nostoc		Cyanobacteriota/Melainabacteria group			Terrabacteria group
84980	bacteria	Eubacteria	Desulfotalea psychrophila	Desulfotalea	Desulfocapsaceae	Desulfobulbales	Desulfobulbia	Thermodesulfobacteriota	Bacteria
281120	bacteria	Eubacteria	Candidatus Amoebophilus asiaticus	Candidatus Amoebophilus	Amoebophilaceae	Cytophagales	Cytophagia	Bacteroidota	Bacteria			Bacteroidota/Chlorobiota group			FCB group
2814558	bacteria	Eubacteria	Desulfocapsa sp. AH-315-G09	Desulfocapsa	Desulfocapsaceae	Desulfobulbales	Desulfobulbia	Thermodesulfobacteriota	Bacteria	unclassified Desulfocapsa
184607	bacteria	Eubacteria	Crocinitomix catalasitica	Crocinitomix	Crocinitomicaceae	Flavobacteriales	Flavobacteriia	Bacteroidota	Bacteria			Bacteroidota/Chlorobiota group			FCB group
2814507	bacteria	Eubacteria	bacterium AH-315-F03						Bacteria	unclassified Bacteria
114628	bacteria	Eubacteria	Alkaliphilus transvaalensis	Alkaliphilus	Clostridiaceae	Eubacteriales	Clostridia	Bacillota	Bacteria			Terrabacteria group
2814508	bacteria	Eubacteria	bacterium AH-315-F18						Bacteria	unclassified Bacteria
2814505	bacteria	Eubacteria	bacterium AH-315-E09						Bacteria	unclassified Bacteria
1022	bacteria	Eubacteria	Beggiatoa alba	Beggiatoa	Thiotrichaceae	Thiotrichales	Gammaproteobacteria	Pseudomonadota	Bacteria
2814504	bacteria	Eubacteria	bacterium AH-315-E07						Bacteria	unclassified Bacteria
2814502	bacteria	Eubacteria	bacterium AH-315-C20						Bacteria	unclassified Bacteria
187145	bacteria	Eubacteria	Caldithrix abyssi	Caldithrix	Calditrichaceae	Calditrichales	Calditrichia	Calditrichota	Bacteria
2813825	bacteria	Eubacteria	Mycoplasma sp. CSL10166	Mycoplasma	Mycoplasmataceae	Mycoplasmatales	Mollicutes	Mycoplasmatota	Bacteria	unclassified Mycoplasma		Terrabacteria group
43767	bacteria	Eubacteria	Prescottella equi	Prescottella	Nocardiaceae	Mycobacteriales	Actinomycetes	Actinomycetota	Bacteria			Terrabacteria group
2202649	viral	Unclassified Viruses	Virus sp.						Viruses	unclassified viruses
2797309	viral	Heunggongvirae	Epseptimavirus sepoy	Epseptimavirus	Demerecviridae		Caudoviricetes	Uroviricota	Viruses	Phage vB_SabS_Sds2		Duplodnaviria																								Markadamsvirinae
2806696	viral	Heunggongvirae	Methylophilales phage MEP301				Caudoviricetes	Uroviricota	Viruses	unclassified Caudoviricetes		Duplodnaviria
2812902	viral	Heunggongvirae	Microcystis phage MaAM05				Caudoviricetes	Uroviricota	Viruses	unclassified Caudoviricetes		Duplodnaviria
28037	bacteria	Eubacteria	Streptococcus mitis	Streptococcus	Streptococcaceae	Lactobacillales	Bacilli	Bacillota	Bacteria			Terrabacteria group
1412580	bacteria	Eubacteria	Salmonella enterica	Salmonella	Enterobacteriaceae	Enterobacterales	Gammaproteobacteria	Pseudomonadota	Bacteria	Salmonella enterica subsp. enterica serovar Enteritidis	Salmonella enterica subsp. enterica						Salmonella enterica subsp. enterica serovar Enteritidis str. EC20121986
1412614	bacteria	Eubacteria	Salmonella enterica	Salmonella	Enterobacteriaceae	Enterobacterales	Gammaproteobacteria	Pseudomonadota	Bacteria	Salmonella enterica subsp. enterica serovar Enteritidis	Salmonella enterica subsp. enterica						Salmonella enterica subsp. enterica serovar Enteritidis str. EC20120918
1412532	bacteria	Eubacteria	Salmonella enterica	Salmonella	Enterobacteriaceae	Enterobacterales	Gammaproteobacteria	Pseudomonadota	Bacteria	Salmonella enterica subsp. enterica serovar Enteritidis	Salmonella enterica subsp. enterica						Salmonella enterica subsp. enterica serovar Enteritidis str. EC20120776
1412609	bacteria	Eubacteria	Salmonella enterica	Salmonella	Enterobacteriaceae	Enterobacterales	Gammaproteobacteria	Pseudomonadota	Bacteria	Salmonella enterica subsp. enterica serovar Enteritidis	Salmonella enterica subsp. enterica						Salmonella enterica subsp. enterica serovar Enteritidis str. EC20120734
932677	bacteria	Eubacteria	Pantoea ananatis	Pantoea	Erwiniaceae	Enterobacterales	Gammaproteobacteria	Pseudomonadota	Bacteria								Pantoea ananatis AJ13355
1633495	bacteria	Eubacteria	Endozoicomonas arenosclerae	Endozoicomonas	Endozoicomonadaceae	Oceanospirillales	Gammaproteobacteria	Pseudomonadota	Bacteria
233316	bacteria	Eubacteria	Alteromonas stellipolaris	Alteromonas	Alteromonadaceae	Alteromonadales	Gammaproteobacteria	Pseudomonadota	Bacteria	Alteromonas/Salinimonas group
1777492	bacteria	Eubacteria	Alteromonas sp. Mac2	Alteromonas	Alteromonadaceae	Alteromonadales	Gammaproteobacteria	Pseudomonadota	Bacteria	unclassified Alteromonas						Alteromonas/Salinimonas group
28108	bacteria	Eubacteria	Alteromonas macleodii	Alteromonas	Alteromonadaceae	Alteromonadales	Gammaproteobacteria	Pseudomonadota	Bacteria	Alteromonas/Salinimonas group
1792307	bacteria	Eubacteria	Bosea sp. PAMC 26642	Bosea	Boseaceae	Hyphomicrobiales	Alphaproteobacteria	Pseudomonadota	Bacteria	unclassified Bosea (in: a-proteobacteria)
3605	plant	Plantae	Vitis aestivalis	Vitis	Vitaceae	Vitales	Magnoliopsida	Streptophyta	Eukaryota	rosids incertae sedis		rosids			Pentapetalae			Viteae	Gunneridae	eudicotyledons	Mesangiospermae	Spermatophyta	Euphyllophyta	Tracheophyta	Embryophyta		Streptophytina	Plantae
1460502	fungi	Fungi	Colletotrichum nymphaeae	Colletotrichum	Glomerellaceae	Glomerellales	Sordariomycetes	Ascomycota	Eukaryota	Colletotrichum acutatum species complex		sordariomyceta		Hypocreomycetidae	leotiomyceta		Colletotrichum nymphaeae SA-01		saccharomyceta	Opisthokonta							Pezizomycotina	Fungi						Dikarya
294671	archaea	Archaeabacteria	Methanobrevibacter olleyae	Methanobrevibacter	Methanobacteriaceae	Methanobacteriales	Methanobacteria	Euryarchaeota	Archaea			Methanomada group
1706445	archaea	Archaeabacteria	Candidatus Thorarchaeota archaeon SMTZ1-83					Candidatus Thorarchaeota	Archaea			Asgard group
197614	bacteria	Eubacteria	Streptococcus pasteurianus	Streptococcus	Streptococcaceae	Lactobacillales	Bacilli	Bacillota	Bacteria			Terrabacteria group
1261	bacteria	Eubacteria	Peptostreptococcus anaerobius	Peptostreptococcus	Peptostreptococcaceae	Eubacteriales	Clostridia	Bacillota	Bacteria			Terrabacteria group
875932	bacteria	Eubacteria	Photobacterium sanguinicancri	Photobacterium	Vibrionaceae	Vibrionales	Gammaproteobacteria	Pseudomonadota	Bacteria
1732021	archaea	Archaeabacteria	Haloferacaceae archaeon B1-Br10_E2g22		Haloferacaceae	Haloferacales	Halobacteria	Euryarchaeota	Archaea	unclassified Haloferacaceae		Stenosarchaea group
1729454	archaea	Archaeabacteria	Nanohaloarchaea archaeon B1-Br10_U2g19				Candidatus Nanohaloarchaea	Euryarchaeota	Archaea	unclassified Candidatus Nanohaloarchaea		Stenosarchaea group
1727665	archaea	Archaeabacteria	Nanohaloarchaea archaeon PL-Br10_U2g16				Candidatus Nanohaloarchaea	Euryarchaeota	Archaea	unclassified Candidatus Nanohaloarchaea		Stenosarchaea group
1729466	bacteria	Eubacteria	Chitinophagaceae bacterium T5-Br10_B2g13		Chitinophagaceae	Chitinophagales	Chitinophagia	Bacteroidota	Bacteria	unclassified Chitinophagaceae		Bacteroidota/Chlorobiota group			FCB group
1729451	archaea	Archaeabacteria	Haloferacaceae archaeon Tc-Br11_E2g18		Haloferacaceae	Haloferacales	Halobacteria	Euryarchaeota	Archaea	unclassified Haloferacaceae		Stenosarchaea group
1729456	archaea	Archaeabacteria	Nanohaloarchaea archaeon B1-Br10_U2g29				Candidatus Nanohaloarchaea	Euryarchaeota	Archaea	unclassified Candidatus Nanohaloarchaea		Stenosarchaea group
1727664	archaea	Archaeabacteria	Nanohaloarchaea archaeon PL-Br10_U2g19				Candidatus Nanohaloarchaea	Euryarchaeota	Archaea	unclassified Candidatus Nanohaloarchaea		Stenosarchaea group
1729463	archaea	Archaeabacteria	Natrialbaceae archaeon Tc-Br11_E2g28		Natrialbaceae	Natrialbales	Halobacteria	Euryarchaeota	Archaea	unclassified Natrialbaceae		Stenosarchaea group
1702221	bacteria	Eubacteria	Faecalibaculum rodentium	Faecalibaculum	Erysipelotrichaceae	Erysipelotrichales	Erysipelotrichia	Bacillota	Bacteria			Terrabacteria group
86029	bacteria	Eubacteria	Bacillus subtilis	Bacillus	Bacillaceae	Bacillales	Bacilli	Bacillota	Bacteria		Bacillus subtilis subsp. natto	Terrabacteria group	Bacillus subtilis group
85569	bacteria	Eubacteria	Salmonella enterica	Salmonella	Enterobacteriaceae	Enterobacterales	Gammaproteobacteria	Pseudomonadota	Bacteria	Salmonella enterica subsp. enterica serovar Typhimurium	Salmonella enterica subsp. enterica						Salmonella enterica subsp. enterica serovar Typhimurium str. DT104
1298881	bacteria	Eubacteria	Idiomarinaceae bacterium HL-53		Idiomarinaceae	Alteromonadales	Gammaproteobacteria	Pseudomonadota	Bacteria	unclassified Idiomarinaceae
321267	bacteria	Eubacteria	Shimia marina	Shimia	Roseobacteraceae	Rhodobacterales	Alphaproteobacteria	Pseudomonadota	Bacteria
2072972	bacteria	Eubacteria	Thalassovita autumnalis	Thalassovita	Roseobacteraceae	Rhodobacterales	Alphaproteobacteria	Pseudomonadota	Bacteria
441103	bacteria	Eubacteria	Tropicibacter naphthalenivorans	Tropicibacter	Roseobacteraceae	Rhodobacterales	Alphaproteobacteria	Pseudomonadota	Bacteria
75695	bacteria	Eubacteria	Umezakia ovalisporum	Umezakia	Aphanizomenonaceae	Nostocales	Cyanophyceae	Cyanobacteriota	Bacteria			Cyanobacteriota/Melainabacteria group			Terrabacteria group
2162	archaea	Archaeabacteria	Methanobacterium formicicum	Methanobacterium	Methanobacteriaceae	Methanobacteriales	Methanobacteria	Euryarchaeota	Archaea			Methanomada group
29388	bacteria	Eubacteria	Staphylococcus capitis	Staphylococcus	Staphylococcaceae	Bacillales	Bacilli	Bacillota	Bacteria			Terrabacteria group
1648056	bacteria	Eubacteria	nitrifying bacterium enrichment culture						Bacteria	environmental samples
1742973	bacteria	Eubacteria	Candidatus Nitrospira nitrificans	Nitrospira	Nitrospiraceae	Nitrospirales	Nitrospiria	Nitrospirota	Bacteria
408170	metagenomes	Metagenomes/Other	human gut metagenome						Other/Non-specified	organismal metagenomes						metagenomes
1079	bacteria	Eubacteria	Blastochloris viridis	Blastochloris	Blastochloridaceae	Hyphomicrobiales	Alphaproteobacteria	Pseudomonadota	Bacteria
79782	invertebrate	Animalia	Cimex lectularius	Cimex	Cimicidae	Hemiptera	Insecta	Arthropoda	Eukaryota			Panheteroptera		Pterygota	Neoheteroptera				Euheteroptera	Prosorrhyncha	Dicondylia	Pancrustacea	Mandibulata	Panarthropoda	Ecdysozoa	Protostomia	Hexapoda	Animalia		Cimicoidea		Neoptera			Heteroptera		Cimicomorpha				Bilateria	Eumetazoa	Opisthokonta
1263854	metagenomes	Metagenomes/Other	anaerobic digester metagenome						Other/Non-specified	ecological metagenomes						metagenomes
1620419	bacteria	Eubacteria	Salmonella enterica	Salmonella	Enterobacteriaceae	Enterobacterales	Gammaproteobacteria	Pseudomonadota	Bacteria	Salmonella enterica subsp. enterica serovar Typhimurium var. 5-	Salmonella enterica subsp. enterica					Salmonella enterica subsp. enterica serovar Typhimurium
1395122	bacteria	Eubacteria	Salmonella enterica	Salmonella	Enterobacteriaceae	Enterobacterales	Gammaproteobacteria	Pseudomonadota	Bacteria	Salmonella enterica subsp. arizonae serovar 18:z4,z23:-	Salmonella enterica subsp. arizonae						Salmonella enterica subsp. arizonae serovar 18:z4,z23:- str. CVM N31597
1769296	archaea	Archaeabacteria	Candidatus Methanomethylophilus sp. 1R26	Methanomethylophilus	Methanomethylophilaceae	Methanomassiliicoccales	Thermoplasmata	Candidatus Thermoplasmatota	Archaea	unclassified Methanomethylophilus
8296	vertebrate_other	Animalia	Ambystoma mexicanum	Ambystoma	Ambystomatidae	Caudata	Amphibia	Chordata	Eukaryota			Tetrapoda			Dipnotetrapodomorpha				Euteleostomi	Teleostomi	Gnathostomata	Vertebrata	Deuterostomia	Bilateria	Eumetazoa	Opisthokonta	Craniata	Animalia		Salamandroidea	Batrachia													Sarcopterygii
106590	bacteria	Eubacteria	Cupriavidus necator	Cupriavidus	Burkholderiaceae	Burkholderiales	Betaproteobacteria	Pseudomonadota	Bacteria
76832	bacteria	Eubacteria	Myroides odoratimimus	Myroides	Flavobacteriaceae	Flavobacteriales	Flavobacteriia	Bacteroidota	Bacteria			Bacteroidota/Chlorobiota group			FCB group
1719	bacteria	Eubacteria	Corynebacterium pseudotuberculosis	Corynebacterium	Corynebacteriaceae	Mycobacteriales	Actinomycetes	Actinomycetota	Bacteria			Terrabacteria group
94289	protozoa	Protista	Sterkiella histriomuscorum	Sterkiella	Oxytrichidae	Sporadotrichida	Spirotrichea	Ciliophora	Eukaryota			Alveolata		Stichotrichia	Sar												Intramacronucleata									Stylonychinae
663704	bacteria	Eubacteria	Leucobacter sp. G161	Leucobacter	Microbacteriaceae	Micrococcales	Actinomycetes	Actinomycetota	Bacteria	unclassified Leucobacter		Terrabacteria group
40633	protozoa	Protista	Condylostoma magnum	Condylostoma	Condylostomatidae	Heterotrichida	Heterotrichea	Ciliophora	Eukaryota			Alveolata			Sar												Postciliodesmatophora
610332	bacteria	Eubacteria	Thiocapsa sp. KS1	Thiocapsa	Chromatiaceae	Chromatiales	Gammaproteobacteria	Pseudomonadota	Bacteria	unclassified Thiocapsa
59813	bacteria	Eubacteria	Mycolicibacterium novocastrense	Mycolicibacterium	Mycobacteriaceae	Mycobacteriales	Actinomycetes	Actinomycetota	Bacteria			Terrabacteria group
1772276	bacteria	Eubacteria	Mycobacterium sp. IS-1556	Mycobacterium	Mycobacteriaceae	Mycobacteriales	Actinomycetes	Actinomycetota	Bacteria	unclassified Mycobacterium		Terrabacteria group
114977	bacteria	Eubacteria	Mycolicibacterium acapulense	Mycolicibacterium	Mycobacteriaceae	Mycobacteriales	Actinomycetes	Actinomycetota	Bacteria			Terrabacteria group
1772275	bacteria	Eubacteria	Mycobacterium sp. GA-1999	Mycobacterium	Mycobacteriaceae	Mycobacteriales	Actinomycetes	Actinomycetota	Bacteria	unclassified Mycobacterium		Terrabacteria group
1761910	bacteria	Eubacteria	Vibrio sp. MEBiC08052	Vibrio	Vibrionaceae	Vibrionales	Gammaproteobacteria	Pseudomonadota	Bacteria	unclassified Vibrio
488732	bacteria	Eubacteria	Burkholderia diffusa	Burkholderia	Burkholderiaceae	Burkholderiales	Betaproteobacteria	Pseudomonadota	Bacteria				Burkholderia cepacia complex
60550	bacteria	Eubacteria	Burkholderia pyrrocinia	Burkholderia	Burkholderiaceae	Burkholderiales	Betaproteobacteria	Pseudomonadota	Bacteria				Burkholderia cepacia complex
1729583	bacteria	Eubacteria	Pseudomonas sp. TAD18	Pseudomonas	Pseudomonadaceae	Pseudomonadales	Gammaproteobacteria	Pseudomonadota	Bacteria	unclassified Pseudomonas
[truncated: 155,681 more rows]
[truncated: 20 more columns]
