# Supplementary material for: Quadrupia provides a comprehensive catalog of G-quadruplexes across genomes from the tree of life
Source: Genome Res. 2025 Nov;35(11):2578–600. doi: 10.1101/gr.279790.124 (PMC12581993; doi:10.1101/gr.279790.124)
Supplement: Supplement 2 [file Supplemental_code.zip › Quadrupia/metadata/virus_data.tsv]

#Organism/Name	TaxID	BioProject Accession	BioProject ID	Group	SubGroup	Size (Kb)	GC%	Host	Segmemts	Genes	Proteins	Release Date	Modify Date	Status
Plasmavirus L2	46014		0	Other	Plasmaviridae	11.965	32	bacteria	Unknown:NC_001447.1/L13696.1	14	14	1993/06/11	2020/12/20	Complete Genome
Pseudoalteromonas phage PM2	2905728		0	Other	Corticoviridae	10.079	42.2	bacteria	Unknown:NC_000867.1/AF155037.1	22	22	1999/07/13	2021/12/22	Complete Genome
Circular ssDNA virus sp.	2805939	PRJNA418044	418044	unclassified viruses	unclassified	2.201	57.8	human,vertebrates	MG571900.1	-	2	2018/06/15	2018/06/20	Complete Genome
Mushroom bacilliform virus	32625		0	Other	Barnaviridae	4.009	46.3	fungi	Unknown:NC_001633.1/U07551.1	4	4	1994/10/08	2018/08/13	Complete Genome
Shrimp white spot syndrome virus	92652		0	Other	Nimaviridae	305.119	41	invertebrates	AF332093.3	-	524	2001/11/20	2014/11/14	Complete Genome
Heterosigma akashiwo RNA virus	324900		0	Other	Marnaviridae	8.587	46.9	-	Unknown:NC_005281.1/AY337486.1	1	1	2003/07/23	2018/08/13	Complete Genome
Botrytis virus F	129395		0	Other	Gammaflexiviridae	6.827	53.4	fungi	Unknown:NC_002604.1/AF238884.1	2	2	2000/10/14	2018/08/13	Complete Genome
Ostreid herpesvirus 1	261939		0	Other	Malacoherpesviridae	207.439	38.7	-	Unknown:NC_005881.2/AY509253.2	127	127	2004/02/02	2018/08/13	Complete Genome
Hamiltonella phage APSE-1	2682836		0	Other	Other	36.524	43.9	bacteria	Unknown:NC_000935.1/AF157835.1	54	54	1999/10/26	2021/12/22	Complete Genome
Halorubrum phage HF2	33771		0	Other	Hafunaviridae	77.672	55.8	-	Unknown:NC_003345.2/AF222060.2	132	126	2001/12/31	2021/10/11	Complete Genome
Halophage HF1	2847106		0	Other	Hafunaviridae	75.898	55.8	-	Unknown:NC_004927.2/AY190604.2	131	125	2003/06/30	2022/04/07	Complete Genome
Strawberry mottle virus	167161		0	Other	Secoviridae	12.655	45.5772	land plants	RNA 1:NC_003445.1/AJ311875.1; RNA 2:NC_003446.1/AJ311876.1	2	2	2002/01/08	2018/08/13	Complete Genome
Botrytis virus X	174142		0	Other	Alphaflexiviridae	6.966	54.6	fungi	Unknown:NC_005132.1/AY055762.1	5	5	2003/10/01	2018/08/13	Complete Genome
Chalara elegans RNA Virus 1	267285		0	Other	Totiviridae	5.31	52.6	fungi	Unknown:NC_005883.1/AY561500.1	2	2	2004/03/18	2018/08/13	Complete Genome
Strawberry latent ringspot virus	28351		0	Other	Secoviridae	11.338	45.5149	land plants	RNA 1:NC_006964.1/AY860978.1; RNA 2:NC_006965.1/AY860979.1	2	2	2005/01/24	2018/08/13	Complete Genome
Human picobirnavirus	145856		0	Other	Picobirnaviridae	4.27	46.0452	human	1:NC_007026.1/AB186897.1; 2:NC_007027.1/AB186898.1	3	3	2005/05/06	2018/08/13	Complete Genome
Satsuma dwarf virus	47416		0	Other	Secoviridae	12.138	47.2522	land plants	RNA 1:NC_003785.2/AB009958.2; RNA 2:NC_003786.2/AB009959.2	2	2	1999/04/06	2018/08/13	Complete Genome
Haloarcula hispanica virus SH1	326574		0	Other	Sphaerolipoviridae	30.889	68.4	archaea	Unknown:NC_007217.1/AY950802.1	56	56	2005/05/02	2020/12/20	Complete Genome
Aurantiochytrium single-stranded RNA virus 01	674971		0	Other	Marnaviridae	9.035	49.7	-	Unknown:NC_007522.1/AB193726.1	2	2	2005/10/28	2018/08/13	Complete Genome
Black raspberry necrosis virus	367301		0	Other	Secoviridae	13.945	47.0302	land plants	RNA 1:NC_008182.1/DQ344639.1; RNA 2:NC_008183.1/DQ344640.1	2	2	2006/01/20	2018/08/13	Complete Genome
Citrus leprosis virus C	347219		0	Other	Kitaviridae	13.731	41.7101	land plants	RNA 1:NC_008169.1/DQ352194.1; RNA 2:NC_008170.1/DQ352195.1	6	6	2006/01/26	2018/08/13	Complete Genome
White bream virus	405554		0	Other	Tobaniviridae	26.66	43.3	vertebrates	Unknown:NC_008516.1/DQ898157.1	5	5	2006/10/02	2018/08/13	Complete Genome
Tomato torrado virus	370833		0	Other	Secoviridae	13.211	44.1182	land plants	RNA 1:NC_009013.1/DQ388879.1; RNA 2:NC_009032.1/DQ388880.1	3	3	2006/02/17	2018/08/13	Complete Genome
Acidianus bottle-shaped virus	437444		0	Other	Ampullaviridae	23.814	34.6	archaea	Unknown:NC_009452.1/EF432053.1	57	57	2007/04/20	2020/12/20	Complete Genome
Pyrococcus abyssi virus 1	425386		0	unclassified viruses	unclassified	18.098	47.2	archaea	Unknown:NC_009597.1/EF071488.1	25	25	2007/02/16	2020/12/20	Complete Genome
Marine RNA virus SOG	439014		0	Other	Other	4.449	51.7	-	Unknown:NC_009756.1/EF198240.1	3	3	2007/05/18	2018/08/13	Complete Genome
Marine RNA virus JP-A	439015		0	Other	Marnaviridae	9.236	41.3	-	Unknown:NC_009757.1/EF198241.1	2	2	2007/05/18	2018/08/13	Complete Genome
Marine RNA virus JP-B	439016		0	Other	Marnaviridae	8.926	37.6	-	Unknown:NC_009758.1/EF198242.1	2	2	2007/05/18	2018/08/13	Complete Genome
Gill-associated virus	96491		0	Other	Roniviridae	26.253	46.2	invertebrates	Unknown:NC_010306.1/AF227196.2	-	5	2000/07/13	2018/08/13	Complete Genome
Tomato marchitez virus	470166		0	Other	Secoviridae	12.135	42.0809	land plants	RNA 1:NC_010987.1/EF681764.1; RNA 2:NC_010988.1/EF681765.1	3	3	2007/09/18	2018/08/13	Complete Genome
Ourmia melon virus	186786		0	Other	Botourmiaviridae	4.852	51.5204	land plants	RNA 1:NC_011068.1/EU770623.1; RNA 2:NC_011069.1/EU770624.1; RNA 3:NC_011070.1/EU770625.1	3	3	2008/06/30	2018/08/13	Complete Genome
Epirus cherry virus	544686		0	Other	Botourmiaviridae	4.757	53.0887	land plants	RNA 1:NC_011065.1/EU770620.1; RNA 2:NC_011066.1/EU770621.1; RNA 3:NC_011067.1/EU770622.1	3	3	2008/06/30	2018/08/13	Complete Genome
Sputnik virophage	543939		0	Other	Lavidaviridae	18.343	27	protozoa	Unknown:NC_011132.1/EU606015.1	21	21	2008/06/30	2020/12/20	Complete Genome
Poinsettia latent virus	305785		0	Other	Solemoviridae	4.652	45.8	land plants	Unknown:NC_011543.1/AJ867490.1	4	4	2004/12/14	2018/08/13	Complete Genome
Nyavirus midwayense	644609		0	Other	Nyamiviridae	11.752	50.4	invertebrates	Unknown:NC_012702.1/FJ554525.1	6	6	2009/05/13	2018/08/13	Complete Genome
Nyavirus nyamaniniense	644610		0	Other	Nyamiviridae	11.631	52.3	invertebrates	Unknown:NC_012703.1/FJ554526.1	6	6	2009/05/13	2018/08/13	Complete Genome
Vibrio phage douglas 12A4	573171	PRJNA39215	39215	Other	Other	57.611	39	bacteria	Unknown:NC_021068.1/HQ316580.1	75	75	2013/03/06	2020/12/20	Complete Genome
Vibrio phage helene 12B3	573173	PRJNA39217	39217	Other	Other	135.982	37.6	bacteria	Unknown:NC_021067.1/HQ316579.1	265	263	2013/03/06	2020/12/20	Complete Genome
Vibrio phage martha 12B12	573175	PRJNA39219	39219	Other	Other	33.277	45.8	bacteria	Unknown:NC_021070.1/HQ316581.1	51	51	2013/03/06	2021/10/12	Complete Genome
Wheat yellow dwarf virus-GPV	572239		0	Other	Solemoviridae	5.673	49.5	land plants	Unknown:NC_012931.1/FM865413.1	7	7	2009/07/07	2018/08/13	Complete Genome
Bovine respiratory coronavirus AH187	502108		0	Other	Coronaviridae	30.969	37.1	human,vertebrates	FJ938065.1	-	12	2009/07/06	2009/07/11	Complete Genome
Bovine respiratory coronavirus bovine/US/OH-440-TC/1996	502105		0	Other	Coronaviridae	30.953	37	human,vertebrates	FJ938066.1	-	11	2009/07/06	2009/07/11	Complete Genome
Human enteric coronavirus strain 4408	627439		0	Other	Coronaviridae	30.953	37.1	human,vertebrates	FJ938067.1	-	12	2009/07/06	2009/07/11	Complete Genome
Salivirus NG-J1	651733		0	Other	Picornaviridae	7.982	56.7	human,vertebrates	Unknown:NC_012957.1/GQ179640.3	1	1	2009/06/17	2018/08/13	Complete Genome
Drosophila A virus	595895		0	Other	Other	4.806	47.6	invertebrates	Unknown:NC_012958.1/FJ150422.1	2	2	2009/03/19	2018/08/13	Complete Genome
Kalanchoe latent virus	132477		0	Other	Betaflexiviridae	8.517	46	land plants	Unknown:NC_013006.1/FJ531634.1	7	7	2008/12/22	2018/08/13	Complete Genome
Carrot yellow leaf virus	656190		0	Other	Closteroviridae	16.354	45.1	land plants	Unknown:NC_013007.1/FJ869862.1	10	10	2009/07/06	2018/08/13	Complete Genome
Sclerotinia sclerotiorum partitivirus S	659497		0	Other	Partitiviridae	3.726	44.145	fungi	RNA 1:NC_013014.1/GQ280377.1; RNA 2:NC_013015.1/GQ280378.1	2	2	2009/07/16	2018/08/13	Complete Genome
Aedes flavivirus	390845		0	Other	Flaviviridae	11.064	50.1	invertebrates	Unknown:NC_012932.1/AB488408.1	1	2	2009/07/07	2019/05/24	Complete Genome
Okra leaf curl virus	163654		0	Other	Geminiviridae	2.386	43.3	land plants	DNA A:NC_013017.1/FM164726.1	6	6	2009/06/02	2018/08/13	Complete Genome
Ipomoea yellow vein virus	653358		0	Other	Geminiviridae	2.791	44.3	land plants	DNA A:NC_013022.2/EU839576.2	6	6	2009/06/13	2018/08/13	Complete Genome
Human papillomavirus 116	915428		0	Other	Papillomaviridae	7.184	38.5	human	NC_013035.1/FJ804072.1	7	7	2009/07/23	2018/08/13	Complete Genome
Anatid alphaherpesvirus 1	104388		0	Other	Orthoherpesviridae	160.649	44.9	vertebrates	JF999965.1	77	77	2011/09/01	2011/09/06	Complete Genome
Burkholderia phage KS9	335797		0	Other	Other	39.896	60.7	bacteria	Unknown:NC_013055.1/FJ982340.1	50	50	2009/07/29	2021/10/12	Complete Genome
Morogoro mammarenavirus	573900		0	Other	Arenaviridae	10.59	43.05	vertebrates	S:NC_013057.1/EU914103.1; L:NC_013058.1/EU914104.1	4	4	2008/11/12	2018/08/13	Complete Genome
Salmonella phage g341c	590739		0	Other	Other	40.975	47.4	bacteria	Unknown:NC_013059.1/FJ000341.1	68	68	2009/02/18	2021/10/12	Complete Genome
Astrovirus VA1	645687		0	Other	Astroviridae	6.586	41.9	human,vertebrates	Unknown:NC_013060.1/FJ973620.1	3	3	2009/05/20	2018/08/13	Complete Genome
Stretch Lagoon orbivirus	559180		0	Other	Sedoreoviridae	6.725	42.9116	invertebrates	1:NC_012754.1/EU718676.1; 2:NC_012755.1/EU718677.1	2	2	2008/09/12	2018/08/13	Chromosome
Primula malacoides virus China/Mar2007	479713		0	Other	Partitiviridae	4.734	40.9864	land plants	RNA 1:NC_013109.1/EU195326.1; RNA 2:NC_013110.1/EU195327.1	2	2	2007/10/30	2018/08/13	Complete Genome
Cassava virus C	561576		0	Other	Botourmiaviridae	4.835	50.7801	land plants	RNA 1:NC_013111.1/FJ157981.1; RNA 2:NC_013112.1/FJ157982.1; RNA 3:NC_013113.1/FJ157983.1	3	3	2008/09/19	2018/08/13	Complete Genome
Sunn hemp leaf distortion virus	579113		0	Other	Geminiviridae	2.774	42.9	land plants	DNA A:NC_013019.1/FJ455449.1	6	2	2009/02/04	2018/08/13	Complete Genome
Faba bean necrotic stunt virus	283824		0	Other	Nanoviridae	7.88	39.0621	land plants	DNA C:GQ274031.1; DNA U4:GQ274032.1; DNA R:GQ274033.1; DNA U1:GQ274034.1; DNA M:GQ274035.1; DNA S:GQ274036.1; DNA U2:GQ274037.1; DNA N:GQ274038.1	-	8	2009/10/08	2010/01/18	Complete Genome
Tomato leaf curl Hainan virus	664980		0	Other	Geminiviridae	2.756	43.9	land plants	DNA A:KF150142.1	6	6	2013/09/16	2013/09/21	Complete Genome
Fort Morgan virus	48544		0	Other	Togaviridae	11.381	48.6	invertebrates,vertebrates	Unknown:NC_013528.1/GQ281603.1	3	3	2009/11/24	2018/08/13	Complete Genome
Vibrio phage SIO-2	700512	PRJNA42177	42177	Other	Other	81.184	45	bacteria	Unknown:NC_016567.1/HQ316604.1	116	115	2011/11/14	2020/12/20	Complete Genome
Synechococcus phage S-SSM4	536466	PRJNA42181	42181	Other	Kyanoviridae	182.801	39.4	bacteria	Unknown:NC_020875.1/HQ316583.1	223	220	2013/03/05	2021/10/12	Complete Genome
Cyanophage SS120-1	616674	PRJNA42183	42183	Other	Autographiviridae	46.997	40.5	bacteria	Unknown:NC_020872.1/HQ316584.1	53	52	2013/03/05	2020/12/20	Complete Genome
Acidianus spindle-shaped virus 1	693629		0	Other	Fuselloviridae	24.186	37.7	archaea	Unknown:NC_013585.1/FJ870917.1	38	38	2009/11/20	2021/10/11	Complete Genome
Sulfolobus spindle-shaped virus 6	693627		0	Other	Fuselloviridae	15.684	38.2	archaea	Unknown:NC_013587.1/FJ870915.1	33	33	2009/11/20	2021/10/12	Complete Genome
Sulfolobus spindle-shaped virus 7	693628		0	Other	Fuselloviridae	17.602	39	archaea	Unknown:NC_013588.1/FJ870916.1	33	33	2009/11/20	2021/10/12	Complete Genome
Felid alphaherpesvirus 1	10334		0	Other	Orthoherpesviridae	135.797	45.8	vertebrates	Unknown:NC_013590.2/FJ478159.2	77	77	2009/11/30	2019/06/04	Complete Genome
Sclerotinia sclerotiorum hypovirulence associated DNA virus 1	664785		0	Other	Genomoviridae	2.166	47.2	fungi	Unknown:NC_013116.1/GQ365709.1	2	2	2009/08/12	2018/08/13	Complete Genome
Francolinus leucoscepus papillomavirus 1	485362		0	Other	Papillomaviridae	7.498	52.9	-	Unknown:NC_013117.1/EU188799.1	8	8	2007/11/29	2018/08/13	Complete Genome
Japanese holly fern mottle virus	659660		0	Other	Mayoviridae	9.235	46.156	land plants	RNA 1:NC_013133.1/FJ907327.1; RNA 2:NC_013134.1/FJ907328.1	5	5	2009/07/22	2018/08/13	Complete Genome
Drosophila melanogaster sigmavirus AP30	666363		0	Other	Rhabdoviridae	12.39	45.1	invertebrates	Unknown:NC_013135.1/AM689309.3	16	6	2007/09/17	2018/08/17	Complete Genome
Staphylococcus phage P954	668618		0	Other	Other	40.761	34	bacteria	Unknown:NC_013195.1/GQ398772.1	69	69	2009/08/27	2021/10/12	Complete Genome
Rattus norvegicus papillomavirus 1	664730		0	Other	Papillomaviridae	7.378	46.6	vertebrates	GQ180114.1	7	6	2009/08/12	2009/10/21	Complete Genome
Turnip ringspot virus	392504		0	Other	Secoviridae	10.065	41.5	land plants	RNA 1:GQ222381.1; RNA 2:GQ222382.1	-	2	2009/10/08	2009/10/29	Complete Genome
Canis familiaris papillomavirus 6	1513269		0	Other	Papillomaviridae	8.242	40.2	vertebrates	Unknown:NC_013237.1/FJ492744.1	7	7	2009/08/10	2018/08/13	Complete Genome
Tomato infectious chlorosis virus	52135		0	Other	Closteroviridae	16.184	37.0777	land plants	RNA 1:NC_013258.1/FJ815440.1; RNA 2:NC_013259.1/FJ815441.1	11	11	2009/06/25	2018/08/13	Complete Genome
Canna yellow streak virus	433462		0	Other	Potyviridae	9.502	41.4	land plants	Unknown:NC_013261.1/	2	2	2009/09/23	2018/08/13	Complete Genome
Pelargonium vein banding virus	671126		0	Other	Caulimoviridae	7.586	48.6	land plants	Unknown:NC_013262.1/GQ428155.1	3	3	2009/09/15	2018/08/13	Complete Genome
Vibrio phage henriette 12B8	573174	PRJNA40641	40641	Other	Other	107.218	41	bacteria	Unknown:NC_021073.1/HQ316582.1	156	154	2013/03/06	2020/12/20	Complete Genome
Melandrium yellow fleck virus	545259		0	Other	Bromoviridae	8.535	41.7441	land plants	RNA 1:AB444583.1; RNA1:NC_013266.1/; RNA 2:AB444584.1; RNA2:NC_013267.1/; RNA 3:AB444585.1; RNA3:NC_013268.1/	8	8	2009/09/25	2020/05/28	Complete Genome
Epizootic hemorrhagic disease virus (serotype 1 / strain New Jersey)	449133		0	Other	Sedoreoviridae	19.405	42.1526	invertebrates,vertebrates	1:NC_013396.1/AM744977.1; 2:NC_013397.1/AM744978.1; 3:NC_013398.1/AM744979.1; 4:NC_013399.1/AM744980.1; 5:NC_013400.1/AM744981.1; 6:NC_013401.1/AM744982.1; 7:NC_013402.1/AM744983.1; 8:NC_013403.1/AM744984.1; 9:NC_013404.1/AM744985.1; 10:NC_013405.1/AM744986.1	10	10	2009/09/29	2018/08/13	Complete Genome
Tomato leaf curl Sulawesi virus	634441		0	Other	Geminiviridae	2.751	41.3	land plants	DNA A:NC_013413.1/FJ237617.1	6	6	2009/04/15	2018/08/13	Complete Genome
Velvet bean severe mosaic virus	667119		0	Other	Geminiviridae	5.39	40.2789	land plants	DNA A:NC_013414.1/FN543425.1; DNA B:NC_013415.1/FN543426.1	9	9	2009/10/05	2018/08/13	Complete Genome
HMO Astrovirus A	682382		0	Other	Astroviridae	6.534	43.5	human	Unknown:NC_013443.1/GQ415660.1	3	3	2009/10/19	2018/08/13	Complete Genome
Sugarcane bacilliform virus	12435		0	Other	Caulimoviridae	7.884	42.5	land plants	JN377537.1	-	3	2012/07/23	2013/06/06	Complete Genome
Atlantic cod nervous necrosis virus	179708		0	Other	Nodaviridae	4.288	53.6305	vertebrates	RNA 2:EF433468.1; RNA 1:EF433472.1	-	3	2007/06/21	2021/10/25	Complete Genome
Tiger puffer nervous necrosis virus	43764		0	Other	Nodaviridae	4.534	52.5686	-	RNA 1:NC_013460.1/EU236148.1; RNA 2:NC_013461.1/EU236149.1	3	3	2008/01/31	2018/08/13	Complete Genome
Saccharum streak virus	683179		0	Other	Geminiviridae	2.744	53.5	land plants	Unknown:NC_013464.1/GQ273988.1	3	3	2009/10/26	2018/08/13	Complete Genome
Sweet potato leaf curl Canary virus	652718		0	Other	Geminiviridae	2.807	44.6	land plants	DNA A:NC_013465.1/FJ529203.1	6	6	2009/06/17	2018/08/13	Complete Genome
Sweet potato leaf curl Lanzarote virus	574890		0	Other	Geminiviridae	2.814	45	land plants	DNA A:NC_013467.1/EU839579.2	6	6	2009/06/13	2018/08/13	Complete Genome
Drosophila melanogaster totivirus SW-2009a	663282		0	Other	Totiviridae	6.78	42.3	invertebrates	Unknown:NC_013499.1/GQ342961.1	2	2	2009/10/29	2018/08/13	Complete Genome
Butterbur mosaic virus	666859		0	Other	Betaflexiviridae	8.662	44.5	-	Unknown:NC_013527.1/AB517596.1	6	6	2009/11/19	2018/08/13	Complete Genome
Cotton leaf curl Gezira alphasatellite	679536		0	Other	Alphasatellitidae	1.367	40.5	land plants	HG530543.1	1	1	2014/04/03	2014/04/03	Complete Genome
Escherichia phage D108	665033		0	Other	Other	37.235	51.8	bacteria	Unknown:NC_013594.1/GQ357916.1	57	57	2009/09/10	2021/10/12	Complete Genome
Streptococcus phage ALQ13.2	2919543		0	Other	Aliceevansviridae	35.525	39.4	bacteria	Unknown:NC_013598.1/FJ226752.1	44	44	2009/03/11	2022/03/23	Complete Genome
Xylella phage Xfas53	670252		0	Other	Other	36.674	56.8	bacteria	Unknown:NC_013599.1/GQ421471.1	45	45	2009/09/02	2021/10/12	Complete Genome
Klebsiella phage KP32	674082		0	Other	Autographiviridae	41.119	52.4	bacteria	Unknown:NC_013647.1/GQ413937.1	44	44	2009/11/05	2021/10/12	Complete Genome
Klebsiella phage KP34	674081		0	Other	Autographiviridae	43.809	54.1	bacteria	Unknown:NC_013649.2/GQ413938.2	57	57	2009/11/10	2021/10/12	Complete Genome
Mycobacterium phage ET08	663554		0	Other	Other	155.445	64.6	bacteria	Unknown:NC_013650.1/GQ303260.1	253	218	2009/08/13	2022/01/05	Complete Genome
Vibrio phage N4	644563		0	Other	Autographiviridae	38.497	42.8	bacteria	NC_013651.1/FJ409640.1	47	47	2009/05/18	2020/12/20	Complete Genome
Enterococcus phage phiFL3A	673837		0	Other	Other	39.576	34.5	bacteria	Unknown:NC_013648.1/GQ478086.1	64	64	2009/12/03	2021/10/12	Complete Genome
Enterococcus phage phiFL1A	673832		0	Other	Other	38.764	34	bacteria	Unknown:NC_013646.1/GQ478081.1	61	61	2009/12/03	2021/10/12	Complete Genome
Streptococcus phage Abc2	2919544		0	Other	Aliceevansviridae	34.882	39	bacteria	Unknown:NC_013645.1/FJ236310.1	48	48	2009/04/15	2022/03/23	Complete Genome
Enterococcus phage phiFL4A	673839		0	Other	Other	37.856	37.8	bacteria	Unknown:NC_013644.1/GQ478088.1	55	55	2009/12/03	2021/10/12	Complete Genome
Enterococcus phage phiFL2A	673835		0	Other	Other	36.27	34.6	bacteria	Unknown:NC_013643.1/GQ478084.1	63	63	2009/12/03	2021/10/12	Complete Genome
Anguillid herpesvirus 1	150286		0	Other	Alloherpesviridae	248.526	53	vertebrates	Unknown:NC_013668.3/FJ940765.3	133	134	2009/12/21	2018/08/13	Complete Genome
Sodalis phage SO1	673375		0	Other	Other	45.169	54.6	bacteria	Unknown:NC_013600.1/GQ502199.1	59	59	2009/09/17	2021/10/12	Complete Genome
Pseudomonas phage phi-2	693582		0	Other	Autographiviridae	43.144	58.9	bacteria	Unknown:NC_013638.1/FN594518.1	43	43	2009/12/10	2020/12/20	Complete Genome
Tomato leaf curl Cameroon virus	693894		0	Other	Geminiviridae	2.808	42.2	land plants	DNA A:NC_013639.1/FM210278.1	7	9	2009/03/09	2018/08/13	Complete Genome
Shigella phage Ag3	637730		0	Other	Ackermannviridae	158.006	50.4	bacteria	Unknown:NC_013693.1/FJ373894.1	220	216	2009/04/20	2020/12/20	Complete Genome
Mycobacterium phage Peaches	2919546		0	Other	Other	51.376	63.9	bacteria	NC_013694.1/GQ303263.1	86	86	2009/08/13	2022/03/23	Complete Genome
Sweet potato leaf curl Bengal virus	693892		0	Other	Geminiviridae	2.823	44.5	land plants	DNA A:NC_013640.2/FN432356.2	6	6	2009/09/17	2018/08/13	Complete Genome
Tomato yellow leaf curl Thailand betasatellite	693897		0	Other	Tolecusatellitidae	1.337	37.3	land plants	Unknown:NC_004903.1/AJ566746.1	1	1	2003/06/17	2018/08/13	Complete Genome
Delftia phage PhiW-14	665032		0	Other	Other	157.486	56.3	bacteria	Unknown:NC_013697.1/GQ357915.1	238	236	2009/09/04	2020/12/20	Complete Genome
Clavibacter phage CMP1	686439		0	Other	Other	58.652	57	bacteria	Unknown:NC_013698.1/GQ241246.1	74	74	2009/10/29	2020/12/20	Complete Genome
Pseudomonas phage LIT1	655098		0	Other	Schitoviridae	72.544	55	bacteria	Unknown:NC_013692.1/FN422399.1	90	90	2009/09/22	2020/12/20	Complete Genome
Pseudomonas phage LUZ7	655097		0	Other	Schitoviridae	74.901	53.2	bacteria	Unknown:NC_013691.1/FN422398.1	115	115	2009/09/22	2020/12/20	Complete Genome
Marseillevirus marseillevirus	694581		0	Other	Marseilleviridae	368.454	44.7	protozoa	Unknown:NC_013756.1/GU071086.1	457	428	2010/01/04	2020/12/20	Complete Genome
Haloarcula hispanica pleomorphic virus 1	710112		0	Other	Pleolipoviridae	8.082	55.8	archaea	Unknown:NC_013758.1/GU321093.1	8	8	2010/01/20	2022/01/24	Complete Genome
Pseudalatia unipuncta granulovirus	36355		0	Other	Baculoviridae	176.677	39.8	invertebrates	Unknown:NC_013772.1/EU678671.1	183	183	2008/08/29	2021/03/12	Complete Genome
Porcine circovirus type 1/2a	720569		0	Other	Circoviridae	1.767	49.1	vertebrates	NC_013774.1/FJ655418.1	2	2	2009/09/11	2018/08/13	Complete Genome
Olive latent virus 3	626962		0	Other	Tymoviridae	7.148	56.2	-	Unknown:NC_013920.1/FJ444852.2	4	4	2009/06/01	2018/08/13	Complete Genome
Mycobacterium phage Ardmore	2902838		0	Other	Other	52.141	61.5	bacteria	Unknown:NC_013936.1/GU060500.1	87	87	2009/10/30	2022/01/31	Complete Genome
Phlebiopsis gigantea mycovirus dsRNA 1	349681		0	Other	Totiviridae	11.563	57	fungi	Unknown:NC_013999.1/AM111096.3	1	2	2007/10/11	2018/08/13	Complete Genome
Klebsiella phage KP15	707757		0	Other	Straboviridae	174.436	41.8	bacteria	Unknown:NC_014036.1/GU295964.1	257	258	2010/03/31	2020/12/20	Complete Genome
Sulfitobacter phage pCB2047-C	754043	PRJNA47511	47511	Other	Other	40.931	59	bacteria	Unknown:NC_020856.2/HQ317384.2	73	73	2013/03/16	2021/10/12	Complete Genome
Sulfitobacter phage pCB2047-A	754045	PRJNA47513	47513	Other	Other	40.929	58.8	bacteria	Unknown:NC_020858.2/HQ332142.2	72	72	2013/03/24	2021/10/12	Complete Genome
Sulfitobacter phage phiCB2047-B	754046	PRJNA47515	47515	Other	Schitoviridae	74.485	43	bacteria	Unknown:NC_020862.2/HQ317387.2	92	75	2013/03/17	2020/12/20	Complete Genome
Rhodobacter phage RcNL1	754047	PRJNA47517	47517	Other	Other	62.507	65.2	bacteria	JF974309.1	91	89	2012/05/25	2012/05/30	Chromosome
Psychrobacter phage pOW20-A	754048	PRJNA47519	47519	Other	Other	40.803	44.1	bacteria	Unknown:NC_020841.1/JF974295.1	71	71	2013/03/20	2021/10/12	Complete Genome
Loktanella phage pCB2051-A	754044	PRJNA47541	47541	Other	Casjensviridae	56.958	55	bacteria	Unknown:NC_020853.1/HQ632859.1	77	76	2013/03/19	2020/12/20	Complete Genome
Vibrio phage pYD21-A	754049	PRJNA47543	47543	Other	Other	46.917	43.9	bacteria	Unknown:NC_020846.1/JF974287.1	75	74	2013/03/14	2020/12/20	Complete Genome
Aeromonas phage pIS4-A	754050	PRJNA47545	47545	Other	Other	47.624	47.3	bacteria	NC_042037.1/JF974294.1	80	78	2013/06/05	2021/10/11	Complete Genome
Vibrio phage pYD38-A	754051	PRJNA47547	47547	Other	Other	47.552	47.3	bacteria	Unknown:NC_021534.1/JF974312.1	80	77	2013/06/05	2021/10/11	Complete Genome
Pseudoalteromonas phage pYD6-A	754052	PRJNA47549	47549	Other	Schitoviridae	76.802	38.7	bacteria	Unknown:NC_020849.1/JF974296.1	101	99	2013/03/20	2020/12/20	Complete Genome
Paenibacillus phage PG1	754053	PRJNA47551	47551	Other	Other	37.644	42.4	bacteria	Unknown:NC_021558.1/HQ332138.1	70	67	2013/06/05	2021/10/12	Complete Genome
Rhizobium phage RR1-A	929833	PRJNA47553	47553	Other	Other	53.102	57.2	bacteria	Unknown:NC_021560.1/JF974314.1	69	68	2013/06/05	2021/10/12	Complete Genome
Rhodobacter phage RC1	754055	PRJNA47555	47555	Other	Other	39.573	62.3	bacteria	Unknown:NC_020839.1/JF974308.1	56	56	2013/03/20	2021/10/12	Complete Genome
Rhodovulum phage RS1	754056	PRJNA47557	47557	Other	Other	40.231	62.1	bacteria	Unknown:NC_020866.1/JF974307.1	57	56	2013/03/20	2021/10/12	Complete Genome
Vibrio phage VD1	754057	PRJNA47559	47559	Other	Peduoviridae	81.013	44.4	bacteria	JF974301.1	118	117	2013/06/05	2013/06/10	Chromosome
Vibrio phage PWH3a-P1	754058	PRJNA47561	47561	Other	Other	129.155	35.5	bacteria	Unknown:NC_020863.1/HQ634156.1	210	209	2013/03/19	2020/12/20	Complete Genome
California sea lion polyomavirus 1	715223		0	Other	Polyomaviridae	5.112	42.7	vertebrates	NC_013796.1/GQ331138.1	6	6	2010/02/02	2018/08/13	Complete Genome
Pieris rapae granulovirus	252584		0	Other	Baculoviridae	109.128	33.2	invertebrates	MW306663.1	-	120	2022/04/12	2022/04/17	Complete Genome
Tobacco leaf curl betasatellite	205323		0	Other	Tolecusatellitidae	1.361	37.5	land plants	MG757405.1	1	1	2018/08/30	2018/09/04	Complete Genome
Croton yellow vein mosaic alphasatellite	713089	45931	45931	Other	Alphasatellitidae	1.347	40	land plants	Unknown:NC_013801.1/FN658711.1	1	1	2010/02/08	2018/08/13	Complete Genome
Cotton leaf curl Burewala betasatellite	713092	45933	45933	Other	Tolecusatellitidae	1.354	40.5	land plants	Unknown:NC_013802.1/FN658722.1	1	1	2010/02/08	2018/08/13	Complete Genome
Cotton leaf curl Burewala alphasatellite	713091	45935	45935	Other	Alphasatellitidae	1.366	42.3	land plants	Unknown:NC_013803.1/FN658727.1	1	1	2010/02/08	2018/08/13	Complete Genome
Pseudocowpox virus	129726		0	Other	Poxviridae	145.289	65	human,vertebrates	Unknown:NC_013804.1/GQ329670.1	134	134	2010/02/11	2020/12/20	Complete Genome
Micromonas pusilla virus 12T	755272	PRJNA47583	47583	Other	Phycodnaviridae	205.622	39.8	eukaryotic algae	Unknown:NC_020864.1/HQ632826.1	265	253	2013/03/19	2020/12/20	Complete Genome
Phaeocystis globosa virus 12T	755273	PRJNA47585	47585	Other	Phycodnaviridae	460.002	32	eukaryotic algae	HQ634147.1	449	439	2011/11/16	2016/07/25	Chromosome
Phaeocystis globosa virus 14T	755274	PRJNA47587	47587	Other	Phycodnaviridae	452.892	32	eukaryotic algae	HQ634144.1	444	433	2011/11/16	2011/11/21	Chromosome
Synechococcus phage S-CBM2	351708	PRJNA47591	47591	Other	Kyanoviridae	180.892	39.7	bacteria	HQ633061.1	212	197	2012/05/25	2012/05/30	Chromosome
Ostreococcus lucimarinus virus OlV3	754062	PRJNA47607	47607	Other	Phycodnaviridae	191.242	41.4	eukaryotic algae	HQ633060.1	265	248	2012/05/25	2012/05/30	Chromosome
Ostreococcus lucimarinus virus OlV4	754063	PRJNA47609	47609	Other	Phycodnaviridae	216.925	40.3	eukaryotic algae	JF974316.1	319	299	2011/11/18	2016/07/25	Chromosome
Ostreococcus lucimarinus virus OlV5	754064	PRJNA47611	47611	Other	Phycodnaviridae	186.468	41.6	eukaryotic algae	Unknown:NC_020852.1/HQ632827.1	263	251	2013/03/19	2020/12/20	Complete Genome
Ostreococcus lucimarinus virus OlV6	754065	PRJNA47613	47613	Other	Phycodnaviridae	184.949	41.7	eukaryotic algae	HQ633059.1	257	248	2012/05/25	2012/05/30	Chromosome
Synechococcus phage S-CAM1	754037	PRJNA47615	47615	Other	Kyanoviridae	198.013	43	bacteria	Unknown:NC_020837.1/HQ634177.1	241	231	2013/03/18	2021/10/12	Complete Genome
Halorubrum virus CGphi46	754066	PRJNA47629	47629	Other	Graaviviridae	39.784	65.1	archaea	Unknown:NC_021537.1/HQ332141.1	55	55	2013/06/05	2021/10/11	Complete Genome
Salicola phage CGphi29	754067	PRJNA47631	47631	Other	Other	40.695	56.4	bacteria	Unknown:NC_020844.1/HQ634153.1	64	64	2013/03/19	2021/10/12	Complete Genome
Emiliania huxleyi virus PS401	754068	PRJNA47633	47633	Other	Phycodnaviridae	301.52	60.1	eukaryotic algae	HQ634146.1	329	327	2011/11/16	2016/07/25	Chromosome
Synechococcus phage S-RIP2	754040	PRJNA47635	47635	Other	Autographiviridae	45.728	47.3	bacteria	Unknown:NC_020838.1/HQ317389.1	57	54	2013/03/11	2021/10/12	Complete Genome
Synechococcus phage S-RIP1	754041	PRJNA47637	47637	Other	Autographiviridae	44.892	42.9	bacteria	Unknown:NC_020867.1/HQ317388.1	61	55	2013/03/11	2021/10/12	Complete Genome
Synechococcus phage S-IOM18	754039	PRJNA47645	47645	Other	Kyanoviridae	171.797	40.6	bacteria	Unknown:NC_021536.1/HQ317383.1	219	209	2013/06/05	2021/10/12	Complete Genome
Synechococcus phage S-SKS1	754042	PRJNA47647	47647	Other	Other	208.007	36	bacteria	Unknown:NC_020851.1/HQ633071.1	302	281	2013/03/19	2021/10/12	Complete Genome
Emiliania huxleyi virus 201	181210	PRJNA47649	47649	Other	Phycodnaviridae	407.301	40.5	eukaryotic algae	JF974311.1	454	447	2011/11/22	2012/02/22	Chromosome
Emiliania huxleyi virus 202	181211	PRJNA47651	47651	Other	Phycodnaviridae	407.516	40.3	eukaryotic algae	HQ634145.1	487	484	2011/11/14	2012/02/03	Chromosome
Emiliania huxleyi virus 203	181212	PRJNA47653	47653	Other	Phycodnaviridae	400.52	40.1	eukaryotic algae	JF974291.1	468	461	2011/09/21	2011/11/28	Chromosome
Emiliania huxleyi virus 207	181214	PRJNA47657	47657	Other	Phycodnaviridae	421.891	40.5	eukaryotic algae	JF974317.1	476	468	2011/09/23	2012/02/22	Chromosome
Emiliania huxleyi virus 208	181215	PRJNA47659	47659	Other	Phycodnaviridae	411.003	40.4	eukaryotic algae	JF974318.1	459	448	2011/09/23	2012/02/22	Chromosome
Emiliania huxleyi virus 88	181217	PRJNA47661	47661	Other	Phycodnaviridae	397.298	40.2	eukaryotic algae	JF974310.1	478	473	2011/09/23	2012/02/22	Chromosome
Emiliania huxleyi virus 84	181216	PRJNA47663	47663	Other	Phycodnaviridae	396.62	40.2	eukaryotic algae	JF974290.1	484	464	2011/09/21	2016/07/25	Chromosome
Dunaliella viridis virus SI2	754069	PRJNA47665	47665	Other	Other	37.328	62.7	-	Unknown:NC_023841.1/HQ332136.1	51	51	2013/03/14	2020/12/20	Complete Genome
Tetraselmis viridis virus S20	754070	PRJNA47667	47667	Other	Other	38.987	61.2	algae	Unknown:NC_020840.1/HQ632857.1	55	55	2013/03/19	2020/12/20	Complete Genome
Tetraselmis viridis virus SI1	754071	PRJNA47669	47669	Other	Other	39.398	61.2	algae	Unknown:HQ632858.1	55	54	2013/03/19	2013/03/24	Complete Genome
Prochlorococcus phage P-SSM3	536453	PRJNA47671	47671	Other	Kyanoviridae	179.063	36.7	bacteria	Unknown:NC_021559.1/HQ337021.1	223	214	2013/05/31	2021/10/12	Complete Genome
Prochlorococcus phage P-SSM5	536454	PRJNA47673	47673	Other	Kyanoviridae	252.013	35.5	bacteria	HQ632825.1	331	319	2013/05/31	2013/06/05	Chromosome
Vibrio phage VBP32	754072	PRJNA47675	47675	Other	Schitoviridae	76.718	42.5	bacteria	Unknown:NC_020868.1/HQ634196.1	117	115	2013/03/20	2020/12/20	Complete Genome
Vibrio phage VBP47	754073	PRJNA47677	47677	Other	Schitoviridae	76.705	42.5	bacteria	Unknown:NC_020848.1/HQ634194.1	117	115	2013/03/20	2020/12/20	Complete Genome
Vibrio phage VBM1	754074	PRJNA47679	47679	Other	Other	38.374	42.3	bacteria	Unknown:NC_020850.1/HQ317386.1	56	56	2013/03/12	2020/12/20	Complete Genome
Vibrio phage 11895-B1	754075	PRJNA47681	47681	Other	Other	126.434	35.5	bacteria	Unknown:NC_020843.1/HQ634157.1	199	196	2013/03/19	2020/12/20	Complete Genome
Vibrio phage VBpm10	754076	PRJNA47683	47683	Other	Other	33.314	45.9	bacteria	JF974302.1	53	48	2013/02/21	2013/02/26	Chromosome
Sugarcane streak mosaic virus	53954		0	Other	Potyviridae	9.782	43.2	land plants	Unknown:NC_014037.1/GQ388116.1	2	2	2010/03/31	2018/08/13	Complete Genome
Synechococcus phage S-CBP3	756276		0	Other	Autographiviridae	45.871	46.9	bacteria	Unknown:NC_025461.1/KC310803.1	55	53	2013/05/02	2021/10/12	Complete Genome
Synechococcus phage S-CBP4	754059	PRJNA47563	47563	Other	Autographiviridae	41.824	44.3	bacteria	NC_048183.1/HM559717.1	50	48	2013/02/21	2021/10/12	Complete Genome
Synechococcus phage S-CBP42	461711		0	Other	Autographiviridae	45.218	54.6	bacteria	Unknown:NC_029031.1/KC310805.1	57	51	2013/05/02	2020/12/20	Complete Genome
Synechococcus phage S-CBP2	756277		0	Other	Autographiviridae	46.237	55	bacteria	Unknown:NC_025455.1/KC310806.1	53	53	2013/05/02	2020/12/20	Complete Genome
Synechococcus phage S-CBS4	756275		0	Other	Other	69.42	50.8	bacteria	Unknown:NC_016766.1/HQ698895.1	105	105	2012/01/10	2020/12/20	Complete Genome
Prochlorococcus phage P-SSP3	382273	PRJNA47875	47875	Other	Autographiviridae	46.198	37.9	bacteria	Unknown:NC_020874.1/HQ332137.1	56	53	2013/03/05	2021/10/12	Complete Genome
Prochlorococcus phage P-SSP6	382275	PRJNA47877	47877	Other	Autographiviridae	47.039	39.2	bacteria	HQ634152.1	54	48	2013/02/21	2013/02/26	Complete Genome
Prochlorococcus phage P-GSP1	382262	PRJNA47879	47879	Other	Autographiviridae	44.945	39.6	bacteria	Unknown:NC_020878.1/HQ332140.1	53	49	2013/03/05	2021/10/12	Complete Genome
Prochlorococcus phage P-RSP2	756283	PRJNA47881	47881	Other	Autographiviridae	42.257	34	bacteria	HQ332139.1	48	46	2013/02/21	2013/02/26	Chromosome
Tetraselmis viridis virus N1	756284	PRJNA47885	47885	unclassified viruses	unclassified	31.067	53.7	eukaryotic algae	JF974319.1	33	33	2011/11/18	2016/07/25	Chromosome
Tetraselmis viridis virus S1	756285	PRJNA47887	47887	unclassified viruses	unclassified	26.407	54	eukaryotic algae	Unknown:NC_020869.1/HQ332143.1	24	24	2013/03/19	2020/12/20	Complete Genome
Cellulophaga phage phi3:1	756279		0	Other	Other	54.427	33.4	bacteria	KC821630.1	81	81	2013/06/24	2015/12/31	Complete Genome
Torque teno mini virus 8	687376		0	Other	Anelloviridae	2.91	37.8	human	Unknown:NC_014068.1/AF291073.1	2	2	2001/10/05	2018/08/13	Complete Genome
Torque teno virus 4	687343		0	Other	Anelloviridae	3.69	53.6	vertebrates	Unknown:NC_014069.1/AB041957.1	2	2	2000/12/14	2018/08/13	Complete Genome
Torque teno sus virus 1a	687386		0	Other	Anelloviridae	2.878	51.6	vertebrates	Unknown:NC_014070.1/AB076001.1	3	3	2002/04/18	2018/08/13	Complete Genome
Torque teno canis virus	687385		0	Other	Anelloviridae	2.797	54.6	vertebrates	Unknown:NC_014071.1/AB076002.1	3	3	2002/04/18	2018/08/13	Complete Genome
Torque teno felis virus	687384		0	Other	Anelloviridae	2.064	54	vertebrates	Unknown:NC_014072.1/AB076003.1	3	3	2002/04/18	2018/08/13	Complete Genome
Torque teno virus 28	687367		0	Other	Anelloviridae	3.629	51.7	-	Unknown:NC_014073.1/AB064598.1	4	4	2001/12/14	2018/08/13	Complete Genome
Torque teno virus 27	687366		0	Other	Anelloviridae	3.729	53.4	human	Unknown:NC_014074.1/AB064595.1	4	4	2001/12/14	2018/08/13	Complete Genome
Torque teno virus 12	687351		0	Other	Anelloviridae	3.759	50.8	-	Unknown:NC_014075.1/AB064605.1	4	4	2001/12/14	2018/08/13	Complete Genome
Torque teno virus 10	687349		0	Other	Anelloviridae	3.77	51.2	human	Unknown:NC_014076.1/AB064607.1	4	4	2001/12/14	2018/08/13	Complete Genome
Torque teno virus 14	687353		0	Other	Anelloviridae	3.899	56.2	vertebrates	Unknown:NC_014077.1/AB037926.1	2	2	2000/12/06	2018/08/13	Complete Genome
Torque teno virus 19	687358		0	Other	Anelloviridae	3.808	53.8	-	Unknown:NC_014078.1/AB025946.2	2	2	1999/07/03	2018/08/13	Complete Genome
Torque teno virus 26	687365		0	Other	Anelloviridae	3.798	56.9	-	Unknown:NC_014079.1/AB041958.2	3	3	2000/12/14	2018/08/13	Complete Genome
Torque teno virus 7	687346		0	Other	Anelloviridae	3.736	48.4	human	Unknown:NC_014080.1/AF261761.1	3	3	2000/07/12	2018/08/13	Complete Genome
Torque teno virus 3	687342		0	Other	Anelloviridae	3.748	51.4	human	Unknown:NC_014081.1/AY666122.2	6	6	2004/08/25	2018/08/13	Complete Genome
Torque teno mini virus 7	687375		0	Other	Anelloviridae	2.952	36.2	-	Unknown:NC_014082.1/AB038627.1	2	2	2000/04/04	2018/08/13	Complete Genome
Torque teno virus 25	687364		0	Other	Anelloviridae	3.763	53.8	human	Unknown:NC_014083.1/AB041959.1	3	3	2000/12/14	2018/08/13	Complete Genome
Torque teno virus 8	687347		0	Other	Anelloviridae	3.79	50.9	-	Unknown:NC_014084.1/AB054647.1	4	4	2001/07/03	2018/08/13	Complete Genome
Torque teno tamarin virus	687382		0	Other	Anelloviridae	3.371	52.8	vertebrates	Unknown:NC_014085.1/AB041960.1	4	4	2000/12/14	2018/08/13	Complete Genome
Torque teno mini virus 2	687370		0	Other	Anelloviridae	2.765	39.4	human	Unknown:NC_014086.1/AB038629.1	3	3	2000/04/04	2018/08/13	Complete Genome
Torque teno douroucouli virus	687383		0	Other	Anelloviridae	3.718	60.3	vertebrates	Unknown:NC_014087.1/AB041961.1	3	3	2000/12/14	2018/08/13	Complete Genome
Torque teno mini virus 3	687371		0	Other	Anelloviridae	2.897	38	human	Unknown:NC_014088.1/AB038630.1	3	3	2000/04/04	2018/08/13	Complete Genome
Torque teno mini virus 5	687373		0	Other	Anelloviridae	2.908	37.1	human	Unknown:NC_014089.1/AB041962.1	3	3	2000/12/14	2018/08/13	Complete Genome
Torque teno mini virus 4	687372		0	Other	Anelloviridae	2.785	39.9	-	Unknown:NC_014090.1/AB041963.1	2	2	2000/12/14	2018/08/13	Complete Genome
Torque teno virus 16	687355		0	Other	Anelloviridae	3.818	51.1	-	Unknown:NC_014091.1/AB017613.1	2	2	1999/07/14	2018/08/13	Complete Genome
Torque teno midi virus 2	687380		0	Other	Anelloviridae	3.253	42.9	human	Unknown:NC_014093.1/AB290919.1	4	4	2007/03/22	2018/08/13	Complete Genome
Torque teno virus 6	687345		0	Other	Anelloviridae	3.705	50	human	Unknown:NC_014094.1/AF435014.1	4	4	2001/11/07	2018/08/13	Complete Genome
Torque teno mini virus 6	687374		0	Other	Anelloviridae	2.897	37.4	human	Unknown:NC_014095.1/AB026929.1	3	3	1999/11/22	2018/08/13	Complete Genome
Torque teno virus 15	687354		0	Other	Anelloviridae	3.787	51.1	-	Unknown:NC_014096.1/AB028668.1	2	2	2000/04/27	2018/08/13	Complete Genome
Torque teno mini virus 1	687369		0	Other	Anelloviridae	2.856	38.2	human	Unknown:NC_014097.1/AB026931.1	3	3	1999/11/22	2018/08/13	Complete Genome
Sulfolobus turreted icosahedral virus 2	754004		0	Other	Turriviridae	16.622	36.7	archaea	Unknown:NC_014099.1/GU080336.1	34	34	2010/04/13	2021/10/11	Complete Genome
Porcine torque teno virus 2	871765		0	Other	Anelloviridae	2.8	46.7	vertebrates	GU376737.1	-	3	2010/08/06	2011/12/31	Complete Genome
Freesia mosaic virus	421012		0	Other	Potyviridae	9.489	42.9	land plants	NC_014064.1/FM206346.1	2	2	2010/01/07	2018/08/13	Complete Genome
Providence virus	213633		0	Other	Carmotetraviridae	6.155	51.8	invertebrates	Unknown:NC_014126.1/GU991616.1	5	4	2010/04/29	2018/08/13	Complete Genome
Chiltepin yellow mosaic virus	688701		0	Other	Tymoviridae	6.517	48.9	-	Unknown:NC_014127.1/FN563123.1	3	3	2010/05/03	2018/08/13	Complete Genome
Sida golden mottle virus	759390		0	Other	Geminiviridae	5.184	44.7628	-	DNA A:NC_014130.1/GU997691.1; DNA B:NC_014128.1/GU997692.1	7	7	2010/04/27	2018/08/13	Complete Genome
Slow bee paralysis virus	458132		0	Other	Iflaviridae	9.505	37.5	invertebrates	Unknown:NC_014137.1/EU035616.1	1	1	2007/08/03	2018/08/13	Complete Genome
Abutilon Brazil virus	665102		0	Other	Geminiviridae	5.271	46.4576	land plants	DNA A:NC_014138.1/FN434438.1; DNA B:NC_014139.1/FN434439.1	7	7	2010/05/09	2018/08/13	Complete Genome
Soybean mild mottle virus	761701		0	Other	Geminiviridae	2.768	44.7	land plants	DNA A:NC_014140.1/GQ472984.1	6	6	2010/05/05	2018/08/13	Complete Genome
Soybean chlorotic blotch virus	761702		0	Other	Geminiviridae	5.355	44.4722	land plants	DNA A:NC_014141.1/GQ472985.1; DNA B:NC_014142.1/GQ472986.1	9	9	2010/05/05	2018/08/13	Complete Genome
Bettongia penicillata papillomavirus 1	759701		0	Other	Papillomaviridae	7.737	44.2	vertebrates	Unknown:NC_014143.1/GU220391.1	7	7	2010/05/03	2018/08/14	Complete Genome
Human papillomavirus 121	915429		0	Other	Papillomaviridae	7.342	37.7	human	NC_014185.1/GQ845443.1	7	7	2010/05/21	2018/08/13	Complete Genome
Streptomyces phage phiSASD1	747763		0	Other	Other	37.068	66.3	bacteria	Unknown:NC_014229.1/GQ379227.1	43	43	2010/04/02	2021/10/12	Complete Genome
Broome reovirus	667093		0	Other	Spinareoviridae	22.727	42.1395	vertebrates	L1:NC_014236.1/GQ258977.1; L2:NC_014237.1/GQ258978.1; L3:NC_014238.1/GQ258979.1; M1:NC_014239.1/GQ258980.1; M2:NC_014240.1/GQ258981.1; M3:NC_014241.1/GQ258982.1; S1:NC_014242.1/GQ258983.1; S2:NC_014243.1/GQ258984.1; S3:NC_014244.1/GQ258985.1; S4:NC_014245.1/GQ258986.1	11	11	2009/08/20	2018/08/13	Complete Genome
Panax virus Y	796352		0	Other	Potyviridae	9.75	40.2	land plants	NC_014252.1/GQ916624.1	2	2	2010/06/10	2018/08/13	Complete Genome
Hyperthermophilic Archaeal Virus 2	762906		0	unclassified archaeal viruses	unclassified	17.666	52.1	-	Unknown:NC_014321.1/GU722197.1	15	15	2010/06/29	2020/12/20	Complete Genome
Hyperthermophilic Archaeal Virus 1	762905		0	unclassified viruses	unclassified	22.743	46.2	archaea	Unknown:NC_014322.1/GU722196.1	40	40	2010/06/29	2020/12/20	Complete Genome
Turnip curly top virus	859650		0	Other	Geminiviridae	2.981	42	land plants	Unknown:NC_014324.1/GU456685.1	6	6	2010/07/01	2018/08/13	Complete Genome
Bidens mottle virus	433357		0	Other	Potyviridae	9.741	41.7	land plants	NC_014325.1/AF538686.2	2	2	2003/02/05	2018/08/13	Complete Genome
Pepper yellow mosaic virus	160358		0	Other	Potyviridae	9.745	42.4	land plants	NC_014327.1/AB541985.1	1	1	2010/07/13	2018/08/13	Complete Genome
Fenneropenaeus chinensis hepandensovirus	797418		0	Other	Parvoviridae	6.085	39.4	-	Unknown:NC_014357.1/GU371276.1	3	3	2010/07/23	2018/08/13	Complete Genome
Bocavirus gorilla/GBoV1/2009	864686		0	Other	Parvoviridae	4.944	41.1	human,vertebrates	Unknown:NC_014358.1/HM145750.1	4	4	2010/07/16	2018/08/13	Complete Genome
Spissistilus festinus virus 1	862943		0	dsRNA viruses	unclassified	7.951	59	invertebrates	Unknown:NC_014359.1/GU979419.1	2	2	2010/07/12	2018/08/13	Complete Genome
Circulifer tenellus virus 1	862944		0	dsRNA viruses	unclassified	8.086	57.2	invertebrates	Unknown:NC_014360.1/GU979420.1	2	2	2010/07/12	2018/08/13	Complete Genome
Trichodysplasia spinulosa-associated polyomavirus	862909		0	Other	Polyomaviridae	5.232	40.1	human	Unknown:NC_014361.1/GU989205.1	4	5	2010/07/12	2018/08/13	Complete Genome
Bundibugyo ebolavirus	565995		0	Other	Filoviridae	18.94	42	human,vertebrates	Unknown:NC_014373.1/FJ217161.1	7	9	2008/10/03	2018/11/07	Complete Genome
Tai Forest ebolavirus	186541		0	Other	Filoviridae	18.935	42.3	human,vertebrates	Unknown:NC_014372.1/FJ217162.1	7	9	2008/10/03	2018/08/13	Complete Genome
Melon chlorotic mosaic virus	180399		0	Other	Geminiviridae	5.235	42.9546	land plants	DNA A:NC_014380.1/HM163576.1; DNA B:NC_014381.1/HM163577.1	7	7	2010/08/04	2018/08/13	Complete Genome
Human polyomavirus 7	746831		0	Other	Polyomaviridae	4.952	42.9	human	Unknown:NC_014407.1/HM011566.1	5	5	2010/04/02	2018/08/13	Complete Genome
Human polyomavirus 6	746830		0	Other	Polyomaviridae	4.926	42.7	human	Unknown:NC_014406.1/HM011560.1	5	5	2010/04/02	2018/08/13	Complete Genome
Passerivirus A1	871699		0	Other	Picornaviridae	8.035	57.9	vertebrates	Unknown:NC_014411.1/GU182406.1	1	1	2010/08/10	2018/08/13	Complete Genome
Oscivirus A1	871700		0	Other	Picornaviridae	7.641	46.9	vertebrates	Unknown:NC_014412.1/GU182408.1	1	1	2010/08/10	2018/08/13	Complete Genome
Oscivirus A2	871701		0	Other	Picornaviridae	7.678	46.6	vertebrates	Unknown:NC_014413.1/GU182410.1	1	1	2010/08/10	2018/08/13	Complete Genome
Clostridium phage phiCTP1	871584		0	Other	Other	59.199	31.3	bacteria	Unknown:NC_014457.1/HM159959.1	86	86	2010/08/10	2020/12/20	Complete Genome
Mycobacterium phage Angelica	2902837		0	Other	Other	59.598	66.4	bacteria	Unknown:NC_014458.1/HM152764.1	95	94	2010/08/13	2022/01/31	Complete Genome
Mycobacterium phage CrimD	2919554		0	Other	Other	59.798	66.9	bacteria	Unknown:NC_014459.2/HM152767.2	96	95	2010/08/18	2022/03/23	Complete Genome
Staphylococcus phage SAP-26	2919550		0	Other	Other	41.207	34	bacteria	Unknown:NC_014460.1/GU477322.1	63	63	2010/08/13	2022/03/23	Complete Genome
Mycobacterium phage LeBron	2919553		0	Other	Vilmaviridae	73.453	58.8	bacteria	Unknown:NC_014461.1/HM152763.1	132	123	2010/08/13	2022/05/27	Complete Genome
Magnaporthe oryzae chrysovirus 1	764348		0	Other	Chrysoviridae	15.8	61.8471	fungi	1:NC_014462.1/AB560761.1; 2:NC_014465.1/AB560762.1; 3:NC_014463.1/AB560763.1; 4:NC_014464.1/AB560764.1; 5:NC_038011.1/AB700631.1	5	5	2010/08/20	2018/08/13	Complete Genome
Simian retrovirus 4	723802		0	Other	Retroviridae	8.126	43.3	human,vertebrates	Unknown:NC_014474.1/FJ971077.1	4	4	2010/02/01	2018/08/13	Complete Genome
Torque teno virus 2	687341		0	Other	Anelloviridae	3.322	52.8	human,vertebrates	Unknown:NC_014480.2/AB049608.1	2	2	2001/01/09	2018/08/13	Complete Genome
Rhododendron virus A	878260		0	Other	Amalgaviridae	3.427	50.7	land plants	Unknown:NC_014481.1/HQ128706.1	2	2	2010/08/26	2018/08/13	Complete Genome
Tobacco leaf curl virus	67762		0	Other	Geminiviridae	2.762	43.9	land plants	DNA A:NC_029994.1/KT992046.1	6	6	2016/04/15	2018/08/13	Complete Genome
Velvet tobacco mottle virus	12473		0	Other	Solemoviridae	4.247	47.8	land plants	Unknown:NC_014509.2/HM754263.2	5	5	2010/09/20	2018/08/13	Complete Genome
Tomato leaf deformation virus	681518		0	Other	Geminiviridae	2.591	43.4	land plants	DNA A:NC_014510.2/GQ334472.2	5	5	2010/09/17	2018/08/13	Complete Genome
Rotavirus D chicken/05V0049/DEU/2005	884200		0	Other	Sedoreoviridae	18.5	33.1189	vertebrates	1:NC_014511.1/GU733443.1; 2:NC_014512.1/GU733444.1; 3:NC_014513.1/GU733445.1; 4:NC_014514.1/GU733446.1; 5:NC_014515.1/GU733447.1; 6:NC_014516.1/GU733448.1; 7:NC_014517.1/GU733449.1; 8:NC_014518.1/GU733450.1; 9:NC_014519.1/GU733451.1; 10:NC_014520.1/GU733452.1; 11:NC_014521.1/GU733453.1	12	12	2010/09/13	2018/08/13	Complete Genome
Great Island virus	204269		0	Other	Sedoreoviridae	17.858	57.7735	human,invertebrates	1:NC_014522.1/HM543465.1; 2:NC_014523.1/HM543466.1; 3:NC_014524.1/HM543467.1; 4:NC_014525.1/HM543468.1; 5:NC_014526.1/HM543469.1; 6:NC_014527.1/HM543470.1; 7:NC_014528.1/HM543471.1; 8:NC_014529.1/HM543472.1; 9:NC_014530.1/HM543473.1; 10:NC_014531.1/HM543474.1	11	11	2010/09/08	2018/08/13	Complete Genome
Brugmansia suaveolens mottle virus	487155		0	Other	Potyviridae	9.87	39.8	land plants	NC_014536.1/AB551370.1	2	2	2010/09/21	2018/08/13	Complete Genome
Tomato leaf curl Oman virus	713949		0	Other	Geminiviridae	2.763	42.7	land plants	DNA A:NC_014542.1/FJ956700.1	6	6	2010/02/17	2018/08/13	Complete Genome
Synechococcus phage KBS-M-1A	889950	PRJNA53279	53279	Other	Kyanoviridae	171.744	40.6	bacteria	JF974293.1	221	213	2013/03/20	2013/03/25	Complete Genome
Methylophilales phage HIM624-A	889949	PRJNA53281	53281	Other	Other	23.493	38.4	bacteria	JF974298.1	35	35	2012/02/21	2012/02/26	Chromosome
Cyanophage KBS-P-1A	889951	PRJNA53283	53283	Other	Autographiviridae	45.73	47.4	bacteria	Unknown:NC_020865.1/HQ634188.1	58	57	2013/03/20	2021/10/12	Complete Genome
Cyanophage KBS-S-1A	889952	PRJNA53285	53285	Other	Autographiviridae	32.402	44.7	bacteria	JF974297.1	42	37	2011/11/16	2016/07/25	Chromosome
Cyanophage KBS-S-2A	889953	PRJNA53287	53287	Other	Other	40.658	49.1	bacteria	Unknown:NC_020854.1/HQ634187.1	64	64	2013/03/20	2020/12/20	Complete Genome
Cyanophage MED4-117	889954	PRJNA53289	53289	Other	Other	38.834	37.2	-	Unknown:NC_020857.1/JF974321.1	63	63	2013/03/14	2020/12/20	Complete Genome
Prochlorococcus phage MED4-184	889955	PRJNA53293	53293	Other	Other	38.327	37.2	bacteria	Unknown:NC_020847.1/JF974286.1	60	59	2013/03/18	2020/12/20	Complete Genome
Prochlorococcus phage MED4-213	889956	PRJNA53295	53295	Other	Other	180.977	37.8	bacteria	Unknown:NC_020845.1/HQ634174.1	218	216	2013/03/18	2021/10/12	Complete Genome
Cyanophage P-RSM1	536444	PRJNA53297	53297	Other	Kyanoviridae	177.211	40.2	-	Unknown:NC_021071.1/HQ634175.1	215	212	2013/03/18	2021/10/12	Complete Genome
Cyanophage P-SS1	889957	PRJNA53299	53299	Other	Kyanoviridae	178.284	36.7	bacteria	JF974306.1	217	216	2013/02/21	2013/02/26	Chromosome
Cyanophage P-RSM3	536446	PRJNA53301	53301	Other	Kyanoviridae	178.75	36.7	-	HQ634176.1	211	208	2013/03/18	2013/03/23	Complete Genome
Cyanophage P-RSM6	929832	PRJNA53303	53303	Other	Kyanoviridae	192.497	39.3	-	Unknown:NC_020855.1/HQ634193.1	224	221	2013/03/20	2021/10/12	Complete Genome
Synechococcus phage Syn30	536474	PRJNA53305	53305	Other	Kyanoviridae	178.807	39.9	bacteria	Unknown:NC_021072.1/HQ634189.1	216	209	2013/03/20	2021/10/12	Complete Genome
Cyanophage Syn2	536473	PRJNA53307	53307	Other	Kyanoviridae	175.596	41.3	bacteria	HQ634190.1	209	201	2013/03/20	2013/03/25	Complete Genome
Cyanophage Syn10	536472	PRJNA53309	53309	Other	Kyanoviridae	177.103	40.6	bacteria	HQ634191.1	216	205	2013/03/20	2013/03/25	Complete Genome
Cyanophage S-SSM2	536464	PRJNA53311	53311	Other	Kyanoviridae	179.98	41.1	bacteria	JF974292.1	208	207	2013/03/20	2013/03/25	Complete Genome
Halorubrum phage GNf2	889959	PRJNA53313	53313	Other	Soleiviridae	82.365	53.6	archaea	JF974305.1	112	109	2013/02/21	2013/02/26	Chromosome
Cotton leafroll dwarf virus	312295		0	Other	Solemoviridae	5.866	50.1	land plants	Unknown:NC_014545.1/GU167940.1	7	7	2010/09/24	2018/08/13	Complete Genome
Cellulophaga phage phiSM	756280		0	Other	Other	54.566	33.5	bacteria	KC821616.1	81	81	2013/06/24	2015/12/31	Complete Genome
Cellulophaga phage phiST	756282	PRJNA47893	47893	Other	Other	79.114	30.2	bacteria	Unknown:NC_020842.1/HQ634192.1	105	104	2013/03/20	2020/12/20	Complete Genome
Sunflower chlorotic mottle virus	129732		0	Other	Potyviridae	9.965	40.7	land plants	NC_014038.1/GU181199.1	2	2	2010/04/15	2018/08/13	Complete Genome
Okra yellow mosaic Mexico virus	327280		0	Other	Geminiviridae	5.194	46.2046	land plants	DNA A:NC_014066.1/DQ022611.1; DNA B:NC_014067.1/GU972604.1	7	7	2005/05/05	2018/08/13	Complete Genome
Frangipani mosaic virus	99585		0	Other	Virgaviridae	6.643	39.3	land plants	Unknown:NC_014546.1/HM026454.1	4	4	2010/09/28	2018/08/13	Complete Genome
Digitaria didactyla striate mosaic virus	889510		0	Other	Geminiviridae	2.762	48.4	land plants	Unknown:NC_014547.1/HM122238.1	4	4	2010/09/28	2018/08/13	Complete Genome
Vibrio phage jenny 12G5	573176	PRJNA53545	53545	Other	Other	40.557	42.3	bacteria	HQ632860.1	75	75	2013/06/06	2013/06/11	Complete Genome
Vibrio phage eugene 12A10	573172	PRJNA53547	53547	Other	Other	138.234	38	bacteria	Unknown:NC_029067.1/HQ634195.1	253	251	2013/06/06	2020/12/20	Complete Genome
Turkey adenovirus 1	878329		0	Other	Adenoviridae	45.413	66.9	vertebrates	Unknown:NC_014564.2/GU936707.2	37	37	2010/09/06	2020/12/20	Complete Genome
Saimiriine alphaherpesvirus 1	10353		0	Other	Orthoherpesviridae	156.742	67.1	-	Unknown:NC_014567.1/HM625781.1	70	70	2010/10/04	2018/08/13	Complete Genome
Blueberry latent virus	430710		0	Other	Amalgaviridae	3.431	47	land plants	Unknown:NC_014593.1/HM029246.1	2	2	2010/10/04	2018/08/13	Complete Genome
Tomato leaf curl Bangladesh betasatellite	885379		0	Other	Tolecusatellitidae	1.383	39.6	land plants	AJ542489.1	1	1	2004/05/10	2017/09/29	Complete Genome
Escherichia phage RB16	2681599		0	Other	Straboviridae	176.788	43.5	bacteria	Unknown:NC_014467.1/HM134276.1	272	270	2010/06/30	2020/12/20	Complete Genome
Bat adeno-associated virus YNM	727962		0	Other	Parvoviridae	4.286	62.9	vertebrates	Unknown:NC_014468.1/GU226971.1	2	2	2010/03/01	2018/08/13	Complete Genome
Human papillomavirus 127	746832		0	Other	Papillomaviridae	7.181	37	human	NC_014469.1/HM011570.1	7	7	2010/04/02	2018/08/13	Complete Genome
Bat coronavirus BM48-31/BGR/2008	864596		0	Other	Coronaviridae	29.276	40.4	vertebrates	Unknown:NC_014470.1/GU190215.1	9	10	2010/07/26	2021/12/31	Complete Genome
Croton yellow vein virus	671095		0	Other	Geminiviridae	2.744	42.2	land plants	DNA A:NC_014473.1/FN543112.1	6	6	2010/08/26	2018/08/13	Complete Genome
Cellulophaga phage phi47:1	756281		0	Other	Other	54.016	33.5	bacteria	KC821634.1	80	80	2013/06/24	2015/12/31	Complete Genome
Shigella phage SP18	645664		0	Other	Straboviridae	170.605	40.4	bacteria	Unknown:NC_014595.1/GQ981382.1	289	284	2010/10/07	2021/10/12	Complete Genome
Tobacco leaf curl Pusa virus	905054		0	Other	Geminiviridae	2.707	43.1	land plants	DNA A:NC_014596.1/HQ180391.1	6	6	2010/10/07	2018/08/13	Complete Genome
Tobacco leaf curl PUSA alphasatellite	905055		0	Other	Alphasatellitidae	1.379	41	land plants	Unknown:NC_014597.1/HQ180392.1	1	1	2010/10/07	2018/08/13	Complete Genome
Raspberry latent virus	907191		0	Other	Other	26.128	42.5502	land plants	1:NC_014598.1/; S1:HQ012653.1; 2:NC_014599.1/; S2:HQ012654.1; 3:NC_014600.1/; S3:HQ012655.1; 4:NC_014601.1/; S4:HQ012656.1; 5:NC_014602.1/; S5:HQ012657.1; 6:NC_014603.1/; S6:HQ012658.1; 7:NC_014604.1/; S7:HQ012659.1; 8:NC_014605.1/; S8:HQ012660.1; 9:NC_014606.1/; S9:HQ012661.1; 10:NC_014607.1/; S10:HQ012662.1	12	24	2010/10/12	2011/03/15	Complete Genome
Armigeres subalbatus virus SaX06-AK20	556524		0	Other	Totiviridae	7.51	46.4	invertebrates	Unknown:NC_014609.1/EU715328.1	2	2	2008/09/08	2018/08/13	Complete Genome
Euphorbia yellow mosaic virus associated DNA 1	666147		0	Other	Alphasatellitidae	1.331	43.4	land plants	Unknown:NC_014630.1/FN436008.1	1	1	2010/06/09	2018/08/13	Complete Genome
Spinach severe curly top virus	873160		0	Other	Geminiviridae	3.065	38.1	land plants	Unknown:NC_014631.1/GU734126.2	6	6	2010/09/07	2018/08/13	Complete Genome
Aeromonas phage phiAS4	879628		0	Other	Straboviridae	163.875	41.3	bacteria	Unknown:NC_014635.1/HM452125.1	271	271	2010/09/03	2020/12/20	Complete Genome
Aeromonas phage phiAS5	879630		0	Other	Straboviridae	225.268	43	bacteria	Unknown:NC_014636.1/HM452126.1	343	343	2010/09/03	2020/12/20	Complete Genome
Cafeteria roenbergensis virus BV-PW1	693272		0	Other	Mimiviridae	617.453	23.3	protozoa	Unknown:NC_014637.1/GU244497.1	544	544	2010/10/21	2020/12/20	Complete Genome
Ageratum leaf curl Cameroon virus	912033		0	Other	Geminiviridae	2.792	42.2	land plants	DNA A:NC_014645.1/FR717144.1	6	6	2010/11/02	2018/08/14	Complete Genome
Malvastrum yellow vein Changa Manga virus	911574		0	Other	Geminiviridae	2.754	43.5	land plants	DNA A:NC_014647.1/FR715681.1	6	6	2010/10/31	2018/08/13	Complete Genome
Acanthamoeba polyphaga mimivirus	212035		0	Other	Mimiviridae	1221.93	27.6	protozoa	KM982402.1	-	930	2015/05/28	2015/06/02	Complete Genome
Acinetobacter phage Ac42	762660		0	Other	Straboviridae	167.716	36.4	bacteria	Unknown:NC_014660.1/HM032710.1	263	255	2010/06/21	2021/10/12	Complete Genome
Acinetobacter phage Acj61	760732		0	Other	Straboviridae	164.093	39	bacteria	Unknown:NC_014661.1/GU911519.1	254	241	2010/05/05	2021/10/12	Complete Genome
Enterobacter phage CC31	709484		0	Other	Straboviridae	165.54	39.9	bacteria	Unknown:NC_014662.1/GU323318.1	287	279	2010/01/21	2021/10/12	Complete Genome
Acinetobacter phage Acj9	760939		0	Other	Straboviridae	169.947	40	bacteria	Unknown:NC_014663.1/HM004124.1	272	253	2010/05/11	2020/12/20	Complete Genome
Porcine parvovirus 4	707546		0	Other	Parvoviridae	5.905	42.5	vertebrates	Unknown:NC_014665.1/GQ387499.1	3	3	2010/01/07	2018/08/13	Complete Genome
Papaya leaf crumple virus-Panipat 8 [India:Panipat:Papaya:2008]	913600		0	Other	Geminiviridae	2.736	44.1	land plants	DNA A:NC_014707.1/HM140367.1	7	7	2010/11/12	2018/08/13	Complete Genome
Southern rice black-streaked dwarf virus	519497		0	Other	Spinareoviridae	29.124	34.4008	land plants	5:NC_014708.1/FN563993.1; 9:NC_014712.1/EU523359.1; 10:NC_014713.1/EU523360.1; 6:NC_014709.1/FN563994.1; 1:NC_014714.1/FN563989.1; 7:NC_014710.1/FN563995.1; 2:NC_014715.1/FN563990.1; 8:NC_014711.1/FN563996.1; 3:NC_014716.1/FN563991.1; 4:NC_014717.1/FN563992.1	13	13	2008/04/21	2018/08/13	Complete Genome
Cowpea mild mottle virus	67761		0	Other	Betaflexiviridae	8.127	41.1	land plants	Unknown:NC_014730.1/HQ184471.1	6	6	2010/11/18	2018/08/13	Complete Genome
Chickpea redleaf virus	887827		0	Other	Geminiviridae	2.605	43.2	land plants	Unknown:NC_014739.1/GU256532.1	4	4	2010/11/18	2018/08/13	Complete Genome
Chickpea chlorosis virus-A	887825		0	Other	Geminiviridae	2.582	43.5	land plants	Unknown:NC_014740.1/GU256530.1	4	4	2010/11/18	2018/08/13	Complete Genome
Tomato leaf curl Togo betasatellite-[Togo:2006]	929051		0	Other	Tolecusatellitidae	1.399	37.4	land plants	KT382328.1	-	1	2016/01/29	2016/02/03	Complete Genome
Sweet potato virus C	930881		0	Other	Potyviridae	10.82	42.9	land plants	NC_014742.1/GU207957.1	2	2	2010/11/23	2018/08/13	Complete Genome
Chimpanzee polyomavirus	305677		0	Other	Polyomaviridae	5.064	38.6	vertebrates	FR692336.1	6	6	2010/12/01	2010/12/01	Complete Genome
Ageratum leaf curl Cameroon alphasatellite [CM:ODL1D1:Ok:09]	743036		0	Other	Alphasatellitidae	1.413	39	land plants	FN675292.1	3	3	2011/01/10	2011/01/10	Complete Genome
Okra leaf curl Cameroon virus	912034		0	Other	Geminiviridae	2.764	43.5	land plants	DNA A:NC_014745.1/FR717137.1	6	6	2010/12/01	2018/08/13	Complete Genome
Ageratum leaf curl Buea betasatellite	912035		0	Other	Tolecusatellitidae	1.259	36.6	-	Unknown:NC_014746.1/FR717140.1	1	1	2010/12/01	2018/08/14	Complete Genome
Tomato leaf curl Cameroon alphasatellite [CM:TOS2D1:To:09]	743042		0	Other	Alphasatellitidae	1.401	40.5	land plants	NC_038903.1/FN675299.1	1	1	2011/01/10	2018/08/24	Complete Genome
Escherichia phage vB_EcoM_VR7	700939		0	Other	Straboviridae	169.285	40.3	bacteria	Unknown:NC_014792.1/HM563683.1	294	293	2010/12/02	2021/10/12	Complete Genome
Mud crab virus	932662		0	Other	Dicistroviridae	10.436	40.7	invertebrates	Unknown:NC_014793.1/HM777507.1	2	2	2010/12/07	2018/08/13	Complete Genome
Sida golden mosaic Buckup virus-[Jamaica:St. Elizabeth:2004]	929769		0	Other	Geminiviridae	5.199	44.6717	-	DNA A:NC_014794.1/HQ008338.1; DNA B:NC_014795.1/HQ009518.1	5	5	2010/12/08	2018/08/13	Complete Genome
Apricot latent virus	75387		0	Other	Betaflexiviridae	9.311	42.4	land plants	Unknown:NC_014821.1/HQ339956.1	5	5	2010/12/20	2018/08/13	Complete Genome
Bromus catharticus striate mosaic virus	936005		0	Other	Geminiviridae	2.797	49.5	land plants	Unknown:NC_014822.1/HQ113104.1	4	4	2010/12/20	2018/08/13	Complete Genome
Tolypocladium cylindrosporum virus 1	939923		0	Other	Totiviridae	5.196	61	fungi	Unknown:NC_014823.1/FR750562.1	2	2	2010/12/23	2018/08/13	Complete Genome
Human papillomavirus 148	942038		0	Other	Papillomaviridae	7.164	37.4	human	GU129016.1	7	7	2010/10/19	2016/07/25	Complete Genome
Bhendi yellow vein India virus [India:Dharwad OYDWR2:2006]	908028		0	Other	Geminiviridae	2.739	43.4	land plants	DNA A:NC_014845.1/GU112023.1	7	7	2010/10/15	2018/08/13	Complete Genome
Bhendi yellow vein India betasatellite [India:Aurangabad:OY164:2006]	908010		0	Other	Tolecusatellitidae	1.385	37	land plants	Unknown:NC_014846.1/GU111988.1	1	1	2010/11/19	2018/08/13	Complete Genome
Okra leaf curl India virus [India:Sonipat EL14A:2006]	908124		0	Other	Geminiviridae	2.723	44.7	land plants	DNA A:NC_014847.1/GU112010.1	6	6	2010/10/15	2018/08/13	Complete Genome
Okra enation leaf curl virus [India:Munthal EL37:2006]	908127		0	Other	Geminiviridae	2.724	44.7	land plants	DNA A:NC_014894.1/GU111998.1	6	6	2010/10/15	2018/08/13	Complete Genome
Bhendi yellow vein mosaic betasatellite [India:Coimbator:OYCO1:2005]	908072		0	Other	Tolecusatellitidae	1.373	41.2	land plants	Unknown:NC_014895.1/GU111975.1	1	1	2010/11/19	2018/08/13	Complete Genome
Okra enation leaf curl betasatellite [India:Sonipat:EL10:2006]	908277		0	Other	Tolecusatellitidae	1.354	38.3	land plants	Unknown:NC_014896.1/GU111961.1	1	1	2010/11/19	2018/08/13	Complete Genome
Cotton leaf curl Allahabad virus [India:Karnal:OY77:2005]	908137		0	Other	Geminiviridae	2.744	42.9	land plants	DNA A:GU112081.1	7	7	2010/10/15	2012/05/18	Complete Genome
Lupinus mosaic virus	573615		0	Other	Potyviridae	10.113	39.9	land plants	NC_014898.1/EU847625.2	2	2	2009/09/30	2018/08/13	Complete Genome
Murine adenovirus 2	931972		0	Other	Adenoviridae	35.203	63.4	vertebrates	Unknown:NC_014899.1/HM049560.1	27	27	2010/12/08	2020/12/20	Complete Genome
Salmonella phage ST160	714583		0	Other	Other	40.986	47.1	bacteria	Unknown:NC_014900.1/GU573886.1	63	63	2010/02/18	2021/10/12	Complete Genome
Mycobacterium phage Wee	938131		0	Other	Other	59.23	61.8	bacteria	Unknown:NC_014901.1/HQ728524.1	109	109	2010/12/22	2022/01/05	Complete Genome
Rhynchosia yellow mosaic India virus	935473		0	Other	Geminiviridae	5.406	39.0204	land plants	DNA A:NC_014902.1/HM777508.1; DNA B:NC_014903.1/HM777510.1	9	8	2010/12/21	2018/08/13	Complete Genome
Tuber aestivum betaendornavirus	941765		0	Other	Endornaviridae	9.76	40.4	fungi	Unknown:NC_014904.1/HQ380014.1	1	1	2011/01/04	2018/08/13	Complete Genome
Apium virus Y	168135		0	Other	Potyviridae	9.917	40.5	land plants	NC_014905.1/HM363516.1	2	2	2010/12/14	2018/08/13	Complete Genome
Okra yellow crinkle Cameroon alphasatellite [CM:Lys1sp2:09]	743026		0	Other	Alphasatellitidae	1.356	38.6	land plants	Unknown:NC_014906.1/FN675284.1	1	1	2011/01/10	2018/08/13	Complete Genome
Malvastrum yellow mosaic Cameroon alphasatellite	741733		0	Other	Alphasatellitidae	1.416	40	land plants	Unknown:NC_014907.1/FN675297.1	1	1	2011/01/10	2018/08/13	Complete Genome
Cyclovirus PKgoat21/PAK/2009	942033		0	Other	Circoviridae	1.838	45.3	vertebrates	Unknown:NC_014927.1/HQ738635.1	2	2	2011/01/05	2018/08/13	Complete Genome
Cyclovirus PKgoat11/PAK/2009	942034		0	Other	Circoviridae	1.751	43.7	vertebrates	Unknown:NC_014928.1/HQ738636.1	2	2	2011/01/05	2018/08/13	Complete Genome
Cyclovirus bat/USA/2009	942035		0	Other	Circoviridae	1.703	41.5	vertebrates	Unknown:NC_014929.1/HQ738637.1	2	2	2011/01/05	2018/08/13	Complete Genome
Cyclovirus NGchicken15/NGA/2009	942037		0	Other	Circoviridae	1.76	44.5	vertebrates	Unknown:NC_014930.1/HQ738644.1	2	2	2011/01/05	2018/08/13	Complete Genome
Human papillomavirus type 128	931209		0	Other	Papillomaviridae	7.259	36	human,vertebrates	NC_014952.1/GU225708.1	7	7	2010/12/08	2019/06/04	Complete Genome
Bathycoccus sp. RCC1105 virus BpV1	880159		0	Other	Phycodnaviridae	198.519	37.2	-	Unknown:NC_014765.1/HM004432.1	203	203	2010/11/24	2020/12/20	Complete Genome
Ostreococcus lucimarinus virus 1	880162		0	Other	Phycodnaviridae	194.022	40.9	eukaryotic algae	Unknown:NC_014766.1/HM004431.1	255	250	2010/11/24	2020/12/20	Complete Genome
Micromonas sp. RCC1109 virus MpV1	880161		0	Other	Phycodnaviridae	184.095	40.9	-	Unknown:NC_014767.1/HM004429.1	244	244	2010/11/24	2020/12/20	Complete Genome
Ostreococcus tauri virus 2	696472		0	Other	Phycodnaviridae	184.409	41.6	eukaryotic algae	Unknown:NC_014789.1/FN600414.1	237	237	2010/12/05	2020/12/20	Complete Genome
Passion fruit woodiness virus	31732		0	Other	Potyviridae	9.682	41.5	land plants	NC_014790.2/HQ122652.2	1	1	2010/12/04	2018/08/13	Complete Genome
Ugandan cassava brown streak virus	946046		0	Other	Potyviridae	9.07	38.7	land plants	Unknown:NC_014791.1/HM181930.1	2	2	2010/12/06	2018/08/13	Complete Genome
Human papillomavirus type 129	931210		0	Other	Papillomaviridae	7.219	37.3	human	NC_014953.1/GU233853.1	7	7	2010/12/08	2019/06/04	Complete Genome
Human papillomavirus type 131	909330		0	Other	Papillomaviridae	7.182	37	human	NC_014954.1/GU117631.1	7	7	2010/11/23	2019/06/04	Complete Genome
Human papillomavirus 132	909331		0	Other	Papillomaviridae	7.125	37.9	human	NC_014955.1/GU117632.1	7	7	2010/11/23	2018/08/13	Complete Genome
Human papillomavirus 134	909333		0	Other	Papillomaviridae	7.309	38.1	human	NC_014956.1/GU117634.1	7	7	2010/11/23	2019/06/04	Complete Genome
Honeysuckle ringspot virus	943272		0	Other	Tombusviridae	3.956	48.7	land plants	Unknown:NC_014967.1/HQ677625.1	6	6	2011/01/10	2018/08/13	Complete Genome
Sweet potato leaf curl Uganda virus-[Uganda:Kampala:2008]	940846		0	Other	Geminiviridae	2.799	43.2	land plants	DNA A:NC_014968.1/FR751068.1	7	7	2011/01/21	2018/08/13	Complete Genome
Fowl aviadenovirus 6	172862		0	Other	Adenoviridae	43.81	57.9	vertebrates	NC_038332.1/KT862808.1	37	37	2016/06/07	2020/12/20	Complete Genome
Penaeus vannamei nodavirus	430911		0	Other	Nodaviridae	4.294	45.4633	invertebrates	RNA 2:NC_014977.1/EF137180.2; RNA 1:NC_014978.1/HQ259079.1	3	3	2007/05/10	2018/08/13	Complete Genome
Sida mosaic Bolivia virus 2	932070		0	Other	Geminiviridae	5.316	45.1591	land plants	DNA A:NC_015043.1/HM585443.1; DNA B:NC_015047.1/HM585444.1	7	7	2011/01/10	2018/08/13	Complete Genome
Sida mosaic Bolivia virus 1	932069		0	Other	Geminiviridae	5.348	46.4027	-	DNA A:NC_015046.1/HM585441.1; DNA B:NC_015044.1/HM585442.1	7	7	2011/01/10	2018/08/13	Complete Genome
Abutilon mosaic Bolivia virus	932071		0	Other	Geminiviridae	5.399	44.0652	land plants	DNA A:NC_015045.1/HM585445.1; DNA B:NC_015048.1/HM585446.1	7	7	2011/01/10	2018/08/13	Complete Genome
Pepper vein yellows virus	909827		0	Other	Solemoviridae	6.244	49.5	land plants	Unknown:NC_015050.1/AB594828.1	7	7	2011/02/01	2018/08/13	Complete Genome
Spinach curly top Arizona virus	945225		0	Other	Geminiviridae	2.86	40	land plants	Unknown:NC_015051.1/HQ443515.1	5	5	2011/01/18	2018/08/13	Complete Genome
Santeuil nodavirus	977913		0	Other	Nodaviridae	6.281	53.0552	invertebrates	RNA 1:NC_015069.1/HM030972.1; RNA 2:NC_015070.1/HM030973.1	3	3	2011/01/31	2018/08/13	Complete Genome
Mosquito densovirus BR/07	945962		0	Other	Parvoviridae	3.893	37.1	-	Unknown:NC_015115.1/GU452720.1	3	3	2011/01/21	2018/08/13	Complete Genome
Tomato mottle leaf curl Zulia virus	979781		0	Other	Geminiviridae	2.625	46.7	land plants	DNA-A:HQ171986.1	4	4	2011/02/03	2011/02/08	Complete Genome
Japanese eel endothelial cells-infecting virus	712037		0	unclassified viruses	unclassified	15.131	47.9	vertebrates	Unknown:NC_015123.1/AB543063.1	14	14	2011/02/03	2020/12/20	Complete Genome
Tomato leaf curl Hanoi virus	971271		0	Other	Geminiviridae	2.74	42.1	land plants	DNA A:NC_015124.1/HQ162270.1	6	6	2011/01/28	2018/08/13	Complete Genome
Avian orthoreovirus	38170		0	Other	Spinareoviridae	22.969	51.2377	vertebrates	L1:KF809662.1; L2:KF809663.1; L3:KF809664.1; M1:KF809665.1; M2:KF809666.1; M3:KF809667.1; S1:KF809668.1; S2:KF809669.1; S3:KF809670.1; S4:KF809671.1	9	11	2014/03/04	2014/09/18	Complete Genome
Human polyomavirus 9	943908		0	Other	Polyomaviridae	5.026	39.2	human	Unknown:NC_015150.1/HQ696595.1	5	5	2011/01/10	2018/08/13	Complete Genome
Vibrio phage ICP1	979525		0	Other	Other	125.956	37.1	bacteria	Unknown:NC_015157.1/HQ641347.1	230	230	2011/02/17	2020/12/20	Complete Genome
Vibrio phage ICP2	979533		0	Other	Zobellviridae	49.675	42.7	bacteria	Unknown:NC_015158.1/HQ641345.1	72	72	2011/02/17	2021/10/12	Complete Genome
Vibrio phage ICP3	979535		0	Other	Autographiviridae	39.162	42.9	bacteria	NC_015159.1/HQ641340.1	54	54	2011/02/17	2020/12/20	Complete Genome
Pseudomonas phage phi15	988656		0	Other	Autographiviridae	39.562	58.2	bacteria	NC_015208.1/FR823298.1	50	50	2011/03/01	2020/12/20	Complete Genome
Vibrio phage CTXphi	2785247		0	Other	Inoviridae	10.638	44.6	bacteria	chromosome I:NC_015209.1/HQ224500.1	13	13	2011/02/10	2021/10/13	Complete Genome
Tsukamurella phage TPA2	981330		0	Other	Other	61.44	69.6	bacteria	Unknown:NC_015210.1/HM486077.1	78	78	2011/02/10	2020/12/20	Complete Genome
Seal anellovirus TFFN/USA/2006	991022		0	Other	Anelloviridae	2.164	46.8	vertebrates	Unknown:NC_015212.1/HQ287751.1	3	3	2011/03/04	2018/08/13	Complete Genome
Grapevine berry inner necrosis virus	81877		0	Other	Betaflexiviridae	7.241	38.6	land plants	Unknown:NC_015220.1/D88448.2	3	3	2001/05/08	2018/08/13	Complete Genome
Trailing lespedeza virus 1	944580		0	Other	Tombusviridae	3.929	48.4	land plants	Unknown:NC_015227.2/HM640935.2	5	5	2011/03/13	2018/08/13	Complete Genome
Sweet potato vein clearing virus	995049		0	Other	Caulimoviridae	8.837	30.1	land plants	Unknown:NC_015228.1/HQ694979.1	9	9	2011/03/10	2018/08/13	Complete Genome
Fig fleck-associated virus	548908		0	Other	Tymoviridae	6.704	54.7	land plants	Unknown:NC_015229.1/FM200426.2	2	2	2010/07/21	2018/08/13	Complete Genome
Acinetobacter phage 133	2919552		0	Other	Straboviridae	159.801	39.7	bacteria	Unknown:NC_015250.1/HM114315.1	273	257	2010/06/24	2022/03/23	Complete Genome
Aeromonas phage 65	2919549		0	Other	Straboviridae	235.229	37.2	bacteria	Unknown:NC_015251.1/GU459069.1	454	437	2010/11/19	2022/03/23	Complete Genome
Brochothrix phage NF5	764561		0	Other	Other	36.953	37.3	bacteria	Unknown:NC_015252.1/HM144385.1	58	58	2010/05/18	2021/10/12	Complete Genome
Brochothrix phage A9	857312		0	Other	Herelleviridae	127.065	41.4	bacteria	Unknown:NC_015253.1/HM242243.1	199	199	2010/06/29	2021/10/12	Complete Genome
Brochothrix phage BL3	764562		0	Other	Other	41.518	36.4	bacteria	Unknown:NC_015254.1/HM144386.1	67	67	2010/05/18	2021/10/12	Complete Genome
Clostridium phage phiCD6356	864178		0	Other	Other	37.664	28.4	bacteria	Unknown:NC_015262.1/GU949551.1	59	59	2010/07/19	2021/10/12	Complete Genome
Lactococcus phage 949	881953		0	Other	Other	114.768	32.7	bacteria	Unknown:NC_015263.1/HM029250.1	160	154	2010/09/03	2021/10/12	Complete Genome
Pseudomonas phage phiIBB-PF7A	942165		0	Other	Autographiviridae	40.973	56.3	bacteria	NC_015264.1/GU583987.1	52	52	2011/01/13	2020/12/20	Complete Genome
Burkholderia phage KS5	910473		0	Other	Peduoviridae	37.236	63.7	bacteria	Unknown:NC_015265.1/GU911303.1	46	46	2010/10/26	2021/10/12	Complete Genome
Burkholderia phage KL3	910474		0	Other	Peduoviridae	40.555	63.2	-	Unknown:NC_015266.1/GU911304.1	52	52	2010/10/26	2021/10/12	Complete Genome
Camelus dromedarius papillomavirus 1	996650		0	Other	Papillomaviridae	7.679	45.8	vertebrates	Unknown:NC_015267.1/HQ912790.1	7	7	2011/03/15	2018/08/13	Complete Genome
Camelus dromedarius papillomavirus 2	996651		0	Other	Papillomaviridae	7.906	47.2	vertebrates	Unknown:NC_015268.1/HQ912791.1	7	7	2011/03/15	2018/08/13	Complete Genome
Salmonella phage Spc35	2991866		0	Other	Demerecviridae	118.351	39.4	bacteria	Unknown:NC_015269.1/HQ406778.1	145	145	2011/02/03	2020/12/20	Complete Genome
Enterococcus phage EFRM31	767806		0	Other	Other	16.945	34.6	bacteria	Unknown:NC_015270.1/GU815339.1	23	23	2010/05/28	2020/12/20	Chromosome
Salmonella phage Vi06	866889		0	Other	Autographiviridae	38.368	48.9	bacteria	NC_015271.1/FR667955.1	51	47	2010/07/23	2021/10/12	Complete Genome
Pseudomonas phage KPP10	582345		0	Other	Other	88.322	54.8	bacteria	Unknown:NC_015272.2/AB472900.2	161	158	2010/06/05	2021/10/11	Complete Genome
Burkholderia phage KS14	910475		0	Other	Peduoviridae	32.317	62.3	bacteria	Unknown:NC_015273.1/HM461982.1	44	44	2010/10/26	2021/10/12	Complete Genome
Streptococcus phage Dp-1	59241		0	Other	Other	56.506	40.3	bacteria	Unknown:NC_015274.1/HQ268735.1	72	72	2010/12/13	2021/10/11	Complete Genome
Erwinia phage phiEa104	925986		0	Other	Other	84.565	43.8	bacteria	Unknown:NC_015292.1/FQ482083.1	144	118	2010/11/10	2021/10/11	Complete Genome
Pseudoalteromonas phage H105/1	877240	PRJNA209414	209414	Other	Other	30.651	40.8	bacteria	Unknown:NC_015293.1/HM588722.1	52	52	2010/08/23	2020/12/20	Complete Genome
Pseudomonas phage PAK_P1	743813		0	Other	Other	93.198	49.5	bacteria	Unknown:NC_015294.2/KC862297.1	181	181	2011/03/24	2021/10/11	Complete Genome
Erwinia phage phiEt88	925984		0	Other	Other	47.279	47.3	bacteria	Unknown:NC_015295.1/FQ482085.1	69	68	2010/11/10	2021/10/12	Complete Genome
Ralstonia phage PE226	926543		0	Other	Inoviridae	5.475	61.7	bacteria	Unknown:NC_015297.1/HM064452.1	9	9	2010/11/15	2018/08/13	Complete Genome
Sweet potato leaf curl South Carolina virus	999288		0	Other	Geminiviridae	2.782	44	land plants	DNA A:NC_015317.1/HQ333144.1	6	6	2011/03/25	2018/08/13	Complete Genome
Fowl aviadenovirus C	190063		0	Other	Adenoviridae	45.81	54.6	vertebrates	HE608152.1	23	49	2012/03/26	2012/03/26	Complete Genome
Sweet potato golden vein associated virus	688540		0	Other	Geminiviridae	2.824	44.8	land plants	DNA A:NC_015324.1/HQ333143.1	6	6	2011/03/25	2018/08/13	Complete Genome
Zalophus californianus papillomavirus 1	998829		0	Other	Papillomaviridae	7.584	58.5	vertebrates	Unknown:NC_015325.1/HQ293213.1	7	7	2011/03/21	2018/08/13	Complete Genome
Lausannevirus	999883		0	Other	Marseilleviridae	346.754	42.9	protozoa	Unknown:NC_015326.1/HQ113105.1	444	444	2011/03/24	2021/10/12	Complete Genome
Sweet potato collusive virus	930168		0	Other	Caulimoviridae	7.723	25.7	land plants	Unknown:NC_015328.1/HQ694978.1	4	4	2011/03/30	2018/08/13	Complete Genome
Chandiru virus	629725		0	Other	Phenuiviridae	12.495	39.5243	human,invertebrates,vertebrates	L:NC_015374.1/HM119407.1; M:NC_015373.1/HM119408.1; S:NC_015375.1/HM119409.1	4	4	2011/03/28	2018/08/13	Complete Genome
Celery mosaic virus	112436		0	Other	Potyviridae	9.999	40.8	land plants	NC_015393.1/HQ676607.1	2	2	2011/04/06	2018/08/13	Complete Genome
Hardenbergia mosaic virus	409486		0	Other	Potyviridae	9.682	41.6	land plants	NC_015394.2/HQ161081.1	2	2	2011/04/06	2018/08/13	Complete Genome
Hardenbergia virus A	1003891		0	Other	Betaflexiviridae	6.942	38.1	land plants	Unknown:NC_015395.1/HQ241409.1	2	2	2011/04/06	2018/08/13	Complete Genome
Avian gyrovirus 2	1002273		0	Other	Anelloviridae	2.383	53.6	human,vertebrates	Unknown:NC_015396.1/HM590588.1	3	3	2011/04/06	2018/08/13	Complete Genome
Cleome golden mosaic virus	858517		0	Other	Geminiviridae	2.566	49.5	land plants	DNA A:NC_015397.1/HQ396465.1	3	3	2011/04/06	2018/08/13	Complete Genome
Clostera anachoreta granulovirus	283675		0	Other	Baculoviridae	101.487	44.4	invertebrates	Unknown:NC_015398.1/HQ116624.1	123	123	2011/04/06	2018/08/13	Complete Genome
Barbel circovirus	759938		0	Other	Circoviridae	1.957	47.4	vertebrates	NC_015399.1/GU799606.1	2	2	2010/05/04	2018/08/13	Complete Genome
Sandfly fever Turkey virus	688699		0	Other	Phenuiviridae	12.603	43.6384	human,invertebrates	M:NC_015411.1/GQ847512.2; S:NC_015413.1/GQ847511.2; L:NC_015412.1/GQ847513.2	4	4	2010/08/02	2018/08/13	Complete Genome
Cherry leaf roll virus	12615		0	Other	Secoviridae	14.278	49.8136	land plants	RNA 1:NC_015414.1/FR851461.1; RNA 2:NC_015415.1/FR851462.1	2	2	2011/04/21	2018/08/13	Complete Genome
Chlamydia phage CPG1	90963		0	Other	Microviridae	4.529	41	bacteria	Unknown:NC_001998.1/U41758.1	9	9	1999/01/02	2018/08/13	Complete Genome
Potato yellow mosaic Panama virus	223307		0	Other	Geminiviridae	5.126	42.766	land plants	DNA A:NC_002048.1/Y15034.1; DNA B:NC_002049.1/Y15033.1	7	7	1997/10/09	2018/08/13	Complete Genome
Sulfolobus spindle-shaped virus 1	244589		0	Other	Fuselloviridae	15.465	39.7	archaea	Unknown:NC_001338.1/X07234.1	32	31	1988/07/16	2021/10/11	Complete Genome
Ictalurid herpesvirus 1	10401		0	Other	Alloherpesviridae	134.226	56.2	vertebrates	Unknown:NC_001493.2/M75136.2	90	90	1993/08/02	2018/08/13	Complete Genome
Minute virus of mice	10794		0	Other	Parvoviridae	5.149	42.1	vertebrates	Unknown:NC_001510.1/J02275.1	3	7	1993/08/02	2018/08/13	Complete Genome
Bovine parvovirus	10784		0	Other	Parvoviridae	5.517	48.8	vertebrates	Unknown:NC_001540.1/M14363.1	4	4	1993/08/03	2018/08/13	Complete Genome
Arabis mosaic virus small satellite RNA	196399		0	Satellites	unclassified	0.3	53	-	Unknown:NC_001546.1/M21212.1	-	-	1993/08/03	2018/08/13	Complete Genome
Iotapapillomavirus 1	10567		0	Other	Papillomaviridae	7.687	50.2	vertebrates	Unknown:NC_001605.1/U01834.1	6	6	1993/12/23	2018/08/13	Complete Genome
Human papillomavirus type 48	40538	14027	14027	Other	Papillomaviridae	7.1	36.8	human	NC_001690.1/U31789.1	7	7	1995/10/17	2018/08/13	Complete Genome
Human papillomavirus type 60	40540	14028	14028	Other	Papillomaviridae	7.313	37	human	NC_001693.1/U31792.1	7	7	1995/10/18	2018/08/13	Complete Genome
Lactococcus phage c2	2681624		0	Other	Other	22.172	36.3	bacteria	Unknown:NC_001706.1/L48605.1	41	39	1996/01/03	2021/10/11	Complete Genome
Adeno-associated virus - 4	57579		0	Other	Parvoviridae	4.767	57.4	human,vertebrates	Unknown:NC_001829.1/U89790.1	2	2	1997/08/21	2018/08/13	Complete Genome
Petunia vein clearing virus	59504		0	Other	Caulimoviridae	7.206	38.2	land plants	Unknown:NC_001839.2/U95208.2	1	1	1997/10/03	2018/08/13	Complete Genome
Spiroplasma phage SVTS2	93224		0	Other	Plectroviridae	6.825	22.7	bacteria	Unknown:NC_001270.2/AF133242.2	13	13	1999/12/16	2018/08/13	Complete Genome
Bacillus phage SPBc2	2932878		0	Other	Other	134.416	34.6	bacteria	Unknown:NC_001884.1/AF020713.1	185	185	1998/04/06	2022/04/07	Complete Genome
Bacteriophage P2	2905681		0	Other	Peduoviridae	33.593	50.2	bacteria	Unknown:NC_001895.1/AF063097.1	43	43	1998/05/19	2021/12/22	Complete Genome
Diatraea saccharalis densovirus	72003		0	Other	Parvoviridae	5.941	35.5	invertebrates	Unknown:NC_001899.1/AF036333.1	7	7	1998/06/02	2018/08/13	Complete Genome
Bean dwarf mosaic virus	10838		0	Other	Geminiviridae	5.191	44.606	-	DNA A:NC_001931.1/M88179.1; DNA B:NC_001930.1/M88180.1	6	6	1992/03/16	2018/08/13	Complete Genome
Squash leaf curl virus	10829		0	Other	Geminiviridae	5.241	44.0539	land plants	DNA A:NC_001936.1/M38183.1; DNA B:NC_001937.1/M38182.1	6	6	1992/06/15	2018/08/13	Complete Genome
Escherichia phage If1	10868		0	Other	Inoviridae	8.454	43.7	bacteria	Unknown:NC_001954.1/U02303.1	10	10	1993/10/01	2018/08/13	Complete Genome
Ateline gammaherpesvirus 3	85618		0	Other	Orthoherpesviridae	108.409	36.6	vertebrates	Unknown:NC_001987.1/AF083424.1	73	71	1998/12/16	2018/08/13	Complete Genome
Melanoplus sanguinipes entomopoxvirus	83191		0	Other	Poxviridae	236.12	18.3	invertebrates	Unknown:NC_001993.1/AF063866.1	267	267	1998/12/18	2020/12/20	Complete Genome
Escherichia phage T4	2681598		0	Other	Straboviridae	168.903	35.3	bacteria	Unknown:NC_000866.4/AF158101.6	288	278	1999/07/05	2021/10/11	Complete Genome
Streptococcus phage Sfi19	2905685		0	Other	Aliceevansviridae	37.37	38.3	bacteria	Unknown:NC_000871.1/AF115102.1	45	45	1999/07/09	2021/12/22	Complete Genome
Pepper leaf curl virus	83839		0	Other	Geminiviridae	2.744	43.5	land plants	DNA A:NC_000882.1/AF134484.2	6	6	1999/08/02	2018/08/13	Complete Genome
Escherichia phage HK022	2681618		0	Other	Other	40.751	49.5	bacteria	Unknown:NC_002166.1/AF069308.1	35	35	2000/02/04	2021/10/28	Complete Genome
Streptococcus phage 7201	2905727		0	Other	Aliceevansviridae	35.466	38.7	bacteria	Unknown:NC_002185.1/AF145054.1	46	46	2000/03/16	2021/12/22	Complete Genome
Fowlpox virus	10261		0	Other	Poxviridae	288.539	30.9	vertebrates	Unknown:NC_002188.1/AF198100.1	260	261	2000/03/21	2020/12/20	Complete Genome
Porcine circovirus 1	133704		0	Other	Circoviridae	1.758	48.4	human,vertebrates	NC_001792.2/AF071879.1	2	2	1998/09/09	2018/08/13	Complete Genome
Streptococcus phage Sfi11	2681625		0	Other	Aliceevansviridae	39.807	38.6	bacteria	Unknown:NC_002214.1/AF158600.2	51	51	2000/04/07	2021/10/11	Complete Genome
Porcine parvovirus	10796		0	Other	Parvoviridae	5.075	37.9	vertebrates	Unknown:NC_001718.1/L23427.1	3	6	1993/08/22	2018/08/13	Complete Genome
Cassava vein mosaic virus	38062		0	Other	Caulimoviridae	8.159	24.9	land plants	Unknown:NC_001648.1/U59751.1	5	5	1996/07/02	2018/08/13	Complete Genome
Oryctolagus cuniculus papillomavirus 1	2772507		0	Other	Papillomaviridae	7.565	44.4	-	Unknown:NC_002232.1/AF227240.1	9	9	2000/05/02	2020/11/20	Complete Genome
Torque teno mini virus 9	687377		0	Other	Anelloviridae	2.915	38.3	-	Unknown:NC_002195.1/AB038625.1	3	3	2000/04/04	2018/08/13	Complete Genome
Pepper huasteco yellow vein virus	223303		0	Other	Geminiviridae	5.22	41.7129	land plants	DNA A:NC_001359.1/X70418.1; DNA B:NC_001369.1/X70419.1	7	7	1993/02/17	2018/08/13	Complete Genome
adeno-associated virus 2	10804		0	Other	Parvoviridae	4.679	53.8	human,vertebrates	Unknown:NC_001401.2/AF043303.1	11	9	1993/04/27	2018/08/13	Complete Genome
Pseudomonas phage Pf3	10872		0	Other	Inoviridae	5.833	45.4	bacteria	Unknown:NC_001418.1/M11912.1	9	9	1993/04/28	2018/08/13	Complete Genome
Enterobacteria phage PRD1	10658		0	Other	Tectiviridae	14.927	48.1	bacteria	Unknown:NC_001421.2/AY848689.1	31	31	1993/04/28	2020/12/20	Complete Genome
Chloris striate mosaic virus	10820		0	Other	Geminiviridae	2.75	53.6	land plants	Unknown:NC_001466.1/M20021.1	4	5	1993/08/02	2018/08/13	Complete Genome
Digitaria streak virus	10837		0	Other	Geminiviridae	2.701	49.7	-	Unknown:NC_001478.1/M23022.1	4	4	1992/03/23	2018/08/13	Complete Genome
Ground squirrel hepatitis virus	10406		0	Other	Hepadnaviridae	3.311	43.4	vertebrates	Unknown:NC_001484.1/K02715.1	4	4	1993/08/02	2018/08/13	Complete Genome
Tomato golden mosaic virus	10831		0	Other	Geminiviridae	5.096	41.7235	land plants	DNA A:NC_001507.1/K02029.1; DNA B:NC_001508.1/K02030.1	7	7	1987/02/16	2018/08/13	Complete Genome
Deltapapillomavirus 2	10564		0	Other	Papillomaviridae	8.374	47.5	vertebrates	Unknown:NC_001523.1/M11910.1	9	9	1993/08/02	2020/09/18	Complete Genome
Kappapapillomavirus 2	10623		0	Other	Papillomaviridae	7.868	46.4	vertebrates	Unknown:NC_001541.1/K02708.1	10	10	1987/08/31	2018/08/13	Complete Genome
Potato yellow mosaic virus	10827		0	Other	Geminiviridae	5.14	43.3125	land plants	DNA A:NC_001934.1/D00940.1; DNA B:NC_001935.1/D00941.1	6	6	1993/04/29	2018/08/13	Complete Genome
Panicum streak virus	10826		0	Other	Geminiviridae	2.705	53.4	land plants	Unknown:NC_001647.1/L39638.1	3	3	1995/02/11	2018/08/13	Complete Genome
Aleutian mink disease virus	28314		0	Other	Parvoviridae	4.801	38.6	vertebrates	Unknown:NC_001662.1/M20036.1	4	4	1993/08/02	2018/08/13	Complete Genome
Haemophilus phage HP1	2992577		0	Other	Peduoviridae	32.355	40	bacteria	Unknown:NC_001697.1/U24159.1	42	42	1995/10/31	2021/10/11	Complete Genome
Tomato mottle virus	10835		0	Other	Geminiviridae	5.145	42.9672	land plants	DNA A:NC_001938.1/L14460.1; DNA B:NC_001939.1/L14461.1	6	6	1993/04/28	2018/08/13	Complete Genome
Lymphocystis disease virus 1	36363		0	Other	Iridoviridae	102.653	29.1	vertebrates	Unknown:NC_001824.1/L63545.1	110	110	1997/07/24	2020/12/20	Complete Genome
Tomato mottle Taino virus	223358		0	Other	Geminiviridae	5.159	44.0605	land plants	DNA A:NC_001828.1/AF012300.1; DNA B:NC_001917.1/AF012301.1	10	6	1997/08/09	2018/08/13	Complete Genome
Sida golden mosaic virus	51034		0	Other	Geminiviridae	5.227	46.7022	land plants	DNA A:NC_002046.1/AF049336.1; DNA B:NC_002047.1/AF039841.1	7	7	1998/01/06	2018/08/13	Complete Genome
Orgyia pseudotsugata multiple nucleopolyhedrovirus	262177		0	Other	Baculoviridae	131.995	55.1	invertebrates	Unknown:NC_001875.2/U75930.2	152	152	1997/03/27	2018/08/13	Complete Genome
Escherichia phage N15	1604876		0	Other	Other	46.375	51.2	bacteria	Unknown:NC_001901.1/AF064539.1	60	60	1998/05/29	2021/10/28	Complete Genome
Vibrio phage fs2	83201		0	Other	Inoviridae	8.651	44.5	bacteria	Unknown:NC_001956.1/AB002632.1	9	9	1998/10/06	2018/08/13	Complete Genome
Bombyx mori nucleopolyhedrovirus	271108		0	Other	Baculoviridae	128.413	40.4	invertebrates	Unknown:NC_001962.1/L33180.1	143	143	1996/01/18	2018/08/13	Complete Genome
Periplaneta fuliginosa densovirus	97344		0	Other	Parvoviridae	5.454	38.1	-	Unknown:NC_000936.1/AF192260.1	8	8	1999/10/27	2018/08/13	Complete Genome
Xestia c-nigrum granulovirus	51677		0	Other	Baculoviridae	178.733	40.7	invertebrates	Unknown:NC_002331.1/AF162221.1	181	181	1999/11/02	2018/08/13	Complete Genome
Vibrio phage VfO3K6	127507		0	Other	Inoviridae	8.784	45.2	bacteria	Unknown:NC_002362.1/AB043678.1	10	10	2000/06/03	2018/08/13	Complete Genome
Vibrio phage VfO4K68	127508		0	Other	Inoviridae	6.891	47.2	bacteria	Unknown:NC_002363.1/AB043679.1	8	8	2000/06/03	2018/08/13	Complete Genome
Human parvovirus B19	10798		0	Other	Parvoviridae	5.596	43.8	human,vertebrates	Unknown:NC_000883.2/AY386330.1	6	6	1999/08/02	2018/08/13	Complete Genome
Cotton leaf curl Gezira virus	222459		0	Other	Geminiviridae	2.764	44.4	land plants	DNA A:NC_002510.1/AF155064.2	6	6	1999/06/10	2018/08/13	Complete Genome
Goose parvovirus	38251		0	Other	Parvoviridae	5.125	47	vertebrates	KC184133.1	-	2	2013/06/19	2013/08/08	Complete Genome
Alcelaphine gammaherpesvirus 1	35252		0	Other	Orthoherpesviridae	130.608	46.2	vertebrates	Unknown:NC_002531.1/AF005370.1	71	71	1997/08/21	2018/08/13	Complete Genome
Horseradish curly top virus	46448		0	Other	Geminiviridae	3.08	41.1	-	Unknown:NC_002543.1/U49907.1	6	6	1996/04/04	2018/08/13	Complete Genome
Tomato rugose mosaic virus	134599		0	Other	Geminiviridae	5.194	41.3289	land plants	DNA A:NC_002555.1/AF291705.1; DNA B:NC_002556.1/AF291706.1	7	7	2000/09/25	2018/08/13	Complete Genome
Trichoplusia ni cypovirus 15	134606		0	Other	Spinareoviridae	25.12	36.4019	invertebrates	RNA 1:NC_002557.1/AF291683.1; RNA 2:NC_002558.1/AF291684.1; RNA 3:NC_002559.1/AF291685.1; RNA 4:NC_002567.1/AF291686.3; RNA 5:NC_002560.1/AF291687.1; RNA 6:NC_002561.1/AF291688.1; RNA 7:NC_002562.1/AF291689.1; RNA 8:NC_002563.1/AF291690.1; RNA 9:NC_002564.1/AF291691.1; RNA 10:NC_002565.1/AF291692.1; RNA 11:NC_002566.1/AF291693.1	1	1	2000/08/14	2018/08/13	Complete Genome
Gallid alphaherpesvirus 3	35250		0	Other	Orthoherpesviridae	165.994	53.7	vertebrates	HQ840738.1	124	124	2011/06/15	2011/06/20	Complete Genome
Meleagrid alphaherpesvirus 1	37108		0	Other	Orthoherpesviridae	159.16	47.6	vertebrates	Unknown:NC_002641.1/AF291866.1	79	79	2001/01/04	2018/08/13	Complete Genome
Bdellovibrio phage phiMH2K	145579		0	Other	Microviridae	4.594	46.1	bacteria	Unknown:NC_002643.1/AF306496.1	11	11	2001/01/03	2018/08/13	Complete Genome
Mycobacterium phage Bxb1	2902907		0	Other	Other	50.55	63.6	bacteria	NC_002656.1/AF271693.1	86	86	2001/01/28	2021/12/20	Complete Genome
Bovine gammaherpesvirus 4	10385		0	Other	Orthoherpesviridae	108.873	41.4	vertebrates	Unknown:NC_002665.1/AF318573.1	79	79	2001/02/14	2018/08/13	Complete Genome
Lactococcus phage bIL285	151535		0	Other	Other	35.538	35.2	bacteria	Unknown:NC_002666.1/AF323668.1	62	62	2001/02/15	2021/10/11	Complete Genome
Lactococcus phage bIL310	151538		0	unclassified phages	unclassified	14.957	35.9	bacteria	Unknown:NC_002669.1/AF323671.1	29	29	2001/02/15	2021/10/11	Complete Genome
Lactococcus phage bIL312	151539		0	unclassified phages	unclassified	15.179	33	bacteria	Unknown:NC_002671.1/AF323673.1	27	27	2001/02/15	2021/10/11	Complete Genome
Ectocarpus siliculosus virus 1	37665		0	Other	Phycodnaviridae	335.593	51.7	eukaryotic algae	Unknown:NC_002687.1/AF204951.2	240	240	2001/02/27	2020/12/20	Complete Genome
Enterobacteria phage HK620	155148		0	Other	Other	38.297	46.7	bacteria	Unknown:NC_002730.1/AF335538.1	58	58	2001/04/03	2021/10/11	Complete Genome
Lactococcus phage TP901-1	35345		0	Other	Other	37.667	35.4	bacteria	Unknown:NC_002747.1/AF304433.1	56	56	2001/04/18	2021/10/11	Complete Genome
Discula destructiva virus 1	148880		0	Other	Partitiviridae	3.372	49.5032	fungi	RNA 1:NC_002797.1/AF316992.1; RNA 2:NC_002800.1/AF316993.1	2	2	2001/01/28	2018/08/13	Complete Genome
Cydia pomonella granulovirus	28289		0	Other	Baculoviridae	123.5	45.3	invertebrates	Unknown:NC_002816.1/U53466.2	143	143	2001/04/02	2018/08/13	Complete Genome
Tobacco leaf curl Zimbabwe virus	223337		0	Other	Geminiviridae	2.767	43.4	land plants	DNA A:NC_002817.1/AF350330.1	6	6	2001/07/02	2018/08/13	Complete Genome
Ageratum yellow vein Sri Lanka virus	222079		0	Other	Geminiviridae	2.748	42.6	-	DNA A:NC_002981.1/AF314144.1	6	6	2001/07/04	2018/08/13	Complete Genome
Cucurbit leaf crumple virus	134681		0	Other	Geminiviridae	5.232	44.0558	land plants	DNA A:NC_002984.1/AF224760.2; DNA B:NC_002985.1/AF224761.2	6	6	2000/02/09	2018/08/13	Complete Genome
Amsacta moorei entomopoxvirus	28321		0	Other	Poxviridae	232.392	17.8	invertebrates	Unknown:NC_002520.1/AF250284.1	294	294	2000/08/30	2020/12/20	Complete Genome
Plutella xylostella granulovirus	98383		0	Other	Baculoviridae	100.999	40.7	invertebrates	Unknown:NC_002593.1/AF270937.1	121	120	2000/10/29	2018/08/13	Complete Genome
Escherichia phage Mu	2681603		0	Other	Other	36.717	52.1	bacteria	Unknown:NC_000929.1/AF083977.1	55	55	1999/10/05	2022/01/20	Complete Genome
Lumpy skin disease virus NI-2490	376849		0	Other	Poxviridae	150.773	25.9	vertebrates	Unknown:NC_003027.1/AF325528.1	156	156	2001/07/22	2020/12/20	Complete Genome
Sugarcane bacilliform IM virus	362398		0	Other	Caulimoviridae	7.687	43.1	-	Unknown:NC_003031.1/AJ277091.1	3	3	2001/07/26	2018/08/13	Complete Genome
Invertebrate iridescent virus 6	176652		0	Other	Iridoviridae	212.482	28.6	invertebrates	Unknown:NC_003038.1/AF303741.1	463	468	2001/07/31	2020/12/20	Complete Genome
Goose circovirus	146032		0	Other	Circoviridae	1.821	49.2	vertebrates	NC_003054.1/AJ304456.1	4	4	2001/08/07	2018/08/13	Complete Genome
Porcine endogenous retrovirus E	168238		0	Other	Retroviridae	8.072	48	human,vertebrates	Unknown:NC_003059.1/AF356697.1	-	-	2001/08/12	2018/08/13	Complete Genome
Epiphyas postvittana nucleopolyhedrovirus	70600		0	Other	Baculoviridae	118.584	40.7	invertebrates	Unknown:NC_003083.1/AY043265.1	137	136	2001/08/19	2018/08/13	Complete Genome
Culex nigripalpus nucleopolyhedrovirus	130556		0	Other	Baculoviridae	108.252	50.9	-	Unknown:NC_003084.1/AF403738.1	109	109	2001/08/22	2018/08/13	Complete Genome
Blueberry red ringspot virus	172220		0	Other	Caulimoviridae	8.303	31.1	land plants	Unknown:NC_003138.2/AF404509.2	8	8	2001/10/11	2018/08/13	Complete Genome
Cotton leaf curl Rajasthan virus - [India:Abohar:2003]	369955		0	Other	Geminiviridae	2.755	43	land plants	A:AY795606.1	6	6	2005/03/03	2006/02/02	Complete Genome
Lactococcus phage Tuc2009	35241		0	Other	Other	38.347	36.2	bacteria	Unknown:NC_002703.1/AF109874.2	56	56	1999/06/08	2021/10/11	Complete Genome
Sulfolobus islandicus filamentous virus	176106		0	Other	Lipothrixviridae	40.9	33.4	archaea	Unknown:NC_003214.2/AF440571.2	73	73	2001/11/06	2020/12/20	Complete Genome
Streptococcus phage Sfi21	2905688		0	Other	Aliceevansviridae	40.739	37.6	bacteria	Unknown:NC_000872.1/AF115103.1	50	50	1999/07/09	2021/12/22	Complete Genome
Bacteriophage K139	2905721		0	Other	Peduoviridae	33.106	48.9	bacteria	Unknown:NC_003313.1/AF125163.2	44	44	1999/03/29	2021/12/22	Complete Genome
Streptococcus phage phiNIH1.1	173707		0	Other	Other	43.106	38.6	-	Unknown:NC_003157.5/AY050245.2	56	56	2001/10/07	2022/06/05	Complete Genome
Sinorhizobium phage PBC5	179237		0	Other	Other	57.416	61.5	bacteria	Unknown:NC_003324.1/AF448724.1	60	60	2001/12/20	2021/10/11	Complete Genome
Helicoverpa zea single nucleopolyhedrovirus	10468		0	Other	Baculoviridae	130.89	39.1	invertebrates	KJ004000.1	139	139	2014/03/21	2014/03/26	Complete Genome
Soybean crinkle leaf virus	85753		0	Other	Geminiviridae	2.737	42.8	land plants	DNA A:NC_003357.1/AB050781.1	8	8	2002/01/05	2018/08/13	Complete Genome
Tobacco vein clearing virus	107324		0	Other	Caulimoviridae	7.767	27.2	land plants	Unknown:NC_003378.1/AF190123.1	4	4	1999/11/15	2018/08/13	Complete Genome
Miscanthus streak virus - [91]	268776		0	Other	Geminiviridae	2.672	50.7	land plants	Unknown:NC_003379.1/D01030.1	5	5	1993/04/29	2018/08/13	Complete Genome
Human gammaherpesvirus 8	37296		0	Other	Orthoherpesviridae	137.969	53.8	human,vertebrates	Unknown:NC_009333.1/AF148805.2	96	86	1999/08/02	2019/06/04	Complete Genome
Staphylococcus prophage phiPV83	129009		0	Other	Other	45.636	33.5	bacteria	Unknown:NC_002486.1/AB044554.1	65	65	2000/07/04	2021/10/11	Complete Genome
Mycoplasma phage P1	2905920		0	Other	Other	11.66	26.8	bacteria	Unknown:NC_002515.1/AF246223.1	11	11	2000/08/22	2022/01/06	Complete Genome
Staphylococcus phage phiSLT	2952367		0	Other	Other	42.942	33.3	bacteria	Unknown:NC_002661.2/AB045978.2	61	61	2001/02/07	2022/06/15	Complete Genome
Spodoptera litura nucleopolyhedrovirus	46242		0	Other	Baculoviridae	139.342	42.8	invertebrates	Unknown:NC_003102.1/AF325155.1	141	141	2001/09/11	2018/08/13	Complete Genome
Lactococcus phage bIL311	151534		0	unclassified phages	unclassified	14.51	34.2	bacteria	Unknown:NC_002670.1/AF323672.1	22	22	2001/02/15	2021/10/11	Complete Genome
Staphylococcus phage phiETA	2993860		0	Other	Other	43.081	35.4	bacteria	Unknown:NC_003288.1/AP001553.1	66	66	2000/07/04	2021/10/11	Complete Genome
Rice yellow mottle virus satellite	195056		0	Satellites	unclassified	0.22	63.6	-	Unknown:NC_003380.1/AF039909.1	2	1	1998/01/10	2018/08/13	Complete Genome
Citrus yellow mosaic virus	174178		0	Other	Caulimoviridae	7.559	43.6	land plants	Unknown:NC_003382.1/AF347695.1	6	6	2001/10/25	2018/08/13	Complete Genome
Mycobacterium phage TM4	88870		0	Other	Other	52.797	68.1	bacteria	Unknown:NC_003387.1/AF068845.1	89	89	1999/02/24	2020/12/20	Complete Genome
Swinepox virus	10276		0	Other	Poxviridae	146.454	27.4	vertebrates	Unknown:NC_003389.1/AF410153.1	150	150	2002/01/31	2020/12/20	Complete Genome
Spodoptera exigua multiple nucleopolyhedrovirus	10454		0	Other	Baculoviridae	135.611	43.8	invertebrates	Unknown:NC_002169.1/AF169823.1	142	139	1999/12/29	2018/08/13	Complete Genome
Camelpox virus	28873		0	Other	Poxviridae	205.719	33.2	human,vertebrates	Unknown:NC_003391.1/AF438165.1	211	211	2002/02/04	2020/12/20	Complete Genome
Methanobacterium phage psiM2	77048		0	Other	Leisingerviridae	26.111	46.3	archaea	Unknown:NC_001902.1/AF065411.1	32	32	1998/06/24	2021/10/11	Complete Genome
Spiroplasma phage 4	2928746		0	Other	Microviridae	4.421	32.1	bacteria	Unknown:NC_003438.1/M17988.1	9	9	1993/08/03	2022/03/24	Complete Genome
Enterobacteria phage SfV	55884		0	Other	Other	37.074	50.8	bacteria	Unknown:NC_003444.1/U82619.2	53	53	1997/10/04	2021/10/11	Complete Genome
Propionibacterium phage B5	189836		0	Other	Paulinoviridae	5.804	64.3	bacteria	Unknown:NC_003460.1/AF428260.1	10	10	2002/03/21	2018/08/13	Complete Genome
Atkinsonella hypoxylon virus	37961		0	Other	Partitiviridae	4.315	40.4276	fungi	1:NC_003470.1/L39125.1; 2:NC_003471.1/L39126.1	2	2	1995/01/27	2018/08/13	Complete Genome
Bean calico mosaic virus	31602		0	Other	Geminiviridae	5.175	41.1617	land plants	DNA A:NC_003504.1/AF110189.1; DNA B:NC_003505.1/AF110190.1	7	7	1999/04/04	2018/08/13	Complete Genome
Clostridium phage phi3626	190478		0	Other	Other	33.507	28.4	bacteria	Unknown:NC_003524.1/AY082070.1	50	50	2002/04/02	2021/10/11	Complete Genome
Mamestra configurata nucleopolyhedrovirus A	207830		0	Other	Baculoviridae	155.06	41.7	invertebrates	Unknown:NC_003529.1/U59461.2	169	169	1997/03/29	2018/08/13	Complete Genome
Cereal yellow dwarf virus-RPV satellite RNA	191032		0	Satellites	unclassified	0.322	50	-	Unknown:NC_003533.1/M63666.1	-	-	1991/07/31	2018/08/13	Complete Genome
Eupatorium yellow vein virus-[SOJ3]	335404		0	Other	Geminiviridae	2.778	43.1	land plants	DNA A:NC_038879.1/AJ438937.1	6	6	2003/01/06	2018/08/24	Complete Genome
Honeysuckle yellow vein mosaic virus	180587		0	Other	Geminiviridae	2.757	43.8	land plants	DNA A:NC_003609.1/AB020781.1	6	6	2000/08/01	2018/08/13	Complete Genome
Milk vetch dwarf virus	67585		0	Other	Nanoviridae	7.911	39.5075	land plants	DNA C:NC_003641.1/AB000923.1; DNA 5:NC_003642.1/AB000924.1; DNA 6:NC_003643.1/AB000925.1; DNA 7:NC_003644.1/AB000926.1; DNA 8:NC_003645.1/AB000927.1; DNA 9:NC_003646.1/AB009046.1; DNA 11:NC_003648.1/AB027511.1; DNA U4:NC_023626.1/AB255373.1	8	8	1998/10/27	2018/08/13	Complete Genome
Bhendi yellow vein mosaic virus	120168		0	Other	Geminiviridae	2.741	43.2	land plants	DNA A:NC_003418.1/AF241479.1	7	7	2000/04/13	2018/08/13	Complete Genome
Cowpox virus	10243		0	Other	Poxviridae	224.499	33.4	human,vertebrates	Unknown:NC_003663.2/AF482758.2	233	233	2002/04/16	2020/12/20	Complete Genome
Tomato chlorotic mottle virus	172391		0	Other	Geminiviridae	5.195	41.1255	land plants	DNA A:NC_003664.1/AF490004.1; DNA B:NC_003665.1/AF491306.1	7	7	2002/04/15	2018/08/13	Complete Genome
Sugarcane streak virus	10836		0	Other	Geminiviridae	2.758	50.7	land plants	Unknown:NC_003744.1/M82918.1	3	3	1993/08/03	2018/08/13	Complete Genome
Spiroplasma phage C74	185959		0	Other	Plectroviridae	7.768	23.2	bacteria	Unknown:NC_003793.1/U28974.1	13	13	1996/01/01	2018/08/13	Complete Genome
South African cassava mosaic virus	63723		0	Other	Geminiviridae	5.56	44.9115	land plants	DNA A:NC_003803.1/AF155806.1; DNA B:NC_003804.1/AF155807.2	8	8	2000/02/20	2018/08/13	Complete Genome
Watermelon chlorotic stunt virus	35341		0	Other	Geminiviridae	5.498	47.3996	land plants	DNA A:NC_003708.1/AJ012081.1; DNA B:NC_003709.1/AJ012082.1	8	8	2000/12/13	2018/08/13	Complete Genome
Subterranean clover stunt virus	36772		0	Other	Nanoviridae	7.989	38.4045	land plants	DNA R:MK035728.1; DNA S:MK035729.1; DNA C:MK035730.1; DNA M:MK035731.1; DNA N:MK035732.1; DNA U1:MK035733.1; DNA U2:MK035734.1; DNA U4:MK035735.1	8	8	2019/02/15	2019/02/20	Complete Genome
Tobacco yellow dwarf virus	10830		0	Other	Geminiviridae	2.58	43.4	land plants	Unknown:NC_003822.1/M81103.1	4	4	1993/08/03	2018/08/13	Complete Genome
Tomato golden mottle virus	223342		0	Other	Geminiviridae	5.172	41.8625	land plants	DNA B:NC_008057.1/DQ406674.1; DNA A:NC_008058.1/DQ520943.1	7	7	2006/03/25	2018/08/13	Complete Genome
Chino del tomate virus	47838		0	Other	Geminiviridae	5.213	45.019	land plants	DNA A:NC_003830.1/AF101476.1; DNA B:NC_003831.1/AF101478.1	7	7	1999/03/04	2018/08/13	Complete Genome
Solanum nodiflorum mottle virus satellite RNA	195061		0	Satellites	unclassified	0.377	56.2	-	Unknown:NC_003850.1/J02386.1	-	-	1990/06/15	2018/08/13	Complete Genome
Dicliptera yellow mottle virus	94700		0	Other	Geminiviridae	2.608	40.4	land plants	DNA A:AJ549960.1	4	4	2003/03/14	2005/04/15	Complete Genome
Melon chlorotic leaf curl virus-[Guatemala]	223286		0	Other	Geminiviridae	5.3	42.3036	land plants	DNA A:NC_004732.1/AF325497.1; DNA B:NC_028138.1/AF325498.2	6	6	2001/08/02	2018/08/13	Complete Genome
Cabbage leaf curl virus	51336		0	Other	Geminiviridae	5.096	42.7837	land plants	chromosome DNA A:NC_003866.1/U65529.2; chromosome DNA B:NC_003887.1/U65530.2	8	7	1996/11/01	2018/08/13	Complete Genome
Tomato mosaic Havana virus-[Quivican]	223357		0	Other	Geminiviridae	5.206	43.6608	land plants	DNA A:NC_003867.1/Y14874.1; DNA B:NC_003868.1/Y14875.1	7	7	1998/09/04	2018/08/13	Complete Genome
Tobacco ringspot virus satellite RNA	31504		0	Satellites	unclassified	0.359	54.9	invertebrates	Unknown:NC_003889.1/M14879.1	-	-	1989/06/15	2018/08/13	Complete Genome
Tomato leaf curl Bangalore virus	220608		0	Other	Geminiviridae	2.749	42.3	land plants	DNA A:NC_003891.1/Z48182.1	6	6	1995/08/14	2018/08/13	Complete Genome
Tomato leaf curl virus	28350		0	Other	Geminiviridae	2.766	43.6	land plants	DNA A:NC_003896.1/S53251.1	6	6	1993/05/08	2018/08/13	Complete Genome
Tomato leaf curl Karnataka virus	220932		0	Other	Geminiviridae	2.759	42.5	land plants	DNA A:NC_003897.1/U38239.1	6	6	1995/10/24	2018/08/13	Complete Genome
Tomato leaf curl Taiwan virus	196093		0	Other	Geminiviridae	2.739	41.9	land plants	DNA A:NC_003898.1/U88692.1	6	6	1997/06/12	2018/08/13	Complete Genome
Velvet tobacco mottle virus Satellite RNA	196095		0	Satellites	unclassified	0.366	55.7	land plants	Unknown:NC_003906.1/J02439.1	-	-	1987/05/20	2018/08/13	Complete Genome
Psittacus erithacus papillomavirus 1	2773288		0	Other	Papillomaviridae	7.304	49.3	vertebrates	Unknown:NC_003973.1/AF502599.1	6	6	2002/06/02	2020/11/20	Complete Genome
Sheeppox virus	10266		0	Other	Poxviridae	149.955	25	vertebrates	Unknown:NC_004002.1/AY077832.1	148	148	2002/06/05	2020/12/20	Complete Genome
Goatpox virus Pellor	376852		0	Other	Poxviridae	149.599	25.3	vertebrates	Unknown:NC_004003.1/AY077835.1	150	150	2002/06/05	2020/12/20	Complete Genome
Ovine adenovirus 7	114430		0	Other	Adenoviridae	29.576	33.6	vertebrates	Unknown:NC_004037.2/U40839.3	44	30	1996/12/28	2020/12/20	Complete Genome
Bean golden mosaic virus	10839		0	Other	Geminiviridae	5.197	39.5135	land plants	DNA A:NC_004042.1/M88686.1; DNA B:NC_004043.1/M88687.1	6	6	1992/03/17	2018/08/13	Complete Genome
Bean golden yellow mosaic virus-[Dominican Republic]	222445		0	Other	Geminiviridae	5.255	39.7193	land plants	DNA A:NC_038791.1/L01635.1; DNA B:NC_038790.1/L01636.1	5	5	1992/09/11	2018/08/25	Complete Genome
Satellites of Trichomonas vaginalis T1 virus	198608		0	Satellites	unclassified	0.497	48.1	protozoa	Unknown:NC_004048.1/U15991.1	1	-	1995/09/14	2018/08/13	Complete Genome
Phthorimaea operculella granulovirus	192584		0	Other	Baculoviridae	119.217	35.7	invertebrates	Unknown:NC_004062.1/AF499596.1	130	130	2002/07/01	2018/08/13	Complete Genome
Mycobacterium phage D29	2905674		0	Other	Other	49.127	63.5	bacteria	NC_001900.2/AF022214.2	82	77	1998/06/02	2021/12/22	Complete Genome
Escherichia phage Lambda	2681611		0	Other	Other	48.502	49.9	bacteria	Unknown:NC_001416.1/J02459.1	92	73	1993/04/28	2021/10/11	Complete Genome
Etapapillomavirus 1	197771		0	Other	Papillomaviridae	7.729	47.7	vertebrates	Unknown:NC_004068.1/AY057109.1	6	6	2002/07/10	2018/08/13	Complete Genome
Hollyhock leaf crumple virus	199587		0	Other	Geminiviridae	2.755	43	land plants	DNA A:NC_004071.1/AY036009.1	6	6	2002/01/08	2018/08/13	Complete Genome
Natrialba phage PhiCh1	114777	PRJNA517034	517034	Other	Vertoviridae	58.487	61.9	archaea	NC_054954.1/MK450543.1	94	94	2019/03/05	2021/10/11	Complete Genome
Hollyhock leaf crumple virus satellite DNA	169696		0	Satellites	unclassified	0.741	39.1	land plants	Unknown:NC_004092.1/AF397214.1	-	-	2002/08/02	2018/08/13	Complete Genome
Okra leaf curl betasatellite [India:Munthal:EL38:2006]	908121		0	Other	Tolecusatellitidae	1.352	37.9	land plants	GU111963.1	1	1	2010/11/19	2012/05/18	Complete Genome
Pepper golden mosaic virus	223301		0	Other	Geminiviridae	5.208	44.0052	land plants	DNA B:NC_004096.1/AF499442.1; DNA A:NC_004101.1/U57457.1	6	6	1996/06/12	2018/08/13	Complete Genome
Ectromelia virus	12643		0	Other	Poxviridae	209.771	33.2	human,vertebrates	Unknown:NC_004105.1/AF012825.2	173	173	1999/01/01	2021/10/11	Complete Genome
Woodchuck hepatitis virus	35269		0	Other	Hepadnaviridae	3.323	44.5	vertebrates	Unknown:NC_004107.1/M18752.1	4	4	1993/08/03	2018/08/13	Complete Genome
Papaya leaf curl virus	53260		0	Other	Geminiviridae	2.746	40.9	land plants	DNA A:NC_004147.1/Y15934.1	7	7	1998/01/28	2018/08/13	Complete Genome
Tomato leaf curl Vietnam virus	208177		0	Other	Geminiviridae	2.745	42.7	land plants	DNA A:NC_004153.1/AF264063.1	6	6	2001/06/02	2018/08/13	Complete Genome
Heliothis zea nudivirus	29250		0	Other	Nudiviridae	228.089	41.9	invertebrates	AF451898.1	154	154	2002/08/30	2002/09/04	Complete Genome
Bacillus phage B103	2994042		0	Other	Salasmaviridae	18.63	37.7	bacteria	Unknown:NC_004165.1/X99260.1	17	17	1996/07/13	2021/10/11	Complete Genome
Bacillus phage phi105	10717		0	Other	Other	39.318	42.7	bacteria	NC_048631.1/HM072038.1	52	52	2010/04/22	2021/10/11	Complete Genome
Pepper leaf curl Bangladesh virus	223305		0	Other	Geminiviridae	2.753	44.5	land plants	DNA A:NC_004192.1/AF314531.1	6	6	2001/02/11	2018/08/13	Complete Genome
Galleria mellonella densovirus	37138		0	Other	Parvoviridae	6.039	36.4	invertebrates	Unknown:NC_004286.1/L32896.1	2	7	1994/10/01	2018/08/13	Complete Genome
Casphalia extranea densovirus	180586		0	Other	Parvoviridae	5.002	37.8	-	Unknown:NC_004288.1/AF375296.1	3	3	2002/01/01	2018/08/13	Complete Genome
Planococcus citri densovirus	159153		0	Other	Parvoviridae	5.38	37.6	invertebrates	Unknown:NC_004289.1/AY032882.1	4	4	2002/01/16	2018/08/13	Complete Genome
Human erythrovirus V9	72197		0	Other	Parvoviridae	5.028	42.1	human	Unknown:NC_004295.1/AJ249437.1	6	6	2001/09/30	2018/08/13	Complete Genome
Lactococcus phage r1t	43685		0	Other	Other	33.35	35.5	bacteria	Unknown:NC_004302.1/U38906.1	50	50	1996/06/05	2022/06/05	Complete Genome
Streptococcus phage 01205	2681626		0	Other	Aliceevansviridae	43.075	38.3	bacteria	Unknown:NC_004303.1/U88974.1	57	57	1997/09/30	2021/10/11	Complete Genome
Vibrio phage VSKK	180503		0	Other	Inoviridae	6.834	43.5	bacteria	AF452449.2	-	6	2001/12/12	2003/08/11	Complete Genome
Salmonella phage ST64B	175950		0	Other	Other	40.149	51	bacteria	Unknown:NC_004313.1/AY055382.1	56	56	2002/09/30	2021/10/11	Complete Genome
Salmonella phage ST64T	2905963		0	Other	Other	40.679	47.5	bacteria	Unknown:NC_004348.1/AY052766.1	65	65	2002/10/22	2022/01/06	Complete Genome
Haemophilus phage HP2	2932882		0	Other	Peduoviridae	31.508	39.9	bacteria	Unknown:NC_003315.1/AY027935.1	37	37	2001/04/22	2022/04/07	Complete Genome
Ageratum yellow vein Singapore alphasatellite	915293		0	Other	Alphasatellitidae	1.36	40	land plants	Unknown:NC_003414.1/AJ416153.1	1	1	2002/02/14	2018/08/13	Complete Genome
Taro bacilliform virus	178354		0	Other	Caulimoviridae	7.458	39.3	land plants	Unknown:NC_004450.1/AF357836.1	3	3	2002/11/28	2018/08/13	Complete Genome
Vibrio phage VHML	207597		0	Other	Other	43.198	50.6	bacteria	Unknown:NC_004456.1/AY133112.1	57	57	2002/12/14	2021/10/11	Complete Genome
Tomato leaf curl Gujarat virus-[Pune:2008]	866534		0	Other	Geminiviridae	2.76	43.3	land plants	DNA-A:HM625838.1	7	7	2010/07/22	2013/01/28	Complete Genome
Tomato yellow leaf curl Malaga virus	219744		0	Other	Geminiviridae	2.782	41	land plants	DNA A:NC_004569.1/AF271234.1	6	6	2001/12/27	2018/08/13	Complete Genome
Cotton leaf curl Alabad virus	222456		0	Other	Geminiviridae	2.744	42.7	land plants	DNA A:NC_004582.1/AJ002455.1	6	6	1998/03/31	2018/08/13	Complete Genome
Cotton leaf curl Kokhran virus	222464		0	Other	Geminiviridae	2.748	43.1	land plants	DNA A:NC_004583.1/AJ002449.1	6	6	1998/03/31	2018/08/13	Complete Genome
Cotton leaf curl Multan virus	223252		0	Other	Geminiviridae	2.754	43.1	land plants	DNA A:NC_003199.1/AF363011.1	6	6	2001/06/20	2018/08/13	Complete Genome
Tomato leaf curl New Delhi virus	223347		0	Other	Geminiviridae	5.435	42.5111	land plants	DNA A:NC_004611.1/U15015.2; DNA B:NC_004612.1/U15017.2	10	10	1994/09/28	2018/08/13	Complete Genome
Tomato leaf curl Laos virus	223345		0	Other	Geminiviridae	2.748	43.3	land plants	DNA A:NC_004613.1/AF195782.1	6	6	1999/10/26	2018/08/13	Complete Genome
Tomato leaf curl Bangladesh virus	223344		0	Other	Geminiviridae	2.761	42.9	land plants	DNA A:NC_004614.1/AF188481.1	6	6	1999/11/01	2018/08/13	Complete Genome
Staphylococcus phage phi 11	2681609		0	Other	Other	43.604	34.5	bacteria	Unknown:NC_004615.1/AF424781.1	53	53	2002/02/26	2021/10/11	Complete Genome
Staphylococcus phage phi 12	2905946		0	Other	Other	44.97	33.3	bacteria	Unknown:NC_004616.1/AF424782.1	49	49	2002/02/26	2022/01/06	Complete Genome
Staphylococcus phage phi 13	2992645		0	Other	Other	42.722	33.5	bacteria	Unknown:NC_004617.1/AF424783.1	49	49	2002/02/26	2021/10/11	Complete Genome
Ageratum yellow vein Taiwan virus	222441		0	Other	Geminiviridae	2.734	40.9	land plants	DNA A:NC_004627.1/AF307861.1	6	6	2000/11/06	2018/08/13	Complete Genome
Chilli leaf curl virus	172278		0	Other	Geminiviridae	2.754	43.9	land plants	DNA A:NC_004628.1/AF336806.1	6	6	2001/07/02	2018/08/13	Complete Genome
Pseudomonas phage phiKZ	2905945		0	Other	Other	280.334	36.8	bacteria	Unknown:NC_004629.1/AF399011.1	376	369	2002/02/28	2021/10/11	Complete Genome
Sida golden yellow vein virus-[Jamaica:Liguanea2:2008]	929766		0	Other	Geminiviridae	5.15	44.1763	land plants	DNA A:NC_004635.2/HQ009519.1; DNA B:NC_014799.1/HQ009520.1	6	6	2003/03/26	2018/08/13	Complete Genome
Sida mottle virus	191460		0	Other	Geminiviridae	2.668	46.8	land plants	DNA A:NC_004637.1/AY090555.1	6	6	2002/04/17	2018/08/13	Complete Genome
Potato yellow mosaic Trinidad virus	223308		0	Other	Geminiviridae	5.117	43.6661	land plants	DNA A:NC_004638.1/AF039031.1; DNA B:NC_004644.1/AF039032.1	7	7	1998/04/02	2018/08/13	Complete Genome
Sweet potato leaf curl Georgia virus	225752		0	Other	Geminiviridae	2.773	44.1	land plants	DNA A:NC_004640.1/AF326775.1	6	6	2002/01/31	2018/08/13	Complete Genome
Malvastrum yellow vein virus	222475		0	Other	Geminiviridae	2.731	44	land plants	DNA A:NC_004634.1/AJ457824.1	6	6	2002/04/25	2018/08/13	Complete Genome
Rhynchosia golden mosaic virus	117198		0	Other	Geminiviridae	5.155	42.5175	land plants	DNA B:NC_010293.1/DQ356429.1; DNA A:NC_010294.1/EU339936.1	7	7	2006/03/15	2018/08/13	Complete Genome
Tobacco leaf curl Japan virus-[JP2]	223333		0	Other	Geminiviridae	2.764	42.8	land plants	AB055008.1	6	6	2002/03/21	2009/01/10	Complete Genome
Sida golden mosaic Costa Rica virus	223313		0	Other	Geminiviridae	5.192	45.3017	-	DNA A:NC_004657.1/X99550.1; DNA B:NC_004658.1/X99551.1	7	7	1996/08/14	2018/08/13	Complete Genome
Sida golden mosaic Honduras virus	223316		0	Other	Geminiviridae	5.192	45.9	land plants	DNA A:NC_004659.1/Y11097.1; DNA B:NC_004660.1/Y11098.1	7	7	1997/02/18	2018/08/13	Complete Genome
Sida yellow vein virus	223321		0	Other	Geminiviridae	5.205	46.3524	land plants	DNA A:NC_004661.1/Y11099.1; DNA B:NC_004662.1/Y11100.1	7	7	1997/02/18	2018/08/13	Complete Genome
Pseudomonas phage gh-1	197783		0	Other	Autographiviridae	37.359	57.4	bacteria	NC_004665.1/AF493143.1	42	42	2003/03/26	2021/10/11	Complete Genome
Okra yellow vein mosaic virus	227137		0	Other	Geminiviridae	2.739	43.5	land plants	DNA A:NC_004673.1/AJ002451.1	6	6	1998/03/31	2018/08/13	Complete Genome
Tomato curly stunt virus	128941		0	Other	Geminiviridae	2.766	44.3	land plants	DNA A:NC_004675.1/AF261885.2	5	5	2000/08/02	2018/08/13	Complete Genome
Staphylococcus phage phi44AHJD	2679897		0	Other	Rountreeviridae	16.784	29.6	bacteria	Unknown:NC_004678.1/AF513032.1	21	21	2003/03/31	2021/10/11	Complete Genome
Staphylococcus phage P68	204090		0	Other	Rountreeviridae	18.227	29.3	bacteria	Unknown:NC_004679.1/AF513033.1	22	22	2003/03/31	2021/10/11	Complete Genome
Mycobacterium phage Cjw1	2907830		0	Other	Other	75.931	63.1	bacteria	Unknown:NC_004681.1/AY129331.1	142	141	2003/04/01	2022/01/04	Complete Genome
Mycobacterium phage Che9c	2907832		0	Other	Other	57.05	65.4	bacteria	Unknown:NC_004683.1/AY129333.1	85	84	2003/04/01	2022/01/04	Complete Genome
Mycobacterium phage Corndog	2907833		0	Other	Other	69.777	65.4	bacteria	Unknown:NC_004685.1/AY129335.1	122	122	2003/04/01	2022/01/04	Complete Genome
Mycobacterium phage Omega	2907835		0	Other	Other	110.865	61.4	bacteria	Unknown:NC_004688.1/AY129338.1	239	237	2003/04/01	2022/01/04	Complete Genome
Mycobacterium phage Barnyard	205880		0	Other	Other	70.797	57.3	bacteria	Unknown:NC_004689.1/AY129339.1	109	109	2003/04/01	2022/05/26	Complete Genome
Mycobacterium phage Bxz2	2907831		0	Other	Other	50.913	64.2	bacteria	NC_004682.2/AY129332.2	89	86	2003/04/01	2022/01/04	Complete Genome
Streptomyces phage phiBT1	3047527		0	Other	Other	41.831	62.8	bacteria	Unknown:NC_004664.2/AJ550940.2	56	55	2003/03/25	2021/10/11	Complete Genome
Vibrio phage VGJ	223524		0	Other	Inoviridae	7.542	43.4	bacteria	Unknown:NC_004736.1/AY242528.1	13	13	2003/04/15	2018/08/13	Complete Genome
Yersinia phage L-413C	2992578		0	Other	Peduoviridae	30.728	52.1	bacteria	Unknown:NC_004745.1/AY251033.1	40	40	2003/04/20	2021/10/11	Complete Genome
Lactococcus phage P335	354260		0	Other	Other	33.613	35.5	bacteria	DQ838728.1	-	50	2006/09/08	2008/09/10	Complete Genome
Budgerigar fledgling disease virus - 1	133789		0	Other	Polyomaviridae	4.981	48.5	vertebrates	Unknown:NC_004764.2/AF241168.1	6	9	2000/08/08	2018/08/13	Complete Genome
Salmonella phage epsilon15	215158		0	Other	Other	39.672	50.8	bacteria	Unknown:NC_004775.2/AY150271.2	51	51	2003/04/30	2021/10/11	Complete Genome
Goose hemorrhagic polyomavirus	208491		0	Other	Polyomaviridae	5.256	48.1	vertebrates	Unknown:NC_004800.1/AY140894.1	6	6	2003/05/07	2018/08/13	Complete Genome
Enterobacteria phage BP-4795	196242		0	Other	Other	57.93	50.6	bacteria	Unknown:NC_004813.1/AJ556162.1	85	85	2003/05/23	2021/10/11	Complete Genome
Streptococcus phage C1	2907838		0	Other	Rountreeviridae	16.687	34.6	bacteria	Unknown:NC_004814.1/AY212251.1	20	20	2003/05/21	2022/01/04	Complete Genome
Methanothermobacter phage psiM100	173824		0	Other	Leisingerviridae	31.007	45.7	archaea	Unknown:NC_002628.3/AF301375.1	37	37	2000/12/13	2021/10/11	Complete Genome
Luffa yellow mosaic virus	207240		0	Other	Geminiviridae	5.455	41.9582	land plants	DNA A:NC_004824.1/AF509739.1; DNA B:NC_004825.1/AF509740.1	8	8	2003/06/02	2018/08/13	Complete Genome
Tomato leaf curl Sri Lanka virus	223352		0	Other	Geminiviridae	2.756	42	land plants	DNA A:NC_004647.1/AF274349.1	6	6	2000/07/04	2018/08/13	Complete Genome
Tomato leaf curl Malaysia virus	223346		0	Other	Geminiviridae	2.754	43.2	-	DNA A:NC_004648.1/AF327436.1	6	6	2001/03/07	2018/08/13	Complete Genome
Salmonella phage SP6	2907955		0	Other	Autographiviridae	43.769	47.2	bacteria	Unknown:NC_004831.2/AY288927.2	52	52	2003/06/07	2022/01/06	Complete Genome
Xanthomonas phage Xp10	2907956		0	Other	Other	44.373	52	bacteria	Unknown:NC_004902.1/AY299121.1	60	60	2003/06/16	2022/01/06	Complete Genome
Escherichia Stx1 converting phage	194948		0	Other	Other	59.866	49.7	bacteria	Unknown:NC_004913.3/AP005153.1	166	167	2003/06/19	2021/10/11	Chromosome
Streptococcus phage SM1	157924		0	Other	Other	34.692	39.2	bacteria	Unknown:NC_004996.1/AY007505.3	56	56	2000/10/10	2021/10/11	Complete Genome
Tomato leaf curl Java virus	263001		0	Other	Geminiviridae	2.752	42.5	land plants	DNA A:NC_005031.1/AB100304.1	6	6	2003/01/21	2018/08/13	Complete Genome
Adoxophyes orana granulovirus	170617		0	Other	Baculoviridae	99.657	34.5	invertebrates	Unknown:NC_005038.1/AF547984.1	119	119	2003/07/11	2018/08/13	Complete Genome
Escherichia phage RB49	50948		0	Other	Straboviridae	164.018	40.4	bacteria	Unknown:NC_005066.1/AY343333.1	279	279	2003/07/30	2021/10/11	Complete Genome
Cryptophlebia leucotreta granulovirus	35254		0	Other	Baculoviridae	110.907	32.4	invertebrates	Unknown:NC_005068.1/AY229987.1	129	128	2003/08/11	2018/08/13	Complete Genome
Sugarcane streak Reunion virus	78395		0	Other	Geminiviridae	2.735	52	land plants	Unknown:NC_004755.1/AF072672.1	4	4	1999/08/15	2018/08/13	Complete Genome
Mycobacterium phage Rosebush	205874		0	Other	Other	67.48	69	bacteria	Unknown:NC_004684.1/AY129334.1	90	90	2003/04/01	2021/12/01	Complete Genome
Burkholderia phage BcepNazgul	242861		0	Other	Casjensviridae	57.455	60.6	bacteria	Unknown:NC_005091.2/AY357582.2	73	73	2003/09/01	2020/12/20	Complete Genome
Ralstonia phage p12J	247080		0	Other	Inoviridae	7.118	57	bacteria	Unknown:NC_005131.2/AY374414.2	9	9	2003/10/06	2018/08/13	Complete Genome
Tomato leaf curl Philippines virus	96054		0	Other	Geminiviridae	2.755	41.3	land plants	DNA A:NC_005032.1/AB050597.1	6	6	2002/12/07	2018/08/13	Complete Genome
Roseobacter phage SIO1	2905867		0	Other	Zobellviridae	39.898	46.2	bacteria	Unknown:NC_002519.1/AF189021.1	32	32	2000/08/30	2022/01/06	Complete Genome
Mycobacterium phage Bxz1	205877		0	Other	Other	156.102	64.8	bacteria	Unknown:NC_004687.1/AY129337.1	253	225	2003/04/01	2021/12/01	Complete Genome
Escherichia phage Stx2 II	194949		0	Other	Other	62.706	49.9	bacteria	Unknown:NC_004914.3/AP005154.1	169	170	2003/06/19	2021/10/11	Chromosome
Bacillus phage Bam35c	236750		0	Other	Tectiviridae	14.935	39.7	bacteria	Unknown:NC_005258.1/AY257527.1	32	32	2003/07/08	2021/10/11	Complete Genome
Aeromonas phage Aeh1	2880362		0	Other	Straboviridae	233.234	42.8	bacteria	Unknown:NC_005260.1/AY266303.2	375	352	2003/04/30	2021/10/05	Complete Genome
Bovine alphaherpesvirus 5	35244		0	Other	Orthoherpesviridae	138.39	74.9	vertebrates	Unknown:NC_005261.3/AY261359.1	72	73	2003/08/18	2018/08/13	Complete Genome
Psittacid alphaherpesvirus 1	50294		0	Other	Orthoherpesviridae	163.025	60.9	vertebrates	Unknown:NC_005264.1/AY372243.1	77	77	2003/09/08	2018/08/13	Complete Genome
Lactobacillus phage phig1e	52979		0	Other	Other	42.259	43.1	bacteria	Unknown:NC_004305.1/X98106.1	60	60	1997/04/03	2021/10/11	Complete Genome
Vibrio phage VpV262	2907796		0	Other	Zobellviridae	46.012	49.5	bacteria	Unknown:NC_003907.2/AY095314.2	67	67	2002/05/21	2022/01/31	Complete Genome
Sulfolobus spindle-shaped virus 2	244590		0	Other	Fuselloviridae	14.796	38.5	archaea	Unknown:NC_005265.1/AY370762.1	34	34	2003/09/05	2021/10/11	Complete Genome
Adeno-associated virus - 3	46350		0	Other	Parvoviridae	4.726	53.9	human,vertebrates	Unknown:NC_001729.1/U48704.1	2	2	1996/07/11	2018/08/13	Complete Genome
Blattella germanica densovirus 1	220638		0	Other	Parvoviridae	5.335	39.6	-	Unknown:NC_005041.2/AY189948.2	6	6	2003/02/16	2018/08/13	Complete Genome
Aeromonas phage 44RR2.8t	2907963		0	Other	Straboviridae	173.591	43.9	bacteria	Unknown:NC_005135.1/AY375531.1	269	252	2003/09/15	2022/01/31	Complete Genome
Pseudomonas phage PaP3	2905964		0	Other	Other	45.503	52.2	-	Unknown:NC_004466.2/AY078382.2	76	72	2002/12/30	2022/01/06	Complete Genome
Salmonella phage FelixO1	77775		0	Other	Other	86.155	39	bacteria	Unknown:NC_005282.1/AF320576.1	149	127	2003/07/29	2021/10/11	Complete Genome
Callitrichine gammaherpesvirus 3	106331		0	Other	Orthoherpesviridae	149.696	49.3	vertebrates	Unknown:NC_004367.1/AF319782.2	73	72	2001/04/19	2018/08/13	Complete Genome
Mouse parvovirus 1	35340		0	Other	Parvoviridae	5.144	42.2	vertebrates	U12469.1	2	2	1994/08/06	1995/01/24	Complete Genome
Lambdapapillomavirus 2	35258		0	Other	Papillomaviridae	8.607	41.6	vertebrates	Unknown:NC_001619.1/D55633.1	7	7	1995/06/15	2018/08/13	Complete Genome
Human papillomavirus type 50	40539	14327	14327	Other	Papillomaviridae	7.184	36.8	human	NC_001691.1/U31790.1	7	7	1995/10/17	2018/08/13	Complete Genome
Molluscum contagiosum virus subtype 1	10280		0	Other	Poxviridae	190.289	63.4	human,vertebrates	Unknown:NC_001731.1/U60315.1	163	163	1996/08/15	2020/12/20	Complete Genome
Burkholderia phage phiE125	2883940		0	Other	Other	53.373	61.2	bacteria	Unknown:NC_003309.1/AF447491.1	71	71	2001/12/11	2021/10/13	Complete Genome
Lactococcus phage ul36	114416		0	Other	Other	36.798	35.8	bacteria	Unknown:NC_004066.1/AF349457.1	61	61	2002/07/06	2021/10/11	Complete Genome
Yersinia phage phiA1122	227720		0	Other	Autographiviridae	37.555	48.3	bacteria	NC_004777.1/AY247822.1	50	50	2003/05/01	2021/10/11	Complete Genome
Pseudomonas phage D3112	2907964		0	Other	Other	37.611	64.3	bacteria	Unknown:NC_005178.1/AY394005.1	55	55	2003/10/09	2022/01/06	Complete Genome
Burkholderia phage Bcep22	2883944		0	Other	Other	63.882	65.3	-	Unknown:NC_005262.3/AY349011.3	77	77	2003/08/24	2021/10/13	Complete Genome
Enterobacteria phage T3	10759		0	Other	Autographiviridae	38.209	49.9	-	NC_047864.1/KC960671.1	46	46	2013/05/20	2021/10/11	Complete Genome
Vibrio phage VSK	181604		0	Other	Inoviridae	6.882	43.7	bacteria	Unknown:NC_003327.2/AF453500.3	14	14	2001/12/20	2018/08/13	Complete Genome
Lactococcus phage bIL309	151537		0	Other	Other	36.949	35.7	bacteria	Unknown:NC_002668.1/AF323670.1	56	56	2001/02/15	2021/10/11	Complete Genome
Mycobacterium phage Che9d	2907834		0	Other	Other	56.275	60.9	-	Unknown:NC_004686.2/AY129336.2	111	111	2003/04/01	2022/05/26	Complete Genome
Xanthomonas phage XacF1	1463607		0	Other	Inoviridae	7.325	58.2	bacteria	AB910602.1	-	13	2014/07/18	2014/07/18	Complete Genome
Canarypox virus	44088		0	Other	Poxviridae	359.853	30.4	vertebrates	Unknown:NC_005309.1/AY318871.1	328	328	2003/12/19	2020/12/20	Complete Genome
Tomato leaf curl China virus	229636		0	Other	Geminiviridae	2.738	42.9	land plants	DNA A:NC_005320.1/AJ558118.1	6	6	2004/01/05	2018/08/13	Complete Genome
Dolichos yellow mosaic virus	333968		0	Other	Geminiviridae	2.761	44.8	land plants	DNA A:AY271891.1	6	6	2003/07/31	2004/01/01	Complete Genome
Salmonella phage PSP3	2907836		0	Other	Peduoviridae	30.636	52.8	bacteria	Unknown:NC_005340.1/AY135486.1	42	42	2003/10/07	2022/01/04	Complete Genome
Mythimna loreyi densovirus	185636		0	Other	Parvoviridae	6.034	37.9	invertebrates	Unknown:NC_005341.1/AY461507.1	2	7	2003/12/11	2018/08/13	Complete Genome
Pepper yellow vein Mali virus	260378		0	Other	Geminiviridae	2.786	44.1	land plants	DNA A:NC_005347.1/AY502935.1	6	6	2004/01/08	2018/08/13	Complete Genome
Tomato leaf curl Mali virus	260379		0	Other	Geminiviridae	2.773	41.9	land plants	DNA A:NC_005348.1/AY502936.1	6	6	2004/01/08	2018/08/13	Complete Genome
Lactobacillus prophage Lj928	139872		0	Other	Other	38.384	34.7	bacteria	Unknown:NC_005354.1/AY459533.1	50	50	2003/12/05	2021/10/11	Complete Genome
Lactobacillus prophage Lj965	139870		0	Other	Other	40.19	35.1	bacteria	Unknown:NC_005355.1/AY459535.1	46	46	2003/12/05	2021/10/11	Complete Genome
Staphylococcus phage 77	2992641		0	Other	Other	41.708	33.5	bacteria	Unknown:NC_005356.1/AY508486.1	69	69	2004/01/05	2021/10/12	Complete Genome
Bordetella phage BPP-1	2885909		0	Other	Other	42.493	65.4	bacteria	Unknown:NC_005357.1/AY029185.2	49	49	2001/06/01	2021/10/25	Complete Genome
Sulfolobus virus Ragged Hills	256994		0	Other	Fuselloviridae	16.473	37.5	archaea	Unknown:NC_005360.1/AY388628.1	37	37	2003/12/08	2021/10/12	Complete Genome
Sulfolobus virus Kamchatka 1	248496		0	Other	Fuselloviridae	17.385	38.7	archaea	Unknown:NC_005361.1/AY423772.1	31	31	2003/10/09	2021/10/11	Complete Genome
Horsegram yellow mosaic virus	263793		0	Other	Geminiviridae	5.405	42.1646	land plants	DNA A:NC_005635.1/AJ627904.1; DNA B:NC_005636.1/AJ627905.1	8	8	2004/02/18	2018/08/13	Complete Genome
Mycobacterium phage PG1	213236		0	Other	Other	68.999	66.5	bacteria	NC_005259.1/AF547430.1	100	100	2003/07/29	2021/12/01	Complete Genome
Bordetella phage BMP-1	263374		0	Other	Other	42.663	65.4	bacteria	AY526908.1	-	-	2004/03/04	2004/03/09	Complete Genome
Bordetella phage BIP-1	263375		0	Other	Other	42.638	65.4	bacteria	AY526909.1	-	-	2004/03/04	2004/03/09	Complete Genome
Tomato yellow leaf curl Kanchanaburi virus	266799		0	Other	Geminiviridae	5.504	39.35	land plants	DNA B:NC_005811.1/AF511528.1; DNA A:NC_005812.1/AF511529.1	8	8	2003/01/02	2018/08/13	Complete Genome
Euphorbia leaf curl virus	270117		0	Other	Geminiviridae	2.746	43.8	land plants	DNA A:NC_005319.1/AJ558121.1	6	6	2004/01/05	2018/08/13	Complete Genome
Sida micrantha mosaic virus - Rhombifolia [Bolivia:Cerro Fraile 2:2007]	932068		0	Other	Geminiviridae	5.317	46.1033	land plants	DNA A:HM585439.1; DNA B:HM585440.1	7	7	2011/01/10	2011/03/03	Complete Genome
Sclerophthora macrospora virus A	191289		0	Other	Other	5.886	50.3767	-	RNA 1:NC_005817.1/AB083060.1; RNA 2:NC_005818.1/AB083061.1; RNA 3:NC_005819.1/AB083062.1	3	3	2002/09/07	2018/08/13	Complete Genome
Lactococcus phage phiLC3	12390		0	Other	Other	32.172	35.5	bacteria	Unknown:NC_005822.1/AF242738.3	51	51	2001/02/13	2021/10/11	Complete Genome
Captovirus AFV1	235266		0	Other	Ungulaviridae	20.869	36.9	archaea	Unknown:NC_005830.1/AJ567472.1	40	40	2003/10/18	2020/12/20	Complete Genome
Ambystoma tigrinum virus	265294		0	Other	Iridoviridae	106.332	54	vertebrates	Unknown:NC_005832.1/AY150217.1	95	95	2003/10/20	2020/12/20	Complete Genome
Sugarcane streak Egypt virus - [Giza]	268785		0	Other	Geminiviridae	2.706	52.2	-	Unknown:NC_001868.1/AF037752.1	4	4	1998/01/26	2018/08/13	Complete Genome
Beet curly top virus	10840		0	Other	Geminiviridae	2.994	39.4	land plants	Unknown:NC_001412.1/	6	6	1993/04/28	2018/08/13	Complete Genome
Tomato chino La Paz virus	240492		0	Other	Geminiviridae	2.606	44.2	land plants	DNA A:NC_005843.1/AY339618.1	5	5	2003/08/08	2018/08/13	Complete Genome
Squash leaf curl Philippines virus	269277		0	Other	Geminiviridae	5.444	42.2584	land plants	DNA A:NC_005845.1/AB085793.1; DNA B:NC_005846.1/AB085794.1	7	7	2003/01/21	2018/08/13	Complete Genome
Tomato mosaic leaf curl virus	260908		0	Other	Geminiviridae	5.085	42.8124	land plants	DNA A:NC_005850.1/AY508991.1; DNA B:NC_005851.1/AY508992.1	7	7	2004/01/14	2018/08/13	Complete Genome
Tomato yellow margin leaf curl virus	260909		0	Other	Geminiviridae	5.118	40.9138	land plants	DNA A:NC_005852.2/AY508993.2; DNA B:NC_005853.2/AY508994.2	7	7	2004/01/19	2018/08/13	Complete Genome
Tomato leaf curl Sudan virus	270146		0	Other	Geminiviridae	2.779	41.3	land plants	DNA A:NC_005855.1/AY044137.1	6	6	2002/08/01	2018/08/13	Complete Genome
Pyrobaculum spherical virus	270161		0	Other	Globuloviridae	28.337	48.4	archaea	Unknown:NC_005872.1/AJ635161.1	48	48	2004/05/01	2020/12/20	Complete Genome
Burkholderia phage BcepMu	2881392		0	Other	Other	36.748	62.9	bacteria	Unknown:NC_005882.1/AY539836.1	53	53	2004/03/01	2021/10/07	Complete Genome
Pseudomonas phage PaP2	270673		0	Other	Fredfastierviridae	43.783	45.4	bacteria	Unknown:NC_005884.1/AY575774.1	58	58	2004/04/14	2020/12/20	Complete Genome
Actinoplanes phage phiAsp2	279303		0	Other	Other	58.638	70.4	bacteria	Unknown:NC_005885.1/AY576796.1	76	76	2004/05/26	2020/12/20	Complete Genome
Burkholderia phage BcepC6B	2883949		0	Other	Other	42.415	65.2	bacteria	Unknown:NC_005887.1/AY605181.1	46	46	2004/05/28	2021/10/13	Complete Genome
Bovine adeno-associated virus	256548		0	Other	Parvoviridae	4.693	53.8	vertebrates	Unknown:NC_005889.1/AY388617.1	2	2	2003/12/04	2018/08/13	Complete Genome
Vibrio phage VP5	260827		0	Other	Other	39.786	50.5	bacteria	Unknown:NC_005891.1/AY510084.1	48	48	2004/01/13	2021/10/15	Complete Genome
Neodiprion sertifer nucleopolyhedrovirus	111874		0	Other	Baculoviridae	86.462	33.8	invertebrates	Unknown:NC_005905.1/AY430810.1	90	90	2003/10/10	2018/08/13	Complete Genome
Villovirus Vf33	127509		0	Other	Inoviridae	7.965	45.7	bacteria	Unknown:NC_005948.1/AB012573.1	7	7	1998/10/06	2018/08/13	Complete Genome
Vibrio phage Vf12	127511		0	Other	Inoviridae	7.965	45.7	bacteria	NC_005949.1/AB012574.1	7	7	1998/10/06	2020/05/15	Complete Genome
Peanut chlorotic streak virus	35593		0	Other	Caulimoviridae	8.174	34.5	land plants	Unknown:NC_001634.1/U13988.1	4	4	1994/10/08	2018/08/13	Complete Genome
Lymantria dispar multiple nucleopolyhedrovirus	10449		0	Other	Baculoviridae	161.046	57.5	invertebrates	Unknown:NC_001973.1/AF081810.1	164	164	1998/11/03	2018/08/13	Complete Genome
Myxococcus phage Mx8	49964		0	Other	Other	49.534	67.7	bacteria	Unknown:NC_003085.1/AF396866.1	86	86	2001/08/23	2021/10/11	Complete Genome
Staphylococcus phage PVL	71366		0	Other	Other	41.401	33.6	bacteria	Unknown:NC_002321.1/AB009866.2	62	62	1998/07/25	2021/10/10	Complete Genome
Mirabilis mosaic virus	194445		0	Other	Caulimoviridae	7.857	38	-	Unknown:NC_004036.1/AF454635.1	7	7	2002/06/12	2018/08/13	Complete Genome
Mycobacterium phage Che8	2907829		0	Other	Other	59.472	61.3	bacteria	Unknown:NC_004680.2/AY129330.2	115	115	2003/04/01	2023/02/16	Complete Genome
Mycoplasma phage MAV1	75590		0	unclassified viruses	unclassified	15.644	29	bacteria	Unknown:NC_001942.1/AF074945.1	15	15	1998/09/02	2021/10/11	Complete Genome
Myxoma virus	10273		0	Other	Poxviridae	161.773	43.6	vertebrates	Unknown:NC_001132.2/AF170726.2	170	170	1999/12/04	2020/12/20	Complete Genome
Tomato leaf curl China betasatellite	278069		0	Other	Tolecusatellitidae	1.341	36.2	land plants	AJ420313.1	1	1	2003/01/20	2017/09/29	Complete Genome
Nanovirus-like particle	96892		0	Other	Alphasatellitidae	1.379	41.4	land plants	NC_039081.1/AJ512960.1	1	1	2004/06/25	2018/08/24	Complete Genome
Mycoplasma phage phiMFV1	280702		0	unclassified phages	unclassified	23.3	25.9	bacteria	AY583235.1	18	23	2004/06/28	2010/07/28	Complete Genome
Macroptilium yellow mosaic Florida virus	223284		0	Other	Geminiviridae	5.247	41.3701	-	DNA A:NC_004099.1/AY044135.1; DNA B:NC_004100.1/AY044136.1	7	7	2002/08/01	2018/08/13	Complete Genome
Tobacco leaf curl Kochi virus	223334		0	Other	Geminiviridae	2.76	42.6	land plants	DNA A:NC_004641.1/AB055009.1	6	6	2002/03/21	2018/08/13	Complete Genome
Sulfolobus turreted icosahedral virus 1	269145		0	Other	Turriviridae	17.663	36	archaea	Unknown:NC_005892.1/AY569307.1	36	36	2004/04/13	2021/10/10	Complete Genome
Gallid alphaherpesvirus 2	10390		0	Other	Orthoherpesviridae	177.874	44.1	vertebrates	Unknown:NC_002229.3/AF243438.1	87	85	2000/05/01	2018/08/13	Complete Genome
Panine betaherpesvirus 2	188763		0	Other	Orthoherpesviridae	241.087	61.7	vertebrates	Unknown:NC_003521.1/AF480884.1	169	169	2002/04/02	2018/08/13	Complete Genome
Burkholderia phage Bcep781	2883946		0	Other	Other	48.247	63.3	bacteria	Unknown:NC_004333.2/AF543311.2	66	66	2002/10/07	2021/10/13	Complete Genome
Human papillomavirus type 92	211787		0	Other	Papillomaviridae	7.461	40	human	Unknown:NC_004500.1/AF531420.1	7	7	2003/01/01	2018/08/13	Complete Genome
Squash mild leaf curl virus	223324		0	Other	Geminiviridae	5.19	43.4098	-	DNA A:NC_004645.1/AF421552.1; DNA B:NC_004646.1/AF421553.1	6	6	2002/02/25	2018/08/13	Complete Genome
Adoxophyes honmai nucleopolyhedrovirus	224399		0	Other	Baculoviridae	113.22	35.6	invertebrates	Unknown:NC_004690.1/AP006270.1	125	125	2003/04/01	2018/08/13	Complete Genome
Burkholderia phage Bcep1	2883943		0	Other	Other	48.177	63.6	bacteria	Unknown:NC_005263.2/AY369265.2	71	71	2003/09/10	2021/10/13	Complete Genome
Burkholderia phage phi1026b	2881399		0	Other	Other	54.865	60.7	bacteria	Unknown:NC_005284.1/AY453853.1	83	83	2003/11/25	2021/10/07	Complete Genome
Burkholderia phage Bcep43	2883945		0	Other	Other	48.024	63.4	bacteria	Unknown:NC_005342.2/AY368235.2	65	65	2004/01/13	2021/10/13	Complete Genome
Stachytarpheta leaf curl virus	202568		0	Other	Geminiviridae	2.749	42.1	land plants	DNA A:NC_004091.1/AJ495814.1	6	6	2002/07/30	2018/08/13	Complete Genome
Lactococcus phage bIL286	151536		0	Other	Other	41.834	35.3	bacteria	Unknown:NC_002667.1/AF323669.1	61	61	2001/02/15	2021/10/11	Complete Genome
Macroptilium mosaic Puerto Rico virus	223282		0	Other	Geminiviridae	5.186	39.0144	land plants	DNA A:NC_004097.1/AY044133.1; DNA B:NC_004098.1/AY044134.1	7	7	2002/08/01	2018/08/13	Complete Genome
Enterobacteria phage P4	10680		0	Other	Other	11.624	49.5	bacteria	Unknown:NC_001609.1/X51522.1	19	14	1990/04/17	2021/10/11	Complete Genome
Pseudomonas phage phiCTX	2993857		0	Other	Peduoviridae	35.58	62.6	bacteria	Unknown:NC_003278.1/AB008550.1	47	47	1998/12/28	2021/10/11	Complete Genome
Saimiriine gammaherpesvirus 2	10381		0	Other	Orthoherpesviridae	112.93	34.5	vertebrates	Unknown:NC_001350.1/X64346.1	76	76	1992/07/27	2018/08/13	Complete Genome
Equid alphaherpesvirus 4	10331		0	Other	Orthoherpesviridae	145.597	50.5	vertebrates	Unknown:NC_001844.1/AF030027.1	79	79	1997/11/11	2018/08/13	Complete Genome
Suid alphaherpesvirus 1	10345	PRJNA43419	43419	Other	Orthoherpesviridae	140.377	73.7	human,vertebrates	JF797218.1	70	69	2011/08/18	2011/11/02	Complete Genome
rat cytomegalovirus strain Maastricht	79700		0	Other	Orthoherpesviridae	230.138	61	vertebrates	Unknown:NC_002512.2/AF232689.2	167	167	2000/08/14	2018/08/13	Complete Genome
Rhodothermus phage RM378	148943		0	Other	Other	129.908	42.5	bacteria	Unknown:NC_004735.1/AX059140.1	146	146	2001/01/17	2020/12/20	Complete Genome
Macacine gammaherpesvirus 5	154334		0	Other	Orthoherpesviridae	133.719	52.5	vertebrates	Unknown:NC_003401.1/AF083501.3	89	89	1999/03/24	2018/08/13	Complete Genome
Muscovy duck parvovirus	37325		0	Other	Parvoviridae	5.132	45.8	vertebrates	Unknown:NC_006147.2/U22967.1	2	4	1995/12/12	2018/08/13	Complete Genome
adeno-associated virus 5	82300		0	Other	Parvoviridae	4.642	55.1	vertebrates	Unknown:NC_006152.1/AF085716.1	2	2	1999/02/09	2018/08/13	Complete Genome
Faba bean necrotic yellows virus	59817		0	Other	Nanoviridae	7.993	38.4347	land plants	DNA 10:NC_003559.1/AJ132179.1; DNA 2:NC_003560.1/AJ132180.1; DNA 3:NC_003561.1/AJ132181.1; DNA 4:NC_003562.1/AJ132182.1; DNA 5:NC_003563.1/AJ132183.1; DNA 6:NC_003564.1/AJ132184.1; DNA 8:NC_003566.1/AJ132186.1; DNA U4:NC_024457.1/AJ749902.1	8	9	1999/06/02	2018/08/13	Complete Genome
Tomato leaf curl Java betasatellite	53991		0	Other	Tolecusatellitidae	1.356	34.9	land plants	KC282642.1	1	1	2013/02/15	2013/02/20	Complete Genome
Groundnut rosette virus satellite RNA	127441		0	Satellites	unclassified	0.893	56.6	land plants	Unknown:NC_002738.1/AF202870.1	-	-	2000/06/08	2018/08/13	Complete Genome
Tomato bushy stunt virus satellite RNA	373058		0	Satellites	unclassified	0.822	46	-	Unknown:NC_003826.1/AF022787.1	1	-	1997/10/26	2018/08/13	Complete Genome
Pea enation mosaic virus satellite RNA	193119		0	Satellites	unclassified	0.717	54.7	land plants	Unknown:NC_003854.1/U03564.1	-	-	1994/03/07	2018/08/13	Complete Genome
Bovine ephemeral fever virus	11303		0	Other	Rhabdoviridae	14.9	33.7	invertebrates,vertebrates	Unknown:NC_002526.1/AF234533.1	11	12	2000/09/06	2018/08/13	Complete Genome
Mouse mammary tumor virus	11757		0	Other	Retroviridae	8.805	43.7	human,vertebrates	Unknown:NC_001503.1/AF033807.1	7	5	1998/01/21	2018/08/13	Complete Genome
Columbid circovirus	126070		0	Other	Circoviridae	2.037	55.6	vertebrates	NC_002361.1/AF252610.1	5	5	2000/06/05	2018/08/13	Complete Genome
Cotton leaf curl betasatellite	134386		0	Other	Tolecusatellitidae	1.349	39.9	land plants	NC_076960.1/LT827054.1	1	1	2019/05/07	2023/05/04	Complete Genome
Ageratum yellow leaf curl betasatellite	169687		0	Other	Tolecusatellitidae	1.351	36	land plants	Unknown:NC_005046.1/AJ316026.1	1	1	2003/07/25	2018/08/13	Complete Genome
Tobacco leaf curl betasatellite-[Pakistan:Multan:Pedilanthus:2004]	587314		0	Other	Tolecusatellitidae	1.358	36.5	land plants	NC_038891.1/AM260465.1	1	1	2009/01/10	2018/08/24	Complete Genome
Okra yellow vein disease associated sequence	169693		0	Other	Tolecusatellitidae	1.307	37.4	land plants	Unknown:NC_005051.1/AJ316039.1	1	1	2003/07/25	2018/08/13	Complete Genome
Ageratum yellow vein betasatellite	185750		0	Other	Tolecusatellitidae	1.347	34.6	land plants	Unknown:NC_003403.1/AJ252072.1	1	1	2000/06/10	2018/08/13	Complete Genome
Tobacco curly shoot betasatellite	219596		0	Other	Tolecusatellitidae	1.354	37.9	land plants	Unknown:NC_004546.1/AJ421484.1	1	1	2003/01/20	2018/08/13	Complete Genome
Eupatorium yellow vein betasatellite	221054		0	Other	Tolecusatellitidae	1.356	41	land plants	Unknown:NC_004515.1/AJ438938.1	1	1	2003/01/06	2018/08/13	Complete Genome
Papaya leaf curl betasatellite	714640		0	Other	Tolecusatellitidae	1.372	37.5	land plants	Unknown:NC_004706.1/AY244706.1	1	1	2003/04/07	2018/08/13	Complete Genome
Bhendi yellow vein betasatellite	186371		0	Other	Tolecusatellitidae	1.353	36.3	land plants	Unknown:NC_003405.1/AJ308425.1	1	1	2001/02/03	2018/08/13	Complete Genome
Tomato begomovirus satellite DNA beta	234829		0	Other	Tolecusatellitidae	1.342	36.5	land plants	Unknown:NC_004904.1/AJ566749.1	1	1	2003/06/17	2018/08/13	Complete Genome
Tomato leaf curl New Delhi betasatellite	478812		0	Other	Tolecusatellitidae	1.012	39.2	land plants	Unknown:NC_005359.1/AY438561.1	1	1	2003/12/16	2018/08/13	Complete Genome
Tomato leaf curl Java virus-[Ageratum] satellite DNA	263578		0	Other	Tolecusatellitidae	1.36	35.4	land plants	Unknown:NC_005497.1/AB162142.1	1	1	2004/02/16	2018/08/13	Complete Genome
Beak and feather disease virus	77856		0	Other	Circoviridae	1.993	53.1	vertebrates	NC_001944.1/AF071878.1	3	3	1998/09/09	2018/08/13	Complete Genome
Adeno-associated virus - 7	202812		0	Other	Parvoviridae	4.721	57.3	human,vertebrates	Unknown:NC_006260.1/AF513851.1	2	2	2002/09/02	2018/08/13	Complete Genome
Adeno-associated virus - 8	202813		0	Other	Parvoviridae	4.393	57.1	human,vertebrates	Unknown:NC_006261.1/AF513852.1	2	2	2002/09/02	2018/08/13	Complete Genome
Avian adeno-associated virus ATCC VR-865	219704		0	Other	Parvoviridae	4.694	54.1	vertebrates	Unknown:NC_004828.1/AY186198.1	2	2	2003/06/05	2018/08/13	Complete Genome
Equid gammaherpesvirus 2	12657		0	Other	Orthoherpesviridae	184.439	57.5	vertebrates	Unknown:NC_001650.2/U20824.2	79	78	1995/03/07	2018/08/13	Complete Genome
Murid gammaherpesvirus 4	33708		0	Other	Orthoherpesviridae	119.451	47.2	vertebrates	Unknown:NC_001826.2/U97553.2	80	80	1997/08/12	2018/08/13	Complete Genome
Fromanvirus L5	31757		0	Other	Other	52.297	62.3	bacteria	NC_001335.1/Z18946.1	93	90	1993/02/23	2021/10/11	Complete Genome
Avian adeno-associated virus strain DA-1	281492		0	Other	Parvoviridae	4.682	54.1	vertebrates	Unknown:NC_006263.1/AY629583.1	2	2	2004/06/21	2018/08/13	Complete Genome
Orf virus	10258		0	Other	Poxviridae	139.962	63.4	human,vertebrates	Unknown:NC_005336.1/AY386264.1	130	130	2003/12/18	2020/12/20	Complete Genome
Equid alphaherpesvirus 1	10326		0	Other	Orthoherpesviridae	150.224	56.7	vertebrates	Unknown:NC_001491.2/AY665713.1	80	80	1993/08/02	2018/08/13	Complete Genome
Yaba monkey tumor virus	38804		0	Other	Poxviridae	134.721	29.8	vertebrates	Unknown:NC_005179.1/AY386371.1	140	140	2003/10/28	2020/12/20	Complete Genome
Macacine gammaherpesvirus 4	45455		0	Other	Orthoherpesviridae	171.096	61.9	vertebrates	Unknown:NC_006146.1/AY037858.1	79	80	2001/12/31	2018/08/13	Complete Genome
Macacine betaherpesvirus 3	47929		0	Other	Orthoherpesviridae	221.454	49.1	vertebrates	Unknown:NC_006150.1/AY186194.1	223	223	2003/06/04	2018/08/13	Complete Genome
Cestrum yellow leaf curling virus	175814		0	Other	Caulimoviridae	8.253	36.7	land plants	Unknown:NC_004324.3/AF364175.3	7	7	2002/10/04	2018/08/13	Complete Genome
Chlamydia phage 3	225067		0	Other	Microviridae	4.554	41	bacteria	AJ550635.1	-	8	2004/05/19	2004/05/19	Complete Genome
Lymphocystis disease virus - isolate China	256729		0	Other	Iridoviridae	186.25	27.2	-	Unknown:NC_005902.1/AY380826.1	239	239	2004/03/01	2020/12/20	Complete Genome
Vibrio phage VP2	260372		0	Other	Other	39.853	50.6	bacteria	Unknown:NC_005879.1/AY505112.1	47	47	2004/01/16	2021/10/15	Complete Genome
Tomato leaf curl Iran virus	270140		0	Other	Geminiviridae	2.763	42.2	-	DNA A:NC_005842.1/AY297924.1	6	6	2003/06/22	2018/08/13	Complete Genome
Burkholderia phage BcepB1A	279530		0	Other	Other	47.399	54.5	bacteria	Unknown:NC_005886.2/AY616033.2	73	73	2004/06/01	2020/12/20	Complete Genome
Snake adeno-associated virus	252602		0	Other	Parvoviridae	4.432	45.1	-	Unknown:NC_006148.1/AY349010.1	2	2	2003/10/29	2018/08/13	Complete Genome
Bovine papular stomatitis virus	129727		0	Other	Poxviridae	134.431	64.5	human,vertebrates	Unknown:NC_005337.1/AY386265.1	131	131	2003/12/18	2020/12/20	Complete Genome
Salmonella phage P22	2908168		0	Other	Other	41.724	47.1	bacteria	Unknown:NC_002371.2/BK000583.1	74	72	2000/06/10	2022/01/31	Complete Genome
Staphylococcus phage K	2928685	PRJNA222858	222858	Other	Herelleviridae	148.317	30.4	bacteria	Unknown:NC_005880.2/KF766114.1	237	233	2004/06/14	2022/03/24	Complete Genome
Agrotis segetum granulovirus	10464		0	Other	Baculoviridae	131.557	37.3	invertebrates	NC_039213.1/KR584663.1	152	152	2015/06/26	2018/08/24	Complete Genome
Tomato severe leaf curl virus	92963		0	Other	Geminiviridae	2.593	46.2	land plants	DNA A:NC_004642.1/AF130415.2	4	4	1999/06/01	2018/08/13	Complete Genome
Indian cassava mosaic virus	31600		0	Other	Geminiviridae	5.46	45.1858	land plants	DNA A:NC_001932.1/Z24758.1; DNA B:NC_001933.1/Z24759.1	10	10	1993/07/29	2018/08/13	Complete Genome
Streptomyces phage VWB	10702		0	Other	Other	49.22	71.1	bacteria	Unknown:NC_005345.2/AY320035.2	61	61	2003/12/16	2021/10/11	Complete Genome
Bovine atadenovirus D	130499		0	Other	Adenoviridae	31.301	35.2	vertebrates	Unknown:NC_002685.2/AF036092.3	36	36	1997/11/27	2020/12/20	Complete Genome
Tomato yellow leaf curl Sardinia virus	123735		0	Other	Geminiviridae	2.773	40.7	land plants	DNA A:NC_003828.1/X61153.1	6	6	1991/12/20	2018/08/13	Complete Genome
Human mastadenovirus F	130309		0	Other	Adenoviridae	34.214	51.2	human,vertebrates	Unknown:NC_001454.1/L19443.1	18	34	1993/07/26	2020/12/20	Complete Genome
Macacine alphaherpesvirus 1	10325		0	Other	Orthoherpesviridae	157.447	75.6	human,vertebrates	KY628968.1	75	74	2017/05/19	2017/05/24	Complete Genome
Frog adenovirus 1	114102		0	Other	Adenoviridae	26.163	37.9	vertebrates	Unknown:NC_002501.1/AF224336.1	23	23	2000/07/20	2020/12/20	Chromosome
Ageratum yellow vein China virus	202567		0	Other	Geminiviridae	2.759	40.7	land plants	MN218667.1	7	5	2020/03/05	2020/03/10	Complete Genome
Carnation etched ring virus	10640		0	Other	Caulimoviridae	7.932	36.4	land plants	Unknown:NC_003498.1/X04658.1	6	6	1988/06/23	2018/08/13	Complete Genome
Klebsiella phage phiKO2	255431		0	Other	Other	51.601	51.5	bacteria	Unknown:NC_005857.1/AY374448.1	64	64	2003/12/19	2021/10/11	Complete Genome
Shigella phage Sf6	2905959		0	Other	Other	39.043	47.5	bacteria	Unknown:NC_005344.1/AF547987.1	70	66	2003/07/29	2022/01/06	Complete Genome
Enterobacteria phage ST104	221029		0	Other	Other	41.391	47.4	bacteria	Unknown:NC_005841.1/AB102868.1	63	63	2004/04/09	2021/10/11	Complete Genome
Pseudomonas phage D3	2932880		0	Other	Other	56.426	57.8	bacteria	Unknown:NC_002484.2/AF165214.2	103	99	2000/07/02	2022/04/07	Complete Genome
Lucerne transient streak virus satellite RNA	193118		0	Satellites	unclassified	0.324	56.8	land plants	Unknown:NC_003798.1/X01984.1	-	-	1986/01/28	2018/08/13	Complete Genome
Peanut stunt virus satellite RNA	193122		0	Satellites	unclassified	0.393	59	land plants	Unknown:NC_003855.1/Z98198.1	-	-	1997/07/28	2018/08/13	Complete Genome
Subterranean clover mottle virus satellite RNA	195063		0	Satellites	unclassified	0.388	50.8	-	Unknown:NC_003851.1/M33001.1	-	-	1990/09/15	2018/08/13	Complete Genome
Tobacco bushy top virus satellite-like RNA	298974		0	Satellites	unclassified	0.781	58.3	land plants	Unknown:NC_006458.1/AJ315135.1	-	-	2001/07/03	2018/08/13	Complete Genome
Figwort mosaic virus	10649		0	Other	Caulimoviridae	7.743	35.4	land plants	Unknown:NC_003554.1/X06166.1	7	7	1988/08/19	2018/08/13	Complete Genome
Canary circovirus	142661		0	Other	Circoviridae	1.952	51.3	vertebrates	NC_003410.1/AJ301633.2	4	2	2001/07/26	2018/08/13	Complete Genome
Sulfolobus islandicus rod-shaped virus 1	157898		0	Other	Rudiviridae	32.308	25.3	archaea	Unknown:NC_004087.1/AJ414696.1	45	45	2002/03/05	2021/10/11	Complete Genome
Cucurbita yellow vein virus-associated DNA beta	220814		0	Other	Tolecusatellitidae	0.667	39.9	land plants	Unknown:NC_005875.1/AJ542500.1	-	-	2004/05/10	2018/08/13	Complete Genome
East African cassava mosaic Zanzibar virus	223275		0	Other	Geminiviridae	5.548	44.1056	land plants	DNA A:NC_004655.1/AF422174.1; DNA B:NC_004656.2/AF422175.2	8	8	2002/01/14	2018/08/13	Complete Genome
Staphylococcus phage phiN315	225979		0	Other	Other	44.082	32.8	bacteria	Unknown:NC_004740.1/	65	65	2003/04/22	2020/06/29	Complete Genome
Streptococcus phage 315.6	198543		0	Other	Other	40.014	39.7	bacteria	Unknown:NC_004589.1/	51	51	2003/03/07	2020/06/29	Chromosome
Cacao swollen shoot virus	31559		0	Other	Caulimoviridae	7.161	44.1	land plants	Unknown:NC_001574.1/L14546.1	5	5	1993/08/04	2018/08/13	Complete Genome
Simian adenovirus 3	38420		0	Other	Adenoviridae	34.246	55.3	vertebrates	Unknown:NC_006144.1/AY598782.1	24	34	2004/07/30	2020/12/20	Complete Genome
Ageratum leaf curl virus - [G52]	298650		0	Other	Geminiviridae	2.735	42.3	land plants	DNA A:NC_006384.1/AJ851005.1	6	6	2004/10/22	2018/08/13	Complete Genome
Escherichia phage P1	2886926		0	Other	Other	94.8	47.3	bacteria	Unknown:NC_005856.1/AF234172.1	117	110	2003/07/29	2021/10/28	Complete Genome
Papaya leaf curl China virus	229634		0	Other	Geminiviridae	2.751	42.4	land plants	DNA A:NC_005321.1/AJ558124.1	6	6	2004/01/05	2018/08/13	Complete Genome
Papaya leaf curl Guandong virus	271479		0	Other	Geminiviridae	2.742	43.9	land plants	DNA A:NC_005844.1/AJ558122.1	6	6	2004/01/05	2018/08/13	Complete Genome
Zinnia leaf curl virus-associated DNA beta	220813		0	Other	Tolecusatellitidae	1.354	39.5	land plants	Unknown:NC_005874.1/AJ542499.1	1	1	2004/05/10	2018/08/13	Complete Genome
Tobacco leaf curl Yunnan betasatellite	218845		0	Other	Tolecusatellitidae	1.336	37.4	land plants	AJ536621.1	1	1	2003/06/12	2008/12/02	Complete Genome
Thermoproteus tenax spherical virus 1	292639		0	Other	Globuloviridae	20.933	49.5	archaea	Unknown:NC_006556.1/AY722806.1	38	38	2004/09/15	2020/12/20	Complete Genome
Cotton leaf crumple virus	77647		0	Other	Geminiviridae	5.18	43.2216	land plants	DNA A:NC_004580.1/AF480940.1; DNA B:NC_004581.1/AF480941.1	6	6	2003/03/02	2018/08/13	Complete Genome
Pseudomonas phage B3	151599		0	Other	Other	38.439	63.2	bacteria	Unknown:NC_006548.1/AF232233.1	59	59	2003/07/29	2021/10/11	Complete Genome
Muscovy duck circovirus	257468		0	Other	Circoviridae	1.995	51	vertebrates	GU168779.1	-	2	2009/11/30	2011/10/24	Complete Genome
Singapore grouper iridovirus	262968		0	Other	Iridoviridae	140.131	48.6	vertebrates	Unknown:NC_006549.1/AY521625.1	162	162	2004/02/11	2020/12/20	Complete Genome
Dendrolimus punctatus densovirus	292208		0	Other	Parvoviridae	5.039	37.6	-	Unknown:NC_006555.1/AY665654.1	3	3	2004/09/03	2018/08/13	Complete Genome
Lactobacillus phage LP65	2892344		0	Other	Herelleviridae	131.522	37.3	bacteria	Unknown:NC_006565.1/AY682195.1	179	165	2004/10/26	2021/11/04	Complete Genome
Bacillus phage BCASJ1c	294382		0	Other	Other	41.092	41.7	bacteria	Unknown:NC_006557.1/AY616446.1	58	58	2004/09/24	2021/10/12	Complete Genome
Canis familiaris papillomavirus 2	292792		0	Other	Papillomaviridae	8.101	46.1	vertebrates	Unknown:NC_006564.1/AY722648.1	8	8	2004/09/13	2018/08/13	Complete Genome
Bovine parvovirus - 2	172296		0	Other	Parvoviridae	5.61	44.2	vertebrates	Unknown:NC_006259.1/AF406966.1	2	2	2001/10/02	2018/08/13	Complete Genome
Bracoviriform congregatae	39640		0	Other	Polydnaviriformidae	567.67	33.5677	invertebrates	1:NC_006633.1/AJ632304.1; 2:NC_006634.1/AJ632305.1; 3:NC_006635.1/AJ632306.1; 4:NC_006636.1/AJ632307.1; 5:NC_006637.1/AJ632308.1; 6:NC_006638.1/AJ632309.1; 7:NC_006639.1/AJ632310.1; 8:NC_006640.1/AJ632311.1; 9:NC_006641.1/AJ632312.1; 10:NC_006642.1/AJ632313.1; 11:NC_006643.1/AJ632314.1; 12:NC_006644.1/AJ632315.1; 13:NC_006645.1/AJ632316.1; 14:NC_006646.1/AJ632317.1; 15:NC_006647.1/AJ632318.1; 17:…	174	155	2004/10/12	2018/08/13	Complete Genome
Bombyx mori cypovirus 1 satellite RNA	284503		0	Satellites	unclassified	0.647	48.2	-	Unknown:NC_006630.1/AB183384.1	-	-	2005/01/06	2018/08/13	Complete Genome
Cercopithecine alphaherpesvirus 2	10317		0	Other	Orthoherpesviridae	150.715	76	vertebrates	Unknown:NC_006560.1/AY714813.1	75	75	2004/09/29	2018/08/13	Complete Genome
Human betaherpesvirus 5	10359		0	Other	Orthoherpesviridae	235.646	57.5	human	Unknown:NC_006273.2/AY446894.2	173	169	2003/12/21	2018/08/13	Complete Genome
Mungbean yellow mosaic virus	33726		0	Other	Geminiviridae	5.398	41.4665	land plants	DNA A:NC_001983.1/D14703.1; DNA B:NC_001984.1/D14704.1	10	10	1994/03/16	2018/08/13	Complete Genome
Gallid alphaherpesvirus 1	10386		0	Other	Orthoherpesviridae	152.975	48.1	vertebrates	JN596962.1	79	79	2011/10/27	2012/04/09	Complete Genome
Ranavirus maximus	1887314		0	Other	Iridoviridae	115.51	54.9	vertebrates	NC_030842.1/KX574343.1	100	100	2016/08/10	2020/12/21	Complete Genome
Sulfolobus virus STSV1	285013		0	Other	Bicaudaviridae	75.294	35.2	archaea	Unknown:NC_006268.1/AJ783769.1	74	74	2004/09/05	2021/10/12	Complete Genome
Vibrio phage KSF1	292443		0	Other	Inoviridae	7.107	44.4	bacteria	Unknown:NC_006294.1/AY714348.1	12	12	2004/09/09	2018/08/13	Complete Genome
Corchorus yellow vein virus - [Hoa Binh]	293284		0	Other	Geminiviridae	5.415	43.2497	land plants	DNA A:NC_006358.1/AY727903.1; DNA B:NC_006359.1/AY727904.1	7	7	2004/09/16	2018/08/13	Complete Genome
Paramecium bursaria Chlorella virus 1	10506		0	Other	Phycodnaviridae	330.611	40	eukaryotic algae	Unknown:NC_000852.5/JF411744.1	813	802	1995/12/22	2020/12/20	Complete Genome
Flavobacterium phage 11b	294631		0	Other	Other	36.012	30.6	bacteria	Unknown:NC_006356.2/AJ842011.2	65	65	2004/10/01	2020/12/20	Complete Genome
Malvastrum yellow vein Yunnan virus satellite DNA beta	377611		0	Other	Tolecusatellitidae	1.35	39.9	land plants	Unknown:NC_006632.1/AJ786712.1	1	1	2005/01/08	2018/08/13	Complete Genome
Escherichia phage alpha3	10849		0	Other	Microviridae	6.087	45.2	bacteria	Unknown:NC_001330.1/X60322.1	10	10	1992/05/13	2018/08/13	Complete Genome
Lineavirus I22	10869		0	Other	Inoviridae	6.744	42.7	bacteria	Unknown:NC_001332.1/X14336.1	9	9	1990/02/05	2018/08/13	Complete Genome
Cauliflower mosaic virus	10641		0	Other	Caulimoviridae	8.024	40	land plants	Unknown:NC_001497.2/	7	7	1982/11/03	2018/08/13	Complete Genome
Commelina yellow mottle virus	10653		0	Other	Caulimoviridae	7.489	39.6	land plants	Unknown:NC_001343.1/X52938.1	4	3	1990/10/05	2018/08/13	Complete Genome
Cucumber mosaic virus satellite RNA CARNA-5	1840581		0	Satellites	unclassified	0.341	51.6	land plants	KU144672.1	-	-	2016/04/29	2016/05/04	Complete Genome
Duck hepatitis B virus	12639		0	Other	Hepadnaviridae	3.027	43.3	vertebrates	Unknown:NC_001344.1/X60213.1	7	7	1992/11/19	2018/08/13	Complete Genome
Maize streak virus - A[South Africa]	268328		0	Other	Geminiviridae	2.69	49.2	land plants	Y00514.1	-	5	1989/07/06	2005/04/18	Complete Genome
Streptococcus phage Cp1	10747		0	Other	Salasmaviridae	19.343	38.8	bacteria	Unknown:NC_001825.1/Z47794.1	25	25	1995/01/18	2020/12/20	Complete Genome
Bovine herpesvirus type 1.1	79889		0	Other	Orthoherpesviridae	134.896	72.4	vertebrates	NC_063268.1/JX898220.1	74	74	2012/10/26	2022/05/25	Complete Genome
H-1 parvovirus	10799		0	Other	Parvoviridae	5.176	44.3	vertebrates	Unknown:X01457.1	-	2	1986/07/02	2005/04/18	Complete Genome
Rice tungro bacilliform virus	10654		0	Other	Caulimoviridae	8.002	33.7	land plants	Unknown:NC_001914.1/X57924.1	4	4	1991/06/04	2018/08/13	Complete Genome
Spiroplasma phage R8A2B	10854		0	Other	Plectroviridae	8.273	22.9	bacteria	Unknown:NC_001365.1/X51344.1	12	12	1990/03/13	2018/08/13	Complete Genome
Bacillus phage SPP1	10724		0	Other	Other	44.01	43.7	bacteria	Unknown:NC_004166.2/X97918.2	97	97	1998/01/08	2021/10/10	Complete Genome
Lactobacillus phage phiadh	12417		0	Other	Other	43.785	35.6	bacteria	Unknown:NC_000896.1/AJ131519.1	63	63	1999/08/10	2021/10/11	Complete Genome
Listeria phage A118	40521		0	Other	Other	40.834	36.1	bacteria	Unknown:NC_003216.1/AJ242593.1	72	72	1999/09/01	2021/10/11	Complete Genome
Rabbit fibroma virus	10271		0	Other	Poxviridae	159.857	39.5	vertebrates	Unknown:NC_001266.1/AF170722.1	165	165	1999/12/15	2020/12/20	Complete Genome
Yersinia phage phiYeO3-12	110457		0	Other	Autographiviridae	39.6	50.6	bacteria	NC_001271.1/AJ251805.1	59	59	1999/12/16	2021/10/11	Complete Genome
Escherichia phage HK97	2681617		0	Other	Other	39.732	49.8	bacteria	Unknown:NC_002167.1/AF069529.1	62	61	2000/02/05	2021/10/28	Complete Genome
Chlamydia phage 2	105154		0	Other	Microviridae	4.563	40.9	bacteria	Unknown:NC_002194.1/AJ270057.1	8	8	2000/04/01	2018/08/13	Complete Genome
Soybean chlorotic mottle virus	10651		0	Other	Caulimoviridae	8.178	33.8	land plants	Unknown:NC_001739.2/X15828.2	9	9	1990/03/02	2018/08/13	Complete Genome
Cercopithecine alphaherpesvirus 9	35246		0	Other	Orthoherpesviridae	124.784	40.5	vertebrates	Unknown:NC_002686.2/AF275348.3	74	74	2000/10/28	2018/08/13	Complete Genome
Tupaiid betaherpesvirus 1	10397		0	Other	Orthoherpesviridae	195.859	66.6	vertebrates	Unknown:NC_002794.1/AF281817.1	158	158	2001/05/28	2018/08/13	Complete Genome
Macroptilium yellow mosaic virus	169865		0	Other	Geminiviridae	5.223	42.0184	land plants	DNA A:NC_010647.1/EF585290.1; DNA B:NC_010648.1/EF585291.1	7	7	2007/09/20	2018/08/13	Complete Genome
Enterobacteria phage phiP27	103807		0	Other	Other	42.575	49.4	bacteria	Unknown:NC_003356.1/AJ298298.1	60	58	2002/01/12	2021/10/11	Complete Genome
Aedes albopictus densovirus	35338		0	Other	Parvoviridae	3.937	37.9	invertebrates	MH550148.1	-	3	2018/10/11	2018/10/16	Complete Genome
Tomato pseudo-curly top virus	49267		0	Other	Geminiviridae	2.861	41.6	land plants	Unknown:NC_003825.1/X84735.1	6	6	1996/06/28	2018/08/13	Complete Genome
Infectious spleen and kidney necrosis virus	180170		0	Other	Iridoviridae	111.362	54.8	human,vertebrates	Unknown:NC_003494.1/AF371960.1	125	125	2002/03/28	2020/12/20	Complete Genome
Streptococcus phage MM1	120574		0	Other	Other	40.248	38.4	bacteria	Unknown:NC_003050.2/AJ302074.2	53	53	2001/08/01	2021/10/11	Complete Genome
Lactobacillus phage A2	51369		0	Other	Other	43.411	44.9	bacteria	Unknown:NC_004112.1/AJ251789.2	64	61	1999/12/16	2021/10/11	Complete Genome
Abutilon mosaic virus	10815		0	Other	Geminiviridae	5.217	46.7036	land plants	DNA A:NC_001928.2/X15983.2; DNA B:NC_001929.2/X15984.3	6	6	1990/11/12	2018/08/13	Complete Genome
Streptococcus phage EJ-1	12402		0	Other	Other	42.935	39.6	bacteria	Unknown:NC_005294.1/AJ609634.1	73	73	2003/12/02	2021/10/11	Complete Genome
Bean yellow dwarf virus	57119		0	Other	Geminiviridae	2.561	44.2	land plants	Unknown:NC_003493.2/Y11023.2	4	4	1997/07/28	2018/08/13	Complete Genome
Lomovskayavirus C31	10719		0	Other	Other	41.491	63.6	bacteria	Unknown:NC_001978.3/AJ006589.3	54	53	1998/11/30	2021/10/11	Complete Genome
Porcine adenovirus 3	35265		0	Other	Adenoviridae	34.094	63.8	vertebrates	AF083132.1	1	11	1999/01/03	1998/12/31	Complete Genome
Tree shrew adenovirus 1	47680		0	Other	Adenoviridae	33.501	50	vertebrates	NC_044936.1/AF258784.1	6	6	2002/12/10	2020/12/20	Complete Genome
Bovine adenovirus 1	10546		0	Other	Adenoviridae	34.185	48.8	vertebrates	NC_044934.1/BD269513.1	-	-	2003/07/17	2019/10/02	Complete Genome
Canine parvovirus	10788		0	Other	Parvoviridae	5.323	35.6	vertebrates	Unknown:NC_001539.1/M19296.1	5	3	1993/08/03	2018/08/13	Complete Genome
Neodiprion lecontei nucleopolyhedrovirus	249151		0	Other	Baculoviridae	81.755	33.4	invertebrates	Unknown:NC_005906.1/AY349019.1	89	89	2004/02/09	2018/08/13	Complete Genome
Sheldgoose hepatitis B virus	259898		0	Other	Hepadnaviridae	3.051	41.1	vertebrates	Unknown:NC_005890.1/AY494853.1	5	5	2004/01/09	2018/08/13	Complete Genome
Mulard duck circovirus	232802		0	Other	Circoviridae	1.996	51.5	vertebrates	NC_005053.1/AY228555.1	2	2	2003/07/31	2018/08/13	Complete Genome
Honeysuckle yellow vein betasatellite	221037		0	Other	Tolecusatellitidae	1.344	39.1	land plants	Unknown:NC_005052.1/AJ316040.1	1	1	2003/07/25	2018/08/13	Complete Genome
Kennedya yellow mosaic virus	12158		0	Other	Tymoviridae	6.362	54.5	land plants	Unknown:NC_001746.1/D00637.1	3	3	1993/04/29	2018/08/13	Complete Genome
Clover yellow mosaic virus	12177		0	Other	Alphaflexiviridae	7.015	49.4	land plants	Unknown:NC_001753.1/D29630.1	5	5	1994/03/25	2018/08/13	Complete Genome
Bovine foamy virus	207343		0	Other	Retroviridae	12.002	45.4	vertebrates	Unknown:NC_001831.1/U94514.1	5	5	1997/09/03	2018/08/13	Complete Genome
Rhopalosiphum padi virus	66834		0	Other	Dicistroviridae	10.011	38.8	invertebrates	Unknown:NC_001874.1/AF022937.1	2	2	1998/02/25	2018/08/13	Complete Genome
Bunyamwera virus	35304		0	Other	Peribunyaviridae	12.294	35.1611	human,invertebrates,vertebrates	L:NC_001925.1/X14383.1; S:NC_001927.1/D00353.1; M:NC_001926.1/M11852.1	4	4	1988/09/30	2018/08/13	Complete Genome
Cherry green ring mottle virus	65467		0	Other	Betaflexiviridae	8.372	42.4	land plants	Unknown:NC_001946.1/AF017780.1	3	3	1998/09/14	2018/08/13	Complete Genome
Erysimum latent virus	12152		0	Other	Tymoviridae	6.035	50.8	land plants	Unknown:NC_001977.1/AF098523.1	3	3	1998/11/19	2018/08/13	Complete Genome
Helicoverpa armigera stunt virus	37206		0	Other	Alphatetraviridae	7.79	59.4773	invertebrates	RNA 1:NC_001981.1/U18246.1; RNA 2:NC_001982.1/L37299.1	3	3	1994/12/18	2018/08/13	Complete Genome
Abelson murine leukemia virus	11788		0	Other	Retroviridae	5.894	55.2	vertebrates	Unknown:NC_001499.1/AF033812.1	1	3	1998/01/21	2018/08/13	Complete Genome
Murine osteosarcoma virus	11830		0	Other	Retroviridae	3.811	54.1	-	Unknown:NC_001506.1/AF033814.1	2	2	1998/01/21	2018/08/13	Complete Genome
Influenza B virus (B/Lee/1940)	518987		0	Other	Orthomyxoviridae	14.452	40.0036	human,vertebrates	RNA 1:NC_002204.1/; RNA 1:M14880.1; RNA 2:NC_002205.1/AF101982.1; RNA 3:NC_002206.1/AF102017.1; RNA 7:NC_002210.1/J02094.1; RNA 4:NC_002207.1/K00423.1; RNA 6:NC_002209.1/J02095.1; RNA 5:NC_002208.1/K01395.1; RNA 8:NC_002211.1/J02096.1	10	11	1987/06/30	2006/08/03	Complete Genome
Banana bunchy top virus	12585		0	Other	Nanoviridae	6.396	40.3702	land plants	DNA S:NC_003473.1/L41574.1; DNA M:NC_003474.1/L41575.1; DNA U3:NC_003475.1/L41576.1; DNA N:NC_003476.1/L41577.1; DNA C:NC_003477.1/L41578.1; DNA R:NC_003479.1/S56276.1	5	5	1993/06/28	2018/08/13	Complete Genome
Tomato leaf curl betasatellite-Panipat 7 [India:Panipat:Papaya:2008]	1036196		0	Other	Tolecusatellitidae	1.375	41.2	land plants	HM143907.1	-	1	2010/10/25	2012/07/03	Complete Genome
Beet black scorch virus satellite RNA	298965		0	Satellites	unclassified	0.615	46.3	land plants	Unknown:NC_006460.1/AY394497.1	-	-	2003/12/08	2018/08/13	Complete Genome
Human betaherpesvirus 7	10372		0	Other	Orthoherpesviridae	153.08	36.2	human	Unknown:NC_001716.2/AF037218.1	86	86	1995/12/29	2018/08/13	Complete Genome
Simian adenovirus 1	310540		0	Other	Adenoviridae	34.45	55.2	human,vertebrates	Unknown:NC_006879.1/AY771780.1	36	35	2005/03/01	2020/12/20	Complete Genome
Salmonella phage IKe	10867		0	Other	Inoviridae	6.883	40.5	bacteria	Unknown:NC_002014.1/X02139.1	10	10	1986/01/28	2018/08/13	Complete Genome
Synechococcus phage P60	2905923		0	Other	Autographiviridae	46.675	53.3	bacteria	Unknown:NC_003390.2/AF338467.2	55	55	2002/02/02	2020/12/20	Complete Genome
Rift Valley fever virus	11588		0	Other	Phenuiviridae	11.979	45.1243	human,invertebrates,vertebrates	L:NC_014397.1/DQ375403.1; S:NC_014395.1/DQ380151.1; M:NC_014396.1/DQ380206.1	4	4	2006/02/24	2018/08/13	Complete Genome
Avian carcinoma virus	11958		0	Other	Retroviridae	2.63	56.4	-	Unknown:NC_001402.1/M14008.1	1	1	1987/05/20	2018/08/13	Complete Genome
Bovine immunodeficiency virus	11657		0	Other	Retroviridae	8.482	45	vertebrates	NC_001413.1/M32690.1	5	5	1993/04/28	2018/08/13	Complete Genome
Enterobacteria phage GA	12018		0	Other	Fiersviridae	3.466	47.9	bacteria	Unknown:NC_001426.1/X03869.1	4	4	1986/11/18	2022/06/03	Complete Genome
Cucumber necrosis virus	12143		0	Other	Tombusviridae	4.701	48.9	land plants	Unknown:NC_001469.1/M25270.1	5	5	1991/04/05	2018/08/13	Complete Genome
Eggplant mosaic virus	12151		0	Other	Tymoviridae	6.331	54.1	land plants	Unknown:NC_001480.1/J04374.1	3	3	1990/09/15	2018/08/13	Complete Genome
Foxtail mosaic virus	12179		0	Other	Alphaflexiviridae	6.151	52.4	land plants	Unknown:NC_001483.1/M62730.1	5	5	1991/10/30	2018/08/13	Complete Genome
Spleen focus-forming virus	11819		0	Other	Retroviridae	6.296	53.7	vertebrates	Unknown:NC_001500.1/K00021.1	4	4	1985/03/15	2018/08/13	Complete Genome
Sonchus yellow net nucleorhabdovirus	11307		0	Other	Rhabdoviridae	13.72	41.1	land plants	Unknown:NC_001615.3/L32603.1	8	6	1994/05/09	2018/08/13	Complete Genome
Saccharomyces cerevisiae virus L-BC (La)	42478	14643	14643	Other	Totiviridae	4.615	42.5	fungi	Unknown:NC_001641.1/U01060.1	2	2	1994/12/07	2018/08/13	Complete Genome
Gibbon ape leukemia virus	11840		0	Other	Retroviridae	8.088	52.3	human,vertebrates	Unknown:NC_001885.3/M26927.1	3	3	1993/08/02	2018/08/13	Complete Genome
Apple chlorotic leaf spot virus	12175		0	Other	Betaflexiviridae	7.555	41.5	land plants	Unknown:NC_001409.1/M58152.1	3	3	1991/02/04	2018/08/13	Complete Genome
Escherichia phage MS2	12022		0	Other	Fiersviridae	3.569	52.1	bacteria	Unknown:NC_001417.2/V00642.1	4	4	1982/06/09	2021/10/11	Complete Genome
Narcissus mosaic virus	12180		0	Other	Alphaflexiviridae	6.955	47.4	land plants	Unknown:NC_001441.1/D13747.1	6	6	1993/04/29	2018/08/13	Complete Genome
Soil-borne wheat mosaic virus	28375		0	Other	Virgaviridae	10.692	43.6385	land plants	RNA 1:NC_002041.1/L07937.1; RNA 2:NC_002042.1/L07938.1	6	6	1993/06/12	2018/08/13	Complete Genome
Cryphonectria hypovirus 1	40281		0	Other	Hypoviridae	12.734	52.3	fungi	Unknown:NC_001492.1/M57938.1	2	2	1993/08/02	2018/08/13	Complete Genome
Jaagsiekte sheep retrovirus	11746		0	Other	Retroviridae	7.462	41.7	vertebrates	Unknown:NC_001494.1/M80216.1	4	5	1993/08/02	2018/08/13	Complete Genome
Leishmania RNA virus 1 - 1	58103		0	Other	Totiviridae	5.284	46.4	protozoa	Unknown:NC_002063.1/M92355.1	3	3	1993/08/02	2018/08/13	Complete Genome
Alfalfa mosaic virus	12321		0	Other	Bromoviridae	8.274	42.7171	land plants	RNA 1:NC_001495.1/L00163.1; RNA 3:NC_002025.1/K02703.1; RNA 2:NC_002024.2/X01572.1	4	4	1985/11/07	2018/08/13	Complete Genome
Ovine lentivirus	11663		0	Other	Retroviridae	9.256	40.6	vertebrates	NC_001511.1/M34193.1	6	6	1990/09/15	2018/08/13	Complete Genome
Ononis yellow mosaic virus	12153		0	Other	Tymoviridae	6.211	50.4	land plants	Unknown:NC_001513.1/J04375.1	3	3	1990/09/15	2018/08/13	Complete Genome
Tobacco mild green mosaic virus	12241		0	Other	Virgaviridae	6.355	40.9	land plants	Unknown:NC_001556.1/M34077.1	4	4	1990/09/15	2018/08/13	Complete Genome
Vesicular stomatitis Indiana virus	11277		0	Other	Rhabdoviridae	11.162	41.7	vertebrates	NC_038236.1/AF473864.1	6	5	2002/09/24	2018/08/24	Complete Genome
Cardamine chlorotic fleck virus	31711		0	Other	Tombusviridae	4.041	50.9	-	Unknown:NC_001600.1/L16015.1	4	4	1993/08/04	2018/08/13	Complete Genome
Infectious hematopoietic necrosis virus	11290		0	Other	Rhabdoviridae	11.131	51.4	vertebrates	Unknown:NC_001652.1/L40883.1	6	6	1995/03/22	2018/08/13	Complete Genome
Saccharomyces cerevisiae killer virus M1	12450		0	dsRNA viruses	unclassified	1.801	42.1	fungi	Unknown:NC_001782.1/U78817.1	1	1	1996/12/03	2018/08/13	Complete Genome
Barmah Forest virus	11020		0	Other	Togaviridae	11.488	48.5	human,invertebrates,vertebrates	Unknown:NC_001786.1/U73745.1	4	4	1997/01/14	2018/08/13	Complete Genome
Cucumber green mottle mosaic virus	12235		0	Other	Virgaviridae	6.424	43.2	land plants	Unknown:NC_001801.1/D12505.1	4	4	1993/04/29	2018/08/13	Complete Genome
Drosophila C virus	64279		0	Other	Dicistroviridae	9.264	36.6	invertebrates	Unknown:NC_001834.1/AF014388.1	2	2	1997/09/10	2018/08/13	Complete Genome
Mason-Pfizer monkey virus	11855		0	Other	Retroviridae	8.557	43	vertebrates	Unknown:NC_001550.1/AF033815.1	4	4	1998/01/21	2018/08/13	Complete Genome
Satellite tobacco mosaic virus	12881		0	Other	Other	1.239	47.4	land plants	Unknown:NC_001557.1/V01468.1	1	1	1982/06/09	2018/08/13	Complete Genome
Equine infectious anemia virus	11665		0	Other	Retroviridae	8.359	38.7	vertebrates	U01866.1	-	-	1993/09/29	1995/05/24	Complete Genome
Turnip vein-clearing virus	29272		0	Other	Virgaviridae	6.311	44.1	land plants	Unknown:NC_001873.1/U03387.1	4	4	1993/11/11	2018/08/13	Complete Genome
Feline leukemia virus	11768		0	Other	Retroviridae	8.448	50.8	vertebrates	Unknown:NC_001940.1/AF052723.1	2	2	1998/08/15	2018/08/13	Complete Genome
Snakehead virus	103603		0	Other	Rhabdoviridae	11.55	48.9	vertebrates	Unknown:NC_000903.1/AF147498.1	6	6	1999/09/29	2018/08/13	Complete Genome
Cryphonectria hypovirus 3	106962		0	Other	Hypoviridae	9.799	45.9	fungi	Unknown:NC_000960.1/AF188515.1	1	1	1999/11/29	2018/08/13	Complete Genome
Cereal yellow dwarf virus RPS	228582		0	Other	Solemoviridae	5.662	51.5	land plants	Unknown:NC_002198.2/AF235168.2	7	7	2000/04/05	2018/08/13	Complete Genome
Soil-borne cereal mosaic virus	100887		0	Other	Virgaviridae	10.708	43.5032	land plants	RNA 1:NC_002351.1/AJ132576.1; RNA 2:NC_002330.1/AJ132577.1	6	6	1999/09/26	2018/08/13	Complete Genome
Chinese wheat mosaic virus	83544		0	Other	Virgaviridae	10.716	43.7327	land plants	RNA 1:NC_002359.1/AJ012005.1; RNA 2:NC_002356.1/AJ012006.2	7	7	1999/05/03	2018/08/13	Complete Genome
Cherry mottle leaf virus	131226		0	Other	Betaflexiviridae	8.018	40.9	land plants	Unknown:NC_002500.1/AF170028.1	4	4	2000/07/20	2018/08/13	Complete Genome
Leishmania RNA virus 2 - 1	39116		0	Other	Totiviridae	5.241	46.1	protozoa	Unknown:NC_002064.1/U32108.1	3	3	1995/10/31	2018/08/13	Complete Genome
Bovine respiratory syncytial virus ATCC51908	11247		0	Other	Pneumoviridae	15.14	33.6	vertebrates	NC_038272.1/AF295543.1	10	11	2001/12/20	2020/12/12	Complete Genome
Sphaeropsis sapinea RNA virus 2	73498		0	Other	Totiviridae	5.202	63	-	Unknown:NC_001964.1/AF039080.1	2	2	1998/10/29	2018/08/13	Complete Genome
Sacbrood virus	89463		0	Other	Iflaviridae	8.832	40.6	invertebrates	Unknown:NC_002066.1/AF092924.1	1	1	1999/03/15	2018/08/13	Complete Genome
Papaya mosaic virus	12181		0	Other	Alphaflexiviridae	6.656	47.9	land plants	Unknown:NC_001748.1/D13957.1	5	5	1993/04/29	2018/08/13	Complete Genome
Snakehead retrovirus	40270		0	Other	Retroviridae	10.688	45.1	-	Unknown:NC_001724.1/U26458.1	4	7	1996/05/30	2018/08/13	Complete Genome
Lactate dehydrogenase-elevating virus	11048		0	Other	Arteriviridae	14.104	49.4	vertebrates	Unknown:NC_001639.1/U15146.1	10	11	1994/11/05	2018/08/13	Complete Genome
Zaire ebolavirus	186538		0	Other	Filoviridae	18.959	41.1	human,vertebrates	Unknown:NC_002549.1/AF086833.2	7	9	1999/02/10	2018/08/13	Complete Genome
Vesicular exanthema of swine virus	35612		0	Other	Caliciviridae	8.284	47.8	human,vertebrates	Unknown:NC_002551.1/U76874.2	3	3	1997/03/03	2018/08/13	Complete Genome
Simian foamy virus	11642		0	Other	Retroviridae	12.965	39.6	human,vertebrates	LC094267.1	5	5	2016/10/06	2016/12/22	Complete Genome
Fujinami sarcoma virus	11885		0	Other	Retroviridae	4.788	59.7	vertebrates	Unknown:NC_001403.1/AF033810.1	1	1	1998/01/21	2018/08/13	Complete Genome
Cucumber fruit mottle mosaic virus	146499		0	Other	Virgaviridae	6.562	43.6	land plants	Unknown:NC_002633.1/AF321057.1	3	3	2000/12/28	2018/08/13	Complete Genome
Acinetobacter phage AP205	154784		0	Other	Duinviridae	4.268	43.9	bacteria	Unknown:NC_002700.2/AF334111.2	4	4	2001/03/18	2018/08/13	Complete Genome
Banmivirus BanMMV	148879		0	Other	Betaflexiviridae	7.352	37.3	land plants	Unknown:NC_002729.1/AF314662.1	5	5	2001/04/02	2018/08/13	Complete Genome
Beet chlorosis virus	131082		0	Other	Solemoviridae	5.776	46.8	land plants	Unknown:NC_002766.1/AF352024.1	6	6	2001/05/03	2018/08/13	Complete Genome
Taura syndrome virus	142102		0	Other	Dicistroviridae	10.205	43.2	invertebrates	Unknown:NC_003005.1/AF277675.1	2	2	2001/07/12	2018/08/13	Complete Genome
Cypovirus 1	205895		0	Other	Spinareoviridae	24.732	43.2247	invertebrates	RNA 1:NC_003016.1/AF389462.1; RNA 2:NC_003017.1/AF389463.1; RNA 3:NC_003018.1/AF389464.1; RNA 4:NC_003019.1/AF389465.1; RNA 5:NC_003020.1/AF389466.1; RNA 6:NC_003021.1/AF389467.1; RNA 7:NC_003022.1/AF389468.1; RNA 8:NC_003023.1/AF389469.1; RNA 9:NC_003024.1/AF389470.1; RNA 10:NC_003025.1/AF389471.1	10	10	2001/07/17	2018/08/13	Complete Genome
Soybean dwarf virus	12049		0	Other	Tombusviridae	5.853	44.4	land plants	Unknown:NC_003056.1/AB038147.1	5	5	2001/08/10	2018/08/13	Complete Genome
Indian citrus ringspot virus	104664		0	Other	Alphaflexiviridae	7.56	52	land plants	Unknown:NC_003093.1/AF406744.1	6	6	2001/09/02	2018/08/13	Complete Genome
Perina nuda virus	170621		0	Other	Iflaviridae	9.476	44.2	-	Unknown:NC_003113.1/AF323747.1	1	1	2001/09/22	2018/08/13	Complete Genome
Walleye dermal sarcoma virus	39720		0	Other	Retroviridae	12.708	41.4	vertebrates	Unknown:NC_001867.1/AF033822.1	7	6	1998/01/21	2018/08/13	Complete Genome
Moloney murine sarcoma virus	11809		0	Other	Retroviridae	5.833	54.1	vertebrates	Unknown:NC_001502.1/AF033813.1	3	4	1998/01/21	2018/08/13	Complete Genome
Sphaeropsis sapinea RNA virus 1	73497		0	Other	Totiviridae	5.163	61.7	-	Unknown:NC_001963.1/AF038665.1	2	2	1998/10/29	2018/08/13	Complete Genome
Tupaia paramyxovirus	92129		0	Other	Paramyxoviridae	17.904	39	vertebrates	Unknown:NC_002199.1/AF079780.2	6	8	1999/05/05	2018/08/13	Complete Genome
Nodamura virus	12288		0	Other	Nodaviridae	4.54	55.0226	-	RNA 1:NC_002690.1/AF174533.1; RNA 2:NC_002691.1/AF174534.1	3	3	2000/08/08	2018/08/13	Complete Genome
Eimeria brunetti RNA virus 1	155414		0	Other	Totiviridae	5.358	56.1	protozoa	Unknown:NC_002701.1/AF356189.1	2	2	2001/03/25	2018/08/13	Complete Genome
Sprivivirus cyprinus	696863		0	Other	Rhabdoviridae	11.019	43	vertebrates	Unknown:NC_002803.1/U18101.2	5	5	1995/11/16	2018/08/13	Complete Genome
Simian hemorrhagic fever virus	38143		0	Other	Arteriviridae	15.717	50.1	vertebrates	Unknown:NC_003092.2/AF180391.2	14	15	2001/08/30	2018/08/13	Complete Genome
Bamboo mosaic virus	35286		0	Other	Alphaflexiviridae	6.366	50.6	land plants	Unknown:NC_001642.1/D26017.1	6	6	1995/01/29	2018/08/13	Complete Genome
Cherry necrotic rusty mottle virus	129143		0	Other	Betaflexiviridae	8.432	40.8	land plants	Unknown:NC_002468.1/AF237816.1	7	7	2000/06/22	2018/08/13	Complete Genome
Lyssavirus australis	90961		0	Other	Rhabdoviridae	11.822	44.2	human,vertebrates	Unknown:NC_003243.1/AF081020.2	5	5	1999/08/10	2018/08/13	Complete Genome
Pseudomonas phage phi8	120086		0	Other	Cystoviridae	14.984	54.4965	bacteria	L:NC_003299.1/AF226851.1; M:NC_003300.1/AF226852.1; S:NC_003301.1/AF226853.1	19	19	2000/04/11	2018/08/13	Complete Genome
Simian T-lymphotropic virus 3	39101		0	Other	Retroviridae	8.918	53	human,vertebrates	AY222339.1	-	6	2003/09/22	2016/07/25	Complete Genome
Bean leafroll virus	12041		0	Other	Tombusviridae	5.964	45.4	land plants	Unknown:NC_003369.1/AF441393.1	6	6	2002/01/21	2018/08/13	Complete Genome
Garlic virus A	12433		0	Other	Alphaflexiviridae	8.66	49.2	land plants	Unknown:NC_003375.1/AB010300.1	6	6	1998/01/30	2018/08/13	Complete Genome
Garlic virus C	12431		0	Other	Alphaflexiviridae	8.405	47.7	land plants	Unknown:NC_003376.1/AB010302.1	6	6	1998/01/30	2018/08/13	Complete Genome
Euprosterna elaeasa virus	186165		0	Other	Permutotetraviridae	5.698	52.2	-	Unknown:NC_003412.1/AF461742.1	2	2	2002/02/20	2018/08/13	Complete Genome
Equine foamy virus	109270		0	Other	Retroviridae	12.035	39.8	vertebrates	Unknown:NC_002201.1/AF201902.1	5	5	2000/04/19	2022/01/06	Complete Genome
Cassava common mosaic virus	39046		0	Other	Alphaflexiviridae	6.376	47.2	land plants	Unknown:NC_001658.1/U23414.1	5	5	1995/04/15	2018/08/13	Complete Genome
Human respirovirus 3	11216		0	Other	Paramyxoviridae	15.462	35.3	human,vertebrates	EU326526.1	6	6	2007/12/21	2007/12/28	Complete Genome
Porcine epidemic diarrhea virus	28295		0	Other	Coronaviridae	28.033	42	vertebrates	Unknown:NC_003436.1/AF353511.1	6	6	2001/04/23	2018/08/13	Complete Genome
Striped jack nervous necrosis virus	35297		0	Other	Nodaviridae	4.528	53.5314	vertebrates	RNA 1:NC_003448.1/AB056571.1; RNA 2:NC_003449.1/AB056572.1	3	3	2001/09/04	2020/05/28	Complete Genome
American plum line pattern virus	134632		0	Other	Bromoviridae	7.83	44.5403	land plants	RNA 1:NC_003451.1/AF235033.1; RNA 2:NC_003452.1/AF235165.1; RNA 3:NC_003453.1/AF235166.1	4	4	2001/03/02	2018/08/13	Complete Genome
Human respirovirus 1	12730		0	Other	Paramyxoviridae	15.6	37.2	human,vertebrates	Unknown:NC_003461.1/AF457102.1	10	10	2002/03/15	2018/08/13	Complete Genome
Apple stem pitting virus	35350		0	Other	Betaflexiviridae	9.332	43.4	land plants	Unknown:NC_003462.2/D21829.2	5	5	1994/05/17	2018/08/13	Complete Genome
Apple mosaic virus	12319		0	Other	Bromoviridae	8.511	44.7891	land plants	RNA 1:NC_003464.1/AF174584.1; RNA 2:NC_003465.1/AF174585.1; RNA 3:NC_003480.1/U15608.1	4	4	1994/11/05	2018/08/13	Complete Genome
Tobacco necrosis virus D	12056		0	Other	Tombusviridae	3.762	47.2	land plants	Unknown:NC_003487.1/U62546.1	6	6	1997/07/02	2018/08/13	Complete Genome
Bamboo mosaic virus satellite RNA	190811		0	Satellites	unclassified	0.836	53.9	land plants	Unknown:NC_003497.1/L22762.1	1	1	1994/10/14	2018/08/13	Complete Genome
Blackcurrant reversion virus	65743		0	Other	Secoviridae	14.116	45.7907	land plants	RNA 2:NC_003502.1/AF020051.3; RNA 1:NC_003509.1/AF368272.1	2	2	1999/01/05	2018/08/13	Complete Genome
Beet soil-borne mosaic virus	76343		0	Other	Benyviridae	14.744	41.046	land plants	RNA 3:NC_039224.1/EU410955.1; RNA 2:NC_039225.1/JF513083.1; RNA 4:NC_039227.1/FJ424610.2; RNA 1:NC_039226.1/JF513082.1	10	10	2008/02/11	2018/08/25	Complete Genome
Beet soil-borne virus	46436		0	Other	Virgaviridae	12.293	40.0415	land plants	RNA 2:NC_003518.1/U64512.1; RNA 3:NC_003519.1/Z66493.2; RNA 1:NC_003520.1/Z97873.1	7	7	1996/03/13	2018/08/13	Complete Genome
Arabis mosaic virus large satellite RNA	190809		0	Satellites	unclassified	1.104	53.6	invertebrates	Unknown:NC_003523.1/D00664.1	1	1	1993/04/29	2018/08/13	Complete Genome
Carnation ringspot virus	12268		0	Other	Tombusviridae	5.243	48.2916	land plants	RNA 1:NC_003530.1/L18870.2; RNA 2:NC_003531.1/M88589.2	5	5	1991/04/05	2018/08/13	Complete Genome
Cryphonectria hypovirus 2	40282		0	Other	Hypoviridae	12.507	49.3	-	Unknown:NC_003534.1/L29010.1	2	2	1994/02/18	2018/08/13	Complete Genome
Cowpea mottle virus	12627		0	Other	Tombusviridae	4.029	51.4	land plants	Unknown:NC_003535.1/U20976.1	6	6	1995/07/01	2018/08/13	Complete Genome
Cowpea chlorotic mottle virus	12303		0	Other	Bromoviridae	8.118	43.5256	land plants	RNA 2:NC_003541.1/M28817.1; RNA 3:NC_003542.1/M28818.1; RNA 1:NC_003543.1/M65139.1	4	4	1990/03/15	2018/08/13	Complete Genome
Citrus leaf rugose virus	37126		0	Other	Bromoviridae	8.683	44.04	land plants	RNA 3:NC_003546.1/U17390.1; RNA 2:NC_003547.1/U17726.1; RNA 1:NC_003548.1/U23715.1	5	5	1994/12/07	2018/08/13	Complete Genome
Elm mottle virus	56486		0	Other	Bromoviridae	8.62	44.4028	land plants	RNA 2:NC_003568.1/U34050.1; RNA 1:NC_003569.1/U57047.1; RNA 3:NC_003570.1/U85399.1	5	5	1995/11/02	2018/08/13	Complete Genome
Leishmania RNA virus 1 - 4	12530		0	Other	Totiviridae	5.283	46.2	protozoa	Unknown:NC_003601.1/U01899.1	2	2	1993/11/05	2018/08/13	Complete Genome
Groundnut rosette virus	47740		0	Other	Tombusviridae	4.019	55.7	land plants	Unknown:NC_003603.1/Z69910.1	4	4	1996/06/01	2018/08/13	Complete Genome
Helminthosporium victoriae virus 190S	45237		0	Other	Totiviridae	5.179	58.1	-	Unknown:NC_003607.2/U41345.2	2	2	1998/01/04	2018/08/13	Complete Genome
Impatiens necrotic spot virus	11612		0	Other	Tospoviridae	16.74	33.0376	invertebrates,land plants	M:NC_003616.1/M74904.1; S:NC_003624.1/X66972.1; L:NC_003625.1/X93218.1	6	5	1992/06/02	2018/08/13	Complete Genome
Lettuce infectious yellows virus	31713		0	Other	Closteroviridae	15.311	35.2846	land plants	RNA 1:NC_003617.1/U15440.1; RNA 2:NC_003618.1/U15441.1	7	7	1995/01/29	2018/08/13	Complete Genome
Rice yellow stunt nucleorhabdovirus	59380		0	Other	Rhabdoviridae	14.042	43.7	land plants	Unknown:NC_003746.1/AB011257.1	8	7	1998/03/16	2018/08/13	Complete Genome
Rice ragged stunt virus	42475		0	Other	Spinareoviridae	26.164	44.7582	land plants	chromosome S1:NC_003749.1/AF020334.1; chromosome S2:NC_003750.1/AF020335.1; chromosome S3:NC_003751.1/AF020336.1; chromosome S6:NC_003752.1/AF020337.1; 9:NC_003757.1/L38899.1; S8:NC_003758.1/L46682.1; 5:NC_003759.1/U33633.1; chromosome S10:NC_003769.1/U66712.1; chromosome S7:NC_003770.1/U66713.1; chromosome S4:NC_003771.1/U66714.1	11	11	1995/09/23	2018/08/13	Complete Genome
Red clover necrotic mosaic virus	12267		0	Other	Tombusviridae	5.338	46.5441	land plants	RNA 1:NC_003756.1/J04357.1; RNA 2:NC_003775.1/X08021.1	5	5	1988/07/20	2018/08/13	Complete Genome
Rice dwarf virus	10991		0	Other	Sedoreoviridae	24.839	43.7513	land plants	7:NC_003760.1/U36402.1; 4:NC_003761.1/U36562.1; 5:NC_003762.1/U36563.1; 6:NC_003763.1/U36564.1; 8:NC_003764.1/U36565.1; 9:NC_003765.1/U36566.1; 10:NC_003766.1/U36567.1; 11:NC_003767.1/U36568.1; 12:NC_003768.1/U36569.1; 3:NC_003772.1/U72757.1; 1:NC_003773.1/U73201.1; 2:NC_003774.1/U73202.1	12	13	1995/10/31	2018/08/13	Complete Genome
Plautia stali intestine virus	64698		0	Other	Dicistroviridae	8.797	36.4	invertebrates	Unknown:NC_003779.1/AB006531.1	2	2	1997/08/27	2018/08/13	Complete Genome
Infectious flacherie virus	12742		0	Other	Iflaviridae	9.65	42.8	invertebrates	Unknown:NC_003781.1/AB000906.1	1	1	1998/04/05	2018/08/13	Complete Genome
Himetobi P virus	81583		0	Other	Dicistroviridae	9.275	39.6	invertebrates	Unknown:NC_003782.1/AB017037.1	2	2	1998/08/30	2018/08/13	Complete Genome
Triatoma virus	103442		0	Other	Dicistroviridae	9.01	35.9	invertebrates	Unknown:NC_003783.1/AF178440.1	2	2	1999/10/01	2018/08/13	Complete Genome
Black queen cell virus	92395		0	Other	Dicistroviridae	8.55	40.2	invertebrates	Unknown:NC_003784.1/AF183905.1	2	2	2000/05/29	2018/08/13	Complete Genome
Chicken astrovirus	336959		0	Other	Astroviridae	6.927	46.3	vertebrates	Unknown:NC_003790.1/AB033998.1	2	2	2000/03/22	2018/08/13	Complete Genome
Shallot virus X	31770		0	Other	Alphaflexiviridae	8.832	49.2	land plants	Unknown:NC_003795.1/M97264.1	6	6	1993/03/19	2018/08/13	Complete Genome
Rhizoctonia solani virus 717	46618		0	Other	Partitiviridae	4.569	43.5072	fungi	RNA 1:NC_003801.1/AF133290.1; RNA 2:NC_003802.1/AF133291.1	2	2	2000/01/01	2021/06/20	Complete Genome
Tobacco rattle virus	12295		0	Other	Virgaviridae	10.646	42.0827	land plants	RNA 1:NC_003805.1/AF166084.1; RNA 2:NC_003811.1/Z36974.2	7	7	1994/09/07	2018/08/13	Complete Genome
Sweet clover necrotic mosaic virus	28348		0	Other	Tombusviridae	5.325	48.5095	-	RNA 1:NC_003806.1/L07884.1; RNA 2:NC_003807.1/S46028.1	3	4	1993/05/08	2018/08/13	Complete Genome
Spinach latent virus	42680		0	Other	Bromoviridae	8.688	42.9167	land plants	RNA 1:NC_003808.1/U93192.1; RNA 2:NC_003809.1/U93193.1; RNA 3:NC_003810.1/U93194.1	5	5	1998/01/30	2018/08/13	Complete Genome
Turnip crinkle virus	11988		0	Other	Tombusviridae	4.054	51.6	land plants	Unknown:NC_003821.3/M22445.3	5	5	1993/08/03	2018/08/13	Complete Genome
Ustilago maydis virus H1	28882		0	Other	Totiviridae	6.099	51.9	fungi	Unknown:NC_003823.1/U01059.1	1	1	1994/12/07	2018/08/13	Complete Genome
Trichomonas vaginalis virus	29256		0	Other	Totiviridae	4.647	44.8	human,protozoa	Unknown:NC_003824.1/U08999.1	1	2	1995/03/09	2018/08/13	Complete Genome
Tulare apple mosaic virus	151043		0	Other	Bromoviridae	8.632	44.3635	-	RNA 1:NC_003833.1/AF226160.1; RNA 2:NC_003834.1/AF226161.1; RNA 3:NC_003835.1/AF226162.1	5	5	2001/02/07	2018/08/13	Complete Genome
Tomato aspermy virus	12315		0	Other	Bromoviridae	8.87	44.4411	land plants	RNA 3:NC_003836.1/AJ277268.1; RNA 1:NC_003837.1/D10044.1; RNA 2:NC_003838.1/D10663.1	5	5	1993/04/29	2018/08/13	Complete Genome
Panicum mosaic satellite virus	154834		0	Other	Other	0.826	58	land plants	Unknown:NC_003847.1/M17182.1	2	2	1993/08/03	2018/08/13	Complete Genome
Obuda pepper virus	31749		0	Other	Virgaviridae	6.507	41.4	land plants	Unknown:NC_003852.1/D13438.1	4	4	1993/12/23	2018/08/13	Complete Genome
Pea enation mosaic virus 2	193120		0	Other	Tombusviridae	4.253	55.9	land plants	Unknown:NC_003853.1/U03563.1	4	4	1994/03/07	2018/08/13	Complete Genome
Sugarcane striate mosaic-associated virus	167927		0	Other	Betaflexiviridae	8.146	39.6	-	Unknown:NC_003870.1/AF315308.1	5	5	2001/09/19	2018/08/13	Complete Genome
Carrot red leaf luteovirus associated RNA	67962		0	Other	Other	2.835	50.4	land plants	Unknown:NC_003871.1/AF020617.1	3	3	1997/11/02	2018/08/13	Complete Genome
Blackcurrant reversion virus satellite RNA	99930		0	Satellites	unclassified	1.432	54.6	-	Unknown:NC_003872.1/AF112119.1	1	1	2000/01/01	2018/08/13	Complete Genome
Trichomonas vaginalis virus 2	674954		0	Other	Totiviridae	4.674	45.7	protozoa	Unknown:NC_003873.1/AF127178.1	2	2	2000/02/02	2018/08/13	Complete Genome
Zygosaccharomyces bailii virus Z	114871		0	Other	Amalgaviridae	3.16	36.9	fungi	KU200450.1	-	2	2016/06/21	2016/06/26	Complete Genome
Pea enation mosaic virus 1	193121		0	Other	Solemoviridae	5.706	49.8	land plants	Unknown:NC_003629.1/L04573.1	5	5	1993/04/28	2018/08/13	Complete Genome
Satellite maize white line mosaic virus	31503		0	Other	Other	1.168	51	land plants	Unknown:NC_003631.1/M55012.1	1	1	1991/02/21	2018/08/13	Complete Genome
Potato aucuba mosaic virus	12182		0	Other	Alphaflexiviridae	7.059	43.6	land plants	Unknown:NC_003632.1/S73580.1	6	6	1995/03/02	2018/08/13	Complete Genome
Pelargonium zonate spot virus	116056		0	Other	Bromoviridae	8.477	43.8794	land plants	RNA 1:NC_003649.1/AJ272327.1; RNA 2:NC_003650.1/AJ272328.2; RNA 3:NC_003651.1/AJ272329.1	4	4	2000/09/16	2018/08/13	Complete Genome
Nilaparvata lugens reovirus	33724		0	Other	Spinareoviridae	28.699	34.8023	-	10:NC_003652.1/D14691.1; 8:NC_003653.1/D26127.1; 1:NC_003654.1/D49693.1; 2:NC_003655.1/D49694.1; 3:NC_003656.1/D49695.1; 4:NC_003657.1/D49696.1; 5:NC_003658.1/D49697.1; 6:NC_003659.1/D49698.1; 7:NC_003660.1/D49699.1; 9:NC_003661.1/D49700.1	11	11	1994/03/25	2018/08/13	Complete Genome
Peanut clump virus	28355		0	Other	Virgaviridae	10.401	42.9125	land plants	RNA 2:NC_003668.1/L07269.1; RNA 1:NC_003672.1/X78602.1	9	8	1993/06/12	2018/08/13	Complete Genome
Pepper ringspot virus	31750		0	Other	Virgaviridae	8.627	41.4834	land plants	RNA 1:NC_003669.1/L23972.1; RNA 2:NC_003670.1/X03241.1	5	5	1986/07/02	2018/08/13	Complete Genome
Olive latent virus 2	33773		0	Other	Bromoviridae	8.301	48.1955	land plants	RNA 3:NC_003671.1/X76993.1; RNA 1:NC_003673.1/X94346.1; RNA 2:NC_003674.1/X94347.1	4	4	1994/02/24	2018/08/13	Complete Genome
Pariacoto virus	103782		0	Other	Nodaviridae	4.322	51.882	invertebrates	chromosome RNA 1:NC_003691.1/AF171942.1; chromosome RNA 2:NC_003692.1/AF171943.1	3	3	2000/05/24	2018/08/13	Complete Genome
Eyach virus	62352		0	Other	Spinareoviridae	29.21	45.731	-	1:NC_003696.1/AF282467.1; 2:NC_003697.1/AF282468.1; 3:NC_003698.1/AF282469.1; 4:NC_003699.1/AF282470.1; 5:NC_003700.1/AF282471.1; 6:NC_003701.1/AF282472.1; 7:NC_003702.1/AF282473.1; 8:NC_003703.1/AF282474.1; 9:NC_003704.1/AF282475.1; 10:NC_003705.1/AF282476.1; 11:NC_003706.1/AF282477.1; 12:NC_003707.1/AF282478.1	13	13	2002/04/23	2018/08/13	Complete Genome
Discula destructiva virus 2	160484		0	Other	Partitiviridae	3.392	48.9747	fungi	1:AY033436.1; RNA 1:NC_003710.1/; 2:AY033437.1; RNA 2:NC_003711.1/	2	4	2001/06/10	2002/12/04	Complete Genome
Pseudomonas phage phi6	2928686		0	Other	Cystoviridae	13.385	55.8285	bacteria	S:NC_003714.1/M12921.1; L:NC_003715.1/M17461.1; M:NC_003716.1/M17462.1	13	13	1988/12/15	2018/08/13	Complete Genome
Potato mop-top virus	37128		0	Other	Virgaviridae	12.141	42.8348	land plants	RNA 1:NC_003723.1/AJ238607.1; RNA 3:NC_003724.1/AJ243719.1; RNA 2:NC_003725.1/AJ277556.1	8	8	1999/10/15	2018/08/13	Complete Genome
Rice black streaked dwarf virus	10990		0	Other	Spinareoviridae	29.141	34.3083	invertebrates,land plants	3:NC_003728.1/AJ293984.1; 1:NC_003729.1/AJ294757.1; 7:NC_003730.1/AJ297427.1; 9:NC_003731.1/AJ297430.1; 8:NC_003732.1/AJ297431.1; 10:NC_003733.1/AJ297433.1; 2:NC_003734.1/AJ409145.1; 4:NC_003735.1/AJ409146.1; 5:NC_003736.1/AJ409147.1; 6:NC_003737.1/AJ409148.1	14	14	2001/08/28	2018/08/13	Complete Genome
Saccharomyces cerevisiae virus L-A	11008		0	Other	Totiviridae	4.579	45.7	fungi	Unknown:NC_003745.1/J04692.1	3	3	1993/08/03	2018/08/13	Complete Genome
Fusarium poae virus 1	75747		0	Other	Partitiviridae	4.388	44.5424	fungi	1:NC_003883.1/AF015924.1; chromosome RNA 2:NC_003884.1/AF047013.1	2	2	1998/12/30	2018/08/13	Complete Genome
Aura virus	44158		0	Other	Togaviridae	11.824	48.5	-	Unknown:NC_003900.1/AF126284.1	3	3	1999/02/08	2018/08/13	Complete Genome
Western equine encephalitis virus	11039		0	Other	Togaviridae	11.562	48.3	human,invertebrates,vertebrates	GQ287646.1	-	2	2009/07/23	2009/07/28	Complete Genome
Cricket paralysis virus	12136		0	Other	Dicistroviridae	9.185	39.3	invertebrates	Unknown:NC_003924.1/AF218039.1	2	2	2000/07/02	2018/08/13	Complete Genome
Broad bean mottle virus	12301		0	Other	Bromoviridae	8.25	43.214	land plants	RNA 3:NC_004006.1/M60291.1; RNA 2:NC_004007.1/M64713.1; RNA 1:NC_004008.1/M65138.1	4	4	1991/12/09	2018/08/13	Complete Genome
Garlic virus E	150285		0	Other	Alphaflexiviridae	8.451	50	land plants	Unknown:NC_004012.1/AJ292230.1	8	8	2002/02/06	2018/08/13	Complete Genome
Sorghum chlorotic spot virus	107804		0	Other	Virgaviridae	10.296	44.8299	-	RNA 1:NC_004014.1/AB033691.1; RNA 2:NC_004015.1/AB033692.1	7	7	2000/04/21	2018/08/13	Complete Genome
Gremmeniella abietina RNA virus MS1	191436		0	Other	Partitiviridae	4.554	49.1249	fungi	RNA 1:NC_004018.1/AY089993.1; RNA 2:NC_004019.1/AY089994.1; RNA 3:NC_004020.1/AY089995.1	3	3	2002/04/17	2019/06/04	Complete Genome
Trichomonas vaginalis virus 3	170965		0	Other	Totiviridae	4.844	47.7	protozoa	Unknown:NC_004034.1/AF325840.1	2	2	2001/12/02	2018/08/13	Complete Genome
Cryphonectria parasitica mitovirus 1-NB631	186769		0	Other	Mitoviridae	2.728	36.6	fungi	Unknown:NC_004046.1/L31849.1	1	1	1994/04/14	2018/08/13	Complete Genome
Ophiostoma mitovirus 3a	198597		0	Other	Mitoviridae	2.617	38.1	fungi	Unknown:NC_004049.1/AJ004930.1	1	1	1998/09/24	2018/08/13	Complete Genome
Saccharomyces 23S RNA narnavirus	198599		0	Other	Narnaviridae	2.891	59	fungi	Unknown:NC_004050.1/U90136.1	1	1	1998/12/30	2018/08/13	Complete Genome
Saccharomyces 20S RNA narnavirus	186772		0	Other	Narnaviridae	2.514	58.3	fungi	Unknown:NC_004051.1/AF039063.1	1	1	1999/01/01	2018/08/13	Complete Genome
Ophiostoma mitovirus 4	88387		0	Other	Mitoviridae	2.599	26.7	fungi	Unknown:NC_004052.1/AJ132754.1	1	1	1999/05/10	2018/08/13	Complete Genome
Ophiostoma mitovirus 5	88388		0	Other	Mitoviridae	2.474	26.8	-	Unknown:NC_004053.1/AJ132755.1	1	1	1999/05/10	2018/08/13	Complete Genome
Ophiostoma mitovirus 6	88389		0	Other	Mitoviridae	2.343	29.3	-	Unknown:NC_004054.1/AJ132756.1	1	1	1999/05/10	2018/08/13	Complete Genome
Tioman virus	162013		0	Other	Paramyxoviridae	15.522	43.4	vertebrates	Unknown:NC_004074.1/AF298895.2	6	8	2001/06/19	2018/08/13	Complete Genome
La Crosse virus	11577		0	Other	Peribunyaviridae	12.49	36.7764	human,invertebrates,vertebrates	S:EF485030.1; M:EF485031.1; L:EF485032.1	-	4	2007/05/03	2007/06/27	Complete Genome
Sweet potato chlorotic stunt virus	81931		0	Other	Closteroviridae	17.63	37.7869	land plants	RNA 1:NC_004123.1/AJ428554.1; RNA 2:NC_004124.1/AJ428555.1	20	11	2002/08/27	2018/08/13	Complete Genome
Greasy grouper nervous necrosis virus	143921		0	Other	Nodaviridae	4.536	52.4527	vertebrates	RNA 2:AF318942.1; RNA 1:AF319555.1	-	3	2001/03/21	2001/03/21	Complete Genome
Boolarra virus	12286		0	Other	Nodaviridae	4.401	48.7773	invertebrates	RNA 1:NC_004142.1/AF329080.1; RNA 2:NC_004145.1/X15960.1	3	3	1989/11/23	2018/08/13	Complete Genome
Yellowtail ascites virus	59816		0	Other	Birnaviridae	5.711	53.5338	vertebrates	RNA A:NC_004168.1/AB006783.1; RNA B:NC_004176.1/AY129662.1	3	3	1997/09/03	2018/08/13	Complete Genome
Drosophila X virus	48981		0	Other	Birnaviridae	6.603	45.8721	invertebrates	B:NC_004169.1/AF196645.2; A:NC_004177.1/U60650.1	2	2	1996/09/16	2018/08/13	Complete Genome
Pseudomonas phage phi13	134554		0	Other	Cystoviridae	13.652	57.7653	bacteria	S:NC_004170.1/AF261666.1; M:NC_004171.1/AF261667.1; L:NC_004172.1/AF261668.1	13	13	2000/08/17	2018/08/13	Complete Genome
Pseudomonas phage phi12	161736		0	Other	Cystoviridae	13.173	55.2025	bacteria	L:NC_004173.1/AF408636.1; S:NC_004174.1/AY034425.1; M:NC_004175.1/AY039807.1	15	15	2001/06/13	2018/08/13	Complete Genome
Colorado tick fever virus	46839		0	Other	Spinareoviridae	29.174	46.547	vertebrates	9:NC_004180.1/AF000720.1; 1:NC_004181.1/AF133428.1; 2:NC_004182.1/AF139758.1; 3:NC_004183.1/AF139759.1; 4:NC_004184.1/AF139760.1; 5:NC_004185.1/AF139761.1; 6:NC_004186.1/AF139762.1; 7:NC_004187.1/AF139763.1; 8:NC_004188.1/AF139764.1; 10:NC_004189.1/AF139765.1; 12:NC_004190.1/U53227.1; S1:NC_004191.1/U72694.1	13	13	1996/04/25	2018/08/13	Complete Genome
Kadipiro virus	104580		0	Other	Sedoreoviridae	20.985	37.679	invertebrates	12:AF019909.1; chromosome segment 12:NC_004199.1/; 11:NC_004205.1/AF052019.1; chromosome 10:NC_004206.1/AF052020.1; 9:AF052021.1; chromosome segment 9:NC_004207.1/; 8:AF052022.1; chromosome segment 8:NC_004208.1/; 7:NC_004209.1/AF052023.1; 1:AF133429.1; chromosome segment 1:NC_004210.1/; 2:AF134509.1; chromosome segment 2:NC_004212.1/; 3:AF134510.1; chromosome segment 3:NC_004213.1/; 4:AF134511.1…	12	21	1998/11/06	2011/06/03	Complete Genome
Tulip virus X	167132		0	Other	Alphaflexiviridae	6.056	57.1	land plants	Unknown:NC_004322.1/AB066288.1	5	5	2002/09/26	2018/08/13	Complete Genome
Prunus necrotic ringspot virus	37733		0	Other	Bromoviridae	7.88	44.2868	land plants	RNA 1:NC_004362.1/AF278534.1; RNA 2:NC_004363.1/AF278535.1; RNA 3:NC_004364.1/U57046.1	4	4	1996/10/02	2018/08/13	Complete Genome
Aphid lethal paralysis virus	209529		0	Other	Dicistroviridae	9.812	38.6	invertebrates	Unknown:NC_004365.1/AF536531.1	2	2	2002/10/31	2018/08/13	Complete Genome
Tobacco bushy top virus	184020		0	Other	Tombusviridae	4.152	55.1	land plants	Unknown:NC_004366.1/AF402620.2	4	4	2002/01/17	2018/08/13	Complete Genome
Youcai mosaic virus	228578		0	Other	Virgaviridae	6.303	44.3	land plants	Unknown:NC_004422.1/U30944.1	3	3	1996/03/26	2018/08/13	Complete Genome
Broad bean necrosis virus	79918		0	Other	Virgaviridae	10.848	38.6082	-	RNA 1:NC_004423.1/D86636.1; RNA 2:NC_004424.1/D86637.1; RNA 3:NC_004425.1/D86638.1	8	8	1998/11/27	2018/08/13	Complete Genome
Tomato black ring virus	12275		0	Other	Secoviridae	11.991	44.5614	land plants	RNA 1:NC_004439.1/AY157993.1; RNA 2:NC_004440.1/AY157994.1	2	2	2002/11/24	2018/08/13	Complete Genome
Walrus calicivirus	146073		0	Other	Caliciviridae	8.289	48.2	human,vertebrates	Unknown:NC_004541.1/AF321298.1	3	3	2000/12/26	2018/08/13	Complete Genome
Turnip rosette virus	218923		0	Other	Solemoviridae	4.086	48	land plants	Unknown:NC_004553.3/KC778720.1	5	5	2003/01/30	2018/08/13	Complete Genome
Pear latent virus	197112		0	Other	Tombusviridae	4.766	48.6	land plants	AY100482.1	-	5	2002/06/15	2003/02/20	Complete Genome
Grapevine rootstock stem lesion associated virus	167634		0	Other	Closteroviridae	16.527	46.3	land plants	Unknown:NC_004724.1/AF314061.1	8	8	2002/11/06	2018/08/13	Complete Genome
Indian peanut clump virus	32629		0	Other	Virgaviridae	10.348	43.5373	land plants	RNA 1:NC_004729.1/X99149.1; RNA 2:NC_004730.1/AF447397.1	8	8	1996/07/12	2018/08/13	Complete Genome
Yam mosaic virus	41460		0	Other	Potyviridae	9.608	40.8	land plants	NC_004752.1/U42596.1	2	2	1996/09/20	2018/08/13	Complete Genome
Beet western yellows virus	12042		0	Other	Solemoviridae	5.666	50.3	land plants	Unknown:NC_004756.1/AF473561.1	6	6	2002/05/08	2018/08/13	Complete Genome
Mirafiori lettuce big-vein virus	200255		0	Other	Aspiviridae	12.499	34.5692	land plants	RNA 1:AF525933.1; RNA 2:AF525934.1; RNA 3:AF525935.1; RNA 4:AF525936.1	-	7	2002/10/28	2017/02/02	Complete Genome
Kashmir bee virus	68876		0	Other	Dicistroviridae	9.524	37.7	invertebrates	Unknown:NC_004807.1/AY275710.1	2	2	2003/05/12	2018/08/13	Complete Genome
Cucurbit yellow stunting disorder virus	51330		0	Other	Closteroviridae	17.099	36.947	land plants	RNA 1:NC_004809.1/AY242077.1; RNA 2:NC_004810.1/AY242078.1	12	12	2003/05/13	2018/08/13	Complete Genome
Deformed wing virus	198112		0	Other	Iflaviridae	10.14	38.5	invertebrates	Unknown:NC_004830.2/AJ489744.2	1	1	2002/12/15	2018/08/13	Complete Genome
Enzootic nasal tumour virus of goats	239365		0	Other	Retroviridae	7.448	41.6	vertebrates	Unknown:NC_004994.2/AY197548.2	4	4	2003/07/01	2018/08/13	Complete Genome
Pea stem necrosis virus	199361		0	Other	Tombusviridae	4.048	47.1	land plants	Unknown:NC_004995.1/AB086951.1	5	5	2003/07/01	2018/08/13	Complete Genome
Goose paramyxovirus SF02	204987		0	Other	Paramyxoviridae	15.192	46.6	-	Unknown:NC_005036.1/AF473851.2	6	6	2002/02/27	2018/08/13	Complete Genome
Kamiti River virus	218849		0	Other	Flaviviridae	11.375	50.3	invertebrates	Unknown:NC_005064.1/AY149905.1	2	2	2003/05/02	2019/05/24	Complete Genome
Mamastrovirus 10	1239574		0	Other	Astroviridae	6.61	50.9	vertebrates	Unknown:NC_004579.1/AY179509.1	3	3	2003/03/01	2018/08/13	Complete Genome
Oat necrotic mottle virus	112437		0	Other	Potyviridae	9.346	45.8	land plants	Unknown:NC_005136.1/AY377938.1	2	2	2003/10/03	2018/08/13	Complete Genome
Aquareovirus C	185782		0	Other	Spinareoviridae	23.696	55.6077	vertebrates	1:NC_005166.1/AF403398.1; 2:NC_005167.1/AF403399.1; 3:NC_005168.1/AF403400.1; 4:NC_005169.1/AF403401.1; 5:NC_005170.1/AF403402.1; 6:NC_005171.1/AF403403.1; 7:NC_005172.1/AF403404.1; 8:NC_005173.1/AF403405.1; 9:NC_005174.1/AF403406.1; 10:NC_005175.1/AF403407.1; 11:NC_005176.1/AF403408.1	12	12	2002/08/07	2018/08/13	Complete Genome
Beet pseudoyellows virus	72750		0	Other	Closteroviridae	15.909	41.0026	land plants	RNA 1:NC_005209.2/AY330918.2; RNA 2:NC_005210.2/AY330919.2	10	10	2003/10/21	2018/08/13	Complete Genome
Uukuniemi virus	11591		0	Other	Phenuiviridae	11.372	47.719	invertebrates	L:NC_005214.1/D10759.1; M:M17417.1; chromosome segment M:NC_005220.1/; S:NC_005221.1/M33551.1	4	5	1992/11/24	2011/06/03	Complete Genome
Johnsongrass chlorotic stripe mosaic virus	229149		0	Other	Tombusviridae	4.421	52.6	-	Unknown:NC_005287.1/AJ557804.1	5	5	2003/08/30	2018/08/13	Complete Genome
Broad bean wilt virus 1	50817		0	Other	Secoviridae	9.263	42.9792	land plants	RNA 1:NC_005289.1/AB084450.1; RNA 2:NC_005290.1/AB084451.1	2	2	2003/10/29	2018/08/13	Complete Genome
Grapevine leafroll-associated virus 3	55951		0	Other	Closteroviridae	17.919	46.1	land plants	Unknown:NC_004667.1/AF037268.2	12	12	1998/04/28	2018/08/13	Complete Genome
Avian myelocytomatosis virus	11867		0	Other	Retroviridae	3.392	57.7	vertebrates	Unknown:NC_001866.1/AF033809.1	1	1	1998/01/21	2018/08/13	Complete Genome
Beet western yellows ST9 associated virus	198589		0	Other	Other	2.844	49.9	-	Unknown:NC_004045.2/L04281.2	2	2	1993/06/11	2019/12/08	Complete Genome
Sclerophthora macrospora virus B	75914		0	Other	Other	5.533	46.6	-	Unknown:NC_004714.1/AB012756.1	2	2	1998/12/09	2018/08/13	Complete Genome
Human coronavirus 229E	11137		0	Other	Coronaviridae	27.317	38.3	human,vertebrates	Unknown:NC_002645.1/AF304460.1	7	8	2001/01/11	2021/08/17	Complete Genome
Squirrel monkey retrovirus	11856		0	Other	Retroviridae	8.785	49.6	vertebrates	Unknown:NC_001514.1/M23385.1	4	4	1993/08/02	2018/08/13	Complete Genome
Mossman virus	241630		0	Other	Paramyxoviridae	16.65	41.3	vertebrates	Unknown:NC_005339.1/AY286409.1	6	8	2003/08/14	2018/08/13	Complete Genome
Bovine leukemia virus	11901		0	Other	Retroviridae	8.419	54.2	human,vertebrates	Unknown:NC_001414.1/AF033818.1	5	6	1998/01/21	2018/08/13	Complete Genome
Helicobasidium mompa totivirus 1-17	196690		0	Other	Totiviridae	5.207	55.3	-	L:NC_005074.1/AB085814.1	2	2	2003/08/13	2018/08/13	Complete Genome
Maize mosaic nucleorhabdovirus	279896		0	Other	Rhabdoviridae	12.133	47.1	land plants	Unknown:NC_005975.1/AY618418.1	6	6	2004/06/30	2018/08/13	Complete Genome
Blotched snakehead virus	311176		0	Other	Birnaviridae	6.179	53.5434	vertebrates	A:NC_005982.1/AJ459382.1; B:NC_005983.1/AJ459383.1	3	3	2002/12/19	2018/08/13	Complete Genome
Pelargonium chlorotic ring pattern virus	167021		0	Other	Tombusviridae	3.904	50.1	land plants	Unknown:NC_005985.1/AY038069.2	5	6	2001/07/24	2018/08/13	Complete Genome
Palyam virus	40059		0	Other	Sedoreoviridae	18.915	39.2637	invertebrates,vertebrates	2:NC_005986.1/AB014725.1; 6:NC_005987.1/AB014726.1; 7:NC_005988.1/AB014727.1; 3:NC_005989.1/AB014728.1; 1:NC_005990.1/AB018086.1; 4:NC_005991.1/AB018087.1; 9:NC_005992.1/AB018088.1; 5:NC_005993.1/AB018089.1; 8:NC_005994.1/AB018090.1; 10:NC_005995.1/AB018091.1	11	11	1998/12/09	2018/08/13	Complete Genome
Potato yellow vein virus	103881		0	Other	Closteroviridae	17.266	36.6195	land plants	RNA 3:NC_006061.1/AJ508757.2; RNA 1:NC_006062.1/AJ557128.1; RNA 2:NC_006063.1/AJ557129.1	10	10	2002/12/04	2018/08/13	Complete Genome
Tomato mosaic virus	12253		0	Other	Virgaviridae	6.383	41.7	land plants	Unknown:NC_002692.1/AF332868.1	4	4	2001/03/12	2018/08/13	Complete Genome
Pelargonium flower break virus	35291		0	Other	Tombusviridae	3.923	51.3	land plants	Unknown:NC_005286.1/AJ514833.1	6	6	2003/08/28	2018/08/13	Complete Genome
Arabis mosaic virus	12271		0	Other	Secoviridae	11.154	44.5507	land plants	RNA 2:NC_006056.1/AY017339.1; RNA 1:NC_006057.1/AY303786.1	2	2	2001/06/02	2018/08/13	Complete Genome
Tobacco ringspot virus	12282		0	Other	Secoviridae	11.443	46.724	land plants	RNA 2:NC_005096.1/AY363727.1; RNA 1:NC_005097.1/U50869.1	2	2	1996/04/04	2018/08/13	Complete Genome
Raspberry ringspot virus	12809		0	Other	Secoviridae	11.849	47.4366	land plants	RNA 1:NC_005266.1/AY303787.1; RNA 2:NC_005267.1/AY303788.1	2	2	2003/09/08	2018/08/13	Complete Genome
Paprika mild mottle virus	35281		0	Other	Virgaviridae	6.524	41.1	land plants	Unknown:NC_004106.1/AB089381.1	4	4	2002/08/08	2018/08/13	Complete Genome
Gremmeniella abietina RNA virus L1	152217		0	Other	Totiviridae	5.133	56.9	fungi	Unknown:NC_003876.1/AF337175.1	2	2	2001/02/21	2018/08/13	Complete Genome
Citrus leaf blotch virus	129141		0	Other	Betaflexiviridae	8.747	40	land plants	Unknown:NC_003877.1/AJ318061.1	3	3	2001/05/25	2018/08/13	Complete Genome
Feline calicivirus	11978		0	Other	Caliciviridae	7.69	46.1	vertebrates	M86379.1	-	2	1992/12/10	1995/10/16	Complete Genome
African horse sickness virus	40050		0	Other	Sedoreoviridae	19.524	42.7036	vertebrates	2:NC_005996.1/AF021235.1; 10:NC_006009.1/D12479.1; 7:NC_006011.1/D12533.1; 4:NC_006012.1/D14402.1; 8:NC_006016.1/M69090.1; 3:NC_006017.1/M94681.1; 6:NC_006018.1/M94682.1; chromosome segment 9:NC_006019.1/U33000.1; 5:NC_006020.1/U73658.1; 1:NC_006021.1/U94887.1	11	11	1991/11/05	2018/08/13	Complete Genome
Bluetongue virus	40051		0	Other	Sedoreoviridae	19.176	43.7435	invertebrates,vertebrates	8:NC_006007.1/D00500.1; 9:NC_006008.2/D00509.2; 5:NC_006025.1/D12532.1; 6:NC_006010.1/Y00422.1; 2:NC_006013.2/M11787.2; 3:NC_006014.1/M22096.1; 10:NC_006015.1/M28981.1; 7:NC_006022.1/X06463.1; 1:NC_006023.1/X12819.1; 4:NC_006024.2/Y00421.2	10	10	1987/11/29	2018/08/13	Complete Genome
Penicillium stoloniferum virus S	216371		0	Other	Partitiviridae	3.336	49.733	fungi	1:NC_005976.2/AY156521.2; 2:NC_005977.2/AY156522.2	2	2	2003/10/01	2018/08/13	Complete Genome
Oyster mushroom spherical virus	218667		0	Other	Other	5.784	53.9	fungi	Unknown:NC_004560.1/AY182001.1	7	7	2003/01/29	2018/08/13	Complete Genome
Ectropis obliqua picorna-like virus	240555		0	Other	Iflaviridae	9.394	44.5	invertebrates	Unknown:NC_005092.1/AY365064.1	1	1	2003/08/29	2018/08/13	Complete Genome
Zygocactus virus X	253701		0	Other	Alphaflexiviridae	6.624	53.6	land plants	Unknown:NC_006059.1/AY366208.1	5	5	2003/11/03	2018/08/13	Complete Genome
Opuntia virus X	253702		0	Other	Alphaflexiviridae	6.653	49.9	land plants	Unknown:NC_006060.1/AY366209.1	5	5	2003/11/03	2018/08/13	Complete Genome
Kakugo virus	260684		0	Other	Iflaviridae	10.152	38.4	invertebrates	AB070959.1	-	1	2004/01/06	2008/12/03	Complete Genome
Humulus japonicus latent virus	269213		0	Other	Bromoviridae	8.13	42.1785	-	RNA 1:NC_006064.1/AY500236.1; RNA 2:NC_006065.1/AY500237.1; RNA 3:NC_006066.1/AY500238.1	4	4	2004/04/08	2018/08/13	Complete Genome
Lettuce ring necrosis virus	274495		0	Other	Aspiviridae	12.425	34.5133	land plants	RNA 1:NC_006051.1/AY535016.1; RNA 2:NC_006052.1/AY535017.1; RNA 3:NC_006053.1/AY535018.1; RNA 4:NC_006054.1/AY535019.1	5	5	2004/05/05	2018/08/13	Complete Genome
Human coronavirus NL63	277944		0	Other	Coronaviridae	27.553	34.5	human	Unknown:NC_005831.2/AY567487.2	6	7	2004/03/17	2021/11/27	Complete Genome
Parietaria mottle virus	64958		0	Other	Bromoviridae	8.708	45.1374	land plants	RNA 1:NC_005848.1/AY496068.1; RNA 2:NC_005849.1/AY496069.1; RNA 3:NC_005854.1/U35145.1	5	5	1995/11/02	2018/08/13	Complete Genome
St Croix River virus	104581		0	Other	Sedoreoviridae	18.445	51.7146	invertebrates	1:NC_005997.1/AF133431.1; 2:AF133432.1; chromosome segment 2:NC_005998.1/; 3:AF145400.1; chromosome segment 3:NC_005999.1/; 4:AF145401.1; chromosome segment 4:NC_006000.1/; 5:AF145402.1; chromosome segment 5:NC_006001.1/; 6:AF145403.1; chromosome segment 6:NC_006002.1/; 7:AF145404.1; chromosome segment 7:NC_006003.1/; 8:AF145405.1; chromosome segment 8:NC_006004.1/; 9:AF145406.1; chromosome segme…	10	19	2000/11/24	2011/06/03	Complete Genome
Beet mosaic virus	114921		0	Other	Potyviridae	9.591	43.8	land plants	NC_005304.1/AY206394.2	2	2	2003/12/16	2018/08/13	Complete Genome
Oropouche virus	118655		0	Other	Peribunyaviridae	11.985	35.3854	human,invertebrates,vertebrates	M:NC_005775.1/AF441119.1; L:NC_005776.1/AF484424.1; S:NC_005777.1/AY237111.1	4	4	2002/12/24	2018/08/13	Complete Genome
Simian sapelovirus 1	1002918		0	Other	Picornaviridae	8.126	40.4	vertebrates	Unknown:NC_004451.1/AY064708.1	1	1	2002/11/30	2018/08/13	Complete Genome
Aichivirus B	194965		0	Other	Picornaviridae	8.374	54.6	human,vertebrates	Unknown:NC_004421.1/AB084788.1	1	1	2002/11/09	2018/08/13	Complete Genome
Black beetle virus	12285		0	Other	Nodaviridae	4.505	48.6105	invertebrates	RNA 1:NC_001411.2/X02396.1; RNA 2:NC_002037.1/X00956.1	5	5	1985/06/13	2018/08/13	Complete Genome
Diaporthe ambigua RNA virus 1	111470		0	Other	Other	4.113	53.3	fungi	Unknown:NC_001278.1/AF142094.1	2	2	2000/01/04	2018/08/13	Complete Genome
Rous sarcoma virus	11886		0	Other	Retroviridae	9.392	54.1	vertebrates	Unknown:NC_001407.1/AF033808.1	4	4	1998/01/21	2018/08/13	Complete Genome
Panicum mosaic virus	40279		0	Other	Tombusviridae	4.326	50	land plants	Unknown:NC_002598.1/U55002.1	6	6	1997/01/14	2018/08/13	Complete Genome
Ribgrass mosaic virus	51680		0	Other	Virgaviridae	6.311	44	land plants	Unknown:NC_002792.2/HQ667979.1	4	4	2001/05/16	2018/08/13	Complete Genome
Saguaro cactus virus	52274		0	Other	Tombusviridae	3.879	51.5	land plants	Unknown:NC_001780.1/U72332.1	8	8	1996/11/27	2018/08/13	Complete Genome
Nudaurelia capensis beta virus	85652		0	Other	Alphatetraviridae	6.625	54.1	-	Unknown:NC_001990.1/AF102884.1	3	2	1998/12/17	2018/08/13	Complete Genome
Acute bee paralysis virus	92444		0	Other	Dicistroviridae	9.491	35.5	invertebrates	Unknown:NC_002548.1/AF150629.1	2	2	2000/09/14	2018/08/13	Complete Genome
Grapevine fanleaf virus satellite RNA	141860		0	Satellites	unclassified	1.114	54.6	land plants	Unknown:NC_003203.1/D00442.1	1	1	1993/04/29	2018/08/13	Complete Genome
Garlic virus X	150284		0	Other	Alphaflexiviridae	8.106	46.7	land plants	Unknown:NC_001800.1/U89243.1	6	6	1997/03/14	2018/08/13	Complete Genome
Chicory yellow mottle virus satellite RNA	192022		0	Satellites	unclassified	0.457	54.3	-	Unknown:NC_003971.1/D00721.1	1	1	1993/04/29	2018/08/13	Complete Genome
Cymbidium ringspot virus satellite RNA	192023		0	Satellites	unclassified	0.618	46.3	-	Unknown:NC_004009.2/D00720.2	1	1	1993/04/29	2018/08/13	Complete Genome
Infectious bursal disease virus	10995		0	Other	Birnaviridae	6.088	53.2821	vertebrates	A:X84034.1; B:X84035.1	-	3	1995/05/31	2003/03/21	Complete Genome
Beet black scorch virus	196375		0	Other	Tombusviridae	3.644	49.6	land plants	Unknown:NC_004452.3/AF452884.3	6	6	2002/12/02	2018/08/13	Complete Genome
Human immunodeficiency virus 2	11709		0	Other	Retroviridae	10.359	45.7	human	NC_001722.1/M30502.1	8	9	1993/08/02	2018/08/13	Complete Genome
Carnation mottle virus	11986		0	Other	Tombusviridae	4.003	48.8	land plants	Unknown:NC_001265.2/X02986.1	5	5	1986/01/28	2018/08/13	Complete Genome
Sugarcane mosaic virus	12224		0	Other	Potyviridae	9.596	41.8	land plants	NC_003398.1/AJ297628.1	2	2	2002/02/06	2018/08/13	Complete Genome
Omsk hemorrhagic fever virus	12542		0	Other	Flaviviridae	10.787	53.6	human,invertebrates,vertebrates	Unknown:NC_005062.1/AY193805.1	1	1	2003/08/08	2019/05/23	Complete Genome
Cactus virus X	112227		0	Other	Alphaflexiviridae	6.614	51.2	land plants	Unknown:NC_002815.2/AF308158.2	7	7	2001/07/02	2018/08/13	Complete Genome
Chikungunya virus	37124		0	Other	Togaviridae	11.826	50	human,invertebrates,vertebrates	Unknown:NC_004162.2/AF369024.2	2	2	2002/09/06	2018/10/29	Complete Genome
Strawberry mild yellow edge virus	12187		0	Other	Alphaflexiviridae	5.966	50.8	land plants	Unknown:NC_003794.1/D12517.1	6	6	1993/04/29	2018/08/13	Complete Genome
Human orthopneumovirus	11250		0	Other	Pneumoviridae	15.222	33.2	human	NC_038235.1/M74568.1	10	11	1991/12/10	2020/12/11	Complete Genome
Cryphonectria hypovirus 4	245101		0	Other	Hypoviridae	9.149	56.9	fungi	Unknown:NC_006431.1/AY307099.1	1	1	2003/09/12	2018/08/13	Complete Genome
Spring beauty latent virus	188141		0	Other	Bromoviridae	8.363	42.0742	-	RNA 1:NC_004120.1/AB080598.1; RNA 2:NC_004121.1/AB080599.1; RNA 3:NC_004122.1/AB080600.1	4	4	2002/08/27	2020/05/28	Complete Genome
Amasya cherry disease-associated mycovirus	284689		0	Other	Partitiviridae	3.841	48.9333	fungi	RNA 2:NC_006440.1/AJ781167.1; RNA 1:NC_006441.1/AJ781168.1	2	2	2004/09/10	2018/08/13	Complete Genome
Sudan ebolavirus	186540		0	Other	Filoviridae	18.875	41.3	human,vertebrates	Unknown:NC_006432.1/AY729654.1	7	9	2004/09/20	2018/08/13	Complete Genome
Lyssavirus mokola	12538		0	Other	Rhabdoviridae	11.94	44.4	vertebrates	Unknown:NC_006429.1/Y09762.1	5	5	1997/02/06	2018/08/13	Complete Genome
Lily symptomless virus	12173		0	Other	Betaflexiviridae	8.394	48.6	land plants	Unknown:NC_005138.1/AJ516059.1	6	6	2003/09/22	2018/08/13	Complete Genome
Tomato black ring virus satellite RNA	196089		0	Satellites	unclassified	1.374	45.7	-	Unknown:NC_003890.1/X05689.1	1	1	1988/04/02	2018/08/13	Complete Genome
Viral hemorrhagic septicemia virus	11287		0	Other	Rhabdoviridae	11.192	50.3	vertebrates	MN038336.1	6	6	2019/12/05	2019/12/10	Complete Genome
Giardia lamblia virus	29255		0	Other	Totiviridae	6.277	50	protozoa	Unknown:NC_003555.1/L13218.1	2	2	1993/08/04	2018/08/13	Complete Genome
Isavirus salaris	55987		0	Other	Orthomyxoviridae	12.686	43.0646	vertebrates	8:NC_006497.1/AF404340.1; 7:NC_006498.1/AF404341.1; 6:NC_006499.1/AF404342.1; 5:NC_006500.2/AF404343.2; 4:NC_006501.1/AF404344.1; 3:NC_006502.1/AF404345.1; 2:NC_006503.1/AF404346.1; 1:NC_006505.1/AY373381.1	10	10	2002/01/25	2018/08/13	Complete Genome
Respiratory syncytial virus	12814		0	Other	Pneumoviridae	15.191	33.2	human,vertebrates	Unknown:NC_001803.1/U39661.1	12	10	1997/03/28	2018/08/13	Complete Genome
Reston ebolavirus	186539		0	Other	Filoviridae	18.891	40.6	human,vertebrates	Unknown:NC_004161.1/AF522874.1	7	9	2002/09/04	2018/08/13	Complete Genome
Infectious pancreatic necrosis virus	11002		0	Other	Birnaviridae	5.848	52.6078	vertebrates	A:KY548509.1; B:KY548520.1	-	2	2017/08/17	2017/08/23	Complete Genome
Magnaporthe oryzae virus 1	271257		0	Other	Totiviridae	5.359	57.9	-	Unknown:NC_006367.1/AB176964.1	2	2	2004/10/12	2018/08/13	Complete Genome
Solenopsis invicta virus 1	294369		0	Other	Dicistroviridae	8.026	38.9	invertebrates	Unknown:NC_006559.1/AY634314.1	2	2	2004/09/24	2018/08/13	Complete Genome
Thogotovirus thogotoense	11569		0	Other	Orthomyxoviridae	10.461	48.0266	invertebrates,vertebrates	2:NC_006495.1/AF004985.1; 3:NC_006496.1/AF006073.1; 6:NC_006504.1/AF527531.1; 4:NC_006506.1/M77280.1; 5:NC_006507.1/X96872.1; 1:NC_006508.1/Y17873.1	7	7	1992/02/11	2018/08/13	Complete Genome
Hantavirus Z10	93830		0	Other	Hantaviridae	11.85	39.3134	human	S:NC_006433.1/AF184987.1; L:NC_006435.1/AF189155.1; M:NC_006437.1/AF276987.1	3	3	1999/10/07	2018/08/13	Complete Genome
Watermelon mosaic virus	146500		0	Other	Potyviridae	10.035	41.2	land plants	NC_006262.1/AY437609.1	2	2	2004/01/22	2018/08/13	Complete Genome
Usutu virus	64286		0	Other	Flaviviridae	11.066	51	human,invertebrates,vertebrates	Unknown:NC_006551.1/AY453411.1	2	2	2004/03/11	2019/05/24	Complete Genome
Getah virus	59300	15049	15049	Other	Togaviridae	11.597	52.5	invertebrates,vertebrates	Unknown:NC_006558.1/AY702913.1	3	3	2004/09/24	2018/08/13	Complete Genome
Feline immunodeficiency virus	11673		0	Other	Retroviridae	9.474	36.8	vertebrates	NC_001482.1/M25381.1	5	6	1993/08/02	2018/08/13	Complete Genome
Beet necrotic yellow vein virus	31721		0	Other	Benyviridae	15.914	40.2424	land plants	RNA 5:NC_003513.1/D63936.1; RNA 1:NC_003514.1/D84410.1; RNA 2:NC_003515.1/D84411.1; RNA 3:NC_003516.1/D84412.1; RNA 4:NC_003517.1/D84413.1	10	10	1995/09/02	2018/08/13	Complete Genome
Barley yellow dwarf virus GAV	224578		0	Other	Tombusviridae	5.685	48	land plants	Unknown:NC_004666.1/AY220739.1	7	7	2003/03/26	2018/08/13	Complete Genome
Mopeia Lassa virus reassortant 29	300180	PRJNA73681	73681	Other	Arenaviridae	10.673	43.11	vertebrates	L:NC_006572.1/AY772167.1; S:NC_006573.1/AY772168.1	4	4	2004/11/10	2018/08/13	Complete Genome
Mopeia virus AN20410	300175		0	Other	Arenaviridae	10.698	43.461	vertebrates	L:NC_006574.1/AY772169.1; S:NC_006575.1/AY772170.1	4	4	2004/11/10	2018/08/13	Complete Genome
Sweet potato chlorotic fleck virus	263004		0	Other	Betaflexiviridae	9.104	42.3	land plants	Unknown:NC_006550.1/AY461421.1	6	6	2004/02/12	2018/08/13	Complete Genome
Rinderpest virus (strain Kabete O)	11242		0	Other	Paramyxoviridae	15.882	48	vertebrates	Unknown:NC_006296.2/X98291.3	7	7	1996/06/05	2018/08/13	Complete Genome
Brome mosaic virus	12302		0	Other	Bromoviridae	8.21	46.5076	land plants	RNA 1:NC_002026.1/X02380.1; RNA 3:NC_002028.2/J02042.1; RNA 2:NC_002027.1/X01678.1	4	4	1983/07/13	2018/08/13	Complete Genome
Influenza C virus (C/Ann Arbor/1/50)	11553		0	Other	Orthomyxoviridae	12.906	37.2985	human,vertebrates	1:NC_006307.2/AB126191.2; 7:NC_006306.2/AB283001.1; 2:NC_006308.2/AB126192.2; 3:NC_006309.2/AB126193.2; 4:NC_006310.2/AB126194.2; 5:NC_006311.1/AB126195.1; 6:NC_006312.2/AB126196.2	9	9	2004/06/29	2018/08/13	Complete Genome
Poplar mosaic virus	12166		0	Other	Betaflexiviridae	8.741	45.4	land plants	Unknown:NC_005343.1/AY505475.1	6	6	2004/01/08	2018/08/13	Complete Genome
Carrot red leaf virus	66200		0	Other	Solemoviridae	5.723	47.6	land plants	Unknown:NC_006265.1/AY695933.1	7	7	2004/08/23	2018/08/13	Complete Genome
Strawberry pallidosis-associated virus	227507		0	Other	Closteroviridae	16.044	37.5563	land plants	RNA 1:NC_005895.2/AY488137.2; RNA 2:NC_005896.2/AY488138.2	10	10	2004/06/01	2018/08/13	Complete Genome
Citrus psorosis virus	73561		0	Other	Aspiviridae	11.278	34.6453	land plants	RNA 1:NC_006314.1/AY654892.1; RNA 2:NC_006315.1/AY654893.1; RNA 3:NC_006316.1/AY654894.1	4	4	2004/07/13	2018/08/13	Complete Genome
White clover cryptic virus 1	292052		0	Other	Partitiviridae	3.663	46.6646	land plants	RNA 1:NC_006275.1/AY705784.1; RNA 2:NC_006276.1/AY705785.1	2	2	2004/09/09	2018/08/13	Complete Genome
Little cherry virus 2	154339		0	Other	Closteroviridae	15.045	40.8	land plants	Unknown:NC_005065.1/AF531505.1	10	10	2003/07/15	2018/08/13	Complete Genome
Agropyron mosaic virus	41763		0	Other	Potyviridae	9.54	44.1	-	Unknown:NC_005903.1/AY623626.1	2	2	2004/06/10	2018/08/13	Complete Genome
Hordeum mosaic virus	41764		0	Other	Potyviridae	9.463	44.3	-	Unknown:NC_005904.1/AY623627.1	2	2	2004/06/10	2018/08/13	Complete Genome
Cymbidium ringspot virus	12144		0	Other	Tombusviridae	4.733	50	land plants	Unknown:NC_003532.1/X15511.1	5	5	1989/11/23	2018/08/13	Complete Genome
Pea early-browning virus	12294		0	Other	Virgaviridae	10.447	40.4323	land plants	RNA 1:NC_002036.1/X14006.1; RNA 2:NC_001368.1/X51828.1	7	7	1989/03/21	2018/08/13	Complete Genome
Potato leafroll virus	12045		0	Other	Solemoviridae	5.883	49.4	land plants	D13954.1	-	-	1993/04/29	1997/11/26	Complete Genome
White clover mosaic virus	12188		0	Other	Alphaflexiviridae	5.845	44.1	land plants	Unknown:NC_003820.1/X06728.1	5	5	1988/08/10	2018/08/13	Complete Genome
Tobacco mosaic virus	12242		0	Other	Virgaviridae	6.395	43.3	land plants	Unknown:NC_001367.1/V01408.1	6	6	1983/07/13	2018/08/13	Complete Genome
Turnip yellows virus	131083		0	Other	Solemoviridae	5.641	49.1	land plants	Unknown:NC_003743.1/X13063.1	7	7	1988/11/17	2018/08/13	Complete Genome
Plantago asiatica mosaic virus	28354		0	Other	Alphaflexiviridae	6.128	58.8	land plants	Unknown:NC_003849.1/Z21647.1	5	5	1993/06/01	2018/08/13	Complete Genome
Cucurbit aphid-borne yellows virus	91753		0	Other	Solemoviridae	5.669	50.1	land plants	Unknown:NC_003688.1/X76931.1	7	7	1994/01/13	2018/08/13	Complete Genome
Beet mild yellowing virus	156690		0	Other	Solemoviridae	5.722	48.1	land plants	Unknown:NC_003491.1/X83110.1	6	6	1995/08/18	2018/08/13	Complete Genome
Cherry virus A	42882		0	Other	Betaflexiviridae	7.383	39.4	land plants	Unknown:NC_003689.1/X82547.1	2	2	1995/10/03	2018/08/13	Complete Genome
Oat chlorotic stunt virus	146762		0	Other	Tombusviridae	4.114	50.5	land plants	Unknown:NC_003633.1/X83964.1	4	4	1995/10/24	2018/08/13	Complete Genome
Leek white stripe virus	45224		0	Other	Tombusviridae	3.662	44.9	-	Unknown:NC_001822.1/X94560.1	5	5	1996/01/17	2018/08/13	Complete Genome
Grapevine virus B	35289		0	Other	Betaflexiviridae	7.599	46.5	land plants	Unknown:NC_003602.1/X75448.1	5	5	1994/05/17	2018/08/13	Complete Genome
Olive latent virus 1	47669		0	Other	Tombusviridae	3.699	48	land plants	Unknown:NC_001721.1/X85989.1	5	5	1996/05/17	2018/08/13	Complete Genome
Carrot mottle mimic virus	47736		0	Other	Tombusviridae	4.201	52.6	land plants	Unknown:NC_001726.1/U57305.1	4	4	1996/06/12	2018/08/13	Complete Genome
Grapevine virus A	35288		0	Other	Betaflexiviridae	7.351	49.1	land plants	Unknown:NC_003604.2/X75433.2	5	5	1994/05/17	2018/08/13	Complete Genome
European brown hare syndrome virus	33756		0	Other	Caliciviridae	7.442	49.3	vertebrates	Unknown:NC_002615.1/Z69620.1	2	2	1996/09/17	2018/08/13	Complete Genome
Bovine viral diarrhea virus 2	54315		0	Other	Flaviviridae	12.513	45.4	human,vertebrates	NC_039237.1/U18059.1	1	1	1995/06/02	2018/08/24	Complete Genome
Flock House virus	12287		0	Other	Nodaviridae	4.507	48.5796	invertebrates	RNA 2:NC_004144.1/X15959.1; RNA 1:NC_004146.1/X77156.1	3	4	1989/11/23	2018/08/13	Complete Genome
Pseudomonas phage PP7	12023		0	Other	Fiersviridae	3.588	54.2	bacteria	Unknown:NC_001628.1/X80191.1	4	4	1994/07/28	2018/08/13	Complete Genome
Carnation Italian ringspot virus	39443		0	Other	Tombusviridae	4.763	48.2	land plants	Unknown:NC_003500.3/X85215.3	5	5	1995/03/28	2018/08/13	Complete Genome
Cocksfoot mottle virus	40979		0	Other	Solemoviridae	4.082	53.4	land plants	Unknown:NC_002618.2/Z48630.1	5	5	1995/06/29	2018/08/13	Complete Genome
Physalis mottle virus	72539		0	Other	Tymoviridae	6.673	53.7	land plants	Unknown:NC_003634.1/Y16104.1	3	3	1998/08/01	2018/08/13	Complete Genome
Beet virus Q	71972		0	Other	Virgaviridae	11.445	41.7302	land plants	RNA 1:NC_003510.1/AJ223596.1; RNA 2:NC_003511.1/AJ223597.1; RNA 3:NC_003512.1/AJ223598.1	9	9	1998/09/04	2018/08/13	Complete Genome
Teschovirus A	118140		0	Other	Picornaviridae	7.117	44.8	vertebrates	Unknown:NC_003985.1/AJ011380.1	1	1	1999/04/05	2018/08/13	Complete Genome
Oat golden stripe virus	45103		0	Other	Virgaviridae	10.343	44.1312	land plants	RNA 1:NC_002358.1/AJ132578.1; RNA 2:NC_002357.1/AJ132579.1	6	6	1999/10/08	2018/08/13	Complete Genome
Japanese iris necrotic ring virus	77344		0	Other	Tombusviridae	4.014	51.5	land plants	Unknown:NC_002187.1/D86123.1	6	6	2000/03/17	2018/08/13	Complete Genome
Mamastrovirus 13	1239577		0	Other	Astroviridae	6.44	48.9	vertebrates	Unknown:NC_002469.1/Y15937.2	2	3	1997/12/19	2018/08/13	Complete Genome
Sorghum mosaic virus	32619		0	Other	Potyviridae	9.624	39.3	land plants	NC_004035.1/AJ310197.1	2	2	2002/02/06	2018/08/13	Complete Genome
Maize chlorotic mottle virus	12138		0	Other	Tombusviridae	4.437	50.2	land plants	Unknown:NC_003627.1/X14736.2	5	7	1989/07/06	2018/08/13	Complete Genome
Yokose virus	64294		0	Other	Flaviviridae	10.857	47	vertebrates	Unknown:NC_005039.1/AB114858.1	1	1	2003/07/16	2018/08/13	Complete Genome
Apple stem grooving virus	28347		0	Other	Betaflexiviridae	6.495	41.4	land plants	Unknown:NC_001749.2/D14995.2	2	2	1993/05/26	2018/08/13	Complete Genome
Dendrolimus punctatus virus	272751		0	Other	Alphatetraviridae	7.982	56.7945	-	RNA 1:NC_005898.1/AY594352.1; RNA 2:NC_005899.1/AY594353.1	3	3	2004/05/17	2018/08/13	Complete Genome
Varroa destructor virus 1	232800		0	Other	Iflaviridae	10.112	38.6	invertebrates	Unknown:NC_006494.1/AY251269.2	1	1	2003/06/06	2018/08/13	Complete Genome
Fragaria chiloensis latent virus	255238		0	Other	Bromoviridae	8.485	42.3393	land plants	RNA 1:NC_006566.1/AY682102.1; RNA 2:NC_006567.1/AY707771.1; RNA 3:NC_006568.1/AY707772.1	6	6	2004/11/02	2018/08/13	Complete Genome
Calicivirus isolate TCG	243550		0	Other	Caliciviridae	7.453	56.2	vertebrates	Unknown:NC_006875.1/AB117797.2	2	2	2004/02/21	2018/08/13	Complete Genome
Streptococcus phage DT1	2932879		0	Other	Aliceevansviridae	34.815	39.1	bacteria	Unknown:NC_002072.2/AF085222.2	45	45	1999/03/29	2022/04/07	Complete Genome
Pepino mosaic virus	112229		0	Other	Alphaflexiviridae	6.45	40.9	land plants	Unknown:NC_004067.1/AF484251.1	5	5	2002/07/08	2018/08/13	Complete Genome
Pseudomonas phage F116	2679904		0	Other	Other	65.195	63.2	bacteria	Unknown:NC_006552.1/AY625898.1	70	70	2004/06/10	2022/01/06	Complete Genome
Mamestra configurata nucleopolyhedrovirus B	204440		0	Other	Baculoviridae	158.482	40	invertebrates	Unknown:NC_004117.1/AY126275.1	168	168	2002/08/25	2018/08/13	Complete Genome
Macrobrachium rosenbergii nodavirus	222557		0	Other	Nodaviridae	4.377	43.1531	invertebrates	RNA 1:NC_005094.1/AY222839.1; RNA 2:NC_005095.1/AY222840.1	3	3	2003/08/30	2018/08/13	Complete Genome
Cherry rasp leaf virus	202566		0	Other	Secoviridae	10.349	43.3641	land plants	RNA 1:NC_006271.1/AJ621357.1; RNA 2:NC_006272.1/AJ621358.1	7	2	2004/07/19	2018/08/13	Complete Genome
Choristoneura fumiferana multiple nucleopolyhedrovirus	208973		0	Other	Baculoviridae	129.593	50.1	invertebrates	Unknown:NC_004778.3/AF512031.3	146	146	2003/05/01	2018/08/13	Complete Genome
Prochlorococcus phage P-SSM4	268747		0	Other	Kyanoviridae	178.249	36.7	bacteria	Unknown:NC_006884.2/AY940168.2	221	221	2005/03/22	2021/10/12	Complete Genome
Choristoneura fumiferana DEF multiple nucleopolyhedrovirus	74660		0	Other	Baculoviridae	131.16	45.8	invertebrates	Unknown:NC_005137.2/AY327402.2	149	149	2003/10/08	2018/08/13	Complete Genome
Human coronavirus HKU1	290028		0	Other	Coronaviridae	29.926	32.1	human	Unknown:NC_006577.2/AY597011.2	8	9	2004/12/21	2020/11/20	Complete Genome
Kyuri green mottle mosaic virus	111970		0	Other	Virgaviridae	6.514	45.3	land plants	Unknown:NC_003610.1/AJ295948.1	3	4	2001/07/27	2018/08/13	Complete Genome
Escherichia phage RB69	12353		0	Other	Straboviridae	167.56	37.7	bacteria	Unknown:NC_004928.1/AY303349.1	275	273	2003/06/30	2021/10/11	Complete Genome
Sri Lankan cassava mosaic virus-[Colombo]	223328		0	Other	Geminiviridae	5.466	44.7649	land plants	DNA A:NC_003861.1/AJ314737.1; DNA B:NC_003862.1/AJ314738.1	8	8	2002/01/04	2018/08/13	Complete Genome
Escherichia phage T5	2695836		0	Other	Demerecviridae	121.75	39.3	bacteria	Unknown:NC_005859.1/AY543070.1	195	162	2004/03/29	2021/11/04	Complete Genome
Karshi virus	64287		0	Other	Flaviviridae	10.758	54.5	invertebrates	DQ462443.1	-	1	2006/04/14	2006/04/19	Complete Genome
Hydrangea ringspot virus	112228		0	Other	Alphaflexiviridae	6.185	58	land plants	Unknown:NC_006943.1/AY707100.1	6	6	2004/12/23	2018/08/13	Complete Genome
Cucumber vein yellowing virus	137475		0	Other	Potyviridae	9.751	41.4	land plants	Unknown:NC_006941.1/AY578085.1	2	2	2004/12/09	2018/08/13	Complete Genome
Fusarium graminearum dsRNA mycovirus-1	194397		0	Other	Fusariviridae	6.621	51.5	fungi	Unknown:NC_006937.2/AY533037.2	4	4	2005/02/01	2018/08/13	Complete Genome
Strawberry latent ringspot virus satellite RNA	195062		0	Satellites	unclassified	1.118	50.7	-	Unknown:NC_003848.1/X69826.1	1	1	1993/06/24	2018/08/13	Complete Genome
Lactobacillus phage phiJL-1	2892345		0	Other	Other	36.674	39.4	bacteria	Unknown:NC_006936.1/AY236756.1	46	46	2003/10/23	2021/11/04	Complete Genome
Cowpea severe leaf curl-associated DNA beta	292627		0	Other	Tolecusatellitidae	1.379	40	land plants	Unknown:NC_006952.1/AY728263.1	1	1	2004/09/17	2018/08/13	Complete Genome
Salmonella phage SS3e	293644	15158	15158	Other	Other	40.793	50.1	bacteria	Unknown:NC_006940.2/AY730274.2	58	58	2005/01/12	2021/10/12	Complete Genome
Olive mild mosaic virus	295090		0	Other	Tombusviridae	3.683	48.2	land plants	Unknown:NC_006939.1/AY616760.1	6	6	2004/10/05	2018/08/13	Complete Genome
Mint virus X	301865		0	Other	Alphaflexiviridae	5.914	59.2	land plants	Unknown:NC_006948.1/AY789138.1	5	5	2005/01/27	2018/08/13	Complete Genome
Begomovirus-associated DNA-II	302069		0	Satellites	unclassified	1.032	44.4	land plants	Unknown:NC_006956.1/AY836366.1	-	-	2005/02/25	2018/08/13	Complete Genome
Begomovirus-associated DNA-III	302070		0	Satellites	unclassified	1.209	40.9	land plants	Unknown:NC_006957.1/AY836367.1	-	-	2005/02/25	2018/08/13	Complete Genome
Bacillus phage GIL16c	307240		0	Other	Tectiviridae	14.844	40.1	bacteria	Unknown:NC_006945.1/AY701338.1	31	31	2005/01/05	2021/10/12	Complete Genome
Blackberry yellow vein-associated virus	404196		0	Other	Closteroviridae	15.716	38.2963	land plants	RNA 1:NC_006962.2/AY776334.2; RNA 2:NC_006963.2/AY776335.2	10	11	2005/01/03	2018/08/13	Complete Genome
Pleurotus ostreatus virus 1	674983		0	Other	Partitiviridae	4.519	49.7282	fungi	RNA 2:NC_006960.1/AY533036.1; RNA 1:NC_006961.1/AY533038.1	2	2	2004/05/03	2018/08/13	Complete Genome
Citrus sudden death-associated virus	312008		0	Other	Tymoviridae	6.82	57.3	land plants	Unknown:NC_006950.1/AY884005.1	3	3	2005/02/11	2018/08/13	Complete Genome
Erethizon dorsatum papillomavirus 1	291590		0	Other	Papillomaviridae	7.428	44.8	vertebrates	Unknown:NC_006951.1/AY684126.1	7	7	2004/09/02	2018/08/13	Complete Genome
Apricot pseudo-chlorotic leaf spot virus	307677		0	Other	Betaflexiviridae	7.494	40.8	land plants	Unknown:NC_006946.1/AY713379.1	3	3	2005/01/13	2018/08/13	Complete Genome
Listonella phage phiHSIC	310539		0	Other	Other	37.966	44	bacteria	Unknown:NC_006953.1/AY772740.1	47	47	2005/01/27	2020/12/20	Complete Genome
Enterobacteria phage ES18	101570		0	Other	Other	46.9	48.6	bacteria	Unknown:NC_006949.1/AY736146.1	79	79	2005/01/31	2021/10/11	Complete Genome
African cassava mosaic virus	10817		0	Other	Geminiviridae	5.503	42.125	land plants	DNA A:NC_001467.1/J02057.1; DNA B:NC_001468.1/J02058.1	-	-	1985/07/01	2018/08/13	Complete Genome
Lyssavirus rabies	11292		0	Other	Rhabdoviridae	11.932	45.1	human,vertebrates	Unknown:NC_001542.1/M13215.1	5	5	1989/09/15	2018/08/13	Complete Genome
Reticuloendotheliosis virus	11636		0	Other	Retroviridae	8.295	52.7	vertebrates	Unknown:NC_006934.1/AY842951.1	3	3	2005/01/18	2018/08/13	Complete Genome
Tobacco necrosis virus A	12055		0	Other	Tombusviridae	3.684	48.9	land plants	Unknown:NC_001777.1/M33002.1	5	5	1993/07/26	2018/08/13	Complete Genome
Tomato bushy stunt virus	12145		0	Other	Tombusviridae	4.776	48.1	land plants	Unknown:NC_001554.1/M21958.1	5	5	1993/08/03	2018/08/13	Complete Genome
Pepper mild mottle virus	12239		0	Other	Virgaviridae	6.357	42.3	land plants	Unknown:NC_003630.1/M81413.1	4	4	1993/08/03	2018/08/13	Complete Genome
East African cassava mosaic virus-Kenya	1229189		0	Other	Geminiviridae	2.802	45.9	land plants	DNA-A:JF909063.1	6	6	2011/06/02	2012/12/04	Complete Genome
Banna virus strain JKT-6423	649604		0	Other	Sedoreoviridae	20.682	39.3541	human,invertebrates,vertebrates	12:NC_004198.1/AF019908.1; 11:NC_004200.1/AF052014.1; 10:NC_004201.1/AF052015.1; 9:NC_004202.1/AF052016.1; 8:NC_004203.1/AF052017.1; 7:NC_004204.1/AF052018.1; 1:NC_004211.1/AF133430.1; 2:NC_004217.1/AF134514.1; 3:NC_004218.1/AF134515.1; 4:NC_004219.1/AF134516.1; 5:NC_004220.1/AF134517.1; 6:NC_004221.1/AF134518.1	12	12	1998/11/06	2018/08/13	Complete Genome
Tomato yellow leaf curl Thailand virus	85752		0	Other	Geminiviridae	5.488	40.7023	land plants	DNA A:NC_000869.1/AF141922.1; DNA B:NC_000870.1/AF141897.1	10	10	1999/06/16	2018/08/13	Complete Genome
East African cassava mosaic Cameroon virus	223262		0	Other	Geminiviridae	5.543	44.5561	land plants	DNA A:NC_004625.1/AF112354.1; DNA B:NC_004630.1/AF112355.1	8	8	1999/06/27	2018/08/13	Complete Genome
Variola virus	10255		0	Other	Poxviridae	185.578	32.7	human	Unknown:NC_001611.1/X69198.1	197	197	1993/05/04	2020/12/20	Complete Genome
Murid betaherpesvirus 1	10366		0	Other	Orthoherpesviridae	230.408	58.7	vertebrates	GU305914.1	158	158	2010/02/24	2010/03/01	Complete Genome
Tomato yellow leaf curl virus	10832		0	Other	Geminiviridae	2.781	41	land plants	DNA A:NC_004005.1/AJ489258.1	6	6	2002/06/07	2018/08/13	Complete Genome
Bean common mosaic virus	12196		0	Other	Potyviridae	9.992	42.2	land plants	NC_003397.1/AJ312437.1	2	2	2002/02/06	2018/08/13	Complete Genome
Leek yellow stripe virus	42004		0	Other	Potyviridae	10.142	42.5	land plants	NC_004011.1/AJ307057.1	2	2	2002/02/05	2018/08/13	Complete Genome
Pothos latent virus	44562		0	Other	Tombusviridae	4.415	47.1	land plants	Unknown:NC_000939.2/X87115.1	5	5	1995/12/13	2018/08/13	Complete Genome
Omikronpapillomavirus 1	82676		0	Other	Papillomaviridae	7.879	46.4	vertebrates	Unknown:NC_003348.1/AJ238373.1	8	8	2002/01/04	2018/08/13	Complete Genome
Grapevine fleck virus	103722		0	Other	Tymoviridae	7.564	66.2	land plants	Unknown:NC_003347.1/AJ309022.1	4	4	2002/01/04	2018/08/13	Complete Genome
Zucchini green mottle mosaic virus	111418		0	Other	Virgaviridae	6.513	44.1	land plants	Unknown:NC_003878.1/AJ295949.1	3	4	2001/10/29	2018/08/13	Complete Genome
Scallion mosaic virus	157018		0	Other	Potyviridae	9.324	42.3	land plants	NC_003399.1/AJ316084.1	2	2	2002/02/06	2018/08/13	Complete Genome
Sulfolobus islandicus rod-shaped virus 2	157899		0	Other	Rudiviridae	35.45	25.2	archaea	Unknown:NC_004086.1/AJ344259.1	54	54	2001/11/29	2021/10/10	Complete Genome
Human alphaherpesvirus 3	10335		0	Other	Orthoherpesviridae	124.884	46	human	Unknown:NC_001348.1/X04370.1	73	73	1987/09/19	2018/08/13	Complete Genome
Ageratum enation virus	188333		0	Other	Geminiviridae	2.746	42.2	land plants	DNA A:NC_003434.1/AJ437618.1	6	6	2002/03/04	2018/08/13	Complete Genome
Chayote yellow mosaic virus	222450		0	Other	Geminiviridae	2.787	47.8	land plants	DNA A:NC_004618.1/AJ223191.1	5	5	1998/01/05	2018/08/13	Complete Genome
Squash leaf curl Yunnan virus	222474		0	Other	Geminiviridae	2.714	41.9	land plants	DNA A:NC_004651.1/AJ420319.1	6	6	2002/01/04	2018/08/13	Complete Genome
Croton yellow vein mosaic virus	207697		0	Other	Geminiviridae	2.757	42.8	land plants	DNA A:NC_004300.1/AJ507777.1	7	7	2002/09/18	2018/08/13	Complete Genome
Odontoglossum ringspot virus	12238		0	Other	Virgaviridae	6.618	39.5	land plants	Unknown:NC_001728.1/X82130.1	5	5	1994/10/13	2018/08/13	Complete Genome
Bacillus phage GA1	2679898		0	Other	Salasmaviridae	21.129	34.7	bacteria	Unknown:NC_002649.1/X96987.2	52	35	1996/09/28	2020/12/20	Complete Genome
Equine rhinitis A virus	47000		0	Other	Picornaviridae	7.782	46.5	vertebrates	NC_039209.1/DQ272578.1	1	1	2005/11/16	2018/08/24	Complete Genome
Strawberry vein banding virus	47903		0	Other	Caulimoviridae	7.876	39.1	land plants	Unknown:NC_001725.1/X97304.1	6	6	1996/06/01	2018/08/13	Complete Genome
Hibiscus chlorotic ringspot virus	53181		0	Other	Tombusviridae	3.911	49.2	land plants	Unknown:NC_003608.1/X86448.2	6	7	2000/03/17	2018/08/13	Complete Genome
Galinsoga mosaic virus	60714		0	Other	Tombusviridae	3.803	48.1	-	Unknown:NC_001818.1/Y13463.1	5	5	1997/06/20	2018/08/13	Complete Genome
Mint virus 1	300740		0	Other	Closteroviridae	15.45	46.1	land plants	Unknown:NC_006944.1/AY792620.1	9	9	2005/01/04	2018/08/14	Complete Genome
Tomato leaf curl Madagascar virus-Menabe [Madagascar:Morondova:2001]	996311		0	Other	Geminiviridae	2.777	44	land plants	DNA A:NC_006874.1/AJ865338.1	6	6	2005/03/01	2018/08/13	Complete Genome
Tomato leaf curl Mayotte virus	302100		0	Other	Geminiviridae	2.768	44.9	land plants	DNA A:NC_006876.1/AJ865340.1	6	6	2005/03/01	2018/08/13	Complete Genome
Avian endogenous retrovirus EAV-HP	93465		0	Other	Retroviridae	4.302	53.1	vertebrates	Unknown:NC_005947.1/AJ238124.1	1	1	1999/10/11	2018/08/13	Complete Genome
Pelargonium necrotic spot virus	255587		0	Other	Tombusviridae	4.744	48.7	land plants	Unknown:NC_005285.1/AJ607402.1	4	5	2003/11/20	2018/08/13	Complete Genome
Dolphin morbillivirus	37131		0	Other	Paramyxoviridae	15.702	42.6	vertebrates	Unknown:NC_005283.1/AJ608288.1	6	7	2003/11/21	2018/08/13	Complete Genome
Maize fine streak nucleorhabdovirus	209854		0	Other	Rhabdoviridae	13.782	40.5	-	Unknown:NC_005974.1/AY618417.1	7	7	2004/06/30	2018/08/13	Complete Genome
Ageratum yellow vein China virus - [Hn2]	222078		0	Other	Geminiviridae	2.768	40.6	land plants	DNA A:NC_004090.1/AJ495813.1	6	6	2002/07/30	2018/08/13	Complete Genome
Human alphaherpesvirus 1	10298		0	Other	Orthoherpesviridae	152.222	68.3	human,vertebrates	Unknown:NC_001806.2/JN555585.1	79	77	1990/04/03	2018/08/13	Complete Genome
Acheta domestica densovirus	185639		0	Other	Parvoviridae	5.425	40.1	invertebrates	HQ827781.1	-	5	2011/03/18	2011/03/23	Complete Genome
Feline foamy virus	53182		0	Other	Retroviridae	11.7	38.7	vertebrates	NC_039242.1/Y08851.1	5	5	1997/01/08	2018/08/24	Complete Genome
Synechococcus phage S-PM2	238854		0	Other	Kyanoviridae	196.28	37.8	bacteria	Unknown:NC_006820.1/AJ630128.1	251	244	2005/01/29	2021/10/11	Complete Genome
Honeysuckle yellow vein virus	240865		0	Other	Geminiviridae	2.784	44.4	land plants	DNA A:NC_005807.1/AJ542540.1	6	6	2003/02/05	2018/08/13	Complete Genome
Chilli veinal mottle virus	52280		0	Other	Potyviridae	9.711	41.8	land plants	NC_005778.1/AJ237843.3	2	2	1999/05/20	2018/08/13	Complete Genome
Pseudomonas phage phiKMV	204270		0	Other	Autographiviridae	42.519	62.3	bacteria	Unknown:NC_005045.1/AJ505558.1	49	49	2003/07/25	2021/10/11	Complete Genome
Yersinia phage PY54	172667		0	Other	Other	46.339	44.6	bacteria	Unknown:NC_005069.1/AJ564013.1	67	67	2003/08/13	2021/10/11	Complete Genome
Haemophilus phage Aaphi23	230158		0	Other	Other	43.033	42.5	bacteria	Unknown:NC_004827.1/AJ560763.1	66	66	2003/06/03	2021/10/11	Complete Genome
Gremmeniella abietina mitochondrial RNA virus S2	279538		0	Other	Mitoviridae	2.587	31	fungi	Unknown:NC_006264.1/AY615209.1	1	1	2004/06/22	2018/08/13	Complete Genome
Gremmeniella abietina RNA virus L2	279539		0	Other	Totiviridae	5.129	56.6	fungi	Unknown:NC_005965.1/AY615210.1	2	2	2004/06/22	2018/08/13	Complete Genome
Malvastrum yellow vein Yunnan virus	290030		0	Other	Geminiviridae	2.747	43.3	land plants	DNA A:NC_006631.1/AJ786711.1	6	6	2005/01/08	2018/08/13	Complete Genome
Gremmeniella abietina RNA virus MS2	279540		0	Other	Partitiviridae	4.553	49.0206	fungi	RNA 1:AY615211.1; RNA 2:AY615212.1; RNA 3:AY615213.1	-	3	2004/06/22	2005/04/27	Complete Genome
Senecio yellow mosaic virus	310103		0	Other	Geminiviridae	2.746	40.3	land plants	DNA A:NC_006995.1/AJ876550.1	6	6	2005/01/20	2018/08/13	Complete Genome
Banana streak OL virus	328671		0	Other	Caulimoviridae	7.389	41.1	land plants	Unknown:NC_003381.1/AJ002234.1	3	3	1998/06/02	2018/08/13	Complete Genome
Vaccinia virus	10245		0	Other	Poxviridae	194.711	33.3	human,vertebrates	Unknown:NC_006998.1/AY243312.1	223	223	2003/04/10	2018/08/13	Complete Genome
Caprine arthritis encephalitis virus	11660		0	Other	Retroviridae	9.189	41.1	vertebrates	NC_001463.1/M33677.1	5	6	1993/08/02	2018/08/13	Complete Genome
Staphylococcus phage Twort	2908167		0	Other	Herelleviridae	130.706	30.3	bacteria	Unknown:NC_007021.1/AY954970.1	195	195	2005/03/31	2022/01/06	Complete Genome
Torque teno virus 1	687340		0	Other	Anelloviridae	3.852	49.1	human,vertebrates	Unknown:NC_002076.2/AB041007.1	3	3	1998/03/13	2018/08/13	Complete Genome
Grapevine rupestris stem pitting-associated virus	196400		0	Other	Betaflexiviridae	8.744	42.9	land plants	Unknown:NC_001948.1/AF057136.1	5	5	1998/09/14	2018/08/13	Complete Genome
Cypovirus 14	205908		0	Other	Spinareoviridae	25.325	40.2924	invertebrates	RNA 1:NC_003006.1/AF389452.1; RNA 2:NC_003007.1/AF389453.1; RNA 3:NC_003008.1/AF389454.1; RNA 4:NC_003009.1/AF389455.1; RNA 5:NC_003010.1/AF389456.1; RNA 6:NC_003011.1/AF389457.1; RNA 7:NC_003012.1/AF389458.1; RNA 8:NC_003013.1/AF389459.1; RNA 9:NC_003014.1/AF389460.1; RNA 10:NC_003015.1/AF389461.1	11	11	2001/07/16	2018/08/13	Complete Genome
Pneumonia virus of mice J3666	270473		0	Other	Pneumoviridae	14.885	40.2	vertebrates	Unknown:NC_006579.1/AY743909.1	11	12	2004/12/15	2020/12/11	Complete Genome
Streptococcus phage 2972	2908019		0	Other	Aliceevansviridae	34.704	40.2	bacteria	Unknown:NC_007019.1/AY699705.1	44	44	2004/12/20	2022/01/06	Complete Genome
Xanthomonas phage Xp15	322855		0	Other	Other	55.77	51.9	bacteria	Unknown:NC_007024.1/AY986977.1	84	84	2005/04/13	2021/10/15	Complete Genome
Tobacco curly shoot virus	180526		0	Other	Geminiviridae	2.743	41.5	land plants	DNA A:NC_003722.1/AJ457986.1	6	6	2002/04/23	2018/08/13	Complete Genome
Lactococcus phage BK5-T	31754		0	Other	Other	40.003	35	bacteria	NC_056724.1/AJ245616.1	64	64	2002/11/29	2021/10/11	Complete Genome
Bracoviriform demolitoris	53988		0	Other	Polydnaviriformidae	185.221	34.1371	invertebrates	A:NC_007028.1/AY842013.1; B:NC_007029.1/AY848690.1; E:NC_007030.2/AY875680.2; C:NC_007031.1/AY875681.1; F:NC_007032.1/AY875682.1; D:NC_007033.1/AY875683.1; G:NC_007034.1/AY875684.1; H:NC_007035.1/AY875685.1; J:NC_007036.1/AY875686.1; K:NC_007037.1/AY875687.1; M:NC_007038.1/AY875688.1; N:NC_007039.1/AY875689.1; L:NC_007040.1/AY875690.1; I:NC_007041.1/AY887894.1; O:NC_007044.1/DQ000240.1	60	53	2004/12/25	2018/08/13	Complete Genome
Tobacco leaf curl Yunnan virus	211866		0	Other	Geminiviridae	2.75	42.3	land plants	DNA A:NC_004356.1/AJ512761.1	6	6	2002/10/25	2018/08/13	Complete Genome
Mungbean yellow mosaic India virus	223287		0	Other	Geminiviridae	5.361	41.7385	land plants	DNA A:NC_004608.1/AF126406.1; DNA B:NC_004609.1/AF142440.1	9	9	1999/03/17	2018/08/13	Complete Genome
Staphylococcus phage 676Z	1195081		0	Other	Herelleviridae	148.564	30.4	bacteria	NC_047724.1/JX080302.2	233	233	2012/07/14	2021/10/12	Complete Genome
Staphylococcus phage PT1028	320831		0	unclassified phages	unclassified	15.603	31.4	bacteria	Unknown:NC_007045.1/AY954948.1	22	22	2005/03/31	2021/10/12	Complete Genome
Staphylococcus phage 66	320832		0	Other	Rountreeviridae	18.199	29.3	bacteria	Unknown:NC_007046.1/AY954949.1	27	27	2005/03/31	2021/10/12	Complete Genome
Staphylococcus phage 187	2908096		0	Other	Other	39.62	34.3	bacteria	Unknown:NC_007047.1/AY954950.1	77	77	2005/03/31	2022/01/31	Complete Genome
Staphylococcus phage 2638A	320836		0	Other	Other	41.318	36.9	bacteria	Unknown:NC_007051.1/AY954954.1	57	57	2005/03/31	2021/10/12	Complete Genome
Staphylococcus phage 42E	2908113		0	Other	Other	45.861	33.7	bacteria	Unknown:NC_007052.1/AY954955.1	79	79	2005/03/31	2022/01/06	Complete Genome
Staphylococcus phage 3A	2952374		0	Other	Other	43.095	33.5	bacteria	Unknown:NC_007053.1/AY954956.1	67	67	2005/03/31	2022/06/13	Complete Genome
Staphylococcus phage 37	2936813		0	Other	Other	43.681	35.1	bacteria	Unknown:NC_007055.1/AY954958.1	70	70	2005/03/31	2022/04/21	Complete Genome
Staphylococcus phage EW	2936814		0	Other	Other	45.286	36	bacteria	Unknown:NC_007056.1/AY954959.1	77	77	2005/03/31	2022/04/21	Complete Genome
Staphylococcus phage ROSA	320843		0	Other	Other	43.155	35.1	bacteria	Unknown:NC_007058.1/AY954961.1	74	74	2005/03/31	2021/10/12	Complete Genome
Staphylococcus phage 55	2936817		0	Other	Other	41.902	35.7	bacteria	Unknown:NC_007060.1/AY954963.1	77	77	2005/03/31	2022/04/21	Complete Genome
Cowpea mosaic virus	12264		0	Other	Secoviridae	9.37	42.2257	land plants	RNA 1:NC_003549.1/X00206.1; RNA 2:NC_003550.1/X00729.1	4	5	1985/02/20	2018/08/13	Complete Genome
Yellow fever virus	11089		0	Other	Flaviviridae	10.862	49.7	human,invertebrates,vertebrates	Unknown:NC_002031.1/X03700.1	1	1	1986/11/18	2019/05/23	Complete Genome
Grapevine chrome mosaic virus	12273		0	Other	Secoviridae	11.653	45.4189	land plants	RNA 2:NC_003621.1/X15163.1; RNA 1:NC_003622.1/X15346.1	2	2	1989/11/23	2018/08/13	Complete Genome
Grapevine fanleaf virus	12274		0	Other	Secoviridae	11.116	45.3469	land plants	RNA 1:NC_003615.1/D00915.1; RNA 2:NC_003623.1/X16907.1	2	3	1990/08/08	2018/08/13	Complete Genome
Beet ringspot virus	191547		0	Other	Secoviridae	12.024	44.6714	land plants	RNA 1:NC_003693.1/D00322.1; RNA 2:NC_003694.1/X04062.1	2	2	1986/11/18	2018/08/13	Complete Genome
Semliki Forest virus	11033		0	Other	Togaviridae	11.442	53.2	human,invertebrates,vertebrates	Unknown:NC_003215.1/X04129.1	3	3	1987/03/09	2018/08/13	Complete Genome
Papaya ringspot virus	12205		0	Other	Potyviridae	10.326	41.8	land plants	NC_001785.1/X67673.1	2	2	1992/12/03	2018/08/13	Complete Genome
Potato virus Y	12216		0	Other	Potyviridae	9.704	42.1	land plants	NC_001616.1/X12456.1	2	2	1990/08/09	2018/08/13	Complete Genome
Red clover mottle virus	12262		0	Other	Secoviridae	9.576	41.152	land plants	RNA 2:NC_003738.1/M14913.1; RNA 1:NC_003741.1/X64886.1	2	2	1989/06/15	2018/08/13	Complete Genome
Turnip yellow mosaic virus	12154		0	Other	Tymoviridae	6.318	56.5	land plants	Unknown:NC_004063.1/X07441.1	3	3	1988/11/22	2018/08/13	Complete Genome
Bean pod mottle virus	12260		0	Other	Secoviridae	9.657	38.4654	land plants	RNA 2:NC_003495.1/M62738.1; RNA 1:NC_003496.1/U70866.1	2	2	1991/04/04	2018/08/13	Complete Genome
Pea seed-borne mosaic virus	12208		0	Other	Potyviridae	9.924	41.9	land plants	NC_001671.1/D10930.1	2	2	1993/04/29	2018/08/13	Complete Genome
enterovirus D68	42789		0	Other	Picornaviridae	7.367	41.1	human	NC_038308.1/AY426531.1	1	1	2004/01/20	2018/08/24	Complete Genome
Plum pox virus	12211		0	Other	Potyviridae	9.741	43.4	land plants	NC_001445.1/D13751.1	2	2	1993/04/29	2018/08/13	Complete Genome
Parsnip yellow fleck virus	12777		0	Other	Secoviridae	9.871	43.4	land plants	Unknown:NC_003628.1/D14066.1	1	1	1993/04/29	2018/08/13	Complete Genome
Tomato ringspot virus	12280		0	Other	Secoviridae	15.485	47.1921	land plants	RNA 2:NC_003839.2/D12477.2; RNA 1:NC_003840.1/L19655.1	2	2	1993/04/29	2018/08/13	Complete Genome
Cowpea severe mosaic virus	12261		0	Other	Secoviridae	9.689	41.6837	land plants	RNA 2:NC_003544.1/M83309.1; RNA 1:NC_003545.1/M83830.1	2	2	1992/07/28	2018/08/13	Complete Genome
Venezuelan equine encephalitis virus	11036		0	Other	Togaviridae	11.447	49.8	human,invertebrates,vertebrates	L01442.2	5	3	1993/08/02	1999/05/25	Complete Genome
Powassan virus	11083		0	Other	Flaviviridae	10.839	53.3	human,invertebrates,vertebrates	Unknown:NC_003687.1/L06436.1	1	1	1993/06/14	2019/05/23	Complete Genome
Hepatovirus A	12092		0	Other	Picornaviridae	7.478	37.9	human,vertebrates	Unknown:NC_001489.1/M14707.1	3	2	1987/12/31	2018/08/13	Complete Genome
rhinovirus B14	12131		0	Other	Picornaviridae	7.212	40.6	human	Unknown:NC_001490.1/K02121.1	1	1	1985/09/03	2022/03/05	Complete Genome
Japanese encephalitis virus	11072		0	Other	Flaviviridae	10.976	51.4	human,invertebrates,vertebrates	Unknown:NC_001437.1/M18370.1	2	2	1993/08/02	2019/05/24	Complete Genome
Pepper mottle virus	12209		0	Other	Potyviridae	9.64	41.3	land plants	NC_001517.1/M96425.1	2	2	1992/12/18	2018/08/13	Complete Genome
Rabbit hemorrhagic disease virus	11976		0	Other	Caliciviridae	7.437	50.2	vertebrates	Unknown:NC_001543.1/M67473.1	2	2	1992/05/22	2018/08/13	Complete Genome
Bovine viral diarrhea virus 1	11099		0	Other	Flaviviridae	12.573	45.8	human,vertebrates	Unknown:NC_001461.1/M31182.1	1	1	1990/03/15	2018/08/13	Complete Genome
Encephalomyocarditis virus	12104		0	Other	Picornaviridae	7.835	49.5	human,vertebrates	Unknown:NC_001479.1/M81861.1	2	2	1992/02/25	2021/10/07	Complete Genome
Sindbis virus	11034		0	Other	Togaviridae	11.703	50.9	human,invertebrates,vertebrates	Unknown:NC_001547.1/J02363.1	4	4	1985/03/15	2018/08/13	Complete Genome
Ross River virus	11029		0	Other	Togaviridae	11.948	51	human,invertebrates,vertebrates	GQ433354.1	-	2	2009/09/10	2009/12/24	Complete Genome
Malvastrum yellow vein betasatellite	221036		0	Other	Tolecusatellitidae	1.348	41.6	land plants	AJ971459.1	1	1	2005/05/23	2008/03/14	Complete Genome
Tomato yellow leaf curl China virus	185793		0	Other	Geminiviridae	2.734	42	land plants	DNA A:NC_004044.1/AF311734.1	6	6	2000/10/29	2018/08/13	Complete Genome
African green monkey polyomavirus	12480		0	Other	Polyomaviridae	5.27	40.9	vertebrates	Unknown:NC_004763.2/K02562.2	5	5	1985/10/01	2018/08/13	Complete Genome
UR2 sarcoma virus	354090		0	Other	Retroviridae	3.166	47.9	vertebrates	Unknown:NC_001618.1/M10455.1	2	2	1993/04/27	2018/08/13	Complete Genome
Adeno-associated virus - 1	85106		0	Other	Parvoviridae	4.718	56.5	human,vertebrates	Unknown:NC_002077.1/AF063497.1	2	2	1999/04/27	2018/08/13	Complete Genome
Potato virus M	12167		0	Other	Betaflexiviridae	8.533	48.6	land plants	Unknown:NC_001361.2/D14449.2	6	6	1993/04/29	2018/08/13	Complete Genome
Tobacco etch virus	12227		0	Other	Potyviridae	9.494	43.2	land plants	NC_001555.1/M11458.1	2	2	1986/08/04	2018/08/13	Complete Genome
Cell fusing agent virus	31658		0	Other	Flaviviridae	10.682	51	invertebrates	NC_001564.2/KJ741267.1	1	1	1993/08/03	2018/08/13	Complete Genome
Rice yellow mottle virus	31744		0	Other	Solemoviridae	4.449	55.1	land plants	Unknown:NC_001575.2/AJ608206.1	5	5	1993/09/01	2018/08/13	Complete Genome
Beet yellows virus	12161		0	Other	Closteroviridae	15.48	46	land plants	Unknown:NC_001598.1/X73476.1	8	8	1993/07/08	2018/08/13	Complete Genome
Blueberry scorch virus	31722		0	Other	Betaflexiviridae	8.512	47.9	land plants	Unknown:NC_003499.1/L25658.1	6	6	1993/10/28	2018/08/13	Complete Genome
rhinovirus A1	573824	PRJNA32533	32533	Other	Picornaviridae	7.137	37.5	human,vertebrates	NC_038311.1/FJ445111.1	1	1	2008/12/11	2018/08/24	Complete Genome
Southern cowpea mosaic virus	196398		0	Other	Solemoviridae	4.193	51.5	land plants	Unknown:NC_001625.2/	5	5	1993/08/04	2018/08/13	Complete Genome
Rice tungro spherical virus	35287		0	Other	Secoviridae	12.226	45.7	land plants	Unknown:NC_001632.1/M95497.1	1	1	1993/08/03	2018/08/13	Complete Genome
Bean common mosaic necrosis virus	43240		0	Other	Potyviridae	9.612	42.2	land plants	NC_004047.1/U19287.1	2	2	1995/01/19	2018/08/13	Complete Genome
Citrus tristeza virus	12162		0	Other	Closteroviridae	19.296	45.3	land plants	Unknown:NC_001661.1/U16304.1	11	11	1995/05/16	2018/08/13	Complete Genome
Tick-borne encephalitis virus	11084		0	Other	Flaviviridae	11.141	53.8	human,invertebrates,vertebrates	Unknown:NC_001672.1/U27495.1	1	1	1995/09/05	2019/05/23	Complete Genome
Lucerne transient streak virus	12470		0	Other	Solemoviridae	4.279	49	land plants	Unknown:NC_001696.2/JQ782213.1	4	5	1995/10/27	2018/08/13	Complete Genome
Barley mild mosaic virus	12466		0	Other	Potyviridae	10.786	48.9861	land plants	RNA 2:NC_003482.1/X90904.1; RNA 1:NC_003483.1/Y10973.1	3	3	1996/01/06	2018/08/13	Complete Genome
Bean yellow mosaic virus	12197		0	Other	Potyviridae	9.532	41.2	land plants	NC_003492.1/D83749.1	2	2	1996/03/08	2018/08/13	Complete Genome
Sweet potato mild mottle virus	41459		0	Other	Potyviridae	10.818	42.7	land plants	Unknown:NC_003797.1/Z73124.1	2	2	1997/01/08	2018/08/13	Complete Genome
Oat blue dwarf virus	56879		0	Other	Tymoviridae	6.509	62.6	land plants	Unknown:NC_001793.1/U87832.1	2	2	1997/02/19	2018/08/13	Complete Genome
Lettuce mosaic virus	12202		0	Other	Potyviridae	10.08	44.9	land plants	NC_003605.1/X97705.1	2	2	1996/05/14	2018/08/13	Complete Genome
Louping ill virus	11086		0	Other	Flaviviridae	10.871	54.9	human,invertebrates,vertebrates	Unknown:NC_001809.1/Y07863.1	1	1	1997/04/29	2019/05/23	Complete Genome
Ryegrass mosaic virus	40666		0	Other	Potyviridae	9.535	46.3	land plants	Unknown:NC_001814.1/Y09854.1	2	2	1997/05/31	2018/08/13	Complete Genome
Maize chlorotic dwarf virus	51354		0	Other	Secoviridae	11.832	42.2	land plants	Unknown:NC_003626.1/U67839.1	1	1	1997/06/06	2018/08/13	Complete Genome
Little cherry virus 1	217686		0	Other	Closteroviridae	16.934	35.3	land plants	Unknown:NC_001836.1/Y10237.1	8	8	1997/09/12	2018/08/13	Complete Genome
Sweet potato feathery mottle virus	12844		0	Other	Potyviridae	10.82	42.1	land plants	NC_001841.1/D86371.1	3	3	1997/10/13	2018/08/13	Complete Genome
Tobacco vein mottling virus	12228		0	Other	Potyviridae	9.475	42	land plants	NC_001768.1/X04083.1	2	2	1987/03/09	2018/08/13	Complete Genome
Johnsongrass mosaic virus	31742		0	Other	Potyviridae	9.779	42.1	land plants	NC_003606.1/Z26920.1	2	2	1993/10/14	2018/08/13	Complete Genome
Brome streak mosaic virus	42631		0	Other	Potyviridae	9.672	46.6	land plants	Unknown:NC_003501.1/Z48506.1	2	2	1995/09/20	2018/08/13	Complete Genome
Enterovirus E	12064		0	Other	Picornaviridae	7.414	49.3	vertebrates	Unknown:NC_001859.1/D00214.1	1	1	1993/04/29	2018/08/13	Complete Genome
Peanut mottle virus	33763		0	Other	Potyviridae	9.709	42	land plants	NC_002600.1/AF023848.1	2	2	1998/01/02	2018/08/13	Complete Genome
Clover yellow vein virus	12198		0	Other	Potyviridae	9.584	40.9	land plants	NC_003536.1/AB011819.1	2	2	1998/03/14	2018/08/13	Complete Genome
Wheat streak mosaic virus	31741		0	Other	Potyviridae	9.384	44.6	land plants	Unknown:NC_001886.1/AF057533.1	2	2	1998/04/15	2018/08/13	Complete Genome
Maize dwarf mosaic virus	12203		0	Other	Potyviridae	9.515	40.6	land plants	NC_003377.1/AJ001691.1	2	2	1998/05/06	2018/08/13	Complete Genome
Southern bean mosaic virus	12139		0	Other	Solemoviridae	4.132	49.6	land plants	Unknown:NC_004060.2/DQ875594.2	5	5	1998/05/09	2018/08/13	Complete Genome
Wheat yellow mosaic virus	75746		0	Other	Potyviridae	11.295	48.3056	land plants	RNA 1:NC_002350.1/D86634.1; RNA 2:NC_002349.1/D86635.1	3	3	1998/06/11	2018/08/13	Complete Genome
tremovirus A1	2871093		0	Other	Picornaviridae	7.055	44.7	vertebrates	Unknown:NC_003990.1/AJ225173.1	1	1	1998/12/02	2018/08/13	Complete Genome
Patchouli mild mosaic virus	73149		0	Other	Secoviridae	9.547	42.4991	land plants	RNA 2:AB011007.1; RNA 1:AB050782.2	2	2	1999/01/07	2003/03/11	Complete Genome
Barley yellow mosaic virus	12465		0	Other	Potyviridae	11.219	46.2789	land plants	RNA 1:NC_002990.1/AJ132268.1; RNA 2:NC_002991.1/AJ132269.1	3	3	1999/01/28	2018/08/13	Complete Genome
Sugarcane yellow leaf virus	94290		0	Other	Solemoviridae	5.899	50.1	land plants	Unknown:NC_000874.1/AF157029.1	4	6	1999/07/28	2018/08/13	Complete Genome
Japanese yam mosaic virus	79917		0	Other	Potyviridae	9.76	41.2	land plants	NC_000947.1/AB027007.1	2	2	1999/11/08	2018/08/13	Complete Genome
Poinsettia mosaic virus	113553		0	Other	Tymoviridae	6.099	56	land plants	Unknown:NC_002164.1/AJ271595.1	2	2	2000/01/28	2018/08/13	Complete Genome
Apple latent spherical virus	101688		0	Other	Secoviridae	10.196	40.7302	-	RNA 1:NC_003787.1/AB030940.1; RNA 2:NC_003788.1/AB030941.1	2	2	2000/02/18	2018/08/13	Complete Genome
Rio Bravo virus	64285		0	Other	Flaviviridae	10.14	43.2	-	Unknown:NC_003675.1/AF144692.1	1	1	2000/03/03	2019/05/23	Complete Genome
Apoi virus	64280		0	Other	Flaviviridae	10.116	48.4	-	Unknown:NC_003676.1/AF160193.1	1	1	2000/05/19	2019/05/23	Complete Genome
Langat virus	11085		0	Other	Flaviviridae	10.943	54.3	human,invertebrates,vertebrates	Unknown:NC_003690.1/AF253419.1	1	1	2000/06/11	2019/05/23	Complete Genome
Simian enterovirus SV4	442851		0	Other	Picornaviridae	7.295	45	vertebrates	NC_038309.1/AF326759.2	1	1	2002/01/31	2022/01/06	Complete Genome
Sesbania mosaic virus	12558		0	Other	Solemoviridae	4.148	50.2	-	Unknown:NC_002568.2/AY004291.2	5	5	2000/07/07	2018/08/13	Complete Genome
Hop latent virus	104263		0	Other	Betaflexiviridae	8.612	47.8	land plants	Unknown:NC_002552.1/AB032469.1	6	6	2000/09/20	2018/08/13	Complete Genome
Ryegrass mottle virus	119910		0	Other	Solemoviridae	4.212	53.5	land plants	Unknown:NC_003747.2/EF091714.1	5	5	2000/10/03	2018/08/13	Complete Genome
Potato virus A	12215		0	Other	Potyviridae	9.585	42.5	land plants	NC_004039.1/AJ296311.1	2	2	2000/11/27	2018/08/13	Complete Genome
Soybean mosaic virus	12222		0	Other	Potyviridae	9.588	42	land plants	NC_002634.1/D00507.2	2	2	1993/04/29	2018/08/13	Complete Genome
Potato virus V	40640		0	Other	Potyviridae	9.848	42.9	land plants	NC_004010.1/AJ243766.2	2	2	2000/02/21	2018/08/13	Complete Genome
Broad bean wilt virus 2	76875		0	Other	Secoviridae	9.558	42.7113	land plants	RNA 1:NC_003003.1/AF225953.1; RNA 2:NC_003004.1/AF225954.1	2	2	2001/03/31	2018/08/13	Complete Genome
Maize rayado fino virus	59749		0	Other	Tymoviridae	6.366	61.7	land plants	Unknown:NC_002786.2/AF265566.2	2	2	2001/05/14	2020/10/13	Complete Genome
Aconitum latent virus	101764		0	Other	Betaflexiviridae	8.657	47	land plants	Unknown:NC_002795.1/AB051848.1	6	6	2001/05/28	2018/08/13	Complete Genome
Equine arteritis virus	11047		0	Other	Arteriviridae	12.704	51.7	vertebrates	Unknown:NC_002532.2/X53459.3	9	10	1991/07/16	2018/08/13	Complete Genome
Squash mosaic virus	12263		0	Other	Secoviridae	9.219	42.5089	land plants	RNA 1:NC_003799.1/AB054688.1; RNA 2:NC_003800.1/AB054689.1	2	2	2001/07/19	2018/08/13	Complete Genome
Alkhumra hemorrhagic fever virus	172148		0	Other	Flaviviridae	10.775	54	human,invertebrates,vertebrates	JF416957.1	-	1	2012/03/22	2012/03/22	Complete Genome
Dasheen mosaic virus	29271		0	Other	Potyviridae	10.038	42.9	land plants	NC_003537.1/AJ298033.1	2	2	2001/10/10	2018/08/13	Complete Genome
Zucchini yellow mosaic virus	12232		0	Other	Potyviridae	9.591	43.2	land plants	NC_003224.1/AF127929.2	2	2	1999/07/20	2018/08/13	Complete Genome
Oat mosaic virus	157837		0	Other	Potyviridae	9.834	46.8716	land plants	RNA 1:NC_004016.1/AJ306718.1; RNA 2:NC_004017.1/AJ306719.1	3	3	2002/02/05	2018/08/13	Complete Genome
Mayaro virus	59301		0	Other	Togaviridae	11.411	50.4	human,invertebrates,vertebrates	Unknown:NC_003417.1/AF237947.1	4	4	2002/02/22	2018/08/13	Complete Genome
Modoc virus	64300		0	Other	Flaviviridae	10.6	45.5	-	Unknown:NC_003635.1/AJ242984.1	1	1	2002/02/23	2019/05/23	Complete Genome
Cowpea aphid-borne mosaic virus	12199		0	Other	Potyviridae	9.465	42	land plants	NC_004013.1/AF348210.1	2	2	2002/03/02	2018/08/13	Complete Genome
Porcine enterovirus 9	64141		0	Other	Picornaviridae	7.388	45.7	human,vertebrates	Unknown:NC_004441.1/AF363453.1	1	1	2002/04/02	2018/08/13	Complete Genome
Ljungan virus	172314		0	Other	Picornaviridae	7.59	42.5	vertebrates	Unknown:NC_003976.2/AF327920.2	1	1	2002/06/02	2020/09/18	Complete Genome
Montana myotis leukoencephalitis virus	64312		0	Other	Flaviviridae	10.69	44.1	-	Unknown:NC_004119.1/AJ299445.1	1	1	2002/08/22	2019/05/23	Complete Genome
Subterranean clover mottle virus	12472		0	Other	Solemoviridae	4.258	48.1	land plants	Unknown:NC_004346.1/AF208001.1	5	5	2002/10/22	2018/08/13	Complete Genome
Wild potato mosaic virus	187977		0	Other	Potyviridae	9.878	42.2	land plants	NC_004426.1/AJ437279.1	2	2	2002/11/13	2018/08/13	Complete Genome
Papaya leaf distortion mosaic virus	46917		0	Other	Potyviridae	10.155	39.6	land plants	Unknown:NC_005028.1/BD171712.1	2	2	2003/02/18	2018/08/13	Complete Genome
Peru tomato mosaic virus	187978		0	Other	Potyviridae	9.899	41.2	land plants	NC_004573.1/AJ437280.1	2	2	2003/02/20	2018/08/13	Complete Genome
Onion yellow dwarf virus	43130		0	Other	Potyviridae	10.538	39	land plants	NC_005029.1/AJ510223.1	2	2	2003/06/03	2018/08/13	Complete Genome
Turnip mosaic virus	12230		0	Other	Potyviridae	9.835	45.7	land plants	NC_002509.2/AF169561.2	2	2	2000/08/01	2018/08/13	Complete Genome
Cycas necrotic stunt virus	173976		0	Other	Secoviridae	12.138	44.8616	land plants	RNA 1:NC_003791.1/AB073147.1; RNA 2:NC_003792.2/AB073148.2	2	2	2002/04/16	2018/09/29	Complete Genome
Tamana bat virus	161675		0	Other	Flaviviridae	10.053	38.4	vertebrates	Unknown:NC_003996.1/AF285080.1	1	1	2002/04/17	2019/05/23	Complete Genome
Cocksfoot streak virus	192452		0	Other	Potyviridae	9.663	45.3	-	NC_003742.1/AF499738.1	2	2	2002/04/29	2018/08/13	Complete Genome
Porcine sapelovirus 1	1002921		0	Other	Picornaviridae	7.491	41	vertebrates	Unknown:NC_003987.1/AF406813.1	1	1	2002/05/19	2018/08/13	Complete Genome
Ovine enzootic nasal tumor virus	69576		0	Other	Retroviridae	7.434	40.7	vertebrates	Unknown:NC_007015.1/Y16627.1	4	4	1999/04/24	2018/08/13	Complete Genome
Banana streak GF virus	328670		0	Other	Caulimoviridae	7.263	42.1	land plants	Unknown:NC_007002.1/AY493509.1	3	3	2003/12/31	2018/08/13	Complete Genome
Pelargonium line pattern virus	167019		0	Other	Tombusviridae	3.883	50.5	land plants	Unknown:NC_007017.2/AY613852.2	6	6	2005/04/05	2018/08/13	Complete Genome
Human parvovirus 4	289365		0	Other	Parvoviridae	5.268	44.8	human,vertebrates	KM390024.1	-	2	2014/11/18	2015/02/26	Complete Genome
Tupaia virus	318558		0	Other	Rhabdoviridae	11.44	43.9	vertebrates	Unknown:NC_007020.1/AY840978.1	6	7	2005/03/18	2018/08/13	Complete Genome
Aeromonas phage 31	321023		0	Other	Straboviridae	172.963	43.9	bacteria	Unknown:NC_007022.1/AY962392.1	262	247	2005/03/31	2020/12/20	Complete Genome
Escherichia phage RB43	2887182		0	Other	Straboviridae	180.5	43.2	bacteria	Unknown:NC_007023.1/AY967407.1	292	292	2005/04/06	2021/10/28	Complete Genome
Phytophthora alphaendornavirus 1	310750		0	Other	Endornaviridae	13.883	43.1	-	Unknown:NC_007069.1/AJ877914.1	1	1	2005/04/19	2018/08/13	Complete Genome
Cassia yellow blotch virus	300879		0	Other	Bromoviridae	7.988	45.1715	-	RNA 1:AB194806.2; RNA1:NC_006999.2/; RNA 2:AB194807.2; RNA2:NC_007000.2/; RNA 3:AB194808.1; RNA3:NC_007001.1/	8	8	2005/05/12	2020/05/28	Complete Genome
Chayote mosaic virus	71030		0	Other	Tymoviridae	6.364	56.8	land plants	Unknown:NC_002588.1/AF195000.2	3	3	1999/11/21	2018/08/13	Complete Genome
Burkholderia phage phiE52237	2681592		0	Other	Peduoviridae	37.639	64.8	bacteria	Unknown:NC_007145.2/DQ087285.2	47	47	2005/06/10	2021/10/12	Complete Genome
Junonia coenia densovirus	12524		0	Other	Parvoviridae	6.032	37.6	invertebrates	KC883978.1	4	4	2013/06/21	2013/08/14	Complete Genome
Human papillomavirus type 90	333769		0	Other	Papillomaviridae	8.033	46.7	human,vertebrates	Unknown:NC_004104.1/AY057438.1	7	7	2002/08/05	2018/08/13	Complete Genome
Garlic latent virus	12458		0	Other	Betaflexiviridae	8.363	43.9	land plants	Unknown:NC_003557.1/AJ292226.1	6	6	2002/02/06	2018/08/13	Complete Genome
Hepatitis B virus	10407		0	Other	Hepadnaviridae	3.248	48.3	human,vertebrates	AF160501.1	4	3	2000/02/17	2000/02/17	Complete Genome
Eastern equine encephalitis virus	11021		0	Other	Togaviridae	11.675	48.7	human,invertebrates,vertebrates	Unknown:NC_003899.1/X63135.1	4	4	1991/12/16	2018/08/13	Complete Genome
Murray Valley encephalitis virus	11079		0	Other	Flaviviridae	11.014	48.7	human,invertebrates,vertebrates	Unknown:NC_000943.1/AF161266.1	2	2	1999/11/02	2019/05/23	Complete Genome
Newcastle disease virus B1	139270		0	Other	Paramyxoviridae	15.186	46.2	vertebrates	Unknown:AF309418.1	6	6	2000/12/02	2000/12/02	Complete Genome
Human astrovirus 1	12456		0	Other	Astroviridae	6.861	44.5	human,vertebrates	LC694990.1	3	3	2022/05/03	2022/05/03	Complete Genome
Aichi virus 1	1313215		0	Other	Picornaviridae	8.28	59	human,vertebrates	AB040749.1	-	1	2001/08/14	2001/08/15	Complete Genome
Porcine reproductive and respiratory syndrome virus	28344		0	Other	Arteriviridae	15.428	53	vertebrates	Unknown:NC_001961.1/AF046869.1	11	11	1998/10/21	2018/08/13	Complete Genome
Bombyx mori densovirus 5	125788		0	Other	Parvoviridae	5.078	39.3	invertebrates	Unknown:NC_004287.1/AB042597.1	8	4	2000/05/20	2018/08/13	Complete Genome
Pennisetum mosaic virus	221262		0	Other	Potyviridae	9.611	39.8	land plants	NC_007147.1/AY642590.1	2	2	2004/11/02	2018/08/13	Complete Genome
Vibrio phage VP4	329886		0	Other	Autographiviridae	39.503	42.6	bacteria	NC_007149.1/DQ029335.1	31	31	2005/05/24	2020/12/20	Complete Genome
Human papillomavirus type 7	10620		0	Other	Papillomaviridae	8.027	39.5	human	Unknown:NC_001595.1/X74463.1	6	6	1993/08/22	2018/08/13	Complete Genome
human papillomavirus 62	334210		0	Other	Papillomaviridae	8.092	46	human	AY395706.1	7	7	2003/12/16	2004/09/08	Complete Genome
Alces alces papillomavirus 1	2885846		0	Other	Papillomaviridae	8.095	47.7	vertebrates	Unknown:NC_001524.1/M15953.1	15	15	1993/08/02	2021/10/28	Complete Genome
Classical swine fever virus	11096		0	Other	Flaviviridae	12.301	46.7	vertebrates	Unknown:NC_002657.1/AF326963.1	1	1	2001/01/28	2018/08/13	Complete Genome
Heron hepatitis B virus	28300		0	Other	Hepadnaviridae	3.027	45	human,vertebrates	Unknown:NC_001486.1/M22056.1	5	4	1993/08/02	2018/08/13	Complete Genome
Deltapapillomavirus 3	56144		0	Other	Papillomaviridae	7.761	45.7	vertebrates	Unknown:NC_001789.1/U83594.1	5	5	1997/02/02	2018/08/13	Complete Genome
Sweet potato leaf curl virus	100755		0	Other	Geminiviridae	2.828	45.3	land plants	DNA A:NC_004650.1/AF104036.1	6	6	1999/08/05	2018/08/13	Complete Genome
Deerpox virus W-848-83	305674		0	Other	Poxviridae	166.259	26.2	vertebrates	Unknown:NC_006966.1/AY689436.1	169	169	2004/12/22	2020/12/20	Complete Genome
Border disease virus	358764		0	Other	Flaviviridae	12.333	45.5	vertebrates	Unknown:NC_003679.1/AF037405.1	1	1	1998/05/15	2018/08/13	Complete Genome
Canine minute virus	329639		0	Other	Parvoviridae	5.402	41.6	vertebrates	FJ214110.1	-	4	2009/01/06	2009/03/23	Complete Genome
Human papillomavirus type 54	1671798		0	Other	Papillomaviridae	7.759	41.9	human	Unknown:NC_001676.1/U37488.1	7	7	1995/10/12	2018/08/13	Complete Genome
GB virus C	54290		0	Other	Flaviviridae	9.392	59.1	human,vertebrates	Unknown:NC_001710.1/U44402.1	1	1	1996/01/27	2018/08/13	Complete Genome
Procyon lotor papillomavirus 1	312349		0	Other	Papillomaviridae	8.17	45.9	vertebrates	Unknown:NC_007150.1/AY763115.1	7	7	2005/02/11	2018/08/13	Complete Genome
Chrysodeixis chalcites nucleopolyhedrovirus	320432		0	Other	Baculoviridae	149.622	39	invertebrates	Unknown:NC_007151.1/AY864330.1	151	151	2005/06/20	2018/08/13	Complete Genome
Cucumber mosaic virus	12305		0	Other	Bromoviridae	8.623	46.4387	land plants	RNA 2:NC_002035.1/D00355.1; RNA 3:NC_001440.1/D10538.1; RNA 1:NC_002034.1/D00356.1	5	5	1993/04/29	2018/08/13	Complete Genome
Peanut stunt virus	12313		0	Other	Bromoviridae	8.492	46.514	land plants	RNA 1:NC_002038.1/U15728.1; RNA 2:NC_002039.1/U15729.1; RNA 3:NC_002040.1/U15730.1	5	5	1995/05/12	2018/08/13	Complete Genome
Tobacco streak virus	12317		0	Other	Bromoviridae	8.622	43.4028	land plants	chromosome RNA 2:NC_003842.1/U75538.1; RNA 1:NC_003844.1/U80934.1; RNA 3:NC_003845.1/X00435.1	5	5	1983/12/06	2018/08/13	Complete Genome
Fiji disease virus	77698		0	Other	Spinareoviridae	29.339	31.8572	land plants	2:NC_007154.1/AF049704.1; 4:AF049705.1; chromosome segment 4:NC_007155.1/; 9:NC_007156.1/AF050086.1; 6:NC_007157.1/AF356083.1; 3:NC_007158.1/AF359556.1; 1:NC_007159.1/AY029520.1; 5:NC_007160.1/AY029521.1; 8:NC_007161.1/AY297693.1; 10:NC_007162.1/AY297694.1; 7:NC_007163.1/AY789927.1	12	13	1998/08/25	2011/06/03	Complete Genome
JC polyomavirus	10632		0	Other	Polyomaviridae	5.13	40.4	human	NC_001699.1/J02226.1	6	6	1989/03/15	2018/08/13	Complete Genome
Wheat dwarf virus	10834		0	Other	Geminiviridae	2.739	49.3	land plants	AJ783960.1	6	4	2005/01/14	2007/04/06	Complete Genome
Escherichia phage Qbeta	2789016		0	Other	Fiersviridae	4.189	47.4	bacteria	LC710219.1	4	-	2023/04/22	2023/04/22	Complete Genome
Tobacco curly shoot alphasatellite	926844		0	Other	Alphasatellitidae	1.356	39.5	land plants	HQ407396.1	1	1	2010/12/09	2010/12/14	Complete Genome
Thunberg fritillary mosaic virus	299200		0	Other	Potyviridae	9.723	41.9	land plants	NC_007180.1/AJ851866.1	2	2	2005/06/27	2018/08/13	Complete Genome
Chicken anemia virus	12618		0	Other	Anelloviridae	2.319	56.4	human,vertebrates	Unknown:NC_001427.1/M55918.1	2	4	1993/08/02	2018/08/13	Complete Genome
Human papillomavirus type 41	10589		0	Other	Papillomaviridae	7.614	46.9	human	Unknown:NC_001354.1/X56147.1	11	11	1991/06/14	2018/08/13	Complete Genome
Human papillomavirus type 63	28311		0	Other	Papillomaviridae	7.348	40.4	human	Unknown:NC_001458.1/X70828.1	7	7	1993/06/15	2018/08/13	Complete Genome
Human papillomavirus type 96	247269		0	Other	Papillomaviridae	7.438	40.3	human	Unknown:NC_005134.2/AY382779.2	7	7	2003/10/03	2018/08/13	Complete Genome
Cymbidium mosaic virus	12178		0	Other	Alphaflexiviridae	6.227	48.9	land plants	Unknown:NC_001812.1/U62963.1	5	5	1997/05/19	2018/08/13	Complete Genome
Mupapillomavirus 1	334203		0	Other	Papillomaviridae	7.815	40.3	human	Unknown:NC_001356.1/V01116.1	7	7	1982/11/03	2018/08/13	Complete Genome
Human papillomavirus 4	10617		0	Other	Papillomaviridae	7.353	38.5	human	NC_001457.1/X70827.1	7	7	1993/06/15	2018/08/13	Complete Genome
Stenotrophomonas phage SMA9	334856		0	Other	Inoviridae	6.907	62.4	bacteria	Unknown:NC_007189.1/AM040673.1	7	7	2005/07/04	2018/08/13	Complete Genome
Lily virus X	12194		0	Other	Alphaflexiviridae	5.823	53.5	land plants	Unknown:NC_007192.1/AJ633822.2	5	5	2005/07/05	2018/08/13	Complete Genome
Lily mottle virus	32624		0	Other	Potyviridae	9.644	47.4	land plants	NC_005288.1/AJ564636.1	2	2	2003/12/04	2018/08/13	Complete Genome
Sida yellow mosaic virus	191463		0	Other	Geminiviridae	2.661	46.7	-	DNA A:NC_004639.1/AY090558.1	6	6	2002/04/17	2018/08/13	Complete Genome
Human metapneumovirus	162145		0	Other	Pneumoviridae	13.35	36.3	human,vertebrates	NC_039199.1/AF371337.2	8	9	2001/06/17	2018/08/25	Complete Genome
Melon necrotic spot virus	11987		0	Other	Tombusviridae	4.266	45.9	land plants	Unknown:NC_001504.1/M29671.1	6	6	1993/08/02	2018/08/13	Complete Genome
Potato virus X	12183		0	Other	Alphaflexiviridae	6.435	46.6	land plants	Unknown:NC_011620.1/D00344.1	5	5	1993/04/29	2018/08/13	Complete Genome
Human papillomavirus type 10	333759		0	Other	Papillomaviridae	7.919	45.9	human	Unknown:NC_001576.1/X74465.1	6	7	1993/08/22	2018/08/13	Complete Genome
Human papillomavirus type 16	333760		0	Other	Papillomaviridae	7.906	36.5	human	NC_001526.4/	8	9	1993/08/02	2018/08/13	Complete Genome
Tomato yellow leaf curl China alphasatellite	240557		0	Other	Alphasatellitidae	1.369	40.7	land plants	NC_043449.1/AM749493.1	1	1	2010/01/07	2019/06/28	Complete Genome
human papillomavirus 18	333761		0	Other	Papillomaviridae	7.857	40.4	human,vertebrates	Unknown:NC_001357.1/X05015.1	8	8	1987/09/19	2018/08/13	Complete Genome
Human papillomavirus type 26	333762		0	Other	Papillomaviridae	7.855	38.6	human	Unknown:NC_001583.1/X74472.1	6	6	1993/08/22	2018/08/13	Complete Genome
Human papillomavirus type 32	333763		0	Other	Papillomaviridae	7.961	41	human	Unknown:NC_001586.1/X74475.1	6	6	1993/08/22	2018/08/13	Complete Genome
Human papillomavirus type 34	333764		0	Other	Papillomaviridae	7.723	38.2	human	Unknown:NC_001587.1/X74476.1	6	6	1993/08/22	2018/08/13	Complete Genome
Human papillomavirus type 53	333765		0	Other	Papillomaviridae	7.856	40.1	human	Unknown:NC_001593.1/X74482.1	7	7	1993/08/22	2018/08/13	Complete Genome
human papillomavirus 57	333753		0	Other	Papillomaviridae	7.861	50.1	human	X55965.1	-	7	1991/02/18	2005/04/18	Complete Genome
Bos taurus papillomavirus 1	3085316		0	Other	Papillomaviridae	7.945	45.3	vertebrates	Unknown:NC_001522.1/X02346.1	8	8	1986/01/28	2018/08/13	Complete Genome
Sida yellow mosaic China satellite DNA beta	291270		0	Other	Tolecusatellitidae	1.346	43.7	land plants	Unknown:NC_006267.1/AJ810093.1	1	1	2004/08/18	2018/08/13	Complete Genome
Ageratum yellow vein China betasatellite	329288		0	Other	Tolecusatellitidae	1.323	35.8	land plants	Unknown:NC_007067.1/AJ971257.1	1	1	2005/05/19	2018/08/13	Complete Genome
Artichoke mottled crinkle virus	12142		0	Other	Tombusviridae	4.789	48.2	land plants	Unknown:NC_001339.1/X62493.1	7	5	1992/05/29	2018/08/13	Complete Genome
Norovirus GI	122928		0	Other	Caliciviridae	7.654	48	human,vertebrates	Unknown:NC_001959.2/M87661.2	3	3	1993/08/02	2018/08/13	Complete Genome
Wisteria vein mosaic virus	201862		0	Other	Potyviridae	9.695	39.1	land plants	NC_007216.1/AY656816.1	2	2	2004/11/23	2018/08/13	Complete Genome
Penicillium stoloniferum virus F	296210		0	Other	Partitiviridae	3.177	42.3525	-	1:NC_007221.1/AY738336.1; 2:NC_007222.1/AY738337.1	2	2	2004/10/07	2018/08/13	Complete Genome
Vicia cryptic virus	54289		0	Other	Partitiviridae	3.772	47.2658	land plants	RNA 1:EU605883.1; RNA 2:EU605884.1	-	2	2008/04/22	2009/06/29	Complete Genome
Cotton leaf curl Bangalore betasatellite	307111		0	Other	Tolecusatellitidae	1.356	39.7	land plants	DNA beta:LC316186.1	1	1	2017/08/22	2018/06/23	Complete Genome
Duck circovirus	324685		0	Other	Circoviridae	1.996	50.6	vertebrates	GQ423740.1	-	2	2009/09/11	2011/10/24	Complete Genome
Alternanthera yellow vein virus	337826		0	Other	Geminiviridae	2.745	43.9	land plants	DNA A:NC_007211.1/AJ965540.1	6	6	2005/07/21	2018/08/13	Complete Genome
Ludwigia yellow vein virus-associated DNA beta	325113		0	Other	Tolecusatellitidae	1.347	43.4	land plants	Unknown:NC_007212.1/AJ965541.1	1	1	2005/07/21	2018/08/13	Complete Genome
Sida yellow vein virus satellite DNA beta	326489		0	Other	Tolecusatellitidae	1.355	43.3	land plants	Unknown:NC_007213.1/AJ967003.1	1	1	2005/07/26	2018/08/13	Complete Genome
Tomato chlorosis virus	67754		0	Other	Closteroviridae	16.842	40.0124	land plants	RNA 1:NC_007340.1/AY903447.1; RNA 2:NC_007341.1/AY903448.1	13	13	2005/04/27	2018/08/13	Complete Genome
Squash leaf curl China virus - [B]	269275		0	Other	Geminiviridae	5.455	42.6022	land plants	DNA B:NC_007338.1/AF509742.1; DNA A:NC_007339.1/AF509743.1	8	8	2003/06/02	2018/08/13	Complete Genome
Emiliania huxleyi virus 86	181082		0	Other	Phycodnaviridae	407.339	40.2	eukaryotic algae	Unknown:NC_007346.1/AJ890364.1	478	472	2005/08/10	2020/12/20	Complete Genome
Trichoplusia ni single nucleopolyhedrovirus	332054		0	Other	Baculoviridae	134.394	39	invertebrates	Unknown:NC_007383.1/DQ017380.1	145	145	2005/06/22	2018/08/14	Complete Genome
Acidianus two-tailed virus	315953		0	Other	Bicaudaviridae	62.73	41.2	archaea	Unknown:NC_007409.1/AJ888457.1	72	72	2005/09/12	2021/10/12	Complete Genome
Alstroemeria virus X	316983		0	Other	Alphaflexiviridae	7.009	51.4	land plants	Unknown:NC_007408.1/AB206396.1	5	5	2005/09/06	2018/08/13	Complete Genome
Sclerotinia sclerotiorum debilitation-associated RNA virus	213034		0	Other	Alphaflexiviridae	5.47	40.6	fungi	Unknown:NC_007415.1/AY147260.2	1	1	2003/09/01	2018/08/13	Complete Genome
Shallot yellow stripe virus	62059		0	Other	Potyviridae	10.429	39.9	land plants	NC_007433.1/AJ865076.1	3	3	2005/09/28	2018/08/13	Complete Genome
Luffa puckering and leaf distortion-associated DNA beta	292626		0	Other	Tolecusatellitidae	1.358	41.8	land plants	Unknown:NC_007459.1/AY728262.1	1	1	2004/09/17	2016/03/28	Complete Genome
Cotton leaf curl Multan betasatellite	306025		0	Other	Tolecusatellitidae	1.361	40.9	land plants	KF964654.1	1	1	2014/11/10	2017/12/31	Complete Genome
Ludwigia yellow vein virus	325111		0	Other	Geminiviridae	2.758	46	land plants	DNA A:NC_007210.2/AJ965539.2	6	6	2005/07/21	2018/08/13	Complete Genome
Potato virus S	12169		0	Other	Betaflexiviridae	8.478	48.4	land plants	Unknown:NC_007289.1/AJ863509.1	6	7	2005/08/01	2018/08/13	Complete Genome
Cotton leaf curl Bangalore virus	307110		0	Other	Geminiviridae	2.751	44.1	land plants	DNA A:NC_007290.1/AY705380.1	6	6	2004/12/22	2018/08/13	Complete Genome
Chlamydia phage 4	313629		0	Other	Microviridae	4.53	41.2	bacteria	Unknown:NC_007461.1/AY769964.1	8	8	2005/02/18	2019/06/04	Complete Genome
Bacillus phage Gamma	347962		0	Other	Other	38.067	35.6	bacteria	DQ222855.1	50	50	2005/09/29	2006/04/25	Complete Genome
Escherichia phage K1F	344021		0	Other	Autographiviridae	39.699	49.8	bacteria	NC_007636.1/AM084414.1	58	58	2005/12/05	2021/10/12	Complete Genome
Breda virus	46473		0	Other	Tobaniviridae	28.475	38	human,vertebrates	Unknown:NC_007447.1/AY427798.1	6	6	2004/02/10	2018/08/13	Complete Genome
Grapevine leafroll-associated virus 2	64003		0	Other	Closteroviridae	16.494	46	land plants	Unknown:NC_007448.1/AY881628.1	9	9	2005/03/09	2018/08/13	Complete Genome
J-virus	322067		0	Other	Paramyxoviridae	18.954	41	-	Unknown:NC_007454.1/AY900001.1	8	11	2005/04/14	2018/08/13	Complete Genome
Human bocavirus WLL-1	394504		0	Other	Parvoviridae	5.297	42.3	human	DQ778300.1	4	4	2006/07/20	2006/07/25	Complete Genome
Tomato yellow leaf curl Mali virus-associated DNA beta	341685		0	Other	Tolecusatellitidae	1.346	38.2	land plants	DQ136001.2	-	1	2005/08/13	2009/01/12	Complete Genome
Alphaproteobacteria phage PhiJL001	2681607		0	Other	Mesyanzhinovviridae	63.649	62.1	bacteria	Unknown:NC_006938.1/AY576273.1	90	90	2004/07/08	2020/12/20	Complete Genome
Burkholderia phage Bcep176	348137		0	Other	Other	44.856	61.5	bacteria	Unknown:NC_007497.1/DQ203855.1	81	81	2005/10/04	2021/10/12	Complete Genome
Bacillus phage Cherry	347966		0	Other	Other	36.615	35.3	bacteria	DQ222851.1	51	51	2005/09/29	2006/04/25	Complete Genome
Rotavirus C	36427		0	Other	Sedoreoviridae	17.91	31.6777	human,vertebrates	6:NC_007543.1/AJ132203.1; 7:NC_007544.1/AJ132204.1; 9:NC_007545.1/AJ132205.1; 2:NC_007546.1/AJ303139.1; 1:NC_007547.1/AJ304859.1; 10:NC_007569.1/M81488.2; 5:NC_007570.1/X59843.2; 8:NC_007571.1/X77257.1; 3:NC_007572.1/X79442.1; 11:NC_007573.1/X83967.1; 4:NC_007574.1/X96697.1	11	11	1992/07/17	2018/08/13	Complete Genome
Penicillium chrysogenum virus	158372		0	Other	Chrysoviridae	12.64	50.7586	fungi	1:NC_007539.1/AF296439.1; 2:NC_007540.1/AF296440.1; 3:NC_007541.1/AF296441.1; 4:NC_007542.1/AF296442.1	4	4	2002/08/20	2018/08/13	Complete Genome
Coniothyrium minitans RNA virus	210827		0	Other	Totiviridae	4.975	59.2	-	Unknown:NC_007523.1/AF527633.1	2	2	2003/01/01	2018/08/13	Complete Genome
Mycoreovirus 3	311229		0	Other	Spinareoviridae	24.755	48.4833	fungi	4:NC_007524.1/AB073276.1; 6:NC_007525.1/AB073277.1; 7:NC_007526.1/AB073278.1; 8:NC_007527.1/AB073279.1; 9:NC_007528.1/AB073280.1; 10:NC_007529.1/AB073281.1; 11:NC_007531.1/AB073282.1; 12:NC_007532.1/AB073283.1; 2:NC_007533.1/AB098022.1; 5:NC_007534.1/AB098023.1; 1:NC_007535.1/AB102674.1; 3:NC_007536.1/AB102675.1	12	12	2002/08/14	2018/08/13	Complete Genome
Adult diarrheal rotavirus strain J19	335103		0	Other	Sedoreoviridae	17.961	33.509	human,vertebrates	1:NC_007548.1/DQ113897.1; 2:NC_007549.1/DQ113898.1; 4:NC_007550.1/DQ113899.1; 3:NC_007551.1/DQ113900.1; 5:NC_007552.1/DQ113901.1; 6:NC_007553.1/DQ113902.1; 8:NC_007554.1/DQ113903.1; 7:NC_007555.1/DQ113904.1; 9:NC_007556.1/DQ113905.1; 10:NC_007557.1/DQ113906.1; 11:NC_007558.1/DQ113907.1	11	11	2005/07/06	2018/08/13	Complete Genome
Operophtera brumata reovirus	352248		0	Other	Other	25.194	41.2592	invertebrates	1:NC_007559.1/DQ192235.1; 2:NC_007560.1/DQ192236.1; 3:NC_007561.1/DQ192237.1; 4:NC_007562.1/DQ192238.1; 5:NC_007563.1/DQ192239.1; 6:NC_007564.1/DQ192240.1; 7:NC_007565.1/DQ192241.1; 8:NC_007566.1/DQ192242.1; 9:NC_007567.1/DQ192243.1; 10:NC_007568.1/DQ192244.1	10	10	2005/10/24	2018/08/13	Complete Genome
Saint Louis encephalitis virus	11080		0	Other	Flaviviridae	10.94	49.7	human,invertebrates,vertebrates	Unknown:NC_007580.2/DQ525916.1	1	1	2005/11/04	2019/05/24	Complete Genome
Clostridium phage c-st	12336		0	Other	Other	185.683	26.3	bacteria	Unknown:NC_007581.1/AP008983.1	198	198	2005/11/02	2021/10/11	Complete Genome
Rosellinia necatrix partitivirus 1-W8	235994		0	Other	Partitiviridae	4.578	48.4362	fungi	1:NC_007537.1/AB113347.1; 2:NC_007538.1/AB113348.1	2	2	2005/05/06	2018/08/13	Complete Genome
Chum salmon reovirus CS	173082		0	Other	Spinareoviridae	23.015	55.3946	vertebrates	1:NC_007582.1/AF418294.1; 2:NC_007583.1/AF418295.1; 3:NC_007584.1/AF418296.1; 4:NC_007585.1/AF418297.1; 5:NC_007586.1/AF418298.1; 6:NC_007592.1/AF418299.1; 7:NC_007587.1/AF418300.1; 8:NC_007588.1/AF418301.1; 9:NC_007589.1/AF418302.1; 10:NC_007590.1/AF418303.1; 11:NC_007591.1/AF418304.1	9	9	2001/11/14	2018/08/13	Complete Genome
Escherichia phage Rtp	2994041		0	Other	Drexlerviridae	46.219	44.3	bacteria	Unknown:NC_007603.1/AM156909.1	75	75	2005/11/04	2021/10/12	Complete Genome
Dulcamara mottle virus	70823		0	Other	Tymoviridae	6.181	49.3	-	Unknown:NC_007609.1/AY789137.1	3	3	2005/01/25	2018/08/13	Complete Genome
Simian virus 12	46771		0	Other	Polyomaviridae	5.23	41.2	vertebrates	Unknown:NC_007611.1/AY614708.1	6	6	2004/11/30	2018/08/13	Complete Genome
Pseudomonas phage EL	273133		0	Other	Other	211.215	49.3	bacteria	Unknown:NC_007623.1/AJ697969.1	201	201	2005/11/24	2021/10/12	Complete Genome
Kelp fly virus	340921		0	Other	Other	11.034	37.2	invertebrates	Unknown:NC_007619.1/DQ112227.1	1	1	2005/08/19	2018/08/13	Complete Genome
Bos taurus papillomavirus 7	1001533		0	Other	Papillomaviridae	7.412	45.5	vertebrates	Unknown:NC_007612.1/DQ217793.1	7	7	2005/10/24	2018/08/13	Complete Genome
Menangle virus	152219		0	Other	Paramyxoviridae	15.516	42	vertebrates	NC_039197.1/JX112711.1	6	7	2012/11/29	2018/08/24	Complete Genome
Sida leaf curl virus	337823		0	Other	Geminiviridae	2.757	45.7	land plants	DNA A:NC_007638.1/AM050730.1	6	6	2005/12/05	2018/08/13	Complete Genome
Sida leaf curl virus-associated DNA beta	337824		0	Other	Tolecusatellitidae	1.365	42.5	land plants	Unknown:NC_007639.1/AM050732.1	1	1	2005/12/05	2018/08/13	Complete Genome
Lettuce necrotic yellows virus	32612		0	Other	Rhabdoviridae	12.807	42.9	land plants	Unknown:NC_007642.1/AJ867584.2	8	6	2005/12/07	2018/08/13	Complete Genome
Vicia faba alphaendornavirus	310749		0	Other	Endornaviridae	17.635	47.6	land plants	Unknown:NC_007648.1/AJ000929.1	1	1	1998/06/02	2018/08/13	Complete Genome
Oryza rufipogon alphaendornavirus	362692		0	Other	Endornaviridae	13.936	35	land plants	Unknown:NC_007649.1/AB014344.1	2	1	1998/07/08	2018/08/13	Complete Genome
Oryza sativa alphaendornavirus	362693		0	Other	Endornaviridae	13.952	33.9	land plants	Unknown:NC_007647.1/D32136.1	1	1	1994/07/19	2018/08/13	Complete Genome
Escherichia phage K1E	2679891		0	Other	Autographiviridae	45.251	45.1	bacteria	Unknown:NC_007637.1/AM084415.1	62	62	2005/12/05	2021/10/12	Complete Genome
Ovine gammaherpesvirus 2	10398		0	Other	Orthoherpesviridae	135.135	52.9	vertebrates	Unknown:NC_007646.1/AY839756.1	73	73	2005/03/29	2018/08/13	Complete Genome
Avian metapneumovirus	38525		0	Other	Pneumoviridae	13.373	42.7	vertebrates	NC_039231.1/AY640317.1	9	9	2004/07/07	2018/08/24	Complete Genome
Yunnan orbivirus	306276		0	Other	Sedoreoviridae	19.816	40.6967	invertebrates,vertebrates	1:NC_007656.1/AY701509.1; 2:NC_007657.1/AY701510.1; 3:NC_007658.1/AY701511.1; 4:NC_007659.1/AY701512.1; 5:NC_007660.1/AY701513.1; 6:NC_007661.1/AY701514.1; 7:NC_007662.1/AY701515.1; 8:NC_007663.1/AY701516.1; 9:NC_007664.1/AY701517.1; 10:NC_007665.1/AY701518.1	11	11	2004/12/21	2018/08/13	Complete Genome
Aedes pseudoscutellaris reovirus	341721		0	Other	Spinareoviridae	23.147	33.9535	invertebrates	1:NC_007666.1/DQ087276.1; 2:NC_007667.1/DQ087277.1; 3:NC_007668.1/DQ087278.1; 4:NC_007669.1/DQ087279.1; 5:NC_007670.1/DQ087280.1; 6:NC_007671.1/DQ087281.1; 7:NC_007672.1/DQ087282.1; 8:NC_007673.1/DQ087283.1; 9:NC_007674.1/DQ087284.1	9	9	2005/08/30	2018/08/13	Complete Genome
Bitter gourd leaf curl betasatellite	316106		0	Other	Tolecusatellitidae	1.354	40.9	land plants	Unknown:NC_007655.1/AY817151.1	1	1	2005/04/13	2018/08/13	Complete Genome
Papiine alphaherpesvirus 2	340907		0	Other	Orthoherpesviridae	156.487	76.1	human,vertebrates	Unknown:NC_007653.1/DQ149153.1	75	75	2005/09/20	2018/08/13	Complete Genome
Atlantic salmon swim bladder sarcoma virus	348296		0	Other	Retroviridae	10.305	48.1	vertebrates	Unknown:NC_007654.1/DQ174103.1	3	3	2005/10/03	2018/08/13	Complete Genome
Nerine virus X	333348		0	Other	Alphaflexiviridae	6.582	49	land plants	Unknown:NC_007679.1/AB219105.1	5	5	2005/12/20	2018/08/13	Complete Genome
Xanthomonas phage OP1	2994040		0	Other	Other	43.785	51.1	bacteria	Unknown:NC_007709.1/AP008979.1	59	59	2006/01/06	2021/10/12	Complete Genome
Xanthomonas phage OP2	331627		0	Other	Other	46.643	60.9	bacteria	Unknown:NC_007710.1/AP008986.1	62	62	2006/01/06	2021/10/12	Complete Genome
Cotton leaf curl Multan virus satellite U36-1	260479		0	Satellites	unclassified	1.35	35.1	land plants	Unknown:NC_007721.1/AJ620463.1	-	-	2006/01/07	2018/08/13	Complete Genome
Maize necrotic streak virus	137556		0	Other	Tombusviridae	4.094	51.2	land plants	Unknown:NC_007729.1/AF266518.2	7	5	2000/10/05	2018/08/13	Complete Genome
Tomato leaf curl Joydebpur virus	309390		0	Other	Geminiviridae	2.798	43.7	land plants	DNA A:HM991146.1	-	-	2010/12/08	2010/12/13	Complete Genome
Malvastrum leaf curl virus	329290		0	Other	Geminiviridae	2.745	44	land plants	DNA A:NC_007724.1/AJ971263.1	6	6	2006/01/16	2018/08/13	Complete Genome
East Asian Passiflora virus	341167		0	Other	Potyviridae	10.046	41.8	land plants	NC_007728.1/AB246773.1	2	2	2006/01/19	2018/08/13	Complete Genome
Tomato yellow spot virus	365523		0	Other	Geminiviridae	5.3	44.2568	land plants	DNA A:NC_007726.1/DQ336350.1; DNA B:NC_007727.1/DQ336351.1	6	6	2006/01/13	2018/08/13	Complete Genome
Bacillus phage WBeta	2885908		0	Other	Other	40.867	35.3	bacteria	Unknown:NC_007734.1/DQ289555.1	53	53	2005/12/15	2021/10/25	Complete Genome
Alternanthera mosaic virus	85454		0	Other	Alphaflexiviridae	6.607	51.1	land plants	Unknown:NC_007731.1/AY863024.1	5	5	2005/03/31	2018/08/13	Complete Genome
Angelonia flower break virus	352882		0	Other	Tombusviridae	3.962	49.7	land plants	Unknown:NC_007733.2/DQ219415.2	5	5	2005/12/16	2019/01/18	Complete Genome
Vernonia yellow vein virus	367061		0	Other	Geminiviridae	2.745	42.1	land plants	DNA A:NC_007730.2/AM182232.2	7	7	2006/01/18	2018/08/13	Complete Genome
Liao ning virus	246280		0	Other	Sedoreoviridae	20.739	41.3639	invertebrates	1:NC_007736.1/AY701339.1; 2:NC_007737.1/AY701340.1; 3:NC_007738.1/AY701341.1; 4:NC_007739.1/AY701342.1; 5:NC_007740.1/AY701343.1; 6:NC_007741.1/AY701344.1; 7:NC_007742.1/AY701345.1; 8:NC_007743.1/AY701346.1; 9:NC_007744.1/AY701347.1; 10:NC_007745.1/AY701348.1; 11:NC_007746.1/AY701349.1; 12:NC_007747.1/AY701350.1	12	12	2004/12/22	2018/08/13	Complete Genome
Sodalis phage phiSG1	373126		0	Other	Other	52.162	50.8	bacteria	Unknown:NC_007902.1/AP009146.1	47	47	2006/03/04	2021/10/12	Complete Genome
Cucumber leaf spot virus	165432		0	Other	Tombusviridae	4.431	46.4	land plants	Unknown:NC_007816.2/EU127904.1	5	5	2006/03/16	2018/08/13	Complete Genome
Escherichia phage ID2 Moscow/ID/2001	511969		0	Other	Microviridae	5.486	45.8	bacteria	NC_007817.1/DQ079869.1	11	11	2005/08/05	2018/08/13	Complete Genome
Enterobacteria phage WA13	489828		0	Other	Microviridae	6.068	44.8	bacteria	Unknown:NC_007821.1/DQ079873.1	10	10	2005/08/05	2018/08/13	Complete Genome
Beilong virus	341053		0	Other	Paramyxoviridae	19.212	42.8	vertebrates	Unknown:NC_007803.1/DQ100461.1	8	11	2005/08/24	2018/08/13	Complete Genome
Xenotropic MuLV-related virus VP62	373193		0	Other	Retroviridae	8.185	53.5	human,vertebrates	DQ399707.1	3	3	2006/02/24	2006/03/01	Complete Genome
Konjac mosaic virus	322053		0	Other	Potyviridae	9.544	43.3	land plants	NC_007913.1/AB219545.1	2	2	2006/03/16	2018/08/13	Complete Genome
His 1 virus	128708		0	Other	Halspiviridae	14.462	38.9	archaea	Unknown:NC_007914.1/AF191796.1	35	35	2003/07/29	2020/12/20	Complete Genome
His2 virus	128710		0	Other	Pleolipoviridae	16.067	40.4	archaea	Unknown:NC_007918.1/AF191797.1	35	35	2005/10/26	2022/01/24	Complete Genome
Penaeid shrimp infectious myonecrosis virus	282786		0	Other	Totiviridae	8.226	38.6	invertebrates	Unknown:NC_007915.3/AY570982.3	2	2	2006/03/13	2018/08/13	Complete Genome
Crow polyomavirus	349563		0	Other	Polyomaviridae	5.079	45.7	vertebrates	Unknown:NC_007922.1/DQ192570.1	6	6	2005/10/18	2018/08/13	Complete Genome
Finch polyomavirus	349564		0	Other	Polyomaviridae	5.278	51.2	vertebrates	Unknown:NC_007923.1/DQ192571.1	6	6	2006/01/09	2018/08/13	Complete Genome
Clostridium phage phi CD119	2883936		0	Other	Other	53.325	28.8	bacteria	Unknown:NC_007917.1/AY855346.1	79	79	2005/09/20	2021/10/13	Complete Genome
Lactobacillus phage KC5a	363555	16663	16663	Other	Other	38.239	36.9	bacteria	Unknown:NC_007924.1/DQ320509.1	61	61	2006/03/16	2021/10/12	Complete Genome
Merremia mosaic virus	77813		0	Other	Geminiviridae	5.049	41.8232	land plants	DNA A:NC_007965.1/AF068636.2; DNA B:NC_007966.1/AY965899.1	6	6	1998/11/22	2018/08/13	Complete Genome
Streptomyces phage mu1/6	370623		0	Other	Other	38.194	71.2	bacteria	Unknown:NC_007967.1/DQ372923.1	52	52	2006/03/27	2021/10/12	Complete Genome
Peruvian horse sickness virus	356862		0	Other	Sedoreoviridae	19.748	35.9197	vertebrates	1:NC_007748.1/DQ248057.1; 2:NC_007749.1/DQ248058.1; 3:NC_007750.1/DQ248059.1; 4:NC_007751.1/DQ248060.1; 6:NC_007752.1/DQ248061.1; 9:NC_007753.1/DQ248062.1; 8:NC_007754.1/DQ248063.1; 5:NC_007755.1/DQ248064.1; 7:NC_007756.1/DQ248065.1; 10:NC_007757.1/DQ248066.1	11	11	2005/11/15	2018/08/13	Complete Genome
TYLCCNV-[Y322] satellite DNA beta	366686		0	Other	Tolecusatellitidae	1.331	36	land plants	Unknown:NC_007735.1/AM181684.1	1	1	2006/01/23	2018/08/13	Complete Genome
Hyphantria cunea nucleopolyhedrovirus	28288		0	Other	Baculoviridae	132.959	45.5	invertebrates	Unknown:NC_007767.1/AP009046.1	148	148	2006/01/30	2018/08/13	Complete Genome
Escherichia phage phiV10	343516		0	Other	Other	39.104	49	bacteria	Unknown:NC_007804.2/DQ126339.2	55	55	2006/03/01	2021/10/12	Complete Genome
Bacillus phage Fah	345922		0	Other	Other	37.974	34.9	bacteria	Unknown:NC_007814.1/DQ150593.1	50	50	2005/09/28	2021/10/12	Complete Genome
Pseudomonas phage F10	347324		0	Other	Other	39.199	62.1	bacteria	Unknown:NC_007805.1/DQ163912.1	63	63	2005/09/26	2021/10/12	Complete Genome
Pseudomonas phage 73	347325		0	Other	Other	42.999	53.6	bacteria	Unknown:NC_007806.1/DQ163913.1	52	52	2005/09/26	2020/12/20	Complete Genome
Pseudomonas phage 119X	2911431		0	Other	Fredfastierviridae	43.365	44.9	bacteria	Unknown:NC_007807.1/DQ163914.1	53	53	2005/09/26	2022/01/24	Complete Genome
Pseudomonas phage PA11	347327		0	Other	Zobellviridae	49.639	44.8	bacteria	Unknown:NC_007808.1/DQ163915.1	70	70	2005/09/26	2020/12/20	Complete Genome
Pseudomonas phage M6	2911432		0	Other	Mesyanzhinovviridae	59.446	64.5	bacteria	Unknown:NC_007809.1/DQ163916.1	85	85	2005/09/26	2022/01/24	Complete Genome
Pseudomonas phage F8	347329		0	Other	Other	66.015	54.9	bacteria	Unknown:NC_007810.1/DQ163917.1	91	91	2005/09/26	2021/10/10	Complete Genome
Lisianthus necrosis virus	334425		0	Other	Tombusviridae	4.764	49.4	land plants	DQ011234.1	-	5	2005/07/01	2006/05/01	Complete Genome
Ichnoviriform sonorense	10484		0	Other	Polydnaviriformidae	240.596	41.212	invertebrates	Q:NC_007985.1/AF361487.1; W:AF004378.1; C:NC_007986.1/AF362507.1; B:NC_007987.1/AF362508.1; F:NC_008004.1/AF361488.1; D:NC_008008.1/AF361869.1; E:NC_007988.1/AF362509.1; G:NC_007989.1/AF362510.1; G2:NC_007990.1/AF362511.1; H:NC_007991.1/AF362512.1; I:NC_007992.1/AF362513.1; J:NC_007993.1/AF362514.1; L:NC_007994.1/AF362515.1; I2:NC_007995.1/AF362516.1; M:NC_007996.1/AF362517.1; O1:NC_007998.1/AY02…	7	7	1996/10/23	2011/06/03	Complete Genome
Y73 sarcoma virus	11884		0	Other	Retroviridae	5.188	54.6	vertebrates	Unknown:NC_008094.1/L21974.1	2	1	1993/07/19	2018/08/13	Complete Genome
Sida mosaic Sinaloa virus	367850		0	Other	Geminiviridae	5.182	45.2065	land plants	DNA B:NC_008056.1/DQ356428.1; DNA A:NC_008059.1/DQ520944.1	7	7	2006/03/15	2018/08/13	Complete Genome
Escherichia phage K1-5	2681604		0	Other	Autographiviridae	44.385	45.2	bacteria	Unknown:NC_008152.1/AY370674.1	52	52	2004/01/09	2021/10/11	Complete Genome
Micromonas pusilla reovirus	338781		0	Other	Sedoreoviridae	25.563	43.9306	eukaryotic algae	1:NC_008171.1/DQ126101.1; 2:NC_008172.1/DQ126102.1; 3:NC_008173.1/DQ126103.1; 4:NC_008174.1/DQ126104.1; 5:NC_008175.1/DQ126105.1; 6:NC_008176.1/DQ126106.1; 7:NC_008177.1/DQ126107.1; 8:NC_008178.1/DQ126108.1; 9:NC_008179.1/DQ126109.1; 10:NC_008180.1/DQ126110.1; 11:NC_008181.1/DQ126111.1	11	11	2005/08/30	2018/08/13	Complete Genome
Invertebrate iridescent virus 3	345201		0	Other	Iridoviridae	191.1	47.9	invertebrates	Unknown:NC_008187.1/DQ643392.1	126	126	2006/06/01	2022/03/23	Complete Genome
Aeromonas phage 25	2911441		0	Other	Straboviridae	161.475	41	bacteria	Unknown:NC_008208.1/DQ529280.1	242	242	2006/05/31	2022/01/24	Complete Genome
Pasteurella phage F108	2911430		0	Other	Peduoviridae	30.505	42.1	bacteria	Unknown:NC_008193.1/DQ114220.1	44	44	2005/08/30	2022/01/24	Complete Genome
Mycobacterium phage 244	2902792		0	Other	Other	74.483	62.9	bacteria	Unknown:NC_008194.1/DQ398041.1	144	142	2006/02/28	2021/12/20	Complete Genome
Tursiops truncatus papillomavirus 2	936060		0	Other	Papillomaviridae	7.866	46	vertebrates	Unknown:NC_008184.1/AY956402.1	7	7	2005/10/06	2018/08/13	Complete Genome
Mouse parvovirus 3	344970		0	Other	Parvoviridae	4.787	42.2	vertebrates	DQ196318.1	-	6	2005/10/14	2006/05/27	Complete Genome
Mouse parvovirus 2	344971		0	Other	Parvoviridae	4.756	42.2	vertebrates	DQ196319.1	-	6	2005/10/14	2006/05/27	Complete Genome
Raphanus sativus cryptic virus 1	348449		0	Other	Partitiviridae	3.657	47.6874	invertebrates,land plants	1:NC_008191.1/AY949985.2; 2:NC_008190.1/DQ181926.1	2	2	2005/04/18	2018/08/13	Complete Genome
Mycobacterium phage Catera	373404		0	Other	Other	153.766	64.7	bacteria	Unknown:NC_008207.1/DQ398053.1	253	218	2006/04/12	2021/12/01	Complete Genome
Mycobacterium phage Che12	2911435		0	Other	Other	52.047	62.9	bacteria	NC_008203.1/DQ398043.1	101	98	2006/04/12	2022/01/24	Complete Genome
Mycobacterium phage Cooper	373406		0	Other	Other	70.654	69.1	bacteria	Unknown:NC_008195.1/DQ398044.1	99	99	2006/02/28	2021/12/01	Complete Genome
Mycobacterium phage Halo	2911433		0	Other	Other	42.289	66.7	-	Unknown:NC_008202.2/DQ398042.2	64	64	2006/06/09	2022/05/26	Complete Genome
Mycobacterium phage Llij	2681623		0	Other	Other	56.852	61.5	bacteria	Unknown:NC_008196.1/DQ398045.1	100	100	2006/02/28	2021/12/01	Complete Genome
Mycobacterium phage Orion	373409		0	Other	Other	68.427	66.5	bacteria	NC_008197.1/DQ398046.1	100	100	2006/02/28	2021/12/01	Complete Genome
Mycobacterium phage PBI1	373410		0	Other	Other	64.494	59.7	bacteria	Unknown:NC_008198.1/DQ398047.1	81	81	2006/02/28	2022/05/26	Complete Genome
Mycobacterium phage PLot	373411		0	Other	Other	64.787	59.7	bacteria	Unknown:NC_008200.1/DQ398051.1	89	89	2006/02/28	2022/05/26	Complete Genome
Mycobacterium phage PMC	2911439		0	Other	Other	56.692	61.4	bacteria	Unknown:NC_008205.1/DQ398050.1	104	104	2006/04/12	2022/01/24	Complete Genome
Mycobacterium phage Pipefish	373413		0	Other	Other	69.059	67.3	bacteria	Unknown:NC_008199.1/DQ398049.1	102	102	2006/02/28	2021/12/01	Complete Genome
Mycobacterium phage Qyrzula	373414		0	Other	Other	67.188	69	bacteria	Unknown:NC_008204.1/DQ398048.1	81	81	2006/04/12	2021/12/01	Complete Genome
Mycobacterium phage Wildcat	373415		0	Other	Vilmaviridae	78.296	56.9	bacteria	Unknown:NC_008206.2/DQ398052.2	171	148	2006/06/09	2022/01/05	Complete Genome
Ranid herpesvirus 1	85655		0	Other	Alloherpesviridae	220.859	54.6	vertebrates	Unknown:NC_008211.1/DQ665917.1	132	132	2006/06/15	2018/08/13	Complete Genome
Ranid herpesvirus 2	389214		0	Other	Alloherpesviridae	231.801	52.8	vertebrates	Unknown:NC_008210.1/DQ665652.1	147	147	2006/06/15	2018/08/13	Complete Genome
Siegesbeckia yellow vein virus	371401		0	Other	Geminiviridae	2.768	40.7	land plants	DNA A:NC_008236.1/AM183224.1	6	6	2006/06/30	2018/08/13	Complete Genome
Banana streak virus	69577		0	Other	Caulimoviridae	7.769	42.7	land plants	KT895258.1	-	3	2016/04/08	2016/04/13	Complete Genome
Daphne virus S	216614		0	Other	Betaflexiviridae	8.739	45.1	land plants	Unknown:NC_008020.1/AJ620300.1	6	6	2005/02/01	2018/08/13	Complete Genome
Sugarcane bacilliform MO virus	362399		0	Other	Caulimoviridae	7.568	43.3	-	Unknown:NC_008017.1/M89923.1	3	3	1993/03/17	2018/08/13	Complete Genome
Antheraea pernyi nucleopolyhedrovirus	161494		0	Other	Baculoviridae	126.629	53.5	invertebrates	Unknown:NC_008035.3/DQ486030.3	147	147	2006/05/14	2018/08/13	Complete Genome
Starling circovirus	349370		0	Other	Circoviridae	2.063	50.7	vertebrates	NC_008033.1/DQ172906.1	3	3	2005/11/08	2018/08/13	Complete Genome
Dracaena mottle virus	380669		0	Other	Caulimoviridae	7.531	48.8	land plants	Unknown:NC_008034.1/DQ473478.1	7	7	2006/04/18	2018/08/13	Complete Genome
Capra hircus papillomavirus 1	338903		0	Other	Papillomaviridae	7.542	44.6	-	Unknown:NC_008032.1/DQ091200.1	7	7	2005/08/03	2018/08/13	Complete Genome
Prune dwarf virus	33760		0	Other	Bromoviridae	8.096	40.4481	land plants	RNA 2:NC_008037.1/AF277662.1; RNA 3:NC_008038.1/L28145.1; RNA 1:NC_008039.1/U57648.1	4	4	1994/02/03	2018/08/13	Complete Genome
Redspotted grouper nervous necrosis virus	43763		0	Other	Nodaviridae	4.539	52.6212	vertebrates	RNA 1:NC_008040.1/AY324869.1; RNA 2:NC_008041.1/AY324870.1	3	3	2003/10/01	2018/08/13	Complete Genome
Malva mosaic virus	392174		0	Other	Alphaflexiviridae	6.858	44.8	-	Unknown:NC_008251.1/DQ660333.1	5	5	2006/07/03	2018/08/13	Complete Genome
Neodiprion abietis nucleopolyhedrovirus	204507		0	Other	Baculoviridae	84.264	33.4	invertebrates	Unknown:NC_008252.1/DQ317692.1	93	93	2006/01/25	2018/08/13	Complete Genome
Chickpea chlorotic stunt virus	328430		0	Other	Solemoviridae	5.9	46.2	land plants	Unknown:NC_008249.1/AY956384.1	7	7	2005/06/29	2018/08/13	Complete Genome
Narcissus common latent virus	160844		0	Other	Betaflexiviridae	8.539	48.4	land plants	Unknown:NC_008266.1/AM158439.1	6	6	2006/07/20	2018/08/13	Complete Genome
Tomato yellow leaf curl Indonesia virus-[Lembang]	395349		0	Other	Geminiviridae	2.762	43.4	land plants	DNA A:NC_008267.1/AF189018.4	6	6	1999/10/04	2018/08/13	Complete Genome
Pepper yellow leaf curl Indonesia virus	292477		0	Other	Geminiviridae	5.476	42.2533	land plants	DNA A:NC_008283.1/AB267834.1; DNA B:NC_008284.1/AB267835.1	7	7	2006/08/07	2018/08/13	Complete Genome
Siegesbeckia yellow vein Guangxi virus satellite DNA beta	401518		0	Other	Tolecusatellitidae	1.355	36.9	land plants	AM238695.1	1	1	2006/08/30	2007/03/23	Complete Genome
Daphne mosaic virus	578107		0	Other	Potyviridae	9.548	44.4	land plants	NC_008028.1/DQ299908.1	2	2	2005/12/13	2018/08/13	Complete Genome
Pseudomonas phage PRR1	12024		0	Other	Fiersviridae	3.573	49.2	bacteria	Unknown:NC_008294.1/DQ836063.1	4	4	2006/08/01	2018/08/13	Complete Genome
Taterapox virus	28871		0	Other	Poxviridae	198.05	33.3	vertebrates	Unknown:NC_008291.1/DQ437594.1	225	225	2006/03/28	2020/12/20	Complete Genome
Clanis bilineata nucleopolyhedrovirus	1307957		0	Other	Baculoviridae	135.454	37.7	-	Unknown:NC_008293.1/DQ504428.1	129	129	2006/05/08	2018/08/13	Complete Genome
Passiflora latent virus	379892		0	Other	Betaflexiviridae	8.386	46.5	land plants	Unknown:NC_008292.1/DQ455582.1	6	6	2006/04/20	2018/08/13	Complete Genome
Tomato leaf curl Pakistan virus	341711		0	Other	Geminiviridae	2.759	43.9	land plants	FM164938.1	6	6	2009/05/31	2009/05/31	Complete Genome
Synechococcus phage syn9	382359		0	Other	Kyanoviridae	177.3	40.6	bacteria	Unknown:NC_008296.2/DQ149023.2	232	226	2006/07/31	2021/10/12	Complete Genome
Melon yellow spot virus	89471		0	Other	Tospoviridae	16.965	35.1604	land plants	S:NC_008300.1/AB038343.1; L:NC_008306.1/AB061774.1; M:NC_008307.1/AB061773.1	5	5	2000/11/22	2018/08/13	Complete Genome
Capsicum chlorosis virus	163325		0	Other	Tospoviridae	17.212	33.6668	invertebrates,land plants	S:NC_008301.1/DQ256123.1; L:NC_008302.1/DQ256124.1; M:NC_008303.1/DQ256125.1	5	5	2005/11/21	2018/08/13	Complete Genome
Rousettus aegyptiacus papillomavirus 1	369584		0	Other	Papillomaviridae	7.97	51.1	vertebrates	Unknown:NC_008298.1/DQ366842.1	7	7	2006/02/02	2018/08/13	Complete Genome
Hibiscus latent Singapore virus	185955		0	Other	Virgaviridae	6.485	41.7	land plants	Unknown:NC_008310.2/AF395898.3	4	4	2002/10/22	2018/08/13	Complete Genome
Murine norovirus 1	223997		0	Other	Caliciviridae	7.382	56.7	human,vertebrates	AY228235.2	-	3	2003/03/22	2007/06/20	Complete Genome
Bat coronavirus (BtCoV/133/2005)	389230		0	Other	Coronaviridae	30.307	37.9	vertebrates	DQ648794.1	-	8	2006/06/30	2006/07/19	Complete Genome
Malvastrum leaf curl Guangdong virus	377610		0	Other	Geminiviridae	2.767	42.6	land plants	DNA A:NC_008316.1/AM236779.1	6	6	2006/08/30	2018/08/13	Complete Genome
Siegesbeckia yellow vein Guangxi virus	379728		0	Other	Geminiviridae	2.784	41.1	land plants	DNA A:NC_008317.1/AM238692.1	6	6	2006/08/30	2018/08/13	Complete Genome
Tomato leaf curl Guangxi virus	377609		0	Other	Geminiviridae	2.752	42.1	land plants	DNA A:NC_008329.1/AM236784.1	6	6	2006/09/01	2018/08/13	Complete Genome
Leucania separata nucleopolyhedrovirus	1307956		0	Other	Baculoviridae	168.041	48.6	invertebrates	Unknown:NC_008348.1/AY394490.1	169	169	2003/12/09	2018/08/13	Complete Genome
Plutella xylostella multiple nucleopolyhedrovirus	379891		0	Other	Baculoviridae	134.417	40.7	-	Unknown:DQ457003.1	-	152	2006/04/12	2007/10/29	Complete Genome
Spodoptera frugiperda ascovirus 1a	113370		0	Other	Ascoviridae	156.922	49.3	invertebrates	Unknown:NC_008361.1/AM398843.1	123	123	2006/09/13	2020/12/20	Complete Genome
Strawberry chlorotic fleck-associated virus	399314		0	Other	Closteroviridae	17.039	41.1	land plants	Unknown:NC_008366.1/DQ860839.1	10	10	2006/08/21	2018/08/13	Complete Genome
Phormidium phage Pf-WMP4	2913979		0	Other	Other	40.938	51.8	bacteria	Unknown:NC_008367.1/DQ875742.1	45	45	2006/08/25	2022/02/01	Complete Genome
Raven circovirus	345250		0	Other	Circoviridae	1.898	51.7	vertebrates	NC_008375.1/DQ146997.1	2	2	2005/09/30	2018/08/13	Complete Genome
Geobacillus phage GBSV1	365048		0	Other	Other	34.683	44.4	bacteria	Unknown:NC_008376.2/DQ340064.2	54	54	2006/09/01	2021/10/12	Complete Genome
Tomato yellow leaf curl Guangdong virus	297249		0	Other	Geminiviridae	2.744	41.1	land plants	DNA A:NC_008374.1/AY602166.1	6	6	2004/08/17	2018/08/13	Complete Genome
Streptocarpus flower break virus	335187		0	Other	Virgaviridae	6.279	41.6	-	Unknown:NC_008365.1/AM040955.1	4	4	2006/03/30	2018/08/13	Complete Genome
Tomato leaf curl Guangdong virus	400835		0	Other	Geminiviridae	2.744	42.2	land plants	DNA A:NC_008373.1/AY602165.1	6	6	2004/08/17	2018/08/13	Complete Genome
Euphorbia mosaic virus - A [Puerto Rico:Jurabo:1991]	429563		0	Other	Geminiviridae	2.615	46	land plants	A:AF068642.3	4	4	1998/11/22	2007/03/07	Complete Genome
Okra yellow crinkle virus	401040		0	Other	Geminiviridae	2.792	43.4	land plants	DNA A:NC_008377.1/DQ875879.1	6	6	2006/08/30	2018/08/13	Complete Genome
Pepper severe mosaic virus	12210		0	Other	Potyviridae	9.89	41.3	-	NC_008393.1/AM181350.1	2	2	2006/09/22	2018/08/13	Complete Genome
Stx2-converting phage 86	379329		0	Other	Other	60.238	49.1	bacteria	Unknown:NC_008464.1/AB255436.1	84	81	2006/10/03	2021/10/12	Complete Genome
Desmodium leaf distortion virus	361731		0	Other	Geminiviridae	5.083	45.556	land plants	DNA A:NC_008494.1/DQ875870.1; DNA B:NC_008495.1/DQ875871.1	6	6	2006/09/21	2018/08/13	Complete Genome
Corchorus yellow spot virus	403897		0	Other	Geminiviridae	5.195	46.2551	land plants	DNA A:NC_008492.1/DQ875868.1; DNA B:NC_008493.1/DQ875869.1	6	6	2006/09/21	2018/08/13	Complete Genome
Anticarsia gemmatalis nucleopolyhedrovirus	31507		0	Other	Baculoviridae	132.239	44.5	invertebrates	Unknown:NC_008520.2/DQ813662.2	158	158	2006/10/01	2018/08/13	Complete Genome
Escherichia phage RB32	2681602		0	Other	Straboviridae	165.89	35.3	bacteria	Unknown:NC_008515.1/DQ904452.1	270	270	2006/09/26	2021/10/11	Complete Genome
Tomato leaf curl virus-Pune-associated DNA beta	315392		0	Other	Tolecusatellitidae	1.38	38.6	-	Unknown:NC_008524.1/AY754815.1	1	1	2005/02/09	2018/08/13	Complete Genome
Trichoplusia ni ascovirus 2c	328615		0	Other	Ascoviridae	174.059	35.2	invertebrates	Unknown:NC_008518.1/DQ517337.1	164	164	2006/05/26	2020/12/20	Complete Genome
Siniperca chuatsi rhabdovirus	373862		0	Other	Rhabdoviridae	11.545	43.9	vertebrates	Unknown:NC_008514.1/DQ399789.1	6	6	2006/07/19	2018/08/13	Complete Genome
Tomato leaf curl Pune virus	407837		0	Other	Geminiviridae	2.756	41.4	land plants	DNA A:NC_008517.1/AY754814.1	6	6	2005/02/09	2018/08/13	Complete Genome
Malvastrum yellow mosaic virus	377462		0	Other	Geminiviridae	2.728	43.8	land plants	DNA A:NC_008559.1/AM236755.1	6	6	2006/10/30	2018/08/13	Complete Genome
Malvastrum yellow mosaic virus satellite DNA beta	377463		0	Other	Tolecusatellitidae	1.357	44.6	-	Unknown:NC_008560.1/AM236761.1	1	1	2006/10/30	2018/08/13	Complete Genome
Ralstonia phage RSM1	384359		0	Other	Inoviridae	9.004	60	bacteria	Unknown:NC_008574.2/AB259123.2	15	15	2006/11/03	2018/08/13	Complete Genome
Croton yellow vein mosaic betasatellite	411248		0	Other	Tolecusatellitidae	1.346	37.1	land plants	Unknown:NC_008579.1/AM410551.1	1	1	2006/11/07	2019/06/04	Complete Genome
Gull circovirus	400121		0	Other	Circoviridae	2.035	51	vertebrates	NC_008521.1/DQ845074.1	3	3	2006/09/08	2018/08/13	Complete Genome
Finch circovirus	400122		0	Other	Circoviridae	1.962	54.4	vertebrates	NC_008522.1/DQ845075.1	3	3	2006/09/08	2018/08/13	Complete Genome
Narcissus symptomless virus	367682		0	Other	Betaflexiviridae	8.281	38.7	land plants	Unknown:NC_008552.1/AM182569.2	6	6	2006/10/24	2018/08/13	Complete Genome
Blackberry virus Y	323118		0	Other	Potyviridae	10.851	43.6	land plants	Unknown:NC_008558.1/AY994084.1	2	2	2006/10/30	2018/08/13	Complete Genome
Malvastrum yellow mosaic alphasatellite	377461		0	Other	Alphasatellitidae	1.385	41.9	-	NC_039239.1/AM236765.1	1	1	2006/10/30	2018/08/24	Complete Genome
Ectropis obliqua nucleopolyhedrovirus	59376		0	Other	Baculoviridae	131.204	37.6	invertebrates	Unknown:NC_008586.1/DQ837165.1	126	126	2006/08/30	2018/08/13	Complete Genome
Raspberry leaf mottle virus	326941		0	Other	Closteroviridae	17.481	47.5	land plants	Unknown:NC_008585.1/DQ357218.1	10	10	2006/11/01	2018/08/13	Complete Genome
Rabbit vesivirus	303317		0	Other	Caliciviridae	8.38	47.7	vertebrates	Unknown:NC_008580.1/AJ866991.1	3	3	2005/05/30	2018/08/13	Complete Genome
Ralstonia phage RSS1	384360		0	Other	Inoviridae	6.662	62.6	bacteria	Unknown:NC_008575.1/AB259124.1	12	12	2006/11/02	2018/08/13	Complete Genome
Culex flavivirus	390844		0	Other	Flaviviridae	10.837	53	invertebrates	Unknown:NC_008604.2/AB262759.2	1	1	2006/11/15	2019/05/24	Complete Genome
Paramecium bursaria Chlorella virus FR483	399781		0	Other	Phycodnaviridae	321.24	44.6	eukaryotic algae	Unknown:NC_008603.1/DQ890022.1	855	849	2006/11/13	2020/12/20	Complete Genome
Potato apical leaf curl disease-associated satellite DNA beta	410826		0	Other	Tolecusatellitidae	1.367	37.9	land plants	Unknown:NC_008605.1/EF043234.1	1	1	2006/11/13	2018/08/13	Complete Genome
Staphylococcus phage phiNM3	387909		0	Other	Other	44.061	33	bacteria	Unknown:NC_008617.1/DQ530361.1	65	65	2006/05/31	2021/10/12	Complete Genome
Cucumber mottle virus	388038		0	Other	Virgaviridae	6.485	43.8	-	Unknown:NC_008614.1/AB261167.1	3	4	2006/12/01	2018/08/13	Complete Genome
Staphylococcus virus 108PVL	360398		0	Other	Other	44.857	33.5	bacteria	Unknown:NC_008689.1/AB243556.1	59	59	2006/12/08	2021/10/12	Complete Genome
Yersinia phage Berlin	369257		0	Other	Autographiviridae	38.564	47.2	bacteria	NC_008694.1/AM183667.1	45	45	2006/12/13	2021/10/12	Complete Genome
Archaeal BJ1 virus	416419		0	Other	Graaviviridae	42.271	64.9	archaea	Unknown:NC_008695.1/AM419438.1	71	70	2006/12/15	2021/10/10	Complete Genome
Strawberry necrotic shock virus	243563		0	Other	Bromoviridae	8.55	41.6062	land plants	RNA 3:NC_008706.1/AY363228.2; RNA 2:NC_008707.1/AY743591.2; RNA 1:NC_008708.2/DQ318818.3	4	5	2003/09/17	2018/08/13	Complete Genome
Escherichia phage N4	2886925		0	Other	Schitoviridae	70.153	41.3	bacteria	Unknown:NC_008720.1/EF056009.1	72	72	2006/11/09	2021/10/28	Complete Genome
Sepik virus	44026		0	Other	Flaviviridae	10.793	47.3	invertebrates	Unknown:NC_008719.1/DQ837642.1	1	1	2006/08/21	2019/05/23	Complete Genome
Entebbe bat virus	64283		0	Other	Flaviviridae	10.51	50.5	vertebrates	Unknown:NC_008718.1/DQ837641.1	1	1	2006/08/21	2019/05/23	Complete Genome
Possum enterovirus W6	263532		0	Other	Picornaviridae	7.391	46.9	vertebrates	AY462107.1	-	-	2005/08/12	2006/12/22	Complete Genome
Pseudomonas phage DMS3	2913973		0	Other	Other	36.415	64.3	bacteria	Unknown:NC_008717.1/DQ631426.1	52	52	2006/07/12	2022/02/01	Complete Genome
Staphylococcus phage CNPH82	2913976		0	Other	Other	43.42	34.7	bacteria	Unknown:NC_008722.1/DQ831957.1	65	65	2006/12/01	2022/02/18	Complete Genome
Staphylococcus phage PH15	2913977		0	Other	Other	44.041	34.9	bacteria	Unknown:NC_008723.1/DQ834250.1	68	68	2006/12/01	2022/02/01	Complete Genome
Acanthocystis turfacea chlorella virus 1	322019		0	Other	Phycodnaviridae	288.047	49.4	eukaryotic algae	Unknown:NC_008724.1/EF101928.1	860	860	2006/12/18	2021/10/10	Complete Genome
Streptococcus phage SMP	413066		0	Other	Other	36.019	41.6	bacteria	Unknown:NC_008721.2/EF116926.2	48	48	2006/12/03	2021/10/12	Complete Genome
Maracuja mosaic virus	368736		0	Other	Virgaviridae	6.794	45	land plants	Unknown:NC_008716.1/DQ356949.1	4	4	2006/03/27	2018/08/13	Complete Genome
Maruca vitrata nucleopolyhedrovirus	1307954		0	Other	Baculoviridae	111.953	38.6	-	Unknown:NC_008725.1/EF125867.1	126	126	2006/12/18	2018/08/13	Complete Genome
Mal de Rio Cuarto virus	185954		0	Other	Spinareoviridae	29.096	33.9515	land plants	8:NC_008728.1/; S8:AF395872.1; 4:NC_008729.1/; S4:AF395873.1; 2:NC_008730.1/; S1:AF499925.1; 6:NC_008731.1/; S2:AF499926.1; 3:NC_008732.1/; S6:AF499927.1; 1:NC_008733.1/; S3:AF499928.1; 10:NC_008734.1/; S10:AY607586.1; 5:NC_008735.1/; S5:AY607587.1; 7:NC_008736.1/; S7:AY923115.1; S9:NC_008737.1/DQ023312.1	12	22	2002/09/11	2002/09/11	Complete Genome
Sida yellow mosaic Yucatan virus	408719		0	Other	Geminiviridae	5.197	45.7087	land plants	DNA A:NC_008779.1/DQ875872.1; DNA B:NC_008780.1/DQ875873.1	6	6	2006/09/21	2018/08/13	Complete Genome
Tomato leaf curl Hsinchu virus	399387		0	Other	Geminiviridae	2.737	44.7	land plants	DNA-A:MW248598.1	6	6	2022/04/08	2022/04/13	Complete Genome
Honeysuckle yellow vein Kagoshima virus	1233675		0	Other	Geminiviridae	2.762	43.5	-	DNA A:NC_008793.1/AB178949.1	6	6	2004/05/12	2018/08/13	Complete Genome
Crassocephalum yellow vein virus - Jinghong	417288		0	Other	Geminiviridae	2.745	42.6	land plants	DNA A:NC_008794.1/EF165536.1	6	6	2006/12/21	2018/08/13	Complete Genome
Staphylococcus phage phiETA2	2993858		0	Other	Other	43.265	34.3	bacteria	Unknown:NC_008798.1/AP008953.1	69	69	2007/01/05	2021/10/12	Complete Genome
Staphylococcus phage phiETA3	2994038		0	Other	Other	43.282	34.9	bacteria	Unknown:NC_008799.1/AP008954.1	68	68	2007/01/05	2021/10/12	Complete Genome
Narcissus degeneration virus	394036		0	Other	Potyviridae	9.816	40.9	land plants	NC_008824.1/AM182028.1	2	2	2007/01/23	2018/08/13	Complete Genome
Ichnoviriform fumiferanae	419435		0	Other	Polydnaviriformidae	291.597	36.6847	invertebrates	D5:NC_008929.1/AB290004.1; segment A1:NC_008837.1/AB289903.1; segment A10:NC_008846.1/AB289912.1; segment A2:NC_008838.1/AB289904.1; segment A3:NC_008839.1/AB289905.1; segment A4:NC_008840.1/AB289906.1; segment A5:NC_008841.1/AB289907.1; segment A6:NC_008842.1/AB289908.1; segment A7:NC_008843.1/AB289909.1; segment A8:NC_008844.1/AB289910.1; segment A9:NC_008845.1/AB289911.1; segment B1:NC_008847.…	103	103	2007/01/29	2008/07/10	Complete Genome
Ichnoviriform fugitivi	265522		0	Other	Polydnaviriformidae	246.092	43.1599	invertebrates	segment B14:NC_009000.1/AB291176.1; segment B6:NC_008999.1/AB291171.1; segment C13:NC_009001.1/AB291189.1; segment C19:NC_009002.1/AB291194.1; segment D10:NC_008994.1/AB291204.1; segment D11:NC_008995.1/AB291205.1; segment D12:NC_008996.1/AB291206.1; segment D8:NC_008992.1/AB291202.1; segment D9:NC_008993.1/AB291203.1; segment E1:NC_009003.1/AB291207.1; segment E2:NC_008997.1/AB291208.1; segment …	135	143	2004/03/15	2010/03/12	Complete Genome
Spodoptera frugiperda multiple nucleopolyhedrovirus	10455		0	Other	Baculoviridae	131.331	40.2	invertebrates	Unknown:NC_009011.2/EF035042.2	143	143	2007/01/10	2018/08/13	Complete Genome
Dioscorea bacilliform virus	52996		0	Other	Caulimoviridae	8.106	46.2	land plants	KY827394.1	-	3	2017/06/14	2017/06/19	Complete Genome
Erwinia phage Era103	418443		0	Other	Autographiviridae	45.445	49.8	bacteria	Unknown:NC_009014.1/EF160123.1	53	53	2007/01/10	2020/12/20	Complete Genome
Kokobera virus	44024		0	Other	Flaviviridae	10.874	49.8	invertebrates	Unknown:NC_009029.2/AY632541.4	1	1	2005/10/30	2019/05/24	Complete Genome
Ilheus virus	59563		0	Other	Flaviviridae	10.755	52.3	human,invertebrates	Unknown:NC_009028.2/AY632539.4	1	1	2005/10/30	2019/05/24	Complete Genome
Aroa virus	64303		0	Other	Flaviviridae	10.815	49.9	human,invertebrates,vertebrates	Unknown:NC_009026.2/AY632536.4	1	1	2005/10/30	2018/08/13	Complete Genome
Vibrio phage VP882	2913982		0	Other	Other	38.197	57	bacteria	Unknown:NC_009016.1/EF057797.1	71	71	2007/01/19	2022/02/01	Complete Genome
Nootka lupine vein clearing virus	283876		0	Other	Tombusviridae	4.172	49.1	land plants	Unknown:NC_009017.1/EF207438.1	5	5	2007/01/26	2018/08/13	Complete Genome
Israeli acute paralysis virus	294365	18855	18855	Other	Dicistroviridae	9.499	37.9	invertebrates	Unknown:NC_009025.1/EF219380.1	3	3	2007/02/06	2018/08/13	Complete Genome
Burkholderia phage BcepF1	2886897		0	Other	Other	72.415	55.9	bacteria	Unknown:NC_009015.1/EF153632.1	127	127	2006/12/21	2021/10/28	Complete Genome
Streptococcus phage phi3396	423476		0	Other	Other	38.528	37.5	bacteria	Unknown:NC_009018.1/EF207558.1	64	64	2007/02/02	2021/10/12	Complete Genome
Tomato leaf curl Arusha virus	392761		0	Other	Geminiviridae	2.766	42.3	land plants	DNA-A:DQ519575.1	6	6	2006/05/22	2010/11/19	Complete Genome
Tylonycteris bat coronavirus HKU4	694007		0	Other	Coronaviridae	30.286	37.8	vertebrates	Unknown:NC_009019.1/EF065505.1	10	11	2007/02/02	2022/02/01	Complete Genome
Pipistrellus bat coronavirus HKU5	694008		0	Other	Coronaviridae	30.482	43.2	vertebrates	Unknown:NC_009020.1/EF065509.1	10	11	2007/02/02	2022/02/01	Complete Genome
Mesta yellow vein mosaic virus	360579		0	Other	Geminiviridae	2.756	43.6	land plants	DNA-A:KT948076.1	-	6	2016/04/06	2016/04/11	Complete Genome
Chrysanthemum virus B	12165	18985	18985	Other	Betaflexiviridae	8.855	45.4	land plants	Unknown:NC_009087.2/AM493895.2	6	6	2007/02/27	2018/08/13	Complete Genome
Cyprinid herpesvirus 3	180230		0	Other	Alloherpesviridae	295.146	59.2	vertebrates	Unknown:NC_009127.1/DQ657948.1	163	163	2006/06/28	2018/08/13	Complete Genome
Torque teno midi virus 1	687379		0	Other	Anelloviridae	3.245	42.6	human	Unknown:NC_009225.1/AB290917.1	4	4	2007/03/22	2018/08/13	Complete Genome
Botryotinia fuckeliana totivirus 1	425009		0	Other	Totiviridae	5.261	54.7	-	Unknown:NC_009224.1/AM491608.1	2	2	2007/03/21	2018/08/13	Complete Genome
Rice gall dwarf virus	10986		0	Other	Sedoreoviridae	25.709	40.0063	invertebrates,land plants	8:NC_009241.1/; S11:AB030009.1; 10:NC_009242.1/; S1:AB254451.1; 3:NC_009243.1/; S4:AB254452.1; 2:NC_009244.1/; S6:AB254453.1; 11:NC_009245.1/; S7:AB254454.1; 9:NC_009246.1/; S12:AB254455.1; 5:NC_009247.1/; S9:D01047.1; 1:NC_009248.1/; S8:D13410.1; 4:NC_009249.1/; S10:D13411.1; 6:NC_009250.1/; S3:D13774.1; 7:NC_009251.1/; S5:D76429.1; 12:NC_009252.1/; S2:D86439.1	19	24	1993/04/29	2006/03/30	Complete Genome
Heliothis virescens ascovirus 3e	260797		0	Other	Ascoviridae	186.262	45.9	invertebrates	Unknown:NC_009233.1/EF133465.1	180	180	2007/03/16	2020/12/20	Complete Genome
Salmonella phage SETP3	424944		0	Other	Other	42.572	49.9	bacteria	Unknown:NC_009232.2/EF177456.2	63	63	2007/02/17	2021/10/12	Complete Genome
Gryllus bimaculatus nudivirus	432587		0	Other	Nudiviridae	96.944	28	-	Unknown:NC_009240.1/EF203088.1	98	98	2007/03/22	2018/08/13	Complete Genome
Sida yellow vein Madurai virus	420255		0	Other	Geminiviridae	2.753	46	-	DNA A:NC_009354.1/AM259382.1	6	6	2006/06/19	2018/08/13	Complete Genome
Phlox virus S	436066		0	Other	Betaflexiviridae	8.59	43.9	land plants	Unknown:NC_009383.1/EF492068.1	6	6	2007/04/12	2018/08/13	Complete Genome
Ralstonia phage RSA1	2993856		0	Other	Peduoviridae	38.76	65.3	bacteria	Unknown:NC_009382.1/AB276040.1	51	51	2007/04/03	2021/10/12	Complete Genome
Woolly monkey sarcoma virus	11970		0	Other	Retroviridae	5.779	53.7	vertebrates	Unknown:NC_009424.5/V01201.1	4	4	1983/07/13	2018/08/13	Complete Genome
Burkholderia phage BcepGomr	437329		0	Other	Other	52.414	56.3	bacteria	Unknown:NC_009447.1/EF523948.1	75	75	2007/04/18	2020/12/20	Complete Genome
Clerodendron yellow mosaic virus	326811		0	Other	Geminiviridae	2.76	43.7	land plants	DNA A:NC_009451.1/EF408037.1	6	6	2007/04/18	2018/08/13	Complete Genome
Honeysuckle yellow vein beta-[Japan:Fukui:2001]	435486		0	Other	Tolecusatellitidae	1.336	39.7	land plants	Unknown:NC_009449.1/AB236322.1	1	1	2007/03/20	2018/08/13	Complete Genome
Spodoptera litura granulovirus	359919		0	Other	Baculoviridae	124.121	38.8	invertebrates	Unknown:NC_009503.1/DQ288858.2	136	136	2005/12/07	2018/08/13	Complete Genome
Enterobacteria phage cdtI	414970		0	Other	Other	47.021	49.1	bacteria	Unknown:NC_009514.1/AB285204.1	60	60	2007/05/31	2021/10/12	Complete Genome
Fragaria chiloensis cryptic virus	335204		0	Other	Partitiviridae	4.678	42.9578	-	RNA 1:NC_009519.1/DQ093961.2; RNA 3:NC_009520.1/DQ355439.1; RNA 2:NC_009521.1/DQ355440.1	3	3	2005/07/16	2018/08/13	Complete Genome
Citrus variegation virus	37127		0	Other	Bromoviridae	8.656	43.2462	land plants	RNA 1:NC_009537.1/EF584664.1; RNA 3:NC_009536.1/U17389.1; RNA 2:NC_009538.1/EF584665.1	5	5	1995/04/05	2018/08/13	Complete Genome
Staphylococcus phage 80alpha	2911440		0	Other	Other	43.864	34.1	bacteria	Unknown:NC_009526.1/DQ517338.1	73	73	2006/05/26	2022/01/24	Complete Genome
Brevicoryne brassicae virus - UK	436447		0	Other	Iflaviridae	10.18	33.6	invertebrates	Unknown:NC_009530.1/EF517277.1	1	1	2007/04/17	2019/06/04	Complete Genome
Maize white line mosaic virus	445227		0	Other	Tombusviridae	4.293	54.3	land plants	Unknown:NC_009533.1/EF589670.1	5	5	2007/05/30	2018/08/13	Complete Genome
Tomato leaf curl Seychelles virus	425303		0	Other	Geminiviridae	2.742	43.9	land plants	DNA A:NC_009031.1/AM491778.1	3	3	2007/02/10	2018/08/13	Complete Genome
Rehmannia mosaic virus	425279		0	Other	Virgaviridae	6.395	43.1	land plants	Unknown:NC_009041.1/EF375551.1	4	4	2007/02/16	2018/08/13	Complete Genome
Rousettus bat coronavirus HKU9	694006		0	Other	Coronaviridae	29.114	41	vertebrates	Unknown:NC_009021.1/EF065513.1	8	9	2007/02/02	2022/02/01	Complete Genome
European bat 1 lyssavirus	57482		0	Other	Rhabdoviridae	11.966	44.6	vertebrates	Unknown:NC_009527.1/EF157976.1	5	5	2007/03/29	2018/08/13	Complete Genome
European bat 2 lyssavirus	57483		0	Other	Rhabdoviridae	11.93	44.8	human,vertebrates	Unknown:NC_009528.2/EF157977.2	5	5	2007/04/02	2018/08/13	Complete Genome
Okra mosaic virus	70822		0	Other	Tymoviridae	6.223	59.7	-	Unknown:NC_009532.1/EF554577.1	3	3	2007/05/17	2018/08/13	Complete Genome
Synechococcus phage Syn5	2914003		0	Other	Autographiviridae	46.214	55	bacteria	Unknown:NC_009531.1/EF372997.1	61	61	2007/04/23	2022/02/01	Complete Genome
WU Polyomavirus	440266		0	Other	Polyomaviridae	5.229	39.2	human	NC_009539.1/EF444549.1	5	5	2007/05/02	2018/08/13	Complete Genome
Propionibacterium phage PA6	376758		0	Other	Other	29.739	54	bacteria	Unknown:NC_009541.1/DQ431235.1	48	48	2006/04/13	2021/10/12	Complete Genome
Aeromonas phage phiO18P	2913974		0	Other	Peduoviridae	33.985	61.7	bacteria	Unknown:NC_009542.2/DQ674738.2	45	45	2007/05/31	2022/03/23	Complete Genome
Xanthomonas phage Xop411	2913975		0	Other	Other	44.52	51.9	bacteria	Unknown:NC_009543.1/DQ777876.1	58	58	2006/10/24	2022/02/01	Complete Genome
Solenopsis invicta virus 2	439491		0	Other	Polycipiviridae	10.95	43.3	invertebrates	NC_039236.1/MF041813.1	6	6	2017/07/10	2020/05/21	Complete Genome
Escherichia phage Tls	2892339		0	Other	Drexlerviridae	49.902	42.7	bacteria	Unknown:NC_009540.1/AY308796.1	87	87	2003/10/30	2021/11/04	Complete Genome
Lindernia anagallis yellow vein virus	300411		0	Other	Geminiviridae	2.74	43.6	land plants	DNA A:NC_009550.1/DQ641701.1	6	6	2006/06/15	2018/08/13	Complete Genome
Spilanthes yellow vein virus	390439		0	Other	Geminiviridae	2.761	42.3	land plants	DNA A:NC_009545.1/DQ641694.1	6	6	2006/06/15	2018/08/13	Complete Genome
Mimosa yellow leaf curl virus	390440		0	Other	Geminiviridae	2.757	42.9	land plants	DNA A:NC_009546.1/DQ641695.1	6	6	2006/06/15	2018/08/13	Complete Genome
Sida yellow vein Vietnam virus	390441		0	Other	Geminiviridae	2.753	45.4	land plants	DNA A:NC_009547.1/DQ641696.1	6	6	2006/06/15	2018/08/13	Complete Genome
Tomato yellow leaf curl Vietnam virus	390442		0	Other	Geminiviridae	2.745	42.3	land plants	DNA A:NC_009548.1/DQ641697.1	6	6	2006/06/15	2018/08/13	Complete Genome
Erectites yellow mosaic virus	390443		0	Other	Geminiviridae	2.751	42.9	land plants	DNA A:NC_009549.1/DQ641698.1	6	6	2006/06/15	2018/08/13	Complete Genome
Geobacillus virus E2	447909		0	Other	Other	40.863	44.8	bacteria	Unknown:NC_009552.3/DQ453159.1	62	62	2006/08/31	2021/10/12	Complete Genome
Tobacco leaf curl Thailand virus	409287		0	Other	Geminiviridae	2.752	41.8	land plants	DNA A:NC_009553.1/DQ871221.1	7	7	2006/12/13	2018/08/13	Complete Genome
Phormidium phage Pf-WMP3	2914005		0	Other	Other	43.249	46.5	bacteria	Unknown:NC_009551.1/EF537008.1	41	41	2007/05/03	2022/03/23	Complete Genome
Lactobacillus phage LL-H	12348		0	Other	Other	34.659	47.8	bacteria	Unknown:NC_009554.1/EF455602.1	51	51	2007/03/26	2021/10/11	Complete Genome
Sida yellow vein Vietnam alphasatellite	447597		0	Other	Alphasatellitidae	1.372	42.4	land plants	Unknown:NC_009563.1/DQ641718.1	1	1	2006/06/15	2018/08/13	Complete Genome
Mimosa yellow leaf curl virus-associated DNA 1	447598		0	Other	Alphasatellitidae	1.378	43.9	land plants	Unknown:NC_009564.1/DQ641719.1	1	1	2006/06/15	2018/08/13	Complete Genome
Papaya leaf curl China betasatellite [China:Hainan:2014]	1507984		0	Other	Tolecusatellitidae	1.35	44.8	land plants	NC_038679.1/KJ642219.2	1	1	2014/06/23	2018/08/24	Complete Genome
Mimosa yellow leaf curl virus satellite DNA beta	447600		0	Other	Tolecusatellitidae	1.358	44.1	land plants	Unknown:NC_009556.1/DQ641710.1	1	1	2006/06/15	2022/02/01	Complete Genome
Sida leaf curl virus satellite DNA beta	447601		0	Other	Tolecusatellitidae	1.367	43	land plants	DQ641711.1	1	1	2006/06/15	2022/02/01	Complete Genome
Sida yellow vein Vietnam virus satellite DNA beta	447602		0	Other	Tolecusatellitidae	1.34	44.8	land plants	Unknown:NC_009558.1/DQ641712.1	1	1	2006/06/15	2022/02/01	Complete Genome
Microbacterium phage Min1	446529		0	Other	Other	46.365	68.3	bacteria	Unknown:NC_009603.1/EF579802.1	77	77	2007/06/12	2021/10/12	Complete Genome
Burkholderia phage BcepNY3	2881397		0	Other	Other	47.382	63.6	bacteria	Unknown:NC_009604.1/EF602154.1	70	70	2007/06/12	2021/10/15	Complete Genome
Dichorhavirus orchidaceae	152177		0	Other	Rhabdoviridae	12.414	47.21	land plants	RNA 1:NC_009608.1/AB244417.1; RNA 2:NC_009609.1/AB244418.1	6	6	2006/04/27	2018/08/13	Complete Genome
Tomato leaf curl Sinaloa virus	71186		0	Other	Geminiviridae	5.173	42.9152	land plants	DNA B:NC_009605.1/AJ508783.1; DNA A:NC_009606.1/AJ608286.1	7	7	2004/09/24	2018/08/13	Complete Genome
Tomato severe rugose virus	158463		0	Other	Geminiviridae	5.164	40.9613	land plants	DNA A:NC_009607.1/DQ207749.1; DNA B:NC_009612.1/EF534708.1	7	7	2005/10/05	2018/08/13	Complete Genome
Corchorus golden mosaic virus [India:Bahraich:2008]	582838		0	Other	Geminiviridae	5.352	41.4026	land plants	DNA B:FJ463901.1; DNA A:FJ463902.1	7	7	2008/12/16	2008/12/21	Complete Genome
Erectites yellow mosaic virus satellite DNA beta	447603		0	Other	Tolecusatellitidae	1.342	39.5	land plants	Unknown:NC_009559.1/DQ641713.1	1	1	2006/06/15	2022/02/01	Complete Genome
Tomato yellow leaf curl Vietnam betasatellite	447604		0	Other	Tolecusatellitidae	1.356	36.2	land plants	Unknown:NC_009560.1/DQ641714.1	1	1	2006/06/15	2022/02/01	Complete Genome
Lindernia anagallis yellow vein betasatellite	447605		0	Other	Tolecusatellitidae	1.346	39	land plants	Unknown:NC_009561.1/DQ641715.1	1	1	2006/06/15	2022/02/01	Complete Genome
Alternanthera yellow vein betasatellite	447606		0	Other	Tolecusatellitidae	1.344	33.6	land plants	Unknown:NC_009562.1/DQ641716.1	1	1	2006/06/15	2022/02/01	Complete Genome
Lucky bamboo bacilliform virus	446549		0	Other	Caulimoviridae	7.522	48.8	land plants	EF494181.1	-	7	2007/06/06	2007/06/11	Complete Genome
Honeysuckle yellow vein mosaic disease associated satellite DNA beta	417192		0	Other	Tolecusatellitidae	1.346	37.7	land plants	Unknown:NC_009571.1/AB287442.1	1	1	2007/06/12	2018/08/13	Complete Genome
Kudzu mosaic virus	390437		0	Other	Geminiviridae	5.403	43.2218	land plants	DNA A:NC_009645.1/DQ641690.1; DNA B:NC_009647.1/DQ641691.1	8	8	2006/06/15	2018/08/13	Complete Genome
Actinomyces phage Av-1	2880361		0	Other	Other	17.171	49.5	bacteria	Unknown:NC_009643.1/DQ123818.2	23	22	2005/08/03	2021/10/05	Complete Genome
Bell pepper mottle virus	368735		0	Other	Virgaviridae	6.375	42.9	land plants	Unknown:NC_009642.1/DQ355023.1	5	5	2006/02/01	2018/08/13	Complete Genome
Scotophilus bat coronavirus 512	693999		0	Other	Coronaviridae	28.203	40.1	vertebrates	Unknown:NC_009657.1/DQ648858.1	6	6	2006/06/30	2021/12/31	Complete Genome
Okra leaf curl Mali virus satellite DNA beta	454128		0	Other	Tolecusatellitidae	1.346	38.3	land plants	Unknown:NC_009731.1/EU024121.1	1	1	2007/07/18	2018/08/13	Complete Genome
Bacillus phage 1	2785079		0	Other	Other	35.055	44.8	bacteria	Unknown:NC_009737.2/DQ840344.2	54	54	2007/07/01	2021/10/12	Complete Genome
Banana bract mosaic virus	45661		0	Other	Potyviridae	9.711	41.5	land plants	NC_009745.1/DQ851496.1	2	2	2006/08/28	2018/08/13	Complete Genome
Peace lily mosaic virus	400395		0	Other	Potyviridae	9.882	41.8	land plants	DQ851494.1	-	1	2006/08/28	2008/02/28	Complete Genome
Thermus phage P74-26	2914007		0	Other	Other	83.319	57.8	bacteria	Unknown:NC_009804.1/EU100884.1	116	116	2007/09/05	2022/03/23	Complete Genome
Corynebacterium phage P1201	384848		0	Other	Zierdtviridae	70.579	50.9	bacteria	Unknown:NC_009816.1/DQ499600.1	101	97	2006/05/15	2020/12/20	Complete Genome
Lactococcus phage KSY1	2913972		0	Other	Other	79.232	35.1	bacteria	Unknown:NC_009817.1/DQ535032.1	131	130	2006/06/13	2022/02/01	Complete Genome
Streptococcus phage P9	403905		0	Other	Other	40.539	39.7	bacteria	Unknown:NC_009819.1/DQ864624.1	53	53	2006/12/07	2021/10/12	Complete Genome
Mycobacterium phage Tweety	439809		0	Other	Other	58.692	61.7	bacteria	Unknown:NC_009820.1/EF536069.1	109	109	2007/06/04	2021/12/01	Complete Genome
Listeria phage A500	40522		0	Other	Other	38.867	36.7	bacteria	Unknown:NC_009810.1/DQ003637.1	63	63	2005/05/26	2021/10/11	Complete Genome
Listeria phage A511	2908169		0	Other	Herelleviridae	137.619	35.9	bacteria	Unknown:NC_009811.2/DQ003638.2	206	190	2007/09/05	2022/01/06	Complete Genome
Listeria phage B025	330396		0	Other	Other	42.653	35.1	bacteria	Unknown:NC_009812.1/DQ003639.1	65	65	2005/05/26	2021/10/12	Complete Genome
Listeria phage B054	330397		0	Other	Other	48.172	36.2	bacteria	Unknown:NC_009813.1/DQ003640.1	80	80	2005/05/26	2021/10/12	Complete Genome
Listeria phage P35	330398		0	Other	Other	35.822	40.8	bacteria	Unknown:NC_009814.1/DQ003641.1	56	56	2005/05/26	2020/12/20	Complete Genome
Listeria phage A006	330399		0	Other	Other	38.124	35.5	bacteria	Unknown:NC_009815.1/DQ003642.1	62	62	2005/05/26	2021/10/12	Complete Genome
Staphylococcus phage SAP-2	470865		0	Other	Rountreeviridae	17.938	28.9	bacteria	Unknown:NC_009875.1/EU136189.1	20	20	2007/09/18	2021/10/12	Complete Genome
Mycobacterium phage U2	260120		0	Other	Other	51.277	63.7	bacteria	NC_009877.1/AY500152.1	81	81	2004/01/08	2022/05/27	Complete Genome
Mycobacterium phage Bethlehem	2902891		0	Other	Other	52.25	63.2	-	NC_009878.1/AY500153.1	87	87	2004/01/08	2022/05/26	Complete Genome
Acidianus filamentous virus 2	300186		0	Other	Lipothrixviridae	31.787	35.7	archaea	Unknown:NC_009884.1/AJ854042.1	53	52	2005/04/01	2020/12/20	Chromosome
Akabane virus	70566		0	Other	Peribunyaviridae	12.035	36.901	invertebrates,vertebrates	L:NC_009894.1/AB190458.1; S:NC_009896.1/AB000851.1; M:NC_009895.1/AB100604.1	4	4	1998/01/09	2018/08/13	Complete Genome
Black raspberry virus F	463392		0	Other	Totiviridae	5.077	45.5	-	Unknown:NC_009890.1/EU082131.1	2	2	2007/08/22	2018/08/13	Complete Genome
Peach chlorotic mottle virus	471498		0	Other	Betaflexiviridae	9.005	43.8	land plants	Unknown:NC_009892.1/EF693898.1	5	5	2007/09/25	2018/08/13	Complete Genome
RD114 retrovirus	11834		0	Other	Retroviridae	8.406	52.2	human	Unknown:NC_009889.1/EU030001.1	2	2	2007/07/31	2018/08/13	Complete Genome
Tomato yellow dwarf disease associated satellite DNA beta-[Kochi]	427315		0	Other	Tolecusatellitidae	1.356	39.6	-	Unknown:NC_009893.1/AB294512.1	1	1	2007/08/21	2018/08/13	Complete Genome
Seal picornavirus type 1	471728		0	Other	Picornaviridae	6.718	43.7	vertebrates	Unknown:NC_009891.1/EU142040.1	1	1	2007/09/24	2021/10/25	Complete Genome
Paramecium bursaria Chlorella virus NY2A	46021		0	Other	Phycodnaviridae	368.683	40.7	-	Unknown:NC_009898.1/DQ491002.1	886	886	2006/04/27	2021/10/10	Complete Genome
Paramecium bursaria Chlorella virus AR158	380598		0	Other	Phycodnaviridae	344.691	40.8	-	Unknown:NC_009899.1/DQ491003.2	814	814	2006/05/02	2020/12/20	Complete Genome
Mesta yellow vein mosaic virus-associated DNA beta	360580		0	Other	Tolecusatellitidae	1.354	41.3	land plants	Unknown:NC_009903.1/DQ298137.1	1	1	2005/12/09	2018/08/13	Complete Genome
Paralichthys olivaceus birnavirus	475879		0	Other	Birnaviridae	5.871	53.4791	vertebrates	A:EU161285.1; B:EU161286.1	2	3	2007/10/09	2008/05/27	Complete Genome
Pseudomonas phage LKD16	386792		0	Other	Autographiviridae	43.2	62.3	bacteria	Unknown:NC_009935.1/AM265638.1	53	53	2006/09/18	2021/10/12	Complete Genome
Pseudomonas phage LKA1	386793		0	Other	Autographiviridae	41.593	60.9	bacteria	Unknown:NC_009936.1/AM265639.1	57	57	2006/09/18	2020/12/20	Complete Genome
Telosma mosaic virus	400394		0	Other	Potyviridae	9.689	41	land plants	NC_009742.1/DQ851493.1	2	2	2006/08/28	2018/08/13	Complete Genome
Wild tomato mosaic virus	400396		0	Other	Potyviridae	9.659	40.8	land plants	NC_009744.1/DQ851495.1	2	2	2006/08/28	2018/08/13	Complete Genome
Bacillus phage 0305phi8-36	458639		0	Other	Other	218.948	41.8	bacteria	Unknown:NC_009760.1/EF583821.1	246	246	2007/08/02	2020/12/20	Complete Genome
Potato virus P	329164		0	Other	Betaflexiviridae	8.404	46.9	land plants	Unknown:NC_009759.1/EU020009.1	6	6	2007/08/02	2018/08/13	Complete Genome
Staphylococcus phage tp310-1	445515		0	Other	Other	42.232	33.5	bacteria	Unknown:NC_009761.3/EF462197.1	61	59	2007/08/08	2021/10/12	Complete Genome
Staphylococcus phage tp310-2	445516		0	Other	Other	47.785	33.8	bacteria	Unknown:NC_009762.3/EF462198.1	69	67	2007/08/08	2021/10/12	Complete Genome
Staphylococcus phage tp310-3	445517		0	Other	Other	42.973	33.5	bacteria	Unknown:NC_009763.3/EF462199.1	58	58	2007/08/08	2021/10/12	Complete Genome
Coleus vein necrosis virus	404404		0	Other	Betaflexiviridae	8.727	47.1	land plants	Unknown:NC_009764.1/EF527260.1	6	6	2007/08/09	2018/08/13	Complete Genome
Corynebacterium phage BFK20	28358		0	Other	Other	42.972	56.2	bacteria	Unknown:NC_009799.3/AJ278322.4	54	54	2000/06/06	2021/10/11	Complete Genome
Wheat eqlid mosaic virus	460364		0	Other	Potyviridae	9.636	43.8	-	Unknown:NC_009805.1/EF608612.1	1	1	2007/09/06	2018/08/13	Complete Genome
Thermus phage P23-45	2914006		0	Other	Other	84.201	57.8	bacteria	Unknown:NC_009803.1/EU100883.1	117	117	2007/09/05	2022/03/23	Complete Genome
Alphachrysovirus cerasi	284687		0	Other	Chrysoviridae	11.858	45.7437	fungi	4:NC_009944.1/AJ781163.1; 3:NC_009945.1/AJ781164.1; 2:NC_009946.1/AJ781165.1; 1:NC_009947.1/AJ781166.1	4	4	2004/09/10	2018/08/13	Complete Genome
Squirrel monkey polyomavirus	452475		0	Other	Polyomaviridae	5.075	37.9	vertebrates	NC_009951.1/AM748741.2	6	6	2007/10/30	2018/08/13	Complete Genome
Acidianus rod-shaped virus 1	309181		0	Other	Rudiviridae	24.655	39.1	archaea	Unknown:NC_009965.1/AJ875026.1	41	41	2005/05/10	2021/10/12	Complete Genome
Vespertiliovirus SkV1CR23x	455649		0	Other	Plectroviridae	7.87	22.2	bacteria	Unknown:NC_009987.1/EF506570.1	13	13	2007/08/14	2020/11/16	Complete Genome
Sulfolobus spindle-shaped virus 4	459290		0	Other	Fuselloviridae	15.135	38.5	archaea	Unknown:NC_009986.1/EU030938.1	34	34	2007/09/14	2021/10/12	Complete Genome
Tobacco vein banding mosaic virus	33765		0	Other	Potyviridae	9.57	41.8	land plants	NC_009994.1/EF219408.1	2	2	2007/04/23	2018/08/13	Complete Genome
Moroccan watermelon mosaic virus	167129		0	Other	Potyviridae	9.73	42	land plants	NC_009995.1/EF579955.1	2	2	2007/09/04	2018/08/13	Complete Genome
Snake adenovirus 1	189830		0	Other	Adenoviridae	27.751	50.2	vertebrates	Unknown:NC_009989.1/DQ106414.1	28	28	2005/09/30	2020/12/20	Chromosome
Thalassomonas phage BA3	469660		0	Other	Other	37.313	40.9	bacteria	Unknown:NC_009990.1/EU124666.1	47	47	2007/10/02	2021/10/10	Complete Genome
Phlox virus B	475777		0	Other	Betaflexiviridae	9.058	45.2	land plants	Unknown:NC_009991.1/EU162589.1	6	6	2007/10/05	2018/08/13	Complete Genome
Mycobacterium phage Giles	480808		0	Other	Other	53.746	67.4	bacteria	Unknown:NC_009993.2/EU203571.2	79	78	2007/11/10	2022/01/05	Complete Genome
Plum bark necrosis stem pitting-associated virus	675077		0	Other	Closteroviridae	14.214	41.6	land plants	Unknown:NC_009992.1/EF546442.1	6	7	2007/10/29	2018/08/13	Complete Genome
Rhinolophus bat coronavirus HKU2	693998		0	Other	Coronaviridae	27.165	39.3	vertebrates	Unknown:NC_009988.1/EF203064.1	8	8	2007/05/24	2021/12/31	Complete Genome
Escherichia phage phiEcoM-GJ1	451705		0	Other	Chaseviridae	52.975	44	bacteria	Unknown:NC_010106.1/EF460875.1	76	75	2007/07/03	2021/10/12	Complete Genome
Escherichia phage JS98	293178		0	Other	Straboviridae	170.523	39.5	bacteria	Unknown:NC_010105.1/EF469154.1	269	266	2007/11/14	2021/10/12	Complete Genome
Bandicoot papillomatosis carcinomatosis virus type 1	479058		0	Other	Papillomaviridae	7.295	37.4	vertebrates	Unknown:NC_010107.1/EU069819.1	3	3	2007/10/25	2018/08/13	Complete Genome
Tomato yellow leaf curl betasatellite	391090		0	Other	Tolecusatellitidae	1.371	39	land plants	Unknown:NC_010126.1/DQ644566.1	1	1	2006/07/28	2018/08/13	Complete Genome
Pseudomonas virus Yua	462590		0	Other	Mesyanzhinovviridae	58.663	64.3	bacteria	Unknown:NC_010116.1/AM749441.1	77	77	2007/12/01	2020/12/20	Complete Genome
Staphylococcus phage phiMR11	2994039		0	Other	Other	43.011	35.6	bacteria	Unknown:NC_010147.1/AB370268.1	67	67	2007/12/06	2021/10/12	Complete Genome
Tomato leaf curl Bangalore virus-[Ban5] satellite DNA beta	486898		0	Other	Tolecusatellitidae	1.361	37.3	-	Unknown:NC_010148.1/EU280314.1	1	1	2007/12/03	2018/08/13	Complete Genome
Acidianus filamentous virus 3	346881		0	Other	Lipothrixviridae	40.449	36.9	-	Unknown:NC_010155.1/AM087120.2	68	68	2007/09/16	2020/12/20	Chromosome
Acidianus filamentous virus 6	346882		0	Other	Lipothrixviridae	39.577	36.9	archaea	Unknown:NC_010152.1/AM087121.2	66	66	2007/09/16	2020/12/20	Complete Genome
Acidianus filamentous virus 7	346883		0	Other	Lipothrixviridae	36.895	38	archaea	Unknown:NC_010153.1/AM087122.1	57	57	2007/09/16	2020/12/20	Complete Genome
Acidianus filamentous virus 8	346884		0	Other	Lipothrixviridae	38.179	36.8	archaea	Unknown:NC_010154.1/AM087123.2	61	61	2007/09/16	2020/12/20	Complete Genome
Lactobacillus prophage Lj771	139871		0	Other	Other	40.881	36.4	bacteria	Unknown:NC_010179.2/AF195902.3	56	56	2001/04/01	2021/10/11	Complete Genome
Pineapple mealybug wilt-associated virus 1	180903		0	Other	Closteroviridae	13.071	42.6	land plants	Unknown:NC_010178.1/AF414119.3	7	7	2002/01/22	2018/08/13	Complete Genome
Canis familiaris papillomavirus 4	464980		0	Other	Papillomaviridae	7.742	53.3	vertebrates	Unknown:NC_010226.1/EF584537.1	6	6	2007/08/29	2018/08/13	Complete Genome
Tomato leaf curl Joydebpur betasatellite	436243		0	Other	Tolecusatellitidae	1.366	40	land plants	AJ966244.1	1	1	2006/03/17	2007/07/10	Complete Genome
Helicoverpa armigera granulovirus	489830		0	Other	Baculoviridae	169.794	40.8	-	Unknown:NC_010240.1/EU255577.1	179	179	2007/12/21	2018/08/13	Complete Genome
Radish leaf curl betasatellite	662596		0	Other	Tolecusatellitidae	1.358	36.5	land plants	Unknown:NC_010239.1/EF175734.1	1	1	2007/04/11	2018/08/13	Complete Genome
Pepper leaf curl virus satellite DNA beta	436242		0	Other	Tolecusatellitidae	1.361	39.8	land plants	Unknown:NC_010235.1/EF190215.1	1	1	2007/04/17	2018/08/13	Complete Genome
Magnaporthe oryzae virus 2	441999		0	Other	Totiviridae	5.193	61.9	fungi	Unknown:NC_010246.1/AB300379.1	2	2	2008/01/07	2018/08/13	Complete Genome
Mammarenavirus allpahuayoense	144752		0	Other	Arenaviridae	10.396	40.5972	vertebrates	L:NC_010249.1/AY216502.2; S:NC_010253.1/AY012687.1	4	4	2001/01/02	2018/08/13	Complete Genome
Orgyia leucostigma nucleopolyhedrovirus	490711		0	Other	Baculoviridae	156.179	39.9	-	Unknown:NC_010276.1/EU309041.1	135	135	2008/01/11	2018/08/13	Complete Genome
Vibrio phage Kappa	493906		0	Other	Peduoviridae	33.507	48.8	bacteria	Unknown:NC_010275.2/AB374228.1	45	45	2008/01/15	2021/10/12	Complete Genome
Merkel cell polyomavirus	493803		0	Other	Polyomaviridae	5.387	40.7	human	Unknown:NC_010277.2/HM011556.1	4	4	2008/01/21	2018/08/13	Complete Genome
Phaius virus X	457382		0	Other	Alphaflexiviridae	5.816	50.9	land plants	Unknown:NC_010295.1/AB353071.1	5	5	2008/01/25	2018/08/13	Complete Genome
Cardiospermum yellow leaf curl betasatellite	497865		0	Other	Tolecusatellitidae	1.338	36.3	land plants	Unknown:NC_010297.1/AM933578.1	1	1	2008/01/27	2018/08/13	Complete Genome
Ligustrum necrotic ringspot virus	478550		0	Other	Betaflexiviridae	8.412	46.5	land plants	Unknown:NC_010305.1/EU074853.1	6	6	2007/10/19	2018/08/13	Complete Genome
Emilia yellow vein virus-[Fz1]	498805		0	Other	Geminiviridae	2.725	39.7	land plants	DNA A:NC_010307.1/EU377539.1	6	6	2008/01/29	2018/08/13	Complete Genome
Abaca bunchy top virus	438782		0	Other	Nanoviridae	6.422	41.0385	land plants	DNA N:NC_010314.1/EF546808.1; DNA U3:NC_010315.1/EF546809.1; DNA S:NC_010316.1/EF546810.1; DNA M:NC_010317.1/EF546811.1; DNA C:NC_010318.1/EF546812.1; DNA R:NC_010319.1/EF546813.1	5	5	2007/04/25	2018/08/13	Complete Genome
Tomato leaf curl Ghana virus	501328		0	Other	Geminiviridae	2.803	42.6	land plants	DNA A:NC_010313.1/EU350585.1	6	6	2008/01/09	2018/08/13	Complete Genome
Malachra yellow vein mosaic virus-associated satellite DNA beta	488255		0	Other	Tolecusatellitidae	1.339	41.3	land plants	Unknown:NC_010328.1/EU285590.1	1	1	2007/12/13	2018/08/13	Complete Genome
Escherichia phage phiEco32	2679905		0	Other	Other	77.554	42.3	bacteria	Unknown:NC_010324.1/EU330206.1	128	128	2007/12/31	2021/11/06	Complete Genome
Human papillomavirus type 88	337054		0	Other	Papillomaviridae	7.326	40.1	human	NC_010329.1/EF467176.1	7	7	2007/06/19	2018/08/13	Complete Genome
Bruynoghevirus LUZ24	484895		0	Other	Other	45.625	52.2	bacteria	Unknown:NC_010325.1/AM910650.1	68	68	2007/11/27	2021/10/12	Complete Genome
Pseudomonas phage LUZ19	484896		0	Other	Autographiviridae	43.548	62.3	bacteria	Unknown:NC_010326.1/AM910651.1	54	54	2007/11/27	2021/10/12	Complete Genome
Raphanus sativus cryptic virus 2	351495		0	Other	Partitiviridae	4.723	45.1753	land plants	1:NC_010343.1/DQ218036.1; 2:NC_010344.1/DQ218037.1; 3:NC_010345.1/DQ218038.1	3	3	2005/10/19	2018/08/13	Complete Genome
Botryotinia fuckeliana partitivirus 1	425010		0	Other	Partitiviridae	4.742	47.5583	-	RNA 1:NC_010349.1/AM491609.1; RNA 2:NC_010350.1/AM491610.1; RNA 3:NC_010351.1/AM491611.1	3	3	2007/03/21	2018/08/13	Complete Genome
[truncated: 71,542 more rows]
