# Supplementary material for: Quadrupia provides a comprehensive catalog of G-quadruplexes across genomes from the tree of life
Source: Genome Res. 2025 Nov;35(11):2578–600. doi: 10.1101/gr.279790.124 (PMC12581993; doi:10.1101/gr.279790.124)
Supplement: Supplement 2 [file Supplemental_code.zip › Quadrupia/notebooks/2_correlation_g4hunter_regex_species_level.ipynb]

# %% [code]
import pandas as pd
import matplotlib.pyplot as plt
import seaborn as sns
import numpy as np
from scipy.stats import spearmanr

# %% [code]
G4_PATH = "../results/g4hunter_g4_distribution.csv"
REGEX_PATH = "../results/regex_g4_distribution.csv"

# %% [code]
df_g4 = pd.read_csv(G4_PATH)
df_g4 = df_g4[["accession", "g4_count", "total_g4_length"]]

df_reg = pd.read_csv(REGEX_PATH)
df_reg = df_reg[["accession", "g4_count", "total_g4_length"]]
df = pd.merge(df_g4, df_reg, on="accession", suffixes=("_g4hunter", "_regex"))
print(df.head())

# log transform the total G4 length and no. of G4s
df["log10(G4 count (G4Hunter))"] = np.log10(df["g4_count_g4hunter"] + 1)
df["log10(G4 count (Regex))"] = np.log10(df["g4_count_regex"] + 1)
df["log10(Total G4 length (G4Hunter))"] = np.log10(df["total_g4_length_g4hunter"] + 1)
df["log10(Total G4 length (Regex))"] = np.log10(df["total_g4_length_regex"] + 1)

# %% [code]
# scatter plot of no. of G4s from G4Hunter vs consensus G4 motifs
sns.set_style("whitegrid")
fig, ax = plt.subplots(figsize=(6, 6))
sns.scatterplot(
    x="log10(G4 count (G4Hunter))", 
    y="log10(G4 count (Regex))", 
    data=df, 
    color="grey",
)
sns.regplot(
    x="log10(G4 count (G4Hunter))", 
    y="log10(G4 count (Regex))", 
    data=df, 
    scatter=False, 
    color="dimgrey"
)

# formatting
plt.xlabel(r"$\log_{10}(\mathrm{No.\ of\ G4s\ from\ G4Hunter})$", fontsize=21, labelpad=10)
plt.ylabel(r"$\log_{10}(\mathrm{No.\ of\ consensus\ G4\ motifs})$", fontsize=21, labelpad=10)
plt.xticks(fontsize=21)
plt.yticks(fontsize=21)
ax.ticklabel_format(style='plain')
plt.tight_layout()

# spearman correlation coefficient
corr, p = spearmanr(df["g4_count_g4hunter"], df["g4_count_regex"])
ax.text(0.075, 0.9, f"Spearman's R: {corr:.2f}", transform=ax.transAxes, fontsize=24)
ax.text(0.075, 0.8, rf"$\it{{p}}$-value: {p:.2f}", transform=ax.transAxes, fontsize=24)
# slope and intercept
print(np.polyfit(df['g4_count_g4hunter'], df['g4_count_regex'], 1))

plt.savefig("../plots/g4hunter_vs_regex_counts.png", dpi=300)

# %% [code]
# scatter plot of total G4 length from G4Hunter vs consensus G4 motifs
sns.set_style("whitegrid")
fig, ax = plt.subplots(figsize=(7, 7))
sns.scatterplot(
    x="log10(Total G4 length (G4Hunter))", 
    y="log10(Total G4 length (Regex))", 
    data=df, 
    color="grey",
)
sns.regplot(
    x="log10(Total G4 length (G4Hunter))", 
    y="log10(Total G4 length (Regex))", 
    data=df, 
    scatter=False, 
    color="dimgrey"
)

# formatting
plt.xlabel("log10 (Total length of G4s from G4Hunter)", fontsize=16, labelpad=10)
plt.ylabel("log10 (Total length of consensus G4 motifs)", fontsize=16, labelpad=10)
plt.xticks(fontsize=16)
plt.yticks(fontsize=16)
ax.ticklabel_format(style='plain')
plt.tight_layout()

# spearman correlation coefficient
print(spearmanr(df['total_g4_length_g4hunter'], df['total_g4_length_regex']))
# slope and intercept
print(np.polyfit(df['total_g4_length_g4hunter'], df['total_g4_length_regex'], 1))
