# Supplementary material for: Quadrupia provides a comprehensive catalog of G-quadruplexes across genomes from the tree of life
Source: Genome Res. 2025 Nov;35(11):2578–600. doi: 10.1101/gr.279790.124 (PMC12581993; doi:10.1101/gr.279790.124)
Supplement: Supplement 2 [file Supplemental_code.zip › Quadrupia/notebooks/5_g4_density_by_domain.ipynb]

# %% [code]
import pandas as pd
import numpy as np
import matplotlib.pyplot as plt
import seaborn as sns

# %% [code]
g4_tool = 'regex'

SPECIES_DATA = "../results/species_data.csv"
G4_PATH = f"../results/{g4_tool}_g4_distribution.csv"

def get_domain(taxa):
    if taxa == 'viral':
        return 'Virus'
    elif taxa == 'bacteria':
        return 'Bacteria'
    elif taxa == 'archaea':
        return 'Archaea'
    else:
        return 'Eukaryota'    

# set color map for domains
color_map = {
    'Virus': '#66c2a5',
    'Bacteria': '#fc8d62',
    'Eukaryota': '#8da0cb',
    'Archaea': '#e78ac3'
}

# %% [code]
# species data
df_species = pd.read_csv(SPECIES_DATA)
df_species = df_species[["Accession", "Genome Size", "GC Percentage", "Taxa"]]
df_species = df_species.replace('na', np.nan)
df_species["GC Percentage"] = df_species["GC Percentage"].astype(float)
df_species["Genome Size"] = df_species["Genome Size"].astype(float)
df_species["Domain"] = df_species["Taxa"].apply(get_domain)
df_species.head()

# %% [code]
# g4 data
df_g4 = pd.read_csv(G4_PATH)
df_g4 = df_g4[["accession", "g4_count", "total_g4_length"]]
df_g4 = df_g4.rename(columns={"accession": "Accession"})
df_g4["g4_count"] = df_g4["g4_count"].astype(float)
df_g4["total_g4_length"] = df_g4["total_g4_length"].astype(float)
# merge g4 data with species data
df_g4 = pd.merge(df_g4, df_species, on="Accession")
df_g4["G4 Density (per Mb)"] = df_g4["g4_count"] / df_g4["Genome Size"] * 1000000
df_g4["GC Corrected G4 Density (per Mb)"] = df_g4["G4 Density (per Mb)"] / (df_g4["GC Percentage"] / 50)
df_g4.head()

# filter out metagenomes and other taxa as they are not relevant for domain level analysis
df_g4 = df_g4[df_g4["Taxa"] != "metagenomes"]
df_g4 = df_g4[df_g4["Taxa"] != "other"]

# %% [code]
# group by domain
df_g4_grouped = df_g4.groupby("Domain").agg({
	"G4 Density (per Mb)": "mean",
	"GC Corrected G4 Density (per Mb)": "mean"
}).reset_index()
df_g4_grouped.head()

# %% [code]
sns.set_style("whitegrid")
plt.figure(figsize=(7, 7))

# add standard error bars
sns.barplot(
    x="Domain",
    y="G4 Density (per Mb)",
    data=df_g4,
    hue="Domain",
    palette=color_map,
    order=["Virus", "Bacteria", "Archaea", "Eukaryota"],
    errorbar='se'
)

# formatting
plt.xticks(fontsize=20)
plt.yticks(fontsize=20)
plt.xlabel("")
plt.ylabel("Average G4 Density (per Mb)", fontsize=20, labelpad=10)
plt.tight_layout()

plt.savefig(f"../plots/g4_density_domain_{g4_tool}.png")

# %% [code]
sns.set_style("whitegrid")
plt.figure(figsize=(7, 7))
df = df_g4[["Domain", "G4 Density (per Mb)", "GC Corrected G4 Density (per Mb)"]]
tidy = df.melt(id_vars='Domain').rename(columns=str.title)
sns.barplot(
    x="Value", 
    y="Domain", 
    hue='Variable',
    data=tidy,
    errorbar='se'
)
plt.legend(loc='center right', bbox_to_anchor=(1, 0.7))
plt.title("Average G4 Density (per Mb)")
plt.tight_layout()
