# Supplementary material for: Quadrupia provides a comprehensive catalog of G-quadruplexes across genomes from the tree of life
Source: Genome Res. 2025 Nov;35(11):2578–600. doi: 10.1101/gr.279790.124 (PMC12581993; doi:10.1101/gr.279790.124)
Supplement: Supplement 2 [file Supplemental_code.zip › Quadrupia/notebooks/5_g4_density_by_domain_combined.ipynb]

# %% [code]
import pandas as pd
import numpy as np
import matplotlib.pyplot as plt
import seaborn as sns

# %% [code]
SPECIES_DATA = "../results/species_data.csv"
G4_PATH = "../results/g4hunter_g4_distribution.csv"
REG_PATH = "../results/regex_g4_distribution.csv"

def get_domain(taxa):
    if taxa == 'viral':
        return 'Virus'
    elif taxa == 'bacteria':
        return 'Bacteria'
    elif taxa == 'archaea':
        return 'Archaea'
    else:
        return 'Eukaryota'    

# set color map for domains
color_map = {
    'Virus': '#66c2a5',
    'Bacteria': '#fc8d62',
    'Eukaryota': '#8da0cb',
    'Archaea': '#e78ac3'
}

# %% [code]
# species data
df_species = pd.read_csv(SPECIES_DATA)
df_species = df_species[["Accession", "Genome Size", "GC Percentage", "Taxa"]]
df_species = df_species.replace('na', np.nan)
df_species["GC Percentage"] = df_species["GC Percentage"].astype(float)
df_species["Genome Size"] = df_species["Genome Size"].astype(float)
df_species["Domain"] = df_species["Taxa"].apply(get_domain)
df_species.head()

# %% [code]
# g4 data from g4hunter
df_g4 = pd.read_csv(G4_PATH)
df_g4 = df_g4[["accession", "g4_count", "total_g4_length"]]
df_g4 = df_g4.rename(columns={"accession": "Accession"})
df_g4["g4_count"] = df_g4["g4_count"].astype(float)
df_g4["total_g4_length"] = df_g4["total_g4_length"].astype(float)

# merge g4 data with species data
df_g4 = pd.merge(df_g4, df_species, on="Accession")
df_g4["G4 Density (per Mb)"] = df_g4["g4_count"] / df_g4["Genome Size"] * 1000000
df_g4["GC Corrected G4 Density (per Mb)"] = df_g4["G4 Density (per Mb)"] / (df_g4["GC Percentage"] / 50)
df_g4.head()

# filter out metagenomes and other taxa as they are not relevant for domain level analysis
df_g4 = df_g4[df_g4["Taxa"] != "metagenomes"]
df_g4 = df_g4[df_g4["Taxa"] != "other"]

df_g4["Method"] = "G4Hunter"
df_g4.head()

# %% [code]
# g4 data from regex
df_reg = pd.read_csv(REG_PATH)
df_reg = df_reg[["accession", "g4_count", "total_g4_length"]]
df_reg = df_reg.rename(columns={"accession": "Accession"})
df_reg["g4_count"] = df_reg["g4_count"].astype(float)
df_reg["total_g4_length"] = df_reg["total_g4_length"].astype(float)

# merge with species data
df_reg = pd.merge(df_reg, df_species, on="Accession")
df_reg["G4 Density (per Mb)"] = df_reg["g4_count"] / df_reg["Genome Size"] * 1000000
df_reg["GC Corrected G4 Density (per Mb)"] = df_reg["G4 Density (per Mb)"] / (df_reg["GC Percentage"] / 50)
df_reg.head()

# filter out metagenomes and other taxa as they are not relevant for domain level analysis
df_reg = df_reg[df_reg["Taxa"] != "metagenomes"]
df_reg = df_reg[df_reg["Taxa"] != "other"]

df_reg["Method"] = "regex-based"
df_reg.head()

# %% [code]
# combine g4 and regex data
df_combined = pd.concat([df_g4, df_reg])
df_combined.head(10)

# %% [code]
sns.set_style("whitegrid")
plt.figure(figsize=(6,6))

sns.catplot(
    data=df_combined, 
    kind="bar",
    x="Method", 
    y="G4 Density (per Mb)", 
    hue="Domain",
    palette=color_map,
    hue_order=["Eukaryota", "Archaea", "Bacteria", "Virus"],
    legend=False
)

# create legend
plt.legend(
    title="Domain", 
    labels=["Eukaryota", "Archaea", "Bacteria", "Virus"],
    fontsize=18,
    title_fontsize=18,
    bbox_to_anchor=(1.04, 1),
)

# Get the legend handles and set their colors
legend = plt.gca().get_legend()
handles = legend.get_lines()
handles[0].set_color(color_map["Eukaryota"])
handles[1].set_color(color_map["Archaea"])
handles[2].set_color(color_map["Bacteria"])
handles[3].set_color(color_map["Virus"])
for i in range(4):
    handles[i].set_linewidth(5)

# formatting
plt.xticks(fontsize=22)
plt.yticks(fontsize=20)
plt.xlabel("Method", fontsize=22, labelpad=10)
plt.ylabel("Average G4 Density (per Mb)", fontsize=22, labelpad=10)
plt.tight_layout()

plt.savefig("../plots/g4_density_domain_combined.png", dpi=300)

# %% [code]
# export figure data to csv
df_combined_grouped = df_combined.groupby(["Method", "Domain"]).agg({
    "G4 Density (per Mb)": "mean"
}).reset_index()
df_combined_grouped.to_csv("../supplementary_data/g4_density_domain_combined.csv", index=False)
df_combined_grouped
