# Supplementary material for: Quadrupia provides a comprehensive catalog of G-quadruplexes across genomes from the tree of life
Source: Genome Res. 2025 Nov;35(11):2578–600. doi: 10.1101/gr.279790.124 (PMC12581993; doi:10.1101/gr.279790.124)
Supplement: Supplement 2 [file Supplemental_code.zip › Quadrupia/notebooks/6_g4_density_by_kingdom_phylum.ipynb]

# %% [code]
import pandas as pd
import numpy as np
import matplotlib.pyplot as plt
import seaborn as sns

# %% [code]
g4_tool = 'g4hunter'

SPECIES_DATA = "../results/species_data.csv"
G4_PATH = f"../results/{g4_tool}_g4_distribution.csv"

def get_domain(taxa):
    if taxa == 'viral':
        return 'Virus'
    elif taxa == 'bacteria':
        return 'Bacteria'
    elif taxa == 'archaea':
        return 'Archaea'
    else:
        return 'Eukaryota'    

# set color map for domains
color_map = {
    'Virus': '#66c2a5',
    'Bacteria': '#fc8d62',
    'Eukaryota': '#8da0cb',
    'Archaea': '#e78ac3'
}

# %% [code]
# species data
df_species = pd.read_csv(SPECIES_DATA)
df_species = df_species[["Accession", "Genome Size", "GC Percentage", "Taxa", "Kingdom", "Phylum"]]
df_species = df_species.replace('na', np.nan)
df_species["GC Percentage"] = df_species["GC Percentage"].astype(float)
df_species["Genome Size"] = df_species["Genome Size"].astype(float)
df_species["Domain"] = df_species["Taxa"].apply(get_domain)

# g4 data
df_g4 = pd.read_csv(G4_PATH)
df_g4 = df_g4[["accession", "g4_count", "total_g4_length"]]
df_g4 = df_g4.rename(columns={"accession": "Accession"})
df_g4["g4_count"] = df_g4["g4_count"].astype(float)
df_g4["total_g4_length"] = df_g4["total_g4_length"].astype(float)
# merge with species data
df_g4 = pd.merge(df_g4, df_species, on="Accession")
df_g4["G4 Density (per Mb)"] = df_g4["g4_count"] / df_g4["Genome Size"] * 1000000
df_g4["GC Corrected G4 Density (per Mb)"] = df_g4["G4 Density (per Mb)"] / (df_g4["GC Percentage"] / 50)

# filter out metagenomes and other taxa as they are not relevant for domain level analysis
df_g4 = df_g4[df_g4["Taxa"] != "metagenomes"]
df_g4 = df_g4[df_g4["Taxa"] != "other"]

# for viruses, set kingdom as virus
df_g4.loc[df_g4["Taxa"] == "viral", "Kingdom"] = "Virus"

df_g4.head()

# %% [code]
# group by kingdom and get mean values
df_k = df_g4.groupby(["Kingdom"]).agg({
    "g4_count": "sum",
    "G4 Density (per Mb)": "mean",
    "GC Corrected G4 Density (per Mb)": "mean",
    "Accession": "count"
    }).reset_index()
df_k.columns = ["Kingdom", "Total no. of G4s", "Average G4 Density (per Mb)", "Average GC Corrected G4 Density (per Mb)", "No. of Species"]

# add new column for G4 occurences per species
df_k["G4 occurrences per species"] = df_k["Total no. of G4s"]/df_k["No. of Species"]
df_k = df_k.sort_values(by="Average G4 Density (per Mb)", ascending=False).reset_index(drop=True)
df_k.head()

# %% [code]
sns.set_style("whitegrid")
plt.figure(figsize=(8, 6))
sns.barplot(x="Average G4 Density (per Mb)", y="Kingdom", data=df_k)
plt.ylabel("")

# %% [code]
# bar plot for Average G4 Density (per Mb)
sns.set_style("whitegrid")
plt.figure(figsize=(7, 7))
df = pd.DataFrame({
    'Kingdom': df_k['Kingdom'],
    'Average G4 Density (per Mb)': df_k['Average G4 Density (per Mb)'],
    'Average GC Corrected G4 Density (per Mb)': df_k['Average GC Corrected G4 Density (per Mb)']
})
tidy = df.melt(id_vars='Kingdom').rename(columns=str.title)
sns.barplot(x="Value", y="Kingdom", hue='Variable', data=tidy)
plt.title("Average G4 Density (per Mb)")
plt.tight_layout()
plt.ylabel("")

# %% [code]
# group by domain and phylum
df_gp = df_g4.groupby(["Domain", "Phylum"]).agg({
	"G4 Density (per Mb)": "mean",
	"GC Corrected G4 Density (per Mb)": "mean",
	"Accession": "count"
}).reset_index()
# get mean, min and max values of averages for phylums in each domain
df_gp = df_gp.groupby("Domain").agg({
	"G4 Density (per Mb)": ["mean", "min", "max", lambda x: x.max()/x.min()],
	"GC Corrected G4 Density (per Mb)": ["mean", "min", "max", lambda x: x.max()/x.min()]
}).reset_index()

df_gp.head()

# %% [code]
# group by Phylum and get mean values
df_p = df_g4.groupby(["Phylum"]).agg({
    "Kingdom": "first",
    "g4_count": "sum",
    "G4 Density (per Mb)": "mean",
    "GC Corrected G4 Density (per Mb)": "mean",
    "Accession": "count"
    })
df_p.columns = ["Kingdom", "Total no. of G4s", "Average G4 Density (per Mb)", "Average GC Corrected G4 Density (per Mb)", "No. of Species"]
df_p["G4 Density (per Mb) std error"] = df_g4.groupby(["Phylum"])["G4 Density (per Mb)"].sem()
df_p["G4 occurrences per species"] = df_p["Total no. of G4s"]/df_p["No. of Species"]
df_p = df_p.sort_values(by="Average G4 Density (per Mb)", ascending=False)
df_p.head()

# %% [code]
# have fixed order for kindoms to ensure consistent coloring in plots
kingdoms = df_p["Kingdom"].unique()
kingdoms = sorted(kingdoms)

sns.set_style("whitegrid")
plt.figure(figsize=(8, 28))
sns.barplot(
    x="Average G4 Density (per Mb)", 
    y="Phylum", 
    hue="Kingdom", 
    hue_order=kingdoms,
    data=df_p
)
# set error bars
plt.errorbar(
    x=df_p["Average G4 Density (per Mb)"], 
    y=df_p.index, 
    xerr=df_p["G4 Density (per Mb) std error"],
    fmt='none',
    c="black"
)

# formatting
plt.xticks(fontsize=18)
plt.yticks(fontsize=15)
plt.xlabel("Average G4 Density (per Mb)", fontsize=18, labelpad=10)
plt.ylabel("")
plt.legend([])
plt.tight_layout() 

plt.savefig(f"../plots/g4_density_kingdom_phylum_full_{g4_tool}.png")

# %% [code]
# get top 50 phyla
df_p = df_p[:25]

# have fixed order for kindoms to ensure consistent coloring in plots
kingdoms = df_p["Kingdom"].unique()
kingdoms = sorted(kingdoms)

sns.set_style("whitegrid")
plt.figure(figsize=(8, 15))
sns.barplot(
    x="Average G4 Density (per Mb)", 
    y="Phylum", 
    hue="Kingdom", 
    hue_order=kingdoms,
    data=df_p
)
# set error bars
plt.errorbar(
    x=df_p["Average G4 Density (per Mb)"], 
    y=df_p.index, 
    xerr=df_p["G4 Density (per Mb) std error"],
    fmt='none',
    c="black"
)

# formatting
if g4_tool == "g4hunter":
	plt.xticks(fontsize=22, labels=["0", "1000", "2000"], ticks=[0, 1000, 2000]) # g4hunter
else:
	plt.xticks(fontsize=22, labels=["0", "300", "600"], ticks=[0, 300, 600]) # regex
plt.yticks(fontsize=25)
plt.xlabel("", fontsize=20, labelpad=10)
plt.ylabel("")
plt.legend([])
plt.tight_layout() 

plt.savefig(f"../plots/g4_density_kingdom_phylum_{g4_tool}.png", dpi=300)

# %% [code]
df_p_grouped = df_p.groupby("Phylum").agg({
    "Average G4 Density (per Mb)": "mean"
}).reset_index()
df_p_grouped = df_p_grouped.sort_values(by="Average G4 Density (per Mb)", ascending=False)
df_p_grouped.to_csv(f"../results/g4_density_phylum_{g4_tool}.csv", index=False)
df_p_grouped.head()
