# Supplementary material for: Quadrupia provides a comprehensive catalog of G-quadruplexes across genomes from the tree of life
Source: Genome Res. 2025 Nov;35(11):2578–600. doi: 10.1101/gr.279790.124 (PMC12581993; doi:10.1101/gr.279790.124)
Supplement: Supplement 2 [file Supplemental_code.zip › Quadrupia/notebooks/OricReplication_G4.ipynb]

# %% [code]
%load_ext autoreload
%autoreload 2
    
from mindi.coverage.density_plot import extract_density
from mindi.coverage.pwm_density import PWMExtractor
from mindi.coverage.windows_maker import WindowMaker
from pybedtools import BedTool

# %% [code]
import pandas as pd

# %% [code]
windows = WindowMaker(base=0)

# %% [code]
WINDOW_SIZE = 5000

# %% [code]
chm13v2_oric_stochastic = pd.read_table("GSE128477_Stochastic_origins_hs1.bed", 
                                        header=None, 
                                        usecols=range(3),
                                        names=["seqID", "start", "end"]
                                       ).drop_duplicates()
chm13v2_oric_stochastic

# %% [code]


# %% [code]
chm13v2_oric_stochastic = pd.read_table("GSE128477_Stochastic_origins_hs1.bed", 
                                        header=None, 
                                        usecols=range(3),
                                        names=["seqID", "start", "end"]
                                       ).drop_duplicates()
windows.window_size = WINDOW_SIZE
chm13v2_oric_stochastic = windows.make_windows(chm13v2_oric_stochastic, loci="mid")
chm13v2_oric_stochastic_bed = BedTool.from_dataframe(chm13v2_oric_stochastic)
chm13v2_oric_stochastic

# %% [code]
chm13v2_oric_stochastic.groupby("seqID")['end'].max()

# %% [code]
chm13v2_oric_stochastic.duplicated().sum()

# %% [code]
chm13v2_oric = pd.read_table("GSE128477_Core_origins_hs1.bed", header=None, usecols=range(3),
                            names=["seqID", "start", "end"]).drop_duplicates()
windows.window_size = WINDOW_SIZE
chm13v2_oric = windows.make_windows(chm13v2_oric, loci="mid")
chm13v2_oric_bed = BedTool.from_dataframe(chm13v2_oric)
chm13v2_oric

# %% [code]
chm13v2_g4hunter = pd.read_table("chm13v2_g4_datasets/chm13v2_g4hunter.txt")
chm13v2_g4hunter["strand"] = chm13v2_g4hunter["score"].apply(lambda x: "+" if x >= 0 else "-")
chm13v2_g4hunter_bed = BedTool.from_dataframe(chm13v2_g4hunter[["seqID", "start", "end", "strand"]])
chm13v2_g4hunter

# %% [code]
chm13v2_regex = pd.read_table("chm13v2_g4_datasets/chm13v2_regex_motifs.txt")
chm13v2_regex_bed = BedTool.from_dataframe(chm13v2_regex[["seqID", "start", "end", "strand"]])
chm13v2_regex

# %% [markdown]
# Estimate % of oRIC (stochastic & core) that do have at least one G4 in 10kb distance from the mid

# %% [code]
# Stochastic
chm13v2_inter_stochastic_g4 = pd.read_table(
                        chm13v2_oric_stochastic_bed.intersect(chm13v2_g4hunter_bed, wao=True).fn,
                        header=None,
                        names=["seqID", "start", "end", "chrom", "motif_start", "motif_end", "score", "overlap"]
            )
chm13v2_inter_stochastic_g4["strand"] = "+"
chm13v2_inter_stochastic_g4.loc[:, "without_g4"] = (chm13v2_inter_stochastic_g4["chrom"] == ".").astype(int)
chm13v2_inter_stochastic_regex = pd.read_table(
                        chm13v2_oric_stochastic_bed.intersect(chm13v2_regex_bed, wao=True).fn,
                        header=None,
                        names=["seqID", "start", "end", "chrom", "motif_start", "motif_end", "score", "overlap"]
            )
chm13v2_inter_stochastic_regex.loc[:, "without_g4"] = (chm13v2_inter_stochastic_regex["chrom"] == ".").astype(int)
chm13v2_inter_stochastic_regex["strand"] = "+"

# Core
chm13v2_inter_core_g4 = pd.read_table(
                        chm13v2_oric_bed.intersect(chm13v2_g4hunter_bed, wao=True).fn,
                        header=None,
                        names=["seqID", "start", "end", "chrom", "motif_start", "motif_end", "score", "overlap"]
            )

chm13v2_inter_core_g4.loc[:, "without_g4"] = (chm13v2_inter_core_g4["chrom"] == ".").astype(int)
chm13v2_inter_core_g4["strand"] = "+"

chm13v2_inter_core_regex = pd.read_table(
                        chm13v2_oric_bed.intersect(chm13v2_regex_bed, wao=True).fn,
                        header=None,
                        names=["seqID", "start", "end", "chrom", "motif_start", "motif_end", "score", "overlap"]
            )

chm13v2_inter_core_regex.loc[:, "without_g4"] = (chm13v2_inter_core_regex["chrom"] == ".").astype(int)
chm13v2_inter_core_regex["strand"] = "+"
chm13v2_inter_core_regex

# %% [code]
chm13v2_inter_stochastic_g4.drop_duplicates(subset=["seqID", "start", "end"]).without_g4.value_counts().sum()

# %% [code]
chm13v2_oric_stochastic.shape

# %% [code]
chm13v2_oric_stochastic[["seqID", "start", "end"]].duplicated().sum()

# %% [code]
percentage_with_at_least_one_regex_stochastic = chm13v2_inter_stochastic_regex.without_g4.value_counts(normalize=True)
percentage_with_at_least_one_g4_stochastic = chm13v2_inter_stochastic_g4.without_g4.value_counts(normalize=True)
percentage_with_at_least_one_regex_core = chm13v2_inter_core_regex.without_g4.value_counts(normalize=True)
percentage_with_at_least_one_g4_core = chm13v2_inter_core_g4.without_g4.value_counts(normalize=True)

# %% [code]
dataset_of_at_least_one_g4_present_in_window = pd.concat([
    percentage_with_at_least_one_g4_core.to_frame(name="proportion").assign(method="G4 Hunter").assign(type="Core"),
    percentage_with_at_least_one_regex_core.to_frame(name="proportion").assign(method="Regex").assign(type="Core"),
    percentage_with_at_least_one_g4_stochastic.to_frame(name="proportion").assign(method="G4 Hunter").assign(type="Stochastic"),
    percentage_with_at_least_one_regex_stochastic.to_frame(name="proportion").assign(method="Regex").assign(type="Stochastic"),
])
dataset_of_at_least_one_g4_present_in_window["percentage"] = dataset_of_at_least_one_g4_present_in_window["proportion"] * 1e2
dataset_of_at_least_one_g4_present_in_window.reset_index(inplace=True)
dataset_of_at_least_one_g4_present_in_window

# %% [code]
fig, ax = plt.subplots(nrows=1, ncols=1, figsize=(10, 6))

sns.barplot(data=dataset_of_at_least_one_g4_present_in_window.query("type == 'Core'"), 
            x="method", 
            hue="without_g4", 
            y="percentage",
            palette="muted",
            zorder=3,
            errorbar=None,
           )
ax.legend(loc=0, prop={"size": 12})
ax.grid(lw=0.4, alpha=0.6, zorder=0)
ax.set_xlabel("oRIC")
ax.xaxis.label.set_size(16)
ax.set_ylabel("oRIC with at least one G4 (%)")
ax.yaxis.label.set_size(16)
ax.tick_params(axis="both", labelsize=16)
ax.set_title("Core")
ax.title.set_size(22)


# %% [code]
fig, ax = plt.subplots(nrows=1, ncols=1, figsize=(10, 6))

sns.barplot(data=dataset_of_at_least_one_g4_present_in_window.query("type == 'Stochastic'"), 
            x="method", 
            hue="without_g4", 
            y="percentage",
            palette="muted",
            zorder=3,
            errorbar=None,
           )
ax.legend(loc=0, prop={"size": 12})
ax.grid(lw=0.4, alpha=0.6, zorder=0)
ax.set_xlabel("oRIC")
ax.xaxis.label.set_size(16)
ax.set_ylabel("oRIC with at least one G4 (%)")
ax.yaxis.label.set_size(16)
ax.tick_params(axis="both", labelsize=16)
ax.set_title("Stochastic")
ax.title.set_size(22)


# %% [code]
chm13v2_inter_stochastic_g4[chm13v2_inter_stochastic_g4['overlap'] == 0]

# %% [markdown]
# G4 Positional Preference

# %% [code]
chm13v2_inter_stochastic_g4 = pd.read_table(
                        chm13v2_oric_stochastic_bed.intersect(chm13v2_g4hunter_bed, wo=True).fn,
                        header=None,
                        names=["seqID", "start", "end", "chrom", "motif_start", "motif_end", "score", "overlap"]
            )
chm13v2_inter_stochastic_g4["strand"] = "+"

chm13v2_inter_stochastic_regex = pd.read_table(
                        chm13v2_oric_stochastic_bed.intersect(chm13v2_regex_bed, wo=True).fn,
                        header=None,
                        names=["seqID", "start", "end", "chrom", "motif_start", "motif_end", "score", "overlap"]
            )
chm13v2_inter_stochastic_regex["strand"] = "+"

# %% [code]
chm13v2_inter_core_g4 = pd.read_table(
                        chm13v2_oric_bed.intersect(chm13v2_g4hunter_bed, wo=True).fn,
                        header=None,
                        names=["seqID", "start", "end", "chrom", "motif_start", "motif_end", "score", "overlap"]
            )
chm13v2_inter_core_g4["strand"] = "+"

chm13v2_inter_core_regex = pd.read_table(
                        chm13v2_oric_bed.intersect(chm13v2_regex_bed, wo=True).fn,
                        header=None,
                        names=["seqID", "start", "end", "chrom", "motif_start", "motif_end", "score", "overlap"]
            )
chm13v2_inter_core_regex["strand"] = "+"
chm13v2_inter_core_regex

# %% [code]
chm13v2_g4hunter_bed_sequence = BedTool.from_dataframe(chm13v2_g4hunter[["seqID", "start", "end", "strand", "sequence"]])

# %% [code]
import pybedtools
from pybedtools import BedTool

# %% [code]
pd.read_table(chm13v2_oric_bed.fn).head()

# %% [code]
pd.read_table(chm13v2_g4hunter_bed_sequence.fn, header=None, names=["seqID", "start", "end", "strand", "sequence"]).query("seqID == 'chr11' & start > 7000").head()

# %% [code]
t = pd.read_table(chm13v2_oric_bed.intersect(chm13v2_g4hunter_bed_sequence, wo=True).fn,
                     header=None,)
t

# %% [code]
t = pd.read_table(chm13v2_oric_bed.window(chm13v2_g4hunter_bed_sequence, l=200, r=200).fn,
                     header=None,)
t

# %% [code]
sequences = pd.read_table(
                        chm13v2_oric_bed.intersect(chm13v2_g4hunter_bed_sequence, wo=True).fn,
                        header=None,
                        names=["seqID", "start", "end", "chrom", "motif_start", "motif_end", "score", "overlap"]
            )
chm13v2_inter_core_g4["strand"] = "+"

# %% [code]


# %% [code]
extractor = PWMExtractor()
extractor

# %% [markdown]
# Density Visualization

# %% [code]
import matplotlib.pyplot as plt
import seaborn as sns

# %% [code]
chm13v2_positive_stochastic_regex = chm13v2_inter_stochastic_regex.query("score  == '+'")
chm13v2_negative_stochastic_regex = chm13v2_inter_stochastic_regex.query("score  == '-'")

chm13v2_positive_stochastic_g4hunter = chm13v2_inter_stochastic_g4.query("score == '+'")
chm13v2_negative_stochastic_g4hunter = chm13v2_inter_stochastic_g4.query("score == '-'")

#####################################################################################################

chm13v2_positive_core_regex = chm13v2_inter_core_regex.query("score  == '+'")
chm13v2_negative_core_regex = chm13v2_inter_core_regex.query("score  == '-'")

chm13v2_positive_core_g4hunter = chm13v2_inter_core_g4.query("score == '+'")
chm13v2_negative_core_g4hunter = chm13v2_inter_core_g4.query("score == '-'")

######################################################################################################
WINDOW_SIZE = 5_000

# STOCHASTIC
density_chm13v2_stochastic_regex = extractor.extract_density(chm13v2_inter_stochastic_regex, 
                                                window_size=WINDOW_SIZE)
density_chm13v2_stochastic_g4hunter =  extractor.extract_density(chm13v2_inter_stochastic_g4, 
                                                window_size=WINDOW_SIZE)

# CORE
density_chm13v2_core_regex = extractor.extract_density(chm13v2_inter_core_regex, 
                                                        window_size=WINDOW_SIZE)
density_chm13v2_core_g4hunter =  extractor.extract_density(chm13v2_inter_core_g4, 
                                                        window_size=WINDOW_SIZE)


# STOCHASTIC-CORE REGEX POSITIVE-NEGATIVE
density_chm13v2_positive_stochastic_regex = extractor.extract_density(chm13v2_positive_stochastic_regex, 
                                                                        window_size=WINDOW_SIZE)

density_chm13v2_negative_stochastic_regex = extractor.extract_density(chm13v2_negative_stochastic_regex, 
                                                                        window_size=WINDOW_SIZE)

density_chm13v2_positive_core_regex = extractor.extract_density(chm13v2_positive_core_regex, 
                                                                        window_size=WINDOW_SIZE)

density_chm13v2_negative_core_regex = extractor.extract_density(chm13v2_negative_core_regex, 
                                                                        window_size=WINDOW_SIZE)


# STOCHASTIC-CORE G4Hunter POSITIVE-NEGATIVE
density_chm13v2_positive_stochastic_g4hunter = extractor.extract_density(chm13v2_positive_stochastic_g4hunter, 
                                                                        window_size=WINDOW_SIZE)

density_chm13v2_negative_stochastic_g4hunter = extractor.extract_density(chm13v2_negative_stochastic_g4hunter, 
                                                                        window_size=WINDOW_SIZE)

density_chm13v2_positive_core_g4hunter = extractor.extract_density(chm13v2_positive_core_g4hunter, 
                                                                        window_size=WINDOW_SIZE)

density_chm13v2_negative_core_g4hunter = extractor.extract_density(chm13v2_negative_core_g4hunter, 
                                                                        window_size=WINDOW_SIZE)

# %% [code]
from pathlib import Path
import numpy as np
target = Path("oric_chm13v2_figures")
target.mkdir(exist_ok=True)

# %% [code]
# STOCHASTIC

xaxis = range(-WINDOW_SIZE, WINDOW_SIZE+1)
ORIC_MID = 0
fig, ax = plt.subplots(nrows=1, ncols=1, figsize=(10, 6))
ax.plot(xaxis, density_chm13v2_stochastic_regex / np.mean(density_chm13v2_stochastic_regex), alpha=0.6, color='navy', lw=3.0)
ax.axvline(ORIC_MID, label='oRIC', color='black', linestyle ='--', lw=5.0)
ax.grid(lw=0.4, alpha=0.6)
ax.legend(loc=0, prop={"size": 12})
ax.tick_params(axis="both", labelsize=14)
ax.set_xlabel("")
ax.set_ylabel("Enrichment")
ax.set_title("Stochastic Regex")
ax.title.set_size(18)
ax.yaxis.label.set_size(16)
fig.savefig(f'{target}/oRIC_stochastic_no_split_regex.png', bbox_inches='tight')
plt.show()

fig, ax = plt.subplots(nrows=1, ncols=1, figsize=(10, 6))
ax.plot(xaxis, density_chm13v2_stochastic_g4hunter / np.mean(density_chm13v2_stochastic_g4hunter), alpha=0.6, color='navy', lw=3.0)
ax.axvline(ORIC_MID, label='oRIC', color='black', linestyle ='--', lw=5.0)
ax.grid(lw=0.4, alpha=0.6)
ax.legend(loc=0, prop={"size": 12})
ax.tick_params(axis="both", labelsize=14)
ax.set_xlabel("")
ax.set_ylabel("Enrichment")
ax.set_title("Stochastic G4 Hunter")
ax.title.set_size(18)
ax.yaxis.label.set_size(16)
fig.savefig(f'{target}/oRIC_stochastic_no_split_g4hunter.png', bbox_inches='tight')


# CORE
fig, ax = plt.subplots(nrows=1, ncols=1, figsize=(10, 6))
ax.plot(xaxis, density_chm13v2_core_regex / np.mean(density_chm13v2_core_regex), alpha=0.6, color='navy', lw=3.0)
ax.axvline(ORIC_MID, label='oRIC', color='black', linestyle ='--', lw=5.0)
ax.grid(lw=0.4, alpha=0.6)
ax.legend(loc=0, prop={"size": 12})
ax.tick_params(axis="both", labelsize=14)
ax.set_xlabel("")
ax.set_ylabel("Enrichment")
ax.set_title(r"Core Regex")
ax.title.set_size(18)
ax.yaxis.label.set_size(16)
fig.savefig(f'{target}/oRIC_core_regex_no_split.png', bbox_inches='tight')
plt.show()

fig, ax = plt.subplots(nrows=1, ncols=1, figsize=(10, 6))
ax.plot(xaxis, density_chm13v2_core_g4hunter / np.mean(density_chm13v2_core_g4hunter ), alpha=0.6, color='navy', lw=3.0)
ax.axvline(ORIC_MID, label='oRIC', color='black', linestyle ='--', lw=5.0)
ax.grid(lw=0.4, alpha=0.6)
ax.legend(loc=0, prop={"size": 12})
ax.tick_params(axis="both", labelsize=14)
ax.set_xlabel("")
ax.set_ylabel("Enrichment")
ax.set_title("Core G4-Hunter")
ax.title.set_size(18)
ax.yaxis.label.set_size(16)
fig.savefig(f'{target}/oRIC_core_g4hunter_no_split.png', bbox_inches='tight')

# %% [code]
gc_skew_df = pd.read_csv("average_gc_skew_ORIC_chm13v2.0_core.txt", header=None, index_col=0, names=["gc_skew"])
# gc_skew_df.index = gc_skew_df.index.map(lambda x: x - WINDOW_SIZE - 1)
gc_skew_df

# %% [code]
gc_skew_df = pd.read_table("average_GC_SKEW_ORIC.txt", index_col=0, header=None, names=["gc_skew"])
gc_skew_df.index = gc_skew_df.index.map(lambda x: x - WINDOW_SIZE - 1)
gc_skew_df

# %% [code]
target

# %% [code]
fig, ax = plt.subplots(nrows=1, ncols=1, figsize=(10, 6))
ax.plot(gc_skew_df.index, gc_skew_df.values, lw=2.0, color='black', alpha=0.7)
ax.set_xlabel("")
ax.set_ylabel("Average GC Skew (Core)")
ax.yaxis.label.set_size(16)
ax.tick_params(axis="both", which="major", labelsize=13)
ax.axvline(0, linestyle='--', color='crimson', lw=3.0, label='oRIC')
ax.axhline(0, linestyle='--', color='black', alpha=0.4, lw=1.5)
ax.legend(loc=0, prop={"size": 12})
ax.grid(lw=0.4, alpha=0.6)
fig.savefig(f'{target}/oRIC_average_gc_skew_5000_CORE.png', bbox_inches='tight')

# %% [code]
fig, ax = plt.subplots(nrows=1, ncols=1, figsize=(10, 6))
ax.plot(gc_skew_df.index, gc_skew_df.values, lw=1.5, color='black', alpha=0.7)
ax.set_xlabel("")
ax.set_ylabel("Average GC Skew")
ax.yaxis.label.set_size(16)
ax.tick_params(axis="both", which="major", labelsize=13)
ax.axvline(0, linestyle='--', color='crimson', lw=3.0, label='oRIC')
ax.axhline(0, linestyle='--', color='black', alpha=0.4, lw=1.5)
ax.legend(loc=0, prop={"size": 12})
ax.grid(lw=0.4, alpha=0.6)
fig.savefig(f'{target}/oRIC_average_gc_skew_5000_CORE.png', bbox_inches='tight')

# %% [code]
# STOCHASTIC

# constants
xaxis = range(-WINDOW_SIZE, WINDOW_SIZE+1)
ORIC_MID = 0
FORWARD_COLOR = 'magenta'
REVERSE_COLOR = 'yellow'

# plots
fig, ax = plt.subplots(nrows=1, ncols=1, figsize=(10, 6))
ax.plot(xaxis, density_chm13v2_positive_stochastic_regex / np.mean(density_chm13v2_positive_stochastic_regex), 
        label='Forward', color=FORWARD_COLOR, lw=3.0, alpha=0.6)
ax.plot(xaxis, density_chm13v2_negative_stochastic_regex / np.mean(density_chm13v2_negative_stochastic_regex), label='Reverse', color=REVERSE_COLOR, lw=3.0)
ax.axvline(ORIC_MID, label='oRIC', color='black', linestyle ='--', lw=4.0, alpha=0.6)
ax.grid(lw=0.4, alpha=0.6)
ax.legend(loc=0, prop={"size": 12})
ax.tick_params(axis="both", labelsize=14)
ax.set_xlabel("")
ax.set_ylabel("Enrichment")
ax.set_title("Stochastic Regex")
ax.title.set_size(18)
ax.yaxis.label.set_size(16)
fig.savefig(f'{target}/oRIC_stochastic_regex_+-.png', bbox_inches='tight')
plt.show()

fig, ax = plt.subplots(nrows=1, ncols=1, figsize=(10, 6))
ax.plot(xaxis, density_chm13v2_positive_stochastic_g4hunter / np.mean(density_chm13v2_positive_stochastic_g4hunter), 
        label='Forward', color=FORWARD_COLOR, lw=3.0, alpha=0.6
       )
ax.plot(xaxis, density_chm13v2_negative_stochastic_g4hunter / np.mean(density_chm13v2_negative_stochastic_g4hunter), 
        label='Reverse', color=REVERSE_COLOR, lw=3.0, alpha=0.6)
ax.axvline(ORIC_MID, label='oRIC', color='black', linestyle ='--', lw=4.0)
ax.grid(lw=0.4, alpha=0.6)
ax.legend(loc=0, prop={"size": 12})
ax.tick_params(axis="both", labelsize=14)
ax.set_xlabel("")
ax.set_ylabel("Enrichment")
ax.set_title("Stochastic G4 Hunter")
ax.title.set_size(18)
ax.yaxis.label.set_size(16)
fig.savefig(f'{target}/oRIC_stochastic_g4hunter_+-.png', bbox_inches='tight')


# CORE
fig, ax = plt.subplots(nrows=1, ncols=1, figsize=(10, 6))
ax.plot(xaxis, density_chm13v2_positive_core_regex / np.mean(density_chm13v2_positive_core_regex), 
        label='Forward', color=FORWARD_COLOR, lw=3.0, alpha=0.6)
ax.plot(xaxis, density_chm13v2_negative_core_regex / np.mean(density_chm13v2_negative_core_regex), 
        label='Reverse', color=REVERSE_COLOR, lw=3.0, alpha=0.6)
ax.axvline(ORIC_MID, label='oRIC', color='black', linestyle ='--', lw=4.0)
ax.grid(lw=0.4, alpha=0.6)
ax.legend(loc=0, prop={"size": 12})
ax.tick_params(axis="both", labelsize=14)
ax.set_xlabel("")
ax.set_ylabel("Enrichment")
ax.set_title("Core Regex")
ax.title.set_size(18)
ax.yaxis.label.set_size(16)
fig.savefig(f'{target}/oRIC_core_regex_+-.png', bbox_inches='tight')
plt.show()

fig, ax = plt.subplots(nrows=1, ncols=1, figsize=(10, 6))
ax.plot(xaxis, density_chm13v2_positive_core_g4hunter / np.mean(density_chm13v2_positive_core_g4hunter), 
        label='Forward', color=FORWARD_COLOR, lw=3.0, alpha=0.6,)
ax.plot(xaxis, density_chm13v2_negative_core_g4hunter / np.mean(density_chm13v2_negative_core_g4hunter), 
        label='Reverse', color=REVERSE_COLOR, lw=3.0, alpha=0.6)
ax.axvline(ORIC_MID, label='oRIC', color='black', linestyle ='--', lw=4.0)
ax.grid(lw=0.4, alpha=0.6)
ax.legend(loc=0, prop={"size": 12})
ax.tick_params(axis="both", labelsize=14)
ax.set_xlabel("")
ax.set_ylabel("Enrichment")
ax.set_title("Core G4 Hunter")
ax.title.set_size(18)
ax.yaxis.label.set_size(16)
fig.savefig(f'{target}/oRIC_core_g4hunter_+-.png', bbox_inches='tight')

# %% [code]
