# Supplementary material for: Quadrupia provides a comprehensive catalog of G-quadruplexes across genomes from the tree of life
Source: Genome Res. 2025 Nov;35(11):2578–600. doi: 10.1101/gr.279790.124 (PMC12581993; doi:10.1101/gr.279790.124)
Supplement: Supplement 2 [file Supplemental_code.zip › Quadrupia/notebooks/RegulatoryElementsHuman.ipynb]

# %% [markdown]
# Cis-Regulatory Elements Analysis

# %% [markdown]
## Homo sapiens (chm13v2)

# %% [code]
import pandas as pd
import polars as pl
from pybedtools import BedTool
import matplotlib.pyplot as plt
import seaborn as sns

# %% [code]
df_human = pl.read_csv("GRCh38-cCREs.bed", 
                       separator="\t", 
                       has_header=False, 
                       new_columns=["seqID", "start", "end", "regulatory_element"],
                       columns=[0, 1, 2, 5])

df_human_bed = BedTool.from_dataframe(df_human.to_pandas()).sort()
df_human

# %% [code]
MAPPING = pl.read_csv("GR38_sequences.tsv",
                      separator="\t"
                      )

MAPPING = dict(zip(MAPPING["GenBank seq accession"], MAPPING["UCSC style name"]))
MAPPING

# %% [code]
from tqdm import tqdm

faidx = "GCA_000001405.15_GRCh38_genomic.fna.fai"
unique_elements = df_human['regulatory_element'].unique()
df_elements = []
print(f"Total unique regulatory elements: {len(unique_elements)}")

for element in tqdm(unique_elements):
    df_sliced = df_human.filter(pl.col("regulatory_element") == element)
    df_bed = (
                BedTool.from_dataframe(df_sliced.select(["seqID", "start", "end"]).to_pandas())
                .sort()
                .merge()
            )
    df = pl.read_csv(
            BedTool.from_dataframe(df_sliced.select(["seqID", "start", "end"]).to_pandas())
                .sort()
                .merge().fn,
                       has_header=False, 
                       separator="\t",
                       new_columns=["seqID", "start", "end"]
                      )\
            .with_columns(
                    pl.lit(element).alias("regulatory_element")
            )
    df_elements.append(df)

df_elements = pl.concat(df_elements)
df_elements_bed = BedTool.from_dataframe(df_elements.to_pandas()).sort()

# load G4Hunter

g4hunter_df =  pl.read_csv("cis_regulatory_data/GRch38_g4hunter.txt",
                            separator="\t",
                            columns=range(3)
                            )\
                .with_columns(
                        pl.col("seqID").replace_strict(MAPPING)
                ).to_pandas()
g4hunter_gh38 = BedTool.from_dataframe(g4hunter_df).sort()
            
coverage_df = pl.read_csv(
                    df_elements_bed.coverage(g4hunter_gh38).fn,
                    has_header=False,
                    separator="\t",
                    new_columns=["seqID", "start", "end", "regulatory_element", "totalCounts", "bpOverlap", "compartmentLength", "coverage"]
            ).with_columns(
                        (1e6 * pl.col("coverage")).alias("coverage")
            )

coverage_df

# %% [code]
coverage_df["seqID"].n_unique()

# %% [code]
chm13v2_g4hunter = pd.read_table("chm13v2_g4_datasets/chm13v2_g4hunter.txt")
chm13v2_regex = pd.read_table("chm13v2_g4_datasets/chm13v2_regex_motifs.txt")
chm13v2_g4hunter.head()

# %% [code]
coverage_df.head()

# %% [code]
fig, ax = plt.subplots(nrows=1, ncols=1, figsize=(10, 6))
sns.barplot(data=coverage_df, 
            color='gray', 
            zorder=3, 
            x="regulatory_element", 
            order=list(coverage_df\
                        .group_by("regulatory_element")\
                        .agg(pl.col("coverage").mean())\
                        .sort(by=['coverage'], descending=True)["regulatory_element"]),
            ax=ax, 
            capsize=.3,
            y="coverage")
ax.grid(lw=0.4, alpha=0.6)
ax.set_axisbelow(True)
ax.set_xlabel("")
ax.tick_params(axis="both", labelsize=13)
ax.tick_params(axis="x", rotation=90)
ax.set_ylabel("G4 Density per Mb")
ax.yaxis.label.set_size(16)
ax.set_title("G4 Hunter")
ax.title.set_size(22)
fig.savefig('cis_regulatory_data/cis_regelements_g4hunter_homo_sapiens.png', bbox_inches='tight')

# %% [code]
fig, ax = plt.subplots(nrows=1, ncols=1, figsize=(10, 6))
sns.barplot(data=coverage_df_chm13v2_regex, 
            color='gray', 
            zorder=3, 
            x="element", 
            order=coverage_df_chm13v2_regex\
                        .groupby("element")\
                        .agg({"coverage": "mean"})['coverage']\
                        .sort_values(ascending=False)\
                        .index\
                        .tolist(),
            ax=ax, 
            capsize=.3,
            y="coverage")
ax.grid(lw=0.4, alpha=0.6)
ax.set_axisbelow(True)
ax.set_xlabel("")
ax.tick_params(axis="both", labelsize=13)
ax.tick_params(axis="x", rotation=90)
ax.set_ylabel("Average Coverage per Mb")
ax.yaxis.label.set_size(16)
ax.set_title("Consensus Motif")
ax.title.set_size(22)
fig.savefig('elements_regex_homo_sapiens.png', bbox_inches='tight')

# %% [markdown]
## Mus musculus Analysis (mm10)

# %% [code]
!ls cis_regulatory_data

# %% [code]
df_mouse_elements = pl.read_csv("cis_regulatory_data/mm10-cCREs.bed", 
                                    separator="\t",
                                  has_header=False,
                                  columns=[0, 1, 2, 5],
                                  new_columns=["seqID", "start", "end", "regulatory_element"])
df_mouse_elements

# %% [code]
faidx = "mm10.fa.fai"
unique_elements = df_mouse_elements['regulatory_element'].unique()
df_elements = []
print(f"Total unique regulatory elements: {len(unique_elements)}")

for element in tqdm(unique_elements):
    df_sliced = df_mouse_elements.filter(pl.col("regulatory_element") == element)
    df_bed = (
                BedTool.from_dataframe(df_sliced.select(["seqID", "start", "end"]).to_pandas())
                .sort(faidx=faidx)
                .merge()
            )
    df = pl.read_csv(
            BedTool.from_dataframe(df_sliced.select(["seqID", "start", "end"]).to_pandas())
                .sort(faidx=faidx)
                .merge().fn,
                       has_header=False, 
                       separator="\t",
                       new_columns=["seqID", "start", "end"]
                      )\
            .with_columns(
                    pl.lit(element).alias("regulatory_element")
            )
    df_elements.append(df)

df_elements = pl.concat(df_elements)
df_elements_bed = BedTool.from_dataframe(df_elements.to_pandas()).sort(faidx=faidx)

# load G4Hunter

g4hunter_mm10 =  pl.read_csv("cis_regulatory_data/mm10_g4hunter.txt",
                            separator="\t",
                            columns=range(3)
                            ).to_pandas()
g4hunter_mm10 = BedTool.from_dataframe(g4hunter_mm10).sort(faidx=faidx)
            
coverage_df_mm10 = pl.read_csv(
                    df_elements_bed.coverage(g4hunter_mm10).fn,
                    has_header=False,
                    separator="\t",
                    new_columns=["seqID", "start", "end", "regulatory_element", "totalCounts", "bpOverlap", "compartmentLength", "coverage"]
            ).with_columns(
                        (1e6 * pl.col("coverage")).alias("coverage")
            )

coverage_df_mm10

# %% [code]
fig, ax = plt.subplots(nrows=1, ncols=1, figsize=(10, 6))
sns.barplot(data=coverage_df_mm10, 
            color='gray', 
            zorder=3, 
            x="regulatory_element", 
            order=list(coverage_df_mm10\
                        .group_by("regulatory_element")\
                        .agg(pl.col("coverage").mean())\
                        .sort(by=['coverage'], descending=True)["regulatory_element"]),
            ax=ax, 
            capsize=.3,
            y="coverage")
ax.grid(lw=0.4, alpha=0.6)
ax.set_axisbelow(True)
ax.set_xlabel("")
ax.tick_params(axis="both", labelsize=13)
ax.tick_params(axis="x", rotation=90)
ax.set_ylabel("G4 Density per Mb")
ax.yaxis.label.set_size(16)
ax.set_title("G4 Hunter")
ax.title.set_size(22)
fig.savefig('cis_regulatory_data/cis_regelements_g4hunter_mus_musculus.png', bbox_inches='tight')

# %% [code]
# load Regex

g4hunter_mm10_regex =  pl.read_csv("cis_regulatory_data/mm10_regex_motifs.txt",
                            separator="\t",
                            columns=range(3)
                            ).to_pandas()
g4hunter_mm10_regex = BedTool.from_dataframe(g4hunter_mm10_regex).sort(faidx=faidx)
            
coverage_df_mm10_regex = pl.read_csv(
                    df_elements_bed.coverage(g4hunter_mm10_regex).fn,
                    has_header=False,
                    separator="\t",
                    new_columns=["seqID", "start", "end", "regulatory_element", "totalCounts", "bpOverlap", "compartmentLength", "coverage"]
            ).with_columns(
                        (1e6 * pl.col("coverage")).alias("coverage")
            )

coverage_df_mm10_regex

# %% [code]
fig, ax = plt.subplots(nrows=1, ncols=1, figsize=(10, 6))
sns.barplot(data=coverage_df_mm10_regex, 
            color='gray', 
            zorder=3, 
            x="regulatory_element", 
            order=list(coverage_df_mm10_regex\
                        .group_by("regulatory_element", maintain_order=True)\
                        .agg(pl.col("coverage").mean())\
                        .sort(by=['coverage'], descending=True)["regulatory_element"]),
            ax=ax, 
            capsize=.3,
            y="coverage")
ax.grid(lw=0.4, alpha=0.6)
ax.set_axisbelow(True)
ax.set_xlabel("")
ax.tick_params(axis="both", labelsize=13)
ax.tick_params(axis="x", rotation=90)
ax.set_ylabel("G4 Density per Mb")
ax.yaxis.label.set_size(16)
ax.set_title("Consensus Motif")
ax.title.set_size(22)
fig.savefig('cis_regulatory_data/cis_regelements_mus_musculus_regex.png', bbox_inches='tight')

# %% [code]
coverage_df_chm13v2_regex['atLeastOne'] = (coverage_df_chm13v2_regex['totalCounts'] > 1).astype(int)
print("chm13v2 regex")
print(coverage_df_chm13v2_regex['atLeastOne'].value_counts())

coverage_df_chm13v2_g4hunter['atLeastOne'] = (coverage_df_chm13v2_g4hunter['totalCounts'] > 1).astype(int)
print("chm13v2 g4hunter")
print(coverage_df_chm13v2_g4hunter['atLeastOne'].value_counts())

coverage_df_mouse_regex['atLeastOne'] = (coverage_df_mouse_regex['totalCounts'] > 1).astype(int)
print("Mus musculus regex")
print(coverage_df_mouse_regex['atLeastOne'].value_counts())

coverage_df_mouse_g4hunter['atLeastOne'] = (coverage_df_mouse_g4hunter['totalCounts'] > 1).astype(int)
print("Mus musculus g4hunter")
print(coverage_df_mouse_g4hunter['atLeastOne'].value_counts())
