# Supplementary material for: Quadrupia provides a comprehensive catalog of G-quadruplexes across genomes from the tree of life
Source: Genome Res. 2025 Nov;35(11):2578–600. doi: 10.1101/gr.279790.124 (PMC12581993; doi:10.1101/gr.279790.124)
Supplement: Supplement 2 [file Supplemental_code.zip › Quadrupia/results/g4hunter_combined_dist_data.csv]

Accession	Genome Size	GC Percentage	Taxa	Kingdom	Phylum	Domain	G4s in Genes	G4s in Exons	G4s in CDS	Total G4 Length	G4 Count	Genes	Exons	CDS	G4 Density per Mb: Genome	G4 Density per Mb: Gene	G4 Density per Mb: Exon	G4 Density per Mb: CDS
GCF_018580865.1	157321	75.0	viral	Virus	Peploviricota	Virus	15760.0	207.0	11787.0	29995	582	127296.0	1304.0	119015.0	190661.13233452622	123805.93262946204	158742.33128834356	99037.93639457211
GCA_027936175.1	156905	75.0	viral	Virus	Peploviricota	Virus	15610.0	182.0	11964.0	29497	580	125888.0	1303.0	119015.0	187992.7344571556	123999.1103202847	139677.66692248656	100525.1438894257
GCF_018580855.1	157447	75.5	viral	Virus	Peploviricota	Virus	15214.0	242.0	11513.0	27734	581	126920.0	1457.0	118301.0	176148.1641441247	119870.78474629688	166094.71516815375	97319.54928529767
GCA_027936415.1	155157	73.5	viral	Virus	Peploviricota	Virus	14402.0	208.0	11491.0	27207	558	124606.0	1322.0	118715.0	175351.41824087861	115580.3091343916	157337.3676248109	96794.84479636104
GCA_027936245.1	156131	74.0	viral	Virus	Peploviricota	Virus	14629.0	297.0	11503.0	27159	541	125901.0	1508.0	119240.0	173950.08038121834	116194.47025837762	196949.60212201593	96469.30560214694
GCA_027936445.1	155141	74.0	viral	Virus	Peploviricota	Virus	14897.0	314.0	11768.0	26557	555	125877.0	1509.0	119225.0	171179.76550363863	118345.68666237677	208084.82438701126	98704.13084504088
GCA_027936285.1	155777	74.0	viral	Virus	Peploviricota	Virus	14790.0	290.0	11538.0	26509	531	126257.0	1508.0	119285.0	170172.74693953534	117142.01984840444	192307.6923076923	96726.32770256109
GCA_027936375.1	155404	74.0	viral	Virus	Peploviricota	Virus	14645.0	302.0	11607.0	26441	542	125756.0	1402.0	119144.0	170143.6256467015	116455.67607112185	215406.56205420828	97419.92882562279
GCA_027936315.1	155528	74.0	viral	Virus	Peploviricota	Virus	14694.0	340.0	11511.0	26445	543	125941.0	1535.0	119207.0	170033.6916825266	116673.68053294797	221498.37133550487	96563.12129321265
GCA_027936295.1	155609	74.0	viral	Virus	Peploviricota	Virus	14699.0	290.0	11544.0	26441	531	126066.0	1508.0	119315.0	169919.4776651736	116597.65519648438	192307.6923076923	96752.29434689687
GCA_027936305.1	155583	74.0	viral	Virus	Peploviricota	Virus	14672.0	290.0	11517.0	26405	531	126084.0	1508.0	119288.0	169716.48573430258	116366.86653342217	192307.6923076923	96547.85058010864
GCA_027936355.1	155462	74.0	viral	Virus	Peploviricota	Virus	14682.0	297.0	11548.0	26333	539	126028.0	1508.0	119288.0	169385.44467458286	116497.92109689911	196949.60212201593	96807.7258399839
GCA_027936365.1	155425	74.0	viral	Virus	Peploviricota	Virus	9320.0	0.0	7827.0	26271	543	99683.0	67.0	95973.0	169026.86183046486	93496.3835358085	0.0	81554.18711512613
GCA_027936395.1	155321	74.0	viral	Virus	Peploviricota	Virus	14480.0	290.0	11361.0	26150	531	125748.0	1508.0	119135.0	168361.0072044347	115150.93679422337	192307.6923076923	95362.40399546734
GCA_027936385.1	155323	74.0	viral	Virus	Peploviricota	Virus	14584.0	290.0	11437.0	26138	531	125887.0	1508.0	119210.0	168281.58096354047	115849.9289044937	192307.6923076923	95939.93792467074
GCA_027936265.1	155975	70.0	viral	Virus	Peploviricota	Virus	19396.0	4787.0	12423.0	26242	550	138903.0	12247.0	122454.0	168244.91104343644	139637.01287949146	390871.23377153586	101450.34053603801
GCA_027936405.1	155180	74.0	viral	Virus	Peploviricota	Virus	14675.0	290.0	11432.0	26077	543	126044.0	1509.0	119123.0	168043.56231473127	116427.5967122592	192180.25182239895	95968.03304147813
GCA_027936475.1	155021	74.0	viral	Virus	Peploviricota	Virus	14651.0	353.0	11482.0	25960	533	125891.0	1608.0	119144.0	167461.18267847583	116378.45437719932	219527.36318407962	96370.77821795474
GCA_027936465.1	155099	74.0	viral	Virus	Peploviricota	Virus	14851.0	290.0	11745.0	25945	532	126157.0	1508.0	119525.0	167280.25325759678	117718.39850345204	192307.6923076923	98263.96151432754
GCA_027936435.1	155143	74.0	viral	Virus	Peploviricota	Virus	14643.0	261.0	11515.0	25900	537	126096.0	1508.0	119384.0	166942.75603797787	116125.80890749904	173076.92307692306	96453.46110031496
GCF_000309885.1	2401329	68.5	bacteria	Eubacteria	Deinococcota	Bacteria	380647.0	637.0	382500.0	400250	10983	2261370.0	13844.0	2263597.0	166678.53509452473	168325.83787703913	46012.71308870269	168978.84208187237
GCA_027936325.1	155498	70.0	viral	Virus	Peploviricota	Virus	19159.0	420.0	12059.0	25833	545	138615.0	2183.0	118443.0	166130.75409330026	138217.36464307614	192395.7856161246	101812.68627103332
GCA_900379695.1	155503	70.0	viral	Virus	Peploviricota	Virus	20290.0	4088.0	12514.0	25804	540	139784.0	11451.0	122535.0	165938.9207925249	145152.52103245008	356999.3886996769	102125.92320561473
GCA_003052145.1	154746	70.0	viral	Virus	Peploviricota	Virus	13929.0	1481.0	12555.0	25195	539	124395.0	8733.0	122543.0	162815.19393069934	111973.95393705535	169586.6254437192	102453.83253225399
GCA_027936545.1	154126	70.0	viral	Virus	Peploviricota	Virus	14472.0	1484.0	13222.0	24862	537	125545.0	8571.0	123393.0	161309.5778778402	115273.4079413756	173141.99043285497	107153.56624768018
GCA_027937035.1	153234	68.0	viral	Virus	Peploviricota	Virus	17470.0	468.0	12574.0	24163	526	136105.0	1809.0	119117.0	157686.93631961575	128356.78336578376	258706.46766169154	105560.0795856175
GCA_027937455.1	152222	68.0	viral	Virus	Peploviricota	Virus	21110.0	20715.0	14488.0	23894	507	146285.0	145813.0	127822.0	156968.11236220784	144307.34525070924	142065.52227853483	113345.12055827635
GCF_000859985.2	152222	68.0	viral	Virus	Peploviricota	Virus	18707.0	7840.0	12854.0	23894	507	138728.0	34918.0	121089.0	156968.11236220784	134846.60630874807	224526.03241880977	106153.32524011265
GCA_003052245.1	152261	68.0	viral	Virus	Peploviricota	Virus	15265.0	8526.0	12876.0	23900	510	131019.0	72713.0	121248.0	156967.31270647113	116509.81918653019	117255.5113941111	106195.56611243072
GCA_027936485.1	155011	68.0	viral	Virus	Peploviricota	Virus	18076.0	484.0	11413.0	24313	536	137544.0	1809.0	116427.0	156846.93344343302	131419.76385738383	267551.133222775	98027.08993618318
GCA_027936225.1	156387	68.0	viral	Virus	Peploviricota	Virus	17338.0	466.0	12296.0	24466	532	137156.0	1649.0	118281.0	156445.22882336768	126410.8022981131	282595.51243177685	103955.83398855268
GCA_027937515.1	152011	68.0	viral	Virus	Peploviricota	Virus	13656.0	1388.0	12648.0	23762	519	123140.0	6870.0	120980.0	156317.63490800007	110898.16469059608	202037.84570596798	104546.20598446023
GCA_027937225.1	152645	68.0	viral	Virus	Peploviricota	Virus	16623.0	496.0	12030.0	23648	538	134292.0	1809.0	117576.0	154921.5500016378	123782.50379769458	274184.6323935876	102316.79934680548
GCA_027936425.1	155156	68.0	viral	Virus	Peploviricota	Virus	17776.0	484.0	12376.0	23940	544	137514.0	1809.0	119022.0	154296.32112196757	129266.83828555638	267551.133222775	103980.7766631379
GCA_027937645.1	151610	68.0	viral	Virus	Peploviricota	Virus	17169.0	484.0	12591.0	23392	529	135045.0	1809.0	117929.0	154290.6140755887	127135.39931134066	267551.133222775	106767.63137141839
GCA_027937785.1	151223	68.0	viral	Virus	Peploviricota	Virus	21900.0	7618.0	12615.0	23189	512	148792.0	34692.0	120425.0	153343.07611937338	147185.33254476046	219589.53072754527	104753.99626323438
GCA_027937485.1	152094	68.0	viral	Virus	Peploviricota	Virus	17460.0	484.0	12446.0	23143	527	136235.0	1809.0	119379.0	152162.47846726366	128160.89844753551	267551.133222775	104256.19246266094
GCA_027937775.1	151249	68.0	viral	Virus	Peploviricota	Virus	17482.0	478.0	12805.0	22983	519	135553.0	1809.0	119646.0	151954.7236675945	128968.00513452303	264234.38363736874	107024.05429349915
GCA_027937325.1	152599	68.0	viral	Virus	Peploviricota	Virus	17212.0	484.0	12554.0	23132	525	136012.0	1809.0	120470.0	151586.8387079863	126547.6575596271	267551.133222775	104208.51664314767
GCA_027937695.1	151461	68.0	viral	Virus	Peploviricota	Virus	17207.0	484.0	12720.0	22926	512	135649.0	1809.0	121239.0	151365.69810050112	126849.44231066944	267551.133222775	104916.73471407716
GCF_000843825.1	143461	73.5	viral	Virus	Peploviricota	Virus	11110.0	1008.0	6002.0	21667	402	119424.0	8355.0	105363.0	151030.59368051248	93029.87674169347	120646.31956912029	56964.96872716229
GCA_027938975.1	143423	73.5	viral	Virus	Peploviricota	Virus	11861.0	4014.0	6002.0	21555	403	122693.0	23792.0	105465.0	150289.7024884433	96672.18178706203	168712.17215870883	56909.87531408524
GCA_027937895.1	150814	68.0	viral	Virus	Peploviricota	Virus	17100.0	496.0	12886.0	22625	524	134840.0	1809.0	121137.0	150019.22898404658	126816.96825867695	274184.6323935876	106375.42617036909
GCF_022846275.1	2278517	69.0	bacteria	Eubacteria	Deinococcota	Bacteria	301715.0	760.0	321131.0	341785	9487	2049433.0	14042.0	2121276.0	150003.26967057958	147218.76733711225	54123.344252955416	151385.76969710685
GCA_027937685.1	151508	68.0	viral	Virus	Peploviricota	Virus	16621.0	484.0	12569.0	22718	523	134807.0	1809.0	120987.0	149945.87744541542	123294.78439546908	267551.133222775	103887.19449197022
GCA_027937965.1	150395	68.0	viral	Virus	Peploviricota	Virus	16935.0	484.0	12933.0	22471	528	134443.0	1803.0	120852.0	149413.2118753948	125964.16325134071	268441.4864115363	107015.19213583558
GCA_027937535.1	151809	68.0	viral	Virus	Peploviricota	Virus	16896.0	486.0	12462.0	22678	512	135672.0	1681.0	119508.0	149385.08257086208	124535.6447903768	289113.6228435455	104277.53790541219
GCA_027937425.1	152277	68.0	viral	Virus	Peploviricota	Virus	16714.0	484.0	12335.0	22724	523	133727.0	1679.0	117816.0	149228.05151139043	124985.9788973057	288266.8254913639	104697.1548855843
GCA_022846355.1	2289892	69.0	bacteria	Eubacteria	Deinococcota	Bacteria	322119.0	854.0	321315.0	341068	9509	2141846.0	13697.0	2128545.0	148945.01574746758	150393.16552170418	62349.41958093013	150955.22998104338
GCA_027937875.1	150819	68.0	viral	Virus	Peploviricota	Virus	16688.0	496.0	12474.0	22459	512	134590.0	1809.0	120819.0	148913.5984192973	123991.38123188943	274184.6323935876	103245.35048295384
GCA_027937715.1	151422	68.0	viral	Virus	Peploviricota	Virus	16995.0	492.0	11872.0	22516	513	135390.0	1683.0	114450.0	148697.01892723647	125526.25747839574	292335.11586452764	103730.8868501529
GCA_027937885.1	150817	68.0	viral	Virus	Peploviricota	Virus	16900.0	484.0	12397.0	22411	514	134904.0	1809.0	116853.0	148597.3066696725	125274.26910988554	267551.133222775	106090.55822272427
GCA_019974155.1	2170470	69.0	bacteria	Eubacteria	Deinococcota	Bacteria	307910.0	794.0	307186.0	322115	8959	2046535.0	13617.0	2033244.0	148407.94850884832	150454.30447072737	58309.46610854079	151081.71965587998
GCA_027937805.1	151140	68.0	viral	Virus	Peploviricota	Virus	16740.0	616.0	12484.0	22413	513	135113.0	2195.0	120960.0	148292.9734021437	123896.29421299208	280637.8132118451	103207.67195767196
GCA_027937815.1	151117	68.0	viral	Virus	Peploviricota	Virus	16911.0	478.0	12773.0	22407	508	134858.0	1809.0	120404.0	148275.83925038215	125398.56738198698	264234.38363736874	106084.5154646025
GCA_027937905.1	150722	68.0	viral	Virus	Peploviricota	Virus	16865.0	482.0	11298.0	22250	514	134799.0	1809.0	111083.0	147622.77570626716	125112.20409646956	266445.5500276396	101707.73205621022
GCA_027937915.1	150722	68.0	viral	Virus	Peploviricota	Virus	16720.0	484.0	12647.0	22228	510	134715.0	1809.0	120996.0	147476.81161343402	124113.87002189808	267551.133222775	104524.116499719
GCA_027938005.1	150357	68.0	viral	Virus	Peploviricota	Virus	16860.0	484.0	12726.0	22169	509	134591.0	1809.0	120434.0	147442.42037284595	125268.40576264386	267551.133222775	105667.83466462958
GCA_027938065.1	150283	68.0	viral	Virus	Peploviricota	Virus	16652.0	496.0	12509.0	22149	516	134452.0	1809.0	120846.0	147381.9394076509	123850.89102430608	274184.6323935876	103511.90771726
GCF_016865275.1	2166214	69.0	bacteria	Eubacteria	Deinococcota	Bacteria	297864.0	730.0	301646.0	318850	8934	2021359.0	13695.0	2039897.0	147192.2903277331	147358.2871721451	53304.125593282224	147873.15241897016
GCF_016865295.1	2152244	69.0	bacteria	Eubacteria	Deinococcota	Bacteria	291497.0	730.0	300159.0	316467	8869	1998000.0	13695.0	2026542.0	147040.48425736115	145894.3943943944	53304.125593282224	148113.88068937135
GCA_002355995.1	2140665	68.5	bacteria	Eubacteria	Deinococcota	Bacteria	293860.0	656.0	293258.0	314615	8770	1988755.0	12614.0	1978087.0	146970.68434341665	147760.78501373978	52005.70794355478	148253.33769444923
GCA_027937975.1	150377	68.0	viral	Virus	Peploviricota	Virus	16712.0	490.0	12551.0	22097	517	134580.0	1809.0	118366.0	146944.01404470098	124178.92703224848	270867.8828081813	106035.5169558826
GCA_027938265.1	149598	68.0	viral	Virus	Peploviricota	Virus	16341.0	464.0	12314.0	21965	506	133112.0	1485.0	119559.0	146826.82923568497	122761.28373099344	312457.91245791246	102995.17393086258
GCA_027937955.1	150444	68.0	viral	Virus	Peploviricota	Virus	16603.0	496.0	12474.0	22084	512	134505.0	1809.0	120819.0	146792.16186753873	123437.79041671313	274184.6323935876	103245.35048295384
GCA_027937835.1	151060	68.0	viral	Virus	Peploviricota	Virus	16572.0	484.0	12557.0	22170	513	134662.0	1809.0	120993.0	146762.87567853832	123063.67052323595	267551.133222775	103782.8634714405
GCF_007182855.1	2169490	69.0	bacteria	Eubacteria	Deinococcota	Bacteria	300105.0	730.0	302550.0	317905	8910	2033244.0	13618.0	2044075.0	146534.4389695274	147599.10763292553	53605.52210309884	148013.15998679108
GCA_027937945.1	150499	68.0	viral	Virus	Peploviricota	Virus	16600.0	484.0	12746.0	22041	509	134528.0	1809.0	120939.0	146452.8003508329	123394.38629876309	267551.133222775	105391.97446646656
GCA_027938085.1	150184	68.0	viral	Virus	Peploviricota	Virus	16614.0	496.0	12665.0	21990	503	134493.0	1809.0	120942.0	146420.39098705587	123530.59267025051	274184.6323935876	104719.61766797309
GCF_022846295.1	2375658	69.0	bacteria	Eubacteria	Deinococcota	Bacteria	322020.0	848.0	329778.0	347772	9700	2185791.0	13921.0	2225572.0	146389.75812174985	147324.24097271878	60915.16414050715	148176.7383845591
GCA_027937985.1	150373	68.0	viral	Virus	Peploviricota	Virus	16566.0	496.0	12474.0	22013	512	134468.0	1809.0	120819.0	146389.31191104787	123196.59695987149	274184.6323935876	103245.35048295384
GCA_027937355.1	152526	68.0	viral	Virus	Peploviricota	Virus	16888.0	484.0	12246.0	22307	522	136763.0	1679.0	115482.0	146250.4753287964	123483.69076431492	288266.8254913639	106042.50012989038
GCA_027937795.1	151177	68.0	viral	Virus	Peploviricota	Virus	16703.0	474.0	12720.0	22098	505	135474.0	1681.0	120927.0	146173.02896604643	123293.03039697655	281975.0148720999	105187.42712545586
GCF_000236585.1	2263488	68.5	bacteria	Eubacteria	Deinococcota	Bacteria	309379.0	663.0	315521.0	330310	9189	2126951.0	13706.0	2138703.0	145929.64486668364	145456.57140197398	48372.975339267476	147529.1333111704
GCA_027938055.1	150302	68.0	viral	Virus	Peploviricota	Virus	16485.0	484.0	12388.0	21905	509	134476.0	1809.0	120852.0	145739.91031390135	122586.93000981589	267551.133222775	102505.54397113826
GCA_027937575.1	151678	68.0	viral	Virus	Peploviricota	Virus	16650.0	484.0	12584.0	22035	508	135666.0	1809.0	120930.0	145274.85858199606	122727.87581265756	267551.133222775	104060.20011576946
GCF_019974375.1	2352068	69.0	bacteria	Eubacteria	Deinococcota	Bacteria	318984.0	758.0	325865.0	341689	9543	2188252.0	13617.0	2215431.0	145271.73534098503	145771.14518803137	55665.71197767497	147088.7606068526
GCF_000091545.1	2116056	69.0	bacteria	Eubacteria	Deinococcota	Bacteria	288570.0	730.0	292440.0	307367	8630	1973386.0	13700.0	1990700.0	145254.66244749667	146230.89451328834	53284.67153284672	146903.09941226704
GCF_019973715.1	2116070	69.0	bacteria	Eubacteria	Deinococcota	Bacteria	289469.0	730.0	292740.0	307361	8627	1981763.0	13700.0	1991875.0	145250.86599214582	146066.40652792488	53284.67153284672	146967.05365547535
GCA_027937655.1	151565	68.0	viral	Virus	Peploviricota	Virus	16731.0	484.0	12649.0	22007	506	135828.0	1679.0	119001.0	145198.4297166232	123177.84256559766	288266.8254913639	106293.22442668548
GCA_027938105.1	150135	68.0	viral	Virus	Peploviricota	Virus	16660.0	484.0	12479.0	21794	506	134621.0	1809.0	117205.0	145162.68691510972	123754.83765534352	267551.133222775	106471.56691267437
GCA_027938115.1	150131	68.0	viral	Virus	Peploviricota	Virus	16477.0	496.0	12474.0	21773	514	134383.0	1809.0	120819.0	145026.67670234662	122612.2351785568	274184.6323935876	103245.35048295384
GCA_027938165.1	149990	68.0	viral	Virus	Peploviricota	Virus	16430.0	484.0	12604.0	21717	503	134421.0	1679.0	120329.0	144789.65264350956	122227.9256961338	288266.8254913639	104746.15429364493
GCA_019974395.1	2153904	69.0	bacteria	Eubacteria	Deinococcota	Bacteria	298837.0	795.0	298072.0	311863	8714	2051178.0	13425.0	2037975.0	144789.6470780499	145690.4276469424	59217.877094972064	146258.90896600793
GCF_019884805.1	2194207	69.0	bacteria	Eubacteria	Deinococcota	Bacteria	296958.0	730.0	301617.0	317684	8919	2041822.0	13700.0	2060701.0	144783.05829851056	145437.75118497107	53284.67153284672	146366.21227436684
GCF_030295035.1	2197308	69.0	bacteria	Eubacteria	Deinococcota	Bacteria	298898.0	730.0	301633.0	318046	8925	2052918.0	13700.0	2060437.0	144743.47701824232	145596.65802530837	53284.67153284672	146392.73125070072
GCA_900230325.1	142922	73.5	viral	Virus	Peploviricota	Virus	12513.0	10571.0	5822.0	20680	391	125295.0	107932.0	105396.0	144694.30878381216	99868.31078654376	97941.29637178965	55239.28801852063
GCF_031298055.1	2143732	69.0	bacteria	Eubacteria	Deinococcota	Bacteria	291954.0	725.0	295502.0	309462	8656	2008442.0	13574.0	2022099.0	144356.66398598332	145363.42099995917	53410.932665389715	146136.26731431053
GCA_027938155.1	150049	68.0	viral	Virus	Peploviricota	Virus	16329.0	484.0	12280.0	21660	507	134324.0	1809.0	120744.0	144352.8447373858	121564.27741877848	267551.133222775	101702.77612138077
GCA_022846315.1	2257973	69.0	bacteria	Eubacteria	Deinococcota	Bacteria	311261.0	887.0	310490.0	325699	9142	2142416.0	13656.0	2129075.0	144243.97457365523	145285.04268078654	64953.13415348565	145833.28440754788
GCF_022846335.1	2314654	69.0	bacteria	Eubacteria	Deinococcota	Bacteria	310305.0	801.0	317080.0	333764	9340	2136669.0	14043.0	2168516.0	144196.0655890686	145228.39054621937	57039.09421063875	146219.81115195827
GCF_000008125.1	2127482	69.0	bacteria	Eubacteria	Deinococcota	Bacteria	286780.0	725.0	292198.0	306384	8579	1976379.0	13574.0	2005470.0	144012.49928319018	145103.74781355195	53410.932665389715	145700.50910759074
GCF_007165405.1	2144289	69.0	bacteria	Eubacteria	Deinococcota	Bacteria	291553.0	758.0	293456.0	307297	8622	2021751.0	13660.0	2028228.0	143309.5072539196	144208.16411120855	55490.48316251831	144685.90316276078
GCA_007165645.1	2147632	69.0	bacteria	Eubacteria	Deinococcota	Bacteria	294988.0	795.0	294223.0	307622	8630	2045459.0	13458.0	2032223.0	143237.76140418844	144216.0414850652	59072.67053053945	144778.89483585214
GCA_019974315.1	2201218	69.0	bacteria	Eubacteria	Deinococcota	Bacteria	301023.0	746.0	300307.0	314965	8818	2092567.0	13466.0	2079323.0	143086.69109556617	143853.45845557156	55398.782117926625	144425.3730661374
GCF_016629545.1	2462681	69.0	bacteria	Eubacteria	Deinococcota	Bacteria	312275.0	786.0	331756.0	351633	9869	2211830.0	14049.0	2306186.0	142784.63187071326	141183.99696179183	55947.042494127694	143854.8321774566
GCA_027938435.1	148988	68.0	viral	Virus	Peploviricota	Virus	16833.0	484.0	12717.0	21236	498	134512.0	1886.0	119802.0	142534.9692592692	125141.25133817058	256627.783669141	106150.14774377724
GCF_019974355.1	2424205	68.5	bacteria	Eubacteria	Deinococcota	Bacteria	322796.0	910.0	327526.0	343732	9635	2268466.0	14536.0	2288311.0	141791.63890842564	142297.04126048175	62603.19207484866	143130.02035125473
GCF_000258245.1	2311212	68.5	bacteria	Eubacteria	Deinococcota	Bacteria	306165.0	735.0	310606.0	326468	9177	2159439.0	13696.0	2178669.0	141254.02602617154	141779.87894078044	53665.30373831776	142566.8607760059
GCA_900604845.1	2479642	68.5	bacteria	Eubacteria	Deinococcota	Bacteria	325553.0	845.0	324521.0	347025	9627	2323369.0	17956.0	2303481.0	139949.63789127624	140121.09139787953	47059.47872577412	140882.8638048241
GCF_001535545.1	2016098	68.5	bacteria	Eubacteria	Deinococcota	Bacteria	184948.0	719.0	263307.0	279691	7896	1398062.0	13617.0	1882096.0	138728.87131478728	132288.83983685987	52801.645002570316	139900.94022834118
GCF_000214845.1	2303227	68.5	bacteria	Eubacteria	Deinococcota	Bacteria	295299.0	690.0	302042.0	317717	8954	2129981.0	13663.0	2164721.0	137944.28425856418	138639.26485729218	50501.35402181073	139529.29730898348
GCA_027939175.1	141818	73.5	viral	Virus	Peploviricota	Virus	5766.0	237.0	5727.0	19056	374	106459.0	2673.0	106362.0	134369.4030376962	54161.696052001236	88664.42199775533	53844.41811925312
GCA_022846375.1	2423923	66.5	bacteria	Eubacteria	Deinococcota	Bacteria	307380.0	640.0	306767.0	323729	9082	2291112.0	13509.0	2277914.0	133555.81014743456	134161.92661030978	47375.82352505737	134670.14119058053
GCA_001880325.1	2388273	66.5	bacteria	Eubacteria	Deinococcota	Bacteria	296532.0	757.0	281158.0	317735	8943	2223548.0	15486.0	2111844.0	133039.64831491208	133359.837520935	48882.861939816605	133133.88678330407
GCA_027940085.1	135445	67.0	viral	Virus	Peploviricota	Virus	14673.0	239.0	11225.0	17379	422	125647.0	1051.0	113943.0	128310.3842888257	116779.549054096	227402.4738344434	98514.16936538444
GCF_001399775.1	2338641	68.0	bacteria	Eubacteria	Deinococcota	Bacteria	275995.0	629.0	279924.0	297849	8518	2162428.0	14768.0	2172757.0	127359.86412621688	127631.99514619677	42592.091007583964	128833.55110580706
GCA_027940095.1	135353	67.0	viral	Virus	Peploviricota	Virus	14473.0	248.0	10970.0	17167	423	125561.0	1051.0	113874.0	126831.3225417981	115266.68312612994	235965.74690770695	96334.54519907969
GCA_027940055.1	135522	67.0	viral	Virus	Peploviricota	Virus	14626.0	242.0	11106.0	17183	418	125788.0	1051.0	113943.0	126791.22208940246	116275.00238496518	230256.8981921979	97469.78752534161
GCA_027940115.1	135291	67.0	viral	Virus	Peploviricota	Virus	14459.0	248.0	10432.0	17137	423	125515.0	1051.0	110004.0	126667.70147312089	115197.38676652193	235965.74690770695	94832.91516672121
GCA_027940065.1	135496	67.0	viral	Virus	Peploviricota	Virus	14605.0	242.0	11106.0	17125	417	125768.0	1051.0	113943.0	126387.49483379583	116126.51866929585	230256.8981921979	97469.78752534161
GCA_027940075.1	135472	67.0	viral	Virus	Peploviricota	Virus	14524.0	242.0	11208.0	17109	424	125748.0	1051.0	113967.0	126291.77985118698	115500.84295575277	230256.8981921979	98344.25754823766
GCA_003104335.1	8956	54.0	viral	Virus	Artverviricota	Virus	585.0	108.0	585.0	1050	28	3889.0	1130.0	3889.0	117239.8392139348	150424.27359218308	95575.22123893806	150424.27359218308
GCA_003104395.1	8957	54.0	viral	Virus	Artverviricota	Virus	446.0	195.0	639.0	1011	27	4402.0	1461.0	5318.0	112872.613598303	101317.58291685597	133470.22587268995	120157.9541180895
GCA_003109365.1	8960	54.0	viral	Virus	Artverviricota	Virus	884.0	108.0	578.0	1006	27	7248.0	1130.0	3889.0	112276.78571428572	121964.67991169977	95575.22123893806	148624.32501928517
GCA_031106035.1	9160	55.0	viral	Virus	Artverviricota	Virus	699.0	218.0	481.0	995	27	6608.0	1194.0	5414.0	108624.45414847162	105780.87167070217	182579.56448911224	88843.73845585519
GCA_027943455.1	176041	59.5	viral	Virus	Peploviricota	Virus	18240.0	1932.0	6924.0	18649	434	174641.0	34490.0	119801.0	105935.54910503804	104442.82843089537	56016.23659031604	57795.84477592007
GCF_022385295.1	2194874	65.0	bacteria	Eubacteria	Deinococcota	Bacteria	216326.0	685.0	218519.0	231568	6742	2039595.0	13890.0	2064198.0	105504.00615251718	106063.2135301371	49316.054715622755	105861.45321330609
GCA_000860005.1	8855	54.5	viral	Virus	Artverviricota	Virus	825.0	209.0	825.0	912	25	6896.0	2496.0	7130.0	102992.65951439865	119634.57076566125	83733.97435897436	115708.27489481066
GCF_028472205.1	2182439	64.5	bacteria	Eubacteria	Deinococcota	Bacteria	203766.0	573.0	208599.0	220039	6451	2023309.0	13590.0	2060524.0	100822.52012541931	100709.28365365844	42163.355408388525	101235.89921786885
GCF_018771645.1	2424424	64.5	bacteria	Eubacteria	Deinococcota	Bacteria	223186.0	584.0	226695.0	242225	7095	2248737.0	14134.0	2264831.0	99910.3292163417	99249.48982473272	41318.805716711475	100093.56106482117
GCF_000846585.1	171096	61.5	viral	Virus	Peploviricota	Virus	13084.0	8399.0	8399.0	17080	434	136922.0	120526.0	119937.0	99826.99770888858	95558.05495099399	69686.20878482651	70028.43159325313
GCA_000187005.1	2355186	64.5	bacteria	Eubacteria	Deinococcota	Bacteria	219643.0	922.0	218721.0	230478	6802	2221302.0	14019.0	2207340.0	97859.78687033635	98880.29633071055	65767.88643983165	99088.04262143576
GCF_026427635.1	2394514	65.0	bacteria	Eubacteria	Deinococcota	Bacteria	220901.0	643.0	221065.0	232985	6884	2254382.0	14044.0	2253102.0	97299.49375948522	97987.38634357443	45784.676730276275	98115.84207017702
GCA_027935575.1	166182	59.5	viral	Virus	Peploviricota	Virus	11471.0	294.0	5336.0	15953	397	128403.0	7100.0	98605.0	95997.15974052544	89335.91894270384	41408.45070422535	54114.902895390696
GCF_002402265.1	171823	59.0	viral	Virus	Peploviricota	Virus	15824.0	1966.0	10082.0	16222	400	170328.0	27877.0	133258.0	94411.10910646421	92903.10459818703	70524.08795781469	75657.74662684418
GCA_027933785.1	171705	59.0	viral	Virus	Peploviricota	Virus	13989.0	0.0	6081.0	16209	394	149897.0	1295.0	115571.0	94400.27954922688	93324.08253667518	0.0	52617.00599631396
GCA_027934175.1	171322	59.5	viral	Virus	Peploviricota	Virus	14697.0	0.0	7026.0	16122	400	155200.0	1296.0	121450.0	94103.50100979442	94697.1649484536	0.0	57850.96747632771
GCA_027934165.1	171323	59.5	viral	Virus	Peploviricota	Virus	15654.0	1524.0	7003.0	16076	400	169940.0	26198.0	121450.0	93834.45305067037	92114.86406967165	58172.379570959616	57661.58913132977
GCA_027933995.1	171410	59.0	viral	Virus	Peploviricota	Virus	2158.0	194.0	4767.0	16078	394	21058.0	7329.0	95213.0	93798.49483694066	102478.86788868839	26470.18692863965	50066.692573493114
GCA_027933845.1	171658	59.0	viral	Virus	Peploviricota	Virus	1682.0	207.0	4626.0	16079	394	17346.0	7636.0	93327.0	93668.8065805264	96967.60059956186	27108.43373493976	49567.64923334083
GCA_027934265.1	171152	59.0	viral	Virus	Peploviricota	Virus	2289.0	224.0	5312.0	16008	397	20121.0	7402.0	97991.0	93530.89651304104	113761.74146414195	30262.09132666847	54209.06001571573
GCA_027933865.1	171643	59.0	viral	Virus	Peploviricota	Virus	1324.0	230.0	4292.0	16029	392	14709.0	8214.0	91593.0	93385.69006600909	90012.91726154056	28000.97394691989	46859.47616084198
GCA_027933765.1	171734	59.0	viral	Virus	Peploviricota	Virus	2253.0	180.0	5273.0	15983	398	20121.0	7095.0	97991.0	93068.34988994608	111972.56597584614	25369.97885835095	53811.0642814136
GCA_027933915.1	171572	59.5	viral	Virus	Peploviricota	Virus	1131.0	636.0	4093.0	15928	389	11622.0	9612.0	89198.0	92835.66083043854	97315.43624161073	66167.290886392	45886.679073521824
GCA_027933805.1	171687	59.0	viral	Virus	Peploviricota	Virus	15594.0	1685.0	6087.0	15932	382	170223.0	26507.0	115568.0	92796.77552755887	91609.24199432509	63568.11408307239	52670.28935345424
GCA_027933815.1	171685	59.0	viral	Virus	Peploviricota	Virus	13639.0	0.0	5895.0	15928	384	149876.0	1295.0	115568.0	92774.55805690654	91001.89489978382	0.0	51008.92980755919
GCA_027933795.1	171693	59.0	viral	Virus	Peploviricota	Virus	13350.0	0.0	6022.0	15913	386	147518.0	1295.0	115568.0	92682.87000634854	90497.43082200139	0.0	52107.84992385435
GCA_027933745.1	171762	59.0	viral	Virus	Peploviricota	Virus	577.0	180.0	3793.0	15892	388	7896.0	7467.0	87757.0	92523.37536824211	73074.97467071936	24106.066693451183	43221.62334628576
GCA_027933965.1	171443	59.0	viral	Virus	Peploviricota	Virus	324.0	570.0	3442.0	15812	400	6339.0	10498.0	82880.0	92228.904067241	51112.162801703744	54296.05639169366	41529.92277992278
GCA_027933855.1	171657	59.0	viral	Virus	Peploviricota	Virus	851.0	197.0	6159.0	15824	393	8712.0	6041.0	101417.0	92183.83171091188	97681.3590449954	32610.494951167024	60729.463502174185
GCA_027933825.1	171667	59.0	viral	Virus	Peploviricota	Virus	13379.0	0.0	5785.0	15679	373	149876.0	1295.0	115550.0	91333.80323533351	89267.1274920601	0.0	50064.90696668109
GCA_027934275.1	171116	59.0	viral	Virus	Peploviricota	Virus	1972.0	445.0	5158.0	15622	397	18561.0	9506.0	97154.0	91294.79417471189	106244.27563170088	46812.539448769196	53090.96897708792
GCA_027933885.1	171632	59.0	viral	Virus	Peploviricota	Virus	2306.0	480.0	5548.0	15633	390	21288.0	9727.0	99803.0	91084.41316304653	108323.93836903421	49347.17795826051	55589.51133733455
GCA_027934575.1	170390	59.0	viral	Virus	Peploviricota	Virus	13652.0	1017.0	9508.0	15083	393	152118.0	22684.0	130713.0	88520.4530782323	89746.11814512417	44833.36272262388	72739.51328483013
GCA_027934825.1	169864	59.0	viral	Virus	Peploviricota	Virus	27.0	169.0	4424.0	14945	373	783.0	6791.0	89890.0	87982.15042622334	34482.75862068965	24885.878368428803	49215.7080876627
GCA_027934815.1	169907	59.0	viral	Virus	Peploviricota	Virus	204.0	254.0	5087.0	14847	382	3783.0	7792.0	97725.0	87383.09781233262	53925.45598731166	32597.53593429158	52054.23381939115
GCA_027935685.1	164674	59.0	viral	Virus	Peploviricota	Virus	13627.0	8034.0	6685.0	14052	360	163351.0	131693.0	119080.0	85332.2321677982	83421.5890934246	61005.520414904364	56138.73026536782
GCA_000147075.1	2472645	61.5	bacteria	Eubacteria	Spirochaetota	Bacteria	195608.0	204.0	195404.0	204680	4893	2326152.0	12441.0	2313733.0	82777.75418630656	84090.80747947683	16397.395707740536	84453.99706880613
GCA_000847945.1	135301	72.0	viral	Virus	Peploviricota	Virus	5181.0	50.0	4594.0	10793	234	115689.0	815.0	114897.0	79770.28994612013	44783.86017685346	61349.69325153374	39983.637518821204
GCA_027940205.1	134960	72.5	viral	Virus	Peploviricota	Virus	5602.0	46.0	5556.0	10628	243	114312.0	90.0	114222.0	78749.25903971547	49006.22856742949	511111.11111111107	48642.11798077428
GCA_900465355.1	1324338	68.0	bacteria	Eubacteria	Candidatus Bipolaricaulota	Bacteria	94678.0	412.0	94558.0	103595	3045	1248931.0	9218.0	1242341.0	78223.98813595925	75807.23034338967	44695.161640269034	76112.75809137749
GCA_027940215.1	134951	72.5	viral	Virus	Peploviricota	Virus	5919.0	0.0	4266.0	10544	243	118346.0	862.0	113452.0	78132.06274870138	50014.36465955757	0.0	37601.80516870571
GCA_027940435.1	134878	72.0	viral	Virus	Peploviricota	Virus	5498.0	92.0	5406.0	10507	238	113022.0	180.0	112842.0	77900.02817360875	48645.39647148343	511111.11111111107	47907.69394374435
GCA_027940265.1	134901	72.0	viral	Virus	Peploviricota	Virus	5436.0	92.0	5344.0	10497	237	113328.0	180.0	113148.0	77812.61814219315	47966.96315120712	511111.11111111107	47230.176406122955
GCA_027940315.1	134892	72.0	viral	Virus	Peploviricota	Virus	5471.0	92.0	5379.0	10496	238	113469.0	180.0	113289.0	77810.39646532042	48215.81224827927	511111.11111111107	47480.33789688319
GCA_027940415.1	134883	72.0	viral	Virus	Peploviricota	Virus	5329.0	92.0	5237.0	10482	238	112989.0	180.0	112809.0	77711.79466648874	47163.883209869986	511111.11111111107	46423.60095382461
GCA_027940425.1	134883	72.0	viral	Virus	Peploviricota	Virus	5378.0	92.0	5286.0	10482	237	112734.0	180.0	112554.0	77711.79466648874	47705.21759185339	511111.11111111107	46964.12388720081
GCA_027940345.1	134889	72.0	viral	Virus	Peploviricota	Virus	5378.0	92.0	5286.0	10482	237	112740.0	180.0	112560.0	77708.33796677268	47702.67872982083	511111.11111111107	46961.62046908316
GCA_027940375.1	134885	72.0	viral	Virus	Peploviricota	Virus	5232.0	46.0	5186.0	10479	237	112617.0	90.0	112527.0	77688.40123067798	46458.349982684675	511111.11111111107	46086.71696570601
GCA_027940325.1	134890	72.0	viral	Virus	Peploviricota	Virus	5407.0	92.0	5315.0	10478	237	112875.0	180.0	112695.0	77678.10808807176	47902.547065337756	511111.11111111107	47162.695771773375
GCA_027940275.1	134896	72.0	viral	Virus	Peploviricota	Virus	5441.0	92.0	5349.0	10477	237	113472.0	180.0	113292.0	77667.23994781164	47950.15510434292	511111.11111111107	47214.27814850122
GCA_027940305.1	134896	72.0	viral	Virus	Peploviricota	Virus	5425.0	92.0	5333.0	10476	237	113337.0	180.0	113157.0	77659.82682955758	47866.09844975604	511111.11111111107	47129.20985886865
GCA_027940395.1	134884	72.0	viral	Virus	Peploviricota	Virus	5320.0	92.0	5228.0	10474	238	112989.0	180.0	112809.0	77651.90830639661	47084.2294382639	511111.11111111107	46343.820085276886
GCA_027940405.1	134884	72.0	viral	Virus	Peploviricota	Virus	5241.0	92.0	5149.0	10470	237	112395.0	180.0	112215.0	77622.25319533821	46630.18817563059	511111.11111111107	45885.131221316224
GCA_027940255.1	134913	72.0	viral	Virus	Peploviricota	Virus	5463.0	92.0	5371.0	10471	238	113490.0	180.0	113310.0	77612.98021688052	48136.39968279144	511111.11111111107	47400.93548671785
GCA_027940285.1	134896	72.0	viral	Virus	Peploviricota	Virus	5441.0	92.0	5349.0	10459	237	113472.0	180.0	113292.0	77533.80381923853	47950.15510434292	511111.11111111107	47214.27814850122
GCA_027940365.1	134885	72.0	viral	Virus	Peploviricota	Virus	5279.0	92.0	5187.0	10448	237	112554.0	180.0	112374.0	77458.57582384995	46901.93151731614	511111.11111111107	46158.36403438517
GCA_027940385.1	134884	72.0	viral	Virus	Peploviricota	Virus	5290.0	92.0	5198.0	10444	237	112989.0	180.0	112809.0	77429.49497345867	46818.716866243616	511111.11111111107	46077.88385678448
GCA_027940295.1	134896	72.0	viral	Virus	Peploviricota	Virus	5425.0	92.0	5333.0	10440	237	113337.0	180.0	113157.0	77392.95457241134	47866.09844975604	511111.11111111107	47129.20985886865
GCA_027940225.1	134931	72.0	viral	Virus	Peploviricota	Virus	5953.0	10.0	4486.0	10370	235	119128.0	787.0	114402.0	76854.0957971111	49971.45927070043	12706.480304955527	39212.60117830108
GCA_027940135.1	135192	72.0	viral	Virus	Peploviricota	Virus	5789.0	10.0	4517.0	10332	237	119208.0	788.0	114738.0	76424.64051127285	48562.17703509832	12690.355329949238	39367.95133260123
GCA_027940525.1	134754	72.0	viral	Virus	Peploviricota	Virus	5799.0	10.0	4508.0	10294	235	118933.0	787.0	114387.0	76391.05332680292	48758.54472686302	12706.480304955527	39410.07282296065
GCA_027940235.1	134930	72.5	viral	Virus	Peploviricota	Virus	5630.0	10.0	4229.0	10281	238	118320.0	862.0	113800.0	76195.0641073149	47582.82623394185	11600.92807424594	37161.68717047451
GCA_027940445.1	134823	72.0	viral	Virus	Peploviricota	Virus	5845.0	10.0	4486.0	10270	233	119020.0	787.0	114402.0	76173.94658181467	49109.39337926399	12706.480304955527	39212.60117830108
GCA_027940835.1	133737	72.0	viral	Virus	Peploviricota	Virus	5424.0	10.0	4326.0	10186	231	117660.0	787.0	113433.0	76164.41224193753	46098.92911779704	12706.480304955527	38137.050064795956
GCA_027940125.1	135240	72.5	viral	Virus	Peploviricota	Virus	5774.0	143.0	4125.0	10292	231	118605.0	1401.0	113809.0	76101.74504584442	48682.60191391594	102069.95003568879	36244.936692177245
GCA_027940865.1	133636	72.0	viral	Virus	Peploviricota	Virus	4327.0	127.0	4289.0	10128	233	113243.0	967.0	113099.0	75787.96132778592	38209.86727656456	131334.0227507756	37922.528050645895
GCA_027940845.1	133709	72.0	viral	Virus	Peploviricota	Virus	5406.0	10.0	4326.0	10128	231	117615.0	787.0	113406.0	75746.58399958117	45963.525060579006	12706.480304955527	38146.1298344003
GCA_027940495.1	134766	72.0	viral	Virus	Peploviricota	Virus	5679.0	64.0	4428.0	10162	235	119009.0	806.0	114432.0	75404.77568526185	47719.08006957457	79404.46650124069	38695.46979865772
GCA_027940535.1	134745	72.0	viral	Virus	Peploviricota	Virus	5651.0	10.0	4436.0	10126	232	118888.0	787.0	114378.0	75149.35619132436	47532.13108135388	12706.480304955527	38783.68217664236
GCA_027940355.1	134888	72.0	viral	Virus	Peploviricota	Virus	5720.0	10.0	4389.0	10123	235	119151.0	787.0	113841.0	75047.44677065418	48006.311319250366	12706.480304955527	38553.772366722005
GCA_027940585.1	134650	72.0	viral	Virus	Peploviricota	Virus	5729.0	10.0	4408.0	10074	233	118938.0	787.0	114357.0	74816.19012253992	48167.95305116952	12706.480304955527	38545.95695934661
GCA_027940245.1	134927	72.5	viral	Virus	Peploviricota	Virus	5740.0	48.0	4170.0	10083	233	118523.0	945.0	113806.0	74729.29806487953	48429.41876260304	50793.65079365079	36641.301864576555
GCA_027940555.1	134727	72.0	viral	Virus	Peploviricota	Virus	5566.0	10.0	4379.0	10061	235	118883.0	787.0	114450.0	74676.93929204985	46819.14150887848	12706.480304955527	38261.24945391
GCA_027940515.1	134755	72.0	viral	Virus	Peploviricota	Virus	5736.0	10.0	4483.0	10042	236	119095.0	787.0	114495.0	74520.42595822048	48163.23103404845	12706.480304955527	39154.54823354732
GCA_027940665.1	134519	72.0	viral	Virus	Peploviricota	Virus	5623.0	10.0	4402.0	10013	234	118467.0	787.0	114345.0	74435.58159070465	47464.69480952502	12706.480304955527	38497.52940662031
GCA_027940615.1	134631	72.0	viral	Virus	Peploviricota	Virus	5651.0	10.0	4436.0	10012	232	118888.0	787.0	114378.0	74366.23066010058	47532.13108135388	12706.480304955527	38783.68217664236
GCA_027940895.1	133554	72.0	viral	Virus	Peploviricota	Virus	5388.0	6.0	4326.0	9912	231	117651.0	787.0	113460.0	74217.17058268565	45796.46581839508	7623.888182973316	38127.97461660497
GCA_027940875.1	133582	72.0	viral	Virus	Peploviricota	Virus	5370.0	10.0	4326.0	9890	231	117687.0	787.0	113514.0	74036.92114207004	45629.508781768585	12706.480304955527	38109.83667212855
GCA_027940705.1	134430	72.0	viral	Virus	Peploviricota	Virus	5630.0	10.0	4398.0	9946	233	118834.0	788.0	114429.0	73986.46135535222	47377.01331268829	12690.355329949238	38434.3129801012
GCA_027940885.1	133563	72.0	viral	Virus	Peploviricota	Virus	5370.0	6.0	4326.0	9880	231	117678.0	787.0	113505.0	73972.5822271138	45632.99852138888	7623.888182973316	38112.85846438483
GCF_000195335.1	2269167	68.0	bacteria	Eubacteria	Deinococcota	Bacteria	144369.0	869.0	148201.0	167841	4803	2077862.0	15445.0	2088942.0	73965.90907588556	69479.59007864815	56264.163159598575	70945.48340738995
GCA_027940915.1	133441	72.0	viral	Virus	Peploviricota	Virus	5355.0	10.0	4286.0	9856	231	117579.0	787.0	113379.0	73860.3577611079	45543.847115556346	12706.480304955527	37802.414909286555
GCA_027940775.1	134208	72.0	viral	Virus	Peploviricota	Virus	5576.0	10.0	4358.0	9895	232	118950.0	787.0	114477.0	73728.83881735813	46876.83900798655	12706.480304955527	38068.78237549901
GCA_027940685.1	134492	72.0	viral	Virus	Peploviricota	Virus	5630.0	10.0	4412.0	9908	232	118802.0	787.0	114333.0	73669.80935669036	47389.774582919476	12706.480304955527	38589.03378727051
GCA_027940645.1	134549	72.0	viral	Virus	Peploviricota	Virus	5581.0	10.0	4373.0	9862	232	118823.0	787.0	114155.0	73296.71718110131	46969.021149104134	12706.480304955527	38307.56427664141
GCF_000014185.1	3225748	70.0	bacteria	Eubacteria	Actinomycetota	Bacteria	219754.0	295.0	220228.0	236423	7061	2978929.0	9306.0	2989170.0	73292.45805934003	73769.46546896553	31699.978508489145	73675.30117055905
GCA_027940725.1	134339	72.0	viral	Virus	Peploviricota	Virus	5548.0	10.0	4368.0	9795	232	118693.0	791.0	114255.0	72912.55703853683	46742.43636945734	12642.225031605562	38230.274386241304
GCF_000024905.1	1848474	63.5	bacteria	Eubacteria	Synergistota	Bacteria	126959.0	636.0	126526.0	134756	4165	1733131.0	18574.0	1717734.0	72901.21473171924	73254.12793377996	34241.4127274685	73658.66892079914
GCF_029167585.1	7337058	73.0	bacteria	Eubacteria	Actinomycetota	Bacteria	315692.0	914.0	318827.0	530479	13228	6130227.0	34481.0	6178368.0	72301.32295533169	51497.60359608217	26507.35187494562	51603.75684970529
GCA_002288075.1	7232701	73.0	bacteria	Eubacteria	Actinomycetota	Bacteria	294908.0	941.0	315806.0	517545	13118	5822673.0	34627.0	6097969.0	71556.25540168189	50648.21603411354	27175.325612960984	51788.71850611245
GCF_025997855.1	4818874	69.5	bacteria	Eubacteria	Deinococcota	Bacteria	274040.0	462.0	274961.0	343744	9887	4196865.0	23826.0	4219725.0	71332.84663595686	65296.35811492626	19390.58171745152	65160.88133705396
GCA_000184345.2	2560222	60.5	bacteria	Eubacteria	Spirochaetota	Bacteria	173025.0	303.0	172722.0	181842	4502	2392062.0	13264.0	2378818.0	71025.87197516464	72332.99136895282	22843.787696019303	72608.32901045814
GCF_000184345.1	2560222	60.5	bacteria	Eubacteria	Spirochaetota	Bacteria	174633.0	304.0	174701.0	181842	4502	2404914.0	13601.0	2397693.0	71025.87197516464	72615.07064285874	22351.297698698625	72862.12204815212
GCF_002953415.1	3567228	69.5	bacteria	Eubacteria	Deinococcota	Bacteria	196908.0	191.0	199319.0	247929	7060	3176865.0	18122.0	3211086.0	69501.8653139076	61981.85947467078	10539.675532501931	62072.14630813376
GCF_000853485.1	3392	57.5	viral	Virus	Artverviricota	Virus	235.0	235.0	235.0	235	7	3370.0	3370.0	2628.0	69280.66037735848	69732.93768545995	69732.93768545995	89421.61339421613
GCF_014489635.1	9947447	71.5	bacteria	Eubacteria	Actinomycetota	Bacteria	508608.0	958.0	517661.0	687332	17265	8633621.0	34914.0	8731911.0	69096.32190048361	58910.1606382768	27438.84974508793	59283.81542138943
GCA_000853665.1	8419	54.0	viral	Virus	Artverviricota	Virus	517.0	558.0	510.0	558	16	7550.0	8419.0	6671.0	66278.65542225918	68476.82119205297	66278.65542225918	76450.30730025483
GCA_902809825.1	2570337	70.5	bacteria	Eubacteria	Bacillota	Bacteria	148866.0	1336.0	148272.0	169760	5198	2314096.0	29520.0	2299078.0	66045.81422591668	64330.088293657645	45257.45257452574	64491.93981239436
GCF_003308195.1	47921	71.0	viral	Virus	Uroviricota	Virus	2557.0	0.0	2557.0	3147	90	44078.0	72.0	44006.0	65670.58283424804	58010.79903806888	0.0	58105.71285733763
GCA_016626125.1	3281265	71.5	bacteria	Eubacteria	Actinomycetota	Bacteria	155378.0	1472.0	158806.0	214583	6311	2636288.0	19267.0	2700019.0	65396.42485443877	58938.17367449991	76400.06228265948	58816.6231422816
GCF_018906035.1	3277367	62.5	bacteria	Eubacteria	Pseudomonadota	Bacteria	163043.0	348.0	162866.0	213052	6139	2916328.0	18656.0	2902542.0	65007.06207147385	55906.948738276355	18653.51629502573	56111.505018704294
GCF_018905915.1	3277463	62.5	bacteria	Eubacteria	Pseudomonadota	Bacteria	162912.0	348.0	162691.0	213032	6138	2914926.0	18656.0	2901562.0	64999.05567202437	55888.897351081985	18653.51629502573	56070.144287800846
GCF_003268535.2	10171198	71.0	bacteria	Eubacteria	Actinomycetota	Bacteria	457079.0	784.0	500532.0	659496	17029	8567156.0	34869.0	8978288.0	64839.5597057495	53352.477765083306	22484.154980068255	55749.15841416537
GCF_002999235.1	3249416	71.5	bacteria	Eubacteria	Actinomycetota	Bacteria	156861.0	1566.0	158517.0	208895	6144	2672034.0	19230.0	2703798.0	64286.93648335578	58704.71708069583	81435.2574102964	58627.530606946224
GCA_022206215.1	3162419	51.5	bacteria	Eubacteria	Cyanobacteriota	Bacteria	190726.0	134.0	191638.0	201053	5860	2642827.0	10304.0	2673825.0	63575.69948827148	72167.41769325043	13004.658385093167	71671.85586192066
GCF_023376055.1	6125725	74.5	bacteria	Eubacteria	Actinomycetota	Bacteria	212257.0	771.0	218115.0	388522	9776	5005575.0	34374.0	5112218.0	63424.65585706182	42404.11940686135	22429.7434107174	42665.4340640403
GCF_001750785.1	6543262	74.5	bacteria	Eubacteria	Actinomycetota	Bacteria	230199.0	635.0	233196.0	409445	10390	5423300.0	34372.0	5472269.0	62575.058128499215	42446.29653531982	18474.33957872687	42614.13318680057
GCF_008704425.1	6725579	74.5	bacteria	Eubacteria	Actinomycetota	Bacteria	239446.0	753.0	241877.0	418158	10637	5599124.0	34366.0	5644035.0	62174.27525570661	42764.903938544674	21911.191293720538	42855.33310831701
GCF_030408615.1	2652582	72.5	bacteria	Eubacteria	Actinomycetota	Bacteria	100538.0	582.0	100514.0	162538	4401	2282485.0	18991.0	2284596.0	61275.39129798815	44047.60600836369	30646.09551893002	43996.40023881684
GCF_001704195.1	7070328	73.0	bacteria	Eubacteria	Actinomycetota	Bacteria	311053.0	582.0	318548.0	431098	11950	6087620.0	39268.0	6170421.0	60972.84312693838	51095.99482227866	14821.22848120607	51625.00257275801
GCA_016128075.1	2652195	72.5	bacteria	Eubacteria	Actinomycetota	Bacteria	89726.0	582.0	94930.0	161016	4370	2159459.0	18989.0	2251020.0	60710.46812168789	41550.221606430125	30649.32329243246	42171.99314088724
GCF_022695635.1	6984675	73.0	bacteria	Eubacteria	Actinomycetota	Bacteria	303345.0	692.0	309441.0	421543	11676	5997692.0	39325.0	6092325.0	60352.557563523	50576.9552687934	17596.948506039418	50791.93903805197
GCF_020535385.1	7294712	73.0	bacteria	Eubacteria	Actinomycetota	Bacteria	325050.0	656.0	329029.0	439548	12247	6319910.0	39310.0	6362312.0	60255.70303529461	51432.69445292734	16687.86568303231	51715.31983970607
GCF_023168385.1	7000089	73.0	bacteria	Eubacteria	Actinomycetota	Bacteria	307860.0	660.0	311398.0	421651	11741	6088400.0	39389.0	6111880.0	60235.09129669637	50565.00886932528	16755.947091827667	50949.62597433195
GCF_030345275.1	6932303	73.5	bacteria	Eubacteria	Actinomycetota	Bacteria	301495.0	205.0	306541.0	416446	11570	5997390.0	10403.0	6071965.0	60073.25415522086	50271.03456670319	19705.854080553687	50484.64541544623
GCF_025957665.1	6795081	73.0	bacteria	Eubacteria	Actinomycetota	Bacteria	295482.0	657.0	299850.0	406889	11368	5855699.0	39282.0	5902292.0	59879.93373441759	50460.585491159974	16725.217656942114	50802.298496922886
GCA_013376795.1	6964413	73.0	bacteria	Eubacteria	Actinomycetota	Bacteria	303546.0	671.0	306744.0	416690	11637	6034814.0	39611.0	6071269.0	59831.3167240369	50299.14757936201	16939.738961399613	50523.869062629245
GCA_006378235.1	7131381	73.0	bacteria	Eubacteria	Actinomycetota	Bacteria	249323.0	657.0	316955.0	426576	11949	5231719.0	39481.0	6232009.0	59816.74517179772	47656.03810143473	16640.915883589576	50859.20126238585
GCF_002910725.2	7179914	73.0	bacteria	Eubacteria	Actinomycetota	Bacteria	312518.0	670.0	316877.0	429326	11985	6198019.0	39398.0	6242318.0	59795.423733487616	50422.239751120476	17005.939387786184	50762.71346637579
GCF_016803985.1	7001532	73.0	bacteria	Eubacteria	Actinomycetota	Bacteria	302031.0	679.0	307400.0	418376	11572	6017230.0	39216.0	6085482.0	59754.922208453805	50194.35853374393	17314.361485108122	50513.6651459983
GCF_022026295.1	7162904	73.0	bacteria	Eubacteria	Actinomycetota	Bacteria	312272.0	651.0	315284.0	427232	11916	6203896.0	39319.0	6235811.0	59645.08249726647	50334.82186032777	16556.880897276125	50560.22384257637
GCF_028532485.1	4576919	74.5	bacteria	Eubacteria	Actinomycetota	Bacteria	219417.0	241.0	219405.0	272510	7998	4164904.0	9192.0	4163005.0	59540.05303567749	52682.36674842926	26218.450826805918	52703.51584972874
GCF_009834105.1	7311137	73.0	bacteria	Eubacteria	Actinomycetota	Bacteria	318185.0	660.0	320842.0	432964	12055	6337988.0	39327.0	6374532.0	59219.79030074255	50202.84039666847	16782.36326188115	50331.85181280759
GCA_001431765.1	7258031	73.0	bacteria	Eubacteria	Actinomycetota	Bacteria	327222.0	636.0	326586.0	429133	11977	6442445.0	38211.0	6404234.0	59125.264138441955	50791.58611365716	16644.421763366572	50995.325904706166
GCF_026635925.1	6341040	73.0	bacteria	Eubacteria	Actinomycetota	Bacteria	271041.0	660.0	273105.0	374695	10442	5477202.0	39329.0	5488070.0	59090.464655640084	49485.30289735526	16781.509827353864	49763.395875052614
GCF_026626005.1	7099980	73.0	bacteria	Eubacteria	Actinomycetota	Bacteria	309013.0	660.0	311796.0	419265	11722	6146491.0	39332.0	6180185.0	59051.57479316843	50274.70145160873	16780.229838299605	50450.916922389864
GCF_001577385.1	7170504	73.0	bacteria	Eubacteria	Actinomycetota	Bacteria	302504.0	660.0	310240.0	422542	11837	6175718.0	39434.0	6252598.0	58927.796428256646	48982.80653358848	16736.826089161637	49617.7748833365
GCA_023168305.1	6850711	73.0	bacteria	Eubacteria	Actinomycetota	Bacteria	306418.0	692.0	305781.0	403663	11243	6041134.0	39647.0	6002426.0	58922.78918202796	50721.93399451163	17454.03183090776	50942.90208658966
GCF_026636035.1	6438308	73.0	bacteria	Eubacteria	Actinomycetota	Bacteria	272749.0	660.0	275034.0	378109	10536	5541543.0	39479.0	5557771.0	58728.00742058317	49218.963021671036	16717.748676511565	49486.38581906308
GCF_000359525.1	6841649	73.0	bacteria	Eubacteria	Actinomycetota	Bacteria	295484.0	660.0	297504.0	401785	11203	5959777.0	39329.0	5969617.0	58726.33922026693	49579.707428650436	16781.509827353864	49836.3630363556
GCA_003428925.1	7220839	73.0	bacteria	Eubacteria	Actinomycetota	Bacteria	305038.0	700.0	314242.0	423760	11754	6143265.0	39478.0	6289350.0	58685.70120452761	49654.05203910298	17731.39470084604	49964.14573843084
GCF_947311705.1	7136301	73.0	bacteria	Eubacteria	Actinomycetota	Bacteria	261605.0	753.0	300381.0	418596	11783	5835178.0	39345.0	6207927.0	58657.279170259215	44832.39414461735	19138.39115516584	48386.68367073259
GCA_000235565.1	2571034	60.5	archaea	Archaeabacteria	Euryarchaeota	Archaea	129709.0	104.0	129609.0	150619	4512	2217351.0	7477.0	2209694.0	58583.04479831849	58497.27896034502	13909.321920556373	58654.72775868514
GCA_018771565.1	3316678	67.5	bacteria	Eubacteria	Chloroflexota	Bacteria	173585.0	481.0	173398.0	194283	5846	2936444.0	10936.0	2928712.0	58577.58878009864	59114.01681762023	43983.174835406004	59206.23127163067
GCA_030295405.1	4994678	68.5	bacteria	Eubacteria	Acidobacteriota	Bacteria	253758.0	235.0	253523.0	291971	8722	4517217.0	18111.0	4499203.0	58456.42101452786	56175.73829196162	12975.53972723759	56348.424376495124
GCF_013693715.1	6942952	73.0	bacteria	Eubacteria	Actinomycetota	Bacteria	296261.0	660.0	298621.0	403065	11247	6032105.0	39467.0	6054657.0	58053.836466102606	49114.032331996874	16722.831732840095	49320.87812736543
GCA_900187045.1	2627820	59.0	bacteria	Eubacteria	Actinomycetota	Bacteria	134815.0	308.0	134507.0	151416	4043	2366254.0	18262.0	2347992.0	57620.38495787382	56974.018850047374	16865.62260431497	57285.970309949946
GCF_003568585.1	3073341	63.5	bacteria	Eubacteria	Deinococcota	Bacteria	162152.0	210.0	165259.0	175834	5227	2747658.0	13502.0	2777318.0	57212.65554326709	59014.62263498586	15553.251370167383	59503.088951283215
GCF_000092125.1	3721669	62.5	bacteria	Eubacteria	Deinococcota	Bacteria	193328.0	519.0	195091.0	211405	6306	3308186.0	13543.0	3345333.0	56803.81570741514	58439.27759805525	38322.38056560585	58317.363323770755
GCA_027704905.1	893743365	46.0	vertebrate_other	Animalia	Chordata	Eukaryota	15958208.0	2778634.0	2667048.0	50198612	904983	291050839.0	44664531.0	41756327.0	56166.69612982246	54829.62376892513	62211.1984115539	63871.70978903389
GCA_029542825.1	9312381	66.5	fungi	Fungi	Basidiomycota	Eukaryota	299095.0	160618.0	160616.0	520516	9997	7733140.0	6994460.0	6988714.0	55895.04982667698	38677.0445123197	22963.602622647064	22982.19672460484
GCF_000019805.1	1769823	59.5	archaea	Archaeabacteria	Thermoproteota	Archaea	89388.0	847.0	89377.0	98872	2851	1603999.0	9564.0	1603490.0	55865.47355300502	55728.21429439794	88561.27143454622	55739.04420981734
GCF_000024425.1	3097457	63.0	bacteria	Eubacteria	Deinococcota	Bacteria	161419.0	222.0	162836.0	172280	5151	2814896.0	13532.0	2826316.0	55619.81974245325	57344.569746093635	16405.557197753475	57614.222896519714
GCA_012913305.1	3664154	69.0	bacteria	Eubacteria	Pseudomonadota	Bacteria	132377.0	548.0	150199.0	201926	5911	2829264.0	13423.0	3157365.0	55108.49161907496	46788.493403231376	40825.44885644044	47570.99670136332
GCF_026802215.1	7659304	73.5	bacteria	Eubacteria	Actinomycetota	Bacteria	285096.0	1153.0	290485.0	421853	11236	6557980.0	48955.0	6636771.0	55077.19761482244	43473.14264453384	23552.24185476458	43769.02563008427
GCA_030295425.1	4524604	70.0	bacteria	Eubacteria	Acidobacteriota	Bacteria	220037.0	224.0	219813.0	248801	7448	4124075.0	13582.0	4110578.0	54988.4586584815	53354.267320550665	16492.416433514947	53474.96142878203
GCF_019974135.1	3170963	71.0	bacteria	Eubacteria	Actinomycetota	Bacteria	136411.0	1136.0	136186.0	174348	5216	2734682.0	19294.0	2741728.0	54982.66614905315	49881.850979382616	58878.40779516948	49671.59397285216
GCF_001278845.1	3836419	71.5	bacteria	Eubacteria	Actinomycetota	Bacteria	147922.0	1484.0	151086.0	210591	6149	3152477.0	19325.0	3203908.0	54892.596455183855	46922.467634181	76791.72056921087	47156.78477659159
GCF_000002725.2	32855089	59.5	protozoa	Protista	Euglenozoa	Eukaryota	158630.0	158442.0	155146.0	1802223	44740	15893013.0	15911436.0	15742425.0	54853.69405025809	9981.115600924759	9957.743600263359	9855.279602729568
GCA_916722125.1	32797613	59.5	protozoa	Protista	Euglenozoa	Eukaryota	1352752.0	1352637.0	149260.0	1786495	44613	28928888.0	28927936.0	15867588.0	54470.27501666051	46761.28581229946	46758.84930055155	9406.596642161367
GCF_000495635.2	7223458	72.5	bacteria	Eubacteria	Actinomycetota	Bacteria	286971.0	887.0	292554.0	393322	11100	6175574.0	39582.0	6273659.0	54450.65230530862	46468.7169160308	22409.175888029913	46632.1169193289
GCF_000269985.1	8783278	74.0	bacteria	Eubacteria	Actinomycetota	Bacteria	323311.0	1173.0	326631.0	478013	12780	7567909.0	49593.0	7614893.0	54423.07530286528	42721.31179167191	23652.531607283287	42893.70842111636
GCF_004634385.1	3039102	73.0	bacteria	Eubacteria	Bacillota	Bacteria	105153.0	553.0	106151.0	165175	4935	2433291.0	14212.0	2459898.0	54349.93626406748	43214.31345449434	38910.77962285393	43152.60226237023
GCF_026210455.1	7321122	72.5	bacteria	Eubacteria	Actinomycetota	Bacteria	289042.0	887.0	294793.0	396746	11196	6245965.0	39732.0	6346952.0	54191.96675045164	46276.59617048767	22324.574650156046	46446.388754791275
GCF_007164525.1	3022875	68.5	bacteria	Eubacteria	Actinomycetota	Bacteria	153154.0	162.0	153314.0	163391	4985	2783465.0	9305.0	2787333.0	54051.52379770913	55022.78634723268	17409.99462654487	55003.83341351751
GCA_010523235.1	7086150	73.0	bacteria	Eubacteria	Actinomycetota	Bacteria	274994.0	877.0	285858.0	382776	10787	5994656.0	39572.0	6152650.0	54017.484811921844	45873.1910555001	22162.134842818155	46460.95584829301
GCA_024499195.1	7137224	73.0	bacteria	Eubacteria	Actinomycetota	Bacteria	276379.0	881.0	283466.0	383421	10847	6067644.0	39669.0	6198800.0	53721.306771372176	45549.64002502454	22208.77763492904	45729.17338839776
GCA_002617145.1	38411	72.5	viral	Virus	Uroviricota	Virus	1546.0	0.0	1546.0	2050	60	35546.0	94.0	35452.0	53370.12834865013	43492.938727282955	0.0	43608.25905449622
GCF_019598965.1	7395843	73.0	bacteria	Eubacteria	Actinomycetota	Bacteria	278425.0	1473.0	278191.0	393617	11675	6358891.0	29511.0	6366085.0	53221.383958529135	43785.150586792566	49913.591542136826	43698.913853647886
GCF_018316655.1	7395646	73.0	bacteria	Eubacteria	Actinomycetota	Bacteria	277315.0	1470.0	277852.0	393298	11669	6347748.0	29505.0	6368833.0	53179.6681452844	43687.14700079461	49822.064056939504	43626.83084954496
GCA_015291085.1	6920390	73.0	bacteria	Eubacteria	Actinomycetota	Bacteria	206665.0	885.0	272452.0	367086	10409	4839998.0	39482.0	6020753.0	53044.12034581866	42699.39780966852	22415.27784813333	45252.14703210712
GCF_003352445.1	7613757	72.0	bacteria	Eubacteria	Actinomycetota	Bacteria	306233.0	595.0	309264.0	402933	11286	6641258.0	34417.0	6680273.0	52921.70475101846	46110.69167919692	17287.968155272105	46295.113987108016
GCF_026642235.1	7739059	72.0	bacteria	Eubacteria	Actinomycetota	Bacteria	309217.0	595.0	313147.0	409335	11470	6725214.0	34416.0	6776098.0	52892.08933540886	45978.75993239769	17288.470478847048	46213.46975796395
GCF_000017305.1	4956672	74.0	bacteria	Eubacteria	Actinomycetota	Bacteria	214564.0	923.0	214120.0	262104	7793	4435802.0	23741.0	4430681.0	52879.028509451506	48370.95974978144	38877.89056905775	48326.6567825578
GCF_002804165.1	7600475	72.0	bacteria	Eubacteria	Actinomycetota	Bacteria	305046.0	595.0	307552.0	401613	11240	6637064.0	34413.0	6666379.0	52840.5132573951	45960.985158497795	17289.977624734838	46134.7907162194
GCA_003307955.1	47364	69.5	viral	Virus	Uroviricota	Virus	1673.0	0.0	1673.0	2499	74	43754.0	75.0	43679.0	52761.5910818343	38236.50409105453	0.0	38302.15893220998
GCA_001278095.1	8307279	72.0	bacteria	Eubacteria	Actinomycetota	Bacteria	317461.0	569.0	316892.0	438221	12311	6978837.0	34174.0	6944663.0	52751.44845863489	45489.097968615686	16650.084859834962	45631.01190079346
GCF_024297125.1	7651223	72.0	bacteria	Eubacteria	Actinomycetota	Bacteria	271725.0	771.0	307293.0	401916	11262	6003404.0	34852.0	6697722.0	52529.641339691705	45261.82145995839	22122.116377826238	45880.22614256011
GCA_030644345.1	2728238	70.5	bacteria	Eubacteria	Actinomycetota	Bacteria	107545.0	1294.0	107800.0	142992	4285	2354668.0	18859.0	2353906.0	52411.84969932975	45673.105507867775	68614.45463704332	45796.22125947255
GCA_013364295.1	1221970	72.0	bacteria	Eubacteria	Actinomycetota	Bacteria	41361.0	445.0	41580.0	63985	1886	1019254.0	10408.0	1021870.0	52362.169284024974	40579.67886316855	42755.57263643351	40690.107352207226
GCF_016598775.1	2564181	70.0	bacteria	Eubacteria	Actinomycetota	Bacteria	100248.0	1023.0	100365.0	133972	3993	2168386.0	19393.0	2167862.0	52247.48174953328	46231.621122807475	52750.992626205334	46296.76612256684
GCF_000591035.1	1595994	56.5	archaea	Archaeabacteria	Thermoproteota	Archaea	73672.0	832.0	73189.0	83382	2512	1426247.0	9796.0	1420631.0	52244.557310365824	51654.44695063338	84932.62556145366	51518.65614645886
GCF_948472415.1	8073621	74.0	bacteria	Eubacteria	Actinomycetota	Bacteria	246900.0	1217.0	272827.0	421054	11446	6294122.0	49342.0	6838642.0	52151.81639068764	39227.07567473272	24664.585951116696	39894.90895999527
GCF_002354875.1	8131572	73.5	bacteria	Eubacteria	Actinomycetota	Bacteria	299093.0	994.0	300923.0	423973	11656	7081918.0	28973.0	7108399.0	52139.11897970036	42233.33283441012	34307.80381734719	42333.442453075586
GCF_024365045.1	8041562	71.5	bacteria	Eubacteria	Actinomycetota	Bacteria	317632.0	595.0	320623.0	419216	11789	6979063.0	34420.0	7024455.0	52131.165562113434	45512.126771172574	17286.46135967461	45643.825748759155
GCA_024600715.1	6900504	73.5	bacteria	Eubacteria	Actinomycetota	Bacteria	204888.0	754.0	210177.0	358328	9741	5669075.0	34623.0	5777789.0	51927.80121567932	36141.34581038353	21777.431187361002	36376.71780675964
GCF_028752555.1	9161304	72.0	bacteria	Eubacteria	Actinomycetota	Bacteria	325793.0	810.0	328421.0	473841	13642	7573962.0	34593.0	7631371.0	51722.003767149305	43014.871212715356	23415.141791691964	43035.64850929145
GCF_002094995.1	7601864	72.0	bacteria	Eubacteria	Actinomycetota	Bacteria	288862.0	770.0	293288.0	392987	11133	6543158.0	34516.0	6598998.0	51696.13663175242	44147.183974466156	22308.49461119481	44444.32321391823
GCA_004521945.2	7875470	72.0	bacteria	Eubacteria	Actinomycetota	Bacteria	126102.0	693.0	298553.0	406718	11514	3705448.0	34421.0	6813869.0	51643.64793466294	34031.51251886412	20133.058307428604	43815.488674642846
GCA_024582875.1	6840896	73.0	bacteria	Eubacteria	Actinomycetota	Bacteria	101580.0	881.0	242118.0	353112	10051	2638724.0	39386.0	5784511.0	51617.79977359691	38495.87906882266	22368.354237546337	41856.26062427749
GCA_003719575.1	32959864	59.5	protozoa	Protista	Euglenozoa	Eukaryota	144395.0	144395.0	141982.0	1697543	42732	16154002.0	16154002.0	16025997.0	51503.337513771294	8938.651858530164	8938.651858530164	8859.48000614252
GCA_015767835.1	7694104	72.5	bacteria	Eubacteria	Actinomycetota	Bacteria	221286.0	811.0	273054.0	394853	11403	5718706.0	34414.0	6504455.0	51318.90600906876	38695.117391941465	23565.99058522694	41979.53556447082
GCA_023277965.1	7351753	71.5	bacteria	Eubacteria	Actinomycetota	Bacteria	283044.0	815.0	288782.0	376847	10667	6269070.0	34548.0	6418365.0	51259.47512110377	45149.28051529174	23590.367025587588	44993.078455338706
GCF_005519465.1	8544086	72.5	bacteria	Eubacteria	Actinomycetota	Bacteria	299557.0	810.0	302101.0	436396	12623	7117649.0	34519.0	7166374.0	51075.79675579108	42086.509183018155	23465.337929835743	42155.34941380397
GCF_015767915.1	7880370	72.5	bacteria	Eubacteria	Actinomycetota	Bacteria	267922.0	810.0	276175.0	401657	11619	6541843.0	34446.0	6644223.0	50969.30727871914	40955.12533700366	23515.067061487545	41566.18463889608
GCF_015708605.1	8704802	72.0	bacteria	Eubacteria	Actinomycetota	Bacteria	303094.0	810.0	306243.0	443569	12829	7214622.0	34519.0	7278832.0	50956.81670875455	42011.071404711154	23465.337929835743	42073.09634292975
GCF_015767815.1	7790985	72.5	bacteria	Eubacteria	Actinomycetota	Bacteria	264996.0	810.0	273596.0	396869	11480	6477452.0	34445.0	6575913.0	50939.51535011298	40910.530869236856	23515.74974597184	41605.78158500576
GCF_015767795.1	7778346	72.5	bacteria	Eubacteria	Actinomycetota	Bacteria	266782.0	810.0	273400.0	396037	11457	6476350.0	34446.0	6563454.0	50915.3231291074	41193.264724729204	23515.067061487545	41654.8969490759
GCA_002082585.1	8027788	71.5	bacteria	Eubacteria	Actinomycetota	Bacteria	303595.0	723.0	313487.0	408678	11510	6917117.0	34651.0	7036361.0	50907.921335242034	43890.39537714918	20865.19869556434	44552.43271344378
GCF_013364235.1	8400742	74.0	bacteria	Eubacteria	Actinomycetota	Bacteria	278058.0	1106.0	286129.0	426698	11682	7013368.0	49520.0	7185982.0	50792.89424672249	39646.85725888047	22334.410339256865	39817.6616640565
GCF_015767755.1	7665011	72.5	bacteria	Eubacteria	Actinomycetota	Bacteria	261402.0	775.0	267498.0	389230	11251	6369549.0	34347.0	6465738.0	50780.09672784553	41039.326332209705	22563.833813724636	41371.6114077001
GCF_015767855.1	7566514	72.5	bacteria	Eubacteria	Actinomycetota	Bacteria	257646.0	810.0	265286.0	384183	11107	6293491.0	34446.0	6389278.0	50774.10812958252	40938.487081335305	23515.067061487545	41520.49730814655
GCF_015767775.1	7588082	72.5	bacteria	Eubacteria	Actinomycetota	Bacteria	259912.0	810.0	265912.0	385040	11131	6334442.0	34446.0	6409064.0	50742.730508183755	41031.55416057168	23515.067061487545	41489.989801943
GCF_003454755.1	8059125	72.5	bacteria	Eubacteria	Actinomycetota	Bacteria	269818.0	810.0	277097.0	408798	11802	6560209.0	34445.0	6686206.0	50724.86156995952	41129.482307652084	23515.74974597184	41443.08446374521
GCF_015767935.1	7583174	72.5	bacteria	Eubacteria	Actinomycetota	Bacteria	261014.0	810.0	265845.0	384593	11117	6346131.0	34446.0	6404233.0	50716.62604603297	41129.62685453547	23515.067061487545	41510.82573041924
GCF_015767895.1	7597161	72.5	bacteria	Eubacteria	Actinomycetota	Bacteria	257689.0	810.0	265318.0	385232	11136	6306697.0	34445.0	6406607.0	50707.36292149133	40859.58148932793	23515.74974597184	41413.18485744482
GCF_015767735.1	7588915	72.5	bacteria	Eubacteria	Actinomycetota	Bacteria	258808.0	810.0	265656.0	384757	11122	6320838.0	34446.0	6406972.0	50699.869480683345	40945.20378468804	23515.067061487545	41463.580611870944
GCF_015767875.1	7606101	72.5	bacteria	Eubacteria	Actinomycetota	Bacteria	260627.0	810.0	265885.0	385434	11142	6358978.0	34446.0	6423899.0	50674.32052243324	40985.67411304144	23515.067061487545	41389.97204034497
GCF_001693675.1	7590758	72.5	bacteria	Eubacteria	Actinomycetota	Bacteria	260589.0	810.0	265817.0	384600	11116	6351916.0	34440.0	6409936.0	50666.87674669644	41025.25915015249	23519.163763066204	41469.52481272824
GCA_028884895.1	6910361	73.0	bacteria	Eubacteria	Actinomycetota	Bacteria	126804.0	855.0	242825.0	349915	9979	3531903.0	39394.0	5880300.0	50636.28369053367	35902.45824984434	21703.81276336498	41294.661836981104
GCF_008793025.1	120108	47.0	viral	Virus	Peploviricota	Virus	2749.0	0.0	1788.0	6074	142	107904.0	594.0	103691.0	50571.1526293003	25476.349347568208	0.0	17243.540905189457
GCA_900635355.2	33035865	59.5	protozoa	Protista	Euglenozoa	Eukaryota	1410234.0	1410234.0	141960.0	1666967	42715	30468741.0	30468741.0	15970449.0	50459.311418060344	46284.61674868679	46284.61674868679	8888.917274648948
GCA_023614235.1	5331980	74.0	bacteria	Eubacteria	Actinomycetota	Bacteria	135118.0	756.0	164495.0	268262	7686	3854016.0	34536.0	4398160.0	50311.891642504284	35059.01376641924	21890.20152883947	37400.867635556686
GCA_026642255.1	7270431	72.5	bacteria	Eubacteria	Actinomycetota	Bacteria	251365.0	1098.0	252017.0	365579	10912	6138842.0	29022.0	6145561.0	50282.98872515261	40946.64759249383	37833.36778995245	41007.97307194575
GCA_011694815.1	7716784	72.0	bacteria	Eubacteria	Actinomycetota	Bacteria	273790.0	806.0	278964.0	386855	10590	6663026.0	34944.0	6760881.0	50131.63514749149	41090.93976220414	23065.47619047619	41261.48648378813
GCF_000023245.1	8248144	73.5	bacteria	Eubacteria	Actinomycetota	Bacteria	289890.0	1000.0	292117.0	412255	11359	7172253.0	28480.0	7213242.0	49981.547363867554	40418.261876707365	35112.3595505618	40497.324226748526
GCA_900500625.2	32803248	59.5	protozoa	Protista	Euglenozoa	Eukaryota	136123.0	534.0	137480.0	1636103	42082	15878948.0	61437.0	15911986.0	49876.25005914049	8572.54523410493	8691.83065579374	8640.027712442683
GCF_022220465.1	7506783	73.0	bacteria	Eubacteria	Actinomycetota	Bacteria	255242.0	934.0	259349.0	374262	10535	6335238.0	39492.0	6398895.0	49856.509772561694	40289.25195864781	23650.35956649448	40530.27905599326
GCF_020099395.1	7668063	73.0	bacteria	Eubacteria	Actinomycetota	Bacteria	260013.0	934.0	264738.0	381869	10748	6458680.0	39495.0	6531576.0	49799.92991711205	40257.916478289684	23648.563109254337	40532.02473644952
GCA_018139085.1	8340580	73.5	bacteria	Eubacteria	Actinomycetota	Bacteria	292855.0	989.0	295586.0	415249	11485	7236671.0	28798.0	7296515.0	49786.58558517513	40468.19317888018	34342.662684908675	40510.572513042185
GCA_003516205.1	8340266	73.5	bacteria	Eubacteria	Actinomycetota	Bacteria	279287.0	992.0	278295.0	413922	11464	7039116.0	27567.0	7011571.0	49629.352349193665	39676.43096093317	35985.05459426125	39690.81964655282
GCA_003403315.2	2820915	72.0	bacteria	Eubacteria	Bacillota	Bacteria	94701.0	316.0	98739.0	139864	4263	2278607.0	14097.0	2357638.0	49581.07564389569	41560.91857876325	22416.11690430588	41880.47528925136
GCF_003950035.1	8068143	73.0	bacteria	Eubacteria	Actinomycetota	Bacteria	293711.0	667.0	296361.0	397353	11313	7058210.0	39711.0	7106153.0	49249.62286860805	41612.67516835005	16796.35365515852	41704.84367561464
GCF_014083985.1	6075149	73.5	bacteria	Eubacteria	Actinomycetota	Bacteria	189743.0	1013.0	201898.0	299075	8486	4942966.0	38985.0	5172903.0	49229.24524155704	38386.46674891148	25984.35295626523	39029.92188332161
GCF_014216335.1	6996347	73.0	bacteria	Eubacteria	Actinomycetota	Bacteria	228667.0	873.0	232559.0	343786	9920	5817610.0	39228.0	5900735.0	49137.92869335955	39306.00366817301	22254.512083205875	39411.86987722716
GCF_009299385.1	7516652	72.5	bacteria	Eubacteria	Actinomycetota	Bacteria	272515.0	804.0	274854.0	367145	10459	6529104.0	34822.0	6575606.0	48844.21947430851	41738.49888131664	23088.85187525128	41799.03722942038
GCA_020684965.1	47463	69.5	viral	Virus	Uroviricota	Virus	1486.0	0.0	1486.0	2314	67	43438.0	75.0	43363.0	48753.76609148178	34209.678161977994	0.0	34268.84671263519
GCA_013177295.1	2419502	71.5	bacteria	Eubacteria	Actinomycetota	Bacteria	87772.0	1170.0	88613.0	117952	3508	2074216.0	19251.0	2093553.0	48750.52800121678	42315.74725100954	60776.06358111267	42326.60935739386
GCA_020906515.1	24922244	62.0	fungi	Fungi	Basidiomycota	Eukaryota	751745.0	574620.0	441826.0	1209111	32010	17823842.0	15398219.0	14033488.0	48515.33433345729	42176.37252394854	37317.30273481628	31483.691011101448
GCF_017916255.1	7574085	73.0	bacteria	Eubacteria	Actinomycetota	Bacteria	253605.0	988.0	256971.0	366201	10371	6455645.0	39756.0	6506181.0	48349.20653781942	39284.22334251651	24851.594727839823	39496.44192192009
GCF_002943895.1	7852859	72.5	bacteria	Eubacteria	Actinomycetota	Bacteria	283973.0	774.0	286247.0	379249	10816	6805033.0	34739.0	6848806.0	48294.38552252116	41729.84906906403	22280.434094245662	41795.16838409498
GCF_031201145.1	3260434	68.0	bacteria	Eubacteria	Deinococcota	Bacteria	135601.0	25.0	136033.0	157190	4677	2869837.0	13623.0	2868877.0	48211.37308714116	47250.418752005775	1835.1317624605447	47416.81152590369
GCF_000092425.1	3260398	68.0	bacteria	Eubacteria	Deinococcota	Bacteria	135656.0	25.0	136171.0	157185	4677	2872874.0	13623.0	2872633.0	48210.37186257629	47219.61352986591	1835.1317624605447	47402.85306198181
GCA_031113015.1	8655	49.0	viral	Virus	Artverviricota	Virus	157.0	415.0	157.0	415	13	7354.0	8655.0	7354.0	47949.16233391104	21348.925754691325	47949.16233391104	21348.925754691325
GCA_007859695.1	17400691	57.5	plant	Plantae	Chlorophyta	Eukaryota	501231.0	467172.0	466789.0	833663	22011	13523165.0	12833788.0	12813088.0	47909.76404327851	37064.62207626691	36401.72332595801	36430.64029529806
GCF_000284415.1	3876289	64.5	bacteria	Eubacteria	Pseudomonadota	Bacteria	121165.0	255.0	125767.0	184792	5322	3233962.0	17340.0	3374627.0	47672.40007130531	37466.426630863316	14705.882352941177	37268.415146325795
GCA_000284415.2	3876289	64.5	bacteria	Eubacteria	Pseudomonadota	Bacteria	126194.0	345.0	126190.0	184792	5322	3187518.0	11485.0	3186823.0	47672.40007130531	39590.05094245743	30039.181541140617	39597.429791362745
GCF_000234805.1	2467972	56.5	archaea	Archaeabacteria	Thermoproteota	Archaea	105054.0	847.0	106394.0	117102	3440	2202756.0	10374.0	2219680.0	47448.67445821914	47692.073021251555	81646.4237516869	47932.134361709795
GCA_023205875.1	17584162	57.0	plant	Plantae	Chlorophyta	Eukaryota	504227.0	469241.0	468835.0	833269	22002	13748310.0	13041526.0	13013240.0	47387.47288611195	36675.56230547609	35980.52865899282	36027.53810734298
GCA_002617085.1	37830	72.0	viral	Virus	Uroviricota	Virus	1360.0	0.0	1360.0	1792	50	35263.0	97.0	35166.0	47369.812318265926	38567.336868672544	0.0	38673.71893306034
GCA_002617105.1	37817	72.0	viral	Virus	Uroviricota	Virus	1417.0	0.0	1417.0	1791	50	35309.0	97.0	35212.0	47359.653066081395	40131.41125492084	0.0	40241.96296717028
GCF_014295035.1	8416829	73.0	bacteria	Eubacteria	Actinomycetota	Bacteria	209566.0	1292.0	212438.0	397854	10738	6827547.0	34677.0	6914024.0	47268.87049742842	30694.186360049956	37258.12498197652	30725.667136822205
GCA_000316515.1	3342364	68.5	bacteria	Eubacteria	Cyanobacteriota	Bacteria	135035.0	226.0	134808.0	157709	4662	2989527.0	12794.0	2976771.0	47184.86675897658	45169.35287756223	17664.53024855401	45286.65456630691
GCF_002356195.1	2877864	71.0	bacteria	Eubacteria	Actinomycetota	Bacteria	107215.0	1301.0	106613.0	135261	4059	2540796.0	19212.0	2543539.0	47000.48369207162	42197.40585233919	67718.09285863003	41915.22127240824
GCA_008704535.1	7604974	73.0	bacteria	Eubacteria	Actinomycetota	Bacteria	237776.0	1003.0	244761.0	357386	9911	6465179.0	39626.0	6593262.0	46993.71753276211	36777.94535928549	25311.66405895119	37122.89910517738
GCF_001007995.1	3236984	70.0	bacteria	Eubacteria	Deinococcota	Bacteria	113957.0	117.0	113879.0	151283	4347	2903212.0	18220.0	2889144.0	46735.78862298979	39252.04222082301	6421.514818880351	39416.17309486824
GCA_009177165.1	4013039	69.5	bacteria	Eubacteria	Deinococcota	Bacteria	138966.0	128.0	138838.0	186917	5323	3584982.0	22197.0	3563087.0	46577.41925757512	38763.37454413997	5766.545028607469	38965.649730135694
GCF_000184705.1	2844696	72.0	bacteria	Eubacteria	Bacillota	Bacteria	93324.0	353.0	94000.0	132446	4046	2367187.0	14337.0	2388189.0	46558.929319688286	39424.00832718328	24621.60842575155	39360.368882027346
GCA_003307755.1	48500	69.0	viral	Virus	Uroviricota	Virus	1695.0	0.0	1695.0	2236	63	44804.0	75.0	44729.0	46103.092783505155	37831.44362110526	0.0	37894.8780433276
GCF_011492965.1	4420351	69.0	bacteria	Eubacteria	Actinomycetota	Bacteria	160400.0	78.0	164146.0	203750	6293	3721250.0	8917.0	3786064.0	46093.62469179484	43103.79576755122	8747.336548166424	43355.31570517561
GCF_018255875.1	8035918	72.5	bacteria	Eubacteria	Actinomycetota	Bacteria	275841.0	1053.0	277956.0	370270	10597	7038302.0	39949.0	7103263.0	46076.87634443258	39191.41292885699	26358.607224210868	39130.748784044736
GCF_016403105.1	4710209	57.5	bacteria	Eubacteria	Cyanobacteriota	Bacteria	175875.0	84.0	176130.0	214928	6297	3966544.0	13265.0	3973992.0	45630.246980548	44339.606468502556	6332.453825857519	44320.6730159497
GCF_028898845.1	9547725	71.0	bacteria	Eubacteria	Actinomycetota	Bacteria	297705.0	1021.0	303614.0	435305	12138	7972728.0	39820.0	8080372.0	45592.53644192727	37340.41848662089	25640.381717729786	37574.26019495142
GCF_002803845.1	8932792	72.5	bacteria	Eubacteria	Actinomycetota	Bacteria	299290.0	1064.0	302126.0	406493	11631	7699110.0	40255.0	7802670.0	45505.70527109553	38873.32431930444	26431.499192646876	38720.848119938426
GCF_013364335.1	9093530	72.5	bacteria	Eubacteria	Actinomycetota	Bacteria	224316.0	1328.0	227931.0	413011	11192	7367609.0	34767.0	7488851.0	45418.115957169546	30446.241107528916	38197.14096700894	30436.044194229526
GCF_029392895.1	8379354	73.0	bacteria	Eubacteria	Actinomycetota	Bacteria	202368.0	1180.0	207536.0	379990	10355	6795054.0	34701.0	6924363.0	45348.36456366446	29781.661779288286	34004.78372381199	29971.854450727093
GCA_025998615.1	2759078	63.0	bacteria	Eubacteria	Acidobacteriota	Bacteria	117074.0	200.0	116874.0	124833	3824	2555363.0	8409.0	2546999.0	45244.46209929549	45815.01727934544	23784.040908550363	45886.94381112831
GCF_003932715.1	8019548	71.5	bacteria	Eubacteria	Actinomycetota	Bacteria	254520.0	759.0	260599.0	361918	10281	6840638.0	34602.0	6896997.0	45129.476125088346	37207.05583309627	21935.148257326164	37784.41544921652
GCF_002189675.2	9967549	71.5	bacteria	Eubacteria	Actinomycetota	Bacteria	276581.0	817.0	312080.0	449728	12169	7723739.0	34684.0	8606847.0	45119.21636903917	35809.21105697642	23555.52992734402	36259.50362542752
GCF_009184865.1	10175440	70.5	bacteria	Eubacteria	Actinomycetota	Bacteria	329804.0	783.0	338158.0	458448	12552	8652778.0	34659.0	8852844.0	45054.366199397766	38115.389069267694	22591.534666320436	38197.66845547035
GCF_030388665.1	9362490	71.5	bacteria	Eubacteria	Actinomycetota	Bacteria	291705.0	810.0	297516.0	421696	11367	7965463.0	34780.0	8083686.0	45041.00938959615	36621.2233990667	23289.246693502013	36804.497354301
GCF_000297155.3	8005998	71.5	bacteria	Eubacteria	Actinomycetota	Bacteria	258367.0	759.0	259351.0	359940	10234	6872529.0	34603.0	6884130.0	44958.79214558884	37594.16657245099	21934.514348466895	37673.7510767519
GCF_000843305.1	149696	49.0	viral	Virus	Peploviricota	Virus	5338.0	92.0	1126.0	6730	157	124686.0	6281.0	104103.0	44957.781103035486	42811.54259499863	14647.349148224805	10816.210868082573
GCF_000237305.1	8092553	73.0	bacteria	Eubacteria	Actinomycetota	Bacteria	263326.0	948.0	266523.0	363557	10290	6971046.0	34477.0	7028934.0	44924.88340823965	37774.24507025201	27496.59193085245	37917.983011364166
GCA_023614295.1	6294661	72.5	bacteria	Eubacteria	Actinomycetota	Bacteria	84690.0	708.0	185530.0	282408	8208	2390802.0	34323.0	5201496.0	44864.68770915542	35423.25964258019	20627.56752032165	35668.58457643724
GCA_000240165.1	8095515	73.0	bacteria	Eubacteria	Actinomycetota	Bacteria	276027.0	936.0	275091.0	363127	10283	7144783.0	33691.0	7111095.0	44855.33038972814	38633.36367248662	27781.90021073877	38684.75952015829
GCF_027594505.1	2767986	71.0	bacteria	Eubacteria	Chloroflexota	Bacteria	91277.0	128.0	92781.0	124090	3566	2405749.0	9187.0	2448515.0	44830.42905563829	37941.198354441796	13932.731032981386	37892.763573022836
GCF_016919685.1	7935069	71.5	bacteria	Eubacteria	Actinomycetota	Bacteria	245767.0	759.0	254699.0	355242	10129	6720927.0	34390.0	6827507.0	44768.608817390246	36567.42589229134	22070.369293399246	37304.831763629096
GCF_023515955.1	7543621	72.0	bacteria	Eubacteria	Actinomycetota	Bacteria	239593.0	937.0	252303.0	337266	9621	6392497.0	39155.0	6614141.0	44708.767845044174	37480.34609949758	23930.532499042267	38145.996585195266
GCF_000011125.1	1669696	56.0	archaea	Archaeabacteria	Thermoproteota	Archaea	65666.0	893.0	64747.0	74530	2257	1487581.0	10409.0	1480082.0	44636.86802867109	44142.80634130175	85791.14228071862	43745.54923308303
GCF_030167965.1	7480092	73.5	bacteria	Eubacteria	Actinomycetota	Bacteria	235954.0	870.0	238900.0	333770	9564	6488001.0	39471.0	6555540.0	44621.10893823231	36367.750251579804	22041.49882191989	36442.4593549883
GCF_016906265.1	8221537	72.0	bacteria	Eubacteria	Actinomycetota	Bacteria	259706.0	593.0	261520.0	366389	10527	7059539.0	34948.0	7088339.0	44564.538236585206	36787.95456757162	16968.066842165503	36894.397968268735
GCA_002082175.1	7916045	72.5	bacteria	Eubacteria	Actinomycetota	Bacteria	244353.0	596.0	250134.0	352195	10122	6713488.0	34631.0	6836701.0	44491.28321023946	36397.32431189271	17210.014149172708	36586.94449267271
GCA_004102645.1	1701655	67.0	bacteria	Eubacteria	Candidatus Bipolaricaulota	Bacteria	66354.0	167.0	66187.0	75618	2337	1563673.0	8164.0	1555519.0	44437.91485348088	42434.70341944895	20455.658990690838	42549.78563424812
GCF_002943525.1	8963858	72.5	bacteria	Eubacteria	Actinomycetota	Bacteria	298007.0	1763.0	300401.0	398331	11112	7779004.0	58870.0	7840508.0	44437.4509279375	38309.14600378146	29947.341600135893	38313.97149266349
GCA_002895405.1	6822750	72.0	bacteria	Eubacteria	Actinomycetota	Bacteria	206002.0	722.0	212291.0	302346	9140	5484617.0	19264.0	5650645.0	44314.38935912938	37559.960886968045	37479.23588039867	37569.339429392574
GCF_003325375.1	7535750	73.5	bacteria	Eubacteria	Actinomycetota	Bacteria	236001.0	1022.0	237289.0	333563	9575	6544015.0	39542.0	6587728.0	44264.074577845604	36063.639829676424	25845.93596682009	36019.85388589207
GCA_017311125.1	7958870	72.5	bacteria	Eubacteria	Actinomycetota	Bacteria	240521.0	643.0	247617.0	351546	10149	6686985.0	34681.0	6843681.0	44170.34076445526	35968.52692207325	18540.411176148325	36181.84424434745
GCF_001507665.1	3264334	70.5	bacteria	Eubacteria	Deinococcota	Bacteria	106045.0	246.0	108251.0	143837	4189	2887033.0	18215.0	2926855.0	44063.19941525592	36731.481766921264	13505.35273126544	36985.433169733384
GCA_003258605.2	7090212	72.5	bacteria	Eubacteria	Actinomycetota	Bacteria	203214.0	1350.0	214962.0	312289	8461	5955524.0	44213.0	6151749.0	44045.086381056026	34121.93452666802	30534.005835387783	34943.23321708997
GCF_013401535.1	7872196	72.0	bacteria	Eubacteria	Actinomycetota	Bacteria	243515.0	755.0	246392.0	346373	9931	6720197.0	39291.0	6778798.0	43999.53964560842	36236.28890641152	19215.596447023494	36347.446848246545
GCF_016906185.1	8031696	72.5	bacteria	Eubacteria	Actinomycetota	Bacteria	248218.0	609.0	250323.0	352593	10144	6887712.0	34488.0	6921169.0	43900.19243756238	36037.80181285164	17658.31593597773	36167.734092318795
GCF_002192455.1	8144417	72.5	bacteria	Eubacteria	Actinomycetota	Bacteria	237476.0	826.0	243617.0	357289	10012	6917777.0	39887.0	7048188.0	43869.19284707549	34328.368780895944	20708.501516784916	34564.4866453619
GCF_016906225.1	8053224	72.5	bacteria	Eubacteria	Actinomycetota	Bacteria	248730.0	609.0	251022.0	353255	10163	6900454.0	34489.0	6940392.0	43865.040883005364	36045.454400536546	17657.80393748731	36168.27406866932
GCF_019443745.1	5249614	73.5	bacteria	Eubacteria	Actinomycetota	Bacteria	192974.0	286.0	193307.0	229626	6915	4765410.0	9042.0	4779434.0	43741.50175612912	40494.73182790148	31630.170316301705	40445.584142390086
GCA_003444775.1	4157290	69.5	bacteria	Eubacteria	Deinococcota	Bacteria	134440.0	125.0	135175.0	181808	5221	3656565.0	18922.0	3673049.0	43732.33524724039	36766.746933255665	6606.067011943769	36801.85045176365
GCF_904440645.1	7837660	71.5	bacteria	Eubacteria	Actinomycetota	Bacteria	253919.0	797.0	268680.0	342389	9853	6727465.0	34557.0	6913936.0	43685.10499307191	37743.63746225362	23063.34461903522	38860.64319947422
GCF_904440635.1	7838151	71.5	bacteria	Eubacteria	Actinomycetota	Bacteria	249174.0	797.0	268210.0	342056	9848	6660370.0	34558.0	6907373.0	43639.88394711967	37411.43510045238	23062.677238266104	38829.52317762483
GCF_022385335.1	10101518	71.0	bacteria	Eubacteria	Actinomycetota	Bacteria	314546.0	720.0	319170.0	439574	12280	8711411.0	34788.0	8793241.0	43515.63794669276	36107.35390627305	20696.791997240427	36297.19690384922
GCF_013364095.1	5802668	72.5	bacteria	Eubacteria	Actinomycetota	Bacteria	193927.0	685.0	195819.0	252389	7325	5151765.0	29353.0	5187509.0	43495.33697257882	37642.82726405416	23336.626579906653	37748.17547304496
GCA_016906205.1	8082614	72.5	bacteria	Eubacteria	Actinomycetota	Bacteria	240936.0	609.0	246510.0	350477	10073	6815040.0	34489.0	6944408.0	43361.83813800832	35353.57092548246	17657.80393748731	35497.62629154278
GCF_016906245.1	8084048	72.5	bacteria	Eubacteria	Actinomycetota	Bacteria	247739.0	609.0	249709.0	350446	10075	6943918.0	34489.0	6973996.0	43350.311626056646	35677.12061115929	17657.80393748731	35805.727448079975
GCA_001877055.1	6585441	72.5	bacteria	Eubacteria	Actinomycetota	Bacteria	190366.0	759.0	191497.0	285161	8553	5507965.0	29046.0	5526605.0	43301.731805052994	34561.94801528332	26130.964676719686	34650.02474394316
GCA_002847285.1	8029398	73.0	bacteria	Eubacteria	Actinomycetota	Bacteria	240643.0	848.0	253415.0	347432	9740	6789676.0	29190.0	7014859.0	43269.99359105129	35442.48650451067	29051.044878383007	36125.45882960726
GCA_900638215.1	6541269	72.5	bacteria	Eubacteria	Actinomycetota	Bacteria	195504.0	867.0	194637.0	282980	8476	5561613.0	29793.0	5531820.0	43260.71898281511	35152.39194097109	29100.795488873224	35184.984327038845
GCF_000092985.1	6543312	72.5	bacteria	Eubacteria	Actinomycetota	Bacteria	189555.0	775.0	190057.0	282951	8474	5506204.0	28879.0	5522131.0	43242.779803255595	34425.713249999455	26836.10928356245	34417.32910718706
GCF_025643355.1	7919716	72.5	bacteria	Eubacteria	Actinomycetota	Bacteria	221850.0	853.0	224569.0	342151	9543	6734835.0	34404.0	6789178.0	43202.43301653746	32940.67337952601	24793.628647831647	33077.494801285226
GCF_007856155.1	8146484	71.5	bacteria	Eubacteria	Actinomycetota	Bacteria	250838.0	828.0	252086.0	350537	9943	6961000.0	34758.0	6988639.0	43029.23813512676	36034.76511995403	23821.853961677887	36070.82866921585
GCA_025133285.1	5968715	72.5	bacteria	Eubacteria	Actinomycetota	Bacteria	194771.0	725.0	196935.0	256690	7459	5263673.0	29273.0	5310131.0	43005.90663149438	37002.868529257044	24766.849998291942	37086.65567760946
GCF_002260685.1	6641645	72.5	bacteria	Eubacteria	Actinomycetota	Bacteria	193306.0	729.0	193118.0	285513	8603	5617284.0	28811.0	5612514.0	42988.29582129126	34412.71618098711	25302.835722467113	34408.466508947684
GCA_003206515.1	4012018	70.5	bacteria	Eubacteria	Deinococcota	Bacteria	126797.0	276.0	127565.0	172421	4977	3529781.0	22843.0	3536730.0	42976.128222754734	35922.05862063397	12082.47603204483	36068.62836575028
GCA_002076915.1	2359360	71.0	bacteria	Eubacteria	Actinomycetota	Bacteria	78545.0	1301.0	78642.0	101331	3051	2048439.0	19372.0	2070843.0	42948.51146073511	38343.83157125988	67158.78587652282	37975.8388250582
GCF_000015805.1	2009313	57.0	archaea	Archaeabacteria	Thermoproteota	Archaea	80370.0	850.0	79739.0	86059	2527	1842663.0	9426.0	1839486.0	42830.061817148446	43616.22282533485	90176.10863568852	43348.52235896332
GCF_000868085.1	5188	54.5	viral	Virus	Artverviricota	Virus	138.0	38.0	100.0	222	6	3360.0	1587.0	1764.0	42791.05628373169	41071.42857142857	23944.549464398235	56689.34240362812
GCF_004010955.1	3107761	69.0	bacteria	Eubacteria	Actinomycetota	Bacteria	102882.0	1867.0	102539.0	132934	4034	2616268.0	19327.0	2631705.0	42774.84658569304	39323.953050681346	96600.61054483366	38962.95367451899
GCA_024827815.1	49371	70.5	viral	Virus	Uroviricota	Virus	1287.0	0.0	1287.0	2108	63	43810.0	76.0	43734.0	42697.129894067366	29376.854599406528	0.0	29427.90506242283
GCF_000385945.1	7905758	71.0	bacteria	Eubacteria	Actinomycetota	Bacteria	259218.0	733.0	263016.0	336166	9713	6925877.0	34932.0	6985566.0	42521.66585417869	37427.462254960636	20983.625329211038	37651.35137224385
GCF_021665875.1	10694683	71.0	bacteria	Eubacteria	Actinomycetota	Bacteria	322989.0	798.0	328128.0	454567	12692	9229832.0	34967.0	9327168.0	42504.01811816208	34994.02806031572	22821.517430720392	35179.810206056114
GCF_026240635.1	4436989	53.5	bacteria	Eubacteria	Cyanobacteriota	Bacteria	125579.0	234.0	127320.0	188096	5415	3541538.0	13491.0	3606351.0	42392.71271576287	35458.88820055015	17344.896597731822	35304.38384949219
GCA_028993595.1	6813696	72.0	bacteria	Eubacteria	Actinomycetota	Bacteria	194158.0	720.0	194598.0	288613	8674	5766714.0	29145.0	5762460.0	42357.7746937932	33668.740984900585	24704.06587750901	33769.952416155604
GCF_014852565.2	10262635	71.0	bacteria	Eubacteria	Actinomycetota	Bacteria	310964.0	621.0	315336.0	434696	12065	8791898.0	34781.0	8913959.0	42357.15291443182	35369.382128864556	17854.575774129553	35375.527304983116
GCF_025252265.1	8107672	72.0	bacteria	Eubacteria	Actinomycetota	Bacteria	225992.0	977.0	230371.0	343371	9599	6825947.0	39270.0	6911238.0	42351.36793891021	33107.78709532904	24879.04252610135	33332.81244257541
GCF_029953595.1	4185011	63.0	bacteria	Eubacteria	Pseudomonadota	Bacteria	147977.0	281.0	147939.0	177155	5271	3803398.0	13436.0	3801129.0	42330.832583235744	38906.52516512866	20913.96248883596	38919.75252615736
GCF_016446395.1	6286783	49.5	bacteria	Eubacteria	Cyanobacteriota	Bacteria	161411.0	70.0	170972.0	266042	6508	4829950.0	18411.0	5124929.0	42317.66867092438	33418.77245106057	3802.0748465591223	33360.852413760265
GCF_026153355.1	6901780	72.0	bacteria	Eubacteria	Actinomycetota	Bacteria	148552.0	790.0	189361.0	291949	7964	4757912.0	34433.0	5850165.0	42300.5369629284	31222.099105658115	22943.106903261403	32368.48875202665
GCF_000817955.1	3618700	62.0	bacteria	Eubacteria	Thermodesulfobacteriota	Bacteria	136632.0	223.0	139097.0	152998	4622	3253090.0	19037.0	3270090.0	42279.82424627629	42000.68242809145	11714.030572043914	42536.13814910293
GCF_001610895.1	6784659	69.0	bacteria	Eubacteria	Planctomycetota	Bacteria	219560.0	399.0	220113.0	286192	8521	5809205.0	22725.0	5828547.0	42182.22315963116	37795.18884253525	17557.75577557756	37764.643572403205
GCF_023208015.1	4903256	72.0	bacteria	Eubacteria	Actinomycetota	Bacteria	148316.0	1079.0	148207.0	206827	6161	4145429.0	23706.0	4153633.0	42181.562618798605	35778.20293146982	45515.90314688265	35681.29394195395
GCF_000178975.2	5503984	59.5	bacteria	Eubacteria	Acidobacteriota	Bacteria	210559.0	123.0	211551.0	231909	6392	4801261.0	9257.0	4823694.0	42134.751845208855	43854.93727585315	13287.242087069246	43856.637672290155
GCF_028622095.1	3874407	68.5	bacteria	Eubacteria	Deinococcota	Bacteria	116088.0	123.0	116347.0	162765	4593	3407276.0	18003.0	3407252.0	42010.29989879742	34070.61828862704	6832.194634227629	34146.872611711726
GCF_008704555.1	7581562	72.0	bacteria	Eubacteria	Actinomycetota	Bacteria	214894.0	690.0	217373.0	316824	9151	6437739.0	35335.0	6493392.0	41788.75012827172	33380.35294689642	19527.380783925288	33476.03224940062
GCF_001544015.1	3817036	69.5	bacteria	Eubacteria	Bacillota	Bacteria	130800.0	427.0	130806.0	159136	4965	3334036.0	14370.0	3344209.0	41690.98745728361	39231.72995132626	29714.683368128044	39114.1821578735
GCA_000963515.1	9784577	72.0	bacteria	Eubacteria	Actinomycetota	Bacteria	260787.0	1048.0	259739.0	407921	11472	7845015.0	37665.0	7807350.0	41690.20285700649	33242.38385777465	27824.24001061994	33268.52261010458
GCA_000827005.1	8384669	72.5	bacteria	Eubacteria	Actinomycetota	Bacteria	247060.0	732.0	246335.0	349337	9838	7360742.0	33467.0	7327488.0	41663.77945271304	33564.55096510651	21872.292108644335	33617.93291234322
GCA_022695595.1	7915503	71.0	bacteria	Eubacteria	Actinomycetota	Bacteria	191225.0	1408.0	217089.0	329628	9022	5913635.0	39223.0	6620890.0	41643.34218558189	32336.287241265312	35897.30515258904	32788.49218156472
GCA_001753425.1	8308430	72.5	bacteria	Eubacteria	Actinomycetota	Bacteria	243342.0	732.0	242617.0	345709	9735	7284185.0	33469.0	7250929.0	41609.425607485406	33406.894525605814	21870.985090680926	33460.12628174955
GCF_017358145.1	8193177	71.0	bacteria	Eubacteria	Actinomycetota	Bacteria	255811.0	689.0	264155.0	340649	9870	7039945.0	34644.0	7192328.0	41577.15621180892	36337.07365611521	19888.003694723473	36727.32945438528
GCA_003675345.1	8317371	72.5	bacteria	Eubacteria	Actinomycetota	Bacteria	241159.0	621.0	240538.0	345538	9735	7274766.0	33286.0	7241553.0	41544.13696347079	33150.069706709466	18656.49221895091	33216.355662935835
GCF_009857135.1	7762826	71.5	bacteria	Eubacteria	Actinomycetota	Bacteria	214347.0	931.0	218291.0	322491	9188	6556732.0	34566.0	6654051.0	41542.98962774639	32691.13332678535	26933.981368975295	32805.729923019826
GCF_019933235.1	8116382	72.0	bacteria	Eubacteria	Actinomycetota	Bacteria	222508.0	893.0	225385.0	337136	9468	6845583.0	39289.0	6906971.0	41537.71963911999	32503.878778476574	22729.00811932093	32631.525454500967
GCF_013364315.1	8452583	71.0	bacteria	Eubacteria	Actinomycetota	Bacteria	269981.0	748.0	271684.0	350742	10181	7313023.0	34811.0	7376702.0	41495.24470803777	36917.83821820333	21487.460860072963	36830.00885761686
GCF_005222485.1	8962736	72.0	bacteria	Eubacteria	Actinomycetota	Bacteria	246766.0	619.0	250051.0	371056	10200	7734333.0	34596.0	7802339.0	41399.85825756778	31905.27224519554	17892.241877673718	32048.210158517853
GCF_003994395.1	8963414	72.0	bacteria	Eubacteria	Actinomycetota	Bacteria	244230.0	619.0	250017.0	370700	10190	7705760.0	34595.0	7803995.0	41357.00972865919	31694.472706131517	17892.759069229658	32037.05281717889
GCA_010669165.1	9738430	71.0	bacteria	Eubacteria	Actinomycetota	Bacteria	287601.0	913.0	294468.0	402539	11057	8379192.0	35027.0	8540898.0	41335.102270078445	34323.237849186415	26065.606532103808	34477.40506911568
GCF_025163575.1	9296088	72.0	bacteria	Eubacteria	Actinomycetota	Bacteria	261810.0	1082.0	266737.0	384139	10847	7796840.0	39509.0	7905925.0	41322.6509903951	33578.98841068946	27386.16517755448	33738.87306039458
GCA_022846115.1	4308521	63.5	bacteria	Eubacteria	Bacillota	Bacteria	165871.0	172.0	165763.0	177867	5446	3869165.0	13532.0	3855965.0	41282.61182897798	42869.97323711964	12710.611882944133	42988.720073963326
GCA_022846095.1	4308696	63.5	bacteria	Eubacteria	Bacillota	Bacteria	165840.0	172.0	165732.0	177867	5446	3868608.0	13532.0	3855408.0	41280.935113547115	42868.132413519284	12710.611882944133	42986.89010345987
GCF_012689545.1	3373772	70.5	bacteria	Eubacteria	Pseudomonadota	Bacteria	101106.0	349.0	102016.0	139077	4022	2967904.0	13629.0	3008067.0	41222.99906454852	34066.46576169579	25607.161200381543	33914.138215671395
GCF_003945505.1	8324535	73.0	bacteria	Eubacteria	Actinomycetota	Bacteria	248011.0	931.0	256644.0	342909	9727	7202656.0	29177.0	7352986.0	41192.57111658489	34433.27017144787	31908.695205127326	34903.37122904899
GCF_029167025.1	9627936	72.0	bacteria	Eubacteria	Actinomycetota	Bacteria	274002.0	914.0	275604.0	396272	11222	8212225.0	39445.0	8249145.0	41158.56191815151	33365.13551443123	23171.504626695398	33410.00794627807
GCF_003627815.1	8393044	70.5	bacteria	Eubacteria	Actinomycetota	Bacteria	212288.0	1143.0	215730.0	345181	9753	7021648.0	44072.0	7136088.0	41127.033290901374	30233.35832271854	25934.8339081503	30230.84917114251
GCA_001941445.1	2926437	60.5	bacteria	Eubacteria	Actinomycetota	Bacteria	56774.0	790.0	55984.0	120255	3376	2008836.0	23356.0	1985480.0	41092.63244006278	28262.13787486883	33824.284980304845	28196.708100811895
GCF_019774615.1	9126195	71.5	bacteria	Eubacteria	Actinomycetota	Bacteria	261644.0	774.0	264334.0	374786	10540	7635866.0	39371.0	7710413.0	41067.06025895786	34265.13770671198	19659.13997612456	34282.729083383725
GCF_006542395.2	1961668	60.0	bacteria	Eubacteria	Pseudomonadota	Bacteria	65947.0	48.0	66294.0	80487	2401	1691310.0	9004.0	1693362.0	41029.878654288084	38991.66917951174	5330.964015992892	39149.33723562947
GCF_000846665.1	5460	45.0	viral	Virus	Cressdnaviricota	Virus	28.0	0.0	28.0	224	7	4112.0	1056.0	4112.0	41025.64102564102	6809.3385214007785	0.0	6809.3385214007785
GCF_008838325.1	2746948	69.5	bacteria	Eubacteria	Chloroflexota	Bacteria	93526.0	161.0	93404.0	112668	3264	2524835.0	9213.0	2521051.0	41015.701789768136	37042.420593820985	17475.306631933137	37049.62731813041
GCF_900637165.1	3148934	71.5	bacteria	Eubacteria	Actinomycetota	Bacteria	93863.0	1025.0	94437.0	128494	3847	2715143.0	19394.0	2731019.0	40805.55514977449	34570.18654266092	52851.397339383315	34579.4005827129
GCF_004328625.1	6426245	71.5	bacteria	Eubacteria	Actinomycetota	Bacteria	204441.0	617.0	206094.0	262106	7492	5695276.0	34442.0	5718934.0	40786.804735891645	35896.592193249286	17914.17455432321	36037.13559205265
GCF_001011035.1	8039333	73.0	bacteria	Eubacteria	Actinomycetota	Bacteria	239987.0	772.0	243008.0	327366	9336	6955212.0	29115.0	7050437.0	40720.542363402536	34504.62760876304	26515.54181693285	34467.083387880775
GCF_000695235.1	9372401	72.0	bacteria	Eubacteria	Actinomycetota	Bacteria	241587.0	1050.0	257867.0	381273	10842	7650422.0	39524.0	7969274.0	40680.397691050566	31578.25803596194	26566.13703066491	32357.65265443251
GCF_008639165.1	8223505	72.0	bacteria	Eubacteria	Actinomycetota	Bacteria	254365.0	846.0	255889.0	334350	9620	7329815.0	39616.0	7350381.0	40657.84601578037	34702.785813830225	21355.008077544426	34813.02533841443
GCA_022846075.1	3230334	62.0	bacteria	Eubacteria	Bacillota	Bacteria	118092.0	119.0	117990.0	131288	4082	2891975.0	13841.0	2878421.0	40642.23699468848	40834.37789054193	8597.644678852685	40991.22400788488
GCA_000010605.1	8545929	72.0	bacteria	Eubacteria	Actinomycetota	Bacteria	260723.0	729.0	260021.0	346555	10116	7550391.0	34197.0	7516734.0	40552.05700866459	34531.05938487159	21317.659443810862	34592.28436179862
GCF_001886595.1	8380320	72.0	bacteria	Eubacteria	Actinomycetota	Bacteria	258713.0	846.0	260146.0	339670	9777	7453237.0	39772.0	7477345.0	40531.86513164175	34711.49515304559	21271.24610278588	34791.226030094906
GCA_020991085.1	5689429	72.5	bacteria	Eubacteria	Pseudomonadota	Bacteria	163975.0	460.0	165218.0	230002	6879	4982671.0	18118.0	5020314.0	40426.200942133204	32909.05620700223	25389.115796445523	32909.893683940885
GCF_001482365.1	3638342	73.5	bacteria	Eubacteria	Actinomycetota	Bacteria	103619.0	621.0	104352.0	146723	4393	3182494.0	19018.0	3208672.0	40326.88515812972	32559.055885101432	32653.275843937325	32521.865743834205
GCA_018316795.1	6602217	72.0	bacteria	Eubacteria	Actinomycetota	Bacteria	177313.0	1024.0	180026.0	266052	8006	5504813.0	28969.0	5569631.0	40297.37283703338	32210.540121889702	35348.13076046809	32322.78763171205
GCF_008704445.1	7647592	72.0	bacteria	Eubacteria	Actinomycetota	Bacteria	203051.0	824.0	205986.0	308072	8807	6386883.0	34949.0	6474009.0	40283.52976989358	31791.877195808975	23577.21250965693	31817.37930855518
GCF_001189295.1	11388132	68.5	bacteria	Eubacteria	Myxococcota	Bacteria	381237.0	377.0	381031.0	457474	13105	9961114.0	22429.0	9952453.0	40171.11849423593	38272.52654672961	16808.596014088904	38285.134328190245
GCA_008639045.1	7893803	72.5	bacteria	Eubacteria	Actinomycetota	Bacteria	237727.0	925.0	241609.0	316676	9122	6998531.0	39585.0	7050577.0	40117.03864411108	33968.12845438564	23367.43716054061	34267.975514628095
GCF_900088535.1	3021545	68.5	bacteria	Eubacteria	Cyanobacteriota	Bacteria	97882.0	252.0	98163.0	121197	3626	2690891.0	17598.0	2702835.0	40110.936623482354	36375.31211780782	14319.809069212411	36318.532207848424
GCF_008705255.1	7871480	72.5	bacteria	Eubacteria	Actinomycetota	Bacteria	239675.0	950.0	240738.0	315612	9072	7013041.0	39474.0	7027063.0	40095.63639874585	34175.616540670446	24066.474134873588	34258.69385260955
GCA_009834145.1	7906239	72.0	bacteria	Eubacteria	Actinomycetota	Bacteria	211126.0	1167.0	226924.0	316993	8891	6423287.0	40568.0	6857169.0	40094.03206758612	32868.841140058044	28766.515480181424	33092.957166434135
GCF_014117445.1	3364212	67.5	bacteria	Eubacteria	Pseudomonadota	Bacteria	119340.0	120.0	119269.0	134862	3922	3122627.0	8617.0	3123873.0	40087.24777154353	38217.821084618816	13925.960311013114	38179.84918080857
GCA_029167005.1	9974491	71.5	bacteria	Eubacteria	Actinomycetota	Bacteria	282009.0	702.0	284314.0	399849	11349	8578160.0	34702.0	8648235.0	40087.15833218958	32875.23198448152	20229.381591839086	32875.37861771795
GCF_001941845.1	7585034	72.0	bacteria	Eubacteria	Actinomycetota	Bacteria	206776.0	893.0	208165.0	303104	8708	6532210.0	39706.0	6585772.0	39960.79648423461	31654.830447888235	22490.303732433385	31608.29132863998
GCF_003970715.1	7367863	72.0	bacteria	Eubacteria	Actinomycetota	Bacteria	227882.0	796.0	236246.0	294293	8620	6309673.0	40020.0	6497118.0	39942.789381398645	36116.293189837255	19890.054972513743	36361.660662466034
GCF_018866325.1	7695589	72.0	bacteria	Eubacteria	Actinomycetota	Bacteria	211201.0	655.0	222554.0	307361	8997	6458746.0	34471.0	6650094.0	39939.89283991128	32700.000898007132	19001.47950451104	33466.29385990634
GCF_000186345.1	5529304	62.0	bacteria	Eubacteria	Planctomycetota	Bacteria	168571.0	261.0	168532.0	220788	6309	4607457.0	17819.0	4595273.0	39930.522901254844	36586.5595707133	14647.286604186542	36675.07893437452
GCA_016756395.1	8972903	73.5	bacteria	Eubacteria	Actinomycetota	Bacteria	237016.0	617.0	236399.0	358116	9886	7788614.0	33313.0	7755340.0	39910.829304629726	30431.088252672427	18521.297991774984	30482.093628390245
GCF_012044595.1	8473575	71.5	bacteria	Eubacteria	Actinomycetota	Bacteria	239126.0	584.0	251519.0	338160	9595	7229359.0	34578.0	7472803.0	39907.59508235898	33077.06810520822	16889.35161085083	33657.919257338915
GCF_030450125.1	7618767	72.0	bacteria	Eubacteria	Actinomycetota	Bacteria	218969.0	1151.0	222428.0	303894	8545	6583346.0	40233.0	6641269.0	39887.556608569335	33261.04992810647	28608.35632441031	33491.79200541342
GCF_000931445.1	7762396	72.5	bacteria	Eubacteria	Actinomycetota	Bacteria	212170.0	781.0	221432.0	309535	8861	6601816.0	34876.0	6729237.0	39876.21863146379	32138.1268426748	22393.62312191765	32905.95947207685
GCF_000252445.1	4406036	69.0	bacteria	Eubacteria	Deinococcota	Bacteria	130875.0	114.0	131889.0	175257	5143	3866365.0	27066.0	3886982.0	39776.57014150588	33849.6236128767	4211.9264021281315	33930.95208570557
GCF_000013205.1	2932766	60.0	bacteria	Eubacteria	Cyanobacteriota	Bacteria	96635.0	221.0	97540.0	116624	3478	2501496.0	13726.0	2517682.0	39765.87289950852	38630.88327944558	16100.830540579922	38741.98568365663
GCA_021545335.1	8306813	69.5	bacteria	Eubacteria	Actinomycetota	Bacteria	243320.0	825.0	246749.0	330101	9236	7197747.0	24689.0	7285894.0	39738.58566456233	33805.02259943285	33415.691198509456	33866.6744259524
GCF_900637295.1	3220508	70.0	bacteria	Eubacteria	Actinomycetota	Bacteria	104048.0	1182.0	103599.0	127779	3914	2818514.0	19322.0	2818344.0	39676.65970710211	36915.906750862334	61173.791532967596	36758.820073064184
GCF_000220705.2	7137891	73.0	bacteria	Eubacteria	Actinomycetota	Bacteria	176316.0	997.0	179699.0	282992	8309	5950661.0	34339.0	6037901.0	39646.444587063605	29629.64954649576	29034.042924954134	29761.832795867304
GCA_002082195.1	8482298	70.5	bacteria	Eubacteria	Actinomycetota	Bacteria	240988.0	1129.0	247141.0	336279	9541	7130631.0	34887.0	7275655.0	39644.79908628534	33796.16754814546	32361.624673947314	33968.21317118527
GCF_001941505.1	2594799	74.5	bacteria	Eubacteria	Actinomycetota	Bacteria	69750.0	475.0	69429.0	102659	3054	2367312.0	19016.0	2357187.0	39563.37273137534	29463.79691396825	24978.96508203618	29454.175676346425
GCF_009296025.1	8633980	70.0	bacteria	Eubacteria	Actinomycetota	Bacteria	212754.0	934.0	219338.0	340704	9694	7064876.0	34398.0	7203264.0	39460.82803064172	30114.3289705297	27152.741438455723	30449.80719851445
GCF_002310495.1	4730447	62.0	bacteria	Eubacteria	Verrucomicrobiota	Bacteria	153493.0	47.0	153476.0	186576	5327	4268529.0	9235.0	4264319.0	39441.51578064398	35959.2262346115	5089.334055224688	35990.74084279342
GCF_000183745.1	2439291	69.5	bacteria	Eubacteria	Deinococcota	Bacteria	82441.0	447.0	82389.0	96178	2962	2264976.0	13715.0	2258900.0	39428.6700520766	36398.17817054132	32592.052497265766	36473.06210987649
GCA_016917755.1	9857535	71.5	bacteria	Eubacteria	Actinomycetota	Bacteria	260650.0	751.0	270527.0	387438	11080	8121886.0	39498.0	8362633.0	39303.740742487855	32092.29974417272	19013.62094283255	32349.500450396426
GCF_027497495.1	8284047	70.5	bacteria	Eubacteria	Actinomycetota	Bacteria	219097.0	1044.0	220661.0	325526	9033	6998896.0	39200.0	7068938.0	39295.52789838107	31304.50859678441	26632.65306122449	31215.580048940872
GCA_024612015.1	10859970	70.0	bacteria	Eubacteria	Actinomycetota	Bacteria	307783.0	574.0	314600.0	426681	12074	9196785.0	34783.0	9360380.0	39289.33505341175	33466.36895393336	16502.314348963573	33609.74661285119
GCF_017933255.1	9741971	71.5	bacteria	Eubacteria	Actinomycetota	Bacteria	270711.0	595.0	275704.0	382502	10997	8347371.0	34782.0	8473995.0	39263.30718906883	32430.68985432659	17106.54936461388	32535.303596473685
GCF_028609845.1	2329978	65.0	bacteria	Eubacteria	Actinomycetota	Bacteria	69035.0	435.0	69028.0	91417	2703	2051946.0	19284.0	2051013.0	39235.13440899442	33643.672884179214	22557.56067205974	33655.56434795879
GCA_024752535.1	8033415	72.5	bacteria	Eubacteria	Actinomycetota	Bacteria	204456.0	909.0	209775.0	315139	9258	6665879.0	34067.0	6800989.0	39228.522365644	30672.02389962374	26682.71347638477	30844.77860499407
GCF_025144335.1	3422038	72.0	bacteria	Eubacteria	Pseudomonadota	Bacteria	94130.0	513.0	93972.0	133948	3967	3100786.0	13495.0	3105200.0	39142.75645098038	30356.819206485066	38014.07928862541	30262.78500579673
GCF_000816025.1	10338286	71.5	bacteria	Eubacteria	Actinomycetota	Bacteria	279255.0	693.0	286863.0	404380	11530	8576781.0	39386.0	8765130.0	39114.801041487925	32559.418271260514	17595.084547808863	32727.75189871685
GCF_003945545.1	8270461	71.0	bacteria	Eubacteria	Actinomycetota	Bacteria	237296.0	580.0	238581.0	323369	9060	7300196.0	34767.0	7327770.0	39099.271491637526	32505.428621368523	16682.486265711737	32558.472768659496
GCF_029011865.1	9982274	71.5	bacteria	Eubacteria	Actinomycetota	Bacteria	264108.0	696.0	273059.0	389687	11101	8267802.0	39613.0	8457676.0	39037.898579021174	31944.161217213474	17569.98964986242	32285.34647106368
GCF_019703305.1	1610826	47.5	bacteria	Eubacteria	Campylobacterota	Bacteria	55907.0	173.0	58561.0	62751	1852	1436540.0	12717.0	1468369.0	38955.79038331887	38917.816420009185	13603.837383030588	39881.66462244844
GCF_024349765.1	9326742	71.5	bacteria	Eubacteria	Actinomycetota	Bacteria	245603.0	804.0	248272.0	363121	10080	7862200.0	34689.0	7942189.0	38933.31669301027	31238.457429218288	23177.376113465365	31259.895728998643
GCF_009867075.1	8457300	73.0	bacteria	Eubacteria	Actinomycetota	Bacteria	201954.0	954.0	205448.0	328864	9341	7080136.0	34128.0	7188018.0	38885.22341645679	28524.028351997757	27953.586497890294	28582.009672207274
GCA_009834125.1	9067183	71.5	bacteria	Eubacteria	Actinomycetota	Bacteria	228340.0	785.0	236239.0	352469	9935	7333466.0	39771.0	7557976.0	38873.04359027495	31136.70943589293	19738.000050287897	31256.913226504028
GCF_017933115.1	9782455	71.5	bacteria	Eubacteria	Actinomycetota	Bacteria	260332.0	613.0	271121.0	379330	10907	8246287.0	34851.0	8497913.0	38776.5647784733	31569.60217368132	17589.16530372156	31904.42170918907
GCA_000294515.1	5848211	69.5	bacteria	Eubacteria	Actinomycetota	Bacteria	168490.0	1085.0	169435.0	226633	6835	5063232.0	27698.0	5079419.0	38752.534749515704	33277.163677271754	39172.50342985053	33357.16151788226
GCF_021496785.1	9459690	71.5	bacteria	Eubacteria	Actinomycetota	Bacteria	239942.0	693.0	253501.0	366563	10505	7773296.0	39823.0	8025669.0	38750.00132139637	30867.472433829873	17402.003867111973	31586.276483617752
GCF_029850785.1	2364806	71.5	bacteria	Eubacteria	Actinomycetota	Bacteria	65107.0	529.0	65452.0	91617	2794	2094797.0	18778.0	2101108.0	38741.86719756293	31080.338572186232	28171.264245393548	31151.18309006486
GCF_020097155.1	2648900	73.0	bacteria	Eubacteria	Actinomycetota	Bacteria	78544.0	262.0	78808.0	102600	3018	2383394.0	14040.0	2393779.0	38733.05900562497	32954.68562898119	18660.96866096866	32922.003242571685
GCF_008704515.1	7280536	72.5	bacteria	Eubacteria	Actinomycetota	Bacteria	200423.0	1107.0	202337.0	281933	8290	6208307.0	34923.0	6273189.0	38724.209316456916	32283.036260932324	31698.30770552358	32254.248995208018
GCF_026810505.1	8820026	71.0	bacteria	Eubacteria	Actinomycetota	Bacteria	246979.0	774.0	248982.0	341098	9348	7761801.0	34541.0	7796248.0	38673.128627965496	31819.805738384686	22408.152630207576	31936.131328813553
GCA_002355495.1	8032664	72.0	bacteria	Eubacteria	Actinomycetota	Bacteria	221680.0	803.0	220877.0	310371	8757	7040550.0	38628.0	7003714.0	38638.613540912454	31486.17650609682	20788.029408719067	31537.12444568696
GCA_031760065.1	7296298	71.0	bacteria	Eubacteria	Actinomycetota	Bacteria	212880.0	553.0	214946.0	281805	8201	6323870.0	34665.0	6387181.0	38623.01128599737	33662.931084921096	15952.690033174673	33652.717842190475
GCF_029167645.1	7215805	72.0	bacteria	Eubacteria	Actinomycetota	Bacteria	182110.0	828.0	183570.0	278655	8194	6049394.0	39433.0	6088643.0	38617.312967853206	30103.84180630324	20997.641569244035	30149.575200910942
GCF_011006355.1	8069210	72.5	bacteria	Eubacteria	Actinomycetota	Bacteria	198817.0	873.0	206894.0	311300	9184	6658303.0	33960.0	6859129.0	38578.745626895325	29860.010876645294	25706.71378091873	30163.304991056444
GCF_009739905.1	7078240	72.5	bacteria	Eubacteria	Actinomycetota	Bacteria	203669.0	579.0	205273.0	273063	7909	6241585.0	34381.0	6261395.0	38577.8103031262	32630.974343856567	16840.696896541693	32783.908378244785
GCF_019599145.1	10549378	70.5	bacteria	Eubacteria	Actinomycetota	Bacteria	291895.0	781.0	296723.0	406939	11558	8979212.0	34753.0	9140149.0	38574.691323033454	32507.86371899895	22472.880039133313	32463.693972603727
GCA_017933235.1	9982980	71.5	bacteria	Eubacteria	Actinomycetota	Bacteria	258107.0	595.0	275001.0	384318	11063	8290968.0	35035.0	8674321.0	38497.32244279764	31131.105559688567	16983.016983016983	31702.884871334594
GCF_000091305.1	10148695	71.0	bacteria	Eubacteria	Actinomycetota	Bacteria	277379.0	605.0	279964.0	390458	11238	8731392.0	34995.0	8813486.0	38473.71509341842	31768.015913155657	17288.18402628947	31765.4104176259
GCF_021044625.1	5258610	61.0	bacteria	Eubacteria	Thermodesulfobacteriota	Bacteria	148495.0	311.0	148696.0	202073	5911	4503600.0	24231.0	4495809.0	38427.07483536524	32972.51088018474	12834.798398745408	33074.35880839244
GCF_029541745.1	8228343	72.5	bacteria	Eubacteria	Actinomycetota	Bacteria	212641.0	811.0	216602.0	316008	9083	6906886.0	39361.0	6987744.0	38404.81613369788	30786.811885993196	20604.15131729377	30997.41490243489
GCF_016028855.1	2377741	71.5	bacteria	Eubacteria	Actinomycetota	Bacteria	65148.0	529.0	65418.0	91202	2786	2102487.0	18772.0	2105024.0	38356.574580662906	30986.16067542867	28180.268484977627	31077.08035632848
GCA_029906565.1	7779627	71.5	bacteria	Eubacteria	Actinomycetota	Bacteria	223164.0	689.0	226129.0	298220	8707	6774184.0	34642.0	6828281.0	38333.457375270045	32943.303577227896	19889.151896541767	33116.534014929966
GCF_004526345.1	3712913	72.0	bacteria	Eubacteria	Actinomycetota	Bacteria	110089.0	415.0	118130.0	142320	4335	3083197.0	13924.0	3334732.0	38331.08936298804	35706.11933003308	29804.653835104855	35424.13603252075
GCF_017751265.1	9319639	71.5	bacteria	Eubacteria	Actinomycetota	Bacteria	243048.0	1000.0	245038.0	356836	9845	7932164.0	39383.0	8009314.0	38288.60753082818	30640.818823211423	25391.666455069448	30594.130783235618
GCA_026184415.1	33510174	52.0	fungi	Fungi	Ascomycota	Eukaryota	454159.0	320438.0	320438.0	1282924	33232	16029805.0	14006610.0	14006610.0	38284.61171225193	28332.159998203344	22877.62706322229	22877.62706322229
GCA_024218735.1	9619655	71.5	bacteria	Eubacteria	Actinomycetota	Bacteria	260118.0	1135.0	258923.0	368167	10179	8283256.0	42601.0	8238830.0	38272.37047482472	31402.868630403314	26642.567075890238	31427.156525865932
GCF_002832675.1	7614683	71.0	bacteria	Eubacteria	Actinomycetota	Bacteria	196730.0	614.0	221011.0	291356	8516	6087368.0	34548.0	6650394.0	38262.39385145777	32317.743891941474	17772.37466712979	33232.76786307698
GCF_016605905.1	5836896	72.0	bacteria	Eubacteria	Actinomycetota	Bacteria	174026.0	780.0	175106.0	223247	6656	5180051.0	28949.0	5218686.0	38247.55486477744	33595.42213001378	26943.93588724999	33553.65699335043
GCF_024666385.1	8092115	72.0	bacteria	Eubacteria	Actinomycetota	Bacteria	207816.0	874.0	209148.0	308323	8847	6971103.0	39724.0	7013613.0	38101.658219142955	29811.06433228716	22001.812506293423	29820.293763000613
GCA_008704655.1	9361154	71.5	bacteria	Eubacteria	Actinomycetota	Bacteria	238876.0	1000.0	245346.0	356039	9826	7859276.0	39634.0	8048043.0	38033.665507479105	30394.148265056476	25230.862390876522	30485.17509163408
GCA_028867535.1	7904915	71.5	bacteria	Eubacteria	Actinomycetota	Bacteria	112383.0	750.0	228025.0	300410	8761	3895009.0	34929.0	6926983.0	38002.938678025006	28853.078388265596	21472.129176329123	32918.37153346558
GCA_024298985.1	9558963	71.0	bacteria	Eubacteria	Actinomycetota	Bacteria	253565.0	809.0	268134.0	363143	10460	8066539.0	34454.0	8382185.0	37989.790315121	31434.175177235244	23480.582806060254	31988.55668301284
GCA_001704275.1	9815884	71.0	bacteria	Eubacteria	Actinomycetota	Bacteria	269437.0	770.0	268667.0	372786	10703	8388146.0	39051.0	8349165.0	37977.832663874186	32121.16241181305	19717.80492176897	32178.906513405833
GCA_003721495.1	9086421	72.0	bacteria	Eubacteria	Actinomycetota	Bacteria	254317.0	1099.0	253218.0	345008	10028	7895489.0	43435.0	7854297.0	37969.62522427697	32210.417872787868	25302.17566478646	32239.422573401538
GCA_018388625.1	6104387	71.0	bacteria	Eubacteria	Actinomycetota	Bacteria	69816.0	1012.0	153975.0	231732	7004	2754311.0	28944.0	5161934.0	37961.551258136155	25347.900073738947	34964.0685461581	29828.93620879306
GCF_004104485.1	8428700	71.5	bacteria	Eubacteria	Actinomycetota	Bacteria	240085.0	769.0	242110.0	319913	9035	7427540.0	40088.0	7457560.0	37955.2006833794	32323.62262606462	19182.79784474157	32465.04218537967
GCF_023716005.1	7749151	71.0	bacteria	Eubacteria	Actinomycetota	Bacteria	229777.0	804.0	231187.0	294022	8527	6835633.0	34502.0	6892381.0	37942.47911803499	33614.58989972106	23302.996927714335	33542.399934072135
GCF_024832785.1	4726914	60.5	bacteria	Eubacteria	Verrucomicrobiota	Bacteria	148344.0	49.0	148924.0	179322	5134	4246531.0	9229.0	4258712.0	37936.37878751337	34932.984122805174	5309.3509589337955	34969.2583109635
GCA_024832785.2	4726914	60.5	bacteria	Eubacteria	Verrucomicrobiota	Bacteria	148344.0	49.0	148924.0	179322	5134	4246531.0	9229.0	4258712.0	37936.37878751337	34932.984122805174	5309.3509589337955	34969.2583109635
GCF_028622875.1	8496900	71.5	bacteria	Eubacteria	Actinomycetota	Bacteria	233919.0	595.0	235759.0	322327	9363	7345389.0	35384.0	7384833.0	37934.658522519974	31845.69258346971	16815.50983495365	31924.757133979874
GCF_027942015.1	8161592	72.0	bacteria	Eubacteria	Actinomycetota	Bacteria	226993.0	1066.0	228788.0	309500	8978	7121554.0	39655.0	7180416.0	37921.523153816066	31874.082538726798	26881.8560080696	31862.777866909102
GCA_000993785.3	5961402	72.0	bacteria	Eubacteria	Actinomycetota	Bacteria	178696.0	749.0	177947.0	226016	6733	5286348.0	27982.0	5258541.0	37913.22913636758	33803.29860992882	26767.207490529625	33839.6144481901
GCF_030028635.1	7333529	71.0	bacteria	Eubacteria	Actinomycetota	Bacteria	189090.0	1271.0	196017.0	278020	7881	6116177.0	44156.0	6337389.0	37910.806652567946	30916.371452297735	28784.31017302292	30930.24587886273
GCA_028974615.1	47726	70.0	viral	Virus	Uroviricota	Virus	1333.0	0.0	1333.0	1809	58	43625.0	148.0	43477.0	37903.86791266815	30555.873925501433	0.0	30659.88913678497
GCA_001013905.1	8122491	72.5	bacteria	Eubacteria	Actinomycetota	Bacteria	219060.0	750.0	218336.0	307860	8941	7036949.0	34242.0	7003014.0	37902.16572723811	31129.968399657293	21902.926230944453	31177.433030977805
GCF_016467295.1	8539264	71.5	bacteria	Eubacteria	Actinomycetota	Bacteria	239955.0	755.0	241937.0	323587	9131	7525684.0	40478.0	7548936.0	37894.01522192076	31884.809407357523	18652.107317555216	32049.15235736533
GCA_030864385.1	20595329	57.5	fungi	Fungi	Basidiomycota	Eukaryota	455293.0	0.0	305979.0	779967	19799	13862723.0	7029.0	11632264.0	37871.0628997478	32842.97031687065	0.0	26304.33765946165
GCF_020341595.1	8214879	71.5	bacteria	Eubacteria	Actinomycetota	Bacteria	241793.0	542.0	243220.0	310957	9103	7266420.0	34538.0	7305526.0	37852.90081570283	33275.39558682267	15692.860038218774	33292.6061723687
GCA_030864355.1	20237334	58.0	fungi	Fungi	Basidiomycota	Eukaryota	435476.0	0.0	313283.0	765723	19739	13520191.0	7029.0	11662836.0	37837.14791681553	32209.308285659572	0.0	26861.648401812392
GCA_022760195.1	9660595	71.5	bacteria	Eubacteria	Actinomycetota	Bacteria	258267.0	1106.0	257101.0	365334	10101	8302061.0	41938.0	8257523.0	37816.92535501178	31108.78130141419	26372.263818017072	31135.365896044128
GCF_001931635.1	7931832	71.5	bacteria	Eubacteria	Actinomycetota	Bacteria	232249.0	647.0	233444.0	299903	8751	6978181.0	34489.0	7012283.0	37810.05447417444	33282.169092489865	18759.604511583402	33290.72714264384
GCF_000331185.2	9643891	71.5	bacteria	Eubacteria	Actinomycetota	Bacteria	248895.0	1000.0	251265.0	364626	10082	8211936.0	39384.0	8296204.0	37809.01298034165	30308.930805111	25391.021734714606	30286.743190017987
GCA_006229535.1	9658503	71.5	bacteria	Eubacteria	Actinomycetota	Bacteria	243517.0	1000.0	251497.0	364977	10093	8045676.0	39632.0	8271535.0	37788.154126990485	30266.816610561997	25232.135647961244	30405.118276111993
GCF_024223055.1	10838897	72.0	bacteria	Eubacteria	Actinomycetota	Bacteria	280872.0	1053.0	284448.0	408761	11357	9280097.0	39621.0	9404496.0	37712.41667856056	30266.06295171268	26576.81532520633	30245.95895410025
GCF_016128175.1	2513835	71.5	bacteria	Eubacteria	Actinomycetota	Bacteria	68571.0	553.0	69300.0	94798	2907	2209426.0	18763.0	2239296.0	37710.51003745274	31035.66265627362	29472.89879017215	30947.226271113777
GCF_002007685.1	7929999	72.5	bacteria	Eubacteria	Actinomycetota	Bacteria	196287.0	892.0	200203.0	298999	8592	6794778.0	39858.0	6863487.0	37704.796684085326	28887.919517017333	22379.447036981284	29169.28377659927
GCF_000165485.1	10260756	67.0	bacteria	Eubacteria	Myxococcota	Bacteria	328337.0	66.0	331247.0	386829	11583	9198456.0	13954.0	9246926.0	37699.853694990896	35694.794865573094	4729.826573025656	35822.391138417246
GCA_030864415.1	20233939	58.0	fungi	Fungi	Basidiomycota	Eukaryota	433207.0	0.0	308751.0	762679	19759	13539186.0	7029.0	11674287.0	37693.05620620879	31996.532140115363	0.0	26447.09694048125
GCF_008642335.1	8048154	71.0	bacteria	Eubacteria	Actinomycetota	Bacteria	224862.0	734.0	225780.0	303345	8406	7190686.0	34554.0	7201378.0	37691.25193180946	31271.286216641915	21242.11379290386	31352.33284518602
GCA_003208035.1	8145579	72.5	bacteria	Eubacteria	Actinomycetota	Bacteria	218978.0	861.0	229531.0	306892	8837	7007402.0	35060.0	7188409.0	37675.89756357406	31249.527285576023	24557.900741585854	31930.709563131426
GCA_030864325.1	20195966	58.0	fungi	Fungi	Basidiomycota	Eukaryota	428657.0	0.0	296050.0	760375	19908	13463606.0	7029.0	11447020.0	37649.84551865456	31838.20144469468	0.0	25862.626255566953
GCA_030864445.1	20226521	58.0	fungi	Fungi	Basidiomycota	Eukaryota	436110.0	0.0	309594.0	761213	19759	13602718.0	7029.0	11677638.0	37634.40089375726	32060.504378610218	0.0	26511.69697159648
GCF_003491185.1	3739924	66.0	bacteria	Eubacteria	Rhodothermota	Bacteria	105219.0	136.0	105236.0	140654	4316	3192840.0	9079.0	3192277.0	37608.78563307704	32954.67358214004	14979.623306531555	32965.81092430262
GCF_024860185.1	3863999	73.0	bacteria	Eubacteria	Actinomycetota	Bacteria	112416.0	505.0	112214.0	145289	4319	3542865.0	19038.0	3533188.0	37600.68260887231	31730.252211134208	26525.89557726652	31759.985599407675
GCF_025231465.1	8349858	71.5	bacteria	Eubacteria	Actinomycetota	Bacteria	234579.0	743.0	236253.0	313759	8907	7345924.0	39798.0	7384387.0	37576.56717036385	31933.219020507157	18669.27986330971	31993.58321821432
GCF_003945525.1	8201167	71.5	bacteria	Eubacteria	Actinomycetota	Bacteria	216288.0	941.0	225380.0	308110	8889	7053172.0	34801.0	7203742.0	37569.04352758577	30665.351702751614	27039.45288928479	31286.517479387792
GCF_023983615.1	4799068	51.5	bacteria	Eubacteria	Cyanobacteriota	Bacteria	144805.0	61.0	145201.0	180296	5211	4146263.0	13282.0	4151495.0	37568.961306653706	34924.21971302834	4592.681825026351	34975.59312970388
GCA_005280335.1	2848891	73.0	bacteria	Eubacteria	Actinomycetota	Bacteria	60465.0	536.0	69511.0	106904	3078	2321908.0	18799.0	2525492.0	37524.77718522752	26041.08345378025	28512.154901856484	27523.74586813183
GCF_019703895.1	9320785	72.5	bacteria	Eubacteria	Actinomycetota	Bacteria	248269.0	867.0	253866.0	349564	9921	7996531.0	34726.0	8140507.0	37503.70811042203	31047.087793444432	24966.883603063987	31185.526896543422
GCF_030406865.1	8895847	70.5	bacteria	Eubacteria	Actinomycetota	Bacteria	222547.0	864.0	225423.0	333388	9388	7508508.0	39373.0	7600584.0	37476.8136187594	29639.3104995027	21943.971757295607	29658.642020139505
GCF_001983975.1	10184660	71.0	bacteria	Eubacteria	Actinomycetota	Bacteria	255323.0	750.0	266903.0	381515	10862	8586005.0	34336.0	8884870.0	37459.76792548794	29737.11289476305	21842.96365330848	30040.16941159522
GCF_014489615.1	8188347	73.0	bacteria	Eubacteria	Actinomycetota	Bacteria	199265.0	591.0	200685.0	306706	8931	7031739.0	35173.0	7065896.0	37456.399930291176	28337.94030182292	16802.661132118385	28401.918171453417
GCF_000412265.2	8716193	72.0	bacteria	Eubacteria	Actinomycetota	Bacteria	232149.0	1066.0	238704.0	326085	9491	7446805.0	39658.0	7591716.0	37411.40197331564	31174.308982174236	26879.822482223004	31442.693588643197
GCF_008704935.1	7673509	72.0	bacteria	Eubacteria	Actinomycetota	Bacteria	208484.0	905.0	211306.0	287035	8374	6675843.0	39440.0	6744713.0	37405.96381655381	31229.61399781271	22946.24746450304	31329.131424865667
GCF_023923245.1	9118447	71.5	bacteria	Eubacteria	Actinomycetota	Bacteria	231223.0	797.0	235226.0	340986	9686	7636860.0	35005.0	7752007.0	37395.183631598666	30277.234360718932	22768.175974860736	30343.883848402096
GCF_009650765.1	8341671	72.0	bacteria	Eubacteria	Actinomycetota	Bacteria	213547.0	1004.0	226613.0	311926	8946	7026949.0	40468.0	7300336.0	37393.706848424015	30389.718211986452	24809.726203419985	31041.447955272193
GCA_022846675.1	8461249	70.5	bacteria	Eubacteria	Actinomycetota	Bacteria	221114.0	947.0	220167.0	315988	8854	7292346.0	40233.0	7252935.0	37345.31391287504	30321.38080118524	23537.89178037929	30355.573295500373
GCF_003290325.1	3597019	66.0	bacteria	Eubacteria	Rhodothermota	Bacteria	100542.0	161.0	100415.0	134311	4108	3030497.0	8852.0	3029366.0	37339.53031663163	33176.73635710578	18187.980117487576	33147.199777115085
GCF_008704855.1	8501012	71.0	bacteria	Eubacteria	Actinomycetota	Bacteria	208748.0	894.0	212608.0	316950	8956	7188695.0	39229.0	7260857.0	37283.79632918998	29038.372055011376	22789.263045196156	29281.391989953805
GCA_001511815.1	9336224	72.5	bacteria	Eubacteria	Actinomycetota	Bacteria	259840.0	887.0	258953.0	347957	9885	8212520.0	35730.0	8176790.0	37269.56422639388	31639.49676834881	24825.0769661349	31669.273639166466
GCF_030845235.1	10326501	71.0	bacteria	Eubacteria	Actinomycetota	Bacteria	295946.0	989.0	297968.0	384610	10961	9110791.0	34653.0	9174217.0	37244.948700435896	32483.019311934604	28540.097538452657	32478.848058640862
GCF_005877055.1	3561338	73.0	bacteria	Eubacteria	Actinomycetota	Bacteria	92877.0	390.0	93355.0	132572	3925	3161994.0	18828.0	3178186.0	37225.33497241767	29372.921011235314	20713.8304652645	29373.67416507404
GCA_000952035.2	9307519	70.5	bacteria	Eubacteria	Actinomycetota	Bacteria	258576.0	1069.0	257507.0	345774	9906	8054686.0	33589.0	8021193.0	37149.96445347036	32102.55495993264	31825.89538241686	32103.329267853296
GCF_025402955.1	8604396	71.0	bacteria	Eubacteria	Actinomycetota	Bacteria	245215.0	758.0	251000.0	319650	9295	7625548.0	34766.0	7714424.0	37149.61515020927	32157.033173222437	21802.91088994995	32536.453790976484
GCF_001027285.1	12489432	69.0	bacteria	Eubacteria	Myxococcota	Bacteria	363500.0	106.0	367297.0	462768	13700	11318994.0	21811.0	11393476.0	37052.76589039438	32114.161382186438	4859.933061299344	32237.483977672837
GCF_020790115.1	7832127	72.0	bacteria	Eubacteria	Actinomycetota	Bacteria	202551.0	877.0	203612.0	290153	8236	6726871.0	39228.0	6761638.0	37046.513673744055	30110.73053132727	22356.480065259508	30112.821774842134
GCA_029167625.1	7465012	70.5	bacteria	Eubacteria	Actinomycetota	Bacteria	183330.0	956.0	185291.0	276484	7764	6243263.0	34558.0	6306197.0	37037.314876386	29364.452530671864	27663.637942010533	29382.36785181307
GCF_030520245.1	8306919	72.0	bacteria	Eubacteria	Actinomycetota	Bacteria	230206.0	813.0	231966.0	307650	9048	7177448.0	40275.0	7229082.0	37035.39182216656	32073.516938053748	20186.219739292366	32087.891657612956
GCA_003355475.1	3720646	72.5	bacteria	Eubacteria	Actinomycetota	Bacteria	101924.0	528.0	103157.0	137691	4115	3278317.0	18873.0	3339526.0	37007.28314384115	31090.343002217294	27976.474328405657	30889.713091019505
GCA_006088715.1	11098444	72.0	bacteria	Eubacteria	Actinomycetota	Bacteria	285224.0	799.0	284425.0	410523	11716	9641909.0	35544.0	9606365.0	36989.239212271554	29581.693832621735	22479.180733738463	29607.973463427632
GCF_000013045.1	3587328	66.0	bacteria	Eubacteria	Rhodothermota	Bacteria	99163.0	161.0	99140.0	132628	4059	3027298.0	8852.0	3028346.0	36971.249910797116	32756.273085768236	18187.980117487576	32737.34243048846
GCF_000830005.1	9153777	71.5	bacteria	Eubacteria	Actinomycetota	Bacteria	257152.0	873.0	259138.0	338226	9927	8007540.0	39575.0	8073984.0	36949.33796180527	32113.73280682956	22059.38092229943	32095.431449950855
GCF_008642295.1	7525322	71.5	bacteria	Eubacteria	Actinomycetota	Bacteria	210000.0	924.0	211728.0	277858	8078	6627118.0	34670.0	6679584.0	36923.07119881382	31687.982619292427	26651.283530429766	31697.78237686658
GCF_027497475.1	9201100	70.5	bacteria	Eubacteria	Actinomycetota	Bacteria	225807.0	864.0	227338.0	339633	9568	7780588.0	39503.0	7837535.0	36912.217017530515	29021.842565112045	21871.756575449963	29006.313847402274
GCA_003147545.1	7666521	71.5	bacteria	Eubacteria	Actinomycetota	Bacteria	204180.0	739.0	215671.0	282890	8360	6379236.0	34792.0	6754658.0	36899.396740711985	32006.967605525177	21240.515060933547	31929.22572837885
GCF_008642355.1	8018484	71.0	bacteria	Eubacteria	Actinomycetota	Bacteria	218258.0	678.0	219883.0	295870	8292	7118361.0	34975.0	7142339.0	36898.49602493439	30661.271604516827	19385.27519656898	30785.853205791547
GCF_000261345.2	7783599	71.5	bacteria	Eubacteria	Actinomycetota	Bacteria	218822.0	725.0	221555.0	287166	8473	6771463.0	34559.0	6848012.0	36893.73000844468	32315.32092843157	20978.616279406233	32353.185128764373
GCA_028870195.1	9364413	70.5	bacteria	Eubacteria	Actinomycetota	Bacteria	225417.0	864.0	229657.0	345417	9727	7857364.0	39360.0	7958738.0	36886.134774277896	28688.62890913543	21951.21951219512	28855.956811243188
GCF_028747205.1	8211675	71.5	bacteria	Eubacteria	Actinomycetota	Bacteria	226528.0	631.0	227410.0	302773	8853	7145488.0	34563.0	7180437.0	36871.0403175966	31702.243429699975	18256.517084743802	31670.774355376976
GCF_023702105.1	8223489	71.0	bacteria	Eubacteria	Actinomycetota	Bacteria	144856.0	773.0	193162.0	302973	8551	5558815.0	34454.0	6925934.0	36842.391349948906	26058.791307140098	22435.711383293667	27889.668021670437
GCF_000280865.2	7901452	71.0	bacteria	Eubacteria	Actinomycetota	Bacteria	195615.0	762.0	196939.0	291065	8339	6711548.0	34778.0	6750287.0	36836.9003570483	29146.03307612491	21910.403128414513	29174.907674295922
GCF_019880305.1	8632952	70.5	bacteria	Eubacteria	Actinomycetota	Bacteria	205737.0	888.0	208735.0	317939	8925	7151364.0	39389.0	7252244.0	36828.53790916479	28768.917370168823	22544.365178095406	28782.125918543283
GCA_003574835.2	5506152	71.0	bacteria	Eubacteria	Actinomycetota	Bacteria	141013.0	1051.0	142972.0	202744	6075	4558121.0	23804.0	4627136.0	36821.35909070436	30936.65130873007	44152.24332045035	30898.594724684986
GCF_003491385.1	3701547	65.5	bacteria	Eubacteria	Rhodothermota	Bacteria	101664.0	148.0	101990.0	136291	4163	3109650.0	8996.0	3120932.0	36820.01066040766	32693.068351743765	16451.756336149403	32679.340658495606
GCA_000090985.2	20989326	63.5	plant	Plantae	Chlorophyta	Eukaryota	598855.0	492871.0	473941.0	772701	21381	16133673.0	15246404.0	14685184.0	36813.99774342444	37118.33009135613	32327.032656356212	32273.41244072938
GCF_003122365.1	7180417	72.0	bacteria	Eubacteria	Actinomycetota	Bacteria	145141.0	921.0	147095.0	264289	7543	5739630.0	34419.0	5812686.0	36806.915252972074	25287.51853342463	26758.476422905955	25305.85687924653
GCA_025641845.1	10235239	70.0	bacteria	Eubacteria	Actinomycetota	Bacteria	146711.0	778.0	261149.0	376158	10548	5833369.0	34914.0	8781573.0	36751.26687320149	25150.30336671656	22283.32474079166	29738.294039120326
GCF_001984445.1	8243179	72.0	bacteria	Eubacteria	Actinomycetota	Bacteria	211338.0	877.0	212423.0	302869	8612	7074122.0	39297.0	7105102.0	36741.7715907904	29874.802837723186	22317.22523347838	29897.248484258216
GCA_003344965.1	8454852	71.0	bacteria	Eubacteria	Actinomycetota	Bacteria	209315.0	887.0	217293.0	310456	8743	7193359.0	34727.0	7381916.0	36719.270780848674	29098.366979876857	25542.085409047715	29435.853781050882
GCA_027626975.1	9534571	70.5	bacteria	Eubacteria	Actinomycetota	Bacteria	232327.0	864.0	234742.0	349578	9833	8018433.0	39280.0	8097190.0	36664.26103492228	28974.115017235912	21995.926680244396	28990.551043016156
GCF_002090335.1	8399509	71.5	bacteria	Eubacteria	Actinomycetota	Bacteria	198253.0	993.0	211549.0	307374	8743	6888919.0	39309.0	7217934.0	36594.28188004799	28778.53550027225	25261.390521254674	29308.80221404075
GCA_008064995.1	8364802	71.5	bacteria	Eubacteria	Actinomycetota	Bacteria	235956.0	742.0	235214.0	305989	8799	7385813.0	38476.0	7347573.0	36580.54308996196	31947.193897273053	19284.748934400664	32012.47541194895
GCF_020783455.1	8690773	71.5	bacteria	Eubacteria	Actinomycetota	Bacteria	237519.0	606.0	239430.0	317905	9290	7620385.0	34790.0	7651164.0	36579.59999645601	31168.897634437104	17418.79850531762	31293.277728722063
GCF_024134545.1	7597621	69.5	bacteria	Eubacteria	Actinomycetota	Bacteria	193870.0	1048.0	194483.0	277490	8398	6423166.0	29228.0	6442702.0	36523.27485143047	30182.934708522247	35856.02846585466	30186.558372558593
GCF_020740535.1	7653710	72.0	bacteria	Eubacteria	Actinomycetota	Bacteria	204184.0	799.0	204601.0	279490	8044	6743141.0	29173.0	6768205.0	36516.931004702295	30280.25070215794	27388.338532204434	30229.728561708755
GCF_001729485.1	8201357	72.0	bacteria	Eubacteria	Actinomycetota	Bacteria	207499.0	1088.0	209757.0	299463	8561	7027133.0	39513.0	7083674.0	36513.83545430348	29528.25853730106	27535.241566066867	29611.328810444975
GCF_021491675.1	7850121	71.5	bacteria	Eubacteria	Actinomycetota	Bacteria	216416.0	755.0	219554.0	286385	8484	6873023.0	34475.0	6945598.0	36481.60327719789	31487.745639727964	21899.92748368383	31610.52511245252
GCF_028464045.1	8221751	71.5	bacteria	Eubacteria	Actinomycetota	Bacteria	211765.0	817.0	215269.0	299885	8463	7124606.0	35066.0	7201653.0	36474.59038834915	29723.04714113314	23298.922032738268	29891.609606849983
GCF_021028635.1	8236582	71.5	bacteria	Eubacteria	Actinomycetota	Bacteria	213351.0	817.0	215923.0	300419	8482	7140987.0	35075.0	7218547.0	36473.74602717487	29876.962386291976	23292.94369208838	29912.2524242067
GCF_002080455.1	8110698	72.0	bacteria	Eubacteria	Actinomycetota	Bacteria	210235.0	865.0	212080.0	295701	8610	7099491.0	39658.0	7144340.0	36458.1445394712	29612.686317934622	21811.48822431792	29685.03738623862
GCF_016889285.1	2448756	72.0	bacteria	Eubacteria	Actinomycetota	Bacteria	68297.0	282.0	68398.0	89208	2701	2215460.0	13917.0	2221124.0	36429.92605224857	30827.45795455571	20262.98771286915	30794.31855222851
GCA_013394065.1	7679243	72.0	bacteria	Eubacteria	Actinomycetota	Bacteria	204342.0	822.0	209742.0	279407	8172	6565534.0	40184.0	6683242.0	36384.70614877013	31123.43946432994	20455.90284690424	31383.27177139478
GCF_005490785.1	3410111	73.0	bacteria	Eubacteria	Actinomycetota	Bacteria	94322.0	463.0	94423.0	124017	3712	3106767.0	18919.0	3101984.0	36367.43789278413	30360.178281795834	24472.752259633173	30439.55094545942
GCF_008704575.1	7756194	71.0	bacteria	Eubacteria	Actinomycetota	Bacteria	211038.0	757.0	211772.0	282061	8143	6788405.0	35448.0	6806812.0	36365.90317364419	31088.00962818217	21355.224554276687	31111.77449884028
GCA_009811615.2	8612788	71.0	bacteria	Eubacteria	Actinomycetota	Bacteria	217777.0	1006.0	216771.0	312877	8874	7414353.0	40266.0	7374572.0	36327.029064224036	29372.35386553621	24983.8573486316	29394.38383678402
GCF_020783595.1	6740841	72.0	bacteria	Eubacteria	Actinomycetota	Bacteria	183508.0	776.0	184047.0	244656	7156	5986741.0	34603.0	5997685.0	36294.581047083	30652.4033693791	22425.80123110713	30686.339812777762
GCF_008642315.1	8942078	71.0	bacteria	Eubacteria	Actinomycetota	Bacteria	234115.0	757.0	236742.0	324548	9146	7855740.0	34390.0	7917783.0	36294.472045535724	29801.775517010494	22012.212852573422	29900.03641170767
GCF_025665295.1	8866687	70.5	bacteria	Eubacteria	Actinomycetota	Bacteria	218290.0	893.0	220097.0	321698	9133	7496288.0	39296.0	7554704.0	36281.64612103709	29119.745666121686	22724.959283387623	29133.768841241163
GCF_026239515.1	8915460	70.5	bacteria	Eubacteria	Actinomycetota	Bacteria	218345.0	893.0	220697.0	323463	9181	7517366.0	39371.0	7587175.0	36281.13411983229	29045.412981089386	22681.669248939575	29088.16522618761
GCF_020783535.1	6740828	72.0	bacteria	Eubacteria	Actinomycetota	Bacteria	183086.0	776.0	183818.0	244555	7153	5984723.0	34603.0	5997496.0	36279.66772034534	30592.226240044864	22425.80123110713	30649.12423451387
GCF_020783575.1	6740828	72.0	bacteria	Eubacteria	Actinomycetota	Bacteria	183476.0	776.0	183909.0	244549	7153	5988656.0	34603.0	5997044.0	36278.7776219776	30637.258176124993	22425.80123110713	30666.60841574616
GCA_022846655.1	6542274	71.5	bacteria	Eubacteria	Actinomycetota	Bacteria	191471.0	707.0	190835.0	237339	6971	5862298.0	35160.0	5827969.0	36277.75296479481	32661.42389895567	20108.07736063709	32744.68343946236
GCF_020783555.1	6741257	72.0	bacteria	Eubacteria	Actinomycetota	Bacteria	183380.0	776.0	183813.0	244549	7153	5988316.0	34603.0	5998029.0	36276.468913735225	30622.966456679973	22425.80123110713	30645.567068782097
GCF_003491425.1	3762895	65.5	bacteria	Eubacteria	Rhodothermota	Bacteria	102131.0	115.0	102286.0	136496	4167	3155811.0	8651.0	3161817.0	36274.1984562418	32362.837951955928	13293.260894694256	32350.385869896963
GCA_021029465.1	9635564	72.0	bacteria	Eubacteria	Actinomycetota	Bacteria	256073.0	1002.0	262871.0	349485	10054	8308715.0	39732.0	8438138.0	36270.321073058105	30819.807876428546	25218.967079432194	31152.72587388355
GCF_020783615.1	6740829	72.0	bacteria	Eubacteria	Actinomycetota	Bacteria	183234.0	776.0	183702.0	244470	7151	5987441.0	34603.0	5996776.0	36267.052613261665	30603.057299437274	22425.80123110713	30633.460379377182
GCF_026239535.1	8926672	70.5	bacteria	Eubacteria	Actinomycetota	Bacteria	218518.0	893.0	220870.0	323463	9181	7526967.0	39371.0	7596776.0	36235.56460907268	29031.348217681836	22681.669248939575	29074.17567662914
GCF_014673495.1	9116672	71.5	bacteria	Eubacteria	Actinomycetota	Bacteria	244125.0	771.0	247657.0	330229	9521	7803312.0	40781.0	7907968.0	36222.5382244749	31284.792918699135	18905.863024447663	31317.400373901364
GCF_018069625.1	10360357	71.0	bacteria	Eubacteria	Actinomycetota	Bacteria	270819.0	760.0	274814.0	375232	10908	9001576.0	34351.0	9097567.0	36218.05696463935	30085.73165410146	22124.53785915985	30207.416994016094
GCA_001644565.1	2971983	62.5	bacteria	Eubacteria	Deinococcota	Bacteria	64861.0	105.0	64756.0	107408	3052	2436370.0	17646.0	2418724.0	36140.179805873726	26621.982703776517	5950.357021421286	26772.794250191422
GCA_003595235.1	9512378	70.5	bacteria	Eubacteria	Actinomycetota	Bacteria	258757.0	694.0	258063.0	343761	9832	8417412.0	35369.0	8382043.0	36138.28214143719	30740.68371608756	19621.702620939242	30787.601542965123
GCF_002910775.2	7703166	71.5	bacteria	Eubacteria	Actinomycetota	Bacteria	197972.0	689.0	198657.0	278362	8195	6659751.0	34746.0	6690142.0	36136.051073026334	29726.63692681603	19829.620675761238	29693.988558090397
GCA_018399015.1	3180296	67.5	bacteria	Eubacteria	Cyanobacteriota	Bacteria	90120.0	319.0	94182.0	114856	3472	2754868.0	17911.0	2836111.0	36114.87735732775	32713.001131088673	17810.28418290436	33208.150174658185
GCF_014217585.1	8320846	72.0	bacteria	Eubacteria	Actinomycetota	Bacteria	216489.0	859.0	218155.0	300181	8805	7296652.0	39775.0	7345175.0	36075.77883306577	29669.634785926475	21596.480201131362	29700.449614883237
GCF_002082605.1	7076402	72.5	bacteria	Eubacteria	Actinomycetota	Bacteria	169884.0	1264.0	171708.0	254961	7299	5909058.0	48986.0	5974798.0	36029.75071229701	28749.760114048633	25803.29073612869	28738.712170687613
GCF_019703325.1	1612665	46.5	bacteria	Eubacteria	Campylobacterota	Bacteria	50705.0	201.0	54069.0	58085	1720	1336737.0	12715.0	1428111.0	36018.019861533554	37931.91929302473	15808.10066850177	37860.50243993639
GCA_024298965.1	12466108	71.0	bacteria	Eubacteria	Actinomycetota	Bacteria	324341.0	778.0	339200.0	448684	12988	10587516.0	34454.0	11003693.0	35992.30810450222	30634.28664476162	22580.832414233468	30826.014502585633
GCA_001484705.1	8047771	72.0	bacteria	Eubacteria	Actinomycetota	Bacteria	195289.0	610.0	197841.0	289510	8534	6739203.0	34361.0	6779523.0	35973.93613709933	28978.055713709768	17752.684729780856	29182.141575447124
GCF_003955715.1	10393987	70.5	bacteria	Eubacteria	Actinomycetota	Bacteria	295975.0	805.0	299245.0	373430	10737	9184176.0	35377.0	9247015.0	35927.50308423515	32226.625447944378	22754.89724962546	32361.253874899092
GCF_001654495.1	7472530	73.0	bacteria	Eubacteria	Actinomycetota	Bacteria	175864.0	814.0	179247.0	268381	7573	6421489.0	34708.0	6495297.0	35915.680499108064	27386.79455808458	23452.806269447967	27596.42861596629
GCF_024612035.1	11540835	70.0	bacteria	Eubacteria	Actinomycetota	Bacteria	305053.0	641.0	308715.0	414151	11917	9758459.0	35093.0	9902403.0	35885.70497715286	31260.36600655903	18265.751004473826	31175.766124646714
GCF_001267885.1	8393598	72.0	bacteria	Eubacteria	Actinomycetota	Bacteria	212839.0	789.0	214900.0	301201	8750	7228447.0	34897.0	7296110.0	35884.61110479677	29444.637278242477	22609.39335759521	29454.05154253431
GCA_013364175.1	7707218	72.0	bacteria	Eubacteria	Actinomycetota	Bacteria	208270.0	709.0	210253.0	276565	8126	6815516.0	34679.0	6856420.0	35883.8948113314	30558.21452110156	20444.649499697225	30665.128448957326
GCF_002591335.1	10744231	71.0	bacteria	Eubacteria	Actinomycetota	Bacteria	285086.0	756.0	288034.0	385415	11249	9377205.0	34272.0	9459848.0	35871.80878743206	30402.022777576047	22058.823529411766	30448.057939197333
GCF_028421465.1	8595635	72.0	bacteria	Eubacteria	Actinomycetota	Bacteria	220196.0	829.0	221238.0	308225	9035	7425209.0	39818.0	7475895.0	35858.31645945879	29655.192197283606	20819.72977045557	29593.51355255792
GCF_000090405.2	3832918	65.5	bacteria	Eubacteria	Rhodothermota	Bacteria	103521.0	161.0	103727.0	137361	4214	3202269.0	8921.0	3211451.0	35837.18722915544	32327.39035977302	18047.30411388858	32299.107163708868
GCA_000090405.1	3832918	65.5	bacteria	Eubacteria	Rhodothermota	Bacteria	110861.0	143.0	110718.0	137361	4214	3319106.0	7644.0	3311468.0	35837.18722915544	33400.861557298864	18707.482993197278	33434.718378676764
GCF_003173275.1	9687439	70.5	bacteria	Eubacteria	Actinomycetota	Bacteria	226350.0	864.0	233067.0	347141	9810	8043750.0	39448.0	8223642.0	35834.135316877866	28139.86013986014	21902.25106469276	28341.09266916045
GCF_026898115.1	9662200	71.5	bacteria	Eubacteria	Actinomycetota	Bacteria	255352.0	851.0	259628.0	346223	10077	8346898.0	34285.0	8480540.0	35832.729606093846	30592.44284523424	24821.350444800933	30614.559921891767
GCF_019378935.1	8874447	71.0	bacteria	Eubacteria	Actinomycetota	Bacteria	238243.0	668.0	240296.0	317927	9407	7770395.0	34660.0	7808862.0	35824.99281363673	30660.346095661804	19272.937103289092	30772.21751389639
GCF_022699385.1	7760770	72.0	bacteria	Eubacteria	Actinomycetota	Bacteria	187968.0	1042.0	189753.0	277983	8185	6613908.0	34066.0	6678545.0	35818.997341758615	28420.111075025536	30587.68273351729	28412.326337548075
GCF_000761215.1	7623774	72.5	bacteria	Eubacteria	Actinomycetota	Bacteria	192031.0	828.0	193802.0	272810	7973	6533077.0	34547.0	6575305.0	35784.11427201278	29393.65325098725	23967.34882913133	29474.222108328056
GCA_001278055.1	3958620	61.0	bacteria	Eubacteria	Thermodesulfobacteriota	Bacteria	119317.0	156.0	119161.0	141650	4263	3514474.0	15671.0	3498920.0	35782.67173914141	33950.1729135	9954.693382681386	34056.50886559281
GCF_006516935.1	9226027	71.0	bacteria	Eubacteria	Actinomycetota	Bacteria	248816.0	724.0	250403.0	330044	9521	8113537.0	35297.0	8149372.0	35773.14482170928	30666.77331970015	20511.65821457914	30726.662128075634
GCA_008704475.1	7757877	72.5	bacteria	Eubacteria	Actinomycetota	Bacteria	182260.0	1535.0	187635.0	277510	7921	6444839.0	58927.0	6568517.0	35771.3843619846	28279.992719756072	26049.179493271335	28565.808690150305
GCF_000024605.1	2157067	59.0	bacteria	Eubacteria	Bacillota	Bacteria	68254.0	558.0	68808.0	77093	2433	1935369.0	14358.0	1952042.0	35739.73362904351	35266.65974292241	38863.351441704974	35249.24156344997
GCA_030294945.1	11602651	70.0	bacteria	Eubacteria	Actinomycetota	Bacteria	321139.0	688.0	316068.0	414566	11868	10217629.0	33781.0	10093870.0	35730.2826741923	31429.894352202453	20366.4781978035	31312.86612567826
GCF_006974005.1	10670746	71.0	bacteria	Eubacteria	Actinomycetota	Bacteria	264077.0	729.0	281059.0	380683	11157	9032806.0	34244.0	9372999.0	35675.38764393792	29235.322888590763	21288.400887746757	29986.02688424484
GCA_000859085.1	8135	53.5	viral	Virus	Artverviricota	Virus	265.0	204.0	159.0	290	10	7082.0	5205.0	3552.0	35648.432698217584	37418.808246258115	39193.083573487034	44763.51351351351
GCF_003665435.1	7667496	72.0	bacteria	Eubacteria	Actinomycetota	Bacteria	205288.0	776.0	206550.0	273197	8026	6783234.0	34763.0	6820542.0	35630.53700973564	30264.03040201768	22322.58435693122	30283.517057735295
GCA_023277745.1	9239126	69.5	bacteria	Eubacteria	Actinomycetota	Bacteria	208001.0	763.0	217711.0	329155	9236	7326719.0	34817.0	7617217.0	35626.20533587268	28389.378656394496	21914.581957089926	28581.435975895136
GCF_000186385.1	3498530	69.5	bacteria	Eubacteria	Deinococcota	Bacteria	99181.0	146.0	100169.0	124438	3578	3132672.0	23386.0	3123373.0	35568.6531200247	31660.192959875785	6243.051398272471	32070.777329508837
GCF_014495705.1	8309852	71.5	bacteria	Eubacteria	Actinomycetota	Bacteria	213182.0	577.0	221253.0	295365	8650	7161804.0	34340.0	7305140.0	35543.95433276068	29766.522513042804	16802.562609202094	30287.30455542262
GCF_008642375.1	8558202	71.5	bacteria	Eubacteria	Actinomycetota	Bacteria	230079.0	829.0	232785.0	304023	8835	7517021.0	39630.0	7582060.0	35524.16734262641	30607.736761677268	20918.4960888216	30702.078326998202
GCA_031679605.1	10044493	71.0	bacteria	Eubacteria	Actinomycetota	Bacteria	267347.0	840.0	270459.0	356676	10406	8700134.0	34368.0	8798575.0	35509.60710510725	30729.066931612775	24441.340782122905	30738.954887581225
GCF_030719295.1	7990879	71.5	bacteria	Eubacteria	Actinomycetota	Bacteria	212544.0	711.0	213321.0	283735	8274	7074060.0	34791.0	7090442.0	35507.35782634176	30045.546687475085	20436.31973786324	30085.712569117695
GCA_001632865.1	8137876	72.0	bacteria	Eubacteria	Actinomycetota	Bacteria	203532.0	771.0	200575.0	288858	8373	7076085.0	34143.0	6988450.0	35495.50275772204	28763.362791713214	22581.49547491433	28700.927959704943
GCA_000092385.1	11936683	70.5	bacteria	Eubacteria	Actinomycetota	Bacteria	324047.0	482.0	323565.0	423170	12302	10334641.0	30080.0	10304561.0	35451.222085733534	31355.419119057933	16023.936170212766	31400.173185446718
GCA_026427415.1	8694918	72.0	bacteria	Eubacteria	Actinomycetota	Bacteria	234155.0	1086.0	235908.0	307798	9177	7619884.0	39837.0	7680683.0	35399.758801635624	30729.470422384384	27261.088937419987	30714.455993041243
GCA_001888885.2	9762186	72.0	bacteria	Eubacteria	Actinomycetota	Bacteria	226655.0	1535.0	231336.0	345532	9945	8073108.0	58729.0	8203308.0	35394.94125598509	28075.308790616946	26137.0021624751	28200.33089090401
GCF_003491205.1	3949358	65.5	bacteria	Eubacteria	Rhodothermota	Bacteria	104261.0	150.0	104338.0	139756	4287	3280323.0	8924.0	3292154.0	35387.01733294374	31783.760318724708	16808.606006275215	31692.928095101262
GCF_011067105.1	3505947	66.0	bacteria	Eubacteria	Deinococcota	Bacteria	94814.0	164.0	94941.0	123907	3653	3036996.0	18055.0	3042451.0	35341.9489798334	31219.66574865426	9083.356410966491	31205.43272512852
GCF_000196275.1	3247018	66.0	bacteria	Eubacteria	Deinococcota	Bacteria	95336.0	397.0	95617.0	114749	3479	2894678.0	22669.0	2904122.0	35339.81025051293	32934.9240226374	17512.90308350611	32924.58099212085
GCF_029885055.1	204633	55.5	viral	Virus	Peploviricota	Virus	5299.0	411.0	5230.0	7228	204	168013.0	13746.0	165247.0	35321.77117082778	31539.226131311272	29899.607158446095	31649.591217994883
GCF_003994375.1	9125666	70.5	bacteria	Eubacteria	Actinomycetota	Bacteria	216965.0	880.0	219644.0	322273	9158	7683123.0	39364.0	7782043.0	35315.011529021554	28239.167848803147	22355.451681739658	28224.464963763374
GCF_000017945.1	1297538	56.5	archaea	Archaeabacteria	Thermoproteota	Archaea	41599.0	935.0	40829.0	45799	1415	1204775.0	9057.0	1198720.0	35296.84679755043	34528.43892013031	103235.06679916088	34060.49786438868
GCA_001443625.1	9054831	71.5	bacteria	Eubacteria	Actinomycetota	Bacteria	248587.0	817.0	247770.0	319536	9383	8036466.0	38733.0	7997762.0	35289.00760268193	30932.377490304818	21093.124725686106	30979.916631677712
GCA_015710995.1	9054805	71.5	bacteria	Eubacteria	Actinomycetota	Bacteria	241103.0	841.0	244278.0	319443	9380	7873387.0	40078.0	7987136.0	35278.838141738	30622.526239342737	20984.081041968162	30583.928957764085
GCF_025998055.1	1660951	47.5	bacteria	Eubacteria	Campylobacterota	Bacteria	42761.0	175.0	51708.0	58565	1746	1266391.0	12725.0	1465678.0	35259.92037092003	33766.03276555187	13752.4557956778	35279.2359576933
GCF_016127495.1	2783568	71.5	bacteria	Eubacteria	Actinomycetota	Bacteria	74472.0	256.0	75273.0	98122	2967	2470940.0	13918.0	2511909.0	35250.44116040995	30139.13733235125	18393.447334387125	29966.451810157134
GCF_000023925.1	2785024	71.5	bacteria	Eubacteria	Actinomycetota	Bacteria	76286.0	256.0	76455.0	98169	2968	2498029.0	13918.0	2523892.0	35248.88833992095	30538.476534900117	18393.447334387125	30292.50062997941
GCF_014595995.2	2912106	70.0	bacteria	Eubacteria	Actinomycetota	Bacteria	74166.0	1334.0	73752.0	102642	3087	2521448.0	19259.0	2525054.0	35246.65654340879	29414.05097388485	69266.31704657563	29208.088223063743
GCF_023273835.1	9990036	70.5	bacteria	Eubacteria	Actinomycetota	Bacteria	228643.0	950.0	230753.0	351923	10042	8558710.0	34876.0	8643006.0	35227.400581939844	26714.656764862928	27239.362312191766	26698.234387434186
GCF_011650445.1	8341703	72.0	bacteria	Eubacteria	Actinomycetota	Bacteria	208839.0	940.0	212298.0	293695	8509	7263593.0	34499.0	7344869.0	35208.03845449784	28751.4732722497	27247.16658453868	28904.259558611597
GCA_001406115.1	9034396	71.5	bacteria	Eubacteria	Actinomycetota	Bacteria	251380.0	817.0	251380.0	317959	9341	8078763.0	38312.0	8078763.0	35194.27308698888	31116.149836305387	21324.911254959283	31116.149836305387
GCA_027627435.1	9155765	72.0	bacteria	Eubacteria	Actinomycetota	Bacteria	222435.0	1627.0	225219.0	321908	9191	7683115.0	59049.0	7778448.0	35159.0500629931	28951.148069500457	27553.387864316075	28954.233543760914
GCF_030863865.1	8181137	72.5	bacteria	Eubacteria	Actinomycetota	Bacteria	211973.0	685.0	213283.0	287548	8404	7191909.0	34744.0	7224455.0	35147.68179532991	29473.815644775263	19715.634354133086	29522.365354895283
GCF_020034615.1	8262829	72.5	bacteria	Eubacteria	Actinomycetota	Bacteria	215758.0	719.0	217317.0	290226	8507	7282771.0	34844.0	7315860.0	35124.28975596614	29625.811384155837	20634.82952588681	29704.915074919423
GCF_026153295.1	3943709	73.0	bacteria	Eubacteria	Actinomycetota	Bacteria	108181.0	396.0	108989.0	138519	4165	3496014.0	13961.0	3521402.0	35124.04186008653	30944.098049950604	28364.730320177638	30950.456664703433
GCF_005490965.1	8079654	72.5	bacteria	Eubacteria	Actinomycetota	Bacteria	209949.0	680.0	213432.0	283668	8285	7103519.0	34752.0	7173371.0	35108.92916949166	29555.632919402342	19567.21915285451	29753.375365640506
GCF_026651955.1	7252958	72.0	bacteria	Eubacteria	Actinomycetota	Bacteria	181628.0	715.0	182827.0	254587	7550	6275491.0	34894.0	6305050.0	35101.12701603953	28942.436536041565	20490.628761391643	28996.915171172313
GCA_027939575.1	137936	53.5	viral	Virus	Peploviricota	Virus	2942.0	934.0	2459.0	4840	123	123520.0	3602.0	114279.0	35088.736805475004	23818.005181347147	259300.38867295947	21517.514153956545
GCA_001189275.1	1993257	58.0	archaea	Archaeabacteria	Thermoproteota	Archaea	62271.0	615.0	60714.0	69835	2091	1775401.0	5276.0	1742576.0	35035.6226016013	35074.32968664543	116565.579984837	34841.521976659846
GCF_030253495.1	3980311	71.0	bacteria	Eubacteria	Actinomycetota	Bacteria	100637.0	1469.0	99755.0	139171	4214	3370863.0	19163.0	3370632.0	34964.85576127092	29854.965924156517	76658.14329697855	29595.33998371819
GCF_030908285.1	8307374	72.0	bacteria	Eubacteria	Actinomycetota	Bacteria	181446.0	654.0	212342.0	290268	8502	6571074.0	34771.0	7292059.0	34941.00542481896	27612.837718765608	18808.777429467085	29119.62176937954
GCF_027947595.1	7863969	72.0	bacteria	Eubacteria	Actinomycetota	Bacteria	192595.0	819.0	202441.0	274587	8058	6732005.0	34745.0	6940570.0	34917.10102112559	28608.861698706405	23571.73694056699	29167.777286303575
GCA_022827705.1	8368456	72.5	bacteria	Eubacteria	Actinomycetota	Bacteria	208785.0	914.0	213468.0	292183	8443	7263779.0	34513.0	7385533.0	34914.80387780016	28743.30290059761	26482.77460666995	28903.53343489224
GCF_025999835.1	3599694	70.5	bacteria	Eubacteria	Bacillota	Bacteria	100874.0	840.0	100666.0	125354	3960	3150016.0	23720.0	3149969.0	34823.51555437768	32023.329405310953	35413.15345699832	31957.774822545874
GCA_003963535.1	10677137	70.5	bacteria	Eubacteria	Actinomycetota	Bacteria	271298.0	931.0	281547.0	371564	10585	9053180.0	34926.0	9343654.0	34799.965571295	29967.149664537763	26656.359159365515	30132.429989381028
GCF_030028615.1	7856756	72.5	bacteria	Eubacteria	Actinomycetota	Bacteria	207795.0	617.0	208568.0	273285	8063	7007587.0	34394.0	7015430.0	34783.43988282186	29652.860535302665	17939.17543757632	29729.895387738172
GCF_003060865.1	4206589	63.5	bacteria	Eubacteria	Pseudomonadota	Bacteria	109935.0	357.0	115824.0	146202	4301	3626574.0	18243.0	3772933.0	34755.47527937719	30313.734119309298	19569.149810886367	30698.663347586615
GCF_003589885.1	6800142	72.5	bacteria	Eubacteria	Actinomycetota	Bacteria	179296.0	1244.0	180031.0	236047	7100	5849820.0	25829.0	5898872.0	34712.0692479657	30649.831960641524	48162.9176507027	30519.56374032188
GCF_001660045.1	7766531	72.5	bacteria	Eubacteria	Actinomycetota	Bacteria	205681.0	658.0	206710.0	269539	7973	6936088.0	34449.0	6944104.0	34705.19849853172	29653.74718429178	19100.699584893613	29767.699331692038
GCA_027939605.1	137743	53.5	viral	Virus	Peploviricota	Virus	2942.0	934.0	2459.0	4780	121	123520.0	3622.0	114279.0	34702.30792127368	23818.005181347147	257868.5808945334	21517.514153956545
GCA_028748005.1	8561245	72.0	bacteria	Eubacteria	Actinomycetota	Bacteria	220943.0	686.0	223430.0	297066	8727	7525093.0	34745.0	7578803.0	34698.925214732204	29360.833148507267	19743.84803568859	29480.908792589016
GCF_008087625.1	10526296	70.5	bacteria	Eubacteria	Planctomycetota	Bacteria	253545.0	160.0	254445.0	365099	10983	8927869.0	21491.0	8937214.0	34684.470206803984	28399.274227702044	7444.976967102508	28470.281678384337
GCA_011820545.1	9195693	72.0	bacteria	Eubacteria	Actinomycetota	Bacteria	217827.0	764.0	229695.0	318787	9334	7637871.0	34790.0	7932856.0	34666.99029643551	28519.334772739683	21960.333429146307	28954.89342047807
GCF_030122705.1	11519256	71.0	bacteria	Eubacteria	Actinomycetota	Bacteria	291534.0	759.0	294980.0	399043	11656	10012876.0	34334.0	10134177.0	34641.386561771	29115.91035382841	22106.366866662782	29107.44503475714
GCF_021233395.1	11689692	71.0	bacteria	Eubacteria	Actinomycetota	Bacteria	285154.0	748.0	298917.0	404618	11833	9940292.0	34723.0	10267161.0	34613.23018604767	28686.682443533853	21541.917461048874	29113.890392874913
GCF_030930975.1	7250076	72.5	bacteria	Eubacteria	Actinomycetota	Bacteria	190514.0	622.0	191343.0	250658	7386	6471474.0	34487.0	6477383.0	34573.154819342584	29439.042789942447	18035.781598863337	29540.170775759285
GCA_001443905.1	205896	55.0	viral	Virus	Peploviricota	Virus	5102.0	316.0	5059.0	7118	197	167237.0	13314.0	165167.0	34570.85130357074	30507.602982593562	23734.414901607328	30629.60518747692
GCA_015689475.1	11639536	71.0	bacteria	Eubacteria	Actinomycetota	Bacteria	267391.0	774.0	294658.0	402284	11779	9558944.0	34701.0	10164772.0	34561.85882323831	27972.85976358895	22304.832713754648	28988.156350186702
GCA_001767375.1	8180260	72.0	bacteria	Eubacteria	Actinomycetota	Bacteria	173454.0	953.0	197217.0	282540	8212	6441750.0	34728.0	7077252.0	34539.244473892024	26926.53393875888	27441.833678875835	27866.32438692306
GCF_004795715.1	8184045	72.0	bacteria	Eubacteria	Actinomycetota	Bacteria	200177.0	689.0	209962.0	282505	8291	6990157.0	34564.0	7216337.0	34518.99396936356	28636.981973366266	19934.035412567988	29095.370684600788
GCF_000147815.2	11138313	70.5	bacteria	Eubacteria	Actinomycetota	Bacteria	274116.0	946.0	282038.0	384110	11131	9428396.0	34466.0	9680361.0	34485.473697857116	29073.450033282435	27447.339406951778	29135.070479293077
GCA_000147815.3	11138313	70.5	bacteria	Eubacteria	Actinomycetota	Bacteria	285692.0	949.0	284743.0	384110	11131	9551812.0	34172.0	9517640.0	34485.473697857116	29909.717653571908	27771.27472784736	29917.395488797643
GCF_029866785.1	8759250	72.0	bacteria	Eubacteria	Actinomycetota	Bacteria	217272.0	680.0	220605.0	302061	8720	7602133.0	29808.0	7687631.0	34484.8017809744	28580.399737810425	22812.66774020397	28696.096365707457
GCF_018604545.1	8599513	71.0	bacteria	Eubacteria	Actinomycetota	Bacteria	232274.0	639.0	233064.0	296491	8589	7680794.0	34914.0	7690641.0	34477.650071579636	30240.883950279098	18302.113765251765	30304.88615968422
GCF_000838265.1	137969	53.5	viral	Virus	Peploviricota	Virus	3045.0	356.0	2554.0	4755	118	123956.0	18601.0	114740.0	34464.26371141343	24565.168285520667	19138.755980861242	22259.02039393411
GCF_002305875.1	12349744	68.0	bacteria	Eubacteria	Myxococcota	Bacteria	342215.0	157.0	344253.0	425193	12724	11038846.0	24181.0	11086174.0	34429.29667206057	31000.976007818208	6492.700880856872	31052.46228320068
GCA_024927965.1	8265668	72.0	bacteria	Eubacteria	Actinomycetota	Bacteria	178944.0	677.0	192068.0	284500	8015	6909452.0	34157.0	7187366.0	34419.48067597198	25898.43593963747	19820.241824516204	26723.002557543332
GCA_028751585.1	8905080	72.0	bacteria	Eubacteria	Actinomycetota	Bacteria	213019.0	146.0	220309.0	306402	8946	7505020.0	6969.0	7722649.0	34407.55164467922	28383.53528704787	20949.92107906443	28527.64640734028
GCF_024442335.1	8611494	71.0	bacteria	Eubacteria	Actinomycetota	Bacteria	231172.0	639.0	232696.0	296236	8583	7685911.0	34919.0	7700945.0	34400.070417514085	30077.37143976817	18299.49311263209	30216.551345321903
GCF_003344445.1	9513637	71.0	bacteria	Eubacteria	Actinomycetota	Bacteria	251047.0	955.0	253992.0	327139	9530	8352954.0	34721.0	8429583.0	34386.32354797645	30054.876394626383	27504.968174879756	30131.02783376117
GCA_002812405.1	11742376	70.5	bacteria	Eubacteria	Actinomycetota	Bacteria	305068.0	807.0	304261.0	403713	11837	10282240.0	35722.0	10246518.0	34380.86124988674	29669.410556454626	22591.12031801131	29694.087298729188
GCF_013414305.1	10474412	71.0	bacteria	Eubacteria	Actinomycetota	Bacteria	279138.0	602.0	284361.0	359840	10627	9154605.0	31813.0	9331665.0	34354.19572955503	30491.539503889027	18923.081759029326	30472.696994587783
GCA_027939515.1	137969	53.5	viral	Virus	Peploviricota	Virus	2695.0	23.0	2548.0	4737	119	117181.0	1975.0	114740.0	34333.79962165414	22998.60898951195	11645.569620253165	22206.728255185637
GCF_003345215.1	3778576	65.5	bacteria	Eubacteria	Deinococcota	Bacteria	97120.0	170.0	99563.0	129575	3858	3224899.0	18132.0	3275465.0	34292.01900398457	30115.671839645212	9375.689388925657	30396.600177379394
GCF_000013225.1	3046682	58.0	bacteria	Eubacteria	Cyanobacteriota	Bacteria	92089.0	200.0	92109.0	104472	3202	2589173.0	13056.0	2592406.0	34290.41823203078	35566.95516290337	15318.627450980392	35530.31431033565
GCF_024701375.2	7433909	70.5	bacteria	Eubacteria	Actinomycetota	Bacteria	165273.0	1231.0	178021.0	254759	7463	5925065.0	34644.0	6297489.0	34269.857217784076	27893.871206476215	35532.8484008775	28268.568631084545
GCA_019670005.1	5199498	63.0	bacteria	Eubacteria	Pseudomonadota	Bacteria	135355.0	102.0	135278.0	178141	5247	4637270.0	13850.0	4623827.0	34261.19213816411	29188.509618805892	7364.620938628159	29256.717433416085
GCF_023169965.1	4590331	74.0	bacteria	Eubacteria	Myxococcota	Bacteria	126610.0	238.0	126661.0	157262	4655	4240298.0	14276.0	4231925.0	34259.4030800829	29858.75049347947	16671.336508826	29929.878246897097
GCF_000284115.1	3884382	73.0	bacteria	Eubacteria	Planctomycetota	Bacteria	92631.0	54.0	92613.0	132849	3792	3422936.0	8851.0	3419791.0	34200.80723265632	27061.855670103094	6101.005536097617	27081.479540708773
GCF_030296895.1	1891463	46.5	bacteria	Eubacteria	Campylobacterota	Bacteria	50124.0	153.0	58046.0	64685	1907	1503178.0	12720.0	1675196.0	34198.395633432956	33345.352313564996	12028.301886792453	34650.27375901088
GCA_027939455.1	137969	53.5	viral	Virus	Peploviricota	Virus	2668.0	26.0	2521.0	4712	117	117183.0	1978.0	114740.0	34152.599496988456	22767.80761714583	13144.59049544995	21971.4136308175
GCA_027939565.1	137968	53.5	viral	Virus	Peploviricota	Virus	2658.0	23.0	2512.0	4711	117	117187.0	1975.0	114746.0	34145.5989794735	22681.696775239576	11645.569620253165	21891.830652048873
GCA_029760955.1	7614103	71.0	bacteria	Eubacteria	Actinomycetota	Bacteria	181562.0	1005.0	184576.0	259965	7669	6376017.0	34839.0	6489968.0	34142.56413394986	28475.77100249262	28846.981830706965	28440.20186232043
GCF_016887565.1	13213980	68.5	bacteria	Eubacteria	Myxococcota	Bacteria	358683.0	116.0	359636.0	450992	13483	11951835.0	25897.0	11968415.0	34129.913924495115	30010.705469076507	4479.283314669653	30048.75750047103
GCF_026167665.1	7386614	71.5	bacteria	Eubacteria	Actinomycetota	Bacteria	169243.0	615.0	196870.0	251751	7433	5897169.0	34476.0	6585994.0	34082.05708325899	28699.024905001024	17838.496345283675	29892.22279886681
GCF_008704395.1	7962786	71.0	bacteria	Eubacteria	Actinomycetota	Bacteria	199498.0	573.0	202126.0	271113	7771	6982172.0	34683.0	7058018.0	34047.5054836335	28572.484321497668	16521.062191851917	28637.784715199083
GCA_027939475.1	137969	53.5	viral	Virus	Peploviricota	Virus	2639.0	26.0	2489.0	4694	116	117182.0	1976.0	114750.0	34022.135407229165	22520.523629909032	13157.894736842105	21690.631808278868
GCF_011492945.1	4584100	66.5	bacteria	Eubacteria	Actinomycetota	Bacteria	135195.0	69.0	135912.0	155957	4849	4042304.0	9404.0	4048177.0	34021.29098405358	33445.03530659743	7337.303275202042	33573.63079726998
GCF_000846705.1	34246	55.0	viral	Virus	Preplasmiviricota	Virus	1021.0	0.0	974.0	1165	35	32862.0	260.0	32035.0	34018.57151200141	31069.32018745055	0.0	30404.245356641175
GCA_027939525.1	137969	53.5	viral	Virus	Peploviricota	Virus	2646.0	21.0	2500.0	4693	117	117187.0	1975.0	114746.0	34014.88740224253	22579.29633833104	10632.911392405063	21787.251843201506
GCA_027939495.1	137969	53.5	viral	Virus	Peploviricota	Virus	2623.0	25.0	2476.0	4693	118	117181.0	1975.0	114740.0	34014.88740224253	22384.174908901612	12658.227848101265	21579.22259020394
GCA_027939465.1	137969	53.5	viral	Virus	Peploviricota	Virus	2695.0	84.0	2490.0	4692	116	117263.0	1976.0	114611.0	34007.63939725591	22982.5264576209	42510.12145748988	21725.66333074487
GCA_014083905.1	10008966	71.0	bacteria	Eubacteria	Actinomycetota	Bacteria	254954.0	955.0	261781.0	340368	9936	8654856.0	34981.0	8831551.0	34006.30994250555	29457.913568983702	27300.53457591264	29641.565790652174
GCA_027939535.1	137969	53.5	viral	Virus	Peploviricota	Virus	2630.0	23.0	2483.0	4685	116	117181.0	1975.0	114740.0	33956.90336234951	22443.911555627616	11645.569620253165	21640.230085410494
GCA_020684895.1	41850	65.0	viral	Virus	Uroviricota	Virus	960.0	0.0	960.0	1421	44	38142.0	74.0	38068.0	33954.59976105137	25169.104923706152	0.0	25218.030892087845
GCA_027939545.1	137969	53.5	viral	Virus	Peploviricota	Virus	2639.0	21.0	2492.0	4684	116	117184.0	1975.0	114743.0	33949.655357362884	22520.139268159477	10632.911392405063	21718.10045057215
GCA_028473745.1	7790858	71.5	bacteria	Eubacteria	Actinomycetota	Bacteria	195180.0	691.0	199094.0	264450	7775	6712124.0	25435.0	6821357.0	33943.62982870436	29078.723813803204	27167.289168468647	29186.86120664847
GCF_017639205.1	9022916	71.5	bacteria	Eubacteria	Actinomycetota	Bacteria	220843.0	852.0	223589.0	306179	9070	7790842.0	40249.0	7861936.0	33933.48669099878	28346.486811053284	21168.2277820567	28439.432730055294
GCA_027939435.1	137971	53.5	viral	Virus	Peploviricota	Virus	2639.0	21.0	2492.0	4677	117	117181.0	1975.0	114740.0	33898.42793050714	22520.715815703912	10632.911392405063	21718.668293533206
GCF_014621695.1	8354710	72.0	bacteria	Eubacteria	Actinomycetota	Bacteria	207534.0	683.0	208751.0	283013	8258	7389455.0	39425.0	7394448.0	33874.66471008569	28085.156483123585	17324.032974001268	28230.775306013376
GCF_018310575.1	8151966	72.0	bacteria	Eubacteria	Actinomycetota	Bacteria	205811.0	808.0	206259.0	275981	8128	7207411.0	34567.0	7235087.0	33854.53275933683	28555.468808425107	23374.89513119449	28508.157538395877
GCF_000847465.1	3811	54.0	viral	Virus	Artverviricota	Virus	129.0	129.0	129.0	129	3	3149.0	3149.0	2067.0	33849.38336394647	40965.38583677358	40965.38583677358	62409.28882438317
GCA_027939445.1	137970	53.5	viral	Virus	Peploviricota	Virus	2639.0	21.0	2492.0	4670	117	117184.0	1975.0	114743.0	33847.937957527	22520.139268159477	10632.911392405063	21718.10045057215
GCA_020386575.1	5000054	51.5	bacteria	Eubacteria	Cyanobacteriota	Bacteria	135165.0	36.0	136818.0	169140	4943	4265704.0	13288.0	4325712.0	33827.63466154566	31686.44612940795	2709.2113184828418	31629.01274980859
GCA_008632955.1	7343456	72.0	bacteria	Eubacteria	Actinomycetota	Bacteria	155505.0	644.0	171954.0	248132	7384	5939769.0	34816.0	6336687.0	33789.5399659234	26180.311052500525	18497.242647058825	27136.262213992894
GCA_030291795.1	9718239	71.0	bacteria	Eubacteria	Actinomycetota	Bacteria	237896.0	715.0	242867.0	328314	9629	8303233.0	34300.0	8474838.0	33783.28110679312	28651.008589064044	20845.481049562684	28657.42094421156
GCA_027939505.1	137969	53.5	viral	Virus	Peploviricota	Virus	2614.0	23.0	2468.0	4660	116	117182.0	1975.0	114740.0	33775.703237683825	22307.180283661313	11645.569620253165	21509.499738539307
GCF_021383925.1	8024389	72.0	bacteria	Eubacteria	Actinomycetota	Bacteria	202197.0	283.0	203240.0	270864	7986	7096643.0	10700.0	7148240.0	33755.09337844913	28491.922166579327	26448.598130841125	28432.17351403982
GCA_027939555.1	137968	53.5	viral	Virus	Peploviricota	Virus	2627.0	22.0	2481.0	4657	116	117181.0	1975.0	114740.0	33754.20387336194	22418.31013560219	11139.240506329113	21622.799372494337
GCF_003950055.1	8082236	72.0	bacteria	Eubacteria	Actinomycetota	Bacteria	203575.0	832.0	204452.0	272760	8025	7140818.0	34586.0	7169687.0	33748.08654436718	28508.638646160707	24055.976406638525	28516.168139557558
GCF_030552875.1	8145614	72.0	bacteria	Eubacteria	Actinomycetota	Bacteria	205051.0	821.0	205823.0	274741	8106	7182870.0	34735.0	7220779.0	33728.703569798425	28547.224159702182	23636.101914495466	28504.265260022497
GCA_000612545.2	7628241	72.0	bacteria	Eubacteria	Actinomycetota	Bacteria	176597.0	936.0	178778.0	257109	7596	6563532.0	39820.0	6618835.0	33704.88688021262	26905.787920284383	23505.775991963837	27010.493538515464
GCA_027939485.1	137969	53.5	viral	Virus	Peploviricota	Virus	2614.0	21.0	2468.0	4643	116	117181.0	1975.0	114740.0	33652.48715291116	22307.37064882532	10632.911392405063	21509.499738539307
GCF_030440515.1	8237145	72.0	bacteria	Eubacteria	Actinomycetota	Bacteria	199093.0	863.0	200502.0	277196	8141	7214186.0	39665.0	7259701.0	33651.95100972485	27597.430950629772	21757.21668977688	27618.492827734917
GCF_014280235.1	2748087	67.5	bacteria	Eubacteria	Cyanobacteriota	Bacteria	77300.0	258.0	77681.0	92417	2804	2476911.0	17637.0	2479645.0	33629.57577398387	31208.226698496634	14628.338152747066	31327.4682464627
GCF_030506235.1	8363333	71.5	bacteria	Eubacteria	Actinomycetota	Bacteria	195791.0	701.0	214243.0	281088	8217	7029357.0	34764.0	7393651.0	33609.566903529965	27853.32997029458	20164.538027844897	28976.61791177322
GCA_019287315.1	8286721	71.5	bacteria	Eubacteria	Actinomycetota	Bacteria	205209.0	593.0	211860.0	278159	8155	7157038.0	34606.0	7316927.0	33566.8354225996	28672.336237421125	17135.756805178295	28954.778419956903
GCF_003675325.1	8157885	72.0	bacteria	Eubacteria	Actinomycetota	Bacteria	174432.0	668.0	193279.0	272680	7944	6537585.0	34660.0	7018054.0	33425.33021732962	26681.41217284364	19272.937103289092	27540.25546112925
GCF_001685355.1	10319054	71.0	bacteria	Eubacteria	Actinomycetota	Bacteria	262638.0	955.0	266242.0	344583	10067	9015752.0	34721.0	9119040.0	33392.88659599998	29131.01425150115	27504.968174879756	29196.275046496125
GCA_028736035.1	11483874	70.0	bacteria	Eubacteria	Actinomycetota	Bacteria	290745.0	1237.0	295144.0	383432	11066	9865727.0	44974.0	10017510.0	33388.732756907644	29470.20528745626	27504.78053986748	29462.81061860682
GCA_006448415.1	34250	55.0	viral	Virus	Preplasmiviricota	Virus	728.0	0.0	984.0	1143	35	26888.0	164.0	32339.0	33372.26277372263	27075.275215709607	0.0	30427.65700856551
GCF_008642275.1	7746267	72.0	bacteria	Eubacteria	Actinomycetota	Bacteria	186023.0	860.0	187262.0	258396	7662	6797257.0	39669.0	6826193.0	33357.48690304633	27367.363040708922	21679.3970102599	27432.86045384301
GCF_031344995.1	7347349	72.5	bacteria	Eubacteria	Actinomycetota	Bacteria	122974.0	773.0	152180.0	244961	6828	5224282.0	34911.0	6277006.0	33340.05231002365	23538.928411597997	22142.01827504225	24244.042462282177
GCF_013364375.1	8359435	72.0	bacteria	Eubacteria	Actinomycetota	Bacteria	207538.0	937.0	207887.0	278685	8211	7347347.0	34632.0	7375524.0	33337.77940734033	28246.658283595425	27055.902055902057	28186.06515279457
GCA_001447075.1	10537932	71.5	bacteria	Eubacteria	Actinomycetota	Bacteria	252451.0	684.0	251767.0	350873	10273	8943553.0	34414.0	8909139.0	33296.19132102959	28227.148651100964	19875.632010228393	28259.40868135518
GCF_030490905.1	8307379	71.0	bacteria	Eubacteria	Actinomycetota	Bacteria	204769.0	742.0	210478.0	275903	8276	7100332.0	39886.0	7276597.0	33211.79881163481	28839.355680832952	18603.0186030186	28925.334191243517
GCA_009495655.1	8822782	72.0	bacteria	Eubacteria	Actinomycetota	Bacteria	211938.0	970.0	218294.0	292982	8673	7618070.0	34848.0	7790517.0	33207.43955818017	27820.432209207844	27835.169880624428	28020.476689801206
GCF_002005225.1	8550793	72.0	bacteria	Eubacteria	Actinomycetota	Bacteria	205990.0	822.0	209563.0	283897	8239	7372692.0	35118.0	7460743.0	33201.248118157	27939.59112899332	23406.799931658978	28088.75737979448
GCA_003573485.1	8081458	72.0	bacteria	Eubacteria	Actinomycetota	Bacteria	182669.0	856.0	188003.0	268138	7811	6891668.0	34761.0	7056528.0	33179.40896308562	26505.774799366423	24625.29846667242	26642.422449113787
GCF_013364195.1	7894562	70.5	bacteria	Eubacteria	Actinomycetota	Bacteria	158437.0	572.0	160879.0	261919	7213	6628271.0	34626.0	6689828.0	33177.14142975887	23903.21699278741	16519.378501703923	24048.301391306326
GCA_001596155.1	5451254	60.5	bacteria	Eubacteria	Bacteroidota	Bacteria	132429.0	247.0	135981.0	180818	5172	4421995.0	18095.0	4554739.0	33169.98253979726	29947.795056303774	13650.179607626416	29854.839102745515
GCA_015160855.1	9959088	70.5	bacteria	Eubacteria	Actinomycetota	Bacteria	249218.0	702.0	254123.0	329756	9595	8608170.0	34661.0	8763573.0	33111.063984975335	28951.33344253192	20253.310637315713	28997.647420749505
GCF_013426035.1	2597893	73.0	bacteria	Eubacteria	Actinomycetota	Bacteria	65699.0	279.0	65587.0	85990	2566	2359769.0	13969.0	2362384.0	33099.900573272265	27841.284464708195	19972.796907437896	27763.05630244702
GCA_019890915.1	2543764	72.5	bacteria	Eubacteria	Actinomycetota	Bacteria	60163.0	261.0	62397.0	84173	2523	2256514.0	13969.0	2294200.0	33089.94073349572	26661.921884818796	18684.22936502255	27197.715979426383
GCF_001598115.1	10858739	70.5	bacteria	Eubacteria	Actinomycetota	Bacteria	261219.0	761.0	266349.0	358878	10554	9235412.0	34360.0	9453729.0	33049.69389171247	28284.49883990016	22147.846332945286	28173.96183029998
GCA_001598115.2	10858739	70.5	bacteria	Eubacteria	Actinomycetota	Bacteria	249445.0	761.0	263345.0	358878	10554	9007216.0	34360.0	9416883.0	33049.69389171247	27693.90675209743	22147.846332945286	27965.198250843725
GCF_020026305.1	8832922	71.0	bacteria	Eubacteria	Actinomycetota	Bacteria	200541.0	601.0	214539.0	291765	8392	7411702.0	34599.0	7785715.0	33031.53814785187	27057.347961372434	17370.444232492267	27555.465361883915
GCF_013423905.1	8557534	72.0	bacteria	Eubacteria	Actinomycetota	Bacteria	212335.0	730.0	213215.0	282609	8350	7509062.0	36488.0	7531230.0	33024.5839514047	28277.166975049615	20006.577504933128	28310.78057634676
GCF_009789635.1	7615276	71.0	bacteria	Eubacteria	Actinomycetota	Bacteria	177956.0	689.0	189082.0	251473	7501	6318593.0	34656.0	6601016.0	33022.17805369103	28163.864961709038	19881.11726685134	28644.37838054021
GCF_019203205.1	4991984	61.5	bacteria	Eubacteria	Thermodesulfobacteriota	Bacteria	113292.0	232.0	113097.0	164733	4797	4367300.0	24741.0	4345323.0	32999.50480610515	25940.970393607033	9377.147245462997	26027.294173528644
GCF_003391135.1	8809793	71.0	bacteria	Eubacteria	Actinomycetota	Bacteria	216425.0	791.0	219054.0	290669	8706	7584822.0	40179.0	7666097.0	32993.8512743716	28533.95900391598	19686.90111749919	28574.38407053811
GCF_011751035.2	8530179	71.0	bacteria	Eubacteria	Actinomycetota	Bacteria	180721.0	1079.0	181658.0	281435	8193	7296453.0	43983.0	7324201.0	32992.859821581704	24768.336066853306	24532.20562490053	24802.43237453478
GCF_016128295.1	8856609	72.0	bacteria	Eubacteria	Actinomycetota	Bacteria	200152.0	916.0	203954.0	292089	8509	7595086.0	34808.0	7719035.0	32979.77815211217	26352.828657898015	26315.78947368421	26422.214693935188
GCF_022605165.1	35574015	57.5	fungi	Fungi	Ascomycota	Eukaryota	554681.0	461008.0	248464.0	1172981	32086	21476260.0	19981539.0	15478302.0	32972.97198531007	25827.634793022622	23071.696329296756	16052.406782087593
GCF_030295385.1	3265981	67.5	bacteria	Eubacteria	Acidobacteriota	Bacteria	95466.0	179.0	95339.0	107607	3318	3017553.0	13959.0	3006162.0	32947.834050473655	31636.892541738285	12823.268142417079	31714.525032250425
GCA_027939665.1	137488	53.5	viral	Virus	Peploviricota	Virus	2978.0	339.0	2430.0	4529	112	121833.0	18492.0	113335.0	32941.05667403701	24443.29533049338	18332.251784555483	21440.861163806414
GCA_006447235.1	36521	58.5	viral	Virus	Preplasmiviricota	Virus	1163.0	0.0	795.0	1203	37	35354.0	319.0	22302.0	32939.95235617863	32895.8533687843	0.0	35647.0271724509
GCA_030866705.1	3684270	71.5	bacteria	Eubacteria	Actinomycetota	Bacteria	89894.0	515.0	91620.0	121005	3660	3200869.0	18898.0	3270763.0	32843.6840948139	28084.24837130167	27251.561011747275	28011.81253426188
GCF_900637715.1	3763037	72.5	bacteria	Eubacteria	Actinomycetota	Bacteria	91280.0	489.0	91803.0	123565	3790	3333257.0	18880.0	3355026.0	32836.509447023775	27384.627107960772	25900.42372881356	27362.82818672642
GCF_013364155.1	9771669	71.0	bacteria	Eubacteria	Actinomycetota	Bacteria	237969.0	700.0	242900.0	320862	9594	8305002.0	34665.0	8489647.0	32835.946448861505	28653.695688453776	20193.278523005916	28611.319174990433
GCF_002057455.1	13047416	71.5	bacteria	Eubacteria	Actinomycetota	Bacteria	337656.0	894.0	340232.0	428357	12448	11492927.0	29351.0	11606441.0	32830.791936119764	29379.460950200068	30458.928145548703	29314.06793865579
GCA_031192925.1	7438186	72.0	bacteria	Eubacteria	Actinomycetota	Bacteria	185363.0	792.0	186381.0	244133	7226	6570625.0	34503.0	6603585.0	32821.577734141094	28210.862741367833	22954.525693417967	28224.214574356203
GCF_020616335.1	2533318	65.0	bacteria	Eubacteria	Actinomycetota	Bacteria	61665.0	712.0	61207.0	83137	2473	2223525.0	23842.0	2212743.0	32817.43547395155	27732.99153371336	29863.266504487878	27661.14275358684
GCF_900638085.1	3811253	72.5	bacteria	Eubacteria	Actinomycetota	Bacteria	91972.0	496.0	92173.0	125073	3828	3380193.0	18883.0	3395506.0	32816.76655944908	27209.09723202196	26267.01265688715	27145.585959795095
GCF_021216675.1	5691859	68.5	bacteria	Eubacteria	Actinomycetota	Bacteria	116283.0	1024.0	117292.0	186781	5429	4863713.0	34017.0	4920492.0	32815.46503523717	23908.27748265574	30102.59576094306	23837.453653008684
GCF_001975025.1	8625867	72.0	bacteria	Eubacteria	Actinomycetota	Bacteria	195379.0	855.0	198875.0	283023	8263	7414488.0	34825.0	7530988.0	32810.96265453664	26350.976628460387	24551.32806891601	26407.557680346854
GCA_003330845.1	8570609	71.5	bacteria	Eubacteria	Actinomycetota	Bacteria	220723.0	813.0	219928.0	281131	8262	7632598.0	35956.0	7596832.0	32801.75306095518	28918.462625700973	22610.968962064748	28949.96230007456
GCF_020614055.1	2530639	65.0	bacteria	Eubacteria	Actinomycetota	Bacteria	61490.0	712.0	61032.0	83003	2469	2222099.0	23842.0	2212394.0	32799.225808185205	27672.034414308273	29863.266504487878	27586.406399583437
GCA_009769145.2	2445333	73.0	bacteria	Eubacteria	Actinomycetota	Bacteria	56333.0	327.0	61003.0	80194	2400	2062356.0	13980.0	2220629.0	32794.71548455773	27314.876772002506	23390.557939914164	27471.045365975137
GCA_019063845.1	4991523	61.5	bacteria	Eubacteria	Thermodesulfobacteriota	Bacteria	106129.0	199.0	112493.0	163666	4780	4223749.0	24735.0	4339322.0	32788.790114760566	25126.72983172059	8045.279967657165	25924.095976283854
GCF_020614015.1	2522849	65.0	bacteria	Eubacteria	Actinomycetota	Bacteria	61209.0	568.0	61040.0	82705	2460	2206672.0	19092.0	2210452.0	32782.382140191505	27738.150481811525	29750.680913471613	27614.26169851234
GCF_020614175.1	2527398	65.0	bacteria	Eubacteria	Actinomycetota	Bacteria	61419.0	568.0	61031.0	82834	2464	2214909.0	19085.0	2210825.0	32774.418591769085	27729.807409694935	29761.592873984806	27605.531871586398
GCF_000847325.1	34450	55.0	viral	Virus	Preplasmiviricota	Virus	905.0	0.0	905.0	1129	32	32732.0	322.0	32381.0	32772.133526850506	27648.784064524014	0.0	27948.488311046603
GCF_020614295.1	2532287	65.0	bacteria	Eubacteria	Actinomycetota	Bacteria	61547.0	712.0	61015.0	82922	2468	2221711.0	23830.0	2210812.0	32745.893336734734	27702.522965408192	29878.304657994126	27598.457037504773
GCF_003443735.1	9320089	70.5	bacteria	Eubacteria	Actinomycetota	Bacteria	225831.0	911.0	228284.0	305170	8901	8088360.0	34686.0	8169483.0	32743.249554805752	27920.49315312375	26264.198812200888	27943.506339385247
GCA_027939765.1	136317	53.5	viral	Virus	Peploviricota	Virus	2937.0	335.0	2461.0	4459	115	122263.0	18332.0	113426.0	32710.52033128663	24021.98539214644	18274.056295003273	21696.965422389927
GCF_009769055.1	2459530	73.0	bacteria	Eubacteria	Actinomycetota	Bacteria	60341.0	302.0	61056.0	80431	2393	2201920.0	13958.0	2234060.0	32701.776355645183	27403.81121929952	21636.337584181114	27329.615140148428
GCA_000855425.1	9392	54.0	viral	Virus	Artverviricota	Virus	269.0	307.0	307.0	307	10	6392.0	9392.0	8067.0	32687.39352640545	42083.854818523156	32687.39352640545	38056.278666170816
GCF_020614335.1	2534678	65.0	bacteria	Eubacteria	Actinomycetota	Bacteria	61351.0	712.0	60927.0	82842	2465	2218878.0	23842.0	2211543.0	32683.44144700037	27649.559822576997	29863.266504487878	27549.543463545586
GCA_000340845.1	10077952	71.5	bacteria	Eubacteria	Actinomycetota	Bacteria	229793.0	911.0	228917.0	329341	9683	8473170.0	34031.0	8439823.0	32679.357869535394	27120.074305130194	26769.709970321175	27123.436119454163
GCF_023078375.1	4624884	70.0	bacteria	Eubacteria	Pseudomonadota	Bacteria	104041.0	461.0	108097.0	151115	4570	3894754.0	27424.0	4066548.0	32674.333021109287	26713.11204764152	16810.09334889148	26582.00517982328
GCF_014701095.1	7561001	71.0	bacteria	Eubacteria	Actinomycetota	Bacteria	181375.0	712.0	183901.0	246988	7218	6574973.0	34554.0	6628285.0	32666.0451440226	27585.664610333763	20605.429183307286	27744.884234760575
GCA_013046785.1	7815457	72.0	bacteria	Eubacteria	Actinomycetota	Bacteria	177347.0	649.0	182267.0	255275	7530	6689843.0	34848.0	6785352.0	32662.83724675345	26509.889693973386	18623.73737373737	26861.834139186885
GCF_007833915.1	7565212	72.5	bacteria	Eubacteria	Actinomycetota	Bacteria	180403.0	774.0	183275.0	247086	7131	6647612.0	24098.0	6718871.0	32660.81637897259	27138.015876979585	32118.848037181506	27277.64828346905
GCA_024397455.1	2655745	72.5	bacteria	Eubacteria	Actinomycetota	Bacteria	64947.0	311.0	65468.0	86732	2602	2366826.0	14058.0	2389690.0	32658.255969605518	27440.54696035957	22122.634798691135	27396.022078177506
GCF_018141485.1	8278595	72.0	bacteria	Eubacteria	Actinomycetota	Bacteria	187532.0	858.0	189653.0	270349	7891	7175391.0	35362.0	7255469.0	32656.386741953196	26135.439866621902	24263.333521859622	26139.31642461707
GCF_003595545.1	11655206	70.5	bacteria	Eubacteria	Actinomycetota	Bacteria	279690.0	712.0	287337.0	380090	11231	9968374.0	34510.0	10232036.0	32611.1782151255	28057.73539395693	20631.700956244564	28082.094316321796
GCF_000772045.1	8274043	72.0	bacteria	Eubacteria	Actinomycetota	Bacteria	203228.0	857.0	204606.0	269545	8028	7260810.0	34516.0	7314236.0	32577.181433550686	27989.71464616207	24829.064781550587	27973.666696015825
GCF_003691675.1	2483045	73.0	bacteria	Eubacteria	Actinomycetota	Bacteria	62038.0	315.0	62346.0	80826	2413	2243827.0	13960.0	2256162.0	32551.161980552108	27648.299089011765	22564.469914040114	27633.653966337526
GCF_003071525.2	2657569	72.5	bacteria	Eubacteria	Actinomycetota	Bacteria	60049.0	307.0	63815.0	86467	2574	2261843.0	13963.0	2388539.0	32536.12606107311	26548.703866714004	21986.679080426842	26717.16894720999
GCF_020217385.1	2492278	73.0	bacteria	Eubacteria	Actinomycetota	Bacteria	61587.0	368.0	61635.0	80915	2408	2252012.0	14110.0	2259781.0	32466.281851382548	27347.545217343424	26080.79376328845	27274.766891127943
GCF_002021875.1	12012215	70.5	bacteria	Eubacteria	Actinomycetota	Bacteria	287589.0	715.0	293044.0	389904	11500	10261708.0	34417.0	10489235.0	32458.95948415842	28025.451513529715	20774.61719499085	27937.59506770513
GCA_006094695.1	3946651	72.5	bacteria	Eubacteria	Actinomycetota	Bacteria	94066.0	468.0	95162.0	128061	3927	3445659.0	17354.0	3491686.0	32448.017318987666	27299.857588925657	26967.846029733777	27253.882508335515
GCA_030028355.1	2432733	73.0	bacteria	Eubacteria	Actinomycetota	Bacteria	59944.0	322.0	60269.0	78924	2356	2183820.0	13960.0	2204645.0	32442.524518720304	27449.148739364966	23065.902578796562	27337.28105885528
GCA_027939655.1	137520	53.5	viral	Virus	Peploviricota	Virus	2930.0	545.0	2410.0	4459	116	123810.0	3298.0	114435.0	32424.374636416524	23665.293595024636	165251.66767738023	21059.990387556256
GCF_001650215.1	11142275	71.0	bacteria	Eubacteria	Actinomycetota	Bacteria	263618.0	719.0	283659.0	361152	10803	9365897.0	35386.0	9945073.0	32412.77028255002	28146.583290420556	20318.77013508167	28522.565897706332
GCF_009936315.1	11000615	70.5	bacteria	Eubacteria	Actinomycetota	Bacteria	227569.0	844.0	262631.0	356212	10462	8441965.0	34301.0	9567744.0	32381.098693118518	26956.875561554687	24605.696626920497	27449.626578637555
GCF_001189535.1	3525271	72.5	bacteria	Eubacteria	Actinomycetota	Bacteria	86977.0	446.0	87286.0	114146	3408	3177872.0	14024.0	3193012.0	32379.35466521581	27369.57309797248	31802.624073017683	27336.57123743976
GCF_017840535.1	2437056	73.0	bacteria	Eubacteria	Actinomycetota	Bacteria	60449.0	260.0	60605.0	78892	2349	2198681.0	13960.0	2212748.0	32371.845374090706	27493.301665862396	18624.64183381089	27389.020349357448
GCF_022221585.1	9696490	70.0	bacteria	Eubacteria	Actinomycetota	Bacteria	216867.0	662.0	220888.0	313612	8913	8069098.0	39426.0	8231590.0	32342.837459740585	26876.238211507654	16790.95013442906	26834.18391829525
GCF_002990125.1	35099	64.5	viral	Virus	Uroviricota	Virus	826.0	0.0	826.0	1135	36	30071.0	74.0	29997.0	32337.10362118579	27468.32496425127	0.0	27536.086942027538
GCF_000800395.1	3531443	67.0	bacteria	Eubacteria	Deinococcota	Bacteria	87650.0	156.0	88270.0	114190	3453	3129678.0	15036.0	3128496.0	32335.223873073985	28006.076024434464	10375.099760574622	28214.8354992303
GCF_030166735.1	3963249	72.0	bacteria	Eubacteria	Actinomycetota	Bacteria	95202.0	492.0	95255.0	127990	3938	3501509.0	18953.0	3505028.0	32294.211138386716	27188.84915046627	25958.951089537277	27176.673053681738
GCA_000245355.1	10383684	71.5	bacteria	Eubacteria	Actinomycetota	Bacteria	232040.0	740.0	231300.0	335302	9862	8645852.0	34031.0	8611873.0	32291.236905899677	26838.303500915816	21744.87966853751	26858.268810977588
GCF_009730415.1	2478263	72.5	bacteria	Eubacteria	Actinomycetota	Bacteria	59977.0	312.0	60448.0	80017	2381	2217829.0	13960.0	2241904.0	32287.53364755879	27043.112882012094	22349.570200573064	26962.795909191474
GCA_023573625.1	2470932	73.0	bacteria	Eubacteria	Actinomycetota	Bacteria	60255.0	260.0	60384.0	79645	2371	2223249.0	13960.0	2231638.0	32232.77694408426	27102.22741582252	18624.64183381089	27058.15190456517
GCF_012317585.1	1763258	58.5	bacteria	Eubacteria	Thermodesulfobacteriota	Bacteria	54083.0	525.0	53791.0	56830	1811	1681784.0	9356.0	1677068.0	32230.11039791114	32158.113051378772	56113.723813595556	32074.429897893227
GCF_000092905.1	3384766	59.0	bacteria	Eubacteria	Bacillota	Bacteria	89942.0	1562.0	88581.0	108973	3417	2930487.0	28879.0	2922187.0	32195.135498288506	30691.826989848443	54087.745420547806	30313.255106534936
GCA_902829265.1	3312578	58.5	bacteria	Eubacteria	Bacillota	Bacteria	92519.0	1416.0	92549.0	106463	3351	2971142.0	35329.0	2966657.0	32139.016802019458	31139.2050598726	40080.38721730024	31196.393786002223
GCF_018802225.1	3312578	58.5	bacteria	Eubacteria	Bacillota	Bacteria	87074.0	1079.0	88564.0	106463	3351	2854891.0	28869.0	2891863.0	32139.016802019458	30499.9385265497	37375.731753784334	30625.24054562751
GCA_027939365.1	138147	53.5	viral	Virus	Peploviricota	Virus	3009.0	21.0	2520.0	4435	117	123809.0	1975.0	114788.0	32103.48396997401	24303.56436123384	10632.911392405063	21953.514304631146
GCF_030412635.1	4191436	72.0	bacteria	Eubacteria	Actinomycetota	Bacteria	99862.0	487.0	100448.0	134544	4140	3682746.0	19021.0	3702465.0	32099.73860987022	27116.179068553738	25603.280584617005	27130.033639750814
GCF_900475555.1	2495693	73.0	bacteria	Eubacteria	Actinomycetota	Bacteria	60689.0	271.0	60717.0	80075	2387	2245296.0	13854.0	2263544.0	32085.276514378973	27029.398351041466	19561.13757759492	26823.86558423428
GCA_021654815.1	8634640	72.0	bacteria	Eubacteria	Actinomycetota	Bacteria	216708.0	774.0	215935.0	276933	8221	7719817.0	35645.0	7685296.0	32072.32727710709	28071.64988496489	21714.125403282367	28097.16112430803
GCF_024362225.1	2437642	73.0	bacteria	Eubacteria	Actinomycetota	Bacteria	58783.0	283.0	59547.0	78146	2316	2185888.0	13965.0	2207421.0	32058.029850158473	26892.04570407999	20264.948084496955	26975.823823366725
GCF_000739105.1	8345283	72.0	bacteria	Eubacteria	Actinomycetota	Bacteria	201955.0	803.0	203448.0	267522	7925	7351859.0	34501.0	7394931.0	32056.67201459795	27469.9229133747	23274.68769021188	27511.818568692528
GCA_022179705.1	8322947	72.0	bacteria	Eubacteria	Actinomycetota	Bacteria	207807.0	787.0	207021.0	266701	7899	7451239.0	35635.0	7416612.0	32044.05843266814	27888.918876444575	22085.02876385576	27913.149562091152
GCA_017163995.1	8380771	72.0	bacteria	Eubacteria	Actinomycetota	Bacteria	222707.0	785.0	206545.0	268382	7951	7733550.0	34020.0	7425661.0	32023.545327750868	28797.512138668528	23074.661963550854	27815.032224067327
GCF_000023205.1	2501097	72.5	bacteria	Eubacteria	Actinomycetota	Bacteria	60811.0	271.0	60875.0	80093	2387	2247055.0	13854.0	2270522.0	32023.148242551168	27062.532959807395	19561.13757759492	26811.015264331287
GCA_017498645.1	8360641	72.0	bacteria	Eubacteria	Actinomycetota	Bacteria	222275.0	896.0	205943.0	267701	7931	7724527.0	37081.0	7410709.0	32019.19565736646	28775.224683660243	24163.3181413662	27789.91861642388
GCF_006094415.1	2560556	73.0	bacteria	Eubacteria	Actinomycetota	Bacteria	58349.0	315.0	60323.0	81970	2452	2144775.0	14199.0	2300858.0	32012.578518103102	27205.18469303307	22184.660891612086	26217.610995550356
GCF_002305855.1	9910441	68.0	bacteria	Eubacteria	Myxococcota	Bacteria	262599.0	200.0	263847.0	317197	9552	8980322.0	23739.0	9016581.0	32006.345630835196	29241.601804478727	8424.954715868404	29262.4221975048
GCF_008704795.1	9807160	72.0	bacteria	Eubacteria	Actinomycetota	Bacteria	211842.0	675.0	214205.0	313891	9124	8572090.0	34384.0	8617195.0	32006.309675787896	24712.992980708324	19631.2238250349	24857.85687802121
GCF_009873315.1	2414459	73.0	bacteria	Eubacteria	Actinomycetota	Bacteria	54577.0	312.0	57479.0	77275	2298	2051738.0	13955.0	2178504.0	32005.09927896891	26600.374901668732	22357.577929057687	26384.6199043013
GCF_031326125.1	4298301	66.0	bacteria	Eubacteria	Thermodesulfobacteriota	Bacteria	81023.0	263.0	81858.0	137508	4027	3523611.0	24650.0	3552143.0	31991.244912815553	22994.308963163072	10669.371196754564	23044.680352114203
GCA_027939745.1	136382	53.5	viral	Virus	Peploviricota	Virus	2906.0	335.0	2461.0	4361	115	122131.0	17701.0	113444.0	31976.36051678374	23794.122704309306	18925.484435907576	21693.52279538803
GCF_003369795.1	7787608	71.5	bacteria	Eubacteria	Actinomycetota	Bacteria	187250.0	807.0	189324.0	248894	7392	6853979.0	34486.0	6901228.0	31960.263022997566	27319.89695328801	23400.800324769472	27433.378523358453
GCF_002008305.4	2522703	73.0	bacteria	Eubacteria	Actinomycetota	Bacteria	60949.0	327.0	61060.0	80434	2392	2265830.0	13955.0	2285988.0	31884.05452405614	26899.193672958692	23432.461483339303	26710.551411468477
GCA_028553885.1	3675213	67.5	bacteria	Eubacteria	Pseudomonadota	Bacteria	93762.0	247.0	99539.0	117136	3540	3232179.0	17984.0	3343409.0	31871.894227627083	29008.9131820979	13734.430604982206	29771.70905503933
GCF_003097515.1	7289495	72.0	bacteria	Eubacteria	Actinomycetota	Bacteria	137782.0	675.0	140096.0	232325	6821	6012932.0	30159.0	6098094.0	31871.206441598493	22914.27875785058	22381.378692927483	22973.735727917607
GCF_004520375.1	75687	65.5	viral	Virus	Uroviricota	Virus	1663.0	21.0	1642.0	2412	75	70377.0	151.0	70226.0	31868.088311070595	23629.879079813007	139072.8476821192	23381.65351863982
GCF_018310535.1	9621341	70.0	bacteria	Eubacteria	Actinomycetota	Bacteria	219938.0	673.0	224246.0	306231	8977	8172184.0	35212.0	8319114.0	31828.30750931705	26913.00146937465	19112.802453708966	26955.51473390075
GCF_004117015.1	2553002	72.5	bacteria	Eubacteria	Actinomycetota	Bacteria	58514.0	292.0	60793.0	81217	2409	2203759.0	13965.0	2302437.0	31812.352673440917	26551.905176564225	20909.416398138204	26403.762621952308
GCF_001746835.1	4199284	66.0	bacteria	Eubacteria	Verrucomicrobiota	Bacteria	101430.0	104.0	101710.0	133527	3919	3817633.0	9070.0	3815599.0	31797.56358464919	26568.818951428806	11466.372657111355	26656.36509496936
GCA_016859125.1	12677854	68.0	bacteria	Eubacteria	Myxococcota	Bacteria	304903.0	158.0	311144.0	402932	12172	11032953.0	25894.0	11220834.0	31782.350546078225	27635.665628232076	6101.799644705337	27729.133146431006
GCF_902829275.1	3310423	58.5	bacteria	Eubacteria	Bacillota	Bacteria	86754.0	1004.0	87911.0	105181	3318	2860789.0	28347.0	2892299.0	31772.676784809675	30325.20049538781	35418.21003986312	30394.85198452857
GCA_000203835.1	9054847	71.5	bacteria	Eubacteria	Actinomycetota	Bacteria	223217.0	786.0	223524.0	287623	8537	8019935.0	34757.0	8037593.0	31764.53450842405	27832.769218204387	22614.14966769284	27809.818188106812
GCF_008931305.1	8667664	72.0	bacteria	Eubacteria	Actinomycetota	Bacteria	208242.0	792.0	210312.0	275149	8163	7603605.0	34501.0	7673964.0	31744.308501114025	27387.27222153176	22955.856351989798	27405.91433579829
GCF_001553565.1	3051613	72.5	bacteria	Eubacteria	Actinomycetota	Bacteria	71067.0	1007.0	72220.0	96839	2944	2631982.0	19143.0	2673955.0	31733.70935305361	27001.324477143084	52604.085044141466	27008.681896292197
GCA_031192905.1	8668266	72.0	bacteria	Eubacteria	Actinomycetota	Bacteria	208190.0	792.0	209914.0	274938	8161	7606413.0	34505.0	7669787.0	31717.762237568622	27370.32553977808	22953.195189103026	27368.94779476927
GCA_027939585.1	137806	53.5	viral	Virus	Peploviricota	Virus	2921.0	441.0	2416.0	4369	120	123780.0	3324.0	114309.0	31703.9896666328	23598.31959928906	132671.48014440434	21135.693602428506
GCA_018128905.1	9796466	70.5	bacteria	Eubacteria	Actinomycetota	Bacteria	229019.0	791.0	232898.0	310277	9089	8524526.0	35006.0	8637516.0	31672.339800903712	26865.892602122392	22596.126378335142	26963.53905451521
GCF_015160875.1	7483282	71.5	bacteria	Eubacteria	Actinomycetota	Bacteria	164736.0	664.0	168860.0	236915	6892	6247747.0	34722.0	6379887.0	31659.237217039263	26367.264871640928	19123.32238926329	26467.55342218444
GCA_003104635.1	10172	45.0	viral	Virus	Artverviricota	Virus	228.0	275.0	228.0	322	8	8758.0	9622.0	8758.0	31655.524970507275	26033.34094542133	28580.33672833091	26033.34094542133
GCF_000023405.1	3614992	72.0	bacteria	Eubacteria	Actinomycetota	Bacteria	86264.0	630.0	85998.0	114330	3424	3247563.0	18741.0	3249381.0	31626.626006364608	26562.68715957165	33616.13574515768	26465.963825110077
GCF_000444875.1	8377286	72.5	bacteria	Eubacteria	Actinomycetota	Bacteria	187920.0	775.0	190054.0	264269	7775	7250773.0	35668.0	7304128.0	31545.896845350635	25917.236686350545	21728.159694964674	26020.08069957153
GCA_027939685.1	137260	53.5	viral	Virus	Peploviricota	Virus	2911.0	515.0	2391.0	4329	114	123426.0	3286.0	114042.0	31538.685705959495	23584.982094534378	156725.50213024954	20965.959909507026
GCF_023498005.1	9862620	70.0	bacteria	Eubacteria	Actinomycetota	Bacteria	219624.0	576.0	223450.0	310165	8892	8632270.0	34732.0	8714210.0	31448.540043112276	25442.20697452698	16584.12990901762	25642.026070062577
GCF_021496465.1	7502433	72.5	bacteria	Eubacteria	Actinomycetota	Bacteria	167493.0	787.0	169095.0	235939	6941	6548433.0	35116.0	6582229.0	31448.331494596485	25577.569473490836	22411.436382275886	25689.6258091294
GCF_027270315.1	9621721	70.5	bacteria	Eubacteria	Actinomycetota	Bacteria	245995.0	830.0	248221.0	302517	8966	8563392.0	34925.0	8638820.0	31441.048851863405	28726.3504928888	23765.211166785968	28733.206618496508
GCF_021496485.1	6891949	72.5	bacteria	Eubacteria	Actinomycetota	Bacteria	154838.0	743.0	156404.0	216674	6380	6039795.0	34857.0	6059931.0	31438.71203922142	25636.30056980411	21315.661129758726	25809.534795033145
GCF_018437505.1	5864354	69.0	bacteria	Eubacteria	Actinomycetota	Bacteria	129820.0	452.0	133570.0	184360	5677	4875979.0	18822.0	4987816.0	31437.392763124462	26624.39686471168	24014.4511741579	26779.25569026604
GCA_006401195.1	35964	56.0	viral	Virus	Preplasmiviricota	Virus	960.0	0.0	960.0	1129	35	34084.0	260.0	32854.0	31392.503614725836	28165.708250205374	0.0	29220.186278687528
GCA_006448455.1	35964	56.0	viral	Virus	Preplasmiviricota	Virus	1030.0	0.0	960.0	1129	35	34385.0	260.0	32849.0	31392.503614725836	29954.922204449616	0.0	29224.633931017688
GCA_006415635.1	35937	56.0	viral	Virus	Preplasmiviricota	Virus	1028.0	0.0	960.0	1127	35	34380.0	260.0	32852.0	31360.436319114004	29901.10529377545	0.0	29221.965177158163
GCA_006415615.1	35937	56.0	viral	Virus	Preplasmiviricota	Virus	1028.0	0.0	960.0	1127	35	34380.0	260.0	32852.0	31360.436319114004	29901.10529377545	0.0	29221.965177158163
GCA_006415695.1	35937	56.0	viral	Virus	Preplasmiviricota	Virus	1028.0	0.0	960.0	1127	35	34380.0	260.0	32854.0	31360.436319114004	29901.10529377545	0.0	29220.186278687528
GCA_006415715.1	35937	56.0	viral	Virus	Preplasmiviricota	Virus	1028.0	0.0	960.0	1127	35	34380.0	260.0	32852.0	31360.436319114004	29901.10529377545	0.0	29221.965177158163
GCA_030927035.1	35944	56.0	viral	Virus	Preplasmiviricota	Virus	1023.0	0.0	960.0	1127	35	34919.0	257.0	32804.0	31354.32895615402	29296.371602852316	0.0	29264.723814169003
GCA_030927025.1	35946	56.0	viral	Virus	Preplasmiviricota	Virus	1023.0	0.0	960.0	1127	35	34919.0	257.0	32804.0	31352.584432203857	29296.371602852316	0.0	29264.723814169003
GCF_013085465.1	10044300	71.0	bacteria	Eubacteria	Actinomycetota	Bacteria	225800.0	676.0	229127.0	314900	9109	8633179.0	35218.0	8758924.0	31351.11456248818	26154.907711284566	19194.72996763019	26159.26339810689
GCF_002556545.1	9611874	71.0	bacteria	Eubacteria	Actinomycetota	Bacteria	222010.0	657.0	223544.0	301317	8685	8565973.0	34606.0	8597539.0	31348.41343113736	25917.662827095068	18985.147084320637	26000.928870459327
GCA_030927015.1	35951	56.0	viral	Virus	Preplasmiviricota	Virus	1023.0	0.0	960.0	1127	35	34919.0	257.0	32804.0	31348.223971516785	29296.371602852316	0.0	29264.723814169003
GCA_006401175.1	35960	56.0	viral	Virus	Preplasmiviricota	Virus	960.0	0.0	960.0	1127	35	34079.0	262.0	32854.0	31340.378197997772	28169.840664338742	0.0	29220.186278687528
GCA_021536345.1	35960	56.0	viral	Virus	Preplasmiviricota	Virus	1028.0	0.0	883.0	1127	35	34380.0	260.0	30693.0	31340.378197997772	29901.10529377545	0.0	28768.774639168543
GCA_021536365.1	35960	56.0	viral	Virus	Preplasmiviricota	Virus	1028.0	0.0	883.0	1127	35	34380.0	260.0	30693.0	31340.378197997772	29901.10529377545	0.0	28768.774639168543
GCA_021536355.1	35960	56.0	viral	Virus	Preplasmiviricota	Virus	1028.0	0.0	883.0	1127	35	34380.0	260.0	30693.0	31340.378197997772	29901.10529377545	0.0	28768.774639168543
GCA_021536465.1	35960	56.0	viral	Virus	Preplasmiviricota	Virus	1028.0	0.0	883.0	1127	35	34380.0	260.0	30693.0	31340.378197997772	29901.10529377545	0.0	28768.774639168543
GCA_021536375.1	35960	56.0	viral	Virus	Preplasmiviricota	Virus	1028.0	0.0	883.0	1127	35	34380.0	260.0	30693.0	31340.378197997772	29901.10529377545	0.0	28768.774639168543
GCA_021536475.1	35960	56.0	viral	Virus	Preplasmiviricota	Virus	1028.0	0.0	883.0	1127	35	34380.0	260.0	30693.0	31340.378197997772	29901.10529377545	0.0	28768.774639168543
GCA_021536405.1	35960	56.0	viral	Virus	Preplasmiviricota	Virus	1028.0	0.0	883.0	1127	35	34380.0	260.0	30693.0	31340.378197997772	29901.10529377545	0.0	28768.774639168543
GCA_021536395.1	35960	56.0	viral	Virus	Preplasmiviricota	Virus	1028.0	0.0	883.0	1127	35	34380.0	260.0	30693.0	31340.378197997772	29901.10529377545	0.0	28768.774639168543
GCA_021536445.1	35960	56.0	viral	Virus	Preplasmiviricota	Virus	1028.0	0.0	883.0	1127	35	34380.0	260.0	30693.0	31340.378197997772	29901.10529377545	0.0	28768.774639168543
GCA_021536385.1	35960	56.0	viral	Virus	Preplasmiviricota	Virus	1028.0	0.0	883.0	1127	35	34380.0	260.0	30693.0	31340.378197997772	29901.10529377545	0.0	28768.774639168543
GCA_021536455.1	35960	56.0	viral	Virus	Preplasmiviricota	Virus	1028.0	0.0	883.0	1127	35	34380.0	260.0	30693.0	31340.378197997772	29901.10529377545	0.0	28768.774639168543
GCA_021536425.1	35960	56.0	viral	Virus	Preplasmiviricota	Virus	1028.0	0.0	883.0	1127	35	34380.0	260.0	30693.0	31340.378197997772	29901.10529377545	0.0	28768.774639168543
GCA_021536435.1	35960	56.0	viral	Virus	Preplasmiviricota	Virus	1028.0	0.0	883.0	1127	35	34380.0	260.0	30693.0	31340.378197997772	29901.10529377545	0.0	28768.774639168543
GCA_021536415.1	35960	56.0	viral	Virus	Preplasmiviricota	Virus	1028.0	0.0	883.0	1127	35	34380.0	260.0	30693.0	31340.378197997772	29901.10529377545	0.0	28768.774639168543
GCA_006401305.1	35961	56.0	viral	Virus	Preplasmiviricota	Virus	960.0	0.0	960.0	1127	35	34080.0	260.0	32854.0	31339.506687800673	28169.014084507042	0.0	29220.186278687528
GCA_006435455.1	35967	56.0	viral	Virus	Preplasmiviricota	Virus	1023.0	0.0	960.0	1127	35	34927.0	256.0	32956.0	31334.27864431284	29289.66129355513	0.0	29129.74875591698
GCA_006401415.1	35967	56.0	viral	Virus	Preplasmiviricota	Virus	960.0	0.0	960.0	1127	35	34060.0	260.0	32827.0	31334.27864431284	28185.554903112155	0.0	29244.219697200475
GCA_006401225.1	35973	56.0	viral	Virus	Preplasmiviricota	Virus	960.0	0.0	960.0	1127	35	34062.0	260.0	32827.0	31329.052344814165	28183.899947155187	0.0	29244.219697200475
GCF_013317105.1	8585093	71.5	bacteria	Eubacteria	Actinomycetota	Bacteria	202607.0	792.0	204815.0	268935	7997	7512466.0	34608.0	7585871.0	31325.810914337213	26969.43986169122	22884.88210818308	26999.53637492649
GCF_002804065.1	3352175	58.5	bacteria	Eubacteria	Bacillota	Bacteria	87353.0	1089.0	86695.0	105005	3278	2894489.0	28770.0	2891600.0	31324.43861075272	30179.07478660309	37851.929092805	29981.671047171116
GCA_007363395.1	9505665	72.0	bacteria	Eubacteria	Actinomycetota	Bacteria	200236.0	653.0	205705.0	297661	8643	8194033.0	36097.0	8339440.0	31314.063771445766	24436.806637220037	18090.14599551209	24666.524370940973
GCF_007113405.2	11765395	70.0	bacteria	Eubacteria	Actinomycetota	Bacteria	254734.0	836.0	259589.0	368350	10744	9824872.0	35451.0	10039112.0	31307.91613881217	25927.462464650936	23581.845364023582	25857.76510910527
GCF_002128305.1	6287975	73.5	bacteria	Eubacteria	Actinomycetota	Bacteria	142013.0	967.0	142379.0	196789	5707	5488084.0	29033.0	5515241.0	31296.08498761525	25876.6083026426	33306.926600764644	25815.553663022158
GCA_007113425.2	12022941	70.0	bacteria	Eubacteria	Actinomycetota	Bacteria	255542.0	837.0	266718.0	375963	10963	9867822.0	35792.0	10259159.0	31270.468681498147	25896.494687480175	23385.11399195351	25998.03746096537
GCF_009498275.1	8880330	71.0	bacteria	Eubacteria	Actinomycetota	Bacteria	168606.0	655.0	170841.0	277674	8016	7367323.0	35089.0	7432399.0	31268.432592032055	22885.65330989289	18666.81866111887	22985.98339513258
GCF_007113665.2	11934630	70.0	bacteria	Eubacteria	Actinomycetota	Bacteria	257573.0	836.0	261907.0	373035	10855	9981721.0	35641.0	10182611.0	31256.519892112283	25804.4679870335	23456.131982828763	25721.006134870517
GCF_007113525.2	12201201	70.0	bacteria	Eubacteria	Actinomycetota	Bacteria	263962.0	868.0	269734.0	381097	11114	10167237.0	35532.0	10415168.0	31234.384221684406	25962.0189831318	24428.684003152088	25898.19002439519
GCF_014217235.1	2527399	72.5	bacteria	Eubacteria	Actinomycetota	Bacteria	59451.0	322.0	60033.0	78930	2370	2238808.0	14113.0	2280864.0	31229.73460067049	26554.75592368796	22815.843548501383	26320.289153583904
GCF_007113505.2	12037094	70.0	bacteria	Eubacteria	Actinomycetota	Bacteria	260265.0	868.0	266533.0	375878	10956	10020920.0	35421.0	10273004.0	31226.6399182394	25972.1662282505	24505.237006295698	25944.991357931915
GCF_017526105.1	8773899	71.5	bacteria	Eubacteria	Actinomycetota	Bacteria	202534.0	920.0	205166.0	273843	8052	7501799.0	34804.0	7607497.0	31211.09554600526	26998.05739929849	26433.74324790254	26968.92289277275
GCA_006401375.1	35964	56.0	viral	Virus	Preplasmiviricota	Virus	960.0	0.0	960.0	1119	35	34055.0	260.0	32830.0	31114.447781114446	28189.693143444427	0.0	29241.547365214745
GCA_006448495.1	35965	56.0	viral	Virus	Preplasmiviricota	Virus	1028.0	0.0	960.0	1119	35	34407.0	260.0	32830.0	31113.582649798413	29877.641177667334	0.0	29241.547365214745
GCA_006435575.1	35965	56.0	viral	Virus	Preplasmiviricota	Virus	1023.0	0.0	960.0	1119	35	34924.0	256.0	32959.0	31113.582649798413	29292.177299278435	0.0	29127.09730270943
GCF_022759505.1	4086948	74.0	bacteria	Eubacteria	Actinomycetota	Bacteria	92700.0	444.0	94097.0	127136	3821	3467595.0	13875.0	3519881.0	31107.809543943305	26733.225765984782	32000.0	26733.006030601602
GCF_027625935.1	9598041	71.0	bacteria	Eubacteria	Actinomycetota	Bacteria	224139.0	762.0	227694.0	298127	8693	8207500.0	34608.0	8345127.0	31061.23426645083	27309.046603716113	22018.030513176145	27284.6656497858
GCF_030518815.1	7520867	72.5	bacteria	Eubacteria	Actinomycetota	Bacteria	172576.0	994.0	174415.0	233189	6792	6615646.0	23989.0	6670618.0	31005.600817033464	26086.03906557273	41435.658009921215	26146.752819603822
GCF_000860565.1	5270	40.5	viral	Virus	Cossaviricota	Virus	163.0	134.0	163.0	163	5	4505.0	2094.0	4483.0	30929.791271347247	36182.01997780244	63992.359121298956	36359.58063796565
GCA_020410765.1	6629020	73.5	bacteria	Eubacteria	Actinomycetota	Bacteria	140456.0	903.0	146010.0	204931	5955	5754409.0	28939.0	5826327.0	30914.222615107512	24408.414487048107	31203.566121842498	25060.38538516633
GCA_021165735.1	8343587	71.5	bacteria	Eubacteria	Actinomycetota	Bacteria	158352.0	667.0	160900.0	257802	7344	6830475.0	24328.0	6942167.0	30898.221592224065	23183.16076114765	27416.968102597828	23177.201009425444
GCA_003601335.1	44609	68.0	viral	Virus	Uroviricota	Virus	988.0	0.0	988.0	1378	38	41255.0	75.0	41180.0	30890.62745185949	23948.612289419467	0.0	23992.229237493928
GCA_003722495.1	44609	68.0	viral	Virus	Uroviricota	Virus	988.0	0.0	988.0	1378	38	41317.0	75.0	41242.0	30890.62745185949	23912.675170026865	0.0	23956.161194898403
GCF_012275145.1	12276515	69.5	bacteria	Eubacteria	Actinomycetota	Bacteria	221193.0	727.0	263923.0	378540	11028	9071085.0	35974.0	10350245.0	30834.483564757586	24384.40385025606	20209.039862122645	25499.203158959037
GCA_016699835.1	3355795	65.0	bacteria	Eubacteria	Planctomycetota	Bacteria	83400.0	95.0	83735.0	103463	2943	2960194.0	8761.0	2964257.0	30831.144333905973	28173.829147684242	10843.511014724347	28248.225440641618
GCF_006535715.1	45644	68.0	viral	Virus	Uroviricota	Virus	1048.0	0.0	1048.0	1407	39	42163.0	77.0	42086.0	30825.519235825082	24855.9163247397	0.0	24901.39238701706
GCF_000225955.1	4352825	65.0	bacteria	Eubacteria	Pseudomonadota	Bacteria	98162.0	371.0	98205.0	134147	3977	3845573.0	22530.0	3847190.0	30818.376571536875	25525.97493273434	16466.93297825122	25526.423181594877
GCF_007748075.1	3486541	63.5	bacteria	Eubacteria	Planctomycetota	Bacteria	93088.0	70.0	93107.0	107391	3174	3202093.0	8746.0	3198089.0	30801.588164315293	29070.98575837741	8003.658815458496	29113.323612945103
GCF_030863945.1	8712266	71.0	bacteria	Eubacteria	Actinomycetota	Bacteria	198708.0	641.0	204153.0	268278	7988	7544213.0	35019.0	7686270.0	30793.136940492863	26339.12907814241	18304.349067648993	26560.73752288171
GCA_019048865.1	4938963	73.0	bacteria	Eubacteria	Actinomycetota	Bacteria	108562.0	220.0	111583.0	151934	4531	4255919.0	9147.0	4399481.0	30762.32804335647	25508.47419793469	24051.601618016834	25362.764380616714
GCF_013389765.1	7528335	73.5	bacteria	Eubacteria	Actinomycetota	Bacteria	171582.0	1023.0	172644.0	231589	6809	6653421.0	23739.0	6695933.0	30762.313313634422	25788.53795663915	43093.643371666876	25783.41211000767
GCA_006771025.1	4974701	70.0	bacteria	Eubacteria	Pseudomonadota	Bacteria	114016.0	487.0	113529.0	153005	4618	4454381.0	26480.0	4427966.0	30756.622357806024	25596.373547749954	18391.238670694864	25639.08575630436
GCF_019056675.1	8512626	70.0	bacteria	Eubacteria	Actinomycetota	Bacteria	175347.0	736.0	183792.0	261816	7557	7050117.0	35084.0	7319653.0	30756.196736471215	24871.502132517802	20978.223691711322	25109.387016023848
GCA_027939705.1	136970	53.5	viral	Virus	Peploviricota	Virus	2911.0	475.0	2391.0	4209	112	123425.0	3204.0	114042.0	30729.35679345842	23585.17318209439	148252.1847690387	20965.959909507026
GCF_000013085.1	4406557	65.0	bacteria	Eubacteria	Pseudomonadota	Bacteria	99294.0	371.0	99362.0	135395	4012	3891443.0	22530.0	3894722.0	30725.802480258397	25515.98468742829	16466.93297825122	25511.962086125786
GCF_019134555.1	4406405	65.0	bacteria	Eubacteria	Pseudomonadota	Bacteria	98945.0	371.0	99218.0	135331	4011	3886820.0	22452.0	3894195.0	30712.338062434115	25456.54288081259	16524.14038838411	25478.436493293222
GCA_030551255.1	12397421	70.0	bacteria	Eubacteria	Actinomycetota	Bacteria	294116.0	996.0	296503.0	380420	11117	10648656.0	35352.0	10792591.0	30685.414329318977	27620.011389230716	28173.794976238965	27472.828350485997
GCF_008704495.1	10133897	71.0	bacteria	Eubacteria	Actinomycetota	Bacteria	223838.0	633.0	228974.0	310708	8865	8874849.0	34647.0	9003962.0	30660.268206791523	25221.612221233285	18269.980084855833	25430.360545724205
GCF_000875245.1	2740	47.5	viral	Virus	Cressdnaviricota	Virus	28.0	0.0	28.0	84	3	2340.0	1053.0	2170.0	30656.934306569343	11965.811965811967	0.0	12903.225806451614
GCF_000331735.1	10350586	69.0	bacteria	Eubacteria	Myxococcota	Bacteria	260101.0	71.0	262249.0	317227	9603	9311791.0	21104.0	9363730.0	30648.216439146538	27932.435339238178	3364.2911296436696	28006.894688334673
GCF_031597775.1	9265388	71.0	bacteria	Eubacteria	Actinomycetota	Bacteria	209553.0	812.0	212262.0	283863	8454	8044733.0	34567.0	8148091.0	30636.92529659848	26048.471714350246	23490.612433824168	26050.519072504223
GCA_000014865.1	4719581	54.0	bacteria	Eubacteria	Pseudomonadota	Bacteria	118602.0	218.0	118384.0	144572	4360	4095727.0	17479.0	4078248.0	30632.38028969097	28957.496434698893	12472.109388408948	29028.151304187482
GCA_031348265.1	8867154	71.0	bacteria	Eubacteria	Actinomycetota	Bacteria	205124.0	672.0	207254.0	271555	8088	7737859.0	34537.0	7813499.0	30624.82054557753	26509.141611394058	19457.393519993053	26525.120179832364
GCA_002105555.1	3033494	68.5	bacteria	Eubacteria	Pseudomonadota	Bacteria	72094.0	229.0	75487.0	92852	2852	2624564.0	13445.0	2716826.0	30608.928186441113	27468.943413077373	17032.354034957236	27784.99616832289
GCA_023661525.1	76834	65.5	viral	Virus	Uroviricota	Virus	1683.0	21.0	1662.0	2348	72	72173.0	152.0	72021.0	30559.387771038862	23318.96969780943	138157.8947368421	23076.60265755821
GCF_030845995.1	3078440	67.5	bacteria	Eubacteria	Acidobacteriota	Bacteria	84538.0	195.0	84372.0	94036	2933	2839134.0	13878.0	2827378.0	30546.64050623043	29775.980985751292	14051.01599654129	29841.075370891333
GCA_006445955.1	35960	56.0	viral	Virus	Preplasmiviricota	Virus	999.0	0.0	931.0	1098	34	34722.0	260.0	32854.0	30533.92658509455	28771.384136858476	0.0	28337.49315151884
GCA_018603595.1	35966	56.0	viral	Virus	Preplasmiviricota	Virus	999.0	0.0	894.0	1098	34	34547.0	260.0	30589.0	30528.832786520605	28917.12739166932	0.0	29226.192422112523
GCF_024611995.1	9023989	71.0	bacteria	Eubacteria	Actinomycetota	Bacteria	202191.0	879.0	208696.0	275459	8227	7655571.0	40020.0	7881553.0	30525.192351187485	26410.962683253805	21964.017991004497	26479.045436857432
GCF_027945475.1	3103474	68.5	bacteria	Eubacteria	Actinomycetota	Bacteria	74243.0	1235.0	73888.0	94706	2912	2699893.0	19311.0	2699466.0	30516.12483300972	27498.497162665335	63953.18730257367	27371.33936860105
GCF_006337125.1	3463442	73.0	bacteria	Eubacteria	Actinomycetota	Bacteria	87982.0	368.0	88905.0	105542	3308	3143984.0	13949.0	3184718.0	30473.15358536392	27984.23910554252	26381.819485267763	27916.129465780017
GCF_000058485.1	7497934	72.5	bacteria	Eubacteria	Actinomycetota	Bacteria	167371.0	342.0	168036.0	228376	6574	6309705.0	13741.0	6332621.0	30458.523641312393	26525.962782729144	24889.018266501713	26534.984487465772
GCA_003074055.1	7641029	71.5	bacteria	Eubacteria	Actinomycetota	Bacteria	165718.0	673.0	171479.0	232718	6886	6632968.0	34972.0	6745541.0	30456.369161797447	24983.989067940627	19243.966601852913	25421.089279570013
GCA_013401415.1	4558742	66.5	bacteria	Eubacteria	Deinococcota	Bacteria	105059.0	152.0	105202.0	138801	4208	3958412.0	15481.0	3980900.0	30447.21548181494	26540.693591268417	9818.48717783089	26426.68743249014
GCF_026222715.1	4878034	70.0	bacteria	Eubacteria	Pseudomonadota	Bacteria	105684.0	528.0	105490.0	148378	4481	4268560.0	27568.0	4286967.0	30417.58216527396	24758.700826508237	19152.640742890308	24607.140666116626
GCF_015711475.1	2526250	65.5	bacteria	Eubacteria	Actinomycetota	Bacteria	61865.0	1503.0	61357.0	76786	2330	2172588.0	19363.0	2187891.0	30395.24987629886	28475.256238182297	77622.26927645509	28043.90163860997
GCF_022453915.1	3126090	60.0	bacteria	Eubacteria	Bacillota	Bacteria	82443.0	16.0	82738.0	94971	3027	2712626.0	14386.0	2718147.0	30380.123412953562	30392.32094656617	1112.1924092868067	30439.11900276181
GCF_000024385.1	5639016	71.5	bacteria	Eubacteria	Actinomycetota	Bacteria	132572.0	1614.0	131516.0	171147	5323	4733859.0	24556.0	4729037.0	30350.5079609634	28005.058874799608	65727.31715263073	27810.313177926077
GCA_000012925.1	4011182	59.0	bacteria	Eubacteria	Thermodesulfobacteriota	Bacteria	112696.0	162.0	112533.0	121684	3786	3657399.0	14635.0	3642759.0	30336.195166412293	30813.154375554866	11069.354287666552	30892.244038104083
GCF_013155125.1	7287435	74.0	bacteria	Eubacteria	Actinomycetota	Bacteria	168406.0	336.0	169562.0	220947	6492	6573108.0	13905.0	6618205.0	30318.898213157303	25620.452303537386	24163.969795037756	25620.542125848326
GCA_031121065.1	8185	53.5	viral	Virus	Artverviricota	Virus	248.0	36.0	248.0	248	8	7079.0	2902.0	7079.0	30299.328039095908	35033.196779206104	12405.237767057202	35033.196779206104
GCA_031121195.1	8185	53.0	viral	Virus	Artverviricota	Virus	248.0	36.0	248.0	248	8	7079.0	2903.0	7079.0	30299.328039095908	35033.196779206104	12400.964519462625	35033.196779206104
GCF_007747215.1	7795793	71.0	bacteria	Eubacteria	Planctomycetota	Bacteria	170895.0	544.0	171514.0	236106	7048	6996887.0	15423.0	7012174.0	30286.335206694173	24424.43332299064	35271.9963690592	24459.46150223882
GCF_004803895.1	8876928	70.5	bacteria	Eubacteria	Actinomycetota	Bacteria	199522.0	705.0	205350.0	268839	8009	7578064.0	34720.0	7776500.0	30285.139183285028	26328.888222638394	20305.299539170504	26406.48106474635
GCF_003032475.1	9851971	71.0	bacteria	Eubacteria	Actinomycetota	Bacteria	204726.0	897.0	207896.0	298052	8703	8317227.0	34628.0	8449121.0	30253.03261651907	24614.694296548598	25903.892803511608	24605.636491653986
GCA_016694895.1	3024208	68.5	bacteria	Eubacteria	Actinomycetota	Bacteria	70268.0	1127.0	70139.0	91472	2828	2614881.0	19294.0	2625445.0	30246.59679492945	26872.350978878196	58411.941536228886	26715.090203755935
GCF_001484565.1	10191567	71.5	bacteria	Eubacteria	Actinomycetota	Bacteria	227477.0	608.0	233356.0	308244	9143	8767388.0	34702.0	8949153.0	30245.005503079163	25945.81191114161	17520.603999769464	26075.76381809541
GCF_016598615.1	11347200	70.0	bacteria	Eubacteria	Actinomycetota	Bacteria	235692.0	913.0	237715.0	342492	9917	9871546.0	35015.0	9933128.0	30182.952622673438	23875.89542711952	26074.539483078683	23931.534960588448
GCF_014084125.1	7672494	72.5	bacteria	Eubacteria	Actinomycetota	Bacteria	154392.0	1155.0	158781.0	231549	6742	6524548.0	48900.0	6675156.0	30179.104734392753	23663.248396670544	23619.63190184049	23786.85981271449
GCA_000009765.2	9119895	70.5	bacteria	Eubacteria	Actinomycetota	Bacteria	204922.0	766.0	204090.0	275138	7993	7883234.0	34688.0	7848096.0	30168.987691196005	25994.661581782297	22082.564575645756	26005.033577570914
GCA_026222695.1	5007091	70.0	bacteria	Eubacteria	Pseudomonadota	Bacteria	113311.0	504.0	112807.0	150678	4540	4480366.0	26480.0	4453886.0	30092.922217710842	25290.5677795073	19033.232628398793	25327.769951902676
GCF_009498035.1	10929570	73.0	bacteria	Eubacteria	Actinomycetota	Bacteria	231201.0	955.0	231882.0	328663	9445	9616162.0	23791.0	9670613.0	30070.990899001514	24042.960174755794	40141.22987684419	23978.004289903856
GCA_006965385.1	44104	67.5	viral	Virus	Uroviricota	Virus	906.0	0.0	906.0	1325	38	40855.0	77.0	40778.0	30042.626519136586	22175.988251132054	0.0	22217.862572956008
GCF_001611795.1	9083372	71.0	bacteria	Eubacteria	Actinomycetota	Bacteria	204979.0	666.0	208316.0	272853	8135	7860153.0	34660.0	7977895.0	30038.734514010877	26078.245550690935	19215.233698788226	26111.64975222161
GCA_027939645.1	137526	53.5	viral	Virus	Peploviricota	Virus	2878.0	345.0	2358.0	4124	111	123783.0	3159.0	114222.0	29987.056992859532	23250.36555908323	109211.77587844255	20644.009035037034
GCF_009734425.1	3218058	62.5	bacteria	Eubacteria	Actinomycetota	Bacteria	66059.0	1336.0	64787.0	96468	2996	2794703.0	33547.0	2779263.0	29977.08555905456	23637.216548592103	39824.72352222256	23310.856151432952
GCA_000177195.2	7414440	71.5	bacteria	Eubacteria	Actinomycetota	Bacteria	165015.0	931.0	164084.0	222105	6758	6474251.0	34283.0	6439978.0	29955.735025167105	25487.89041388726	27156.31654172622	25478.969027533945
GCF_014235185.1	6490139	74.0	bacteria	Eubacteria	Actinomycetota	Bacteria	164285.0	376.0	165132.0	194339	5921	5905504.0	13968.0	5954873.0	29943.73464112248	27818.96346188234	26918.671248568156	27730.56621022816
GCA_031767055.1	8364065	70.5	bacteria	Eubacteria	Actinomycetota	Bacteria	193294.0	682.0	195256.0	250391	7465	7347117.0	34607.0	7418789.0	29936.520101170903	26308.822902915526	19706.995694512672	26319.120276907728
GCF_000226115.1	36912256	54.5	fungi	Fungi	Ascomycota	Eukaryota	683585.0	542934.0	425679.0	1104921	29432	18682095.0	16491182.0	13641416.0	29933.716324464156	36590.38239555039	32922.685590396126	31204.89837711862
GCF_018986935.1	4761015	61.5	bacteria	Eubacteria	Thermodesulfobacteriota	Bacteria	107662.0	276.0	107996.0	142431	4257	4175049.0	24120.0	4166642.0	29916.099823251974	25787.002739369047	11442.78606965174	25919.193441625175
GCF_012273515.1	9856149	70.5	bacteria	Eubacteria	Actinomycetota	Bacteria	157757.0	647.0	190306.0	294609	8605	7284733.0	35097.0	8260488.0	29890.883346020844	21655.83831281119	18434.624041940904	23038.10622326429
GCF_006716135.1	7766581	72.5	bacteria	Eubacteria	Actinomycetota	Bacteria	160178.0	502.0	162031.0	232077	6634	6740321.0	20579.0	6798704.0	29881.488392382696	23764.150105017252	24393.799504349096	23832.630454274815
GCF_000819445.1	2681312	68.5	bacteria	Eubacteria	Actinomycetota	Bacteria	67257.0	330.0	67349.0	80105	2456	2441755.0	23754.0	2444787.0	29875.29985320619	27544.53251861878	13892.397069967163	27548.00315937544
GCF_014055025.1	2492712	59.0	bacteria	Eubacteria	Pseudomonadota	Bacteria	61481.0	307.0	61721.0	74406	2106	2044912.0	23791.0	2052327.0	29849.417020498156	30065.352445484205	12904.03934260855	30073.667597804833
GCF_008693785.1	4996294	70.0	bacteria	Eubacteria	Pseudomonadota	Bacteria	106127.0	561.0	106148.0	148747	4485	4364489.0	27567.0	4381137.0	29771.46661105211	24316.019584423284	20350.41897921428	24228.413765650334
GCF_014217665.1	3407805	73.0	bacteria	Eubacteria	Actinomycetota	Bacteria	66129.0	331.0	66270.0	101355	2894	3016289.0	13793.0	3023421.0	29742.01868944966	21923.960204078587	23997.67998259987	21918.87930923282
GCA_012273535.1	12127650	70.0	bacteria	Eubacteria	Actinomycetota	Bacteria	229562.0	676.0	258543.0	360669	10567	9395570.0	35490.0	10335280.0	29739.39716268197	24433.004064681547	19047.61904761905	25015.577710521633
GCF_019063885.1	4829642	61.5	bacteria	Eubacteria	Thermodesulfobacteriota	Bacteria	108944.0	259.0	108895.0	143515	4297	4248720.0	24265.0	4232698.0	29715.45302943779	25641.60500103561	10673.810014424069	25727.089435627113
GCF_020546805.1	3200154	66.5	bacteria	Eubacteria	Deinococcota	Bacteria	71909.0	192.0	71843.0	94978	2851	2851492.0	18358.0	2852101.0	29679.19668865936	25218.02621224257	10458.655626974616	25189.500652326125
GCF_020546685.1	3279598	66.5	bacteria	Eubacteria	Deinococcota	Bacteria	73543.0	192.0	73755.0	97299	2923	2919998.0	18358.0	2926164.0	29667.96540307684	25185.97615477819	10458.655626974616	25205.354177004436
GCF_020547025.1	3193850	66.5	bacteria	Eubacteria	Deinococcota	Bacteria	71640.0	192.0	71574.0	94752	2844	2844734.0	18358.0	2846469.0	29667.01629694569	25183.373911233877	10458.655626974616	25144.8373405788
GCF_030553055.1	7549390	72.0	bacteria	Eubacteria	Actinomycetota	Bacteria	144878.0	717.0	161304.0	223918	6626	6008291.0	34595.0	6572762.0	29660.40964899151	24113.013167970726	20725.5383725972	24541.28112352159
GCA_006435475.1	35983	57.5	viral	Virus	Preplasmiviricota	Virus	1017.0	0.0	983.0	1067	33	35101.0	324.0	33031.0	29652.89164327599	28973.533517563603	0.0	29759.92249704823
GCF_008329785.1	3283189	66.5	bacteria	Eubacteria	Deinococcota	Bacteria	73718.0	192.0	73808.0	97324	2923	2920119.0	18357.0	2926712.0	29643.130505127792	25244.861596393843	10459.225363621506	25218.743764333492
GCA_022760275.1	7839538	71.0	bacteria	Eubacteria	Actinomycetota	Bacteria	158773.0	901.0	162517.0	232327	6930	6644963.0	34119.0	6779932.0	29635.292283805502	23893.73725632483	26407.573492775286	23970.299407132698
GCF_020547085.1	3251093	66.5	bacteria	Eubacteria	Deinococcota	Bacteria	73000.0	192.0	72995.0	96337	2893	2896155.0	18358.0	2899210.0	29632.18831328418	25205.83325132805	10458.655626974616	25177.54836662401
GCF_002754815.1	5174209	70.0	bacteria	Eubacteria	Pseudomonadota	Bacteria	107920.0	476.0	108127.0	153279	4636	4495144.0	27567.0	4531363.0	29623.658418127296	24008.129661697156	17267.02216418181	23861.915278030032
GCF_020215645.1	12066052	71.5	bacteria	Eubacteria	Actinomycetota	Bacteria	304951.0	802.0	305096.0	357399	10503	10890630.0	30112.0	10897079.0	29620.210488070166	28001.226742621868	26633.900106269924	27997.961655595962
GCF_020546705.1	3218805	66.5	bacteria	Eubacteria	Deinococcota	Bacteria	71915.0	192.0	72033.0	95288	2861	2864142.0	18358.0	2869602.0	29603.53298817418	25108.74111688596	10458.655626974616	25102.087327789708
GCF_020546785.1	3229980	66.5	bacteria	Eubacteria	Deinococcota	Bacteria	71367.0	192.0	71909.0	95425	2867	2851002.0	18357.0	2877113.0	29543.526585303935	25032.251818834222	10459.225363621506	24993.456982746247
GCF_919654025.1	3282664	66.5	bacteria	Eubacteria	Deinococcota	Bacteria	70371.0	192.0	72534.0	96907	2910	2858403.0	18358.0	2921104.0	29520.840390609577	24618.9917936694	10458.655626974616	24831.022791382984
GCF_021378295.1	3279219	66.5	bacteria	Eubacteria	Deinococcota	Bacteria	72578.0	192.0	73298.0	96717	2912	2889147.0	18354.0	2921373.0	29493.913032340934	25120.909389518776	10460.934946060805	25090.257218095736
GCF_016127955.1	3190396	68.0	bacteria	Eubacteria	Actinomycetota	Bacteria	74224.0	1242.0	74233.0	94028	2913	2773360.0	23118.0	2771826.0	29472.20345060613	26763.20419995962	53724.37062029587	26781.26260450692
GCA_001941945.1	5412463	70.0	bacteria	Eubacteria	Pseudomonadota	Bacteria	111405.0	504.0	112157.0	159513	4826	4686706.0	27347.0	4704703.0	29471.42548595713	23770.426393292004	18429.80948550115	23839.336935827832
GCF_000846265.1	177874	44.0	viral	Virus	Peploviricota	Virus	2648.0	172.0	2327.0	5237	117	142799.0	885.0	131363.0	29442.18941497914	18543.547223720052	194350.2824858757	17714.272664296645
GCF_011604805.1	3284329	66.5	bacteria	Eubacteria	Deinococcota	Bacteria	69902.0	192.0	72446.0	96673	2905	2835779.0	18357.0	2919644.0	29434.627286121457	24650.01680314298	10459.225363621506	24813.299155650482
GCF_017352335.1	7621081	70.5	bacteria	Eubacteria	Actinomycetota	Bacteria	158404.0	622.0	160159.0	224229	6770	6475315.0	34594.0	6546791.0	29422.204015414613	24462.74814429877	17979.99653119038	24463.741090864212
GCA_002609685.1	94870	65.5	viral	Virus	Uroviricota	Virus	1840.0	0.0	1840.0	2790	88	76143.0	71.0	76072.0	29408.664488247075	24165.057851673824	0.0	24187.611736249866
GCA_000008565.1	3284156	66.5	bacteria	Eubacteria	Deinococcota	Bacteria	77479.0	101.0	75431.0	96521	2901	2977571.0	12280.0	2866945.0	29389.89499889774	26020.874061441355	8224.755700325733	26310.58496064626
GCF_019175365.1	8979594	72.0	bacteria	Eubacteria	Actinomycetota	Bacteria	196417.0	1566.0	196465.0	263822	7902	7769152.0	29780.0	7818737.0	29380.17019477718	25281.65236051502	52585.62793821356	25127.459844217807
GCF_021441825.1	8624193	70.5	bacteria	Eubacteria	Actinomycetota	Bacteria	188080.0	668.0	190237.0	253021	7274	7616799.0	35002.0	7655912.0	29338.51318030568	24692.78761327429	19084.62373578653	24848.378612502336
GCF_028885415.1	9411092	70.5	bacteria	Eubacteria	Actinomycetota	Bacteria	202118.0	765.0	211677.0	276044	8152	7889012.0	34757.0	8264731.0	29331.771488367132	25620.191729965678	22009.95482924303	25612.085862201686
GCA_900236475.1	8983317	71.0	bacteria	Eubacteria	Actinomycetota	Bacteria	210539.0	915.0	209640.0	263092	7762	8000718.0	33450.0	7967399.0	29286.732283854617	26315.013227562828	27354.260089686097	26312.22560838236
GCA_006435495.1	35990	57.5	viral	Virus	Preplasmiviricota	Virus	1004.0	0.0	962.0	1054	33	35108.0	324.0	33031.0	29285.91275354265	28597.470661957388	0.0	29124.156095788807
GCA_006448655.1	35990	57.5	viral	Virus	Preplasmiviricota	Virus	1009.0	0.0	962.0	1054	33	34243.0	328.0	33088.0	29285.91275354265	29465.876237479195	0.0	29073.984526112185
GCA_006435535.1	35991	57.5	viral	Virus	Preplasmiviricota	Virus	1004.0	0.0	962.0	1054	33	35109.0	324.0	33031.0	29285.099052540914	28596.656128058334	0.0	29124.156095788807
GCA_006435515.1	35991	57.5	viral	Virus	Preplasmiviricota	Virus	1004.0	0.0	962.0	1054	33	35109.0	324.0	33031.0	29285.099052540914	28596.656128058334	0.0	29124.156095788807
GCA_001735805.1	9698948	71.0	bacteria	Eubacteria	Actinomycetota	Bacteria	195172.0	838.0	205733.0	284031	8370	7906918.0	34918.0	8232978.0	29284.722425566153	24683.701032437668	23999.083567214617	24988.892233162776
GCA_006448635.1	35994	57.5	viral	Virus	Preplasmiviricota	Virus	1009.0	0.0	962.0	1054	33	34621.0	328.0	33091.0	29282.65822081458	29144.161058317208	0.0	29071.348705085977
GCF_000859665.1	35994	57.5	viral	Virus	Preplasmiviricota	Virus	1004.0	996.0	962.0	1054	33	35112.0	34574.0	33034.0	29282.65822081458	28594.21280473912	28807.774628333427	29121.511170309375
GCA_015354225.1	35994	57.5	viral	Virus	Preplasmiviricota	Virus	980.0	0.0	701.0	1054	33	32012.0	328.0	28798.0	29282.65822081458	30613.51993002624	0.0	24341.968192235574
GCA_001518995.2	4653222	68.0	bacteria	Eubacteria	Rhodothermota	Bacteria	96458.0	112.0	100714.0	136233	4063	3986861.0	8881.0	4159188.0	29277.13313484721	24193.971146724205	12611.192433284541	24214.822700969515
GCA_001638825.1	3344765	66.5	bacteria	Eubacteria	Deinococcota	Bacteria	70659.0	175.0	72480.0	97882	2944	2876294.0	18309.0	2931006.0	29264.238294768093	24565.986648096474	9558.140805068546	24728.710893119976
GCA_006435555.1	35904	57.5	viral	Virus	Preplasmiviricota	Virus	1000.0	0.0	958.0	1050	33	35039.0	304.0	32983.0	29244.65240641711	28539.62727246782	0.0	29045.265742958494
GCA_000247545.1	2452920	55.0	archaea	Archaeabacteria	Thermoproteota	Archaea	63798.0	897.0	62901.0	71727	2180	2154879.0	13580.0	2141023.0	29241.475465975247	29606.30272047758	66053.01914580265	29378.946419538697
GCF_004104505.1	8718751	70.5	bacteria	Eubacteria	Actinomycetota	Bacteria	190645.0	670.0	191935.0	254931	7338	7725815.0	34931.0	7750948.0	29239.394495840057	24676.361005279057	19180.67046463027	24762.77740477681
GCF_025642175.1	8572100	72.0	bacteria	Eubacteria	Actinomycetota	Bacteria	162010.0	674.0	175303.0	250637	7575	7048213.0	34669.0	7402504.0	29238.692969050757	22985.968216340796	19440.999163517838	23681.58125953056
GCA_006401055.1	35914	57.5	viral	Virus	Preplasmiviricota	Virus	958.0	0.0	958.0	1050	33	32856.0	308.0	32035.0	29236.509439215904	29157.53591429267	0.0	29904.791634150148
GCA_006401095.1	35914	57.5	viral	Virus	Preplasmiviricota	Virus	958.0	0.0	958.0	1050	33	32856.0	308.0	32035.0	29236.509439215904	29157.53591429267	0.0	29904.791634150148
GCF_011604825.1	3283098	66.5	bacteria	Eubacteria	Deinococcota	Bacteria	68184.0	187.0	71607.0	95978	2888	2763894.0	18357.0	2914934.0	29233.973521350872	24669.542319640335	10186.849703110529	24565.564777796
GCF_008704995.1	7772587	70.5	bacteria	Eubacteria	Actinomycetota	Bacteria	160835.0	629.0	162337.0	227202	6860	6600029.0	34667.0	6675093.0	29231.19419570344	24368.832318767087	18144.056307150895	24319.81097491825
GCA_006435335.1	35929	57.5	viral	Virus	Preplasmiviricota	Virus	1000.0	0.0	958.0	1050	33	35059.0	324.0	32983.0	29224.30348743355	28523.34635899484	0.0	29045.265742958494
GCF_015034585.1	3760927	67.0	bacteria	Eubacteria	Actinomycetota	Bacteria	81079.0	897.0	81024.0	109876	3365	3121104.0	19072.0	3127743.0	29215.13765090362	25977.666876848703	47032.29865771812	25904.941678392373
GCF_008274805.1	3526415	66.0	bacteria	Eubacteria	Pseudomonadota	Bacteria	75814.0	359.0	75616.0	102979	3016	3137530.0	18868.0	3131062.0	29202.178416323663	24163.593654881388	19026.92389230443	24150.272335712292
GCA_001610835.1	8442773	65.5	bacteria	Eubacteria	Planctomycetota	Bacteria	177354.0	40.0	177314.0	246173	7433	6977170.0	11948.0	6965222.0	29157.83712294527	25419.1885821902	3347.8406427854034	25457.049323051007
GCF_008705135.1	9335698	71.0	bacteria	Eubacteria	Actinomycetota	Bacteria	208135.0	867.0	212589.0	272009	8052	8155650.0	35069.0	8262226.0	29136.43950350579	25520.34479164751	24722.68955487753	25730.232990479806
GCF_013113715.1	4522361	70.0	bacteria	Eubacteria	Actinomycetota	Bacteria	106925.0	317.0	106928.0	131643	3792	4149851.0	13912.0	4155242.0	29109.352393583795	25765.98533296738	22786.08395629672	25733.278591234877
GCF_031593255.1	9451924	70.5	bacteria	Eubacteria	Actinomycetota	Bacteria	211877.0	691.0	214712.0	274417	8158	8245936.0	35059.0	8347500.0	29032.9249367642	25694.71797986305	19709.632334065434	25721.713087750824
GCA_015840335.1	3226220	63.5	bacteria	Eubacteria	Cyanobacteriota	Bacteria	74454.0	277.0	76131.0	93599	2831	2695570.0	13360.0	2809555.0	29011.970665360703	27620.874249231147	20733.532934131737	27097.17375171513
GCF_002946835.1	8710171	69.5	bacteria	Eubacteria	Actinomycetota	Bacteria	169799.0	810.0	174369.0	252159	7418	7226518.0	35396.0	7401584.0	28949.948284597398	23496.65495886124	22883.941688326366	23558.335621131908
GCF_000016185.1	4355543	70.0	bacteria	Eubacteria	Pseudomonadota	Bacteria	86554.0	576.0	86137.0	125922	3784	3834517.0	22473.0	3826600.0	28910.746604958324	22572.334403524615	25630.756908289946	22510.06115089113
GCF_030406905.1	8098788	72.0	bacteria	Eubacteria	Actinomycetota	Bacteria	150229.0	907.0	153259.0	233754	7054	6708420.0	34562.0	6810634.0	28862.83725416692	22394.095778141498	26242.69428852497	22502.897674430897
GCF_003710105.1	3432109	73.5	bacteria	Eubacteria	Actinomycetota	Bacteria	76410.0	480.0	76521.0	98949	3014	3097613.0	13852.0	3103412.0	28830.37805617479	24667.380980128895	34652.03580710367	24657.05488024149
GCA_027920465.1	4625450	72.0	bacteria	Eubacteria	Pseudomonadota	Bacteria	96157.0	419.0	96628.0	133311	4028	4170025.0	22639.0	4186941.0	28821.195775546163	23059.09436993783	18507.884623879145	23078.424080969853
GCA_002762195.1	3563314	63.0	bacteria	Eubacteria	Pseudomonadota	Bacteria	88092.0	299.0	89603.0	102694	3166	3057898.0	27189.0	3114804.0	28819.80089321345	28808.024335671103	10997.094413181801	28766.818072662034
GCF_001461525.1	7707	50.0	viral	Virus	Cossaviricota	Virus	195.0	36.0	159.0	222	6	6048.0	478.0	5570.0	28804.9824834566	32242.063492063495	75313.80753138075	28545.780969479354
GCA_006535755.1	44484	67.5	viral	Virus	Uroviricota	Virus	1026.0	0.0	1026.0	1281	39	42056.0	75.0	41981.0	28796.87078500135	24396.043370743773	0.0	24439.627450513326
GCF_000016385.1	2121076	55.0	archaea	Archaeabacteria	Thermoproteota	Archaea	54986.0	755.0	54810.0	60834	1836	1870547.0	8952.0	1876514.0	28680.726197458273	29395.679445638092	84338.69526362824	29208.415178357318
GCF_019263705.2	6305989	73.0	bacteria	Eubacteria	Actinomycetota	Bacteria	149677.0	313.0	150409.0	180717	5484	5679362.0	13832.0	5707077.0	28657.99480462145	26354.544753442377	22628.687102371314	26354.82226716058
GCF_013201035.1	4077299	73.5	bacteria	Eubacteria	Actinomycetota	Bacteria	86497.0	347.0	86313.0	116817	3487	3711362.0	13852.0	3709577.0	28650.584614962012	23305.999253104386	25050.53421888536	23267.612452848396
GCF_013394715.1	3040651	68.0	bacteria	Eubacteria	Actinomycetota	Bacteria	69812.0	1183.0	69014.0	87077	2705	2651861.0	19302.0	2649264.0	28637.61740495703	26325.663373759035	61288.985597347426	26050.253957325505
GCF_004798665.1	3600355	69.0	bacteria	Eubacteria	Actinomycetota	Bacteria	68708.0	1360.0	69435.0	103000	3092	3028419.0	19283.0	3073566.0	28608.29001584566	22687.745652104284	70528.4447440751	22591.022935573856
GCF_011611525.1	3644828	63.0	bacteria	Eubacteria	Pseudomonadota	Bacteria	90969.0	174.0	91125.0	104074	3209	3137539.0	8937.0	3189901.0	28553.885121602445	28993.743185343672	19469.620678079893	28566.717274297855
GCF_030219325.1	3733873	67.5	bacteria	Eubacteria	Acidobacteriota	Bacteria	92016.0	187.0	91857.0	106611	3318	3433503.0	13804.0	3420374.0	28552.39050712223	26799.4523377437	13546.79802955665	26855.835063650935
GCA_014218215.1	4594226	74.0	bacteria	Eubacteria	Actinomycetota	Bacteria	101244.0	646.0	103589.0	131160	4067	4148961.0	18905.0	4238086.0	28548.87852709031	24402.25396189552	34170.85427135679	24442.40159354954
GCF_006349365.1	3454625	73.0	bacteria	Eubacteria	Actinomycetota	Bacteria	75408.0	526.0	75566.0	98462	2942	3152301.0	18694.0	3158586.0	28501.501610160292	23921.57347918235	28137.37027923398	23923.996370527824
GCF_003209395.1	3111650	66.5	bacteria	Eubacteria	Actinomycetota	Bacteria	69847.0	823.0	69791.0	88667	2719	2775294.0	33525.0	2775398.0	28495.171372101617	25167.423703578792	24548.84414615958	25146.3033409983
GCA_006401475.1	35959	56.0	viral	Virus	Preplasmiviricota	Virus	936.0	0.0	936.0	1024	32	34078.0	260.0	32854.0	28476.8764426152	27466.40061036446	0.0	28489.681621720338
GCA_006401455.1	35959	56.0	viral	Virus	Preplasmiviricota	Virus	936.0	0.0	936.0	1024	32	34051.0	260.0	32827.0	28476.8764426152	27488.17949546269	0.0	28513.114204770463
GCA_006435355.1	35960	56.0	viral	Virus	Preplasmiviricota	Virus	999.0	0.0	936.0	1024	32	34919.0	256.0	32956.0	28476.084538375973	28609.06669721355	0.0	28401.505037019055
GCA_006435375.1	35961	56.0	viral	Virus	Preplasmiviricota	Virus	999.0	0.0	936.0	1024	32	34920.0	256.0	32956.0	28475.292678179136	28608.24742268041	0.0	28401.505037019055
GCA_006401255.1	35962	56.0	viral	Virus	Preplasmiviricota	Virus	936.0	0.0	936.0	1024	32	34078.0	260.0	32854.0	28474.500862021025	27466.40061036446	0.0	28489.681621720338
GCA_006401335.1	35962	56.0	viral	Virus	Preplasmiviricota	Virus	936.0	0.0	936.0	1024	32	34078.0	260.0	32854.0	28474.500862021025	27466.40061036446	0.0	28489.681621720338
GCA_006401515.1	35962	56.0	viral	Virus	Preplasmiviricota	Virus	936.0	0.0	936.0	1024	32	34078.0	260.0	32854.0	28474.500862021025	27466.40061036446	0.0	28489.681621720338
GCA_006435395.1	35962	56.0	viral	Virus	Preplasmiviricota	Virus	999.0	0.0	936.0	1024	32	34918.0	256.0	32956.0	28474.500862021025	28609.886018672318	0.0	28401.505037019055
GCF_001553935.1	3042917	68.0	bacteria	Eubacteria	Actinomycetota	Bacteria	68536.0	1284.0	68206.0	86645	2674	2630538.0	19320.0	2637165.0	28474.32250041654	26053.985914668407	66459.62732919255	25863.379803690706
GCA_023169925.1	3119201	68.0	bacteria	Eubacteria	Actinomycetota	Bacteria	72592.0	1264.0	71331.0	88746	2755	2748174.0	18794.0	2729712.0	28451.51691090122	26414.630223559354	67255.50707672662	26131.328140111484
GCF_000687475.1	37060086	50.0	fungi	Fungi	Ascomycota	Eukaryota	335012.0	189970.0	189970.0	1054267	26858	13485041.0	11801515.0	11801515.0	28447.505491487525	24843.231844827165	16097.085840250173	16097.085840250173
GCA_000687475.2	37060086	50.0	fungi	Fungi	Ascomycota	Eukaryota	335012.0	189970.0	189970.0	1054267	26858	13485041.0	11801515.0	11801515.0	28447.505491487525	24843.231844827165	16097.085840250173	16097.085840250173
GCF_014725815.1	3693173	63.0	bacteria	Eubacteria	Pseudomonadota	Bacteria	91624.0	174.0	91986.0	104954	3235	3188150.0	8860.0	3240577.0	28418.38170050523	28738.923827297964	19638.82618510158	28385.685635613656
GCA_001856665.1	3780829	66.5	bacteria	Eubacteria	Pseudomonadota	Bacteria	78084.0	394.0	79256.0	107432	3189	3314873.0	18182.0	3362918.0	28414.932280724675	23555.65356500837	21669.783302166976	23567.627875553313
GCF_022807935.1	9607552	71.0	bacteria	Eubacteria	Actinomycetota	Bacteria	211140.0	798.0	214555.0	272525	8143	8425348.0	34558.0	8522529.0	28365.706477570977	25060.092473331664	23091.61409803808	25175.039005440754
GCF_020229735.1	4618413	68.0	bacteria	Eubacteria	Deinococcota	Bacteria	96630.0	135.0	97744.0	130864	3925	3864669.0	22830.0	3911043.0	28335.27447631903	25003.434964288015	5913.272010512484	24991.79886286088
GCA_011383005.1	4071256	73.5	bacteria	Eubacteria	Actinomycetota	Bacteria	72748.0	201.0	86598.0	115335	3522	3024600.0	9260.0	3671147.0	28329.095492889664	24052.106063611718	21706.263498920085	23588.81297861404
GCA_006401495.1	36155	56.0	viral	Virus	Preplasmiviricota	Virus	936.0	0.0	936.0	1024	32	34051.0	260.0	32827.0	28322.500345733646	27488.17949546269	0.0	28513.114204770463
GCA_002263495.1	6142152	69.5	bacteria	Eubacteria	Actinomycetota	Bacteria	108912.0	1125.0	114227.0	173823	5282	4914431.0	33676.0	5091757.0	28300.016020443647	22161.670394802575	33406.580353961275	22433.710014048196
GCF_008704715.1	9912098	70.5	bacteria	Eubacteria	Actinomycetota	Bacteria	213822.0	645.0	214500.0	280512	8313	8836067.0	34992.0	8862580.0	28299.962328863174	24198.775314854447	18432.78463648834	24202.88448736147
GCF_023221575.1	5241294	62.0	bacteria	Eubacteria	Thermodesulfobacteriota	Bacteria	100764.0	232.0	100650.0	147805	4303	4589078.0	24495.0	4571692.0	28200.097151581267	21957.351781774032	9471.320677689326	22015.918832677267
GCF_028198125.1	9946594	70.5	bacteria	Eubacteria	Actinomycetota	Bacteria	212645.0	652.0	213643.0	280403	8228	8834116.0	35123.0	8859061.0	28190.856086012962	24070.88609658284	18563.33456709279	24115.761252800945
GCA_000020725.1	4615150	60.0	bacteria	Eubacteria	Thermodesulfobacteriota	Bacteria	98176.0	318.0	97849.0	130078	3867	4072551.0	24649.0	4047887.0	28184.999404136375	24106.7576563191	12901.131891760315	24172.8585802914
GCF_001636945.2	10017507	71.0	bacteria	Eubacteria	Actinomycetota	Bacteria	209545.0	701.0	218476.0	282212	8338	8395723.0	35226.0	8655027.0	28171.879490575848	24958.541390658076	19900.073809118265	25242.671108940503
GCF_003052165.1	3720309	70.0	bacteria	Eubacteria	Actinomycetota	Bacteria	85604.0	326.0	86899.0	104662	3275	3349596.0	13865.0	3399978.0	28132.609414970637	25556.514875226745	23512.441399206637	25558.694791554535
GCF_012933965.1	41522	68.5	viral	Virus	Uroviricota	Virus	832.0	7.0	825.0	1164	38	39146.0	145.0	39001.0	28033.331727758778	21253.7679456394	48275.862068965514	21153.303761442014
GCF_013376475.1	4155851	64.0	bacteria	Eubacteria	Thermodesulfobacteriota	Bacteria	85079.0	178.0	85126.0	116368	3565	3602108.0	14202.0	3610035.0	28001.003885846727	23619.225187029373	12533.44599352204	23580.380799632137
GCA_002957555.1	42551	66.5	viral	Virus	Uroviricota	Virus	867.0	48.0	819.0	1191	35	38254.0	393.0	37861.0	27989.941481986323	22664.296544152243	122137.40458015267	21631.758273685322
GCA_001542625.2	10764674	70.5	bacteria	Eubacteria	Actinomycetota	Bacteria	221144.0	604.0	227257.0	301284	8934	8929984.0	35234.0	9133829.0	27988.214041595686	24764.21010384789	17142.532780836693	24880.803001676515
GCF_001542625.1	10764674	70.5	bacteria	Eubacteria	Actinomycetota	Bacteria	231623.0	601.0	235933.0	301284	8934	9140805.0	35765.0	9312000.0	27988.214041595686	25339.45314444406	16804.13812386411	25336.44759450172
GCA_014701115.1	9428393	70.0	bacteria	Eubacteria	Actinomycetota	Bacteria	188491.0	1237.0	187280.0	263790	7617	8273798.0	34956.0	8239763.0	27978.25674004043	22781.67777361739	35387.34408971278	22728.809068901617
GCF_019704135.1	4656376	63.0	bacteria	Eubacteria	Thermodesulfobacteriota	Bacteria	105221.0	164.0	105077.0	130254	4029	4143936.0	21051.0	4129354.0	27973.256455234718	25391.560101314306	7790.603771792315	25446.353109953758
GCF_900637975.1	3491241	68.5	bacteria	Eubacteria	Actinomycetota	Bacteria	73226.0	1103.0	74217.0	97578	3006	2945891.0	19221.0	2996764.0	27949.37387593695	24856.99572726893	57385.15165704178	24765.71395011419
GCF_001688625.2	3818478	60.5	bacteria	Eubacteria	Bacillota	Bacteria	96351.0	126.0	97051.0	106597	3375	3348916.0	14484.0	3364732.0	27916.09641328299	28770.802253624755	8699.254349627174	28843.604780410446
GCF_022647665.1	8205064	70.5	bacteria	Eubacteria	Actinomycetota	Bacteria	157254.0	788.0	164002.0	229030	6842	6839869.0	34808.0	7097791.0	27913.249671178677	22990.7911979016	22638.473914042752	23106.062153703875
GCF_024760565.1	7012397	72.0	bacteria	Eubacteria	Actinomycetota	Bacteria	147230.0	624.0	147347.0	195557	5582	6267002.0	19307.0	6278302.0	27887.325831666403	23492.891816533647	32319.883979903658	23469.243754123327
GCA_009740915.1	3827697	70.0	bacteria	Eubacteria	Actinomycetota	Bacteria	87859.0	323.0	87536.0	106459	3333	3407452.0	12907.0	3394545.0	27812.80754458882	25784.369082822002	25025.180134810566	25787.255729412926
GCA_025642155.1	9604367	70.5	bacteria	Eubacteria	Actinomycetota	Bacteria	188428.0	629.0	200626.0	267096	8010	7949015.0	35116.0	8326892.0	27809.84941537532	23704.572201713043	17912.062877320877	24093.743499975742
GCA_024138735.1	3281648	66.5	bacteria	Eubacteria	Deinococcota	Bacteria	50886.0	182.0	64461.0	91107	2757	2217691.0	18264.0	2866559.0	27762.575388950918	22945.48699525768	9964.958388085852	22487.239927732167
GCF_012934325.1	41448	66.5	viral	Virus	Uroviricota	Virus	916.0	39.0	877.0	1148	35	38995.0	147.0	38848.0	27697.35572283343	23490.191050134632	265306.1224489796	22575.164744645797
GCF_002208685.2	2697877	71.0	bacteria	Eubacteria	Actinomycetota	Bacteria	54189.0	536.0	54034.0	74715	2377	2368445.0	18763.0	2366498.0	27693.997910208658	22879.56866213908	28566.86031018494	22832.89485137955
GCF_900637835.1	2697831	71.0	bacteria	Eubacteria	Actinomycetota	Bacteria	54095.0	536.0	54092.0	74701	2377	2364553.0	18765.0	2368669.0	27689.280759246965	22877.47409341216	28563.815614175328	22836.453721478178
GCF_000010285.1	2697540	71.0	bacteria	Eubacteria	Actinomycetota	Bacteria	53970.0	536.0	53985.0	74631	2374	2364953.0	18765.0	2369169.0	27666.318201027603	22820.749503267085	28563.815614175328	22786.47069921985
GCF_020091585.1	8564336	49.0	bacteria	Eubacteria	Cyanobacteriota	Bacteria	131995.0	90.0	145369.0	236796	5973	6459983.0	18853.0	7044348.0	27649.07869098083	20432.716309005766	4773.776056860977	20636.260445963202
GCF_010384365.1	7940295	70.5	bacteria	Eubacteria	Actinomycetota	Bacteria	156182.0	759.0	159908.0	219429	6461	6758884.0	34557.0	6925621.0	27634.867470289202	23107.660968881846	21963.71212778887	23089.3374038227
GCA_000988565.1	11048835	69.5	bacteria	Eubacteria	Myxococcota	Bacteria	229421.0	81.0	229340.0	305277	9256	9345984.0	19910.0	9326074.0	27629.79083315119	24547.548979326308	4068.3073832245104	24591.269595330254
GCA_003104575.1	9672	45.5	viral	Virus	Artverviricota	Virus	94.0	267.0	126.0	267	8	3222.0	9672.0	5857.0	27605.45905707196	29174.425822470515	27605.45905707196	21512.719822434694
GCF_011612265.2	2866540	57.0	bacteria	Eubacteria	Actinomycetota	Bacteria	60461.0	676.0	63662.0	79000	2399	2416977.0	23743.0	2451984.0	27559.35727392606	25015.13253953182	28471.549509329063	25963.4646881872
GCF_003290245.1	2763150	71.0	bacteria	Eubacteria	Actinomycetota	Bacteria	56154.0	557.0	55944.0	76079	2410	2430082.0	18688.0	2428530.0	27533.43104789823	23107.86220382687	29805.222602739726	23036.157675630937
GCF_013376455.1	4440187	63.5	bacteria	Eubacteria	Thermodesulfobacteriota	Bacteria	90402.0	239.0	90555.0	122235	3774	3861713.0	14802.0	3865497.0	27529.245952929457	23409.818388885968	16146.466693690041	23426.48306285065
GCA_008824145.1	9187113	73.0	bacteria	Eubacteria	Actinomycetota	Bacteria	182606.0	1357.0	194204.0	252817	7620	7810103.0	31583.0	8145935.0	27518.655751812348	23380.741585610333	42966.15267707311	23840.60270552122
GCA_030053835.1	4124887	75.0	bacteria	Eubacteria	Actinomycetota	Bacteria	73509.0	277.0	74147.0	113475	3275	3627009.0	13758.0	3704227.0	27509.844512104213	20267.11265398018	20133.740369239717	20016.86181759379
GCA_006445295.1	35989	55.0	viral	Virus	Preplasmiviricota	Virus	824.0	0.0	789.0	990	31	34301.0	321.0	33117.0	27508.40534607797	24022.623247135652	0.0	23824.621795452487
GCF_030719255.1	9456810	70.5	bacteria	Eubacteria	Actinomycetota	Bacteria	189205.0	658.0	190850.0	259969	7755	8226881.0	39647.0	8288062.0	27490.136737441062	22998.387845892023	16596.463792972987	23027.096081086267
GCF_002009175.1	7990492	70.0	bacteria	Eubacteria	Actinomycetota	Bacteria	157393.0	744.0	159104.0	219324	6458	6916225.0	34565.0	6977256.0	27448.12209310766	22757.067619980553	21524.663677130047	22803.23382143353
GCF_003150835.1	2828535	69.5	bacteria	Eubacteria	Pseudomonadota	Bacteria	63887.0	270.0	64011.0	77517	2427	2612984.0	8867.0	2621745.0	27405.352947727355	24449.824415304494	30449.983083342733	24415.417975432392
GCA_900079125.1	2551189	60.5	archaea	Archaeabacteria	Euryarchaeota	Archaea	43780.0	94.0	43686.0	69890	2039	2146683.0	7977.0	2138795.0	27395.06951464592	20394.254764210647	11783.878651121975	20425.519977370433
GCA_000492175.2	3665928	58.5	bacteria	Eubacteria	Bacillota	Bacteria	91246.0	6.0	91240.0	100412	3186	3196666.0	13096.0	3183570.0	27390.60887175089	28544.114399189657	458.1551618814905	28659.649387323036
GCF_014218275.1	4458493	60.5	bacteria	Eubacteria	Thermodesulfobacteriota	Bacteria	97959.0	226.0	97748.0	122111	3696	3925280.0	24363.0	3905491.0	27388.40231441431	24955.92671096075	9276.361696014448	25028.35110873383
GCF_013375055.1	11234141	70.5	bacteria	Eubacteria	Actinomycetota	Bacteria	227787.0	540.0	231387.0	307545	9124	9762751.0	27686.0	9899026.0	27375.92487044626	23332.25542677469	19504.44267861013	23374.723937486375
GCF_013376495.1	4331124	63.5	bacteria	Eubacteria	Thermodesulfobacteriota	Bacteria	85929.0	181.0	86015.0	118282	3630	3745553.0	14238.0	3761016.0	27309.769935009943	22941.6056854622	12712.459615114483	22870.149980749884
GCA_006435415.1	35963	56.0	viral	Virus	Preplasmiviricota	Virus	956.0	0.0	876.0	981	31	34923.0	256.0	32272.0	27278.0357589745	27374.509635483777	0.0	27144.27367377293
GCA_006435435.1	35963	56.0	viral	Virus	Preplasmiviricota	Virus	956.0	0.0	935.0	981	31	34923.0	256.0	32956.0	27278.0357589745	27374.509635483777	0.0	28371.16154873164
GCF_900638255.1	2878842	57.0	bacteria	Eubacteria	Actinomycetota	Bacteria	62849.0	684.0	63900.0	78522	2393	2459814.0	23692.0	2462162.0	27275.55037754764	25550.305836132324	28870.504811750805	25952.800831139462
GCF_030719235.1	9616002	70.5	bacteria	Eubacteria	Actinomycetota	Bacteria	190719.0	659.0	191980.0	261618	7809	8358118.0	39878.0	8420419.0	27206.525123434876	22818.41438467368	16525.40247755655	22799.34050787734
GCF_000172155.1	8220857	60.0	bacteria	Eubacteria	Verrucomicrobiota	Bacteria	153756.0	154.0	154067.0	223540	6691	7057858.0	24058.0	7057370.0	27191.81224049999	21785.079835836877	6401.197106991437	21830.653628759723
GCA_025998875.1	2354932	63.0	bacteria	Eubacteria	Bacteroidota	Bacteria	60071.0	214.0	59857.0	64018	2031	2234062.0	8130.0	2225932.0	27184.649068423205	26888.689749881603	26322.263222632228	26890.758567647168
GCF_019968905.1	9431171	70.0	bacteria	Eubacteria	Myxococcota	Bacteria	200864.0	163.0	201250.0	256041	7775	8544993.0	19419.0	8555443.0	27148.378499340117	23506.63131028896	8393.841083474947	23523.03673813267
GCF_000015225.1	1813393	57.5	archaea	Archaeabacteria	Thermoproteota	Archaea	45051.0	529.0	44588.0	49192	1511	1651089.0	8553.0	1647121.0	27127.048576894253	27285.627849255856	61849.643399976616	27070.26381182682
GCF_031583065.1	8088797	70.0	bacteria	Eubacteria	Actinomycetota	Bacteria	153083.0	715.0	155729.0	218650	6501	6879536.0	39647.0	6960746.0	27031.213665023366	22251.936758525575	18034.151385981284	22372.458354320068
GCA_015045305.1	42174	66.0	viral	Virus	Uroviricota	Virus	1012.0	6.0	1006.0	1139	35	39732.0	72.0	39660.0	27007.16080997771	25470.653377630122	83333.33333333333	25365.60766515381
GCA_001754405.1	77832	67.0	viral	Virus	Uroviricota	Virus	1775.0	0.0	1775.0	2098	66	74003.0	75.0	73928.0	26955.493884263542	23985.514100779696	0.0	24009.847419110487
GCA_007647765.1	41947	69.5	viral	Virus	Uroviricota	Virus	940.0	0.0	940.0	1130	36	39415.0	73.0	39342.0	26938.756049300307	23848.788532284663	0.0	23893.040516496363
GCA_006445215.1	35993	55.0	viral	Virus	Preplasmiviricota	Virus	803.0	0.0	768.0	969	30	34289.0	321.0	32912.0	26921.9014808435	23418.58905188253	0.0	23334.95381623724
GCA_014337825.1	82100	66.5	viral	Virus	Uroviricota	Virus	1090.0	0.0	1090.0	2210	67	72609.0	73.0	72536.0	26918.3922046285	15011.913123717446	0.0	15027.021065402007
GCF_019397265.1	9073954	72.0	bacteria	Eubacteria	Actinomycetota	Bacteria	201349.0	959.0	201248.0	243680	7200	8189707.0	28958.0	8225683.0	26854.885973633984	24585.61704344246	33116.927964638446	24465.810316298353
GCA_002407065.1	3953253	71.5	bacteria	Eubacteria	Actinomycetota	Bacteria	77925.0	305.0	79276.0	106133	3259	3504836.0	18845.0	3562469.0	26847.004226645753	22233.565279516646	16184.664367206156	22253.10592176381
GCF_900638645.1	3405117	66.0	bacteria	Eubacteria	Actinomycetota	Bacteria	75002.0	393.0	74996.0	91361	2862	3027842.0	14021.0	3037722.0	26830.502446758805	24770.777339108183	28029.384494686543	24688.236777427293
GCA_009796285.1	9735779	70.5	bacteria	Eubacteria	Actinomycetota	Bacteria	180623.0	729.0	189485.0	261152	7848	7951520.0	34847.0	8285617.0	26823.944956022522	22715.531118578587	20920.021809624934	22869.147825683955
GCA_004104415.1	9587888	70.0	bacteria	Eubacteria	Myxococcota	Bacteria	204670.0	215.0	204455.0	257074	7812	8711508.0	19099.0	8692409.0	26812.369940074394	23494.210187260345	11257.133881355045	23521.0975461463
GCF_010508875.1	3985392	60.5	bacteria	Eubacteria	Bacillota	Bacteria	95545.0	173.0	96069.0	106694	3362	3451159.0	19575.0	3503307.0	26771.268673194507	27684.90237627417	8837.803320561941	27422.375486932775
GCA_003721155.4	3481073	72.5	bacteria	Eubacteria	Actinomycetota	Bacteria	68286.0	340.0	68602.0	93154	2840	3182558.0	14116.0	3188873.0	26760.13976150457	21456.325383543677	24086.14338339473	21512.929489509304
GCF_003721155.3	3481073	72.5	bacteria	Eubacteria	Actinomycetota	Bacteria	69353.0	328.0	69376.0	93154	2840	3192334.0	14042.0	3194090.0	26760.13976150457	21724.8571108161	23358.49594074918	21720.114336164606
GCF_029229485.1	3451144	59.0	bacteria	Eubacteria	Pseudomonadota	Bacteria	74465.0	257.0	74622.0	92351	2815	2891668.0	27055.0	2901046.0	26759.532491255075	25751.57314048501	9499.168360746628	25722.446317638532
GCA_005887635.2	5468583	70.0	bacteria	Eubacteria	Pseudomonadota	Bacteria	84336.0	405.0	85734.0	146335	4488	4592852.0	22782.0	4639368.0	26759.217150036857	18362.446688898315	17777.192520410852	18479.6722312177
GCF_000024865.1	10369518	70.5	bacteria	Eubacteria	Actinomycetota	Bacteria	208499.0	727.0	209620.0	277373	8437	8909678.0	34278.0	8951078.0	26748.880709788053	23401.406874636774	21208.938677869188	23418.40837494657
GCA_006445155.1	36006	55.0	viral	Virus	Preplasmiviricota	Virus	795.0	0.0	767.0	962	30	34287.0	321.0	33108.0	26717.769260678775	23186.630501356198	0.0	23166.60625830615
GCF_018986915.1	4846465	61.5	bacteria	Eubacteria	Thermodesulfobacteriota	Bacteria	88203.0	196.0	88079.0	129418	3740	4257677.0	24112.0	4239726.0	26703.587047466557	20716.226242620094	8128.732581287325	20774.691572049705
GCA_006445135.1	36002	55.0	viral	Virus	Preplasmiviricota	Virus	794.0	0.0	766.0	961	30	34290.0	321.0	33108.0	26692.96150213877	23155.4389034704	0.0	23136.402078047602
GCA_006445195.1	36003	55.0	viral	Virus	Preplasmiviricota	Virus	794.0	0.0	766.0	961	30	34286.0	321.0	33108.0	26692.220092770047	23158.140348830428	0.0	23136.402078047602
GCF_001278075.1	8532592	71.5	bacteria	Eubacteria	Actinomycetota	Bacteria	163449.0	635.0	164187.0	227683	6726	7379832.0	34648.0	7431134.0	26683.919728026372	22148.065159206875	18327.176171784806	22094.474409962197
GCF_003940805.1	4387422	64.0	bacteria	Eubacteria	Pseudomonadota	Bacteria	95893.0	364.0	96843.0	117012	3568	3959391.0	13519.0	3982220.0	26669.875840527766	24219.128648825033	26925.06842222058	24318.847276142453
GCF_030252185.1	2858263	67.5	bacteria	Eubacteria	Actinomycetota	Bacteria	59795.0	473.0	62719.0	76216	2372	2449258.0	23775.0	2588754.0	26665.145929538325	24413.51625676021	19894.84752891693	24227.48550074669
GCF_008330225.1	4099068	61.0	bacteria	Eubacteria	Thermodesulfobacteriota	Bacteria	90340.0	153.0	93203.0	109287	3409	3494813.0	14218.0	3594561.0	26661.426451085954	25849.737882971134	10761.007174004782	25928.896463295518
GCF_008001015.1	3475711	71.5	bacteria	Eubacteria	Actinomycetota	Bacteria	73189.0	345.0	74479.0	92555	2879	3083782.0	13963.0	3159991.0	26629.083948579155	23733.519425173374	24708.15727279238	23569.370925423522
GCF_019623905.1	4392453	66.5	bacteria	Eubacteria	Pseudomonadota	Bacteria	95147.0	307.0	94957.0	116877	3557	4013335.0	13460.0	4012898.0	26608.594332141973	23707.714407095344	22808.320950965823	23662.948821524995
GCF_003568865.1	3078689	63.5	bacteria	Eubacteria	Actinomycetota	Bacteria	72789.0	95.0	72844.0	81864	2554	2770268.0	9178.0	2770177.0	26590.53902489014	26275.075191281132	10350.83896273698	26295.79265151649
GCF_030544505.1	6902589	71.0	bacteria	Eubacteria	Actinomycetota	Bacteria	137235.0	526.0	139333.0	183297	5667	6026791.0	34645.0	6076110.0	26554.818778866884	22770.824473588018	15182.5660268437	22931.283337530098
GCA_012934415.1	81216	66.5	viral	Virus	Uroviricota	Virus	1113.0	0.0	1113.0	2156	65	70940.0	72.0	70868.0	26546.49330181245	15689.314914011842	0.0	15705.254839984194
GCA_900637225.1	2572997	64.0	bacteria	Eubacteria	Actinomycetota	Bacteria	58043.0	963.0	57080.0	68271	2087	2318179.0	18989.0	2299190.0	26533.649281363327	25038.18730132574	50713.57101479804	24826.134421252704
GCF_025642135.1	9362607	70.5	bacteria	Eubacteria	Actinomycetota	Bacteria	160558.0	651.0	177344.0	248371	7493	7488111.0	34793.0	8001753.0	26527.97452675307	21441.722752240184	18710.660190268154	22163.143501180304
GCA_014216315.1	7654963	69.5	bacteria	Eubacteria	Actinomycetota	Bacteria	139526.0	566.0	145590.0	203027	6098	6324567.0	35149.0	6583951.0	26522.270584456124	22060.956900290563	16102.876326495774	22112.862018566055
GCA_015841355.1	3202093	66.0	bacteria	Eubacteria	Cyanobacteriota	Bacteria	70426.0	329.0	71388.0	84919	2654	2774033.0	13277.0	2834938.0	26519.841865929568	25387.58551178014	24779.694208028923	25181.50308754548
GCF_020792675.1	4101974	71.5	bacteria	Eubacteria	Actinomycetota	Bacteria	79343.0	566.0	79022.0	108568	3272	3698472.0	18762.0	3693762.0	26467.256984076448	21452.91352753245	30167.359556550473	21393.365354887508
GCA_030719275.1	8645539	70.5	bacteria	Eubacteria	Actinomycetota	Bacteria	158359.0	559.0	167847.0	228727	6934	7117247.0	34770.0	7497971.0	26456.071738268718	22250.035723082256	16077.077940753523	22385.656066154428
GCA_009017495.1	3989530	64.0	bacteria	Eubacteria	Deinococcota	Bacteria	77754.0	162.0	78000.0	105335	3187	3490721.0	15458.0	3514776.0	26402.859484701206	22274.481403698548	10480.010350627508	22192.025892972983
GCF_003344865.1	6371455	70.5	bacteria	Eubacteria	Actinomycetota	Bacteria	137662.0	306.0	137933.0	168179	5159	5812882.0	16051.0	5815012.0	26395.69768600736	23682.228539991007	19064.23275808361	23720.157413260713
GCF_008033115.1	4475991	75.0	bacteria	Eubacteria	Actinomycetota	Bacteria	80408.0	287.0	82637.0	118112	3500	3861721.0	18569.0	3997953.0	26387.8993501104	20821.80457883933	15455.867305724594	20669.827784368652
GCF_013340765.1	1593902	62.0	archaea	Archaeabacteria	Nitrososphaerota	Archaea	39114.0	408.0	38818.0	42020	1294	1432555.0	8848.0	1426658.0	26362.97589186788	27303.663733678637	46112.1157323689	27209.04379325669
GCA_000890335.1	5086	38.0	viral	Virus	Cossaviricota	Virus	134.0	0.0	86.0	134	4	4889.0	1848.0	4585.0	26346.83444750295	27408.46798936388	0.0	18756.81570338059
GCF_008843165.1	3539411	70.5	bacteria	Eubacteria	Actinomycetota	Bacteria	76156.0	348.0	76931.0	93221	2922	3164764.0	14025.0	3199253.0	26337.998045437504	24063.721655074438	24812.834224598933	24046.55086671795
GCA_016699675.1	4314146	71.5	bacteria	Eubacteria	Actinomycetota	Bacteria	83402.0	641.0	87112.0	113472	3495	3595992.0	13935.0	3806737.0	26302.30873039531	23193.043810998468	45999.282382490135	22883.64024097278
GCA_018596355.1	10402189	70.5	bacteria	Eubacteria	Actinomycetota	Bacteria	107391.0	602.0	196539.0	273595	8103	5758432.0	35118.0	9031170.0	26301.675541561493	18649.347600180048	17142.206275983826	21762.296579512953
GCF_030406845.1	7408683	71.0	bacteria	Eubacteria	Actinomycetota	Bacteria	144995.0	784.0	147601.0	194785	6022	6437130.0	34728.0	6497620.0	26291.447481286486	22524.789774324894	22575.443446210553	22716.163764578414
GCA_014843995.1	3549186	59.5	bacteria	Eubacteria	Pseudomonadota	Bacteria	74616.0	238.0	75315.0	93279	2839	2964857.0	27281.0	2986136.0	26281.800953796166	25166.812429739446	8724.020380484586	25221.55722311375
GCF_000835165.1	2729219	67.5	bacteria	Eubacteria	Actinomycetota	Bacteria	56234.0	459.0	56597.0	71703	2218	2463592.0	23771.0	2467317.0	26272.351174456868	22826.019892904344	19309.24235412898	22938.681977224653
GCF_014084105.1	9330052	72.0	bacteria	Eubacteria	Actinomycetota	Bacteria	171565.0	1227.0	173702.0	244851	7227	8041471.0	48755.0	8155307.0	26243.26209543098	21335.026887493594	25166.649574402625	21299.25948833073
GCA_000152825.2	2902643	60.5	bacteria	Eubacteria	Pseudomonadota	Bacteria	64666.0	49.0	64617.0	76164	2375	2620201.0	7830.0	2612371.0	26239.534107363528	24679.7860164163	6257.982120051086	24735.001268962184
GCF_002407185.1	3796663	70.5	bacteria	Eubacteria	Actinomycetota	Bacteria	78529.0	335.0	78641.0	99594	3120	3412064.0	18761.0	3411553.0	26231.983191555322	23015.101709698294	17856.191034593037	23051.37865365128
GCF_004524875.1	7461832	71.0	bacteria	Eubacteria	Actinomycetota	Bacteria	140075.0	550.0	148152.0	195482	6047	6277155.0	34644.0	6532169.0	26197.58793818998	22315.045589920912	15875.764923219029	22680.368496283547
GCF_000730165.1	7382386	67.0	bacteria	Eubacteria	Pseudomonadota	Bacteria	154031.0	710.0	153896.0	193312	5973	6565197.0	27790.0	6570771.0	26185.571981741406	23461.74836794692	25548.758546239656	23421.300179233152
GCA_000730165.2	7382386	67.0	bacteria	Eubacteria	Pseudomonadota	Bacteria	152746.0	710.0	152941.0	193312	5973	6506064.0	27849.0	6528273.0	26185.571981741406	23477.48193070342	25494.631764156704	23427.48227594036
GCF_000014785.1	3275944	67.5	bacteria	Eubacteria	Pseudomonadota	Bacteria	69550.0	66.0	69735.0	85721	2719	2959113.0	13865.0	2957493.0	26166.808712236838	23503.664780628522	4760.187522538767	23579.092156769264
GCF_000304355.2	2789774	60.5	archaea	Archaeabacteria	Euryarchaeota	Archaea	43084.0	147.0	43117.0	72967	2148	2294379.0	8745.0	2291398.0	26155.16525711402	18778.06587316219	16809.60548885077	18816.89693366233
GCF_017357525.1	2746416	59.5	archaea	Archaeabacteria	Euryarchaeota	Archaea	50241.0	57.0	50293.0	71790	2222	2344080.0	9051.0	2338058.0	26139.52147089152	21433.142213576328	6297.646668876367	21510.58699142622
GCA_006530455.1	76991	67.0	viral	Virus	Uroviricota	Virus	1699.0	0.0	1699.0	2006	65	73339.0	75.0	73264.0	26054.99344079178	23166.391687915024	0.0	23190.107010264248
GCA_024399295.1	2609445	41.5	fungi	Fungi	Microsporidia	Eukaryota	14758.0	14758.0	11817.0	67988	1687	2199153.0	2198232.0	2112425.0	26054.582487847034	6710.765462885029	6713.577092863719	5594.044758985526
GCA_031121055.1	8185	53.5	viral	Virus	Artverviricota	Virus	213.0	36.0	213.0	213	7	7079.0	2903.0	7079.0	26023.213194868662	30088.9956208504	12400.964519462625	30088.9956208504
GCF_030408795.1	3098017	70.0	bacteria	Eubacteria	Actinomycetota	Bacteria	51333.0	443.0	51038.0	80591	2418	2741174.0	23709.0	2741054.0	26013.73717445708	18726.64777938212	18684.887595427896	18619.84477503909
GCF_000802245.2	7346075	69.5	bacteria	Eubacteria	Actinomycetota	Bacteria	133390.0	894.0	136469.0	191019	5792	6135334.0	34807.0	6246947.0	26002.865475781287	21741.277654973634	25684.488752262478	21845.711193003557
GCF_019797765.1	4150393	74.5	bacteria	Eubacteria	Actinomycetota	Bacteria	72346.0	308.0	72433.0	107857	3194	3718323.0	13759.0	3736701.0	25987.17759980802	19456.620632473296	22385.34777236718	19384.210831961136
GCF_004322775.1	4169359	71.0	bacteria	Eubacteria	Actinomycetota	Bacteria	89397.0	350.0	89722.0	108289	3361	3751403.0	13940.0	3779176.0	25972.57755928429	23830.284296301947	25107.604017216643	23741.154156355777
GCF_000316685.1	3720499	48.5	bacteria	Eubacteria	Cyanobacteriota	Bacteria	87590.0	125.0	87901.0	96603	2873	3177473.0	8617.0	3204599.0	25965.0654388027	27565.930536624546	14506.208657305326	27429.640962878664
GCF_000013345.1	5433628	70.0	bacteria	Eubacteria	Actinomycetota	Bacteria	103282.0	356.0	104855.0	141066	4141	4478294.0	13703.0	4544090.0	25961.659502638016	23062.800253846668	25979.712471721523	23075.027123142365
GCF_001281505.1	1915154	58.5	bacteria	Eubacteria	Actinomycetota	Bacteria	42147.0	313.0	42511.0	49711	1490	1676827.0	13811.0	1685340.0	25956.65936003058	25134.972182580554	22663.094634711462	25223.990411430335
GCA_000816465.4	7586568	69.5	bacteria	Eubacteria	Actinomycetota	Bacteria	134929.0	894.0	140370.0	196898	5969	6220736.0	34938.0	6437223.0	25953.500976989857	21690.19871603617	25588.184784475357	21805.986836249107
GCF_000816465.3	7586568	69.5	bacteria	Eubacteria	Actinomycetota	Bacteria	137493.0	894.0	140548.0	196898	5969	6325715.0	34807.0	6441336.0	25953.500976989857	21735.566651358782	25684.488752262478	21819.697031795888
GCF_000219105.1	9003593	70.5	bacteria	Eubacteria	Myxococcota	Bacteria	183890.0	105.0	186661.0	233426	7228	8039465.0	22946.0	8111185.0	25925.87203797417	22873.412596484966	4575.960951799878	23012.790362937107
GCF_027107535.1	9899183	70.5	bacteria	Eubacteria	Actinomycetota	Bacteria	171578.0	986.0	173704.0	256418	7713	8321195.0	35071.0	8454744.0	25902.945727945425	20619.39420960571	28114.396509936985	20545.151928905238
GCF_002305895.1	8973512	70.5	bacteria	Eubacteria	Myxococcota	Bacteria	183126.0	83.0	184607.0	232219	7175	8046347.0	24558.0	8086975.0	25878.273746109662	22758.89916256408	3379.754051632869	22827.69515177183
GCF_004135735.1	11261481	72.5	bacteria	Eubacteria	Myxococcota	Bacteria	201386.0	411.0	201652.0	291081	8471	9649168.0	23681.0	9658089.0	25847.488443127506	20870.814975964768	17355.685992990162	20879.078666597503
GCF_007750855.1	6618662	66.0	bacteria	Eubacteria	Planctomycetota	Bacteria	123365.0	52.0	123755.0	170960	5152	5625101.0	9017.0	5637461.0	25829.99403806993	21931.16176936201	5766.884773206167	21952.258295001953
GCF_000364805.1	7630245	71.0	bacteria	Eubacteria	Actinomycetota	Bacteria	148036.0	601.0	149434.0	196678	6091	6641344.0	34633.0	6686300.0	25776.105485472617	22290.066588931397	17353.39127421823	22349.28136637602
GCF_005696555.1	3097489	68.0	bacteria	Eubacteria	Actinomycetota	Bacteria	64801.0	1161.0	64555.0	79824	2522	2703550.0	19370.0	2711032.0	25770.5515661234	23968.855763718075	59938.04852865255	23811.96533275889
GCF_023373525.1	4348474	71.5	bacteria	Eubacteria	Actinomycetota	Bacteria	81759.0	639.0	81273.0	112038	3406	3904956.0	21740.0	3898684.0	25764.900514525325	20937.2397537898	29392.82428702852	20846.26504738522
GCF_020424085.1	3196754	66.0	bacteria	Eubacteria	Actinomycetota	Bacteria	62527.0	603.0	62011.0	82281	2503	2867638.0	24325.0	2849277.0	25738.921418413804	21804.356058888883	24789.311408016445	21763.7667380181
GCA_000226095.1	38744216	51.0	fungi	Fungi	Ascomycota	Eukaryota	625231.0	484080.0	363983.0	995958	27109	18047383.0	15942645.0	12944536.0	25705.978925989883	34643.85944488461	30363.844895247938	28118.65948690629
GCF_003330865.1	9641288	69.5	bacteria	Eubacteria	Actinomycetota	Bacteria	178733.0	771.0	183843.0	247692	7406	8045185.0	34967.0	8262297.0	25690.7583302148	22216.145433573	22049.36082592158	22250.834120342082
GCF_020616555.1	10018810	70.0	bacteria	Eubacteria	Actinomycetota	Bacteria	183300.0	1148.0	184574.0	257241	7644	8547930.0	39487.0	8642057.0	25675.803813027695	21443.788145200066	29072.85942208828	21357.646680645594
GCA_006445255.1	35936	55.0	viral	Virus	Preplasmiviricota	Virus	807.0	0.0	807.0	922	28	34242.0	321.0	32639.0	25656.723063223508	23567.548624496234	0.0	24725.02221269034
GCF_002216795.1	3568502	70.0	bacteria	Eubacteria	Actinomycetota	Bacteria	67138.0	364.0	70946.0	91500	2865	3043424.0	18954.0	3197905.0	25641.011270275314	22060.0218701042	19204.389574759945	22185.149339958505
GCF_900036045.1	2859299	60.0	archaea	Archaeabacteria	Euryarchaeota	Archaea	39242.0	145.0	43652.0	73251	2191	2132149.0	8596.0	2349671.0	25618.516986156395	18404.905098095864	16868.31084225221	18577.920057744253
GCF_028993575.1	7196442	72.5	bacteria	Eubacteria	Actinomycetota	Bacteria	135434.0	649.0	136493.0	184350	5430	6316741.0	18996.0	6380788.0	25616.82564800772	21440.486478707928	34165.087386818275	21391.24509386615
GCA_001602115.1	3707191	68.5	bacteria	Eubacteria	Actinomycetota	Bacteria	71122.0	567.0	72835.0	94904	2950	3175920.0	24039.0	3254150.0	25599.975830757034	22394.140910350387	23586.67165855485	22382.188897254277
GCA_013187175.1	34150	51.0	viral	Virus	Preplasmiviricota	Virus	450.0	0.0	450.0	874	25	30636.0	174.0	30244.0	25592.972181551977	14688.601645123385	0.0	14878.984261341093
GCF_030719215.1	8654387	70.5	bacteria	Eubacteria	Actinomycetota	Bacteria	157739.0	702.0	164230.0	221348	6793	7308700.0	34854.0	7556189.0	25576.392643407326	21582.360748149466	20141.160268548803	21734.50134717382
GCA_006530535.1	44381	67.5	viral	Virus	Uroviricota	Virus	844.0	0.0	844.0	1135	34	41402.0	75.0	41327.0	25574.006894842387	20385.488623737983	0.0	20422.484090304162
GCF_015045335.1	41876	69.5	viral	Virus	Uroviricota	Virus	793.0	0.0	793.0	1069	33	39497.0	145.0	39352.0	25527.748591078423	20077.474238549763	0.0	20151.453547469
GCF_000011305.1	3219505	62.5	bacteria	Eubacteria	Actinomycetota	Bacteria	59172.0	730.0	59096.0	82172	2552	2817787.0	28743.0	2829072.0	25523.17825255746	20999.45808536983	25397.488084055247	20888.82856286443
GCF_000661895.1	3267233	66.5	bacteria	Eubacteria	Actinomycetota	Bacteria	74151.0	93.0	74181.0	83296	2646	2929871.0	9197.0	2933777.0	25494.355621408085	25308.622802846952	10111.993041209089	25285.152893352155
GCF_001293125.1	1860551	58.5	bacteria	Eubacteria	Actinomycetota	Bacteria	40666.0	313.0	40850.0	47405	1428	1644043.0	13811.0	1644222.0	25479.0113251397	24735.362761192988	22663.094634711462	24844.57694885484
GCF_005144635.2	12320079	69.0	bacteria	Eubacteria	Myxococcota	Bacteria	243097.0	234.0	242950.0	313820	8957	11182141.0	28950.0	11161286.0	25472.239260803442	21739.754488876504	8082.901554404146	21767.204961865507
GCA_006445275.1	35925	55.0	viral	Virus	Preplasmiviricota	Virus	799.0	0.0	799.0	914	28	34224.0	321.0	33099.0	25441.89283228949	23346.189808321644	0.0	24139.7021058038
GCA_014395645.1	3239226	73.5	bacteria	Eubacteria	Actinomycetota	Bacteria	59625.0	228.0	65061.0	82406	2596	2755604.0	9272.0	2970507.0	25440.027957295973	21637.724433554315	24590.16393442623	21902.321724877267
GCF_000200595.1	1672681	44.5	bacteria	Eubacteria	Campylobacterota	Bacteria	39204.0	189.0	39200.0	42540	1249	1545604.0	9830.0	1548069.0	25432.22527188388	25364.8411882992	19226.856561546287	25321.868728073492
GCF_003956085.1	3615145	68.5	bacteria	Eubacteria	Actinomycetota	Bacteria	71630.0	560.0	72577.0	91850	2856	3168415.0	23904.0	3209083.0	25407.003038605642	22607.518270176097	23427.041499330655	22616.118062387293
GCF_023373505.1	2732108	70.5	bacteria	Eubacteria	Actinomycetota	Bacteria	49115.0	675.0	48792.0	69392	2195	2400611.0	18673.0	2398432.0	25398.703125937922	20459.37471751983	36148.44963316018	20343.29095008739
GCF_004323735.1	5814190	72.0	bacteria	Eubacteria	Actinomycetota	Bacteria	91977.0	1134.0	91468.0	147662	4560	4769691.0	28820.0	4777003.0	25396.83085692074	19283.639128824067	39347.67522553782	19147.570139688
GCF_001855335.1	3631890	68.5	bacteria	Eubacteria	Actinomycetota	Bacteria	71673.0	676.0	72544.0	92232	2867	3177754.0	28952.0	3218819.0	25395.04225072896	22554.609324699144	23348.991434097818	22537.458614479412
GCF_000277715.1	3449360	66.0	bacteria	Eubacteria	Actinomycetota	Bacteria	71432.0	401.0	71879.0	87461	2751	3053063.0	14032.0	3078013.0	25355.7181622098	23396.83131334008	28577.537058152797	23352.40299504908
GCF_018128365.1	3448470	66.0	bacteria	Eubacteria	Actinomycetota	Bacteria	71455.0	400.0	71903.0	87399	2749	3049748.0	14025.0	3077722.0	25344.28311686052	23429.804692059803	28520.499108734402	23362.408950515997
GCA_029718625.1	1503294022	42.0	vertebrate_other	Animalia	Chordata	Eukaryota	20099394.0	3153748.0	2402053.0	38061423	877596	692364870.0	82526142.0	53717966.0	25318.681803419026	29030.06040731096	38215.13914948308	44716.008048406
GCF_016804005.1	8281466	70.5	bacteria	Eubacteria	Actinomycetota	Bacteria	151846.0	725.0	155178.0	209661	6412	7104005.0	34627.0	7207799.0	25316.894375947446	21374.703424335992	20937.41877725474	21529.179712142362
GCF_017310545.1	2371269	63.5	bacteria	Eubacteria	Verrucomicrobiota	Bacteria	52029.0	76.0	52236.0	60024	1853	2125171.0	9103.0	2133867.0	25313.02859355054	24482.265191836326	8348.895968362078	24479.501299752985
GCF_007747445.1	4291168	48.5	bacteria	Eubacteria	Planctomycetota	Bacteria	77303.0	84.0	77321.0	108531	2974	3562060.0	8824.0	3557568.0	25291.715449033924	21701.76807802227	9519.492293744333	21734.229676003382
GCF_900066015.1	5033966	64.0	bacteria	Eubacteria	Chloroflexota	Bacteria	102468.0	71.0	102615.0	127292	3458	4533129.0	9358.0	4540882.0	25286.622913225874	22604.2541476318	7587.091258815986	22598.032716991984
GCA_000310065.1	3656170	68.5	bacteria	Eubacteria	Actinomycetota	Bacteria	74211.0	539.0	73672.0	92449	2890	3245185.0	23034.0	3222161.0	25285.749842047826	22868.033717646296	23400.191021967526	22864.158556943614
GCF_005696855.1	3437242	66.0	bacteria	Eubacteria	Actinomycetota	Bacteria	70927.0	400.0	71375.0	86874	2733	3040915.0	14032.0	3065865.0	25274.333317235156	23324.229713753917	28506.271379703536	23280.542359171064
GCF_026965535.1	9787125	70.0	bacteria	Eubacteria	Myxococcota	Bacteria	196222.0	162.0	197417.0	247332	7561	8922513.0	19447.0	8971224.0	25271.15981455228	21991.78639470741	8330.333727567235	22005.58140115552
GCA_000853965.1	3879	51.5	viral	Virus	Kitrinoviricota	Virus	56.0	69.0	56.0	98	3	3616.0	1614.0	3616.0	25264.24336169116	15486.725663716814	42750.92936802974	15486.725663716814
GCF_013364275.1	9430849	72.5	bacteria	Eubacteria	Actinomycetota	Bacteria	175110.0	1020.0	174872.0	238139	7065	8393430.0	29540.0	8419195.0	25251.067003617594	20862.74621936443	34529.45159106296	20770.63187157442
GCA_007051365.1	61090	58.0	viral	Virus	Uroviricota	Virus	1340.0	0.0	1340.0	1542	48	55749.0	76.0	55743.0	25241.44704534294	24036.305583956662	0.0	24038.892775774537
GCA_000236665.1	3806980	65.0	bacteria	Eubacteria	Pseudomonadota	Bacteria	78837.0	251.0	78586.0	96084	2966	3445603.0	13761.0	3431837.0	25238.90327766366	22880.465335095192	18239.95349175205	22899.106222119524
GCF_008365315.1	3082251	59.0	bacteria	Eubacteria	Pseudomonadota	Bacteria	69053.0	372.0	68895.0	77725	2404	2729761.0	27153.0	2728575.0	25216.959942587415	25296.353783353195	13700.143630538063	25249.4433907809
GCF_020181555.1	4277038	60.0	bacteria	Eubacteria	Bacillota	Bacteria	96897.0	155.0	97176.0	107517	3387	3732940.0	19346.0	3761734.0	25138.191430611558	25957.288357166202	8011.992143078673	25832.767548157313
GCF_004006885.1	83219	66.5	viral	Virus	Uroviricota	Virus	879.0	0.0	879.0	2089	65	73107.0	73.0	73034.0	25102.44054843245	12023.472444499159	0.0	12035.490319577184
GCF_025725725.1	3256418	72.0	bacteria	Eubacteria	Actinomycetota	Bacteria	59550.0	407.0	59392.0	81644	2496	2899034.0	14098.0	2908075.0	25071.7199081936	20541.325144858598	28869.343169243864	20423.13214067725
GCF_030064065.1	2387041	59.5	bacteria	Eubacteria	Actinomycetota	Bacteria	48972.0	328.0	48976.0	59847	1871	2089968.0	19118.0	2087558.0	25071.626335701818	23431.937713878873	17156.606339575268	23460.905038327077
GCA_006445735.1	35979	55.0	viral	Virus	Preplasmiviricota	Virus	731.0	0.0	731.0	902	28	34266.0	321.0	32943.0	25070.179827121377	21333.099865756143	0.0	22189.843062259053
GCF_014217215.1	2526221	59.0	bacteria	Eubacteria	Actinomycetota	Bacteria	52967.0	297.0	52820.0	63224	1970	2216745.0	19118.0	2211535.0	25027.10570452862	23894.042842095056	15535.097813578826	23883.863470394994
GCF_026184235.1	4504702	74.0	bacteria	Eubacteria	Actinomycetota	Bacteria	82505.0	217.0	82462.0	112732	3283	4062746.0	14061.0	4075226.0	25025.406786064872	20307.69336798313	15432.75727188678	20234.951386745175
GCF_005890155.1	3622795	68.5	bacteria	Eubacteria	Actinomycetota	Bacteria	70736.0	564.0	71816.0	90647	2817	3184359.0	24048.0	3220210.0	25021.288811539158	22213.57579343284	23453.09381237525	22301.651134553336
GCA_018128345.1	3404402	66.0	bacteria	Eubacteria	Actinomycetota	Bacteria	70912.0	379.0	70885.0	85152	2676	3033496.0	14028.0	3036319.0	25012.32228156369	23376.328829838574	27017.393783860847	23345.702477243005
GCA_013177315.1	5525100	56.0	bacteria	Eubacteria	Cyanobacteriota	Bacteria	90598.0	51.0	92271.0	137854	3994	4311089.0	13567.0	4390790.0	24950.498633508898	21015.107783671367	3759.1213975086607	21014.66934196352
GCF_002002865.1	3564519	68.0	bacteria	Eubacteria	Pseudomonadota	Bacteria	75631.0	204.0	75750.0	88903	2703	3225326.0	13166.0	3226815.0	24941.09303387077	23449.10250932774	15494.455415464074	23475.160491072467
GCA_009720485.1	4043325	75.5	bacteria	Eubacteria	Actinomycetota	Bacteria	57040.0	347.0	66063.0	100808	2955	3188419.0	18644.0	3587787.0	24931.955754236922	17889.744102014196	18611.88586140313	18413.30045512735
GCA_006351965.1	4053612	64.0	bacteria	Eubacteria	Pseudomonadota	Bacteria	81187.0	137.0	81387.0	100981	3162	3669232.0	8708.0	3677203.0	24911.36300168837	22126.428636837354	15732.659623334866	22132.85478120191
GCF_005937995.2	4357994	72.0	bacteria	Eubacteria	Actinomycetota	Bacteria	84863.0	532.0	84776.0	108536	3302	3881074.0	23974.0	3871368.0	24905.036583345456	21865.854657757107	22190.706598815384	21898.20239253928
GCF_000255295.1	10080619	69.5	bacteria	Eubacteria	Myxococcota	Bacteria	198024.0	194.0	198665.0	251036	7671	9182475.0	19501.0	9210711.0	24902.835827839543	21565.42762163796	9948.207784216194	21568.910369677214
GCF_018459925.1	4580814	73.0	bacteria	Eubacteria	Actinomycetota	Bacteria	87328.0	431.0	87470.0	114043	3476	4128869.0	13972.0	4166456.0	24895.793629691143	21150.586274352612	30847.40910392213	20993.861449634893
GCF_001975205.1	3645455	68.5	bacteria	Eubacteria	Actinomycetota	Bacteria	71258.0	563.0	72335.0	90686	2826	3186820.0	23971.0	3239161.0	24876.45575106537	22360.221160906483	23486.713111676607	22331.400013768998
GCF_004102025.1	3988549	66.5	bacteria	Eubacteria	Actinomycetota	Bacteria	65170.0	1224.0	65469.0	99174	3031	3334951.0	19295.0	3364686.0	24864.681366582183	19541.51650204156	63436.12334801762	19457.684907298928
GCF_004683865.2	4925228	66.0	bacteria	Eubacteria	Pseudomonadota	Bacteria	94243.0	247.0	97145.0	122436	3713	4195975.0	18290.0	4333776.0	24858.950692231912	22460.334010569655	13504.647348277747	22415.78706421375
GCA_006445555.1	35928	55.0	viral	Virus	Preplasmiviricota	Virus	778.0	0.0	778.0	893	28	34237.0	321.0	33051.0	24855.26608773102	22723.953617431434	0.0	23539.378536201628
GCA_027926625.1	237683	57.0	viral	Virus	Peploviricota	Virus	3149.0	469.0	2526.0	5905	137	202558.0	9537.0	186754.0	24844.01492744538	15546.164555337238	49176.89000733983	13525.814708118702
GCA_000017505.1	5277990	73.5	bacteria	Eubacteria	Myxococcota	Bacteria	103330.0	178.0	103152.0	131123	3847	4754703.0	13884.0	4740869.0	24843.358930198807	21732.167077523034	12820.51282051282	21758.03634312612
GCA_001441165.1	3651382	68.5	bacteria	Eubacteria	Actinomycetota	Bacteria	69309.0	545.0	69682.0	90650	2824	3131608.0	23559.0	3150472.0	24826.216484607743	22132.080388094553	23133.4097372554	22117.955658707648
GCF_900637725.1	3402349	66.0	bacteria	Eubacteria	Actinomycetota	Bacteria	69563.0	379.0	69761.0	84368	2660	3014019.0	14032.0	3036310.0	24796.98584713091	23079.81469260811	27009.6921322691	22975.585496869557
GCF_014070435.1	8112061	71.0	bacteria	Eubacteria	Actinomycetota	Bacteria	136190.0	664.0	142004.0	201038	6014	6846511.0	34645.0	7056107.0	24782.604568678664	19891.883617801825	19165.824794342618	20124.978263509893
GCA_027926615.1	238056	57.5	viral	Virus	Peploviricota	Virus	3305.0	525.0	2612.0	5883	150	203817.0	9540.0	188086.0	24712.672648452462	16215.526673437445	55031.446540880504	13887.264336526909
GCA_029236625.1	35941	55.0	viral	Virus	Preplasmiviricota	Virus	780.0	0.0	722.0	888	27	35148.0	315.0	32498.0	24707.158954953953	22191.87435984978	0.0	22216.751800110775
GCA_000317105.1	7804270	47.5	bacteria	Eubacteria	Cyanobacteriota	Bacteria	126537.0	121.0	126416.0	192746	5459	6237241.0	20214.0	6217096.0	24697.505340025396	20287.33537793393	5985.950331453449	20333.60913198059
GCF_009930875.1	3141809	68.5	bacteria	Eubacteria	Actinomycetota	Bacteria	54721.0	1343.0	57684.0	77566	2411	2488433.0	19377.0	2681644.0	24688.324465300087	21990.143998251107	69308.97455746504	21510.68523636993
GCF_000011345.1	2593857	53.5	bacteria	Eubacteria	Cyanobacteriota	Bacteria	58465.0	115.0	58809.0	64025	1984	2312563.0	9283.0	2317494.0	24683.319088137858	25281.47341283243	12388.236561456426	25376.1174786213
GCF_003119115.1	7244074	69.0	bacteria	Eubacteria	Pseudomonadota	Bacteria	126014.0	925.0	125958.0	178742	5329	6405517.0	47008.0	6420798.0	24674.23717648384	19672.728992835393	19677.501701837984	19617.187770118293
GCF_001632845.1	3550080	62.5	bacteria	Eubacteria	Pseudomonadota	Bacteria	67781.0	146.0	69147.0	87586	2714	3152672.0	13825.0	3207978.0	24671.556697313863	21499.54070705738	10560.578661844485	21554.698941202216
GCF_000341345.1	3222008	68.0	bacteria	Eubacteria	Actinomycetota	Bacteria	52049.0	473.0	52057.0	79392	2444	2822634.0	23704.0	2822554.0	24640.534722446377	18439.868576655703	19954.43806952413	18443.225532620454
GCF_002868735.1	6048780	63.0	bacteria	Eubacteria	Pseudomonadota	Bacteria	123367.0	564.0	123345.0	149005	4564	5442816.0	23109.0	5470975.0	24633.893115636543	22666.02435210009	24406.07555497858	22545.34155246551
GCA_025887475.1	41584	69.5	viral	Virus	Uroviricota	Virus	836.0	0.0	836.0	1024	33	38964.0	73.0	38891.0	24624.855713736055	21455.70269992814	0.0	21495.97593273508
GCF_002222655.1	3787551	63.0	bacteria	Eubacteria	Pseudomonadota	Bacteria	78093.0	75.0	78294.0	93234	2765	3481790.0	14313.0	3492641.0	24615.90616205564	22428.980495664586	5239.991616013414	22416.84730838354
GCF_000898755.1	50255	67.5	viral	Virus	Uroviricota	Virus	668.0	0.0	668.0	1237	40	42962.0	73.0	42891.0	24614.466222266445	15548.624365718542	0.0	15574.362919959898
GCF_001685415.1	3597394	72.0	bacteria	Eubacteria	Actinomycetota	Bacteria	74379.0	543.0	74203.0	88510	2792	3309376.0	13954.0	3314991.0	24603.921616592455	22475.234001817866	38913.57316898381	22384.072837603482
GCA_029236745.1	35931	55.0	viral	Virus	Preplasmiviricota	Virus	776.0	0.0	743.0	884	27	35137.0	315.0	32366.0	24602.710751161947	22084.98164328201	0.0	22956.18859296793
GCF_001969445.1	4385603	70.5	bacteria	Eubacteria	Actinomycetota	Bacteria	80806.0	446.0	80631.0	107774	3309	3907022.0	18756.0	3904498.0	24574.499789424623	20682.24852585934	23779.057368308808	20650.79813077123
GCF_000015205.1	1826402	49.5	archaea	Archaeabacteria	Thermoproteota	Archaea	35671.0	719.0	35250.0	44779	1303	1596695.0	8248.0	1624164.0	24517.603462983505	22340.5221410476	87172.64791464598	21703.473294568776
GCF_023330685.1	3636119	70.5	bacteria	Eubacteria	Actinomycetota	Bacteria	74329.0	157.0	74427.0	89129	2720	3305318.0	9048.0	3310480.0	24512.124053145675	22487.700124466086	17351.900972590625	22482.238225272467
GCF_031432995.1	3640302	70.0	bacteria	Eubacteria	Actinomycetota	Bacteria	72337.0	389.0	72395.0	89225	2774	3293260.0	13972.0	3306341.0	24510.329088081155	21965.16521622951	27841.397079874034	21895.805665537828
GCF_025999095.1	2497893	54.0	bacteria	Eubacteria	Cyanobacteriota	Bacteria	57136.0	90.0	58151.0	61161	1883	2228941.0	9285.0	2260534.0	24485.035988330965	25633.697796397482	9693.053311793215	25724.452717809156
GCF_000024065.1	2749646	58.0	bacteria	Eubacteria	Actinomycetota	Bacteria	58020.0	735.0	57379.0	67296	2024	2485194.0	29001.0	2473073.0	24474.42325302966	23346.265925316093	25343.953656770456	23201.498702221892
GCF_900475835.1	2749647	58.0	bacteria	Eubacteria	Actinomycetota	Bacteria	57983.0	735.0	57413.0	67296	2024	2484165.0	29001.0	2473913.0	24474.414352096836	23341.042161048077	25343.953656770456	23207.364203995858
GCA_019048465.1	2749646	58.0	bacteria	Eubacteria	Actinomycetota	Bacteria	56595.0	735.0	56356.0	67292	2024	2470733.0	29001.0	2461435.0	24472.96852031134	22906.157808229378	25343.953656770456	22895.587330154973
GCF_002209145.2	2788798	58.0	bacteria	Eubacteria	Actinomycetota	Bacteria	58603.0	734.0	57997.0	68246	2052	2522036.0	28998.0	2506938.0	24471.474807425995	23236.385206238137	25312.09048899924	23134.596866775326
GCF_007970465.1	3173955	69.0	bacteria	Eubacteria	Actinomycetota	Bacteria	55811.0	547.0	55945.0	77653	2399	2835132.0	28704.0	2831898.0	24465.69028231339	19685.50317939341	19056.577480490523	19755.30192118501
GCF_019048705.1	4377952	62.5	bacteria	Eubacteria	Pseudomonadota	Bacteria	90266.0	892.0	89639.0	107020	3358	3846540.0	56611.0	3803790.0	24445.220048095547	23466.803932885137	15756.65506703644	23565.706834499273
GCA_014054985.1	2420532	54.0	bacteria	Eubacteria	Pseudomonadota	Bacteria	44286.0	112.0	45262.0	59121	1636	2009176.0	23621.0	2030210.0	24424.79587132085	22041.871891760606	4741.543541763685	22294.24542288729
GCA_003990665.2	2571271	53.5	bacteria	Eubacteria	Cyanobacteriota	Bacteria	58951.0	117.0	58834.0	62735	1935	2324089.0	7921.0	2316281.0	24398.43952659988	25365.20761468257	14770.862264865547	25400.19971670104
GCF_000854845.1	15894	47.0	viral	Virus	Negarnaviricota	Virus	387.0	387.0	136.0	387	11	15784.0	15784.0	14169.0	24348.81087202718	24518.499746578815	24518.499746578815	9598.41908391559
GCA_006400915.1	35954	55.0	viral	Virus	Preplasmiviricota	Virus	760.0	0.0	760.0	875	26	34249.0	321.0	33122.0	24336.65238916393	22190.42891763263	0.0	22945.47430710706
GCA_025758085.1	4477720	59.5	bacteria	Eubacteria	Bacillota	Bacteria	97546.0	173.0	98015.0	108838	3424	3923002.0	19799.0	3945242.0	24306.566734856133	24865.14154211494	8737.815041163694	24843.84988297296
GCA_030644365.1	2533704	66.0	bacteria	Eubacteria	Actinomycetota	Bacteria	48442.0	823.0	48044.0	61541	1852	2201530.0	18849.0	2200040.0	24288.946143669506	22003.788274518174	43662.79378216351	21837.78476754968
GCF_004919485.1	4350713	61.0	bacteria	Eubacteria	Pseudomonadota	Bacteria	85300.0	931.0	94214.0	105669	3335	3602379.0	56632.0	3868498.0	24287.743181404978	23678.796706287707	16439.4688515327	24354.155023474228
GCF_000009905.1	3566135	68.5	bacteria	Eubacteria	Bacillota	Bacteria	64147.0	706.0	63892.0	86541	2742	3071335.0	36415.0	3064831.0	24267.44921322384	20885.706052905334	19387.61499382123	20846.826464493475
GCA_001447335.1	4400034	61.0	bacteria	Eubacteria	Pseudomonadota	Bacteria	95502.0	799.0	94703.0	106713	3368	3899801.0	46532.0	3853491.0	24252.76713770848	24488.941871649346	17170.979111149318	24575.89754329256
GCF_000190555.1	2886836	65.5	bacteria	Eubacteria	Deinococcota	Bacteria	52217.0	91.0	52425.0	69958	2145	2529421.0	17948.0	2548283.0	24233.451432641134	20643.854858483424	5070.202808112324	20572.675797782274
GCA_003034815.1	41417	69.5	viral	Virus	Uroviricota	Virus	836.0	0.0	836.0	1003	32	38897.0	73.0	38824.0	24217.108916628436	21492.660102321515	0.0	21533.072326396043
GCA_015840715.1	3672318	67.0	bacteria	Eubacteria	Cyanobacteriota	Bacteria	64596.0	279.0	66101.0	88902	2771	3081649.0	18044.0	3156686.0	24208.687809715826	20961.50470089228	15462.203502549324	20939.998466746456
GCA_031586415.1	2657882	53.0	bacteria	Eubacteria	Cyanobacteriota	Bacteria	61477.0	90.0	61606.0	64321	1975	2418582.0	9354.0	2421478.0	24200.096166797473	25418.613055087648	9621.552277100705	25441.48656316514
GCA_023897905.1	50645	67.5	viral	Virus	Uroviricota	Virus	679.0	0.0	679.0	1225	38	45058.0	96.0	44962.0	24187.97512093988	15069.466021572196	0.0	15101.64138605934
GCA_024930255.1	41261	66.5	viral	Virus	Uroviricota	Virus	882.0	0.0	882.0	997	31	38667.0	72.0	38595.0	24163.253435447517	22810.148188377687	0.0	22852.701127089003
GCF_000013385.1	5013479	74.5	bacteria	Eubacteria	Myxococcota	Bacteria	93158.0	273.0	93101.0	121131	3648	4573101.0	14151.0	4572721.0	24161.066596668697	20370.859948205823	19291.922832308668	20360.0875714919
GCA_027926875.1	236144	57.5	viral	Virus	Peploviricota	Virus	3227.0	642.0	2481.0	5703	153	202003.0	14586.0	185755.0	24150.51832779999	15975.010272124671	44014.80872069107	13356.302656725256
GCF_019112525.1	4224113	74.5	bacteria	Eubacteria	Actinomycetota	Bacteria	73957.0	617.0	73534.0	101970	3159	3818811.0	18731.0	3816654.0	24139.97920983648	19366.499153794204	32940.045913192036	19266.61415994219
GCA_029236735.1	35920	55.0	viral	Virus	Preplasmiviricota	Virus	759.0	0.0	752.0	867	26	35127.0	315.0	32483.0	24136.971046770603	21607.31061576565	0.0	23150.571067943234
GCA_029236655.1	35922	55.0	viral	Virus	Preplasmiviricota	Virus	759.0	0.0	752.0	867	26	35127.0	315.0	32483.0	24135.627192249874	21607.31061576565	0.0	23150.571067943234
GCF_024584435.1	2389595	66.0	bacteria	Eubacteria	Actinomycetota	Bacteria	44800.0	950.0	44638.0	57614	1763	2094571.0	18843.0	2110333.0	24110.36179771049	21388.62802931961	50416.600329034656	21152.112012653928
GCF_019048365.1	4346429	62.0	bacteria	Eubacteria	Pseudomonadota	Bacteria	88368.0	891.0	87892.0	104683	3326	3814867.0	56381.0	3778679.0	24084.82917815982	23164.11030843277	15803.196112165446	23259.9805381722
GCA_013282215.1	3564999	54.0	bacteria	Eubacteria	Bacillota	Bacteria	70384.0	451.0	71116.0	85817	2727	2962584.0	26737.0	2988042.0	24072.096513912067	23757.638601977193	16868.010621984515	23800.200934257282
GCA_023897665.1	61868	57.5	viral	Virus	Uroviricota	Virus	1074.0	0.0	1074.0	1489	43	57092.0	85.0	57007.0	24067.369237731946	18811.742450781196	0.0	18839.791604539794
GCA_029236645.1	35930	55.0	viral	Virus	Preplasmiviricota	Virus	756.0	0.0	724.0	864	26	35135.0	315.0	32495.0	24046.75758419148	21517.005834637825	0.0	22280.350823203567
GCA_006445715.1	35931	55.0	viral	Virus	Preplasmiviricota	Virus	723.0	0.0	723.0	864	26	34232.0	321.0	32642.0	24046.088335977292	21120.58892264548	0.0	22149.378101831993
GCA_029236685.1	35932	55.0	viral	Virus	Preplasmiviricota	Virus	756.0	0.0	724.0	864	26	35135.0	315.0	32495.0	24045.419125013916	21517.005834637825	0.0	22280.350823203567
GCF_030322965.1	2676747	53.5	bacteria	Eubacteria	Cyanobacteriota	Bacteria	61011.0	90.0	61494.0	64350	1977	2412690.0	9354.0	2428960.0	24040.37437979757	25287.54212103503	9621.552277100705	25317.008102233052
GCA_006445315.1	35940	55.0	viral	Virus	Preplasmiviricota	Virus	723.0	0.0	723.0	864	26	34238.0	321.0	33105.0	24040.06677796327	21116.887668672236	0.0	21839.60126869053
GCA_029236715.1	35941	55.0	viral	Virus	Preplasmiviricota	Virus	756.0	0.0	724.0	864	26	35141.0	315.0	32492.0	24039.39790211736	21513.332005349876	0.0	22282.40797734827
GCA_006445175.1	35923	55.0	viral	Virus	Preplasmiviricota	Virus	722.0	0.0	722.0	863	26	34234.0	321.0	32906.0	24023.606046265624	21090.144300987322	0.0	21941.287303227375
GCF_018986735.1	2563835	67.0	bacteria	Eubacteria	Actinomycetota	Bacteria	47255.0	1167.0	46473.0	61547	1907	2280281.0	18838.0	2288581.0	24005.83500888318	20723.323134297923	61949.25151289946	20306.46937993455
GCF_030644185.1	3476513	67.5	bacteria	Eubacteria	Actinomycetota	Bacteria	59090.0	1390.0	58669.0	83441	2549	2956498.0	19277.0	2963523.0	24001.348477626863	19986.484009121603	72106.65559993775	19797.045610916466
GCF_000025345.1	5322497	73.5	bacteria	Eubacteria	Actinomycetota	Bacteria	79700.0	971.0	79223.0	127730	3909	4564920.0	19169.0	4600141.0	23998.134710080627	17459.232582389177	50654.70290573321	17221.86341679527
GCA_029236705.1	35922	55.0	viral	Virus	Preplasmiviricota	Virus	754.0	0.0	722.0	862	26	35129.0	315.0	32492.0	23996.43672401314	21463.74790059495	0.0	22220.854364151175
GCF_021654575.1	6263790	55.0	bacteria	Eubacteria	Thermodesulfobacteriota	Bacteria	113532.0	205.0	113343.0	150280	4651	4876705.0	26287.0	4856795.0	23991.864350497064	23280.47318835156	7798.531593563358	23336.994870073784
GCF_000021865.1	3871920	66.5	bacteria	Eubacteria	Pseudomonadota	Bacteria	72360.0	494.0	72381.0	92844	2880	3492724.0	22732.0	3501730.0	23978.801214901134	20717.35413390809	21731.479852190743	20670.068794567254
GCA_002957915.1	41593	69.5	viral	Virus	Uroviricota	Virus	820.0	0.0	820.0	997	32	39141.0	73.0	39068.0	23970.379631187938	20949.8990828032	0.0	20989.044742500257
GCF_003096095.1	3904836	69.5	bacteria	Eubacteria	Actinomycetota	Bacteria	75100.0	446.0	75178.0	93594	2890	3538601.0	18745.0	3539002.0	23968.74030048893	21223.076577438373	23793.01146972526	21242.711928391112
GCF_013466785.1	4170026	73.0	bacteria	Eubacteria	Actinomycetota	Bacteria	79824.0	413.0	80172.0	99932	3088	3782978.0	18886.0	3814300.0	23964.35897521982	21100.836430981097	21868.050407709416	21018.797682405682
GCF_017338855.1	3583698	57.5	bacteria	Eubacteria	Thermodesulfobacteriota	Bacteria	77789.0	246.0	77777.0	85849	2682	3247606.0	14132.0	3248694.0	23955.422583041316	23952.720865770047	17407.30257571469	23941.005216249978
GCA_030323045.1	2652703	53.0	bacteria	Eubacteria	Cyanobacteriota	Bacteria	60143.0	90.0	60526.0	63497	1952	2399079.0	10783.0	2414582.0	23936.716624514695	25069.203640230273	8346.471297412594	25066.8645753178
GCA_027926855.1	236180	57.0	viral	Virus	Peploviricota	Virus	3306.0	470.0	2643.0	5651	144	202962.0	9415.0	187115.0	23926.6661021255	16288.763413841014	49920.33988316516	14125.00334019186
GCA_027926675.1	236597	57.5	viral	Virus	Peploviricota	Virus	3206.0	498.0	2545.0	5658	138	203058.0	9541.0	187208.0	23914.081750825244	15788.592421869613	52195.78660517765	13594.504508354343
GCF_018279165.1	2779574	66.0	bacteria	Eubacteria	Pseudomonadota	Bacteria	59470.0	215.0	59317.0	66430	2099	2585667.0	18052.0	2582399.0	23899.345727079042	22999.86811913522	11910.037668956349	22969.72698641844
GCF_000007225.1	2222430	51.0	archaea	Archaeabacteria	Thermoproteota	Archaea	48082.0	744.0	48024.0	53059	1618	1955507.0	8949.0	1965177.0	23874.317751290255	24587.996872422344	83137.78075762655	24437.493416623543
GCF_000020805.1	5061632	74.5	bacteria	Eubacteria	Myxococcota	Bacteria	93365.0	230.0	93263.0	120744	3645	4605294.0	14147.0	4602097.0	23854.7567266842	20273.407083239417	16257.863858061779	20265.326871641344
GCF_002250745.2	2823038	70.5	bacteria	Eubacteria	Actinomycetota	Bacteria	48409.0	624.0	48434.0	67316	2140	2466875.0	18829.0	2486696.0	23845.23339749589	19623.612870534584	33140.36858038133	19477.25013431477
GCA_031583555.1	2676543	53.0	bacteria	Eubacteria	Cyanobacteriota	Bacteria	60973.0	90.0	61055.0	63820	1966	2443284.0	9354.0	2446663.0	23844.19006158317	24955.34698381359	9621.552277100705	24954.39707062231
GCF_000856385.1	10359	45.5	viral	Virus	Artverviricota	Virus	187.0	0.0	187.0	247	8	8791.0	538.0	8785.0	23844.000386137657	21271.755204186098	0.0	21286.28343767786
GCF_030518715.1	2676782	53.0	bacteria	Eubacteria	Cyanobacteriota	Bacteria	60620.0	90.0	60961.0	63820	1966	2429381.0	9354.0	2447116.0	23842.061101725878	24952.85836186255	9621.552277100705	24911.365051758887
GCF_031583535.1	2676782	53.0	bacteria	Eubacteria	Cyanobacteriota	Bacteria	60620.0	90.0	60961.0	63820	1966	2429381.0	9354.0	2447116.0	23842.061101725878	24952.85836186255	9621.552277100705	24911.365051758887
GCF_031583455.1	2668121	53.5	bacteria	Eubacteria	Cyanobacteriota	Bacteria	60631.0	106.0	61019.0	63583	1955	2418319.0	9354.0	2434765.0	23830.628371052135	25071.547632880527	11332.050459696387	25061.556248755012
GCF_002813775.1	7738984	66.0	bacteria	Eubacteria	Pseudomonadota	Bacteria	138623.0	64.0	140672.0	184394	5572	6399009.0	14038.0	6484908.0	23826.641843425445	21663.198160840217	4559.053996295768	21692.212133155936
GCF_004358425.1	2416000	66.5	bacteria	Eubacteria	Pseudomonadota	Bacteria	48949.0	164.0	48953.0	57553	1753	2217571.0	8729.0	2217962.0	23821.6059602649	22073.250416784853	18787.94821858174	22071.162625870056
GCF_030322985.1	2649060	53.0	bacteria	Eubacteria	Cyanobacteriota	Bacteria	60255.0	90.0	60569.0	63089	1940	2402245.0	10783.0	2419325.0	23815.61761530505	25082.787142860114	8346.471297412594	25035.495437777066
GCA_030584185.1	2211559	68.5	bacteria	Eubacteria	Actinomycetota	Bacteria	45486.0	201.0	45591.0	52650	1691	2037775.0	9425.0	2039560.0	23806.73542962227	22321.40447301591	21326.2599469496	22353.350722704898
GCA_031583495.1	2670884	53.5	bacteria	Eubacteria	Cyanobacteriota	Bacteria	60834.0	106.0	61017.0	63583	1955	2435162.0	9354.0	2437205.0	23805.9758491945	24981.500204093198	11332.050459696387	25035.645339641105
GCF_023008285.1	4691745	59.5	bacteria	Eubacteria	Bacillota	Bacteria	100627.0	155.0	101251.0	111682	3521	4106545.0	19354.0	4135831.0	23803.93648844939	24504.053894453853	8008.680376149633	24481.416189394586
GCA_000019605.1	1590757	49.0	archaea	Archaeabacteria	Candidatus Korarchaeota	Archaea	35605.0	560.0	35045.0	37847	1181	1433163.0	8671.0	1424494.0	23791.817354881983	24843.650024456394	64583.09306885018	24601.718224155382
GCF_002568625.1	8918539	68.0	bacteria	Eubacteria	Actinomycetota	Bacteria	175018.0	468.0	176211.0	212106	6008	7816404.0	19314.0	7868835.0	23782.594884655435	22391.11489119549	24231.12767940354	22393.530935646762
GCF_025854275.1	8050611	71.0	bacteria	Eubacteria	Actinomycetota	Bacteria	125122.0	731.0	128401.0	191381	5725	6848105.0	34720.0	6979211.0	23772.23293983525	18271.039944627017	21054.14746543779	18397.638357688284
GCF_024125715.1	4017812	70.0	bacteria	Eubacteria	Actinomycetota	Bacteria	73440.0	381.0	73933.0	95510	2976	3601444.0	18898.0	3621971.0	23771.64486541431	20391.820614175867	20160.863583447986	20412.366636839444
GCF_011801265.1	3189899	73.0	bacteria	Eubacteria	Actinomycetota	Bacteria	55195.0	324.0	55088.0	75805	2261	2887636.0	14169.0	2885079.0	23764.075288904132	19114.251242192575	22866.82193521067	19094.104528853455
GCF_008386235.1	2647823	53.0	bacteria	Eubacteria	Cyanobacteriota	Bacteria	60013.0	90.0	60333.0	62901	1938	2407242.0	9354.0	2423262.0	23755.741981242707	24930.18981888817	9621.552277100705	24897.43164379254
GCF_023370075.1	6358185	61.5	bacteria	Eubacteria	Deinococcota	Bacteria	103328.0	195.0	104381.0	151040	4556	5170693.0	19374.0	5272178.0	23755.20687114326	19983.394875696544	10065.035614741406	19798.45900498807
GCA_020490405.1	41510	66.5	viral	Virus	Uroviricota	Virus	859.0	26.0	833.0	986	32	39167.0	73.0	39094.0	23753.31245483016	21931.72824061072	356164.38356164383	21307.617537217986
GCF_031583255.1	2658951	53.5	bacteria	Eubacteria	Cyanobacteriota	Bacteria	60162.0	106.0	60575.0	63068	1941	2417276.0	9354.0	2431746.0	23719.12833294032	24888.345393740725	11332.050459696387	24910.0851815938
GCF_031583315.1	2645572	53.5	bacteria	Eubacteria	Cyanobacteriota	Bacteria	59939.0	106.0	60261.0	62748	1935	2404626.0	9354.0	2417749.0	23718.122205708252	24926.53743243232	11332.050459696387	24924.42350301872
GCA_031583295.1	2645596	53.5	bacteria	Eubacteria	Cyanobacteriota	Bacteria	60131.0	106.0	60215.0	62748	1935	2415009.0	9354.0	2414370.0	23717.907042496285	24898.872012485255	11332.050459696387	24940.253565112223
GCA_031583335.1	2645738	53.5	bacteria	Eubacteria	Cyanobacteriota	Bacteria	60089.0	106.0	60173.0	62748	1935	2412823.0	9354.0	2412184.0	23716.634073366295	24904.02321264345	11332.050459696387	24945.44363116578
GCF_031583375.1	2645741	53.5	bacteria	Eubacteria	Cyanobacteriota	Bacteria	59825.0	106.0	60147.0	62748	1935	2401234.0	9354.0	2414357.0	23716.607181126194	24914.273244506785	11332.050459696387	24912.223005959764
GCA_031582945.1	2999853	70.0	bacteria	Eubacteria	Actinomycetota	Bacteria	51396.0	722.0	51312.0	71133	2265	2614174.0	18829.0	2638589.0	23712.1618959329	19660.512268884933	38345.105953582235	19446.757338865584
GCF_014775655.1	3098336	73.5	bacteria	Eubacteria	Actinomycetota	Bacteria	54981.0	282.0	54960.0	73467	2186	2823288.0	13816.0	2820749.0	23711.760118979993	19474.102535766808	20411.117544875506	19484.18664687996
GCA_031583355.1	2645660	53.5	bacteria	Eubacteria	Cyanobacteriota	Bacteria	60112.0	106.0	60196.0	62721	1934	2413322.0	9354.0	2412708.0	23707.127900032505	24908.404265986883	11332.050459696387	24949.558753069166
GCF_004011055.1	3044937	68.5	bacteria	Eubacteria	Actinomycetota	Bacteria	54876.0	389.0	55664.0	72136	2260	2619648.0	18897.0	2673959.0	23690.47372737104	20947.85253591322	20585.278086468752	20817.07311144262
GCA_009832925.1	7623788	71.0	bacteria	Eubacteria	Actinomycetota	Bacteria	111519.0	1045.0	125907.0	180530	5414	6006515.0	34731.0	6619659.0	23679.829502079545	18566.34004909669	30088.393654084248	19020.164029597297
GCA_027926775.1	236310	57.0	viral	Virus	Peploviricota	Virus	3413.0	541.0	2674.0	5595	134	204233.0	9557.0	188350.0	23676.526596419957	16711.30522491468	56607.7220885215	14196.973719139898
GCF_031583395.1	2661770	53.5	bacteria	Eubacteria	Cyanobacteriota	Bacteria	59953.0	106.0	60418.0	62950	1937	2415255.0	9354.0	2432476.0	23649.676718875035	24822.63777530737	11332.050459696387	24838.066233747013
GCF_031583415.1	2661840	53.5	bacteria	Eubacteria	Cyanobacteriota	Bacteria	59953.0	106.0	60418.0	62950	1937	2415255.0	9354.0	2432476.0	23649.054789168396	24822.63777530737	11332.050459696387	24838.066233747013
GCF_031583435.1	2662047	53.5	bacteria	Eubacteria	Cyanobacteriota	Bacteria	59953.0	106.0	60418.0	62950	1937	2415363.0	9354.0	2432731.0	23647.215845550436	24821.5278614436	11332.050459696387	24835.462696039966
GCA_031583205.1	2699585	53.0	bacteria	Eubacteria	Cyanobacteriota	Bacteria	60995.0	106.0	61118.0	63824	1969	2453255.0	9354.0	2458146.0	23642.15240490668	24862.88624704729	11332.050459696387	24863.45400151171
GCF_031583225.1	2699735	53.0	bacteria	Eubacteria	Cyanobacteriota	Bacteria	60564.0	106.0	61017.0	63824	1969	2443206.0	9354.0	2461223.0	23640.838823069673	24788.740695626977	11332.050459696387	24791.33341432288
GCF_030518695.1	2702314	53.0	bacteria	Eubacteria	Cyanobacteriota	Bacteria	60740.0	106.0	61193.0	63875	1971	2443919.0	9354.0	2461936.0	23637.14949484035	24853.52419617835	11332.050459696387	24855.642063806696
GCF_018215515.1	41814	69.0	viral	Virus	Uroviricota	Virus	736.0	0.0	736.0	988	32	39057.0	218.0	38839.0	23628.449801501887	18844.253270860536	0.0	18950.02445995005
GCF_003261055.1	10239272	70.5	bacteria	Eubacteria	Actinomycetota	Bacteria	165586.0	634.0	167048.0	241914	7240	8612915.0	34891.0	8701792.0	23626.09373010112	19225.314542173004	18170.875010747757	19196.965406665662
GCA_027928775.1	235191	57.0	viral	Virus	Peploviricota	Virus	3349.0	542.0	2653.0	5553	141	201759.0	9546.0	185915.0	23610.597344286136	16599.011692167387	56777.70794049864	14269.962079444907
GCA_001262055.1	2049088	65.5	bacteria	Eubacteria	Actinomycetota	Bacteria	36341.0	985.0	35356.0	48344	1485	1757860.0	18482.0	1739378.0	23592.93500327951	20673.43246902484	53295.09793312412	20326.8064790977
GCA_001620265.1	4987611	66.5	bacteria	Eubacteria	Pseudomonadota	Bacteria	89657.0	135.0	89522.0	117651	3597	4424069.0	12262.0	4411807.0	23588.647951895207	20265.732745126716	11009.62322622737	20291.458805881583
GCA_016127855.1	3152123	67.5	bacteria	Eubacteria	Actinomycetota	Bacteria	57306.0	1309.0	57853.0	74334	2317	2701113.0	19333.0	2735802.0	23582.201582869704	21215.69886191359	67708.06393213675	21146.632687599467
GCA_027926645.1	237532	57.5	viral	Virus	Peploviricota	Virus	3056.0	469.0	2428.0	5597	141	202371.0	9551.0	186530.0	23563.140966269806	15100.97790691354	49104.805779499526	13016.672921245912
GCA_006444955.1	35911	55.0	viral	Virus	Preplasmiviricota	Virus	731.0	0.0	731.0	846	26	34230.0	321.0	33045.0	23558.241207429477	21355.536079462458	0.0	22121.349674686036
GCA_006445775.1	35931	55.0	viral	Virus	Preplasmiviricota	Virus	731.0	0.0	731.0	846	26	34230.0	321.0	33045.0	23545.128162311095	21355.536079462458	0.0	22121.349674686036
GCA_024750155.1	35938	55.0	viral	Virus	Preplasmiviricota	Virus	763.0	731.0	731.0	846	26	35110.0	34818.0	32676.0	23540.542044632424	21731.70037026488	20994.887701763455	22371.159260619417
GCF_031583515.1	2660027	53.0	bacteria	Eubacteria	Cyanobacteriota	Bacteria	59410.0	106.0	59845.0	62570	1926	2412012.0	9354.0	2428630.0	23522.317630610516	24630.8890668869	11332.050459696387	24641.464529384877
GCF_001280205.1	3241713	73.0	bacteria	Eubacteria	Actinomycetota	Bacteria	53948.0	324.0	54089.0	76194	2278	2902882.0	14169.0	2914966.0	23504.239887985146	18584.289681771425	22866.82193521067	18555.619516659885
GCA_000022145.1	5029329	74.5	bacteria	Eubacteria	Myxococcota	Bacteria	89420.0	246.0	89174.0	118207	3533	4549447.0	14068.0	4535482.0	23503.53297626781	19655.136107751117	17486.494171168608	19661.416361039468
GCF_021183565.1	8468804	68.0	bacteria	Eubacteria	Actinomycetota	Bacteria	165487.0	478.0	166526.0	199036	5825	7534113.0	25313.0	7578011.0	23502.256044655183	21965.027601789356	18883.577608343538	21974.89552337678
GCF_030408835.1	2880330	68.5	bacteria	Eubacteria	Actinomycetota	Bacteria	46644.0	424.0	46638.0	67692	2054	2552575.0	23683.0	2553424.0	23501.473789461623	18273.312243518798	17903.137271460542	18264.886677653223
GCF_019047805.1	2881812	68.5	bacteria	Eubacteria	Actinomycetota	Bacteria	46477.0	424.0	46446.0	67699	2054	2551749.0	23683.0	2551522.0	23491.816954055295	18213.78199815107	17903.137271460542	18203.252803620744
GCF_030168875.1	9016985	69.5	bacteria	Eubacteria	Myxococcota	Bacteria	171992.0	69.0	172889.0	211771	6567	8159346.0	23872.0	8185647.0	23485.78820969537	21079.14041149867	2890.4155495978553	21120.99385668598
GCA_016127995.1	2033037	65.5	bacteria	Eubacteria	Actinomycetota	Bacteria	37691.0	923.0	37279.0	47739	1466	1800886.0	18878.0	1803829.0	23481.618878554596	20929.14265533743	48892.891196101285	20666.593119414312
GCA_017086385.1	2658717	53.5	bacteria	Eubacteria	Cyanobacteriota	Bacteria	59675.0	106.0	59926.0	62418	1928	2412080.0	9431.0	2420939.0	23476.73708785102	24740.058372856623	11239.529212172623	24753.205264568827
GCF_027925145.1	2357780	62.5	bacteria	Eubacteria	Thermodesulfobacteriota	Bacteria	49833.0	232.0	49814.0	55345	1747	2203556.0	19025.0	2196092.0	23473.352051506077	22614.809880030276	12194.480946123522	22683.020565622937
GCF_000283655.1	6846400	67.5	bacteria	Eubacteria	Pseudomonadota	Bacteria	99748.0	317.0	100169.0	160624	4603	6008799.0	38452.0	6006378.0	23461.08903949521	16600.322294022484	8244.044523041715	16677.105570112304
GCF_005890135.1	2999408	68.5	bacteria	Eubacteria	Actinomycetota	Bacteria	52976.0	397.0	53923.0	70349	2207	2576897.0	18903.0	2630331.0	23454.294980876224	20558.05878155006	21001.95736126541	20500.46172896111
GCF_011801245.1	3192248	73.0	bacteria	Eubacteria	Actinomycetota	Bacteria	54394.0	312.0	54276.0	74862	2227	2890946.0	14169.0	2891054.0	23451.185496866157	18815.294370769985	22019.90260427694	18773.77593085428
GCF_031583185.1	2653500	53.5	bacteria	Eubacteria	Cyanobacteriota	Bacteria	59429.0	106.0	59736.0	62169	1917	2410149.0	9354.0	2423880.0	23429.055963821367	24657.81161247707	11332.050459696387	24644.784395267092
GCA_027927855.1	235612	57.0	viral	Virus	Peploviricota	Virus	3218.0	491.0	2598.0	5520	138	202838.0	9554.0	186953.0	23428.34830144475	15864.877389838195	51392.087083943894	13896.540841815857
GCF_003054555.1	8570191	69.5	bacteria	Eubacteria	Actinomycetota	Bacteria	140402.0	441.0	147676.0	200747	6143	7257441.0	34468.0	7412662.0	23423.865349091986	19345.937500559772	12794.476035743299	19922.127840174016
GCF_003196735.1	7732	46.0	viral	Virus	Artverviricota	Virus	181.0	39.0	181.0	181	5	7283.0	829.0	7283.0	23409.208484221417	24852.39599066319	47044.63208685163	24852.39599066319
GCF_020662745.1	41958	66.0	viral	Virus	Uroviricota	Virus	826.0	8.0	818.0	981	30	39692.0	72.0	39620.0	23380.52338052338	20810.238839060767	111111.11111111111	20646.138313982836
GCA_013187145.1	35944	55.0	viral	Virus	Preplasmiviricota	Virus	725.0	0.0	617.0	840	25	32722.0	321.0	30284.0	23369.686178499887	22156.34741152741	0.0	20373.794743098668
GCF_000477435.1	2991840	59.0	bacteria	Eubacteria	Pseudomonadota	Bacteria	55958.0	102.0	56247.0	69904	2099	2688009.0	13363.0	2695878.0	23364.88582277127	20817.63863141827	7633.0165382025	20864.07470961223
GCF_026802075.1	3176212	72.0	bacteria	Eubacteria	Actinomycetota	Bacteria	51774.0	480.0	51517.0	74191	2301	2809729.0	18713.0	2820548.0	23358.32746680637	18426.68812543843	25650.617217976807	18264.890368821943
GCF_001577305.1	4492204	71.0	bacteria	Eubacteria	Actinomycetota	Bacteria	79405.0	911.0	80103.0	104925	3248	3975341.0	24213.0	4025495.0	23357.131599544457	19974.387102892557	37624.41663569157	19898.91926334525
GCA_029236675.1	35938	55.0	viral	Virus	Preplasmiviricota	Virus	731.0	0.0	724.0	839	25	35141.0	315.0	32492.0	23345.76214591797	20801.912296178256	0.0	22282.40797734827
GCA_029236725.1	35918	55.0	viral	Virus	Preplasmiviricota	Virus	730.0	0.0	723.0	838	25	35125.0	315.0	32474.0	23330.92042986803	20782.918149466193	0.0	22263.96501816838
GCF_021922985.1	3366694	73.5	bacteria	Eubacteria	Actinomycetota	Bacteria	55740.0	288.0	55817.0	78462	2335	3041245.0	13810.0	3046290.0	23305.355342659594	18328.02026801524	20854.453294713974	18322.943646205713
GCF_031583475.1	2677418	53.0	bacteria	Eubacteria	Cyanobacteriota	Bacteria	59311.0	106.0	59655.0	62394	1914	2423104.0	10782.0	2441974.0	23303.79492481189	24477.28203164206	9831.200148395475	24429.007024644816
GCF_030518735.1	2677487	53.0	bacteria	Eubacteria	Cyanobacteriota	Bacteria	59353.0	106.0	59697.0	62394	1914	2424312.0	10782.0	2443182.0	23303.194375920404	24482.409854837166	9831.200148395475	24434.119111879507
GCF_900476005.1	4586140	61.5	bacteria	Eubacteria	Pseudomonadota	Bacteria	87451.0	846.0	87301.0	106862	3390	3994694.0	56365.0	3973980.0	23301.07672247249	21891.78945871699	15009.314290783288	21968.15283418638
GCA_027926845.1	236219	57.0	viral	Virus	Peploviricota	Virus	3268.0	490.0	2679.0	5502	146	203657.0	9587.0	187793.0	23291.945186458328	16046.588135934438	51110.879315740065	14265.70745448446
GCA_000845085.1	35937	55.0	viral	Virus	Preplasmiviricota	Virus	722.0	643.0	620.0	837	25	34928.0	26773.0	28067.0	23290.75882794891	20671.0948236372	24016.733276061703	22089.998931129085
GCA_027928495.1	235317	57.0	viral	Virus	Peploviricota	Virus	2947.0	469.0	2374.0	5478	132	198051.0	9537.0	180496.0	23279.23609428983	14880.005655109038	49176.89000733983	13152.646042017552
GCA_006437855.1	35698	55.0	viral	Virus	Preplasmiviricota	Virus	691.0	0.0	691.0	831	25	34027.0	321.0	32083.0	23278.6150484621	20307.40294472037	0.0	21537.886107907616
GCA_027926825.1	236240	57.0	viral	Virus	Peploviricota	Virus	3274.0	490.0	2564.0	5499	138	203334.0	9491.0	186962.0	23277.175753471045	16101.586552175237	51627.8579707091	13714.016752067266
GCA_029236695.1	35919	55.0	viral	Virus	Preplasmiviricota	Virus	728.0	0.0	721.0	836	25	35126.0	315.0	32474.0	23274.59004983435	20725.38860103627	0.0	22202.377286444542
GCA_029236755.1	35920	55.0	viral	Virus	Preplasmiviricota	Virus	728.0	0.0	721.0	836	25	35126.0	315.0	32474.0	23273.9420935412	20725.38860103627	0.0	22202.377286444542
GCA_027927105.1	235904	57.0	viral	Virus	Peploviricota	Virus	3382.0	485.0	2706.0	5490	140	203717.0	9553.0	187322.0	23272.178513293544	16601.461831854976	50769.39181408982	14445.713797631885
GCF_003071405.1	3706095	66.0	bacteria	Eubacteria	Pseudomonadota	Bacteria	68531.0	330.0	68578.0	86242	2682	3368997.0	13438.0	3374799.0	23270.315520784006	20341.662518547804	24557.225777645483	20320.617613078586
GCA_006437835.1	35758	55.0	viral	Virus	Preplasmiviricota	Virus	691.0	0.0	691.0	832	25	34037.0	321.0	32387.0	23267.520554840874	20301.436671857096	0.0	21335.721122672676
GCA_006437815.1	35776	55.0	viral	Virus	Preplasmiviricota	Virus	691.0	0.0	691.0	832	25	34040.0	321.0	32387.0	23255.81395348837	20299.64747356052	0.0	21335.721122672676
GCA_006437875.1	35779	55.0	viral	Virus	Preplasmiviricota	Virus	691.0	0.0	691.0	832	25	34033.0	321.0	32390.0	23253.863998434834	20303.822760262097	0.0	21333.74498301945
GCF_018128265.1	4411608	74.0	bacteria	Eubacteria	Actinomycetota	Bacteria	76130.0	548.0	75734.0	102583	3089	3971202.0	19190.0	3965696.0	23252.972612253856	19170.51814538772	28556.539864512764	19097.278258343555
GCA_027930085.1	229768	57.5	viral	Virus	Peploviricota	Virus	3182.0	531.0	2465.0	5341	137	198230.0	9531.0	182367.0	23245.1864489398	16052.060737527116	55712.936732766764	13516.699841528347
GCA_002777535.1	8023114	70.5	bacteria	Eubacteria	Actinomycetota	Bacteria	115216.0	850.0	128879.0	186441	5679	6216580.0	34710.0	6890532.0	23237.984652841777	18533.663203883807	24488.61999423797	18703.780782093458
GCF_020405325.1	4444683	61.5	bacteria	Eubacteria	Pseudomonadota	Bacteria	84672.0	846.0	84345.0	103143	3255	3889924.0	56418.0	3854296.0	23205.92942173829	21767.006244852084	14995.214293310646	21883.37377305739
GCF_000019365.1	7737025	71.5	bacteria	Eubacteria	Pseudomonadota	Bacteria	128318.0	875.0	129637.0	179518	5527	6340103.0	32383.0	6452364.0	23202.458309233847	20239.10337103356	27020.35018373838	20091.395959682373
GCF_009497075.1	11273186	71.0	bacteria	Eubacteria	Actinomycetota	Bacteria	213906.0	852.0	214661.0	261536	8001	10046896.0	29144.0	10066663.0	23199.830110139228	21290.75487593382	29234.147680483118	21323.94816435198
GCF_006352025.1	5037225	59.5	bacteria	Eubacteria	Bacteroidota	Bacteria	91699.0	76.0	91894.0	116846	3565	4331613.0	17905.0	4327707.0	23196.502042295113	21169.712067998687	4244.6244065903375	21233.87743209048
GCF_029961805.1	4479870	61.5	bacteria	Eubacteria	Pseudomonadota	Bacteria	85340.0	846.0	85140.0	103875	3274	3906020.0	56291.0	3879308.0	23187.056767272265	21848.326429460165	15029.04549572756	21947.21326587113
GCA_027926745.1	236373	57.0	viral	Virus	Peploviricota	Virus	3341.0	490.0	2657.0	5480	141	203887.0	9493.0	187640.0	23183.696953543764	16386.52783159299	51616.98093331929	14160.093796631847
GCA_006445335.1	35747	55.0	viral	Virus	Preplasmiviricota	Virus	687.0	0.0	687.0	828	25	34045.0	321.0	32616.0	23162.782890871964	20179.174621824055	0.0	21063.28182487123
GCF_014680085.1	6930736	72.5	bacteria	Eubacteria	Actinomycetota	Bacteria	121724.0	561.0	122355.0	160504	4938	6142915.0	20486.0	6191398.0	23158.290836644188	19815.348250789728	27384.555306062677	19762.095733467628
GCA_000783775.2	4518310	61.5	bacteria	Eubacteria	Pseudomonadota	Bacteria	86118.0	846.0	85768.0	104569	3310	3935310.0	56882.0	3909655.0	23143.387682562727	21883.40943915473	14872.894764600402	21937.485532610935
GCA_027927465.1	235751	57.5	viral	Virus	Peploviricota	Virus	3182.0	538.0	2478.0	5456	140	202535.0	9572.0	186770.0	23143.061959440256	15710.864788801935	56205.5996656916	13267.655405043637
GCA_029714205.1	7694389	71.5	bacteria	Eubacteria	Pseudomonadota	Bacteria	121144.0	875.0	126582.0	178050	5497	6218248.0	32382.0	6406303.0	23140.238945548506	19482.01486978326	27021.18460873325	19758.977994016208
GCA_027927835.1	235621	57.0	viral	Virus	Peploviricota	Virus	3275.0	528.0	2593.0	5452	136	203725.0	9540.0	187862.0	23138.854346598986	16075.59209718984	55345.911949685535	13802.684949590657
GCA_027926995.1	235974	57.5	viral	Virus	Peploviricota	Virus	3211.0	563.0	2455.0	5458	141	202896.0	9551.0	187040.0	23129.666827701356	15825.84181058276	58946.707151083654	13125.534644995723
GCF_023170065.1	3204077	67.5	bacteria	Eubacteria	Actinomycetota	Bacteria	58200.0	1249.0	57916.0	74109	2308	2785787.0	19352.0	2789566.0	23129.593951705905	20891.762363741378	64541.132699462585	20761.652529461575
GCA_027929145.1	235018	57.5	viral	Virus	Peploviricota	Virus	3177.0	487.0	2561.0	5435	139	201950.0	9547.0	186206.0	23125.888229837714	15731.616736816042	51010.788729443804	13753.58473948208
GCF_003555505.1	2650294	53.0	bacteria	Eubacteria	Cyanobacteriota	Bacteria	59326.0	106.0	59253.0	61269	1889	2428770.0	10023.0	2426822.0	23117.812589848523	24426.35572738464	10575.675945325751	24415.882170179764
GCA_003555505.2	2650294	53.0	bacteria	Eubacteria	Cyanobacteriota	Bacteria	59181.0	106.0	59267.0	61269	1889	2421668.0	10031.0	2426027.0	23117.812589848523	24438.114555752483	10567.241551191308	24429.653915640672
GCA_028865045.1	4602354	56.0	bacteria	Eubacteria	Nitrospirota	Bacteria	90155.0	165.0	90842.0	106385	3189	4005105.0	9289.0	4045780.0	23115.344886551535	22510.021584952206	17762.945419313168	22453.51946966963
GCA_005222205.1	7196248	68.5	bacteria	Eubacteria	Pseudomonadota	Bacteria	116167.0	992.0	118612.0	166338	5010	6242100.0	47027.0	6327519.0	23114.54524635616	18610.243347591357	21094.26499670402	18745.419808300852
GCA_013187185.1	34178	51.0	viral	Virus	Preplasmiviricota	Virus	584.0	0.0	584.0	790	19	32285.0	171.0	31922.0	23114.284042366435	18088.895772030355	0.0	18294.59307060961
GCA_027927025.1	235941	57.5	viral	Virus	Peploviricota	Virus	3153.0	482.0	2478.0	5450	136	202126.0	9545.0	186272.0	23098.99508775499	15599.180709062663	50497.64274489262	13303.126610548015
GCA_027926695.1	236479	57.0	viral	Virus	Peploviricota	Virus	3124.0	469.0	2526.0	5462	133	202940.0	9543.0	186696.0	23097.188333847826	15393.712427318418	49145.970868699565	13530.016711659597
GCF_019048585.1	4454045	61.5	bacteria	Eubacteria	Pseudomonadota	Bacteria	84756.0	846.0	84322.0	102843	3252	3906392.0	56518.0	3867301.0	23089.798149771723	21696.747279842883	14968.682543614423	21803.83683607767
GCA_027926685.1	236482	57.0	viral	Virus	Peploviricota	Virus	3124.0	469.0	2526.0	5459	133	201680.0	9543.0	185949.0	23084.2093690006	15489.88496628322	49145.970868699565	13584.369907877966
GCA_029236615.1	35914	55.0	viral	Virus	Preplasmiviricota	Virus	721.0	0.0	714.0	829	25	35121.0	315.0	32474.0	23082.92030962856	20529.028216736424	0.0	21986.8202254111
GCA_027926735.1	236375	57.0	viral	Virus	Peploviricota	Virus	3350.0	553.0	2641.0	5456	138	204009.0	14037.0	187643.0	23081.967213114753	16420.84417844311	39395.88231103512	14074.599105748683
GCA_027926705.1	236428	57.0	viral	Virus	Peploviricota	Virus	3323.0	461.0	2643.0	5457	137	203615.0	9490.0	187259.0	23081.02255232037	16320.015715934485	48577.44994731296	14114.141376382442
GCF_019924095.1	3876863	47.5	bacteria	Eubacteria	Cyanobacteriota	Bacteria	78543.0	45.0	79952.0	89481	2791	3304143.0	13296.0	3361345.0	23080.77432707836	23771.06559855309	3384.476534296029	23785.71672946395
GCA_027927295.1	235834	57.0	viral	Virus	Peploviricota	Virus	3121.0	489.0	2438.0	5442	134	203714.0	9538.0	187732.0	23075.55314331267	15320.49834571998	51268.609771440555	12986.597916178382
GCA_027927215.1	235850	57.0	viral	Virus	Peploviricota	Virus	3226.0	539.0	2558.0	5442	142	202688.0	9558.0	186662.0	23073.987704049185	15916.087780233662	56392.550742833235	13703.91402642209
GCA_027926955.1	236028	57.0	viral	Virus	Peploviricota	Virus	3286.0	501.0	2581.0	5443	136	203347.0	9515.0	187507.0	23060.82329215178	16159.569602698833	52653.70467682606	13764.819446740654
GCA_027926965.1	236017	57.0	viral	Virus	Peploviricota	Virus	3188.0	491.0	2532.0	5440	134	203300.0	9537.0	187316.0	23049.187134825035	15681.259222823412	51483.695082311	13517.264942663734
GCA_003149515.1	5027597	62.5	bacteria	Eubacteria	Bacteroidota	Bacteria	90050.0	226.0	91697.0	115871	3541	4153663.0	17820.0	4230332.0	23046.99441900375	21679.659616102705	12682.379349046016	21676.076487613736
GCA_027927675.1	235688	57.5	viral	Virus	Peploviricota	Virus	3311.0	556.0	2587.0	5431	139	203879.0	9545.0	188129.0	23043.175723838292	16240.024720545029	58250.39287585123	13751.20263223639
GCA_027927095.1	235905	57.0	viral	Virus	Peploviricota	Virus	3149.0	542.0	2445.0	5436	144	202784.0	9552.0	186905.0	23043.174159089464	15528.838567145338	56742.04355108878	13081.511998073887
GCA_026167545.1	3376213	66.0	bacteria	Eubacteria	Pseudomonadota	Bacteria	48326.0	249.0	48553.0	77789	2218	3021918.0	13381.0	3025847.0	23040.311733886458	15991.830354099617	18608.474702937	16046.085608426336
GCF_018282115.1	3832803	47.5	bacteria	Eubacteria	Cyanobacteriota	Bacteria	78475.0	45.0	78978.0	88308	2749	3291453.0	13296.0	3318827.0	23040.05710703107	23842.053950033616	3384.476534296029	23796.961998923114
GCA_030011535.1	2785679	71.0	bacteria	Eubacteria	Actinomycetota	Bacteria	39191.0	368.0	43138.0	64172	2030	1828520.0	16504.0	2112588.0	23036.394358431106	21433.180933213745	22297.624818225886	20419.504418277487
GCA_027926665.1	237117	57.0	viral	Virus	Peploviricota	Virus	3146.0	491.0	2426.0	5461	143	201154.0	9537.0	185299.0	23030.824445316026	15639.758592918857	51483.695082311	13092.353439576036
GCA_027927145.1	235889	57.0	viral	Virus	Peploviricota	Virus	3276.0	494.0	2590.0	5431	142	202929.0	9548.0	187058.0	23023.540733141435	16143.577310290792	51738.583996648515	13845.972906798961
GCF_015327065.1	4378193	74.5	bacteria	Eubacteria	Actinomycetota	Bacteria	73075.0	506.0	74046.0	100799	3042	3888554.0	18967.0	3949904.0	23022.968608282	18792.3325740108	26677.914272156904	18746.278390563417
GCA_027926985.1	235982	57.0	viral	Virus	Peploviricota	Virus	3442.0	518.0	2733.0	5431	141	202362.0	9559.0	185960.0	23014.467205125817	17009.122266038088	54189.76880426823	14696.708969670897
GCA_900637925.1	3180547	68.5	bacteria	Eubacteria	Actinomycetota	Bacteria	57378.0	516.0	56862.0	73197	2309	2824884.0	23295.0	2801589.0	23013.96583669413	20311.630495269896	22150.67611075338	20296.33897049139
GCA_027927625.1	235709	57.5	viral	Virus	Peploviricota	Virus	3236.0	548.0	2520.0	5424	135	203777.0	9571.0	187933.0	23011.425104684167	15880.104231586489	57256.29505798767	13409.03407065284
GCF_002754935.1	2659739	53.5	bacteria	Eubacteria	Cyanobacteriota	Bacteria	56087.0	74.0	56624.0	61199	1898	2330808.0	10029.0	2345330.0	23009.400546444595	24063.329111621377	7378.602054043275	24143.297531690638
GCF_014162015.1	4352153	61.5	bacteria	Eubacteria	Pseudomonadota	Bacteria	81936.0	820.0	82200.0	100062	3171	3788272.0	56597.0	3774710.0	22991.37920932467	21628.85875143073	14488.400445253283	21776.507334338265
GCF_000828895.1	2574013	66.0	bacteria	Eubacteria	Pseudomonadota	Bacteria	47198.0	172.0	47161.0	59172	1724	2366201.0	13485.0	2368902.0	22988.2288861789	19946.741633529866	12754.91286614757	19908.37949395965
GCF_019923935.1	2622444281	41.5	vertebrate_mammalian	Animalia	Chordata	Eukaryota	33100343.0	3488895.0	1058893.0	60285126	1619886	1263583445.0	90297755.0	36571744.0	22988.143708819563	26195.61306455705	38637.67155672918	28953.855741744228
GCF_009177135.1	4167394	64.5	bacteria	Eubacteria	Pseudomonadota	Bacteria	78639.0	480.0	78350.0	95699	2952	3792600.0	23811.0	3775485.0	22963.751447547314	20734.85208036703	20158.750157490234	20752.300697791146
GCA_000242935.3	7417673	63.0	bacteria	Eubacteria	Verrucomicrobiota	Bacteria	131655.0	60.0	131595.0	170238	4987	6474518.0	8684.0	6465859.0	22950.32417848562	20334.3322236497	6909.258406264395	20352.28420539328
GCA_027927245.1	235844	57.0	viral	Virus	Peploviricota	Virus	3242.0	474.0	2538.0	5412	146	203486.0	9548.0	187621.0	22947.371991655502	15932.300010811554	49643.90448261416	13527.270401500899
GCF_023614275.1	10148230	72.0	bacteria	Eubacteria	Actinomycetota	Bacteria	162008.0	1440.0	170944.0	232856	7101	8470977.0	31009.0	8945282.0	22945.4791623761	19125.066683571447	46438.13086523267	19109.962100691737
GCA_008375315.1	4074140	52.5	bacteria	Eubacteria	Pseudomonadota	Bacteria	78783.0	77.0	79367.0	93475	2730	3660314.0	13349.0	3708939.0	22943.492368941665	21523.563278997375	5768.222338751966	21398.84209473383
GCA_027929355.1	234806	57.0	viral	Virus	Peploviricota	Virus	3292.0	489.0	2649.0	5387	136	203147.0	9550.0	187280.0	22942.34389240479	16205.014103087913	51204.18848167539	14144.596326356259
GCF_000092205.1	3097763	60.0	bacteria	Eubacteria	Thermodesulfobacteriota	Bacteria	64710.0	80.0	64785.0	71060	2245	2782337.0	14002.0	2780744.0	22939.13382011471	23257.42711971986	5713.469504356521	23297.721760794953
GCF_013127315.1	4220771	74.5	bacteria	Eubacteria	Actinomycetota	Bacteria	70898.0	534.0	70500.0	96727	2895	3811819.0	18980.0	3808099.0	22916.90309661434	18599.519022283064	28134.878819810325	18513.174158549977
GCF_005145445.1	41814	66.5	viral	Virus	Uroviricota	Virus	832.0	0.0	832.0	958	31	39376.0	73.0	39303.0	22910.986750849	21129.62210483543	0.0	21168.86751647457
GCF_014169735.1	4565788	61.5	bacteria	Eubacteria	Pseudomonadota	Bacteria	85281.0	846.0	85343.0	104599	3301	3971203.0	56278.0	3953268.0	22909.298460638118	21474.852834267098	15032.51714702015	21587.96216193792
GCA_023701655.1	2647058259	42.5	vertebrate_mammalian	Animalia	Chordata	Eukaryota	26215868.0	898514.0	898514.0	60616872	1613842	957313684.0	34903349.0	34903349.0	22899.712083745264	27384.825306644212	25742.916532164294	25742.916532164294
GCF_023614255.1	10230156	72.0	bacteria	Eubacteria	Actinomycetota	Bacteria	166770.0	1449.0	174472.0	234213	7145	8746079.0	30880.0	9084459.0	22894.372285232013	19067.973202620284	46923.575129533674	19205.546527316597
GCF_014883895.1	4527600	61.5	bacteria	Eubacteria	Pseudomonadota	Bacteria	75696.0	846.0	84663.0	103615	3284	3695131.0	56544.0	3926758.0	22885.193038254263	20485.335973203655	14961.799660441427	21560.53416075042
GCA_027927975.1	235510	57.0	viral	Virus	Peploviricota	Virus	3289.0	457.0	2665.0	5389	137	202796.0	9547.0	187055.0	22882.25553055072	16218.268604903451	47868.44034775322	14247.146561171847
GCF_003015165.1	4508901	61.5	bacteria	Eubacteria	Pseudomonadota	Bacteria	82467.0	740.0	84243.0	103146	3243	3844800.0	56544.0	3902953.0	22876.08443831435	21448.970037453186	13087.153367289191	21584.425946200223
GCA_027928005.1	235508	57.0	viral	Virus	Peploviricota	Virus	3289.0	457.0	2665.0	5387	137	202853.0	9547.0	187055.0	22873.957572566535	16213.711406782253	47868.44034775322	14247.146561171847
GCF_000018145.1	4417868	65.5	bacteria	Eubacteria	Pseudomonadota	Bacteria	82736.0	169.0	83048.0	101039	3165	3955661.0	13410.0	3983047.0	22870.533931751695	20915.84693430504	12602.535421327368	20850.36907673949
GCF_022869765.1	3569929	47.5	bacteria	Eubacteria	Cyanobacteriota	Bacteria	72979.0	32.0	73186.0	81618	2570	3102236.0	13200.0	3117764.0	22862.639565100595	23524.64480458611	2424.242424242424	23473.874225246043
GCF_000284135.1	3570004	47.5	bacteria	Eubacteria	Cyanobacteriota	Bacteria	73087.0	32.0	73222.0	81617	2570	3104157.0	13200.0	3118277.0	22861.8791463539	23544.878690092028	2424.242424242424	23481.55728307652
GCF_000284215.1	3570103	47.5	bacteria	Eubacteria	Cyanobacteriota	Bacteria	73048.0	32.0	73213.0	81617	2570	3102911.0	13200.0	3117451.0	22861.24517976092	23541.764491472684	2424.242424242424	23484.89198386759
GCF_000284455.1	3570114	47.5	bacteria	Eubacteria	Cyanobacteriota	Bacteria	73011.0	32.0	73176.0	81617	2570	3102709.0	13200.0	3117711.0	22861.174741198738	23531.372100960805	2424.242424242424	23471.065791537447
GCA_000270265.1	3571103	47.5	bacteria	Eubacteria	Cyanobacteriota	Bacteria	73100.0	32.0	73068.0	81617	2570	3112292.0	12742.0	3099606.0	22854.843447528678	23487.513382420417	2511.3796892167634	23573.31867340559
GCF_001318385.1	3569196	47.5	bacteria	Eubacteria	Cyanobacteriota	Bacteria	72973.0	32.0	73133.0	81566	2568	3100165.0	13200.0	3117237.0	22852.765720907453	23538.424567724618	2424.242424242424	23460.8404814905
GCF_004798685.1	3909366	75.0	bacteria	Eubacteria	Actinomycetota	Bacteria	62048.0	354.0	61848.0	89292	2645	3518478.0	18503.0	3514229.0	22840.532198827124	17634.89781661275	19132.032643355134	17599.30841160323
GCA_027928885.1	235153	57.5	viral	Virus	Peploviricota	Virus	3216.0	466.0	2582.0	5368	136	204206.0	9533.0	188477.0	22827.690907621847	15748.802679647022	48882.82807091157	13699.284262801297
GCA_027928595.1	235272	57.0	viral	Virus	Peploviricota	Virus	3111.0	493.0	2429.0	5370	139	201901.0	9544.0	185929.0	22824.645516678567	15408.541810095046	51655.49036043588	13064.12662898203
GCA_027927015.1	235943	57.0	viral	Virus	Peploviricota	Virus	3332.0	537.0	2633.0	5385	137	204227.0	9561.0	188333.0	22823.309019551332	16315.178698213262	56165.67304675243	13980.555717797732
GCA_027928115.1	235446	57.5	viral	Virus	Peploviricota	Virus	3189.0	467.0	2540.0	5373	135	202558.0	9535.0	186719.0	22820.519354756507	15743.638858993474	48977.45149449397	13603.329066672379
GCA_018069705.1	3108337	63.5	bacteria	Eubacteria	Synergistota	Bacteria	59574.0	254.0	59974.0	70923	2274	2699276.0	23490.0	2717487.0	22817.024022813486	22070.362571296893	10813.11196253725	22069.65479503674
GCF_030505675.1	4419528	61.5	bacteria	Eubacteria	Pseudomonadota	Bacteria	82899.0	882.0	82664.0	100769	3177	3862902.0	56153.0	3829273.0	22800.851131614054	21460.290734789545	15707.08599718626	21587.38747537718
GCA_027927825.1	235631	57.0	viral	Virus	Peploviricota	Virus	3175.0	553.0	2556.0	5372	135	203838.0	14082.0	187973.0	22798.3584502888	15576.094741902883	39269.99005823036	13597.697541668218
GCA_006447515.1	35758	55.0	viral	Virus	Preplasmiviricota	Virus	707.0	0.0	700.0	815	24	34663.0	319.0	32918.0	22792.102466580905	20396.388079508408	0.0	21264.961419284282
GCF_007362135.1	4219812	74.5	bacteria	Eubacteria	Actinomycetota	Bacteria	70776.0	543.0	70524.0	96157	2890	3808524.0	18974.0	3803466.0	22787.034114315993	18583.57725985185	28618.108991251185	18542.03508063435
GCF_009708005.2	4784181	73.5	bacteria	Eubacteria	Actinomycetota	Bacteria	81366.0	536.0	80989.0	109010	3340	4314665.0	18971.0	4307501.0	22785.50916029306	18858.010992742195	28253.650308365402	18801.852860858304
GCA_002105775.1	4265546	74.5	bacteria	Eubacteria	Actinomycetota	Bacteria	69596.0	549.0	70477.0	97180	2911	3792658.0	19055.0	3833774.0	22782.54647822342	18350.19134337976	28811.335607452114	18383.19108012105
GCA_027926765.1	236345	57.5	viral	Virus	Peploviricota	Virus	3076.0	490.0	2419.0	5384	146	202394.0	9538.0	186530.0	22780.257674162767	15198.078994436593	51373.453554204236	12968.423309923337
GCA_027926975.1	236006	57.0	viral	Virus	Peploviricota	Virus	3136.0	497.0	2486.0	5374	141	202722.0	9568.0	186788.0	22770.60752692728	15469.460640680341	51943.97993311037	13309.206158853887
GCA_027927565.1	235722	57.0	viral	Virus	Peploviricota	Virus	3161.0	509.0	2423.0	5367	138	201457.0	9530.0	185489.0	22768.34576322957	15690.693299314495	53410.2833158447	13062.769220816328
GCF_014622665.1	3616128	66.0	bacteria	Eubacteria	Pseudomonadota	Bacteria	62725.0	554.0	62628.0	82322	2519	3248138.0	22664.0	3251522.0	22765.233974018618	19311.06375406464	24444.05224144017	19261.13370907532
GCA_027929105.1	235056	57.0	viral	Virus	Peploviricota	Virus	3206.0	506.0	2507.0	5351	134	203189.0	9532.0	187166.0	22764.787965421005	15778.41320150205	53084.34746118338	13394.526783710717
GCF_022343945.1	4783384	61.5	bacteria	Eubacteria	Pseudomonadota	Bacteria	87239.0	822.0	89007.0	108880	3456	4111223.0	56655.0	4153749.0	22762.12823390303	21219.719776815804	14508.869473126819	21428.11229084858
GCA_027927235.1	235848	57.0	viral	Virus	Peploviricota	Virus	3466.0	486.0	2808.0	5368	141	203369.0	9539.0	187646.0	22760.42196669041	17042.912144918842	50948.73676486004	14964.347761209938
GCF_014400405.1	3511914	70.0	bacteria	Eubacteria	Actinomycetota	Bacteria	46761.0	351.0	58719.0	79925	2499	2369439.0	18762.0	3068247.0	22758.245218988846	19735.051208323996	18708.026862807805	19137.63787595979
GCA_027927285.1	235836	57.5	viral	Virus	Peploviricota	Virus	3190.0	496.0	2500.0	5367	140	202305.0	9543.0	185921.0	22757.339846333893	15768.270680408294	51975.26983128995	13446.571393226155
GCF_009186105.1	41531	66.5	viral	Virus	Uroviricota	Virus	810.0	25.0	785.0	945	31	39237.0	218.0	39019.0	22754.087308275746	20643.780105512655	114678.89908256881	20118.403854532407
GCA_006445235.1	35928	54.5	viral	Virus	Preplasmiviricota	Virus	676.0	0.0	676.0	817	25	34228.0	321.0	33087.0	22739.924293030504	19749.912352459974	0.0	20430.98497899477
GCF_028884875.1	4691094	61.5	bacteria	Eubacteria	Pseudomonadota	Bacteria	88434.0	794.0	88223.0	106641	3380	4104946.0	56378.0	4077314.0	22732.650422268238	21543.27974107333	14083.507751250487	21637.52902033054
GCA_027928875.1	235154	57.0	viral	Virus	Peploviricota	Virus	3336.0	546.0	2662.0	5345	136	203245.0	14083.0	187364.0	22729.785587317245	16413.68791360181	38770.14840587943	14207.638607203091
GCA_000512185.1	4527993	62.0	bacteria	Eubacteria	Pseudomonadota	Bacteria	86086.0	720.0	85366.0	102906	3245	3954097.0	48762.0	3905335.0	22726.62523992418	21771.342483505083	14765.596160944997	21858.81620910882
GCF_013487965.1	4520672	61.5	bacteria	Eubacteria	Pseudomonadota	Bacteria	84631.0	873.0	84628.0	102637	3253	3943906.0	56323.0	3916431.0	22703.925434094752	21458.675739229082	15499.884594215508	21608.449121151374
GCA_027926905.1	236100	57.0	viral	Virus	Peploviricota	Virus	3110.0	556.0	2400.0	5358	140	202778.0	9550.0	186923.0	22693.77382465057	15336.969493732062	58219.89528795812	12839.511456589076
GCA_015045245.1	41340	66.5	viral	Virus	Uroviricota	Virus	784.0	0.0	784.0	938	30	38789.0	72.0	38727.0	22689.888727624577	20211.91574931037	0.0	20244.274020709065
GCA_027927325.1	235827	57.0	viral	Virus	Peploviricota	Virus	3091.0	456.0	2444.0	5348	135	201681.0	9539.0	185828.0	22677.64081296883	15326.183428285261	47803.75301394276	13151.946961706524
GCA_011801165.1	9306871	68.0	bacteria	Eubacteria	Actinomycetota	Bacteria	153459.0	525.0	174074.0	211039	6069	7774727.0	19398.0	8198343.0	22675.61245879523	19738.18501922961	27064.6458397773	21232.82717007571
GCA_000959705.2	4551368	61.5	bacteria	Eubacteria	Pseudomonadota	Bacteria	62485.0	846.0	84680.0	103183	3265	3193687.0	56669.0	3944033.0	22670.766239952474	19565.16089397615	14928.797049533256	21470.408589380466
GCA_017798145.1	4389840	60.5	bacteria	Eubacteria	Verrucomicrobiota	Bacteria	84013.0	69.0	84211.0	99488	3076	3936871.0	8722.0	3953375.0	22663.240573688334	21340.043907966505	7911.029580371474	21301.040250418948
GCA_027927135.1	235893	57.0	viral	Virus	Peploviricota	Virus	3213.0	491.0	2457.0	5346	137	202375.0	9530.0	186415.0	22662.817463850137	15876.466954910438	51521.511017838406	13180.269828071776
GCA_027571585.1	2847233	47.5	fungi	Fungi	Microsporidia	Eukaryota	35542.0	35542.0	32403.0	64511	1768	2400342.0	2399433.0	2233540.0	22657.43618453425	14807.056661092462	14812.666159046741	14507.463488453308
GCA_027930135.1	228624	57.5	viral	Virus	Peploviricota	Virus	3137.0	516.0	2392.0	5179	129	190882.0	9562.0	175146.0	22652.914829589197	16434.236858373235	53963.60594017988	13657.177440535324
GCA_027927085.1	235908	57.0	viral	Virus	Peploviricota	Virus	3213.0	491.0	2457.0	5343	136	202381.0	9532.0	186418.0	22648.659646981025	15875.996264471469	51510.70079731431	13180.057719748092
GCA_027926835.1	236239	57.0	viral	Virus	Peploviricota	Virus	3227.0	519.0	2476.0	5349	133	202589.0	9541.0	186724.0	22642.32408704744	15928.801662479207	54396.81375117912	13260.21293459866
GCA_027928345.1	235365	57.0	viral	Virus	Peploviricota	Virus	3259.0	505.0	2600.0	5329	147	202405.0	9542.0	186548.0	22641.429269432585	16101.380894740741	52923.91532173549	13937.431652979394
GCF_006530595.1	42846	67.5	viral	Virus	Uroviricota	Virus	663.0	0.0	663.0	970	28	39852.0	75.0	39777.0	22639.219530411243	16636.555254441435	0.0	16667.923674485257
GCF_008386315.1	3420275	72.0	bacteria	Eubacteria	Actinomycetota	Bacteria	56032.0	453.0	61682.0	77432	2455	2761497.0	13968.0	3071582.0	22639.115275818465	20290.443915021453	32431.271477663235	20081.508486506304
GCA_027926755.1	236364	57.0	viral	Virus	Peploviricota	Virus	3188.0	523.0	2511.0	5351	139	202780.0	9565.0	186896.0	22638.81132490565	15721.47154551731	54678.51542080502	13435.27951374026
GCF_013487985.1	4527876	61.0	bacteria	Eubacteria	Pseudomonadota	Bacteria	83410.0	757.0	84227.0	102422	3234	3917334.0	56497.0	3924132.0	22620.319107678744	21292.542325979863	13398.941536718765	21463.854936582153
GCA_006445035.1	35690	55.0	viral	Virus	Preplasmiviricota	Virus	723.0	0.0	723.0	807	25	34232.0	321.0	33102.0	22611.37573550014	21120.58892264548	0.0	21841.5805691499
GCF_005860785.2	9564008	70.0	bacteria	Eubacteria	Actinomycetota	Bacteria	143161.0	1143.0	149193.0	216237	6496	8077526.0	34777.0	8297772.0	22609.454111707142	17723.37223055673	32866.54973114415	17979.886649090866
GCA_027927605.1	235713	57.0	viral	Virus	Peploviricota	Virus	3220.0	522.0	2528.0	5329	137	201538.0	9516.0	185711.0	22608.0021042539	15977.13582550189	54854.98108448928	13612.548529704756
GCA_027927075.1	235910	57.0	viral	Virus	Peploviricota	Virus	3188.0	491.0	2432.0	5333	137	202380.0	9535.0	186415.0	22606.078589292527	15752.544717857496	51494.49396958573	13046.160448461766
GCA_027928615.1	235266	57.5	viral	Virus	Peploviricota	Virus	3316.0	484.0	2603.0	5317	138	203070.0	9517.0	187232.0	22599.950694107945	16329.34456098882	50856.362299043816	13902.538027687575
GCF_000828915.1	2623236	66.0	bacteria	Eubacteria	Pseudomonadota	Bacteria	43519.0	156.0	43677.0	59272	1673	2385969.0	13365.0	2397822.0	22594.993359347005	18239.54963371276	11672.278338945005	18215.28036693299
GCA_027927185.1	235865	57.5	viral	Virus	Peploviricota	Virus	3160.0	523.0	2483.0	5329	133	202803.0	9553.0	186941.0	22593.432683950567	15581.623546002771	54747.199832513346	13282.265527626365
GCF_011801225.1	3245347	73.0	bacteria	Eubacteria	Actinomycetota	Bacteria	46743.0	307.0	50054.0	73307	2189	2659945.0	14244.0	2895658.0	22588.339551980112	17572.919740821708	21552.93456894131	17285.88113651543
GCF_000632475.1	7391279	68.5	bacteria	Eubacteria	Pseudomonadota	Bacteria	120362.0	927.0	120647.0	166784	5049	6527568.0	46885.0	6543967.0	22564.9715022258	18439.02660225064	19771.78201983577	18436.37047680711
GCA_000632475.2	7391279	68.5	bacteria	Eubacteria	Pseudomonadota	Bacteria	116933.0	878.0	116055.0	166784	5049	6387470.0	46341.0	6341129.0	22564.9715022258	18306.62218374411	18946.50525452623	18301.945915309403
GCA_018398915.1	3196753	63.5	bacteria	Eubacteria	Synergistota	Bacteria	61016.0	254.0	61191.0	72102	2320	2792302.0	23414.0	2805850.0	22554.761034086776	21851.504600863373	10848.21047236696	21808.364666678546
GCA_001628815.1	3666014	61.0	bacteria	Eubacteria	Thermodesulfobacteriota	Bacteria	55342.0	161.0	72636.0	82681	2619	2561189.0	14076.0	3269420.0	22553.37813767214	21607.93287805	11437.908496732025	22216.78462846621
GCA_027928095.1	235462	57.5	viral	Virus	Peploviricota	Virus	3325.0	564.0	2568.0	5310	138	203542.0	9547.0	187667.0	22551.409569272324	16335.694844307316	59076.14957578297	13683.81228452525
GCA_027927405.1	235797	57.0	viral	Virus	Peploviricota	Virus	3259.0	512.0	2522.0	5317	135	203598.0	9541.0	187211.0	22549.05702786719	16007.033467912257	53663.138035845295	13471.430631747065
GCA_027927915.1	235534	57.5	viral	Virus	Peploviricota	Virus	2234.0	489.0	1581.0	5311	131	131815.0	9582.0	115511.0	22548.7615376124	16947.995296438192	51033.18722604884	13687.008163724666
GCA_027927645.1	235703	57.5	viral	Virus	Peploviricota	Virus	3156.0	522.0	2442.0	5314	144	204296.0	9554.0	188423.0	22545.32186692575	15448.173238829932	54636.80133975298	12960.201249316697
GCA_027927205.1	235857	57.0	viral	Virus	Peploviricota	Virus	3273.0	464.0	2655.0	5316	136	203530.0	9558.0	187652.0	22539.080883755836	16081.167395469956	48545.72086210504	14148.530258137404
GCA_023558355.1	4526465	65.0	bacteria	Eubacteria	Pseudomonadota	Bacteria	83340.0	169.0	83766.0	102019	3196	4031750.0	13410.0	4070437.0	22538.338416402203	20670.9245364916	12602.535421327368	20579.117180784273
GCF_023558335.1	4519927	65.0	bacteria	Eubacteria	Pseudomonadota	Bacteria	83257.0	169.0	83569.0	101846	3190	4043767.0	13410.0	4073439.0	22532.664797462436	20588.970630602602	12602.535421327368	20515.588916392266
GCF_029590475.1	4737988	61.0	bacteria	Eubacteria	Pseudomonadota	Bacteria	86559.0	846.0	86653.0	106755	3359	4137935.0	56290.0	4112174.0	22531.715994215265	20918.404953195255	15029.312488896783	21072.308710672263
GCA_027927065.1	235913	57.0	viral	Virus	Peploviricota	Virus	3403.0	522.0	2676.0	5313	135	203684.0	9547.0	187922.0	22521.014102656485	16707.252410596804	54676.861841416154	14239.950617809516
GCA_027927765.1	235636	57.0	viral	Virus	Peploviricota	Virus	3228.0	467.0	2595.0	5306	136	204386.0	9540.0	188543.0	22517.78166324331	15793.6453573141	48951.78197064989	13763.438578997893
GCA_028473625.1	5271617	69.0	bacteria	Eubacteria	Pseudomonadota	Bacteria	84040.0	19.0	84522.0	118704	3448	4688481.0	18531.0	4712019.0	22517.5690874356	17924.782034949058	1025.308941773245	17937.533783289073
GCA_027929365.1	234804	57.0	viral	Virus	Peploviricota	Virus	3308.0	515.0	2598.0	5284	144	203933.0	9537.0	188017.0	22503.875572818182	16221.013764324558	54000.20970955227	13817.899445262929
GCF_003030385.1	8386853	72.0	bacteria	Eubacteria	Actinomycetota	Bacteria	99582.0	321.0	100922.0	188715	4696	7233583.0	10975.0	7327765.0	22501.288623992812	13766.621603705937	29248.291571753987	13772.548655695153
GCA_027927115.1	235902	57.0	viral	Virus	Peploviricota	Virus	3272.0	483.0	2525.0	5308	135	202130.0	9530.0	185993.0	22500.869004925775	16187.602038292187	50682.056663168936	13575.77973364589
GCA_012273595.1	4573207	61.5	bacteria	Eubacteria	Pseudomonadota	Bacteria	79970.0	868.0	85191.0	102900	3234	3840142.0	56894.0	3961592.0	22500.621555070655	20824.750751404503	15256.441804056667	21504.233651521914
GCA_027927615.1	235713	57.0	viral	Virus	Peploviricota	Virus	3184.0	492.0	2538.0	5303	136	203864.0	9556.0	187999.0	22497.698472294698	15618.255307459875	51485.977396400165	13500.0718088926
GCA_027928675.1	235226	57.0	viral	Virus	Peploviricota	Virus	3253.0	468.0	2594.0	5289	136	203013.0	9559.0	187139.0	22484.7593378283	16023.604399718244	48959.09613976358	13861.35439432721
GCF_004011075.1	3032477	68.5	bacteria	Eubacteria	Actinomycetota	Bacteria	51391.0	389.0	51999.0	68171	2146	2598223.0	18900.0	2651344.0	22480.302406250732	19779.287613110962	20582.010582010582	19612.31737564043
GCA_027927415.1	235791	57.0	viral	Virus	Peploviricota	Virus	3238.0	538.0	2602.0	5300	136	202163.0	9548.0	186422.0	22477.533069540397	16016.778540088937	56346.878927524085	13957.580113935051
GCA_027926895.1	236112	57.5	viral	Virus	Peploviricota	Virus	3310.0	519.0	2561.0	5305	133	203673.0	9554.0	187811.0	22468.15070813851	16251.540459461981	54322.79673435211	13636.049006714196
GCF_008807075.1	2984853	67.5	bacteria	Eubacteria	Cyanobacteriota	Bacteria	55180.0	255.0	57062.0	67054	2128	2642253.0	13123.0	2718510.0	22464.757895949988	20883.692818212337	19431.532423988418	20990.174764852807
GCF_001562275.1	5366977	63.0	bacteria	Eubacteria	Bacteroidota	Bacteria	98717.0	142.0	99227.0	120565	3656	4622552.0	17737.0	4663888.0	22464.228931854934	21355.519635041423	8005.863449286802	21275.596669559818
GCA_027927785.1	235633	57.0	viral	Virus	Peploviricota	Virus	3114.0	541.0	2409.0	5293	131	202300.0	9540.0	186334.0	22462.89781142709	15392.980721700445	56708.59538784067	12928.397393927034
GCA_009734405.1	2887268	66.0	bacteria	Eubacteria	Actinomycetota	Bacteria	52210.0	760.0	51450.0	64854	2004	2635183.0	28205.0	2606985.0	22462.06448448845	19812.66576173268	26945.577025350118	19735.441515773968
GCF_018141525.1	3370274	76.0	bacteria	Eubacteria	Actinomycetota	Bacteria	58924.0	239.0	58882.0	75687	2354	3048640.0	8982.0	3053063.0	22457.224546134825	19327.96263251811	26608.77310175907	19286.20536163191
GCF_011756625.1	41594	68.5	viral	Virus	Uroviricota	Virus	666.0	0.0	666.0	934	30	38769.0	145.0	38624.0	22455.161802183007	17178.673682581444	0.0	17243.164871582438
GCA_027927735.1	235666	57.0	viral	Virus	Peploviricota	Virus	2133.0	509.0	1364.0	5291	136	141283.0	9531.0	124410.0	22451.265774443495	15097.357785437738	53404.67946700241	10963.748894783379
GCA_027928155.1	235435	57.0	viral	Virus	Peploviricota	Virus	3407.0	485.0	2731.0	5285	138	202841.0	9554.0	186437.0	22447.809374137236	16796.407038024856	50764.07787314214	14648.379881675848
GCF_025979885.1	4909707	61.5	bacteria	Eubacteria	Bacteroidota	Bacteria	86574.0	98.0	86537.0	110212	3343	4137436.0	17835.0	4129610.0	22447.775396780296	20924.553274056685	5494.813568825343	20955.247589966126
GCA_024362305.1	4324651	74.0	bacteria	Eubacteria	Actinomycetota	Bacteria	68592.0	521.0	69521.0	97057	2915	3829381.0	18971.0	3857928.0	22442.735841574267	17912.03330251025	27462.96979600443	18020.294831837193
GCA_027928465.1	235327	57.0	viral	Virus	Peploviricota	Virus	3098.0	469.0	2500.0	5280	129	202350.0	9533.0	186623.0	22436.864448193366	15310.106251544354	49197.52438896465	13395.990847859051
GCF_026625045.1	2720089	72.0	bacteria	Eubacteria	Actinomycetota	Bacteria	45781.0	323.0	45458.0	61019	1838	2493318.0	13866.0	2480485.0	22432.721870497622	18361.476554534962	23294.38915332468	18326.254744535847
GCA_013187165.1	35723	55.0	viral	Virus	Preplasmiviricota	Virus	743.0	0.0	743.0	801	25	32965.0	321.0	32339.0	22422.52890294768	22539.056575155468	0.0	22975.35483471969
GCA_027930245.1	226221	57.5	viral	Virus	Peploviricota	Virus	2611.0	582.0	1882.0	5072	123	175408.0	9968.0	159254.0	22420.553352694933	14885.295995621636	58386.83788121991	11817.59955793889
GCA_029236635.1	35920	55.0	viral	Virus	Preplasmiviricota	Virus	722.0	0.0	696.0	805	24	35125.0	315.0	32477.0	22410.913140311804	20555.160142348755	0.0	21430.55085137174
GCA_027926925.1	236053	57.0	viral	Virus	Peploviricota	Virus	3189.0	491.0	2433.0	5289	136	201470.0	9528.0	185512.0	22405.985096567296	15828.659353749938	51532.32577665827	13115.054551727111
GCA_027927045.1	235930	57.0	viral	Virus	Peploviricota	Virus	3145.0	484.0	2494.0	5284	133	203904.0	9541.0	188192.0	22396.473530284406	15423.92498430634	50728.435174510014	13252.42305730318
GCA_000848265.1	5894	55.0	viral	Virus	Artverviricota	Virus	132.0	132.0	96.0	132	4	5002.0	5002.0	2946.0	22395.656599932136	26389.44422231108	26389.44422231108	32586.558044806516
GCF_016728865.1	4482183	61.5	bacteria	Eubacteria	Pseudomonadota	Bacteria	81961.0	542.0	82207.0	100375	3183	3832516.0	54181.0	3866129.0	22394.221744181352	21385.690235865943	10003.506764363892	21263.387745209744
GCA_027927545.1	235726	57.0	viral	Virus	Peploviricota	Virus	3183.0	484.0	2570.0	5278	142	203495.0	9543.0	187648.0	22390.402416364763	15641.661957296246	50717.80362569422	13695.856070941338
GCA_027929595.1	234598	57.0	viral	Virus	Peploviricota	Virus	3271.0	522.0	2529.0	5252	135	203354.0	9544.0	187487.0	22387.232627729136	16085.250351603607	54694.0486169321	13488.93523284281
GCA_027928035.1	235492	57.0	viral	Virus	Peploviricota	Virus	3150.0	462.0	2534.0	5271	138	204131.0	9542.0	188270.0	22382.925959268257	15431.267176470012	48417.52253196395	13459.393424337388
GCF_020097495.1	2881836	68.5	bacteria	Eubacteria	Actinomycetota	Bacteria	43458.0	437.0	43654.0	64493	1962	2554217.0	23759.0	2557645.0	22379.136078527717	17014.216098318975	18393.030009680544	17068.04501797552
GCF_017569205.1	3430973	70.5	bacteria	Eubacteria	Actinomycetota	Bacteria	62743.0	425.0	63233.0	76714	2401	3104472.0	13782.0	3148219.0	22359.254940216666	20210.52211132843	30837.324045856916	20085.324432639532
GCF_000418365.1	2751233	67.0	bacteria	Eubacteria	Actinomycetota	Bacteria	44274.0	566.0	44117.0	61490	1866	2470188.0	28915.0	2464737.0	22349.979082106096	17923.33215123707	19574.615251599516	17899.27282302331
GCA_027928235.1	235416	57.0	viral	Virus	Peploviricota	Virus	3098.0	466.0	2478.0	5261	138	203616.0	9540.0	187766.0	22347.673904917254	15214.914348577715	48846.96016771488	13197.27746237338
GCA_030516985.1	4480815	61.0	bacteria	Eubacteria	Pseudomonadota	Bacteria	79386.0	846.0	81563.0	100110	3178	3841477.0	56342.0	3882438.0	22341.917709166748	20665.488821096675	15015.441411380498	21008.1912447797
GCF_016598815.1	4532165	61.0	bacteria	Eubacteria	Pseudomonadota	Bacteria	82136.0	552.0	83258.0	101237	3213	3843620.0	40525.0	3921159.0	22337.447996707975	21369.438185876857	13621.221468229487	21233.007893839553
GCA_027929535.1	234685	57.0	viral	Virus	Peploviricota	Virus	3344.0	563.0	2613.0	5242	141	203235.0	9541.0	187493.0	22336.323156571572	16453.858833370236	59008.48967613457	13936.520296757746
GCA_027929015.1	235101	57.0	viral	Virus	Peploviricota	Virus	3072.0	439.0	2479.0	5250	137	202894.0	9541.0	187043.0	22330.828027103245	15140.91101757568	46011.948433078294	13253.636864250468
GCA_026651405.1	4599369	61.0	bacteria	Eubacteria	Pseudomonadota	Bacteria	83420.0	846.0	84039.0	102691	3242	3965733.0	55299.0	3988697.0	22327.193143233344	21035.203328111096	15298.64916182933	21069.286536430318
GCF_009730475.1	2821525	69.0	bacteria	Eubacteria	Actinomycetota	Bacteria	39294.0	416.0	39359.0	62995	1891	2459013.0	23224.0	2477741.0	22326.57871186681	15979.582051823232	17912.50430589046	15885.033988621088
GCA_027927225.1	235849	57.0	viral	Virus	Peploviricota	Virus	3183.0	484.0	2570.0	5265	142	203495.0	9543.0	187648.0	22323.605357665285	15641.661957296246	50717.80362569422	13695.856070941338
GCA_027926605.1	238311	57.0	viral	Virus	Peploviricota	Virus	3187.0	645.0	2337.0	5318	142	197922.0	9922.0	181695.0	22315.37780463344	16102.30292741585	65007.05502922797	12862.214150086684
GCA_018388445.1	4076825	74.5	bacteria	Eubacteria	Actinomycetota	Bacteria	68351.0	373.0	68731.0	90963	2785	3646473.0	18513.0	3667029.0	22312.216001422676	18744.41412290726	20148.004105223354	18742.966035992624
GCA_027929045.1	235079	57.0	viral	Virus	Peploviricota	Virus	3195.0	480.0	2586.0	5244	131	203648.0	9544.0	187229.0	22307.39453545404	15688.835637963544	50293.37803855825	13811.962890364206
GCA_026651305.1	4602615	61.0	bacteria	Eubacteria	Pseudomonadota	Bacteria	83422.0	846.0	83987.0	102658	3241	3975823.0	55981.0	3992753.0	22304.27702512593	20982.322402179376	15112.270234543863	21034.859907437298
GCA_031344935.1	4675189	61.0	bacteria	Eubacteria	Pseudomonadota	Bacteria	85385.0	846.0	85284.0	104271	3307	4062308.0	56594.0	4052701.0	22303.05555561497	21018.839536539326	14948.581121673675	21043.743419512073
GCF_023921525.1	4573307	61.0	bacteria	Eubacteria	Pseudomonadota	Bacteria	83699.0	768.0	83870.0	101960	3220	3972228.0	56665.0	3968475.0	22294.58901403295	21071.046274282344	13553.339804111885	21134.06283270022
GCA_027928165.1	235432	57.0	viral	Virus	Peploviricota	Virus	3137.0	466.0	2478.0	5248	136	203371.0	9535.0	187520.0	22290.937510618776	15425.011432308442	48872.574724698476	13214.590443686006
GCA_026651325.1	4611910	61.0	bacteria	Eubacteria	Pseudomonadota	Bacteria	83634.0	846.0	84199.0	102787	3245	3986369.0	55920.0	3999964.0	22287.295285467408	20979.99457651813	15128.755364806868	21049.939449455047
GCA_027926795.1	236269	57.5	viral	Virus	Peploviricota	Virus	3390.0	706.0	2549.0	5264	137	202854.0	15695.0	184919.0	22279.689675750946	16711.526516608003	44982.478496336415	13784.413716275776
GCF_013184985.2	2701426	68.5	bacteria	Eubacteria	Actinomycetota	Bacteria	47119.0	1214.0	46031.0	60117	1878	2395947.0	19175.0	2385509.0	22253.802251107376	19666.12784005656	63311.6036505867	19296.09152595945
GCF_023650955.1	2705963	53.0	bacteria	Eubacteria	Cyanobacteriota	Bacteria	57400.0	90.0	57632.0	60202	1848	2442451.0	10871.0	2460089.0	22247.902133177726	23500.98323364522	8278.907184251679	23426.79472165438
GCA_014158455.1	4860108	61.5	bacteria	Eubacteria	Pseudomonadota	Bacteria	90261.0	819.0	89442.0	108106	3435	4258037.0	54860.0	4203198.0	22243.538620952455	21197.796073636746	14928.909952606635	21279.511457704346
GCA_027927985.1	235508	57.0	viral	Virus	Peploviricota	Virus	3072.0	501.0	2403.0	5238	131	203952.0	9537.0	188225.0	22241.28267404929	15062.367615909625	52532.24284366153	12766.635675388497
GCA_027929325.1	234832	57.0	viral	Virus	Peploviricota	Virus	3261.0	522.0	2544.0	5222	134	203926.0	9543.0	188183.0	22237.173809361586	15991.094808901269	54699.77994341402	13518.755679312158
GCA_027928315.1	235392	57.0	viral	Virus	Peploviricota	Virus	3097.0	466.0	2477.0	5234	138	202936.0	9544.0	187082.0	22235.25013594345	15260.968975440534	48826.48784576697	13240.1834489689
GCF_019046925.1	4922539	60.5	bacteria	Eubacteria	Pseudomonadota	Bacteria	87526.0	872.0	88254.0	109415	3457	4218591.0	56872.0	4226237.0	22227.35056035107	20747.68566092328	15332.676888451258	20882.406736773162
GCF_000015045.1	4241119	58.0	bacteria	Eubacteria	Thermodesulfobacteriota	Bacteria	78899.0	265.0	78863.0	94267	2907	3743842.0	23663.0	3736236.0	22226.916999971	21074.34020986997	11198.91814224739	21107.606692939095
GCA_027927035.1	235937	57.0	viral	Virus	Peploviricota	Virus	3304.0	531.0	2619.0	5244	136	203304.0	9563.0	187424.0	22226.272267596858	16251.524810136545	55526.5084178605	13973.663991804677
GCA_027927195.1	235861	57.0	viral	Virus	Peploviricota	Virus	3124.0	495.0	2476.0	5242	130	202083.0	9537.0	186254.0	22224.95452830269	15458.994571537438	51903.114186851206	13293.674229815198
GCF_016925615.1	5699854	70.0	bacteria	Eubacteria	Actinomycetota	Bacteria	106588.0	491.0	106736.0	126667	3728	5107834.0	14105.0	5151748.0	22222.84991861195	20867.55364406909	34810.3509393832	20718.40470457794
GCA_027928695.1	235221	57.0	viral	Virus	Peploviricota	Virus	3083.0	516.0	2401.0	5226	135	202485.0	9534.0	186770.0	22217.40405831112	15225.81919648369	54122.08936438012	12855.383626920811
GCA_027928355.1	235362	57.0	viral	Virus	Peploviricota	Virus	3291.0	488.0	2612.0	5226	137	203577.0	9547.0	187709.0	22204.094118846715	16165.873355045018	51115.53367550016	13915.155906216538
GCA_027927335.1	235826	57.0	viral	Virus	Peploviricota	Virus	3194.0	491.0	2574.0	5234	134	202865.0	9553.0	187115.0	22194.3297176732	15744.460601878098	51397.466764367215	13756.24615877936
GCA_027928925.1	235142	57.0	viral	Virus	Peploviricota	Virus	3288.0	490.0	2645.0	5218	139	203462.0	9556.0	187600.0	22190.846382186082	16160.265799018984	51276.68480535789	14099.147121535181
GCF_001548395.1	5480261	55.5	bacteria	Eubacteria	Cyanobacteriota	Bacteria	87578.0	51.0	88821.0	121607	3495	4392069.0	13523.0	4452651.0	22190.001534598443	19940.032818245796	3771.3525105376025	19947.891716642513
GCA_027928015.1	235508	57.0	viral	Virus	Peploviricota	Virus	3188.0	491.0	2432.0	5225	134	201695.0	9529.0	185737.0	22186.082850688723	15806.0437789732	51526.91782978277	13093.783144984574
GCA_017654485.1	4833053	68.5	bacteria	Eubacteria	Pseudomonadota	Bacteria	87402.0	576.0	87752.0	107187	3345	4285196.0	26937.0	4325341.0	22177.907008261653	20396.266588506103	21383.227530905446	20287.880192567478
GCA_003991705.1	178531	50.5	viral	Virus	Uroviricota	Virus	3322.0	0.0	3322.0	3958	127	159402.0	329.0	159073.0	22169.81924707754	20840.390961217552	0.0	20883.493741866943
GCF_001792815.1	3508491	70.0	bacteria	Eubacteria	Actinomycetota	Bacteria	56857.0	371.0	56763.0	77768	2375	3157131.0	18672.0	3159271.0	22165.65469314301	18009.07216076875	19869.323050556985	17967.119629813333
GCA_017654425.1	41557	68.5	viral	Virus	Uroviricota	Virus	637.0	0.0	637.0	921	29	38670.0	145.0	38525.0	22162.331255865436	16472.71786914921	0.0	16534.71771576898
GCA_027929745.1	233965	57.0	viral	Virus	Peploviricota	Virus	2260.0	457.0	1578.0	5184	132	135964.0	9544.0	117095.0	22157.1602590131	16622.04701244447	47883.48700754401	13476.237243264017
GCF_029277405.1	3912233	66.0	bacteria	Eubacteria	Pseudomonadota	Bacteria	64965.0	558.0	65136.0	86628	2655	3504444.0	22943.0	3515966.0	22142.852943574682	18537.89074672045	24321.143703961992	18525.77641535783
GCF_012530535.1	2620736	72.0	bacteria	Eubacteria	Actinomycetota	Bacteria	44092.0	305.0	43947.0	58022	1716	2387093.0	13892.0	2390001.0	22139.582163178588	18471.002177125065	21955.0820616182	18387.858415122002
GCA_027928915.1	235143	57.0	viral	Virus	Peploviricota	Virus	3423.0	529.0	2642.0	5205	140	202536.0	9566.0	188416.0	22135.466503361786	16900.699134968596	55300.020907380305	14022.163722826086
GCA_027928845.1	235164	57.5	viral	Virus	Peploviricota	Virus	3322.0	520.0	2611.0	5205	137	201273.0	9530.0	185423.0	22133.48981987039	16504.94601859166	54564.53305351522	14081.316773000113
GCA_027927365.1	235810	57.0	viral	Virus	Peploviricota	Virus	3169.0	487.0	2524.0	5217	130	203365.0	9542.0	187498.0	22123.743691955387	15582.81906916136	51037.51833997065	13461.476922420507
GCA_027927515.1	235742	57.0	viral	Virus	Peploviricota	Virus	3229.0	488.0	2612.0	5214	127	204258.0	9540.0	188513.0	22117.399529994655	15808.43834758002	51153.03983228511	13855.8083527396
GCA_027928715.1	235220	57.5	viral	Virus	Peploviricota	Virus	3086.0	485.0	2473.0	5202	136	203873.0	9539.0	188135.0	22115.46637190715	15136.874426726443	50843.9039731628	13144.816222393494
GCA_027929255.1	234917	57.0	viral	Virus	Peploviricota	Virus	3410.0	485.0	2734.0	5194	135	204218.0	9555.0	187805.0	22109.936701047605	16697.842501640403	50758.765044479325	14557.652884640984
GCA_009834265.1	3597743	72.0	bacteria	Eubacteria	Actinomycetota	Bacteria	53306.0	346.0	53502.0	79535	2396	3206527.0	13796.0	3219175.0	22106.9153633264	16624.216792810414	25079.733256016236	16619.78612532714
GCA_027928025.1	235498	57.0	viral	Virus	Peploviricota	Virus	3217.0	493.0	2569.0	5202	139	201608.0	9544.0	185741.0	22089.359569932654	15956.708067140193	51655.49036043588	13831.087374354613
GCA_027927775.1	235634	57.0	viral	Virus	Peploviricota	Virus	3228.0	491.0	2455.0	5205	130	204009.0	9543.0	187784.0	22089.341945559638	15822.831345675924	51451.3255789584	13073.531291270821
GCA_027928765.1	235195	57.5	viral	Virus	Peploviricota	Virus	3122.0	498.0	2466.0	5195	136	203500.0	9544.0	187628.0	22088.0545929973	15341.523341523342	52179.379715004194	13143.027693094848
GCF_018223685.1	8298813	68.0	bacteria	Eubacteria	Actinomycetota	Bacteria	141399.0	423.0	145950.0	183295	5401	7056309.0	24845.0	7271185.0	22086.893631655515	20038.66327282436	17025.558462467296	20072.38159942293
GCA_027927635.1	235705	57.5	viral	Virus	Peploviricota	Virus	3205.0	478.0	2499.0	5205	135	202700.0	9528.0	186863.0	22082.688105895082	15811.544153922052	50167.9261125105	13373.434013154021
GCA_003294855.2	4713384	61.0	bacteria	Eubacteria	Pseudomonadota	Bacteria	81293.0	871.0	85041.0	104072	3299	3984397.0	56680.0	4081797.0	22080.10210922768	20402.836363946666	15366.97247706422	20834.206110690953
GCA_027927435.1	235775	57.0	viral	Virus	Peploviricota	Virus	3141.0	468.0	2515.0	5203	141	202627.0	9564.0	186761.0	22067.649241861945	15501.38925217271	48933.50062735257	13466.408939767938
GCA_027928205.1	235425	57.0	viral	Virus	Peploviricota	Virus	3104.0	466.0	2484.0	5194	138	202919.0	9536.0	187079.0	22062.22788573856	15296.74402101331	48867.449664429536	13277.813116383986
GCF_013177455.1	4391338	73.0	bacteria	Eubacteria	Actinomycetota	Bacteria	75338.0	390.0	74948.0	96868	2946	4042155.0	18773.0	4028436.0	22058.880459668555	18638.07795594182	20774.51659297928	18604.738911081124
GCA_027926725.1	236375	57.0	viral	Virus	Peploviricota	Virus	3133.0	519.0	2456.0	5214	135	204115.0	9535.0	188396.0	22058.170280274986	15349.190407368395	54431.043523859465	13036.370198942652
GCF_013128195.2	9857393	67.0	bacteria	Eubacteria	Planctomycetota	Bacteria	159757.0	90.0	160471.0	217313	6649	8199608.0	17797.0	8227063.0	22045.686927567967	19483.49238158702	5057.032084059111	19505.25965341459
GCA_000092865.1	4123179	74.0	bacteria	Eubacteria	Actinomycetota	Bacteria	65710.0	303.0	65407.0	90870	2667	3725631.0	13720.0	3711911.0	22038.820046376837	17637.28077203566	22084.54810495627	17620.84274111098
GCA_027929165.1	235006	57.0	viral	Virus	Peploviricota	Virus	3202.0	455.0	2594.0	5179	134	203795.0	9560.0	187922.0	22037.735206760677	15711.867317647635	47594.14225941423	13803.599365694277
GCF_002999155.1	3679573	70.5	bacteria	Eubacteria	Actinomycetota	Bacteria	61877.0	549.0	61839.0	81080	2499	3279911.0	23744.0	3293672.0	22035.165493387412	18865.450922296368	23121.630727762804	18775.093573373426
GCA_027927925.1	235516	57.5	viral	Virus	Peploviricota	Virus	3243.0	502.0	2558.0	5189	136	202813.0	9545.0	186944.0	22032.47337760492	15990.099253992596	52592.980618124675	13683.242040397125
GCF_008274945.1	7100241	68.0	bacteria	Eubacteria	Pseudomonadota	Bacteria	110979.0	283.0	111162.0	156345	4711	6267257.0	12923.0	6314420.0	22019.67510680271	17707.746786193704	21898.93987464211	17604.46723531219
GCA_027927845.1	235616	57.0	viral	Virus	Peploviricota	Virus	3110.0	485.0	2472.0	5188	134	203856.0	9540.0	188006.0	22018.878174657068	15255.866886429636	50838.57442348008	13148.516536706276
GCA_006542375.1	1945529	61.5	bacteria	Eubacteria	Pseudomonadota	Bacteria	36079.0	72.0	36520.0	42835	1339	1694389.0	8870.0	1700297.0	22017.148035315844	21293.22133229146	8117.249154453212	21478.600503323833
GCF_003351765.1	3918911	72.0	bacteria	Eubacteria	Actinomycetota	Bacteria	70941.0	379.0	70870.0	86264	2744	3552320.0	14012.0	3566545.0	22012.237583349048	19970.329249617153	27048.24436197545	19870.77129266559
GCA_027927575.1	235720	57.0	viral	Virus	Peploviricota	Virus	3133.0	534.0	2434.0	5188	126	203000.0	9549.0	186884.0	22009.16341422026	15433.497536945813	55922.086082312286	13024.121915198732
GCF_011038655.2	2607882	61.0	bacteria	Eubacteria	Actinomycetota	Bacteria	41662.0	375.0	41481.0	57376	1720	2295847.0	23760.0	2290887.0	22000.995443812255	18146.67963501052	15782.828282828285	18106.960317117344
GCA_027928325.1	235385	57.0	viral	Virus	Peploviricota	Virus	3212.0	529.0	2554.0	5178	131	204112.0	9550.0	188384.0	21998.003271236485	15736.458414987852	55392.67015706807	13557.414642432479
GCA_027928515.1	235314	57.0	viral	Virus	Peploviricota	Virus	3244.0	512.0	2545.0	5176	130	204160.0	9557.0	188219.0	21996.141326057947	15889.49843260188	53573.29705974678	13521.482953368151
GCA_027926945.1	236032	57.5	viral	Virus	Peploviricota	Virus	3133.0	484.0	2492.0	5191	134	202943.0	9557.0	187058.0	21992.780639913235	15437.832297738772	50643.50737679188	13322.071229244406
GCF_000849265.1	11550	48.5	viral	Virus	Negarnaviricota	Virus	254.0	254.0	181.0	254	7	11443.0	11443.0	10293.0	21991.341991341993	22196.976317399283	22196.976317399283	17584.766346060427
GCF_019095295.1	41471	66.5	viral	Virus	Uroviricota	Virus	758.0	39.0	719.0	912	30	39042.0	218.0	38824.0	21991.27100865665	19414.988986219967	178899.08256880735	18519.47249124253
GCF_030562925.1	8123106	68.0	bacteria	Eubacteria	Actinomycetota	Bacteria	137917.0	423.0	142092.0	178520	5261	6933887.0	24626.0	7136328.0	21976.815272384727	19890.286645859676	17176.96743279461	19911.08032029918
GCF_000478825.2	3738889	47.5	bacteria	Eubacteria	Cyanobacteriota	Bacteria	73919.0	93.0	74100.0	82157	2573	3216185.0	13277.0	3234114.0	21973.639763041912	22983.441561974825	7004.594411388115	22911.993825820613
GCF_030064675.1	9170171	71.5	bacteria	Eubacteria	Actinomycetota	Bacteria	157565.0	662.0	158177.0	201500	5803	8330705.0	23583.0	8348571.0	21973.417943896573	18913.765401607667	28071.068142305896	18946.59577070136
GCF_008274965.1	7441087	68.0	bacteria	Eubacteria	Pseudomonadota	Bacteria	115897.0	502.0	115752.0	163498	4926	6585244.0	20554.0	6616840.0	21972.327430118745	17599.49973000241	24423.469884207454	17493.54676854813
GCA_001865855.1	8304518	68.0	bacteria	Eubacteria	Actinomycetota	Bacteria	150336.0	426.0	149910.0	182418	5374	7349002.0	23944.0	7325058.0	21966.115312171038	20456.65520297858	17791.513531573673	20465.36696364725
GCA_027928895.1	235150	57.0	viral	Virus	Peploviricota	Virus	3063.0	427.0	2479.0	5164	132	202315.0	9549.0	186446.0	21960.45077610036	15139.75730914663	44716.72426432087	13296.075002949916
GCA_027928455.1	235329	57.0	viral	Virus	Peploviricota	Virus	3100.0	556.0	2390.0	5166	133	202081.0	9549.0	186218.0	21952.245579592825	15340.383311642363	58225.99225049743	12834.419873481618
GCA_027926715.1	236379	57.5	viral	Virus	Peploviricota	Virus	3132.0	491.0	2487.0	5189	132	203560.0	9553.0	187582.0	21952.034656208885	15386.126940459815	51397.466764367215	13258.201746436225
GCA_027930075.1	229813	57.5	viral	Virus	Peploviricota	Virus	2742.0	563.0	2071.0	5044	129	187296.0	9878.0	171723.0	21948.27968826829	14639.928241927217	56995.34318687993	12060.120077100913
GCA_027929225.1	234949	57.0	viral	Virus	Peploviricota	Virus	3231.0	497.0	2541.0	5156	136	203867.0	9549.0	188000.0	21945.188104652498	15848.567938901342	52047.33479945544	13515.95744680851
GCA_003109445.1	9525	44.5	viral	Virus	Artverviricota	Virus	179.0	0.0	117.0	209	6	8803.0	529.0	6049.0	21942.257217847768	20333.977053277293	0.0	19342.040006612664
GCF_002356035.1	8121733	68.0	bacteria	Eubacteria	Actinomycetota	Bacteria	136118.0	423.0	140946.0	178135	5257	6920226.0	24626.0	7129816.0	21933.126833891238	19669.588825567258	17176.96743279461	19768.532596072608
GCA_007179295.1	4684096	61.0	bacteria	Eubacteria	Pseudomonadota	Bacteria	81456.0	847.0	83217.0	102703	3249	3968492.0	56804.0	4063110.0	21925.895626391943	20525.68078756364	14910.921766072812	20481.109298050014
GCF_016861425.1	4928144	61.0	bacteria	Eubacteria	Pseudomonadota	Bacteria	86140.0	846.0	87031.0	108031	3427	4252629.0	56628.0	4264208.0	21921.23444444805	20255.705353088644	14939.60584869676	20409.65168678451
GCA_027926655.1	237120	57.5	viral	Virus	Peploviricota	Virus	3160.0	506.0	2462.0	5197	138	203352.0	9547.0	187037.0	21917.172739541158	15539.557024273181	53000.942704514506	13163.170923400183
GCA_027926865.1	236168	57.0	viral	Virus	Peploviricota	Virus	3049.0	507.0	2388.0	5175	131	201842.0	9548.0	185969.0	21912.367467226723	15105.874892242447	53100.12568077084	12840.849819055864
GCA_003102375.1	9636	44.5	viral	Virus	Artverviricota	Virus	26.0	49.0	163.0	211	6	3081.0	733.0	8734.0	21897.052718970524	8438.818565400843	66848.56753069577	18662.697504007327
GCF_001315015.1	6587527	68.0	bacteria	Eubacteria	Pseudomonadota	Bacteria	103185.0	1164.0	102376.0	144190	4341	5823005.0	51610.0	5809063.0	21888.33533433715	17720.232079484733	22553.768649486534	17623.49625060014
GCA_027927555.1	235723	57.0	viral	Virus	Peploviricota	Virus	3153.0	528.0	2460.0	5158	126	203513.0	9544.0	187769.0	21881.61528573792	15492.867777488416	55322.71584241409	13101.204139128396
GCA_014824745.1	59253	58.0	viral	Virus	Uroviricota	Virus	964.0	0.0	964.0	1296	39	55009.0	83.0	54926.0	21872.310262771505	17524.405097347706	0.0	17550.886647489348
GCF_000340785.1	3949306	47.0	bacteria	Eubacteria	Cyanobacteriota	Bacteria	76507.0	32.0	76812.0	86361	2721	3407675.0	13200.0	3430504.0	21867.38632053328	22451.37813905375	2424.242424242424	22390.879007865897
GCF_000846685.1	34214	51.0	viral	Virus	Preplasmiviricota	Virus	574.0	0.0	542.0	748	18	33480.0	171.0	32062.0	21862.395510609695	17144.563918757467	0.0	16904.747052585615
GCF_000009725.1	3947019	47.0	bacteria	Eubacteria	Cyanobacteriota	Bacteria	76604.0	32.0	76883.0	86277	2718	3410901.0	13200.0	3431776.0	21858.77493875758	22458.582057937183	2424.242424242424	22403.26874481318
GCA_027927255.1	235843	57.0	viral	Virus	Peploviricota	Virus	3031.0	494.0	2352.0	5155	127	203074.0	9539.0	187337.0	21857.76130731037	14925.593625968859	51787.39909843799	12554.914405589927
GCA_027927005.1	235964	57.0	viral	Virus	Peploviricota	Virus	3116.0	518.0	2445.0	5155	127	203079.0	9508.0	187274.0	21846.552863996203	15343.782468891417	54480.437526293645	13055.736514412038
GCF_018845095.1	3947544	47.0	bacteria	Eubacteria	Cyanobacteriota	Bacteria	76516.0	32.0	76766.0	86240	2717	3406567.0	13200.0	3428111.0	21846.494934571976	22461.322498574078	2424.242424242424	22393.090538783606
GCF_014169235.1	4899778	61.0	bacteria	Eubacteria	Pseudomonadota	Bacteria	86808.0	846.0	86909.0	107009	3383	4232419.0	56229.0	4245463.0	21839.56089439154	20510.25666409682	15045.617030358	20471.029897092496
GCF_003015225.1	3950993	47.0	bacteria	Eubacteria	Cyanobacteriota	Bacteria	76520.0	32.0	76827.0	86285	2719	3404589.0	13200.0	3430161.0	21838.813685572208	22475.546974979945	2424.242424242424	22397.49096325216
GCA_006443975.1	35122	57.0	viral	Virus	Preplasmiviricota	Virus	716.0	0.0	716.0	767	24	33524.0	163.0	32700.0	21838.164113660954	21357.83319412958	0.0	21896.024464831804
GCF_020640975.1	4607215	61.0	bacteria	Eubacteria	Pseudomonadota	Bacteria	82049.0	846.0	82758.0	100609	3193	3960848.0	56000.0	3984180.0	21837.27045514481	20715.008503229612	15107.142857142857	20771.651883198047
GCA_003192205.1	9892	44.5	viral	Virus	Artverviricota	Virus	136.0	0.0	136.0	216	6	8813.0	529.0	8807.0	21835.826930853214	15431.748553273574	0.0	15442.261837174974
GCA_027927345.1	235815	57.0	viral	Virus	Peploviricota	Virus	3292.0	491.0	2609.0	5149	131	203683.0	9538.0	187819.0	21834.91296143163	16162.369957237473	51478.29733696792	13891.033388528318
GCA_027927995.1	235508	57.5	viral	Virus	Peploviricota	Virus	2940.0	113.0	2670.0	5142	136	199021.0	4737.0	188081.0	21833.653209232805	14772.310459700233	23854.76039687566	14196.011293006737
GCF_020492985.1	41003	66.0	viral	Virus	Uroviricota	Virus	746.0	38.0	708.0	895	29	38118.0	218.0	37900.0	21827.67114601371	19570.806443150217	174311.9266055046	18680.738786279682
GCA_006965205.1	55957	70.0	viral	Virus	Uroviricota	Virus	1066.0	0.0	1066.0	1221	37	53708.0	74.0	53634.0	21820.32632199725	19848.06732702763	0.0	19875.452138568817
GCA_027927655.1	235703	57.0	viral	Virus	Peploviricota	Virus	3041.0	486.0	2461.0	5143	132	203697.0	9536.0	187850.0	21819.83258592381	14929.036755573228	50964.76510067114	13100.878360393932
GCF_020181575.1	4682417	61.0	bacteria	Eubacteria	Pseudomonadota	Bacteria	84046.0	846.0	84003.0	102146	3235	4082277.0	56253.0	4064691.0	21814.802056288452	20588.01987224287	15039.197909444829	20666.51560967365
GCA_027927495.1	235744	57.0	viral	Virus	Peploviricota	Virus	3146.0	497.0	2496.0	5142	134	203082.0	9541.0	187223.0	21811.795846341793	15491.27938468205	52090.97578870139	13331.695357942133
GCA_027927155.1	235882	57.5	viral	Virus	Peploviricota	Virus	3407.0	708.0	2580.0	5145	139	202882.0	14446.0	186218.0	21811.753334294266	16793.01268717777	49010.1066039042	13854.729403172625
GCA_027929525.1	234696	57.0	viral	Virus	Peploviricota	Virus	3368.0	450.0	2713.0	5116	137	204012.0	9426.0	188389.0	21798.41156219109	16508.832813756053	47740.29280712921	14401.053140045331
GCF_024347695.1	4687290	61.0	bacteria	Eubacteria	Pseudomonadota	Bacteria	82118.0	768.0	83416.0	102161	3228	4025119.0	56451.0	4070087.0	21795.32309714142	20401.384406274698	13604.719136950629	20494.893598097533
GCA_027927485.1	235745	57.0	viral	Virus	Peploviricota	Virus	3132.0	522.0	2456.0	5137	129	203705.0	9540.0	187859.0	21790.49396593777	15375.17488525073	54716.981132075474	13073.635013494162
GCA_027928995.1	235112	57.0	viral	Virus	Peploviricota	Virus	3259.0	513.0	2592.0	5123	128	202114.0	9527.0	186269.0	21789.615162135495	16124.563365229526	53846.96126797523	13915.358970091642
GCA_027928705.1	235221	57.0	viral	Virus	Peploviricota	Virus	3226.0	529.0	2568.0	5125	131	202759.0	9553.0	187028.0	21788.020627409966	15910.51445311922	55375.274782790744	13730.5644074684
GCA_027928755.1	235199	57.0	viral	Virus	Peploviricota	Virus	3237.0	497.0	2572.0	5124	136	204114.0	9543.0	188366.0	21785.806912444354	15858.784796731237	52080.05868175626	13654.268817090133
GCA_027928075.1	235472	57.5	viral	Virus	Peploviricota	Virus	3205.0	492.0	2585.0	5127	134	204148.0	9528.0	188416.0	21773.289393218725	15699.394556890098	51637.27959697733	13719.64164402174
GCF_014168635.1	4979818	60.5	bacteria	Eubacteria	Pseudomonadota	Bacteria	87818.0	768.0	87919.0	108418	3426	4301913.0	56718.0	4309044.0	21771.47839539517	20413.70897086947	13540.674918015444	20403.36557250286
GCF_003641245.1	2738835	69.0	bacteria	Eubacteria	Actinomycetota	Bacteria	37018.0	467.0	36913.0	59602	1798	2403526.0	23608.0	2412306.0	21761.807483838933	15401.539238601954	19781.43002372077	15301.955887851707
GCA_027928055.1	235483	57.0	viral	Virus	Peploviricota	Virus	3171.0	497.0	2520.0	5124	130	204305.0	9547.0	188360.0	21759.532535257324	15520.912361420425	52058.23819000733	13378.636653217243
GCA_027929575.1	234640	57.0	viral	Virus	Peploviricota	Virus	2058.0	492.0	1402.0	5105	129	121231.0	9317.0	103314.0	21756.733719740878	16975.856010426374	52806.69743479661	13570.280891263526
GCF_009739595.2	3064293	73.0	bacteria	Eubacteria	Actinomycetota	Bacteria	47917.0	380.0	47730.0	66667	2000	2787712.0	13812.0	2789262.0	21756.078808390714	17188.64789476101	27512.30813785114	17112.05329581803
GCA_027929055.1	235079	57.0	viral	Virus	Peploviricota	Virus	3111.0	523.0	2459.0	5114	131	204081.0	9553.0	188344.0	21754.388950097626	15243.947256236495	54747.199832513346	13055.897719067238
GCF_024218755.1	4792334	61.0	bacteria	Eubacteria	Pseudomonadota	Bacteria	84441.0	846.0	84938.0	104248	3306	4116589.0	56511.0	4135601.0	21753.074806555636	20512.370800194047	14970.536709667143	20538.24824977071
GCA_020881835.1	3095448	73.0	bacteria	Eubacteria	Actinomycetota	Bacteria	45392.0	453.0	45746.0	67308	1959	2789425.0	13886.0	2816138.0	21744.186948060506	16272.887781532037	32622.785539392193	16244.232349409012
GCF_003096075.1	3911842	70.5	bacteria	Eubacteria	Actinomycetota	Bacteria	64437.0	548.0	64624.0	85047	2641	3441630.0	23656.0	3473374.0	21740.90875858483	18722.814480347974	23165.370307744335	18605.540319009702
GCA_019973835.2	5009948	61.0	bacteria	Eubacteria	Pseudomonadota	Bacteria	89489.0	820.0	88669.0	108909	3457	4380061.0	55284.0	4324917.0	21738.548982943536	20430.99399757218	14832.501266189132	20501.896336970167
GCF_019973835.1	5009948	61.0	bacteria	Eubacteria	Pseudomonadota	Bacteria	88320.0	847.0	88313.0	108909	3457	4322498.0	56067.0	4337425.0	21738.548982943536	20432.629465646947	15106.925642534825	20360.69787950224
GCA_003034755.1	42655	66.0	viral	Virus	Uroviricota	Virus	707.0	1.0	706.0	927	29	40504.0	72.0	40432.0	21732.50498183097	17455.06616630456	13888.888888888889	17461.416699643847
GCF_023539135.1	3065216	72.5	bacteria	Eubacteria	Actinomycetota	Bacteria	48030.0	346.0	47930.0	66614	2000	2784091.0	13812.0	2788268.0	21732.236814632313	17251.591273417427	25050.68056762236	17189.88275158629
GCA_022023835.1	4661058	73.5	bacteria	Eubacteria	Actinomycetota	Bacteria	73639.0	452.0	74774.0	101295	3091	4081763.0	19107.0	4162014.0	21732.190416853857	18040.978861340063	23656.251635526245	17965.821354757576
GCF_023277845.1	3065326	72.5	bacteria	Eubacteria	Actinomycetota	Bacteria	48039.0	346.0	47936.0	66613	1998	2784834.0	13812.0	2788957.0	21731.13071823356	17250.220300384153	25050.68056762236	17187.78740582949
GCA_027928085.1	235470	57.5	viral	Virus	Peploviricota	Virus	3326.0	525.0	2596.0	5117	134	203748.0	9543.0	188023.0	21731.006072960463	16324.086616801147	55014.14649481296	13806.8215058796
GCA_027928545.1	235290	57.0	viral	Virus	Peploviricota	Virus	3180.0	483.0	2469.0	5113	130	203368.0	9532.0	187501.0	21730.630286030006	15636.678336808152	50671.42257658413	13167.929771041221
GCA_027927595.1	235716	57.0	viral	Virus	Peploviricota	Virus	3218.0	490.0	2503.0	5121	130	203535.0	9533.0	187679.0	21725.296543297867	15810.548554302699	51400.3986153362	13336.601324602112
GCA_027927585.1	235717	57.0	viral	Virus	Peploviricota	Virus	3153.0	530.0	2494.0	5121	140	202427.0	9541.0	186692.0	21725.204376434456	15575.985416965128	55549.732732417986	13358.901291967519
GCA_028864855.1	4562547	56.0	bacteria	Eubacteria	Nitrospirota	Bacteria	85302.0	267.0	87500.0	99122	3048	3932501.0	9322.0	4034290.0	21725.146064248762	21691.539302850782	28641.922334263036	21689.07044362205
GCF_006401635.1	8952969	68.5	bacteria	Eubacteria	Myxococcota	Bacteria	154853.0	83.0	155771.0	194500	6043	8056015.0	24886.0	8064394.0	21724.63682159516	19222.03471567518	3335.208550992526	19315.896519936898
GCF_005222165.1	7928656	68.5	bacteria	Eubacteria	Pseudomonadota	Bacteria	125993.0	913.0	126448.0	172232	5250	6978139.0	46940.0	7024191.0	21722.723245907	18055.386973518296	19450.362164465274	18001.788391004742
GCA_023277865.1	3072014	72.5	bacteria	Eubacteria	Actinomycetota	Bacteria	47397.0	345.0	47784.0	66726	2003	2772683.0	13899.0	2796173.0	21720.604137871767	17094.2729478992	24821.929635225555	17089.07138435283
GCA_027930235.1	226424	57.0	viral	Virus	Peploviricota	Virus	3141.0	497.0	2472.0	4918	125	194402.0	9542.0	178085.0	21720.312334381513	16157.24118064629	52085.516663173345	13881.011876351182
GCA_027927795.1	235632	57.0	viral	Virus	Peploviricota	Virus	3277.0	492.0	2581.0	5118	134	203459.0	9546.0	187715.0	21720.30963536362	16106.439135157452	51539.91200502828	13749.567162986443
GCA_027929025.1	235100	57.0	viral	Virus	Peploviricota	Virus	3189.0	497.0	2537.0	5106	131	202410.0	9546.0	186545.0	21718.417694598043	15755.150437231361	52063.691598575315	13599.935672357877
GCA_016698685.1	9251369	68.5	bacteria	Eubacteria	Myxococcota	Bacteria	159350.0	83.0	161962.0	200907	6270	8238311.0	24626.0	8340426.0	21716.461639353052	19342.55698771265	3370.421505725656	19418.912175469217
GCF_009739615.2	3065236	72.5	bacteria	Eubacteria	Actinomycetota	Bacteria	48191.0	346.0	47973.0	66566	1998	2789398.0	13811.0	2789473.0	21716.43553710057	17276.487614890382	25052.494388530882	17197.872142874297
GCF_021923125.1	3069018	72.5	bacteria	Eubacteria	Actinomycetota	Bacteria	47909.0	331.0	47779.0	66634	2002	2786222.0	13902.0	2791661.0	21711.83095048644	17194.96867083815	23809.52380952381	17114.900412335166
GCA_027927745.1	235661	57.0	viral	Virus	Peploviricota	Virus	3098.0	527.0	2415.0	5116	126	200074.0	9971.0	184198.0	21709.150007850258	15484.270819796675	52853.27449603852	13110.891540624763
GCF_009739635.2	3065242	72.5	bacteria	Eubacteria	Actinomycetota	Bacteria	48181.0	346.0	47963.0	66528	1997	2788917.0	13812.0	2788991.0	21703.99596508204	17275.88164151174	25050.68056762236	17197.25879359238
GCA_026013215.2	4611279	60.5	bacteria	Eubacteria	Pseudomonadota	Bacteria	81484.0	768.0	82134.0	100078	3169	3978806.0	56646.0	3988446.0	21702.872456860667	20479.510687377067	13557.885817180382	20592.982830907076
GCA_027928945.1	235138	57.0	viral	Virus	Peploviricota	Virus	3232.0	523.0	2489.0	5103	131	203062.0	9504.0	186707.0	21702.14937611105	15916.32112359772	55029.461279461284	13331.04811281848
GCF_000355695.1	3063596	73.0	bacteria	Eubacteria	Actinomycetota	Bacteria	47869.0	346.0	47756.0	66475	1994	2779174.0	13812.0	2786968.0	21698.357094081595	17224.182436939896	25050.68056762236	17135.467647995956
GCA_027926935.1	236051	57.0	viral	Virus	Peploviricota	Virus	3150.0	491.0	2506.0	5118	133	202624.0	9538.0	186763.0	21681.755213915636	15546.036007580544	51478.29733696792	13418.075314703663
GCA_023277825.1	3064238	73.0	bacteria	Eubacteria	Actinomycetota	Bacteria	46834.0	346.0	47541.0	66433	1994	2760655.0	13811.0	2789563.0	21680.10448274579	16964.814509600077	25052.494388530882	17042.45431990602
GCA_027928175.1	235432	57.5	viral	Virus	Peploviricota	Virus	3062.0	491.0	2422.0	5102	130	203438.0	9536.0	187583.0	21670.80091066635	15051.268691198302	51489.093959731545	12911.617790524728
GCA_027930205.1	227037	57.5	viral	Virus	Peploviricota	Virus	3102.0	497.0	2448.0	4919	125	195990.0	9542.0	180366.0	21666.072049930186	15827.338129496404	52085.516663173345	13572.402781011942
GCA_027928245.1	235404	57.5	viral	Virus	Peploviricota	Virus	3215.0	479.0	2544.0	5100	132	202492.0	9547.0	186863.0	21664.88249987256	15877.170456116786	50172.82916099299	13614.252152646592
GCA_027928645.1	235233	57.0	viral	Virus	Peploviricota	Virus	3245.0	487.0	2630.0	5096	138	204200.0	9550.0	188441.0	21663.62712714628	15891.28305582762	50994.76439790576	13956.623027897327
GCA_027929775.1	233779	57.5	viral	Virus	Peploviricota	Virus	3180.0	454.0	2559.0	5064	131	200341.0	7060.0	187316.0	21661.483708973003	15872.936643023646	64305.94900849858	13661.40639347413
GCA_027927905.1	235567	57.5	viral	Virus	Peploviricota	Virus	3099.0	527.0	2418.0	5102	136	203777.0	9565.0	187796.0	21658.381691832896	15207.800684081127	55096.706743335075	12875.673603271634
GCA_027928365.1	235361	57.0	viral	Virus	Peploviricota	Virus	3228.0	458.0	2542.0	5095	134	203798.0	9542.0	187748.0	21647.59667064637	15839.213338698122	47998.32320268287	13539.425186952723
GCA_027928565.1	235276	57.5	viral	Virus	Peploviricota	Virus	3152.0	513.0	2387.0	5093	134	202357.0	9549.0	186266.0	21646.91681259457	15576.431751804977	53722.902921771914	12815.006496086242
GCA_000210155.1	3714272	61.0	bacteria	Eubacteria	Thermodesulfobacteriota	Bacteria	71515.0	462.0	71050.0	80375	2542	3382232.0	21780.0	3360446.0	21639.502976626376	21144.32126477427	21212.121212121212	21143.026848221933
GCF_009834245.1	3628592	72.0	bacteria	Eubacteria	Actinomycetota	Bacteria	53329.0	362.0	53058.0	78500	2388	3231438.0	13782.0	3230026.0	21633.735619766565	16503.179080025675	26266.144246118125	16426.493161355356
GCA_027928525.1	235306	57.0	viral	Virus	Peploviricota	Virus	3168.0	497.0	2504.0	5089	134	203722.0	9545.0	187724.0	21627.15782852966	15550.603273087834	52069.14614981665	13338.73132897232
GCA_006441405.1	35192	57.0	viral	Virus	Preplasmiviricota	Virus	705.0	2.0	705.0	761	24	33581.0	346.0	32777.0	21624.232780177314	20994.014472469553	5780.346820809248	21508.984958965128
GCA_000972765.1	4001000	61.0	bacteria	Eubacteria	Verrucomicrobiota	Bacteria	58233.0	100.0	58133.0	86509	2584	3059064.0	13331.0	3045733.0	21621.844538865284	19036.214999097763	7501.312729727702	19086.70260984794
GCA_027929905.1	231068	58.5	viral	Virus	Peploviricota	Virus	3887.0	77.0	3679.0	4993	145	200192.0	1111.0	197307.0	21608.357712881058	19416.360294117647	69306.93069306931	18646.06932344012
GCA_027927685.1	235681	57.5	viral	Virus	Peploviricota	Virus	3213.0	479.0	2567.0	5092	132	201808.0	9541.0	186302.0	21605.475197406664	15921.073495599778	50204.38109212871	13778.703395562045
GCF_011299595.1	4192138	72.0	bacteria	Eubacteria	Actinomycetota	Bacteria	70166.0	230.0	70244.0	90554	2742	3828475.0	13842.0	3826961.0	21600.911038711034	18327.40190284643	16616.09593989308	18355.034190314454
GCF_029761935.1	3380022	69.5	bacteria	Eubacteria	Actinomycetota	Bacteria	56592.0	355.0	56595.0	73010	2268	3057493.0	18595.0	3050116.0	21600.451121324062	18509.281950931694	19091.15353589675	18555.032005340123
GCA_027927865.1	235605	57.5	viral	Virus	Peploviricota	Virus	3312.0	549.0	2572.0	5089	136	201753.0	9540.0	185885.0	21599.711381337405	16416.112771557302	57547.16981132075	13836.511821825323
GCA_016865315.1	35477511	48.5	fungi	Fungi	Ascomycota	Eukaryota	412468.0	129.0	356238.0	766139	20881	18517962.0	41900.0	16755744.0	21595.060600502668	22273.941376486247	3078.758949880668	21260.649482350647
GCA_027929895.1	231365	58.5	viral	Virus	Peploviricota	Virus	3668.0	0.0	3404.0	4996	143	195257.0	1389.0	192379.0	21593.585892421066	18785.498087136442	0.0	17694.23897618763
GCA_027929845.1	232824	57.5	viral	Virus	Peploviricota	Virus	3086.0	558.0	2368.0	5026	132	198338.0	9550.0	182230.0	21587.121602583924	15559.29776442235	58429.319371727746	12994.567305054052
GCA_027928815.1	235184	57.0	viral	Virus	Peploviricota	Virus	3231.0	497.0	2541.0	5075	136	203751.0	9550.0	187883.0	21578.8489012858	15857.59088298953	52041.884816753925	13524.374211610417
GCF_003669015.1	5045878	63.5	bacteria	Eubacteria	Pseudomonadota	Bacteria	80985.0	112.0	86294.0	108862	3273	4217349.0	23134.0	4440188.0	21574.441554076417	19202.821488095957	4841.359038644419	19434.762672211178
GCF_011393335.1	3671901	72.0	bacteria	Eubacteria	Actinomycetota	Bacteria	53351.0	271.0	55450.0	79214	2451	3105495.0	13819.0	3277633.0	21573.021712731363	17179.54786596018	19610.680946522905	16917.69639859008
GCA_027927805.1	235632	57.5	viral	Virus	Peploviricota	Virus	3126.0	498.0	2438.0	5083	129	203718.0	9544.0	187864.0	21571.77293406668	15344.741259977027	52179.379715004194	12977.47306562194
GCA_027928425.1	235339	57.0	viral	Virus	Peploviricota	Virus	3136.0	462.0	2521.0	5075	134	203183.0	9550.0	187337.0	21564.63654557893	15434.36212675273	48376.96335078534	13457.031979801108
GCA_027927525.1	235732	57.0	viral	Virus	Peploviricota	Virus	3046.0	501.0	2392.0	5083	129	203060.0	9562.0	187175.0	21562.62196053145	15000.492465281199	52394.89646517465	12779.484439695472
GCA_000838465.1	5149	42.0	viral	Virus	Cossaviricota	Virus	59.0	59.0	59.0	111	3	4444.0	4271.0	4438.0	21557.5839968926	13276.327632763278	13814.095059704987	13294.276701216764
GCA_000845245.1	235646	57.0	viral	Virus	Peploviricota	Virus	3190.0	637.0	2506.0	5079	127	209686.0	23824.0	187802.0	21553.516715751593	15213.223581927263	26737.743451981198	13343.84085366503
GCF_023279165.1	3142110	72.5	bacteria	Eubacteria	Actinomycetota	Bacteria	48767.0	345.0	48611.0	67662	2035	2842930.0	13899.0	2846438.0	21533.93738602404	17153.781486002117	24821.929635225555	17077.835526366638
GCA_027929965.1	230184	58.5	viral	Virus	Peploviricota	Virus	3802.0	60.0	3613.0	4956	143	199671.0	1099.0	196896.0	21530.601605671985	19041.322976296004	54595.0864422202	18349.788720949127
GCA_000550765.1	3905082	62.0	bacteria	Eubacteria	Pseudomonadota	Bacteria	74198.0	208.0	73990.0	84078	2643	3405606.0	25731.0	3381716.0	21530.405763566552	21787.01822818024	8083.634526446698	21879.424528848667
GCA_027928295.1	235401	57.0	viral	Virus	Peploviricota	Virus	3123.0	504.0	2453.0	5068	128	203932.0	9544.0	188195.0	21529.22035165526	15313.92817213581	52808.04694048617	13034.352666117591
GCA_027927165.1	235871	57.0	viral	Virus	Peploviricota	Virus	3001.0	494.0	2313.0	5078	121	203762.0	9545.0	187892.0	21528.71696817328	14727.966941824285	51754.84546883185	12310.263342771379
GCA_027927125.1	235901	57.0	viral	Virus	Peploviricota	Virus	3215.0	491.0	2532.0	5077	131	202373.0	9551.0	186497.0	21521.74005197095	15886.506599200486	51408.2295047639	13576.625897467518
GCF_020827275.1	9365783	68.5	bacteria	Eubacteria	Myxococcota	Bacteria	159981.0	83.0	160656.0	201565	6302	8405127.0	24550.0	8418157.0	21521.42538429515	19033.739763837002	3380.8553971486763	19084.46231164375
GCF_005222145.1	7134170	68.0	bacteria	Eubacteria	Pseudomonadota	Bacteria	108019.0	1164.0	108420.0	153501	4626	6248735.0	51685.0	6293078.0	21516.308133952512	17286.5387954522	22521.04092096353	17228.453230676623
GCF_000202635.1	3982034	70.0	bacteria	Eubacteria	Actinomycetota	Bacteria	64246.0	310.0	64097.0	85677	2632	3630797.0	13854.0	3625991.0	21515.888613708474	17694.73754660478	22376.2090371012	17677.098481490993
GCA_027928785.1	235190	57.5	viral	Virus	Peploviricota	Virus	3379.0	486.0	2664.0	5059	130	203559.0	9525.0	187688.0	21510.26829371997	16599.60994109816	51023.6220472441	14193.768381569414
GCF_019895115.1	9346321	68.5	bacteria	Eubacteria	Myxococcota	Bacteria	160189.0	83.0	160883.0	201030	6285	8403911.0	24550.0	8410332.0	21508.998032487863	19061.244223076614	3380.8553971486763	19129.209167961504
GCA_002504165.1	3956796	64.5	bacteria	Eubacteria	Pseudomonadota	Bacteria	58280.0	245.0	58621.0	85098	2609	3453256.0	13542.0	3492536.0	21506.794891624435	16876.825813087708	18091.862354157438	16784.651611321973
GCA_018517205.1	9359382	68.5	bacteria	Eubacteria	Myxococcota	Bacteria	162844.0	83.0	163660.0	201288	6293	8432990.0	24550.0	8462894.0	21506.548188758617	19310.351370036013	3380.8553971486763	19338.53832979593
GCA_027927955.1	235512	57.0	viral	Virus	Peploviricota	Virus	3359.0	562.0	2604.0	5065	138	203472.0	9537.0	187574.0	21506.335133666224	16508.413934103955	58928.384187899755	13882.521031699489
GCA_009394735.1	3281994	67.0	bacteria	Eubacteria	Pseudomonadota	Bacteria	61306.0	205.0	61101.0	70566	2177	2977119.0	14198.0	2962921.0	21500.953383827025	20592.391503329225	14438.653331455134	20621.87955736923
GCA_027929545.1	234660	57.0	viral	Virus	Peploviricota	Virus	2181.0	478.0	1572.0	5044	126	128104.0	6041.0	116443.0	21494.928833205486	17025.229501030415	79125.97252110577	13500.16746390938
GCF_021183625.1	6986884	71.5	bacteria	Eubacteria	Actinomycetota	Bacteria	130142.0	469.0	130543.0	150181	4585	6320292.0	18903.0	6350425.0	21494.703504452056	20591.13724492476	24810.87658043697	20556.57692201703
GCA_007051385.1	62439	58.0	viral	Virus	Uroviricota	Virus	1069.0	0.0	1069.0	1342	40	57144.0	75.0	57069.0	21492.977145694196	18707.12585748285	0.0	18731.710736126442
GCA_021609985.1	4936888	61.0	bacteria	Eubacteria	Pseudomonadota	Bacteria	85134.0	847.0	85533.0	106108	3354	4236811.0	56599.0	4271212.0	21492.891878446502	20093.886652012563	14964.92870898779	20025.463498416844
GCA_015709595.1	3841330	67.0	bacteria	Eubacteria	Planctomycetota	Bacteria	61288.0	55.0	62122.0	82559	2439	3359337.0	8967.0	3392332.0	21492.295637188163	18244.076137642634	6133.600981376157	18312.47649109816
GCA_027929275.1	234873	57.0	viral	Virus	Peploviricota	Virus	3180.0	487.0	2502.0	5046	132	203284.0	9553.0	187259.0	21483.950901125292	15643.139646996322	50978.750130848945	13361.173561751371
GCF_018511305.1	3745223	60.5	bacteria	Eubacteria	Thermodesulfobacteriota	Bacteria	71634.0	163.0	71669.0	80448	2538	3414548.0	14064.0	3411179.0	21480.16286346634	20979.05784308787	11589.874857792945	21010.037878399227
GCF_030408575.1	2439611	66.5	bacteria	Eubacteria	Actinomycetota	Bacteria	43604.0	825.0	43148.0	52394	1655	2196534.0	23619.0	2199883.0	21476.374717116785	19851.27478108693	34929.505906261904	19613.77036869688
GCA_027927425.1	235790	57.0	viral	Virus	Peploviricota	Virus	3266.0	497.0	2579.0	5061	128	202561.0	9536.0	186545.0	21464.01458925315	16123.538094697398	52118.28859060403	13825.082419791472
GCA_027927945.1	235513	57.0	viral	Virus	Peploviricota	Virus	3110.0	479.0	2503.0	5055	130	203987.0	9418.0	188390.0	21463.78331557069	15246.069602474668	50860.05521342111	13286.267848611922
GCA_027928045.1	235485	57.0	viral	Virus	Peploviricota	Virus	3189.0	497.0	2563.0	5054	131	203514.0	9553.0	187645.0	21462.08888039578	15669.683658126713	52025.54171464461	13658.770550774068
GCA_028865235.1	4553225	56.0	bacteria	Eubacteria	Nitrospirota	Bacteria	79493.0	150.0	82622.0	97654	2982	3778707.0	8933.0	3928670.0	21447.215984274884	21037.090200430994	16791.671331019814	21030.526870416707
GCF_003076355.1	3235785	72.5	bacteria	Eubacteria	Actinomycetota	Bacteria	49417.0	344.0	49657.0	69394	2070	2882906.0	13889.0	2918722.0	21445.800632613104	17141.38442252366	24767.801857585142	17013.2681358485
GCA_027926915.1	236066	57.0	viral	Virus	Peploviricota	Virus	3190.0	494.0	2481.0	5061	136	202599.0	9563.0	186713.0	21438.9196241729	15745.388674179045	51657.42967687964	13287.773213434522
GCA_019972775.2	4852288	61.0	bacteria	Eubacteria	Pseudomonadota	Bacteria	85919.0	793.0	85126.0	104006	3295	4244300.0	55621.0	4188784.0	21434.424337549626	20243.38524609476	14257.20501249528	20322.365631648707
GCF_019972775.1	4852288	61.0	bacteria	Eubacteria	Pseudomonadota	Bacteria	83500.0	820.0	84780.0	104006	3295	4180996.0	56393.0	4206667.0	21434.424337549626	19971.317839098625	14540.811802883338	20153.722650259697
GCA_027928655.1	235233	57.0	viral	Virus	Peploviricota	Virus	3109.0	560.0	2356.0	5040	129	204129.0	9547.0	188272.0	21425.565290584233	15230.56498586678	58657.16979155756	12513.809807087619
GCA_024496245.1	3429145	66.0	bacteria	Eubacteria	Pseudomonadota	Bacteria	48205.0	215.0	48354.0	73458	2133	3077790.0	13383.0	3084839.0	21421.66633373625	15662.21217172062	16065.15728909811	15674.72402935777
GCA_006965305.1	45751	67.5	viral	Virus	Uroviricota	Virus	621.0	0.0	621.0	980	29	42132.0	77.0	42055.0	21420.296824113135	14739.39048704073	0.0	14766.377362977053
GCF_019048565.1	4645825	61.0	bacteria	Eubacteria	Pseudomonadota	Bacteria	80855.0	846.0	81241.0	99512	3156	4016424.0	56592.0	4022334.0	21419.66173930357	20131.091737326537	14949.10941475827	20197.477385020735
GCF_002162335.1	4799856	74.0	bacteria	Eubacteria	Actinomycetota	Bacteria	77354.0	429.0	78107.0	102796	3155	4265590.0	19025.0	4332189.0	21416.47582760816	18134.41985751092	22549.27726675427	18029.4534702895
GCA_027929125.1	235030	57.0	viral	Virus	Peploviricota	Virus	3119.0	498.0	2493.0	5033	126	203085.0	9551.0	187226.0	21414.287537761138	15358.101287638181	52141.13705371165	13315.45832309615
GCA_027929345.1	234810	57.0	viral	Virus	Peploviricota	Virus	3059.0	523.0	2439.0	5028	127	201826.0	9311.0	185669.0	21413.057365529578	15156.620058862583	56170.12136183009	13136.280154468437
GCA_027927355.1	235810	57.0	viral	Virus	Peploviricota	Virus	3272.0	490.0	2588.0	5044	135	203462.0	9532.0	187610.0	21390.102200924473	16081.627036006723	51405.79101972304	13794.573850007995
GCF_021923065.1	3221227	73.0	bacteria	Eubacteria	Actinomycetota	Bacteria	50512.0	375.0	50199.0	68900	2075	2947390.0	13808.0	2945221.0	21389.364984212538	17137.87452627579	27158.169177288528	17044.221808821818
GCA_027927965.1	235512	57.5	viral	Virus	Peploviricota	Virus	3463.0	563.0	2694.0	5037	132	202642.0	9544.0	186089.0	21387.44522572098	17089.250994364444	58989.94132439229	14476.943827953291
GCA_022832995.1	18957373	48.0	fungi	Fungi	Basidiomycota	Eukaryota	318438.0	286355.0	286305.0	405348	10833	13422440.0	11002622.0	10992238.0	21382.07651450441	23724.300499760102	26026.06905881162	26046.106352500738
GCA_021922925.1	3226754	73.0	bacteria	Eubacteria	Actinomycetota	Bacteria	49192.0	381.0	49274.0	68991	2078	2930686.0	13871.0	2940204.0	21380.929565749357	16785.14859660844	27467.3779828419	16758.70109693069
GCF_003130795.1	6776313	69.5	bacteria	Eubacteria	Pseudomonadota	Bacteria	101898.0	365.0	105773.0	144872	4416	5742690.0	36972.0	5961440.0	21379.177732787724	17743.949264195002	9872.33582170291	17742.860785313616
GCF_026810205.1	9502182	68.5	bacteria	Eubacteria	Myxococcota	Bacteria	159266.0	83.0	160789.0	203142	6327	8422656.0	24759.0	8507636.0	21378.458126775513	18909.237181240693	3352.316329415566	18899.37463238907
GCA_027928395.1	235352	57.0	viral	Virus	Peploviricota	Virus	3251.0	540.0	2557.0	5031	132	203826.0	9570.0	187934.0	21376.491383119752	15949.878818207686	56426.33228840126	13605.84034820735
GCF_003173755.1	6162702	71.5	bacteria	Eubacteria	Pseudomonadota	Bacteria	88972.0	882.0	89101.0	131724	4015	5251311.0	47305.0	5273941.0	21374.390648777113	16942.81675566349	18644.963534510094	16894.576560488636
GCA_027929155.1	235015	57.0	viral	Virus	Peploviricota	Virus	3270.0	523.0	2565.0	5020	139	203140.0	9546.0	187277.0	21360.33870178499	16097.272816776607	54787.3454850199	13696.289453590136
GCA_027929005.1	235111	57.5	viral	Virus	Peploviricota	Virus	3338.0	493.0	2662.0	5022	137	202999.0	9549.0	187135.0	21360.123516126423	16443.43075581653	51628.44276887632	14225.024714778101
GCF_002902865.1	4783196	61.5	bacteria	Eubacteria	Pseudomonadota	Bacteria	83565.0	883.0	83632.0	102159	3217	4165685.0	56455.0	4158118.0	21357.8954322591	20060.32621285575	15640.775839163935	20112.945327669873
GCF_024347775.1	4856972	61.0	bacteria	Eubacteria	Pseudomonadota	Bacteria	83679.0	768.0	85020.0	103723	3291	4151172.0	56684.0	4201075.0	21355.48650476058	20157.921666459497	13548.796838614071	20237.677261177196
GCA_027926785.1	236293	57.5	viral	Virus	Peploviricota	Virus	3146.0	515.0	2374.0	5044	131	203619.0	9538.0	187667.0	21346.379283347367	15450.424567451955	53994.548123296285	12650.06634091236
GCF_000958465.1	3408062	72.5	bacteria	Eubacteria	Actinomycetota	Bacteria	52177.0	344.0	52441.0	72679	2176	3022098.0	13891.0	3053671.0	21325.609686678235	17265.158178192767	24764.235836152908	17173.10083502774
GCA_007647925.1	41692	68.5	viral	Virus	Uroviricota	Virus	609.0	32.0	577.0	889	28	39138.0	218.0	38920.0	21323.03559435863	15560.325003832591	146788.9908256881	14825.282631038026
GCF_024757985.1	4776279	74.5	bacteria	Eubacteria	Actinomycetota	Bacteria	74995.0	224.0	75188.0	101836	3059	4230308.0	13841.0	4239837.0	21321.200038774954	17728.023585989486	16183.801748428581	17733.7006116037
GCA_001305595.1	7609458	68.0	bacteria	Eubacteria	Pseudomonadota	Bacteria	96830.0	329.0	96501.0	162168	4711	6234330.0	45762.0	6188568.0	21311.373293603825	15531.741181490232	7189.37109392072	15593.429691650797
GCA_027929235.1	234931	57.0	viral	Virus	Peploviricota	Virus	3427.0	494.0	2705.0	5006	136	200996.0	9550.0	185135.0	21308.38416386088	17050.090549065655	51727.74869109947	14610.95957004348
GCF_015840525.1	3860130	64.5	bacteria	Eubacteria	Cyanobacteriota	Bacteria	66083.0	308.0	66563.0	82208	2556	3308337.0	17839.0	3356236.0	21296.69208031854	19974.688189262462	17265.541790459105	19832.63393873375
GCF_000012685.1	9139763	68.5	bacteria	Eubacteria	Myxococcota	Bacteria	155520.0	83.0	155979.0	194551	6087	8237595.0	24550.0	8236807.0	21286.219347263162	18879.29668792894	3380.8553971486763	18936.828312233127
GCA_027927475.1	235747	57.0	viral	Virus	Peploviricota	Virus	3208.0	554.0	2464.0	5017	131	202395.0	9530.0	186535.0	21281.288839306544	15850.193927715603	58132.214060860446	13209.317286300158
GCF_001611275.1	3924652	62.0	bacteria	Eubacteria	Thermodesulfobacteriota	Bacteria	69085.0	80.0	69227.0	83515	2614	3493931.0	14326.0	3512581.0	21279.59370665221	19772.857563586687	5584.252408208851	19708.299965182297
GCA_027928255.1	235403	57.5	viral	Virus	Peploviricota	Virus	3107.0	508.0	2481.0	5009	131	203560.0	9537.0	187820.0	21278.403418817943	15263.313028099823	53266.226276606896	13209.455861995528
GCA_027927375.1	235808	57.0	viral	Virus	Peploviricota	Virus	3082.0	497.0	2443.0	5017	133	203817.0	9542.0	187940.0	21275.78368842448	15121.407929662393	52085.516663173345	12998.829413642652
GCA_025138375.1	3315516	59.0	bacteria	Eubacteria	Pseudomonadota	Bacteria	55632.0	194.0	55561.0	70527	2203	2938346.0	17934.0	2927579.0	21271.80203624413	18933.1004585573	10817.441730790677	18978.48017081691
GCF_000069225.1	3403786	72.0	bacteria	Eubacteria	Actinomycetota	Bacteria	50203.0	328.0	50559.0	72403	2170	2995574.0	13816.0	3044444.0	21271.31376649413	16759.05853101943	23740.59061957151	16606.97322729536
GCA_003076335.1	3391447	72.5	bacteria	Eubacteria	Actinomycetota	Bacteria	51405.0	353.0	51052.0	72129	2159	2953082.0	13478.0	2939631.0	21267.91307663071	17407.237591099736	26190.829499925803	17366.805561650424
GCF_025914035.1	2462514	62.0	archaea	Archaeabacteria	Euryarchaeota	Archaea	36009.0	131.0	35878.0	52370	1586	2141914.0	8804.0	2134844.0	21266.88416796818	16811.59934525849	14879.600181735574	16805.911813696926
GCF_019891175.1	6426061	50.5	bacteria	Eubacteria	Cyanobacteriota	Bacteria	97725.0	148.0	101049.0	136624	3884	5114139.0	15835.0	5264527.0	21260.92484960849	19108.788400158854	9346.384591095673	19194.316982323387
GCA_027929695.1	234169	57.0	viral	Virus	Peploviricota	Virus	3160.0	497.0	2506.0	4977	127	200927.0	9542.0	185303.0	21253.88074424881	15727.104868932498	52085.516663173345	13523.796160882448
GCF_014168615.1	5069260	61.0	bacteria	Eubacteria	Pseudomonadota	Bacteria	87974.0	882.0	88581.0	107714	3411	4384888.0	56654.0	4398740.0	21248.466245566415	20062.998188323167	15568.185829773713	20137.81219167307
GCA_027928435.1	235332	57.0	viral	Virus	Peploviricota	Virus	3215.0	488.0	2559.0	5000	128	203036.0	9539.0	186644.0	21246.57930073258	15834.630311865876	51158.40234825454	13710.593429202117
GCA_027927535.1	235728	57.0	viral	Virus	Peploviricota	Virus	3206.0	553.0	2504.0	5008	139	204180.0	9552.0	188306.0	21244.824543541712	15701.83171711235	57893.634840871026	13297.505124637559
GCF_000010725.1	7599738	67.5	bacteria	Eubacteria	Pseudomonadota	Bacteria	115286.0	604.0	115518.0	161418	4790	6641001.0	46255.0	6704691.0	21239.942745394645	17359.73236564789	13058.047778618527	17229.42936520117
GCF_005954645.2	4427648	73.5	bacteria	Eubacteria	Actinomycetota	Bacteria	72067.0	635.0	71534.0	94035	2868	4068017.0	13883.0	4066034.0	21238.138171778784	17715.511021709102	45739.3935028452	17593.064888291636
GCA_027929655.1	234372	57.0	viral	Virus	Peploviricota	Virus	3175.0	497.0	2521.0	4977	127	200612.0	9542.0	184988.0	21235.47181403922	15826.570693677346	52085.516663173345	13627.910999632408
GCA_027929375.1	234798	57.0	viral	Virus	Peploviricota	Virus	3175.0	497.0	2506.0	4986	127	201827.0	9542.0	185510.0	21235.274576444433	15731.294623613292	52085.516663173345	13508.705730149319
GCA_027928125.1	235445	57.0	viral	Virus	Peploviricota	Virus	3233.0	491.0	2549.0	4999	138	202396.0	9552.0	186524.0	21232.134893499544	15973.635842605587	51402.847571189275	13665.801719885912
GCF_024347715.1	4880148	61.0	bacteria	Eubacteria	Pseudomonadota	Bacteria	82300.0	827.0	84120.0	103614	3281	4181916.0	56323.0	4224648.0	21231.73313596227	19679.97444233696	14683.166734726488	19911.718088702302
GCF_015775755.1	9201039	68.5	bacteria	Eubacteria	Myxococcota	Bacteria	156373.0	83.0	156832.0	195335	6119	8297744.0	24550.0	8296914.0	21229.667649490457	18845.24275513923	3380.8553971486763	18902.449754209818
GCA_027927455.1	235763	57.0	viral	Virus	Peploviricota	Virus	3332.0	490.0	2651.0	5005	130	204239.0	9579.0	188333.0	21228.946017822986	16314.22010487713	51153.5650903017	14076.131108196652
GCA_006400955.1	9321034	69.0	bacteria	Eubacteria	Myxococcota	Bacteria	153744.0	123.0	156825.0	197833	6158	8142776.0	24707.0	8292694.0	21224.362018205276	18881.0302530734	4978.3462176711055	18911.224747952834
GCF_000015825.1	2478101	62.0	archaea	Archaeabacteria	Euryarchaeota	Archaea	36211.0	131.0	36080.0	52574	1593	2154349.0	8878.0	2147771.0	21215.438757338787	16808.32585620993	14755.575580085604	16798.811418908255
GCF_013488005.1	4861894	61.0	bacteria	Eubacteria	Pseudomonadota	Bacteria	83705.0	759.0	84534.0	103142	3255	4180033.0	56506.0	4214502.0	21214.36625315155	20024.961525423365	13432.20189006477	20057.88584274014
GCA_027929585.1	234634	57.0	viral	Virus	Peploviricota	Virus	3175.0	497.0	2521.0	4977	127	201662.0	9542.0	186038.0	21211.759591534046	15744.16598070038	52085.516663173345	13550.99495801933
GCA_027929565.1	234653	57.0	viral	Virus	Peploviricota	Virus	3175.0	497.0	2506.0	4977	127	201680.0	9542.0	185363.0	21210.04206210873	15742.760809202697	52085.516663173345	13519.41865420823
GCA_027929555.1	234655	57.0	viral	Virus	Peploviricota	Virus	3175.0	497.0	2506.0	4977	127	201683.0	9542.0	185366.0	21209.86128571733	15742.526638338382	52085.516663173345	13519.199853263273
GCF_003074035.1	3772642	73.0	bacteria	Eubacteria	Actinomycetota	Bacteria	57778.0	347.0	58186.0	80000	2405	3302233.0	13862.0	3360357.0	21205.298567953174	17496.64545172918	25032.46284807387	17315.422141159408
GCA_027929615.1	234537	57.0	viral	Virus	Peploviricota	Virus	3175.0	523.0	2432.0	4973	124	201703.0	9545.0	185843.0	21203.477489692457	15740.965677258147	54793.085385018334	13086.31479259375
GCA_027929475.1	234739	57.0	viral	Virus	Peploviricota	Virus	3175.0	497.0	2506.0	4977	127	201767.0	9542.0	185450.0	21202.271458939504	15735.972681360185	52085.516663173345	13513.076300889727
GCA_027929675.1	234316	57.0	viral	Virus	Peploviricota	Virus	3238.0	497.0	2617.0	4968	130	203674.0	9556.0	187931.0	21202.137284692468	15897.95457446704	52009.20887400586	13925.323656022689
GCA_027929435.1	234760	57.0	viral	Virus	Peploviricota	Virus	3175.0	497.0	2506.0	4977	127	201788.0	9542.0	185471.0	21200.37485091157	15734.335044700378	52085.516663173345	13511.546279472263
GCF_000007985.2	3814128	60.5	bacteria	Eubacteria	Thermodesulfobacteriota	Bacteria	71240.0	163.0	71373.0	80860	2554	3462359.0	14064.0	3463931.0	21200.12752587223	20575.56712056722	11589.874857792945	20604.62520760373
GCA_027929425.1	234769	57.0	viral	Virus	Peploviricota	Virus	3160.0	497.0	2506.0	4977	127	201527.0	9542.0	185903.0	21199.562122767486	15680.281054151552	52085.516663173345	13480.148249355847
GCA_027929385.1	234796	57.0	viral	Virus	Peploviricota	Virus	3175.0	497.0	2506.0	4977	127	201824.0	9542.0	185507.0	21197.12431216886	15731.52846044078	52085.516663173345	13508.924191539942
GCA_027929335.1	234820	57.0	viral	Virus	Peploviricota	Virus	3175.0	497.0	2506.0	4977	127	201848.0	9542.0	185531.0	21194.957840047697	15729.657960445486	52085.516663173345	13507.176698233718
GCA_027929305.1	234853	57.0	viral	Virus	Peploviricota	Virus	3175.0	497.0	2506.0	4977	127	201881.0	9542.0	185564.0	21191.979663874852	15727.086749124486	52085.516663173345	13504.774633010715
GCA_027929285.1	234862	57.0	viral	Virus	Peploviricota	Virus	3175.0	497.0	2506.0	4977	127	201890.0	9542.0	185573.0	21191.167579259312	15726.385655555005	52085.516663173345	13504.119672581679
GCF_012931845.1	3437431	71.5	bacteria	Eubacteria	Actinomycetota	Bacteria	56343.0	206.0	56372.0	72836	2201	3164863.0	18580.0	3153797.0	21189.0798680759	17802.666339743617	11087.190527448869	17874.327358419076
GCA_027929645.1	234373	57.0	viral	Virus	Peploviricota	Virus	3426.0	493.0	2705.0	4966	136	201672.0	9548.0	185813.0	21188.447474751785	16987.980483160776	51633.8500209468	14557.646666272005
GCA_027929075.1	235062	57.0	viral	Virus	Peploviricota	Virus	3328.0	494.0	2627.0	4980	130	203900.0	9534.0	187685.0	21185.899890241726	16321.72633643943	51814.558422487935	13996.856434984149
GCA_027928405.1	235350	57.0	viral	Virus	Peploviricota	Virus	3223.0	491.0	2467.0	4986	134	202376.0	9533.0	186412.0	21185.46845124283	15925.801478436179	51505.29738802056	13234.12655837607
GCA_012933985.1	42917	65.0	viral	Virus	Uroviricota	Virus	789.0	0.0	789.0	909	31	40655.0	63.0	40592.0	21180.418016170748	19407.206985610628	0.0	19437.327552227038
GCA_027929185.1	234985	57.0	viral	Virus	Peploviricota	Virus	3160.0	497.0	2506.0	4977	127	201944.0	9542.0	186320.0	21180.075323956848	15647.902388781047	52085.516663173345	13449.978531558609
GCA_027927935.1	235514	57.0	viral	Virus	Peploviricota	Virus	3112.0	512.0	2380.0	4988	130	202180.0	9542.0	185792.0	21179.208030095877	15392.224750222575	53657.51414797737	12810.024112986566
GCA_027930155.1	228419	57.0	viral	Virus	Peploviricota	Virus	3040.0	610.0	2265.0	4837	128	196375.0	10104.0	179206.0	21175.996742827876	15480.585614258434	60372.129849564524	12639.085744896933
GCA_000280925.3	9490432	69.0	bacteria	Eubacteria	Myxococcota	Bacteria	158976.0	69.0	158907.0	200967	6256	8450912.0	23555.0	8427367.0	21175.748374784205	18811.69748306455	2929.3143706219485	18856.067381425302
GCA_027929065.1	235071	57.0	viral	Virus	Peploviricota	Virus	3149.0	497.0	2495.0	4977	127	201839.0	9542.0	186215.0	21172.326658754166	15601.54380471564	52085.516663173345	13398.490991595736
GCF_001310255.1	3475610	67.0	bacteria	Eubacteria	Pseudomonadota	Bacteria	62850.0	153.0	63007.0	73584	2282	3153332.0	13483.0	3156385.0	21171.535356383483	19931.29806820214	11347.622932581771	19961.760051451267
GCA_027929035.1	235092	57.0	viral	Virus	Peploviricota	Virus	3175.0	497.0	2521.0	4977	127	201800.0	9542.0	186176.0	21170.43540401205	15733.399405351835	52085.516663173345	13540.950498453078
GCA_027928555.1	235285	57.0	viral	Virus	Peploviricota	Virus	3122.0	518.0	2475.0	4981	128	204164.0	9537.0	188441.0	21170.070340225684	15291.628298818596	54314.77403795743	13134.084408382463
GCA_027928975.1	235126	57.0	viral	Virus	Peploviricota	Virus	3175.0	497.0	2521.0	4977	127	201695.0	9542.0	186071.0	21167.37408878644	15741.590024542007	52085.516663173345	13548.591666621882
GCA_030294985.1	2442387	64.0	bacteria	Eubacteria	Pseudomonadota	Bacteria	48268.0	117.0	48151.0	51698	1626	2297429.0	13816.0	2284869.0	21166.99769528744	21009.572004183807	8468.442385639837	21073.855875325895
GCA_027928795.1	235188	57.0	viral	Virus	Peploviricota	Virus	3175.0	497.0	2521.0	4977	127	201629.0	9542.0	186005.0	21161.793969080052	15746.74278005644	52085.516663173345	13553.399102174671
GCA_027929415.1	234769	57.0	viral	Virus	Peploviricota	Virus	2241.0	520.0	1600.0	4968	135	125126.0	9542.0	110496.0	21161.22656739178	17909.94677365216	54495.91280653951	14480.162177816392
GCA_027928745.1	235202	57.0	viral	Virus	Peploviricota	Virus	3175.0	497.0	2521.0	4977	127	202037.0	9542.0	186413.0	21160.53434919771	15714.943302464399	52085.516663173345	13523.734932649548
GCA_027928685.1	235223	57.0	viral	Virus	Peploviricota	Virus	3175.0	497.0	2521.0	4977	127	202115.0	9542.0	186599.0	21158.645200511855	15708.878608712861	52085.516663173345	13510.254610153323
GCA_027928665.1	235230	57.0	viral	Virus	Peploviricota	Virus	3175.0	497.0	2521.0	4977	127	202082.0	9542.0	186458.0	21158.01555923989	15711.443869320374	52085.516663173345	13520.47109804889
GCA_003173775.1	6542583	70.5	bacteria	Eubacteria	Pseudomonadota	Bacteria	88882.0	1064.0	91205.0	138428	4213	5384340.0	56994.0	5492272.0	21158.00441507582	16507.501383642193	18668.631785802016	16606.060297086526
GCF_002934795.1	4864532	61.0	bacteria	Eubacteria	Pseudomonadota	Bacteria	82492.0	820.0	84050.0	102920	3262	4132590.0	56591.0	4213787.0	21157.225402155847	19961.331755630246	14489.936562350904	19946.42823664319
GCA_027928635.1	235246	57.0	viral	Virus	Peploviricota	Virus	3175.0	497.0	2521.0	4977	127	202103.0	9542.0	186479.0	21156.576519898317	15709.811333824833	52085.516663173345	13518.948514309923
GCA_027927895.1	235579	57.0	viral	Virus	Peploviricota	Virus	3180.0	523.0	2529.0	4984	131	203345.0	9550.0	187600.0	21156.384906973883	15638.44697435393	54764.397905759164	13480.810234541577
GCA_027928485.1	235322	57.0	viral	Virus	Peploviricota	Virus	3175.0	497.0	2521.0	4977	127	202196.0	9542.0	186572.0	21149.743755364987	15702.585610002176	52085.516663173345	13512.20976352293
GCA_027928475.1	235324	57.0	viral	Virus	Peploviricota	Virus	3175.0	497.0	2521.0	4977	127	202220.0	9542.0	186596.0	21149.564005371318	15700.72198595589	52085.516663173345	13510.471821475272
GCA_027928415.1	235345	57.0	viral	Virus	Peploviricota	Virus	3175.0	497.0	2521.0	4977	127	202133.0	9542.0	186509.0	21147.67681488878	15707.479728693485	52085.516663173345	13516.773989458954
GCF_019904315.1	3828539	60.5	bacteria	Eubacteria	Thermodesulfobacteriota	Bacteria	71551.0	163.0	71528.0	80950	2557	3473874.0	14064.0	3475035.0	21143.835807862997	20596.889812353587	11589.874857792945	20583.389807584674
GCA_027928865.1	235156	57.5	viral	Virus	Peploviricota	Virus	3297.0	516.0	2628.0	4972	134	201888.0	9532.0	186313.0	21143.41118236405	16330.836899667142	54133.44523709609	14105.295926746927
GCA_027928285.1	235402	57.0	viral	Virus	Peploviricota	Virus	3175.0	497.0	2521.0	4977	127	202379.0	9542.0	186755.0	21142.55613801072	15688.386640906418	52085.516663173345	13498.969237771411
GCA_027928225.1	235422	57.0	viral	Virus	Peploviricota	Virus	3175.0	497.0	2521.0	4977	127	202424.0	9542.0	186800.0	21140.759996941662	15684.899023831165	52085.516663173345	13495.717344753748
GCA_027928215.1	235424	57.0	viral	Virus	Peploviricota	Virus	3175.0	497.0	2521.0	4977	127	202370.0	9542.0	186746.0	21140.580399619408	15689.084350447201	52085.516663173345	13499.619804440255
GCA_027928195.1	235425	57.0	viral	Virus	Peploviricota	Virus	3175.0	497.0	2521.0	4977	127	202370.0	9542.0	186746.0	21140.49060210258	15689.084350447201	52085.516663173345	13499.619804440255
GCA_027928185.1	235430	57.0	viral	Virus	Peploviricota	Virus	3175.0	497.0	2521.0	4977	127	202385.0	9542.0	186761.0	21140.041625961007	15687.921535686934	52085.516663173345	13498.535561493032
GCA_004328535.1	2842604	68.5	bacteria	Eubacteria	Actinomycetota	Bacteria	41868.0	654.0	43665.0	60064	1907	2388596.0	18762.0	2496464.0	21129.921719662678	17528.288584591115	34857.69107771027	17490.73890110172
GCA_027927885.1	235585	57.0	viral	Virus	Peploviricota	Virus	3160.0	497.0	2506.0	4977	127	202544.0	9542.0	186920.0	21126.132818303373	15601.548305553362	52085.516663173345	13406.805050288893
GCF_024205665.1	3783299	60.5	bacteria	Eubacteria	Thermodesulfobacteriota	Bacteria	70661.0	163.0	70620.0	79923	2525	3449331.0	14064.0	3442790.0	21125.213735419802	20485.421665824477	11589.874857792945	20512.433230025646
GCA_002096055.1	4351649	70.5	bacteria	Eubacteria	Actinomycetota	Bacteria	67075.0	291.0	68042.0	91885	2784	3872729.0	13882.0	3924951.0	21114.984227818008	17319.82795594528	20962.397349085146	17335.75782219956
GCF_014169675.1	4826820	60.5	bacteria	Eubacteria	Pseudomonadota	Bacteria	82138.0	768.0	83077.0	101917	3226	4134456.0	56646.0	4169453.0	21114.729780683763	19866.700721932946	13557.885817180382	19925.155649913788
GCF_003925855.2	4826820	60.5	bacteria	Eubacteria	Pseudomonadota	Bacteria	82390.0	768.0	83181.0	101916	3226	4139617.0	56646.0	4171337.0	21114.522604944872	19902.80743363456	13557.885817180382	19941.088432797445
GCA_027928805.1	235186	57.0	viral	Virus	Peploviricota	Virus	3162.0	476.0	2557.0	4964	132	203563.0	9542.0	187826.0	21106.698527973604	15533.274711023123	49884.72018444771	13613.663710029496
GCA_027927055.1	235917	57.5	viral	Virus	Peploviricota	Virus	3160.0	497.0	2497.0	4978	130	203826.0	9552.0	188108.0	21100.64132724645	15503.419583370129	52030.98827470687	13274.289238097264
GCA_027927275.1	235836	57.0	viral	Virus	Peploviricota	Virus	3116.0	518.0	2445.0	4976	127	202438.0	9509.0	186626.0	21099.408063230378	15392.367045712763	54474.70817120623	13101.068447054537
GCF_900637695.1	4194131	74.5	bacteria	Eubacteria	Actinomycetota	Bacteria	63625.0	288.0	63968.0	88468	2635	3763984.0	13842.0	3785147.0	21093.284878321636	16903.631896416136	20806.241872561768	16899.739957259255
GCF_003233655.1	6316263	67.5	bacteria	Eubacteria	Pseudomonadota	Bacteria	91360.0	463.0	91250.0	133208	3945	5523589.0	51008.0	5503287.0	21089.68546749874	16539.970660380415	9077.007528230864	16580.999682553353
GCA_027929685.1	234297	57.0	viral	Virus	Peploviricota	Virus	3100.0	497.0	2446.0	4941	126	200693.0	9542.0	185069.0	21088.618292167634	15446.477953889771	52085.516663173345	13216.692152656577
GCA_903995115.1	20976081	49.5	protozoa	Protista	Euglenozoa	Eukaryota	252758.0	556.0	252202.0	442275	11616	12925131.0	53736.0	12871656.0	21084.729792948452	19555.54647763338	10346.881048086943	19593.59386235928
GCA_027927385.1	235801	57.0	viral	Virus	Peploviricota	Virus	3160.0	552.0	2441.0	4971	133	203438.0	9558.0	187685.0	21081.33553292819	15532.987937356836	57752.667922159446	13005.834243546367
GCA_027927305.1	235833	57.0	viral	Virus	Peploviricota	Virus	3116.0	518.0	2445.0	4971	127	202444.0	9509.0	186632.0	21078.47502257954	15391.910849420086	54474.70817120623	13100.647263063142
GCF_011769905.1	2806716	68.5	bacteria	Eubacteria	Actinomycetota	Bacteria	43786.0	545.0	43844.0	59148	1892	2459093.0	18765.0	2478452.0	21073.738846395572	17805.751958140667	29043.431921129762	17690.074288305765
GCF_002903405.1	5033911	61.0	bacteria	Eubacteria	Pseudomonadota	Bacteria	86825.0	846.0	87055.0	106036	3358	4348471.0	56224.0	4376529.0	21064.337450542927	19966.788326287562	15046.95503699488	19891.333977222588
GCA_027929505.1	234703	57.0	viral	Virus	Peploviricota	Virus	3141.0	497.0	2472.0	4943	126	201731.0	9542.0	185414.0	21060.65964218608	15570.239576465689	52085.516663173345	13332.326577281112
GCA_027928585.1	235275	57.0	viral	Virus	Peploviricota	Virus	3105.0	515.0	2461.0	4955	126	204141.0	9535.0	188423.0	21060.46116246945	15210.07538906932	54011.536444677506	13061.038195973953
[truncated: 45,317 more rows]
