# Supplementary material for: Quadrupia provides a comprehensive catalog of G-quadruplexes across genomes from the tree of life
Source: Genome Res. 2025 Nov;35(11):2578–600. doi: 10.1101/gr.279790.124 (PMC12581993; doi:10.1101/gr.279790.124)
Supplement: Supplement 2 [file Supplemental_code.zip › Quadrupia/results/g4hunter_g4_distribution.csv]

.	CDS	exon	gene	pseudogene	rRNA	accession	g4_count	total_g4_length	ncRNA	antisense_RNA	lnc_RNA	mRNA	miRNA	piRNA	primary_transcript	pseudogenic_tRNA	snRNA	snoRNA	tRNA	transcript	direct_repeat	inverted_repeat	signal_peptide_region_of_CDS	mobile_genetic_element	sequence_difference	sequence_feature	minus_35_signal	protein_binding_site	ribosome_entry_site	tandem_repeat	tmRNA	scRNA	RNase_P_RNA	repeat_region	binding_site	origin_of_replication	SRP_RNA	promoter	terminator	dispersed_repeat	sequence_alteration	pseudogenic_rRNA	sequence_uncertainty	autocatalytically_spliced_intron	operon	telomere	stem_loop	riboswitch	STS
0.0	3929.0	62.0	3991.0	31.0	62.0	GCA_000002515.1	356	11512
0.0	8215.0	218.0	8769.0	82.0	176.0	GCA_000002765.3	438	15119	42.0
0.0	29047.0	85822.0	200584.0	5556.0		GCA_000002985.3	11196	406037	14566.0	301.0	1785.0	205772.0	43.0	90.0	144.0	80.0	15.0	165.0	49.0	6553.0
0.0	20719.0	330.0	21074.0		300.0	GCA_000006605.1	909	28761											30.0		25.0	30.0	658.0
0.0	19722.0	237.0	19897.0	763.0	175.0	GCA_000006645.1	765	23973											30.0	32.0				2.0	92.0	45.0
0.0	3715.0	86.0	3801.0		52.0	GCA_000006685.1	133	4216											34.0
0.0	35330.0	137.0	35782.0		50.0	GCA_000006905.1	1529	48968											87.0
0.0	10097.0	396.0	10561.0	128.0	232.0	GCA_000006945.2	418	12666	33.0										131.0								14.0	130.0	29.0
0.0	5915.0	573.0	6460.0		520.0	GCA_000007005.1	261	8369											53.0											27.0
0.0	713.0		713.0			GCA_000007045.1	29	832
0.0	4938.0	206.0	5144.0		168.0	GCA_000007105.1	193	5841											38.0				11.0
0.0	9500.0	143.0	9643.0		87.0	GCA_000007125.1	408	12754											56.0
0.0	17998.0	59.0	18057.0			GCA_000007145.1	1038	34496											18.0												41.0
0.0	3066.0	34.0	3100.0	102.0		GCA_000007205.1	119	3803											34.0
0.0	6747.0	801.0	7548.0		477.0	GCA_000007305.1	280	8569											177.0	147.0	162.0
0.0	224.0	155.0	224.0		155.0	GCA_000007325.1	17	537
						GCA_000007365.1	0	0
0.0	17520.0		17520.0	459.0		GCA_000007385.1	857	27739
0.0	593.0		593.0			GCA_000007425.1	26	770
0.0	2445.0	128.0	2573.0		82.0	GCA_000007485.1	111	3359											46.0
0.0	8709.0		8709.0	660.0		GCA_000007505.1	399	12429
0.0	5005.0	578.0	5583.0		546.0	GCA_000007525.1	270	8206											32.0					271.0
0.0	8898.0	581.0	9446.0	680.0	406.0	GCA_000007545.1	389	11759											133.0	42.0
0.0	36700.0	99.0	36799.0	519.0		GCA_000007565.2	1469	46652										80.0	19.0
0.0	4710.0	31.0	4858.0			GCA_000007585.1	207	6210											31.0					442.0
0.0	1733.0		1890.0			GCA_000007605.1	70	2250
0.0	21465.0	697.0	22162.0		672.0	GCA_000007705.1	947	30129											25.0
	130.0		130.0			GCA_000007725.1	4	130
0.0	6433.0	61.0	6494.0	865.0	53.0	GCA_000007765.2	274	8784											8.0
0.0	17609.0	86.0	18019.0	58.0		GCA_000007805.1	774	24018																		977.0						86.0
0.0	2381.0		2407.0			GCA_000007825.1	131	3996																		26.0
0.0	19543.0	237.0	19797.0	1467.0	175.0	GCA_000007885.1	785	24647											30.0							53.0							32.0
0.0	3472.0	96.0	3552.0			GCA_000007905.1	125	4314											96.0
0.0	1348.0	88.0	1436.0		53.0	GCA_000007925.1	53	1585											35.0
0.0	1090.0	10.0	1100.0	119.0		GCA_000007945.1	44	1291											10.0							93.0
0.0	3358.0		3358.0			GCA_000008005.1	163	5054
0.0	639.0		639.0	35.0		GCA_000008025.1	27	836
0.0	428.0	82.0	510.0		82.0	GCA_000008085.1	25	778
0.0	9584.0	336.0	9902.0	671.0	204.0	GCA_000008105.1	406	12339											132.0							25.0								457.0
0.0	8236.0	143.0	8379.0	898.0	87.0	GCA_000008145.1	388	12056											56.0					34.0
	311.0	36.0	311.0	40.0		GCA_000008205.1	12	351											36.0
	32.0		32.0			GCA_000008305.1	1	32
0.0	20257.0	486.0	20743.0	101.0	406.0	GCA_000008345.1	799	24694											80.0
	41.0	38.0	79.0			GCA_000008365.1	2	82											38.0
	171.0	36.0	207.0			GCA_000008405.1	7	211											36.0
0.0	2938.0		2938.0			GCA_000008505.1	147	4593
0.0	17543.0	59.0	18072.0			GCA_000008525.1	611	20163											59.0
0.0	75431.0	101.0	77479.0			GCA_000008565.1	2901	96521											101.0
0.0	13170.0	5.0	13379.0			GCA_000008605.1	477	15806											5.0
0.0	24876.0	256.0	25448.0		202.0	GCA_000008665.1	832	26010											54.0
0.0	2484.0	34.0	2518.0			GCA_000008725.1	86	2672											34.0
0.0	736.0	583.0	1319.0		583.0	GCA_000008765.1	57	1604
0.0	11395.0		11395.0	618.0		GCA_000008805.1	499	16049
	113.0		113.0			GCA_000008885.1	4	113
0.0	105.0		105.0	61.0		GCA_000008925.1	11	357																		61.0
0.0	5498.0	606.0	6104.0		574.0	GCA_000008945.1	293	8910											32.0					273.0
0.0	245.0		245.0			GCA_000009005.1	13	397
0.0	3799.0	1068.0	4806.0	61.0	1068.0	GCA_000009045.1	196	5900
0.0	20605.0	243.0	19594.0	1224.0	150.0	GCA_000009065.1	778	24370				31.0							30.0	32.0		2.0				10724.0			2.0					78.0
0.0	10635.0		10076.0	559.0		GCA_000009105.1	480	15436																		86.0
0.0	36684.0	304.0	36988.0		282.0	GCA_000009285.2	1729	56006											22.0				495.0	25.0											11.0
0.0	15359.0	59.0	15418.0			GCA_000009305.1	538	17988											59.0
0.0	177.0		177.0			GCA_000009405.1	12	379
0.0	1001.0		943.0	58.0		GCA_000009425.1	37	1085
0.0	9845.0	292.0	9653.0	367.0	175.0	GCA_000009505.1	395	11898											117.0				277.0			7493.0								405.0
0.0	10355.0	79.0	8849.0	1506.0		GCA_000009525.1	406	12400											79.0				177.0			7641.0
0.0	6927.0	287.0	7111.0	131.0	175.0	GCA_000009565.2	315	9579											112.0
0.0	740.0	54.0	794.0		54.0	GCA_000009685.1	37	1053
0.0	35880.0	109.0	35966.0			GCA_000009705.1	1884	70857											23.0														86.0
0.0	204090.0	766.0	204922.0		630.0	GCA_000009765.2	7993	275138											112.0	24.0		74.0		1582.0		663.0								2.0		66.0
0.0	12475.0	1549.0	14024.0		1515.0	GCA_000009785.1	597	18182											34.0
0.0	87113.0	501.0	87614.0		394.0	GCA_000009805.1	3216	104146											107.0
0.0	483.0		483.0			GCA_000009845.1	36	1244
0.0	127.0		127.0			GCA_000009865.1	7	222
0.0	7592.0	62.0	7592.0			GCA_000009925.1	297	9118											62.0
0.0	3385.0	34.0	3419.0			GCA_000009945.1	121	3768											34.0
0.0	12112.0	638.0	12112.0		328.0	GCA_000009965.1	474	14273											252.0	58.0
0.0	35702.0	186.0	35888.0		186.0	GCA_000010045.1	1323	40183
0.0	15794.0		15794.0			GCA_000010145.1	621	18350
0.0	7283.0	331.0	7415.0	199.0	175.0	GCA_000010245.1	330	10035											112.0	10.0						25.0							34.0
0.0	3522.0	87.0	3559.0	50.0	87.0	GCA_000010345.1	143	4171																		25.0
						GCA_000010365.1	0	0
0.0	10617.0	287.0	10904.0		175.0	GCA_000010385.1	460	14186											112.0
	679.0	28.0	679.0		28.0	GCA_000010405.1	23	707
0.0	223.0		223.0			GCA_000010445.1	14	410
0.0	4422.0	31.0	4453.0			GCA_000010505.1	199	5957											31.0			17.0		229.0
0.0	61662.0	230.0	61887.0		93.0	GCA_000010525.1	2553	82822											111.0	20.0											6.0
0.0	10318.0	318.0	10337.0	267.0	300.0	GCA_000010545.1	580	19117											18.0					416.0		100.0								100.0
0.0	31018.0	293.0	31311.0		246.0	GCA_000010565.1	1163	35701											47.0
0.0	220.0		220.0			GCA_000010585.1	19	622
0.0	260021.0	729.0	260723.0	27.0	630.0	GCA_000010605.1	10116	346555											68.0	31.0
0.0	995.0		995.0			GCA_000010645.1	66	2186
0.0	47135.0	274.0	46493.0	984.0	216.0	GCA_000010685.1	1593	51330											58.0					433.0		2085.0								399.0
0.0	1368.0		1368.0			GCA_000010705.1	48	1398
0.0	20640.0	279.0	20880.0		192.0	GCA_000010825.1	785	23625											87.0
0.0	20666.0	340.0	21006.0		265.0	GCA_000010845.1	786	23651											75.0
0.0	20640.0	267.0	20868.0		192.0	GCA_000010865.1	785	23625											75.0
0.0	20666.0	340.0	21006.0		265.0	GCA_000010885.1	786	23651											75.0
0.0	20666.0	340.0	21006.0		265.0	GCA_000010905.1	786	23651											75.0
0.0	20124.0	215.0	20339.0		128.0	GCA_000010945.1	764	23011											87.0
0.0	20640.0	340.0	20980.0		265.0	GCA_000010965.1	785	23625											75.0
0.0	19126.0	455.0	19581.0		302.0	GCA_000011025.1	902	28936											153.0
0.0	9478.0	683.0	9940.0		460.0	GCA_000011105.1	355	10984											223.0															29.0
0.0	1142.0	150.0	1142.0		51.0	GCA_000011185.1	52	1593											52.0	47.0
0.0	221.0		221.0			GCA_000011225.1	15	458
0.0	1638.0	224.0	1862.0		224.0	GCA_000011245.1	87	2619
0.0	168.0		168.0			GCA_000011265.1	14	417
	73.0	24.0	137.0			GCA_000011445.1	5	149											24.0															40.0
0.0	5339.0	609.0	5948.0	96.0	609.0	GCA_000011645.1	252	7408																		197.0
0.0	725.0		725.0			GCA_000011765.2	27	798
0.0	1097.0		1097.0	177.0		GCA_000011865.1	42	1440																		135.0
0.0	6015.0	33.0	6048.0	350.0		GCA_000011945.1	257	7878											33.0
0.0	225.0		225.0			GCA_000011985.1	9	264
0.0	479.0	28.0	507.0		28.0	GCA_000012145.1	23	690																										35.0
0.0	552.0		552.0			GCA_000012165.2	24	670
0.0	16349.0	29.0	16233.0	151.0		GCA_000012245.1	687	21162															228.0			1279.0											29.0	8.0	47.0
0.0	50864.0	88.0	50952.0	495.0		GCA_000012265.1	2153	67436	43.0										18.0																12.0		27.0
0.0	16935.0	291.0	17226.0	95.0	260.0	GCA_000012365.1	847	27340											17.0	14.0
0.0	1723.0	76.0	1799.0		44.0	GCA_000012465.1	62	1872											32.0				8.0
0.0	16165.0	82.0	16247.0		50.0	GCA_000012525.1	596	18359											32.0				351.0
0.0	400.0		400.0			GCA_000012545.1	21	704
0.0	22653.0	152.0	22786.0	229.0	56.0	GCA_000012625.1	853	25979								19.0			77.0				353.0
0.0	1048.0	32.0	1080.0			GCA_000012645.1	39	1207											32.0				9.0
0.0	17050.0	169.0	17219.0	45.0	132.0	GCA_000012665.1	704	21521											37.0				135.0							719.0										25.0
0.0	10761.0	77.0	10838.0	109.0	53.0	GCA_000012725.1	476	14479											24.0				323.0
0.0	112533.0	162.0	112696.0	209.0	136.0	GCA_000012925.1	3786	121684											1.0							1938.0					25.0				75.0
0.0	2926.0	30.0	2956.0		30.0	GCA_000013065.1	154	4871
0.0	8421.0	275.0	8696.0		175.0	GCA_000013265.1	349	10552											100.0							638.0
0.0	19080.0	101.0	19181.0		65.0	GCA_000013405.1	708	21359											36.0
0.0	12112.0	27.0	12139.0	333.0		GCA_000013445.1	465	14139												27.0			168.0
0.0	627.0		627.0			GCA_000013485.1	25	707
0.0	739.0		739.0			GCA_000013505.1	29	834
0.0	587.0		587.0			GCA_000013525.1	24	675
0.0	720.0		720.0			GCA_000013545.1	30	859
0.0	17113.0	534.0	17647.0	405.0	510.0	GCA_000013645.1	854	27028											24.0
0.0	10123.0	240.0	10338.0	19.0	58.0	GCA_000013685.1	608	19972											89.0	64.0			174.0								29.0
0.0	3493.0		3493.0	128.0		GCA_000013725.1	142	4274
0.0	20657.0	259.0	20916.0		175.0	GCA_000013825.1	783	24543											30.0	54.0			200.0
0.0	493.0		493.0			GCA_000013845.2	24	681
0.0	45797.0	218.0	46015.0	21947.0	164.0	GCA_000013925.2	2334	76066											54.0		36.0			116.0		7932.0														27.0
0.0	106.0		106.0			GCA_000014025.1	5	150
0.0	2372.0		2372.0			GCA_000014305.1	110	3367
0.0	2165.0		2165.0			GCA_000014325.1	98	2862
0.0	590.0		590.0			GCA_000014445.1	27	798
0.0	3745.0		3745.0	84.0		GCA_000014465.1	156	4602
0.0	681.0		681.0			GCA_000014505.1	28	795
0.0	786.0		786.0	122.0		GCA_000014545.1	38	1125
0.0	131.0	110.0	241.0	32.0	84.0	GCA_000014605.1	10	300											26.0							32.0
	141.0	110.0	251.0		84.0	GCA_000014645.1	9	251											26.0
0.0	2704.0	273.0	2977.0	40.0	243.0	GCA_000014705.1	112	3327											30.0				26.0
0.0	14797.0	163.0	14960.0	113.0	93.0	GCA_000014725.1	720	22460											17.0				67.0								53.0			118.0
0.0	63446.0	841.0	64287.0	107.0	800.0	GCA_000014805.1	2431	75949											41.0
0.0	9306.0	110.0	9416.0			GCA_000014845.1	384	11776											110.0					83.0		70.0			7.0					27.0
0.0	118384.0	218.0	118602.0	155.0	168.0	GCA_000014865.1	4360	144572											8.0				1525.0								42.0			275.0
0.0	10291.0	162.0	10453.0	121.0	162.0	GCA_000014945.1	390	11628															47.0
	380.0	28.0	408.0		28.0	GCA_000015105.1	14	408
0.0	11200.0	975.0	12205.0	99.0	652.0	GCA_000015145.1	627	19653	28.0										325.0
0.0	15962.0	712.0	16674.0	1.0	665.0	GCA_000015245.1	632	18877											47.0				464.0
0.0	53273.0	451.0	53724.0	253.0	326.0	GCA_000015265.1	2135	66191											125.0				1829.0												3.0
0.0	775.0	109.0	884.0		84.0	GCA_000015345.1	34	1009												25.0
0.0	17415.0	159.0	17574.0	224.0	84.0	GCA_000015365.1	706	21042											50.0	25.0			169.0											36.0
0.0	2010.0	270.0	2280.0		270.0	GCA_000015425.1	93	2760
0.0	41616.0	28.0	41644.0	1191.0		GCA_000015545.1	1637	52588											28.0				2236.0
0.0	38827.0	123.0	38950.0	560.0	80.0	GCA_000015565.1	1673	55715											43.0				1785.0											43.0	61.0
0.0	40717.0	134.0	40851.0	262.0	50.0	GCA_000015585.1	1581	49192											84.0				840.0											27.0	79.0
0.0	8443.0	1709.0	10152.0	62.0	1709.0	GCA_000015745.1	464	14141
0.0	779.0	32.0	811.0			GCA_000015965.1	32	952											32.0
0.0	9843.0	346.0	10189.0	325.0	175.0	GCA_000016045.1	420	12630	27.0										135.0					27.0									9.0		28.0
0.0	19475.0	367.0	19842.0	204.0	367.0	GCA_000016205.1	1112	37221															654.0
0.0	4903.0	334.0	5237.0		224.0	GCA_000016245.1	218	6753											110.0
0.0	15377.0	58.0	15435.0	326.0		GCA_000016265.1	669	20626											26.0														32.0		29.0
0.0	19384.0	159.0	19543.0	277.0	100.0	GCA_000016285.1	846	26197											26.0							17.0							33.0
0.0	19667.0	237.0	19904.0	325.0	175.0	GCA_000016445.1	757	23655											30.0	32.0			174.0												22.0
0.0	1458.0	324.0	1782.0		324.0	GCA_000016465.1	72	2167																		57.0
0.0	1203.0	324.0	1527.0		324.0	GCA_000016485.1	70	2105																		225.0
0.0	3254.0	366.0	3620.0		366.0	GCA_000016505.1	137	4099
0.0	16921.0	279.0	17200.0	382.0	210.0	GCA_000016605.1	604	18559											40.0	29.0			16.0											155.0
0.0	972.0	28.0	1000.0		28.0	GCA_000016625.1	36	1056																										25.0
0.0	45091.0	135.0	45226.0	591.0	50.0	GCA_000016725.1	1629	51854											85.0				1021.0
0.0	56069.0	205.0	56274.0	393.0	146.0	GCA_000016745.1	2239	73120											30.0	3.0			593.0								26.0			59.0	29.0
0.0	51427.0	127.0	51554.0	147.0	64.0	GCA_000016765.1	2142	68116											63.0				1986.0
0.0	21191.0	213.0	21404.0	196.0	175.0	GCA_000016945.1	802	24981											30.0	8.0															22.0
0.0	1352.0	352.0	1704.0		326.0	GCA_000016965.1	72	2065															33.0								26.0
0.0	8008.0	360.0	8368.0	128.0	260.0	GCA_000016985.1	352	10611											74.0				103.0								26.0
0.0	784.0		784.0			GCA_000017005.1	29	837
0.0	902.0	25.0	927.0			GCA_000017065.1	41	1216																							25.0
0.0	1656.0		1656.0	15.0		GCA_000017165.1	63	1928
0.0	2659.0	52.0	2711.0		52.0	GCA_000017185.1	95	2863
0.0	30424.0		30424.0	500.0		GCA_000017205.1	1377	43006
0.0	2887.0	168.0	3055.0	75.0	168.0	GCA_000017245.1	113	3353															36.0
0.0	3652.0	301.0	3953.0	170.0	271.0	GCA_000017325.1	165	4898											30.0				33.0
0.0	742.0	44.0	786.0		28.0	GCA_000017445.3	29	894											16.0
0.0	1432.0	18.0	1450.0	72.0		GCA_000017465.2	60	1949											18.0							240.0															21.0
0.0	2206.0	21.0	2227.0	1018.0		GCA_000017485.1	114	3981											21.0
0.0	103152.0	178.0	103330.0	441.0	178.0	GCA_000017505.1	3847	131123															1817.0
	95.0	29.0	124.0		29.0	GCA_000017525.1	4	124
0.0	684.0	90.0	742.0	43.0	32.0	GCA_000017545.1	42	1299																							26.0			29.0								32.0
0.0	21322.0	102.0	21424.0	25.0	54.0	GCA_000017625.1	913	28983											18.0	30.0			158.0
0.0	82516.0	102.0	82618.0	373.0		GCA_000017645.1	3275	105895											101.0	1.0			1631.0												45.0
0.0	6400.0	137.0	6537.0	32.0	25.0	GCA_000017665.1	335	10073											104.0	8.0																							104.0
0.0	6521.0	113.0	6634.0		62.0	GCA_000017685.1	246	7496											51.0
0.0	650.0		650.0	29.0		GCA_000017725.2	45	1556																		26.0															28.0
0.0	8978.0	287.0	9265.0	163.0	175.0	GCA_000017745.1	427	12938											112.0
0.0	7517.0	302.0	7819.0	452.0	175.0	GCA_000017765.1	350	10633											115.0	12.0
0.0	31692.0	31.0	31723.0	88.0		GCA_000017845.1	1140	37219											31.0
0.0	370.0		370.0			GCA_000018205.1	15	456
0.0	7360.0	698.0	8058.0		463.0	GCA_000018365.1	312	9460											235.0
0.0	31722.0	75.0	31797.0	128.0	33.0	GCA_000018405.1	1224	37291											42.0															43.0
0.0	10743.0	315.0	11058.0	100.0	297.0	GCA_000018505.1	581	18948											18.0				579.0
0.0	23860.0	435.0	24295.0	457.0	435.0	GCA_000018565.1	1904	66673															266.0											63.0
0.0	2384.0	170.0	2554.0	32.0	170.0	GCA_000018605.1	258	8426															29.0
0.0	8660.0	409.0	9069.0	116.0	224.0	GCA_000018625.1	359	10912											118.0	58.0						29.0							9.0										55.0
0.0	47743.0	320.0	48063.0	453.0	145.0	GCA_000018845.1	2023	63798											175.0				2221.0
0.0	29286.0	452.0	29738.0	714.0	336.0	GCA_000018865.1	1889	67220											49.0				260.0								18.0		49.0	409.0
0.0	8786.0	180.0	8966.0	601.0	87.0	GCA_000018905.1	403	12692											53.0														40.0		23.0
0.0	124.0	110.0	234.0	114.0	84.0	GCA_000018925.1	13	375											26.0
0.0	801.0		801.0	66.0		GCA_000018965.1	41	1206																		118.0
0.0	669.0		669.0	35.0		GCA_000019025.1	29	862
0.0	3314.0	1120.0	4415.0	32.0	1101.0	GCA_000019045.1	183	5404											19.0
	824.0		824.0			GCA_000019105.1	50	1895																		1895.0
0.0	4752.0	270.0	5022.0	25.0	270.0	GCA_000019185.1	212	6431
	598.0		598.0	229.0		GCA_000019205.1	27	911																																	118.0
0.0	22194.0	213.0	22407.0	26.0	84.0	GCA_000019225.1	833	25563											129.0															322.0
0.0	1140.0		1140.0			GCA_000019245.3	52	1563
0.0	937.0		937.0	8.0		GCA_000019305.1	45	1356
0.0	17556.0	39.0	17595.0	4152.0		GCA_000019325.1	785	27412											14.0				189.0								25.0
0.0	7745.0	327.0	8072.0	329.0	175.0	GCA_000019385.1	352	10789											112.0	17.0			95.0										9.0				14.0
0.0	6845.0	331.0	6984.0	192.0	175.0	GCA_000019425.1	328	9921											112.0	10.0				28.0						496.0			34.0
0.0	14645.0		14645.0	348.0		GCA_000019585.2	926	29765
0.0	35045.0	560.0	35605.0	99.0	376.0	GCA_000019605.1	1181	37847											158.0				163.0														26.0
0.0	1331.0		1331.0	753.0		GCA_000019685.1	74	2313
0.0	805.0		805.0			GCA_000019825.1	33	979
0.0	17047.0	385.0	17432.0	175.0	367.0	GCA_000019925.1	987	31813											18.0				760.0
0.0	2178.0	309.0	2487.0		284.0	GCA_000020005.1	123	3657															51.0								25.0
0.0	26180.0		26180.0	793.0		GCA_000020025.1	1566	60261																66.0
0.0	3926.0	160.0	4086.0		95.0	GCA_000020145.1	142	4504											65.0
0.0	848.0	26.0	874.0	30.0		GCA_000020165.1	38	1171																							26.0
0.0	34233.0	51.0	34284.0	471.0		GCA_000020225.1	1308	41148											51.0				561.0
0.0	15851.0	86.0	15737.0	200.0		GCA_000020265.1	758	23350											86.0							406.0
0.0	6065.0	59.0	6124.0	308.0	26.0	GCA_000020305.1	251	7648											33.0				31.0
0.0	513.0	90.0	603.0		90.0	GCA_000020325.1	24	775
0.0	97849.0	318.0	98176.0	362.0	232.0	GCA_000020725.1	3867	130078											19.0							9357.0					26.0		41.0		33.0
0.0	810.0	21.0	831.0			GCA_000020765.1	33	925											21.0
0.0	25726.0	53.0	25779.0	61.0		GCA_000020865.1	1061	33125											53.0
0.0	9249.0	321.0	9570.0	336.0	150.0	GCA_000020885.1	384	11608	28.0										134.0														9.0		28.0
0.0	1645.0	207.0	1852.0	32.0	120.0	GCA_000020945.1	72	2162											61.0														26.0
0.0	28874.0	247.0	29006.0	227.0		GCA_000021045.1	1407	44819																		185.0											25.0							222.0
	94.0	27.0	121.0		27.0	GCA_000021085.1	4	121
0.0	10887.0	280.0	11167.0	1126.0	175.0	GCA_000021125.1	509	15391											94.0														9.0				2.0
0.0	1086.0		1086.0			GCA_000021185.1	46	1382
0.0	3116.0	249.0	3360.0	33.0		GCA_000021225.1	161	5009																																				249.0
0.0	689.0	260.0	949.0		244.0	GCA_000021285.1	46	1360											16.0
0.0	68089.0	270.0	68359.0	799.0	100.0	GCA_000021325.1	2432	79673											170.0				2104.0	246.0
0.0	14580.0	93.0	14673.0	392.0		GCA_000021345.1	776	24185											63.0				395.0										30.0		11.0
0.0	931.0		931.0	277.0		GCA_000021405.1	43	1276
0.0	2805.0		2805.0			GCA_000021445.1	145	4466
0.0	33104.0	80.0	33184.0	502.0	72.0	GCA_000021485.1	1191	37392											8.0							34.0								29.0
0.0	1003.0		1003.0			GCA_000021505.1	41	1401
0.0	1566.0	60.0	1626.0		60.0	GCA_000021565.1	65	2034
0.0	21317.0	299.0	21598.0		259.0	GCA_000021685.1	898	28092											40.0
0.0	38195.0	205.0	38400.0	476.0	172.0	GCA_000021805.1	1437	50264											33.0				407.0											30.0
0.0	42460.0	50.0	42510.0	929.0		GCA_000021825.1	1764	63885											50.0				194.0											115.0
0.0	48735.0	724.0	49459.0	526.0	540.0	GCA_000022025.1	1982	61066											156.0				1153.0														28.0
0.0	89174.0	246.0	89420.0	729.0	186.0	GCA_000022145.1	3533	118207											60.0				5257.0											126.0
0.0	10287.0	379.0	10748.0	45.0	232.0	GCA_000022165.1	414	12547	33.0										114.0
0.0	18882.0		18882.0	357.0		GCA_000022205.1	870	27977															318.0
0.0	43584.0	142.0	43726.0	113.0	116.0	GCA_000022265.1	1594	50521																		1504.0					26.0
0.0	39198.0	66.0	39264.0	455.0		GCA_000022305.1	1493	47738	26.0										40.0				2064.0
0.0	477.0		477.0			GCA_000022605.2	17	561
0.0	6730.0	322.0	7052.0	283.0	175.0	GCA_000022665.2	315	9579	1.0	34.0									112.0							185.0
0.0	202.0	28.0	230.0		28.0	GCA_000022785.1	9	273
0.0	20296.0	180.0	20446.0	30.0	150.0	GCA_000022805.1	786	24645											30.0
0.0	20049.0	180.0	19975.0	254.0	150.0	GCA_000022825.1	778	24359											30.0
0.0	20033.0	180.0	20213.0		150.0	GCA_000022845.1	777	24373											30.0
	149.0		149.0	31.0		GCA_000022945.1	7	322
0.0	4636.0	254.0	4890.0	65.0	224.0	GCA_000023065.1	195	5911											30.0				51.0
0.0	2934.0		2934.0			GCA_000023085.1	118	3461
0.0	15409.0	128.0	15537.0	351.0		GCA_000023185.1	768	23825											98.0				352.0										30.0
0.0	29894.0	202.0	30096.0	217.0	104.0	GCA_000023225.1	1173	36166											73.0				255.0										25.0
0.0	17650.0	367.0	18017.0	473.0	290.0	GCA_000023265.1	735	22661											77.0				160.0											53.0
0.0	2168.0	192.0	2360.0	42.0	192.0	GCA_000023325.1	109	3269															53.0
0.0	8872.0	148.0	9020.0	102.0	25.0	GCA_000023445.1	394	12106											97.0				155.0								26.0
0.0	18412.0	472.0	18884.0	389.0	413.0	GCA_000023545.1	755	23113											51.0				345.0										8.0	26.0	11.0
0.0	10907.0	945.0	11852.0	55.0	920.0	GCA_000023585.1	493	14974															139.0								25.0
0.0	48251.0	274.0	48525.0		216.0	GCA_000023625.1	1604	52032											58.0
0.0	6703.0	335.0	7038.0	306.0	175.0	GCA_000023665.1	314	9571											112.0				91.0										34.0				14.0
0.0	2037.0	56.0	2093.0		56.0	GCA_000023705.1	73	2260															25.0
0.0	884.0		884.0			GCA_000023725.1	46	1420
0.0	6267.0	165.0	6432.0	36.0	118.0	GCA_000023785.1	256	7817											47.0				232.0
0.0	9801.0		9801.0	58.0		GCA_000023825.1	340	10220
0.0	713.0	140.0	853.0	8.0	140.0	GCA_000023905.1	34	1006															32.0
0.0	12332.0		12332.0	64.0		GCA_000023945.1	501	14929															76.0
0.0	3144.0	422.0	3566.0		232.0	GCA_000023985.1	124	3884											51.0				4.0														139.0
0.0	4567.0	206.0	4773.0	199.0	168.0	GCA_000024245.1	197	6060											38.0				11.0
0.0	16063.0	909.0	16972.0	264.0	824.0	GCA_000024285.1	737	22393											60.0				432.0								25.0				26.0
0.0	37015.0	357.0	37372.0	710.0	305.0	GCA_000024525.1	1360	42369															418.0										52.0
0.0	144.0		144.0	26.0		GCA_000024565.1	37	1388
0.0	2672.0	176.0	2848.0	62.0	102.0	GCA_000024625.1	128	4029											44.0															25.0			30.0
0.0	3612.0		3612.0			GCA_000024665.1	159	4951																										30.0
0.0	25379.0	99.0	25478.0	451.0	25.0	GCA_000024845.1	915	28449											48.0				483.0										26.0
0.0	3130.0	20.0	3150.0	81.0		GCA_000024885.1	114	3421											20.0
0.0	39437.0	550.0	39987.0	1158.0	494.0	GCA_000025005.1	1450	46923											56.0				463.0											85.0
0.0	19106.0	449.0	19555.0	248.0	385.0	GCA_000025065.1	753	23038											55.0														9.0
0.0	249.0		249.0			GCA_000025145.2	15	436																		27.0
0.0	249.0	221.0	470.0	35.0	188.0	GCA_000025205.1	37	1283											33.0
0.0	37739.0	120.0	37846.0	173.0	93.0	GCA_000025265.1	1433	46361											27.0				1440.0												30.0
0.0	233.0		233.0			GCA_000025365.1	12	355																										54.0
0.0	194.0		194.0			GCA_000025385.1	10	275																										54.0
0.0	13108.0	159.0	13294.0	148.0	159.0	GCA_000025625.1	632	21314
	62.0	29.0	91.0		29.0	GCA_000025785.1	3	91
0.0	27964.0	346.0	28310.0		328.0	GCA_000025965.1	1126	35856											18.0
0.0	175.0		175.0			GCA_000026005.1	10	344																		78.0								48.0
0.0	2634.0	34.0	2500.0	169.0		GCA_000026025.1	90	2864											34.0							1346.0								236.0
0.0	1270.0	151.0	1421.0		151.0	GCA_000026065.1	55	1570
0.0	49392.0	58.0	49277.0	190.0		GCA_000026105.1	1915	60540											19.0	39.0
0.0	3028.0	135.0	3163.0		60.0	GCA_000026125.1	132	4084											36.0	39.0
0.0	15788.0	184.0	15933.0		56.0	GCA_000026145.1	944	30701											99.0	29.0
0.0	62.0		62.0			GCA_000026205.1	4	117
0.0	9394.0	405.0	9634.0	143.0	201.0	GCA_000026245.1	412	12446											112.0	92.0
0.0	8803.0	307.0	8988.0	117.0	175.0	GCA_000026265.1	383	11618											112.0	20.0
0.0	8635.0	332.0	8680.0	276.0	175.0	GCA_000026285.2	356	10785											112.0	45.0
0.0	1986.0		1986.0			GCA_000026505.1	98	2933
0.0	28282.0	74.0	28183.0	173.0	50.0	GCA_000026645.1	1347	42018											6.0	18.0						2684.0
0.0	10976.0	63.0	7161.0	3882.0		GCA_000026685.1	557	17695											51.0	12.0						20.0				55.0				3578.0							2.0
0.0	908.0		966.0			GCA_000026705.1	44	1273																					12.0										38.0
0.0	2262.0		2150.0	141.0		GCA_000026725.1	97	2838																		1641.0
0.0	2267.0		2109.0	159.0		GCA_000026745.1	98	2851																		1650.0
0.0	11505.0	153.0	10845.0	813.0	112.0	GCA_000026965.1	529	17154											19.0	22.0						10.0
0.0	7920.0	287.0	8174.0		175.0	GCA_000027065.2	373	11122											79.0	33.0
0.0	14162.0	362.0	13491.0	773.0	253.0	GCA_000027085.1	573	17172											101.0	8.0			122.0			10534.0								53.0
0.0	10845.0	30.0	10643.0	232.0		GCA_000027225.1	401	12273											30.0																			137.0	106.0						7829.0
0.0	1326.0	162.0	1488.0	115.0	162.0	GCA_000027305.1	62	1897
	166.0		166.0			GCA_000043285.1	5	166
0.0	2622.0	88.0	2502.0	208.0	56.0	GCA_000046685.1	113	3531											32.0
0.0	21796.0	259.0	21562.0	493.0	175.0	GCA_000047365.1	807	25399											30.0	54.0			217.0			2907.0
0.0	175.0		175.0			GCA_000050425.1	10	327
0.0	1555.0		1555.0			GCA_000055945.1	56	1883
0.0	40284.0	247.0	40531.0		224.0	GCA_000061505.1	1838	65373											23.0
0.0	22122.0	130.0	22252.0		56.0	GCA_000063505.1	782	23957											74.0
0.0	18327.0	95.0	18422.0		28.0	GCA_000063525.1	643	19817											67.0
0.0	93.0	31.0	124.0			GCA_000063605.1	7	217											31.0
0.0	573.0		573.0			GCA_000064305.2	21	648
0.0	71103.0	231.0	70757.0	446.0	100.0	GCA_000067045.1	2475	80804											131.0
0.0	2456.0	34.0	2410.0	80.0		GCA_000068525.2	86	2641											34.0				28.0			1251.0
0.0	548.0		548.0			GCA_000069925.1	32	1032
0.0	14991.0	42.0	15033.0			GCA_000087965.1	677	21183											42.0					35.0
0.0	110718.0	143.0	110861.0		25.0	GCA_000090405.1	4214	137361											118.0
0.0	473941.0	492871.0	598855.0	109.0	52.0	GCA_000090985.2	21381	772701				598803.0																						118.0
0.0	57488.0	58762.0	59393.0	209.0	1209.0	GCA_000091025.4	2167	72054				58119.0					65.0									1184.0				2213.0													8.0			253.0
0.0	29836.0	177.0	29615.0	381.0		GCA_000091165.1	1169	38498											148.0	29.0
	27.0	24.0	51.0			GCA_000091445.1	3	82											24.0							82.0
0.0	6604.0	112.0	6617.0	132.0	112.0	GCA_000091785.1	242	7456
0.0	17551.0	66.0	17352.0	199.0	66.0	GCA_000091985.1	682	22324																		10372.0
0.0	12906.0	485.0	13391.0	200.0	445.0	GCA_000092185.1	454	14421											40.0				41.0
0.0	3381.0	277.0	3708.0		204.0	GCA_000092265.1	144	4344											73.0															30.0
0.0	323565.0	482.0	324047.0	114.0	462.0	GCA_000092385.1	12302	423170											20.0							1617.0										60.0
0.0	7638.0	285.0	7923.0	385.0	175.0	GCA_000092525.1	392	11902											110.0					503.0
0.0	2334.0	34.0	2368.0			GCA_000092665.1	80	2507											34.0
0.0	2403.0	34.0	2437.0			GCA_000092725.1	85	2655											34.0
0.0	2357.0	34.0	2391.0			GCA_000092745.1	81	2543											34.0
0.0	65407.0	303.0	65710.0	703.0	206.0	GCA_000092865.1	2667	90870											97.0				1678.0
0.0	23024.0	84.0	23108.0		84.0	GCA_000093145.2	949	28895
0.0	6937.0	128.0	7065.0	113.0	34.0	GCA_000143165.1	300	9549											66.0				130.0								28.0
0.0	943.0		943.0			GCA_000143205.1	37	1085																		58.0
0.0	242014.0	370044.0	412647.0			GCA_000143535.4	18363	721693				412647.0
0.0	58510.0	186.0	58696.0	97.0	50.0	GCA_000144605.1	2167	69573											107.0				1214.0										29.0
0.0	10731.0	536.0	10868.0	399.0	460.0	GCA_000144935.3	511	15761											76.0
0.0	148.0		148.0			GCA_000144955.2	10	302
0.0	1020.0		1020.0			GCA_000145035.1	58	1772
0.0	11810.0	220.0	12030.0	111.0	192.0	GCA_000145255.1	439	13737											28.0				136.0
0.0	559.0	354.0	913.0	87.0	295.0	GCA_000145615.1	43	1229											33.0												26.0
		34.0	34.0			GCA_000145705.1	1	40											34.0
0.0	14320.0	71.0	14289.0	102.0		GCA_000145825.2	612	19026	28.0										18.0																		25.0
0.0	2259.0	489.0	2282.0	103.0	466.0	GCA_000145985.1	105	3275											23.0				8.0
0.0	864.0	73.0	418.0	519.0	28.0	GCA_000146025.1	59	2275											45.0
0.0	1312.0	54.0	1366.0		54.0	GCA_000146065.1	61	1773
0.0	7697.0	292.0	7989.0	523.0	262.0	GCA_000146165.2	317	9586											30.0							193.0
0.0	863.0	220.0	1083.0		220.0	GCA_000146185.1	45	1420
0.0	1859.0	162.0	2021.0	40.0	162.0	GCA_000146265.4	95	2831
0.0	24355.0	53.0	24408.0	61.0		GCA_000146305.1	1029	32158											53.0
0.0	10586.0	1143.0	11729.0	69.0	1116.0	GCA_000146875.2	449	13594											27.0
	32.0		32.0			GCA_000147015.1	1	32
	121.0	18.0	139.0			GCA_000147035.1	5	163																							18.0
0.0	195404.0	204.0	195608.0		132.0	GCA_000147075.1	4893	204680											72.0
0.0	2201.0	473.0	2674.0	86.0	384.0	GCA_000147695.3	116	3505											63.0				10.0								26.0
0.0	3388.0	143.0	3531.0	25.0	120.0	GCA_000147715.3	211	6369											23.0				126.0											25.0
0.0	4342.0	300.0	4642.0	38.0	270.0	GCA_000147735.3	184	5443											30.0				53.0
0.0	18587.0	188.0	18775.0	499.0	75.0	GCA_000147775.3	934	29257											85.0				144.0										28.0
0.0	19127.0	188.0	19315.0	904.0	75.0	GCA_000147795.3	975	30549											85.0				133.0										28.0
0.0	284743.0	949.0	285692.0	8731.0	866.0	GCA_000147815.3	11131	384110											58.0				2947.0												66.0		25.0
0.0	63408.0	175.0	63583.0	1090.0	96.0	GCA_000147835.3	2693	89339	11.0										68.0				1213.0												40.0
0.0	8394.0	333.0	8727.0		221.0	GCA_000148365.1	353	10811											112.0
0.0	14311.0	681.0	14992.0	356.0	658.0	GCA_000148385.1	554	17197											23.0				90.0											55.0
0.0	18500.0	15.0	18515.0			GCA_000148405.1	818	28514											15.0							4294.0
0.0	723.0		723.0	35.0		GCA_000148585.3	27	814
0.0	18093.0	59.0	18152.0	46.0		GCA_000148665.1	619	20321											59.0
0.0	17675.0	59.0	17734.0			GCA_000148855.1	600	19940											59.0							137.0
0.0	17308.0	59.0	17367.0			GCA_000148915.1	569	18798											59.0							235.0
0.0	64617.0	49.0	64666.0	26.0		GCA_000152825.2	2375	76164											49.0
0.0	1230.0		1230.0			GCA_000152925.3	49	1433
0.0	46040.0	274.0	46314.0	1440.0	216.0	GCA_000153685.2	1596	51523											58.0
0.0	48149.0	274.0	48423.0		216.0	GCA_000154585.2	1603	51993											58.0
0.0	29514.0	44.0	29558.0	219.0	29.0	GCA_000154785.2	1055	32322											15.0
0.0	20910.0	57.0	20967.0	646.0	52.0	GCA_000155675.2	925	28996											5.0
0.0	60123.0	256.0	60379.0	53.0	181.0	GCA_000157895.2	2171	71516											75.0
0.0	136.0	155.0	291.0		155.0	GCA_000158275.2	14	454
0.0	13523.0	81.0	12371.0	1233.0		GCA_000164015.3	586	18182	28.0																								28.0		5.0		25.0
0.0	7701.0	90.0	7791.0	92.0	56.0	GCA_000164905.1	273	8309											34.0				113.0
0.0	10289.0	1236.0	11525.0	203.0	1209.0	GCA_000164985.2	464	13926											27.0
0.0	23104.0	9.0	23113.0	97.0		GCA_000165715.3	936	28334											9.0				500.0											117.0
0.0	142.0		142.0			GCA_000165775.3	7	193																		25.0
0.0	11564.0	70.0	11634.0		38.0	GCA_000165815.1	480	14535											32.0
0.0	43861.0	218.0	44079.0		168.0	GCA_000165835.1	1800	56661											50.0																										193.0
0.0	5937.0	556.0	6493.0	1.0	513.0	GCA_000165905.1	362	11350											43.0					81.0		207.0
0.0	3588.0	784.0	4372.0		784.0	GCA_000165925.1	196	5916																		30.0
0.0	296.0	436.0	732.0		378.0	GCA_000166095.1	25	762																									33.0				25.0
0.0	54929.0	215.0	55144.0	213.0	165.0	GCA_000166115.1	2233	70796											23.0				508.0										27.0		26.0
0.0	12365.0	118.0	12483.0		84.0	GCA_000166295.1	526	15570											34.0
0.0	4503.0	280.0	4783.0		196.0	GCA_000166455.2	191	5877											84.0
0.0	807.0		807.0	121.0		GCA_000166635.2	36	1094
0.0	1194.0		1194.0	506.0		GCA_000166655.2	62	1831
0.0	1265.0	288.0	1553.0	40.0	288.0	GCA_000166775.1	76	2321																											26.0
0.0	16639.0	17.0	16656.0	185.0		GCA_000168315.3	922	29594											17.0
0.0	976.0		976.0			GCA_000168595.2	44	1285
0.0	1096.0		1096.0			GCA_000168635.2	48	1376
						GCA_000168755.1	35	1093
0.0	8298.0	61.0	7534.0	825.0	53.0	GCA_000168875.3	318	10093											8.0
0.0	14124.0	150.0	14274.0	148.0		GCA_000172695.2	770	24070	55.0										65.0														30.0
						GCA_000173535.1	83	2610
0.0	2526.0	426.0	2952.0	33.0	337.0	GCA_000175295.2	128	3733											63.0				64.0								26.0
0.0	164084.0	931.0	165015.0	2557.0	798.0	GCA_000177195.2	6758	222105											104.0				2765.0								4.0						25.0
0.0	3005.0	600.0	3605.0		600.0	GCA_000177235.2	204	6291															63.0
0.0	17602.0	322.0	17924.0		264.0	GCA_000177535.2	816	26274											58.0
0.0	71938.0	395.0	72386.0	5151.0	232.0	GCA_000177615.2	3264	106699											123.0				383.0										13.0				27.0
0.0	5690.0	1132.0	6822.0	230.0	1132.0	GCA_000178395.2	301	8939															67.0
0.0	29896.0	139.0	30035.0	154.0	34.0	GCA_000178955.2	1144	36090											75.0				514.0										30.0
0.0	6114.0	237.0	6351.0		162.0	GCA_000180175.2	307	9376											75.0
0.0	719.0		662.0	57.0		GCA_000180515.2	31	886
0.0	63623.0	201.0	63824.0		125.0	GCA_000182745.1	2215	71678											76.0
	94.0	27.0	121.0		27.0	GCA_000183225.1	4	121
	94.0	27.0	121.0		27.0	GCA_000183245.1	4	121
	52.0	28.0	80.0		28.0	GCA_000183305.1	9	265																		180.0
0.0	9927.0	64.0	9991.0	58.0	64.0	GCA_000183405.1	340	10499															108.0
0.0	2103.0	29.0	2132.0			GCA_000184065.1	86	2871											29.0
0.0	1145.0		1145.0	134.0		GCA_000184085.1	47	1574
0.0	172722.0	303.0	173025.0	3005.0	224.0	GCA_000184345.2	4502	181842											79.0				2110.0
0.0	58733.0	367.0	59100.0	860.0	222.0	GCA_000184685.1	2458	78191											145.0				2619.0
0.0	17859.0	59.0	17918.0			GCA_000185185.1	607	19882											59.0							426.0
0.0	1631.0	383.0	2014.0		336.0	GCA_000185745.1	83	2521											47.0
0.0	1822.0	324.0	2146.0		324.0	GCA_000186665.4	81	2395																		62.0
0.0	3835.0	1116.0	4951.0		1116.0	GCA_000186745.1	198	5925																		80.0
0.0	6598.0	83.0	6622.0	201.0	83.0	GCA_000186985.3	226	7134
0.0	218721.0	922.0	219643.0	298.0	753.0	GCA_000187005.1	6802	230478											169.0
0.0	2480.0	324.0	2804.0		324.0	GCA_000187205.4	102	3053
0.0	545.0		545.0			GCA_000187935.2	25	728																		25.0
0.0	2090.0	324.0	2414.0		324.0	GCA_000188215.1	92	2726
0.0	1302.0		1302.0			GCA_000188715.1	53	1544																		104.0
0.0	9552.0	392.0	9944.0		208.0	GCA_000188955.5	393	11789	20.0										131.0							3.0							33.0		28.0
0.0	113.0		113.0			GCA_000189435.3	12	356
0.0	113.0		113.0			GCA_000189455.3	13	396
0.0	166.0		166.0			GCA_000189515.1	9	242
0.0	3835.0	534.0	4369.0	624.0	457.0	GCA_000189555.1	187	5931	62.0										15.0					1207.0
0.0	3964.0	563.0	4527.0	427.0	486.0	GCA_000189575.1	195	6104	62.0										15.0					668.0										28.0
0.0	2253.0	216.0	2469.0		216.0	GCA_000189735.2	93	2781
0.0	452.0	329.0	781.0		270.0	GCA_000189775.3	35	980											33.0												26.0
0.0	8055.0	590.0	8645.0	169.0	548.0	GCA_000190315.1	330	10231											42.0
0.0	3403.0		3403.0			GCA_000190515.1	173	5261
	318.0	135.0	453.0		135.0	GCA_000190595.1	16	453
0.0	3463.0		3463.0	68.0		GCA_000190735.2	132	4194															18.0
0.0	271.0	193.0	464.0	38.0	193.0	GCA_000191045.1	33	1061															3.0
0.0	4811.0		4811.0			GCA_000191165.1	184	5367
0.0	11539.0	131.0	11220.0	450.0	112.0	GCA_000191445.1	501	16004											19.0
0.0	10907.0	131.0	10558.0	480.0	112.0	GCA_000191505.1	483	15605											19.0
0.0	11466.0	131.0	11057.0	540.0	112.0	GCA_000191525.1	511	16537											19.0
0.0	2088.0	34.0	2122.0			GCA_000191925.1	68	2243											34.0
0.0	16138.0	50.0	15548.0	654.0		GCA_000192045.3	857	27884											25.0												25.0
0.0	18210.0	59.0	18269.0	106.0		GCA_000192315.1	625	20503											59.0
0.0	18295.0	59.0	18354.0	107.0		GCA_000192335.1	628	20582											59.0
		24.0	24.0			GCA_000192395.2	1	26											24.0
0.0	740.0		740.0	25.0		GCA_000192705.1	30	852
0.0	5596.0	421.0	6017.0		378.0	GCA_000192865.1	275	8479											20.0												23.0			26.0
0.0	2944.0		2944.0			GCA_000193355.1	171	5236
0.0	34460.0	717.0	35197.0	122.0	544.0	GCA_000193375.1	1202	37743											193.0
0.0	5638.0	16.0	5654.0	54.0		GCA_000193395.1	312	10109											16.0
0.0	1308.0	255.0	1564.0		255.0	GCA_000193435.3	87	2555															7.0											28.0	30.0
0.0	21324.0	262.0	21586.0	2783.0	246.0	GCA_000193595.3	985	31178											16.0
0.0	21108.0	262.0	21370.0	2836.0	246.0	GCA_000193615.3	980	31045											16.0
0.0	42528.0	274.0	42802.0		216.0	GCA_000194075.3	1628	52757											58.0
0.0	1699.0	108.0	1807.0	64.0	108.0	GCA_000194135.1	80	2321															41.0
0.0	1672.0	54.0	1726.0		54.0	GCA_000194605.1	80	2532
0.0	6189.0	267.0	6456.0	7.0	205.0	GCA_000194625.1	243	7372											51.0				39.0											25.0			11.0
0.0	34231.0	170.0	34401.0	519.0	140.0	GCA_000194745.1	1829	59501											30.0
0.0	4298.0	328.0	4626.0	339.0	218.0	GCA_000195065.1	196	5976											110.0
	494.0		494.0			GCA_000195085.1	17	494
0.0	12052.0	44.0	12096.0			GCA_000195105.1	554	16981											44.0
0.0	1022.0	264.0	1286.0	138.0	264.0	GCA_000195275.1	69	2207
0.0	30097.0	123.0	30220.0	521.0	56.0	GCA_000195295.1	1182	36722											67.0															34.0
0.0	1086.0		1086.0			GCA_000195395.6	51	1480
0.0	881.0		881.0	66.0		GCA_000195435.4	44	1284
0.0	3653.0	672.0	4325.0		672.0	GCA_000195515.1	176	5217																		27.0
0.0	1152.0		1222.0	12.0		GCA_000195795.1	48	1420																					25.0
0.0	1842.0	141.0	1842.0		78.0	GCA_000195915.1	74	2170											63.0
0.0	47135.0	529.0	47132.0	403.0	216.0	GCA_000195955.2	1592	51218	255.0										58.0					497.0										1319.0
0.0	30858.0	247.0	30276.0	838.0	228.0	GCA_000196015.1	1344	42847											19.0					2866.0		25.0
0.0	634.0		622.0	28.0		GCA_000196055.1	25	731																															16.0
0.0	21793.0		21793.0			GCA_000196115.1	842	26934																		1.0
0.0	6711.0	576.0	7287.0		420.0	GCA_000196255.1	298	9083											156.0
0.0	13673.0	701.0	14374.0		654.0	GCA_000196335.1	659	20716											47.0
0.0	474.0	122.0	596.0			GCA_000196455.1	24	715											122.0
0.0	11680.0	249.0	11866.0		217.0	GCA_000196475.1	407	13330											32.0				104.0			9479.0																			84.0
0.0	6841.0	625.0	7466.0		572.0	GCA_000196555.1	343	10446											53.0
0.0	5264.0	618.0	5882.0		586.0	GCA_000196575.1	290	8811											32.0
0.0	768.0		768.0			GCA_000196655.1	52	1632
0.0	17972.0	59.0	18031.0			GCA_000196755.1	593	19262											59.0
0.0	1875.0	156.0	2031.0		156.0	GCA_000196795.1	76	2272
0.0	35222.0	105.0	35301.0	26.0	34.0	GCA_000196815.1	1338	41424											71.0
0.0	21946.0	178.0	22075.0	49.0	112.0	GCA_000196875.2	905	27095											66.0
0.0	26007.0	15.0	26022.0			GCA_000196895.1	1053	31600											15.0							191.0
0.0	23916.0	203.0	24051.0	68.0	150.0	GCA_000198515.1	960	30352											53.0
0.0	47359.0	112.0	47471.0		50.0	GCA_000202835.1	1735	54817											62.0			47.0												1575.0
0.0	223524.0	786.0	223217.0	1056.0	654.0	GCA_000203835.1	8537	287623											78.0	54.0						60323.0			721.0					5629.0													652.0
0.0	52009.0	162.0	52171.0	171.0	62.0	GCA_000203895.1	2080	64843											82.0				1119.0												29.0		18.0
0.0	6900.0	277.0	7177.0	113.0	245.0	GCA_000203935.1	281	8341											32.0				25.0
0.0	3778.0	784.0	4562.0	26.0	784.0	GCA_000204275.1	184	5490
0.0	13834.0	204.0	14038.0		186.0	GCA_000209655.1	519	15794											18.0
0.0	1072.0	27.0	1099.0		27.0	GCA_000209755.1	46	1385
0.0	71050.0	462.0	71515.0	747.0	138.0	GCA_000210155.1	2542	80375																		644.0					25.0	299.0			46.0
0.0	9407.0	250.0	9028.0	395.0	150.0	GCA_000210475.1	410	12434											100.0							1733.0								127.0
0.0	11282.0		11282.0	542.0		GCA_000210515.1	622	18406
0.0	10645.0	451.0	10524.0	239.0	232.0	GCA_000210855.2	434	13157	117.0										102.0							1711.0
0.0	997.0	30.0	1027.0			GCA_000210915.2	45	1347											30.0						146.0	599.0
0.0	746.0		693.0	78.0		GCA_000210995.1	34	970																										8.0
0.0	700.0		647.0	78.0		GCA_000211015.1	33	962																										8.0
0.0	699.0		607.0	118.0		GCA_000211035.2	33	962																										8.0
0.0	700.0		647.0	78.0		GCA_000211055.2	33	962																										8.0
						GCA_000211095.1	24	705
						GCA_000211235.1	44	1328
		37.0	37.0			GCA_000211295.1	1	40											37.0
0.0	8267.0	676.0	8927.0		519.0	GCA_000211475.1	327	10280											157.0
	133.0		133.0			GCA_000211545.6	7	195																										114.0
0.0	28.0		28.0			GCA_000211855.3	2	53
0.0	6823.0		6823.0	51.0		GCA_000212335.1	261	7789															72.0
0.0	5205.0		5205.0			GCA_000212375.1	246	7458															199.0
0.0	10491.0	289.0	10959.0		175.0	GCA_000212715.2	470	14274											114.0					105.0
0.0	16440.0	77.0	14403.0	2161.0		GCA_000212755.3	868	27670	32.0										19.0												26.0
0.0	1266.0	229.0	1495.0	17.0	208.0	GCA_000213215.1	73	2307	21.0															343.0
0.0	411.0		411.0			GCA_000213825.1	23	703
0.0	324.0	221.0	545.0	91.0	188.0	GCA_000213955.1	35	1150											33.0
0.0	28444.0	56.0	28500.0	756.0	56.0	GCA_000214095.3	1025	32201															492.0
0.0	61322.0	25.0	61347.0	596.0		GCA_000214395.1	2421	78892															2862.0								25.0				25.0
0.0	53146.0	701.0	53847.0	1540.0	675.0	GCA_000214705.1	2083	64396															344.0								26.0			110.0	66.0
0.0	109.0		109.0			GCA_000215345.3	5	149
0.0	12325.0	538.0	12863.0		460.0	GCA_000215665.1	599	19212											78.0
0.0	29928.0	58.0	29986.0			GCA_000215705.1	1187	38706											58.0
0.0	4361.0	300.0	4661.0	146.0	270.0	GCA_000215895.1	192	5727											30.0				30.0
0.0	2636.0	342.0	2978.0		258.0	GCA_000217675.1	143	4406											84.0
0.0	11133.0	84.0	11217.0	158.0	84.0	GCA_000217715.1	526	16124															43.0
0.0	4790.0	518.0	5308.0	91.0	430.0	GCA_000217795.1	205	6204											54.0				11.0										34.0	31.0
0.0	1893.0	120.0	2013.0		120.0	GCA_000217995.1	81	2395															33.0
0.0	2459.0	52.0	2480.0	31.0	52.0	GCA_000218625.1	147	4496															58.0
0.0	39309.0	252.0	36727.0	2852.0	180.0	GCA_000219085.3	1516	46613											59.0												13.0
0.0	742.0	155.0	897.0	115.0	116.0	GCA_000219195.1	44	1275																							39.0
						GCA_000219475.3	11	322
0.0	8750.0	285.0	9035.0	250.0	175.0	GCA_000219515.3	390	11949											110.0
0.0	6440.0	308.0	6748.0	25.0	308.0	GCA_000219535.3	283	8476
0.0	12640.0	44.0	12684.0	64.0		GCA_000219605.1	577	17693											44.0
0.0	506.0		506.0			GCA_000219785.1	22	638
0.0	45442.0	1061.0	46503.0	106.0	872.0	GCA_000219855.1	1695	52228											189.0
0.0	13135.0	887.0	14022.0	25.0	850.0	GCA_000219875.1	616	18480											37.0
0.0	6734.0	259.0	6993.0		236.0	GCA_000219915.3	371	11180											23.0							1837.0
0.0	10340.0	287.0	10627.0	268.0	175.0	GCA_000220005.2	482	14565											112.0					328.0
0.0	2589.0	34.0	2623.0			GCA_000220105.1	89	2744											34.0
0.0	4963.0	318.0	5281.0	218.0	286.0	GCA_000220135.1	268	8109											32.0
0.0	20385.0	308.0	20693.0		175.0	GCA_000220485.1	879	26637											133.0							350.0
0.0	806.0	155.0	961.0	103.0	116.0	GCA_000220965.1	44	1284																							39.0
0.0	3832.0	809.0	4641.0		784.0	GCA_000221645.1	187	5581											25.0
0.0	1433.0		1433.0			GCA_000222835.1	51	1520
0.0	8709.0	143.0	9117.0	395.0	87.0	GCA_000223195.1	399	12429											56.0
0.0	441.0		441.0			GCA_000223215.1	52	1612
0.0	10863.0	77.0	10940.0	33.0	77.0	GCA_000223905.1	490	14483
						GCA_000223945.2	1387	43064
						GCA_000223965.2	1383	42894
0.0	47527.0	167.0	47694.0	266.0	84.0	GCA_000224005.3	1909	61100											83.0
0.0	45840.0	274.0	46171.0		216.0	GCA_000224435.1	1574	50986											58.0
0.0	17815.0	55.0	17870.0	670.0	50.0	GCA_000224475.1	855	25779											5.0				86.0
0.0	17075.0	59.0	17134.0			GCA_000224535.1	589	19263											59.0							678.0
0.0	4897.0	656.0	5553.0	92.0	624.0	GCA_000224965.2	300	9527											32.0
		27.0	27.0	42.0	27.0	GCA_000225465.1	2	69
0.0	16865.0	4.0	16950.0			GCA_000225915.1	869	28253											4.0
0.0	37393.0	44.0	36324.0	1123.0		GCA_000226035.3	1532	48732											19.0																		25.0
0.0	363983.0	484080.0	625231.0	162.0		GCA_000226095.1	27109	995958				625215.0							16.0
0.0	2317.0	34.0	2351.0			GCA_000226605.1	84	2601											34.0
0.0	2459.0	356.0	2815.0		336.0	GCA_000226625.1	110	3491											20.0
0.0	21718.0	81.0	21483.0	316.0	81.0	GCA_000226975.3	966	30566													37.0
0.0	9559.0	285.0	9844.0	531.0	175.0	GCA_000227625.1	424	12694											110.0					805.0		87.0
0.0	3675.0	197.0	3872.0		110.0	GCA_000227665.3	142	4245											58.0														29.0
0.0	24042.0	100.0	24142.0	116.0	53.0	GCA_000227685.3	1186	36829											47.0		57.0
0.0	10212.0	194.0	10406.0	487.0	180.0	GCA_000227705.3	519	15353											14.0				301.0											29.0
0.0	29023.0	121.0	29144.0	947.0	102.0	GCA_000227745.3	1181	36951															1353.0										6.0											13.0
0.0	7947.0		7947.0	68.0		GCA_000230275.1	325	9636
0.0	2746.0	368.0	3114.0		286.0	GCA_000230655.3	126	3718											28.0														54.0
0.0	12672.0	159.0	12831.0	152.0	54.0	GCA_000230695.3	693	22330											20.0				1321.0								25.0						27.0							33.0
0.0	8114.0	92.0	8206.0	130.0	81.0	GCA_000230715.3	402	12455											11.0				81.0											57.0
0.0	16627.0	119.0	16746.0	434.0	81.0	GCA_000230735.3	752	22703											38.0				481.0
0.0	31817.0	403.0	32220.0	636.0	243.0	GCA_000230895.3	1193	36710	30.0										105.0																									25.0
0.0	17361.0	10.0	17371.0	62.0		GCA_000230955.3	776	23622																									10.0
0.0	8727.0	52.0	8779.0			GCA_000230975.3	432	14633											52.0							65.0
0.0	12997.0	110.0	13107.0	307.0		GCA_000230995.3	633	19263											51.0				502.0										59.0
0.0	6895.0	481.0	7376.0	119.0	325.0	GCA_000231015.3	289	8940											126.0				11.0														30.0
0.0	16826.0	393.0	17219.0	287.0	310.0	GCA_000231385.3	691	21532											83.0				199.0
0.0	8194.0		8194.0	89.0		GCA_000231405.3	322	9636
0.0	2285.0		2285.0			GCA_000231865.1	99	2885
0.0	1738.0		1738.0	211.0		GCA_000231905.1	87	2745
0.0	1482.0		1482.0	140.0		GCA_000231925.1	78	2282
0.0	23198.0	377.0	23575.0	455.0	296.0	GCA_000233715.3	975	29673											43.0				349.0			2.0								155.0										38.0
0.0	9492.0	535.0	10027.0	835.0	460.0	GCA_000233735.1	496	15122											75.0
0.0	8031.0	287.0	8318.0	142.0	175.0	GCA_000233875.1	341	10436											112.0
0.0	8031.0	287.0	8318.0	142.0	175.0	GCA_000233895.1	341	10436											112.0
0.0	17146.0	39.0	17185.0			GCA_000233915.4	890	29567											39.0
0.0	1153.0	64.0	1217.0	32.0	64.0	GCA_000235405.3	75	2304															132.0											65.0
0.0	8352.0	239.0	8591.0	1573.0	175.0	GCA_000235545.1	394	12002											64.0
0.0	129609.0	104.0	129709.0		65.0	GCA_000235565.1	4512	150619											39.0
0.0	17006.0	310.0	17316.0		200.0	GCA_000235765.3	827	25592											110.0							137.0
0.0	13965.0	364.0	14329.0		336.0	GCA_000236065.1	661	21210											28.0
0.0	16571.0	363.0	16934.0		347.0	GCA_000236215.4	936	29524											16.0							386.0
0.0	1027.0		1027.0			GCA_000236475.1	41	1204
0.0	13444.0	1523.0	14967.0		1523.0	GCA_000236605.1	643	19382
0.0	78586.0	251.0	78837.0	292.0	226.0	GCA_000236665.1	2966	96084											25.0				4251.0
0.0	219.0	19.0	219.0			GCA_000236925.1	14	420												19.0			7.0			76.0								10.0
0.0	157.0		157.0			GCA_000237125.3	12	352
0.0	3122.0		3827.0	410.0		GCA_000237865.1	167	5314																1143.0		57.0								44.0		48.0
0.0	44537.0	1160.0	45697.0	1535.0	926.0	GCA_000237975.1	1699	52317	27.0										207.0				1462.0
0.0	718.0		718.0	26.0		GCA_000237995.2	30	870
0.0	1103.0		1103.0			GCA_000238255.4	45	1379
0.0	1307.0	30.0	1337.0			GCA_000238395.4	59	1752											30.0
0.0	10640.0	386.0	10613.0	413.0	183.0	GCA_000238455.3	428	12872	39.0										131.0														33.0															28.0
0.0	570.0		540.0	30.0		GCA_000238975.1	20	607
0.0	18953.0	489.0	19424.0		432.0	GCA_000240015.1	778	24077											57.0							283.0
0.0	1171.0		1171.0			GCA_000240075.2	53	1548																		90.0
0.0	1601.0		1575.0	26.0		GCA_000240095.3	57	1756
0.0	275091.0	936.0	276027.0		858.0	GCA_000240165.1	10283	363127											78.0
0.0	21582.0	235.0	21817.0		200.0	GCA_000240185.2	925	28144											35.0
0.0	10413.0	425.0	10516.0	322.0	242.0	GCA_000240905.3	409	12389	19.0										131.0														33.0															28.0
0.0	2115.0	162.0	2277.0		162.0	GCA_000241025.2	102	3048
0.0	241.0		241.0			GCA_000241055.1	15	453
		37.0	37.0			GCA_000241125.1	1	40											37.0
0.0	2810.0	330.0	3140.0		252.0	GCA_000241385.1	146	4327											78.0
0.0	18647.0	323.0	18970.0		265.0	GCA_000241585.3	688	21066											58.0
0.0	11620.0	618.0	12238.0	30.0	580.0	GCA_000241915.1	547	17304											38.0
0.0	17861.0	74.0	17935.0	454.0		GCA_000242255.3	796	24872											49.0				1731.0														25.0
0.0	16218.0	29.0	16247.0	94.0		GCA_000242335.3	740	24290											4.0				519.0																					25.0
0.0	143399.0	514.0	143913.0	2521.0	472.0	GCA_000242455.3	5556	177795															5514.0											57.0			42.0
0.0	22604.0	56.0	22660.0	272.0		GCA_000242595.3	837	25275											56.0				513.0
0.0	2597.0	20.0	2617.0	57.0		GCA_000242635.3	124	3779											20.0				41.0
0.0	6025.0	325.0	6350.0		325.0	GCA_000242895.3	274	8188
0.0	277.0	129.0	406.0		104.0	GCA_000242915.2	18	505											25.0
0.0	131595.0	60.0	131655.0	426.0		GCA_000242935.3	4987	170238											31.0		25.0												29.0
0.0	14518.0		14518.0	51.0		GCA_000243115.3	511	15164
0.0	12599.0	39.0	12638.0	210.0		GCA_000243135.3	474	14457											39.0				188.0
0.0	23131.0	336.0	23467.0	386.0	336.0	GCA_000243155.3	884	26802															215.0
						GCA_000245095.2	175	5386
						GCA_000245175.2	172	5363
						GCA_000245215.2	169	5239
						GCA_000245235.2	174	5454
						GCA_000245275.2	173	5421
0.0	231300.0	740.0	232040.0		580.0	GCA_000245355.1	9862	335302											160.0
0.0	10220.0	287.0	10507.0		175.0	GCA_000245515.1	444	13441											112.0							2889.0
0.0	256.0		289.0	55.0		GCA_000246835.1	16	458																		115.0
0.0	8490.0	474.0	8964.0	64.0	342.0	GCA_000246985.3	335	10213											132.0		88.0
0.0	62901.0	897.0	63798.0	1240.0	693.0	GCA_000247545.1	2180	71727										26.0	127.0														45.0	139.0			40.0
0.0	946.0		946.0	88.0		GCA_000248095.3	42	1209
0.0	10716.0	535.0	10634.0	618.0	460.0	GCA_000248375.2	514	15749											75.0
0.0	198.0	110.0	308.0	32.0	84.0	GCA_000248435.2	12	367											26.0
0.0	76411.0	158.0	76569.0		75.0	GCA_000250675.3	3132	105924											83.0							417.0
0.0	742.0		742.0			GCA_000250905.1	28	830																		87.0
0.0	749.0		749.0			GCA_000250925.1	29	863
0.0	1395.0		1395.0			GCA_000250945.1	64	1837
0.0	914.0		914.0			GCA_000253195.1	43	1276																		570.0
0.0	19448.0	190.0	19659.0		96.0	GCA_000253255.1	925	28533											94.0					21.0
0.0	8856.0	137.0	8946.0	29.0	30.0	GCA_000253295.1	430	13514											107.0
0.0	862.0		862.0			GCA_000253335.1	38	1096
0.0	11600.0	267.0	11867.0	81.0	248.0	GCA_000255115.3	518	16040											19.0				245.0
0.0	9963.0	175.0	10138.0		175.0	GCA_000255535.1	562	17991																		312.0
0.0	2607.0	384.0	2991.0		356.0	GCA_000255615.3	134	4010											28.0				56.0
0.0	7717.0	295.0	8012.0	257.0	175.0	GCA_000257275.1	353	10651											120.0
0.0	8494.0	287.0	8776.0		175.0	GCA_000258025.1	387	11626											112.0							28.0
0.0	9583.0	527.0	10110.0	80.0	208.0	GCA_000258365.1	404	12271	180.0										106.0					14.0		3162.0							33.0		28.0
0.0	575.0	35.0	610.0		35.0	GCA_000258405.1	28	873
0.0	2837.0		2837.0			GCA_000258885.1	144	4440
0.0	945.0		945.0			GCA_000258905.1	46	1351
0.0	12920.0	59.0	12979.0			GCA_000259275.1	446	14684											59.0							149.0
0.0	12509.0	32.0	12541.0			GCA_000260925.1	500	15418											32.0
0.0	4272.0		4239.0	33.0		GCA_000260985.3	144	4488
0.0	47046.0	242.0	47288.0		187.0	GCA_000262165.1	1752	54101											55.0							57.0
0.0	30147.0	129.0	30276.0	274.0		GCA_000262325.2	1197	36876	37.0										51.0														14.0		7.0		27.0
0.0	4178.0	1093.0	5271.0		1093.0	GCA_000262385.1	205	6015
0.0	15155.0	59.0	15214.0	2947.0		GCA_000262655.1	591	19250											59.0
0.0	146.0		146.0			GCA_000262715.1	6	184
0.0	5184.0	247.0	5431.0		150.0	GCA_000263215.1	273	8218											97.0
0.0	7636.0	724.0	8360.0	138.0	544.0	GCA_000263735.1	326	10115											180.0
0.0	10666.0	535.0	10786.0	415.0	460.0	GCA_000263755.3	514	15738											75.0
0.0	51824.0	91.0	51231.0	684.0	31.0	GCA_000263795.2	2092	68398											60.0																57.0
0.0	35954.0	16.0	35970.0			GCA_000264665.2	1489	47557											16.0					37.0
0.0	53131.0	158.0	53028.0	574.0	64.0	GCA_000264945.2	2226	72642											94.0
0.0	4087.0		4087.0			GCA_000265295.1	142	4269															62.0
0.0	17701.0	184.0	17885.0	302.0	68.0	GCA_000265425.1	710	22114											116.0				407.0
0.0	7870.0	31.0	7901.0	64.0		GCA_000266885.1	308	10806											31.0				646.0
0.0	48309.0	277.0	48586.0	1066.0	184.0	GCA_000266905.1	1810	56654	30.0										63.0				2561.0
0.0	11384.0	76.0	11460.0		16.0	GCA_000267545.1	525	16636											60.0							110.0
						GCA_000269645.2	330	10038
0.0	8247.0	760.0	9007.0		728.0	GCA_000269965.1	404	12255											32.0
0.0	17423.0	59.0	17482.0			GCA_000270065.1	581	19038											59.0
0.0	73068.0	32.0	73100.0			GCA_000270265.1	2570	81617											32.0
0.0	12004.0	188.0	12131.0	61.0	165.0	GCA_000270325.1	457	14086											23.0
0.0	44996.0	274.0	45270.0		216.0	GCA_000270345.1	1595	51773											58.0
0.0	2050.0	34.0	2204.0			GCA_000270405.1	70	2292											34.0
0.0	2106.0	322.0	2681.0		322.0	GCA_000271325.1	141	4289																					138.0
0.0	27095.0	25.0	26793.0	327.0		GCA_000271985.2	1304	40664																													25.0
0.0	3361.0	208.0	3569.0	4190.0	125.0	GCA_000272795.2	323	9522											50.0														33.0		28.0
0.0	10250.0	340.0	10590.0	85.0	175.0	GCA_000272895.3	433	13039											132.0														33.0		28.0
						GCA_000273405.1	2479	78242
0.0						GCA_000277025.1	134	4124
0.0						GCA_000277065.1	135	4150
0.0	31422.0	274.0	31696.0		216.0	GCA_000277085.1	1546	50296											58.0							10297.0
0.0	32095.0	274.0	32369.0		216.0	GCA_000277105.1	1618	52287											58.0							11611.0
0.0	46678.0	242.0	46920.0		187.0	GCA_000277125.1	1701	52442											55.0
0.0	46061.0	242.0	46303.0		187.0	GCA_000277145.1	1706	52581											55.0
0.0	17088.0	59.0	17147.0			GCA_000277365.1	570	18582											59.0							158.0
0.0	17578.0	59.0	17637.0			GCA_000277385.1	575	19027											59.0							156.0
0.0	17009.0	59.0	17068.0			GCA_000277405.1	573	18628											59.0							257.0
0.0	13294.0	45.0	13339.0			GCA_000279165.1	589	18258											45.0							54.0
0.0	158907.0	69.0	158976.0		44.0	GCA_000280925.3	6256	200967											25.0
0.0	33975.0	55.0	33567.0	463.0		GCA_000282175.2	1470	45818											30.0																		25.0											36.0
0.0	21235.0	169.0	21354.0		75.0	GCA_000283575.1	787	23485												50.0											44.0
0.0	485.0		427.0	58.0		GCA_000283635.1	25	750
0.0	3186.0		3186.0			GCA_000283675.1	165	5170
0.0	10385.0	346.0	10731.0		232.0	GCA_000283735.1	424	12861											114.0							1006.0
0.0	281.0	28.0	309.0		28.0	GCA_000283915.1	15	440
0.0	804.0	28.0	832.0		28.0	GCA_000283995.1	28	863																		28.0
0.0	71104.0	505.0	71236.0	273.0	246.0	GCA_000284015.1	2858	89636											232.0	27.0
0.0	680.0	28.0	708.0		28.0	GCA_000284075.1	25	770
0.0	474.0	28.0	502.0		28.0	GCA_000284155.1	20	610
0.0	762.0	28.0	790.0		28.0	GCA_000284175.1	26	831
0.0	54.0		54.0			GCA_000284355.1	3	80
	126190.0	345.0	126194.0		32.0	GCA_000284415.2	5322	184792											313.0							184415.0
0.0	20574.0	150.0	20660.0	64.0		GCA_000284595.1	1364	44254		108.0									16.0					179.0							26.0
0.0	245.0		245.0			GCA_000286695.1	14	398
0.0	245.0		245.0			GCA_000286795.1	13	371
0.0	71249.0	720.0	71969.0	1117.0	720.0	GCA_000287215.3	2827	88604
						GCA_000287255.1	0	0
	34.0		34.0			GCA_000287275.1	1	34
0.0	2080.0		2080.0			GCA_000287335.1	94	2992
0.0	808.0	32.0	840.0			GCA_000287355.1	36	1205											32.0				6.0
0.0	2523.0		2523.0			GCA_000292415.1	147	4518																		28.0
0.0	992.0		992.0			GCA_000292445.1	48	1724																		482.0
0.0	3463.0		3463.0			GCA_000292455.1	189	5758																		109.0
						GCA_000292605.2	19277	644665
0.0	24454.0	34.0	24488.0	727.0		GCA_000293885.3	1089	33996																									34.0		12.0
0.0	1937.0		1937.0			GCA_000294495.1	87	2526
0.0	169435.0	1085.0	168490.0	2030.0	1008.0	GCA_000294515.1	6835	226633											77.0
0.0	19187.0	258.0	19445.0		240.0	GCA_000294635.1	1099	37080											18.0							27.0
0.0	2237.0		2237.0			GCA_000295655.1	86	2626
0.0	18452.0	130.0	18430.0	152.0	60.0	GCA_000296215.2	977	30373											70.0																59.0
0.0	14489.0	417.0	14477.0	429.0	392.0	GCA_000296715.2	585	17732																							25.0
0.0	17384.0	222.0	17606.0		222.0	GCA_000297055.2	702	22733
0.0	47046.0	262.0	47205.0	103.0	187.0	GCA_000298095.1	1752	54115											75.0
0.0	2116.0	34.0	2150.0			GCA_000298375.2	70	2298											34.0
0.0	2058.0	34.0	2092.0			GCA_000298415.1	66	2122											34.0
0.0	1844.0	34.0	1878.0			GCA_000298455.2	61	1943											34.0
0.0	2206.0	34.0	2240.0			GCA_000298535.2	71	2336											34.0
0.0	1901.0	34.0	1935.0			GCA_000298555.2	65	2045											34.0
	179.0		179.0			GCA_000299095.1	6	179
	888.0		888.0			GCA_000299115.1	31	936															29.0
0.0	505.0		505.0			GCA_000299135.1	21	639
0.0	17890.0	69.0	17959.0		52.0	GCA_000299335.2	849	26775											17.0							64.0
0.0	667.0	96.0	763.0			GCA_000299355.1	34	993											96.0
0.0	483.0	50.0	533.0		27.0	GCA_000299365.1	21	624											23.0							30.0
0.0	2212.0	342.0	2554.0	87.0	279.0	GCA_000299435.1	112	3350											63.0
0.0	9524.0	264.0	9788.0		152.0	GCA_000299455.1	448	13633											112.0							98.0
0.0	2317.0	166.0	2483.0		136.0	GCA_000299955.1	100	2953											30.0
0.0	2542.0		2542.0	28.0		GCA_000299965.1	95	2751
0.0	2958.0	166.0	3124.0		136.0	GCA_000299995.1	127	3702											30.0
0.0	111.0	28.0	139.0		28.0	GCA_000300075.1	6	254
0.0	12016.0	683.0	12699.0	281.0	659.0	GCA_000300095.1	658	21046											24.0
0.0	7341.0	312.0	7487.0	166.0	175.0	GCA_000300455.4	317	9522											103.0														34.0
0.0	3732.0	61.0	3793.0		61.0	GCA_000300475.1	191	5768
	352.0		352.0	134.0		GCA_000302475.3	17	486
0.0	1118.0		1118.0			GCA_000302555.4	44	1452																		77.0
0.0	1137.0		1018.0	120.0		GCA_000304375.1	38	1293																		126.0								99.0
0.0	20091.0	160.0	20251.0		75.0	GCA_000304415.1	978	30733											85.0
0.0	2366.0	34.0	2370.0	55.0		GCA_000304495.1	82	2563											34.0							1.0
	607.0		607.0			GCA_000304735.1	21	638
0.0	882.0		882.0			GCA_000305335.2	38	1095
0.0	4360.0	283.0	4643.0		264.0	GCA_000305815.1	191	5749											19.0
0.0	49149.0	494.0	49643.0	100.0	471.0	GCA_000305935.1	1823	57578											23.0															56.0
0.0	4611.0	39.0	4484.0	166.0		GCA_000306675.3	176	5277											39.0		41.0
0.0	5058.0		5058.0			GCA_000306725.1	199	6148
0.0	87245.0	580.0	87315.0	510.0	326.0	GCA_000306785.1	3626	115912											228.0	26.0
0.0	11343.0	538.0	11827.0	54.0	460.0	GCA_000306825.1	575	18355											78.0							1264.0										42.0
0.0	5030.0	84.0	5114.0		84.0	GCA_000306865.1	187	5687
	180.0		180.0			GCA_000306885.1	6	180
0.0	22167.0	262.0	19048.0	3138.0	246.0	GCA_000306945.1	920	29116											16.0
0.0	1082.0		1082.0			GCA_000306985.1	51	1461
0.0	935.0		935.0			GCA_000307005.1	45	1306
0.0	1058.0		1058.0			GCA_000307025.1	49	1430
0.0	880.0		881.0			GCA_000307125.1	38	1171
0.0	620.0	328.0	948.0		270.0	GCA_000307585.2	47	1435											58.0				9.0
0.0	2071.0	54.0	2125.0	28.0	54.0	GCA_000307975.2	82	2477
0.0	1353.0		1353.0			GCA_000309565.2	58	1815
0.0	73672.0	539.0	74211.0	840.0	464.0	GCA_000310065.1	2890	92449											75.0
0.0	19572.0	245.0	19801.0		140.0	GCA_000311765.1	747	23117											105.0
0.0	5541.0	39.0	5580.0	72.0		GCA_000313175.2	194	5841											39.0
		37.0	37.0			GCA_000313635.1	1	40											37.0
0.0	134808.0	226.0	135035.0	2115.0	50.0	GCA_000316515.1	4662	157709	51.0										125.0				5572.0			10.0
0.0	13232.0	6.0	13238.0	697.0		GCA_000316625.1	615	19834											6.0				101.0											107.0
0.0	80026.0	31.0	80057.0	130.0		GCA_000317045.1	2868	93381											31.0				2097.0
0.0	126416.0	121.0	126537.0	1766.0	89.0	GCA_000317105.1	5459	192746											32.0				1187.0											255.0
0.0	31020.0		31020.0	907.0		GCA_000317435.1	1238	44734															688.0
0.0	25395.0	194.0	25589.0	625.0	162.0	GCA_000317635.1	1087	36001											32.0				402.0											30.0
0.0	39028.0	129.0	39157.0	400.0	78.0	GCA_000317655.1	1555	50226											51.0				370.0											9.0
0.0	1266.0		1266.0			GCA_000317855.1	48	1399																		125.0
0.0	805.0		805.0			GCA_000317915.1	38	1101
0.0	28446.0	252.0	24691.0	3768.0	252.0	GCA_000317935.1	1169	37143																										986.0
0.0	30361.0	284.0	29909.0	453.0	246.0	GCA_000317955.1	1264	40446											38.0
0.0	31727.0	262.0	30859.0	875.0	246.0	GCA_000318015.1	1308	41959											16.0
0.0	2311.0	34.0	2345.0			GCA_000318525.2	84	2600											34.0
0.0	2376.0	34.0	2410.0			GCA_000318825.1	85	2617											34.0
0.0	2476.0	34.0	2510.0			GCA_000318865.1	88	2719											34.0
0.0	637.0	51.0	688.0			GCA_000319385.1	26	824											51.0
0.0	11719.0	29.0	11748.0			GCA_000319575.2	427	12857											29.0
0.0	20147.0	188.0	20335.0	238.0	75.0	GCA_000320385.2	1023	32056											85.0														28.0
0.0	30026.0	109.0	30137.0	279.0	53.0	GCA_000321415.2	1475	47545											56.0
0.0	472.0	408.0	880.0	62.0	354.0	GCA_000328545.1	45	1321											33.0				37.0														21.0
0.0	143244.0	919.0	144194.0		788.0	GCA_000328705.1	5781	196664											131.0					31.0
0.0	75249.0	1100.0	76349.0		1068.0	GCA_000328745.1	2762	87350											32.0
0.0	9689.0	315.0	10004.0	71.0	150.0	GCA_000329365.2	400	12036											132.0							3.0							33.0		28.0
0.0	10129.0	362.0	10491.0	297.0	225.0	GCA_000330845.1	566	17483	4.0										95.0				280.0										34.0				4.0
0.0	12102.0	82.0	12184.0	450.0		GCA_000330865.1	562	17212											51.0				106.0										31.0
0.0	2797.0		2797.0	931.0		GCA_000331085.2	123	4134
0.0	197.0		197.0			GCA_000331975.1	7	226
0.0	3853.0	216.0	4069.0	29.0	184.0	GCA_000331995.1	163	4965											32.0
0.0	477.0		477.0			GCA_000332115.1	17	502
0.0	147.0		147.0			GCA_000332735.1	11	318
0.0	489.0		489.0			GCA_000334405.1	19	631
0.0	11636.0	334.0			200.0	GCA_000334515.1	522	15667											134.0
0.0	23026.0	25.0	23051.0			GCA_000336465.1	934	29626											25.0							36.0
0.0	24202.0	349.0	24551.0	80.0	261.0	GCA_000338095.1	1122	36241											88.0
0.0	1727.0	34.0	1761.0			GCA_000338695.1	64	2060											34.0							154.0
0.0	5699.0	290.0	5989.0		175.0	GCA_000339015.1	315	9519											115.0
0.0	3825.0	312.0	4077.0		275.0	GCA_000340315.1	148	4605											37.0							93.0
0.0	22880.0	256.0	22992.0	1347.0	188.0	GCA_000340435.3	919	28545											68.0
	245.0	252.0	497.0		252.0	GCA_000340795.1	17	497
	66.0	252.0	318.0		252.0	GCA_000340825.1	11	318
0.0	228917.0	911.0	229793.0		580.0	GCA_000340845.1	9683	329341											331.0
0.0	1756.0	275.0	2031.0		275.0	GCA_000340885.1	89	2603
0.0	18945.0	285.0	19015.0	1398.0	246.0	GCA_000341485.2	846	26356											39.0
0.0	3613.0	85.0	3698.0		85.0	GCA_000342265.1	144	4407
0.0	17355.0		17222.0	571.0		GCA_000344355.2	798	24862
0.0	835.0		860.0			GCA_000344575.1	32	951																		25.0
0.0	1633.0	84.0	1717.0		84.0	GCA_000346595.1	65	1966
0.0	3402.0	162.0	3564.0		162.0	GCA_000347595.1	143	4265
0.0	7224.0	770.0	7994.0		688.0	GCA_000347695.1	475	15309											82.0							28.0
	263.0		263.0			GCA_000348805.1	9	263
0.0	16832.0	59.0	16891.0			GCA_000348885.1	567	18317											59.0
0.0	18560.0	22.0	18608.0			GCA_000349225.1	963	31026											22.0
0.0	5857.0	331.0	6269.0		175.0	GCA_000350185.1	270	8211											112.0							81.0							34.0				10.0
0.0	17125.0	21.0	17146.0			GCA_000350305.1	607	18223											21.0
0.0	3505.0	167.0	4035.0		112.0	GCA_000355675.1	142	4378											55.0							14.0									26.0			148.0	58.0
0.0	16227.0	119.0	16031.0	315.0	89.0	GCA_000355765.4	617	19654											16.0												14.0
0.0	27577.0		27577.0			GCA_000359505.1	1348	42071																		98.0
						GCA_000359545.5	274	8796
0.0	1223.0	150.0	1373.0		150.0	GCA_000364165.2	70	2187
0.0	1679.0	18.0	1697.0			GCA_000364205.2	80	2224											18.0
0.0	21427.0	429.0	21797.0	59.0	200.0	GCA_000364385.3	920	27996	74.0										120.0					1553.0									35.0		53.0
0.0	2514.0	34.0	2548.0			GCA_000364785.1	89	2752											34.0
0.0	43679.0	274.0	43953.0		216.0	GCA_000364825.1	1613	52162											58.0							1528.0
						GCA_000367725.3	277	8890
0.0	601.0		601.0	35.0		GCA_000376605.1	30	903
0.0	9952.0	289.0	10241.0		175.0	GCA_000380325.1	412	12481											114.0							119.0
0.0	745.0		745.0			GCA_000382925.1	39	1091
0.0	798.0		798.0			GCA_000382945.1	42	1174
0.0	14930.0	344.0	15300.0		340.0	GCA_000385525.1	821	26376											4.0
0.0	979.0		979.0			GCA_000385925.1	43	1224
0.0	33333.0	103.0	33436.0		25.0	GCA_000389905.1	1569	50466											78.0							8963.0
0.0	32620.0	249.0	32869.0		191.0	GCA_000389925.1	1602	51518											58.0							9680.0
0.0	44390.0	274.0	44664.0		216.0	GCA_000389945.1	1619	52182											58.0							2049.0
0.0	2855.0		2855.0			GCA_000392485.2	119	3542
0.0	49887.0	18.0	49905.0			GCA_000397205.1	2111	65596											18.0
0.0	61591.0	463.0	62054.0	102.0	359.0	GCA_000400635.2	2597	80354											104.0
						GCA_000400815.2	25115	916196
	697.0	25.0	722.0			GCA_000400935.1	25	722											25.0
0.0	650.0		650.0			GCA_000403625.1	26	740
0.0	43090.0	19.0	43109.0	295.0		GCA_000410575.1	1711	54003											19.0
0.0	862.0		862.0			GCA_000410995.1	31	904
0.0	48392.0	48392.0	48450.0			GCA_000412225.2	1927	64097				48450.0
0.0	1541.0	43.0	1584.0			GCA_000412755.1	60	1770											25.0												18.0
0.0	34833.0	311.0	35429.0		260.0	GCA_000416365.2	1377	41665											51.0
0.0	21474.0	264.0	21738.0	367.0	175.0	GCA_000417085.2	914	27724											54.0														35.0		28.0
0.0	50303.0	210.0	50513.0		179.0	GCA_000418535.2	1885	58422											31.0
0.0	667.0		667.0			GCA_000422045.1	26	755
0.0	438.0		438.0			GCA_000427055.1	17	499
0.0	539.0		539.0			GCA_000427075.1	22	679
0.0	3003.0	162.0	3165.0	202.0	162.0	GCA_000427275.1	129	3860
0.0	9961.0	300.0	10261.0	80.0	207.0	GCA_000430145.3	412	12539											93.0		25.0
0.0	15221.0	82.0	14558.0	745.0		GCA_000430465.3	760	23695											52.0														30.0
0.0	1020.0		1020.0	25.0		GCA_000438605.1	47	1367
0.0	947.0		947.0			GCA_000438705.2	44	1284
0.0	3064.0	275.0	3339.0		275.0	GCA_000439395.1	218	7008																		320.0
0.0	3621.0	196.0	3817.0		150.0	GCA_000439475.1	182	5503											46.0							777.0
0.0	4230.0	186.0	4416.0		140.0	GCA_000439555.1	167	5112											46.0							25.0
0.0	212.0		212.0			GCA_000441535.1	13	438
	456.0		456.0			GCA_000441555.1	14	456
0.0	2534.0	34.0	2568.0			GCA_000441655.1	89	2741											34.0
	40.0	61.0	101.0		61.0	GCA_000442605.1	3	101
	143.0	29.0	172.0		29.0	GCA_000442635.1	6	172
0.0	1455.0		1455.0			GCA_000444405.1	61	1793																364.0
0.0	8450.0	272.0	8722.0	1588.0	175.0	GCA_000444445.1	425	13139											97.0
	618.0		618.0			GCA_000444465.1	20	618
0.0	19887.0	296.0	20183.0		200.0	GCA_000445405.1	908	27588											96.0
0.0	13959.0	1577.0	15536.0		1555.0	GCA_000445995.2	674	20583											22.0
0.0	9233.0	294.0	9527.0		268.0	GCA_000446015.1	337	10709											26.0		11.0
0.0	145.0		145.0			GCA_000452385.2	8	272
0.0	16595.0	71.0	15778.0	889.0		GCA_000452445.3	696	21579	28.0										18.0																		25.0
0.0	16452.0	53.0	15803.0	702.0		GCA_000452525.4	679	20913	28.0																												25.0
0.0	16711.0	71.0	16166.0	616.0		GCA_000452565.3	699	21555	28.0										18.0																		25.0
0.0	15562.0	71.0	15375.0	258.0		GCA_000452585.3	677	21247	28.0										18.0																		25.0
0.0	15216.0	53.0	15068.0	201.0		GCA_000452605.3	646	20005	28.0																												25.0
0.0	13712.0	18.0	13730.0	625.0		GCA_000452705.3	587	18344											18.0
0.0	13654.0	71.0	13343.0	382.0		GCA_000452745.3	600	18396	28.0										18.0																		25.0											8.0
0.0	31426.0	63.0	31489.0	245.0		GCA_000463015.1	1328	42282											63.0
0.0	13456.0	460.0	13699.0	187.0	363.0	GCA_000463345.3	501	15411											66.0		27.0												31.0															42.0
0.0	672.0		672.0			GCA_000463395.1	30	843
0.0	912.0		912.0	29.0		GCA_000466075.2	36	1237
0.0	15575.0		15575.0	814.0		GCA_000466785.3	627	18612																		27.0									18.0
0.0	1698.0		1007.0	691.0		GCA_000468575.2	73	2239
0.0	917.0		917.0	29.0		GCA_000468915.2	36	1241
0.0	157.0		157.0			GCA_000470865.1	11	327
0.0	15552.0	302.0	15427.0	457.0	252.0	GCA_000470975.2	754	23327	25.0																						25.0
0.0	2880.0	34.0	2755.0	159.0		GCA_000471025.2	93	2998											34.0
0.0	43322.0	376.0	43698.0	232.0	336.0	GCA_000471925.1	1963	63702											40.0
0.0	711.0	25.0	736.0		25.0	GCA_000471965.1	25	809
0.0	2839.0	87.0	2926.0		87.0	GCA_000473305.1	115	3467
0.0	24048.0	24.0	24072.0	262.0		GCA_000473745.3	1284	39503											24.0
0.0	19781.0	320.0	20101.0	334.0	200.0	GCA_000474015.1	835	25329											120.0
0.0	7420.0	385.0	6787.0	1045.0	228.0	GCA_000474035.1	333	10157		1.0									112.0					28.0		819.0							34.0	1.0			10.0				78.0				228.0				25.0
0.0	1125.0		1125.0	37.0		GCA_000477035.2	52	1589
0.0	961.0		961.0			GCA_000478255.2	35	997
0.0	35.0	81.0	116.0		81.0	GCA_000478905.1	5	150
0.0	1714.0		1714.0	56.0		GCA_000479335.1	66	1933
0.0	1068.0		1043.0	25.0		GCA_000479375.3	40	1143
0.0	9669.0	386.0	9955.0	100.0	204.0	GCA_000484195.3	380	11460	18.0										131.0														33.0															28.0
0.0	869.0	277.0	1100.0	46.0	252.0	GCA_000484505.2	47	1348																		14.0					25.0
0.0	377.0		377.0			GCA_000485885.1	18	546																		30.0
0.0	9845.0	395.0	9856.0	384.0	233.0	GCA_000486045.2	394	11939	74.0										55.0														33.0															28.0
0.0	9521.0	423.0	9944.0	658.0	258.0	GCA_000486445.2	413	12473											132.0														33.0		28.0
0.0	10471.0	373.0	9247.0	1597.0	270.0	GCA_000486525.2	419	12609											70.0		30.0												33.0															28.0
0.0	10411.0	388.0	10414.0	385.0	241.0	GCA_000487155.2	421	12732											114.0														33.0															28.0
0.0	9309.0	375.0	9315.0	369.0	208.0	GCA_000487255.2	379	11364	37.0										97.0														33.0															28.0
0.0	9430.0	388.0	9818.0	125.0	241.0	GCA_000487775.2	389	11680											114.0							3.0							33.0		28.0
0.0	1142.0	25.0	1167.0			GCA_000487995.2	51	1745											25.0
0.0	91240.0	6.0	91246.0			GCA_000492175.2	3186	100412											6.0
0.0	9800.0	145.0	9808.0	137.0	82.0	GCA_000493535.2	404	12259											63.0							351.0
0.0	8957.0	322.0	9279.0		175.0	GCA_000493595.1	372	11306											112.0	35.0			1.0
0.0	10153.0	356.0	10358.0	151.0	239.0	GCA_000493675.1	412	12477											117.0															25.0
0.0	1387.0		1387.0			GCA_000493775.1	54	1572
0.0	83.0		83.0			GCA_000494875.1	8	236
0.0	1572.0		1572.0			GCA_000494895.1	82	2385
0.0	871.0		871.0	69.0		GCA_000495505.1	35	1230																																	234.0
0.0	2562.0		2562.0			GCA_000496285.1	138	4184
0.0	29231.0	25.0	29015.0	241.0		GCA_000496455.2	1405	43828													28.0																25.0
		37.0	37.0			GCA_000496815.1	1	40											37.0
0.0	6683.0	120.0	6803.0			GCA_000497505.1	310	9436											120.0
0.0	3107.0		3107.0			GCA_000497525.2	182	5497																		40.0
0.0	42152.0	19.0	42171.0	1541.0		GCA_000498395.3	1728	54245											19.0
0.0	358.0		358.0			GCA_000498675.1	14	420
0.0	5719.0	146.0	5841.0		122.0	GCA_000499765.1	232	7009											24.0
0.0	11187.0	548.0	11735.0		460.0	GCA_000499805.2	567	18059											88.0
0.0	108.0		108.0			GCA_000500935.1	6	167
0.0	3095.0	53.0	3148.0			GCA_000503835.1	114	3596											53.0
0.0	345.0		345.0			GCA_000503875.1	14	449
0.0	1037.0	67.0	1104.0		67.0	GCA_000503915.1	49	1480
0.0	11227.0	77.0	11304.0	117.0	77.0	GCA_000504565.2	491	14515
0.0	2076.0	324.0	2375.0		324.0	GCA_000505685.2	92	2723
0.0	10327.0	1034.0	11361.0	546.0	1034.0	GCA_000507205.2	460	13983													27.0
0.0	45326.0	201.0	45318.0	209.0	168.0	GCA_000508285.1	2060	68302											33.0
0.0	2811.0	321.0	3132.0	34.0	276.0	GCA_000508305.1	118	3626											21.0														24.0
0.0	15542.0	221.0	15763.0		189.0	GCA_000511285.2	616	18654											32.0
0.0	35232.0	236.0	35468.0	53.0	124.0	GCA_000511385.1	1407	43668											58.0												26.0		28.0
	432.0		432.0			GCA_000512145.2	14	432
0.0	85366.0	720.0	86086.0		720.0	GCA_000512185.1	3245	102906
0.0	50898.0	185.0	51083.0	219.0	93.0	GCA_000512205.2	2300	76074											92.0
0.0	851.0		851.0	142.0		GCA_000512745.2	35	1177																		31.0															141.0
0.0	2855.0		2713.0	143.0		GCA_000512775.2	142	4384
0.0	11391.0	32.0	11423.0			GCA_000513355.1	459	14054											32.0
0.0	11064.0	32.0	11096.0			GCA_000513395.1	444	13616											32.0
0.0	11039.0	32.0	11071.0			GCA_000513415.1	444	13616											32.0
0.0	933.0		933.0			GCA_000513655.1	45	1287
0.0	908.0		908.0			GCA_000513675.1	43	1236
0.0	2617.0	580.0	3235.0		426.0	GCA_000517445.1	140	4270											154.0											25.0
0.0	274.0	15.0	289.0	52.0		GCA_000517565.1	18	587											15.0		42.0
0.0	14256.0	76.0	14332.0	88.0		GCA_000520875.1	712	21955											46.0														30.0
	30.0	25.0	55.0		25.0	GCA_000521525.1	2	55
	30.0	25.0	55.0		25.0	GCA_000521545.1	2	55
	30.0	25.0	55.0		25.0	GCA_000521565.1	2	55
	30.0	25.0	55.0		25.0	GCA_000521585.1	2	55
0.0	18484.0	258.0	18742.0	116.0	240.0	GCA_000521645.1	1138	38266											18.0
0.0	1756.0	189.0	1945.0		181.0	GCA_000521655.1	81	2381											8.0
0.0	131.0	110.0	241.0	32.0	84.0	GCA_000524575.1	10	300											26.0
0.0	26975.0		26975.0	482.0		GCA_000524595.1	1315	40977
0.0	30995.0	343.0	31338.0	545.0	261.0	GCA_000525655.1	1370	44823											82.0		72.0
0.0	6144.0		6144.0			GCA_000525675.1	251	7833																		60.0
0.0						GCA_000529295.1	1	25
						GCA_000529585.1	0	0
						GCA_000530085.1	0	0
						GCA_000530135.1	0	0
						GCA_000530235.2	0	0
						GCA_000530255.2	0	0
0.0	73990.0	208.0	74198.0		125.0	GCA_000550765.1	2643	84078											83.0
0.0	14941.0	242.0	15210.0		225.0	GCA_000567925.1	836	27016											17.0
0.0	15118.0	226.0	15344.0	171.0	226.0	GCA_000567945.1	866	27940
0.0	149.0		149.0	26.0		GCA_000568455.1	12	399
0.0	25011.0	351.0	25833.0	61.0		GCA_000568855.2	1245	38679	326.0																	75.0											25.0
0.0	4257.0	318.0	4635.0		286.0	GCA_000568975.1	233	6979											32.0
0.0	4154.0	461.0	4693.0		429.0	GCA_000569075.1	228	6931											32.0
0.0	552.0		552.0			GCA_000577895.1	32	943
0.0	18690.0	255.0	18945.0	650.0	175.0	GCA_000582515.1	786	24789											48.0		40.0												32.0		22.0
0.0	2691.0	156.0	2847.0	61.0	112.0	GCA_000582555.1	120	3723											44.0
0.0	1366.0		1366.0	21.0		GCA_000582665.1	62	1860
0.0	1073.0		1073.0			GCA_000582845.1	49	1408
0.0	2843.0		2843.0			GCA_000583105.1	142	4383
0.0	12722.0	584.0	13306.0		387.0	GCA_000585495.1	524	15948											197.0
0.0	11075.0	57.0	11132.0	247.0		GCA_000590475.1	464	14223											44.0														13.0
0.0	19696.0	212.0	18537.0	1371.0	150.0	GCA_000590535.2	734	22953											30.0														32.0															22.0
0.0	18199.0	78.0	18277.0			GCA_000590775.1	635	20966											78.0
0.0	7649.0	143.0	7792.0		87.0	GCA_000590795.1	387	12109											56.0
0.0	17564.0		17564.0			GCA_000597885.1	686	20884																		78.0
0.0	19120.0	61.0	18197.0	984.0		GCA_000597945.2	686	21404											30.0														31.0															61.0
0.0	86237.0	538.0	86775.0		444.0	GCA_000599545.1	3300	104346											94.0
0.0	8203.0	321.0	8524.0	425.0	175.0	GCA_000599685.1	373	11405											112.0														34.0
0.0	8146.0	418.0	8564.0	708.0	269.0	GCA_000599705.1	387	11914											115.0							25.0							34.0
	412.0		412.0	98.0		GCA_000599965.1	17	507
0.0	1469.0	338.0	1807.0		338.0	GCA_000600005.1	63	1859
0.0	16733.0	119.0	16852.0	1048.0	30.0	GCA_000600165.1	576	19008											59.0														30.0
0.0	16988.0	97.0	17085.0	1201.0		GCA_000600205.1	589	19418											67.0														30.0
0.0	1971.0	160.0	2131.0		160.0	GCA_000604045.1	95	2883
0.0	66598.0	927.0	67311.0	725.0	800.0	GCA_000612075.2	2610	81620											100.0														27.0
0.0	18817.0	285.0	19102.0		246.0	GCA_000612485.1	803	24850											39.0
0.0	15185.0	1374.0	16559.0		1374.0	GCA_000612505.1	704	21436																		55.0
0.0	178778.0	936.0	176597.0	3160.0	750.0	GCA_000612545.2	7596	257109											158.0																		28.0											38.0
						GCA_000613145.2	8391	292169
						GCA_000618005.3	357	10850
0.0	9557.0	340.0	9897.0	128.0	175.0	GCA_000623055.2	394	11873											132.0							3.0							33.0		28.0
0.0	9687.0	376.0	9966.0	97.0	175.0	GCA_000623095.2	396	11924	36.0										132.0														33.0		28.0
0.0	9687.0	376.0	9966.0	97.0	175.0	GCA_000623135.2	396	11924	36.0										132.0														33.0		28.0
0.0	9687.0	376.0	9966.0	97.0	175.0	GCA_000623475.2	396	11924	36.0										132.0														33.0		28.0
0.0	9635.0	376.0	9940.0	71.0	175.0	GCA_000624175.2	394	11872	36.0										132.0														33.0		28.0
0.0	9661.0	376.0	9940.0	97.0	175.0	GCA_000625855.2	395	11898	36.0										132.0														33.0		28.0
0.0	9691.0	397.0	9962.0	126.0	175.0	GCA_000626095.2	398	11984	36.0										153.0														33.0		28.0
0.0	8283.0	318.0	8601.0	1609.0	150.0	GCA_000626315.1	400	12041											135.0							3.0							33.0		28.0
0.0	9435.0	340.0	9775.0	142.0	175.0	GCA_000626375.1	394	11873											132.0							3.0							33.0		28.0
0.0	163.0		136.0	27.0		GCA_000626615.3	9	278
0.0	9712.0	376.0	9960.0	128.0	175.0	GCA_000626695.2	397	11949	36.0										132.0														33.0		28.0
0.0	851.0		851.0			GCA_000632435.1	38	1324																		189.0
0.0	116055.0	878.0	116933.0	2671.0	783.0	GCA_000632475.2	5049	166784											95.0
0.0	12128.0	59.0	12187.0	201.0		GCA_000632805.1	756	24496											59.0
0.0	303.0		303.0			GCA_000632925.1	16	593
0.0	2878.0		2760.0	129.0		GCA_000635895.2	149	4480
0.0	63732.0	867.0	64599.0	1254.0	800.0	GCA_000635955.1	2525	78910											40.0							1.0							27.0		25.0
	412.0		412.0	98.0		GCA_000636115.1	17	507
0.0	10577.0	385.0	10962.0	416.0	225.0	GCA_000648515.1	460	14019											126.0							1.0							34.0		27.0
0.0	581.0		581.0	25.0		GCA_000648525.1	23	654
0.0	581.0		581.0	25.0		GCA_000648555.1	23	654
0.0	17394.0		17394.0	571.0		GCA_000648735.3	798	24855
0.0	17751.0	89.0	17840.0	451.0		GCA_000685625.1	612	20236											59.0														30.0
0.0	189970.0	189970.0	335012.0			GCA_000687475.2	26858	1054267				335012.0
0.0	955.0		955.0			GCA_000688775.2	34	1017
						GCA_000689295.1	0	0
0.0	2873.0		2681.0	192.0		GCA_000689635.2	123	3771
0.0	668.0		668.0			GCA_000691545.1	24	742
0.0	39001.0	59.0	39060.0		25.0	GCA_000691565.1	1623	51734											34.0
0.0	13190.0	50.0	13240.0	27.0		GCA_000691605.1	557	17075											16.0														34.0
0.0	2117.0	54.0	2171.0	28.0	54.0	GCA_000695855.3	83	2524
0.0	22755.0	355.0	23110.0	435.0	200.0	GCA_000695935.1	987	29998											120.0														35.0		28.0
0.0	32224.0	185.0	32409.0	257.0	136.0	GCA_000695975.1	1143	35941											49.0
0.0	23017.0	90.0	22884.0	223.0		GCA_000696345.2	958	29859	25.0										18.0																		47.0
0.0	9515.0	64.0	9579.0	285.0		GCA_000696465.1	392	11976											32.0														32.0
0.0	11780.0	20.0	11800.0	140.0		GCA_000696485.1	440	13241											20.0
0.0	8868.0	140.0	9008.0		87.0	GCA_000698285.1	405	12766											53.0
0.0	8917.0	140.0	9057.0		87.0	GCA_000698345.1	405	12752											53.0
0.0	9373.0	374.0	9489.0	258.0	175.0	GCA_000698715.2	376	11351	34.0										132.0														33.0															28.0
0.0	23393.0	15.0	23408.0	841.0		GCA_000698825.1	902	30945											15.0
0.0	138.0		138.0			GCA_000699475.1	7	226																										47.0
0.0	3831.0	1093.0	4924.0	34.0	1093.0	GCA_000699525.1	196	5903																135.0		65.0
0.0	18593.0	370.0	18792.0	350.0	366.0	GCA_000701165.2	1051	33779											4.0
0.0	18363.0	405.0	18404.0	364.0	366.0	GCA_000705535.2	973	30887											39.0
0.0	16591.0	75.0	16939.0			GCA_000705595.2	861	26768											75.0
0.0	23390.0	263.0	23693.0		176.0	GCA_000706765.1	877	27330											87.0
0.0	14017.0	94.0	13768.0	343.0		GCA_000709395.2	685	21208											61.0														33.0															31.0
0.0	3681.0	86.0	3767.0	45.0	52.0	GCA_000709455.1	133	4216											34.0
0.0	273.0		273.0			GCA_000709475.1	12	397
0.0	9633.0	349.0	9982.0	340.0	241.0	GCA_000709535.1	401	12213											108.0		31.0
0.0	9667.0	87.0	9509.0	245.0		GCA_000710365.3	394	12038											62.0														25.0
0.0	9560.0	87.0	9221.0	426.0		GCA_000710375.3	412	12601											62.0														25.0															7.0
0.0	21274.0	148.0	21422.0	1047.0		GCA_000714635.1	951	29220											113.0														35.0		28.0
0.0	19117.0	322.0	19439.0	281.0	175.0	GCA_000714655.1	833	25463											113.0							1.0							34.0
0.0	9790.0	334.0	10124.0	120.0	232.0	GCA_000715155.2	407	12313											102.0
0.0	52879.0	94.0	51853.0	1120.0	64.0	GCA_000715175.2	2284	73158											30.0
0.0	439.0		439.0			GCA_000723365.1	17	519
0.0	106575.0	376.0	82559.0	24530.0	324.0	GCA_000723425.2	3395	118008											52.0
0.0	14168.0		14168.0			GCA_000723505.1	522	16777																		24.0								25.0
0.0	19191.0	320.0	19511.0		265.0	GCA_000723785.1	723	22260											55.0
0.0	17873.0	362.0	18235.0	355.0	238.0	GCA_000724525.1	788	24125											90.0														34.0		27.0
0.0	2267.0		2267.0			GCA_000724585.1	163	5013
0.0	8822.0	87.0	8546.0	363.0		GCA_000724665.3	377	11447											62.0														25.0															7.0
0.0	9063.0	287.0	9350.0		175.0	GCA_000725265.1	406	12332											112.0
0.0	7248.0	321.0	7569.0	53.0	175.0	GCA_000725305.1	334	10159											112.0														34.0
0.0	152941.0	710.0	152746.0	905.0	433.0	GCA_000730165.2	5973	193312	6.0										209.0												27.0		35.0															62.0
0.0	658.0		658.0			GCA_000730215.2	26	797
0.0	12032.0	232.0	12264.0		150.0	GCA_000730345.1	489	14779											82.0
0.0	10546.0	530.0	11054.0	13.0	460.0	GCA_000730445.1	509	15682											70.0
0.0	16429.0	154.0	16583.0		81.0	GCA_000731295.1	784	24153											73.0
0.0	10245.0	405.0	10419.0	231.0	241.0	GCA_000732045.2	415	12467	17.0										114.0														33.0															28.0
0.0	444.0		444.0	223.0		GCA_000732385.1	27	786
0.0	3594.0		2991.0	603.0		GCA_000732525.2	172	5291
0.0	12018.0	745.0	12763.0	1701.0	696.0	GCA_000732945.1	857	26673											49.0
0.0	11533.0	257.0	11817.0	228.0	175.0	GCA_000732965.1	493	14928											82.0
						GCA_000733995.1	123	4146
0.0	4955.0	244.0	5171.0	132.0	153.0	GCA_000734015.1	239	7283											63.0														28.0		52.0
0.0	24293.0	318.0	25428.0		198.0	GCA_000734035.1	841	26320											67.0															59.0			53.0
0.0	35981.0	34.0	36015.0			GCA_000737325.2	1689	53727											34.0
0.0	3645.0	784.0	4429.0	61.0	784.0	GCA_000737405.1	181	5452
0.0	9183.0	65.0	9248.0	164.0		GCA_000738045.1	343	10343											31.0														34.0
0.0	7987.0	65.0	8052.0	155.0		GCA_000738065.1	309	9157											31.0														34.0
0.0	19794.0	105.0	19899.0	88.0	56.0	GCA_000738435.1	754	23261											49.0
0.0	43829.0	328.0	44103.0	2303.0	216.0	GCA_000738475.1	1581	50937	54.0										58.0
0.0	2748.0	405.0	3123.0	26.0	346.0	GCA_000739065.1	118	3745											59.0															33.0
0.0	17625.0	561.0	18186.0	159.0	520.0	GCA_000739455.1	906	28966											41.0		26.0
0.0	641.0		641.0			GCA_000739475.1	22	677
0.0	20495.0	348.0	20843.0	191.0	200.0	GCA_000739495.1	891	27064											113.0														35.0		28.0
0.0	8612.0	143.0	8755.0	92.0	87.0	GCA_000740195.1	391	12182											56.0
0.0	8617.0	143.0	8760.0	70.0	87.0	GCA_000740295.1	391	12194											56.0
0.0	8673.0	143.0	8816.0	36.0	87.0	GCA_000740375.1	389	12054											56.0
0.0	3020.0	330.0	3350.0	176.0	330.0	GCA_000740985.1	211	6747
0.0	12719.0	715.0	13434.0	297.0	654.0	GCA_000742715.1	636	19912											61.0
0.0	12427.0	715.0	13142.0	339.0	654.0	GCA_000742735.1	628	19655											61.0
0.0	7215.0	148.0	7363.0		116.0	GCA_000742955.1	323	9647											32.0
0.0	959.0		959.0			GCA_000742975.1	42	1209
0.0	646.0		646.0			GCA_000743015.1	27	798
0.0	3137.0	135.0	3272.0	139.0	58.0	GCA_000743035.1	143	4444											77.0
0.0	891.0		891.0			GCA_000746585.2	33	1020
0.0	5485.0	334.0	5819.0		224.0	GCA_000746665.1	224	6835											110.0
0.0	2289.0		2289.0			GCA_000747335.1	131	4029
0.0	2316.0	653.0	2969.0	7.0	653.0	GCA_000747345.1	149	4472
0.0	2365.0		2365.0			GCA_000747375.1	131	4034
0.0	258.0	108.0	366.0		108.0	GCA_000750195.1	14	391
0.0	9652.0	340.0	9992.0	171.0	175.0	GCA_000750335.1	403	12122											132.0							3.0							33.0		28.0
0.0	7350.0	332.0	6964.0	718.0	175.0	GCA_000750555.1	330	10038		1.0									112.0					129.0		773.0							34.0	1.0			10.0												25.0
	95.0	29.0	124.0		29.0	GCA_000754305.1	4	124
0.0	8895.0	216.0	9111.0	477.0	58.0	GCA_000755085.1	417	12842											118.0														40.0
0.0	8827.0	235.0	9062.0	559.0	58.0	GCA_000755105.1	411	12744											137.0														40.0		23.0
0.0	2273.0		2273.0	208.0		GCA_000755145.1	101	3137
0.0	233.0	25.0	258.0		25.0	GCA_000755705.1	12	337
0.0	15090.0	388.0	15478.0	103.0	370.0	GCA_000755725.1	888	28513											18.0
0.0	12969.0	198.0	13167.0	126.0	180.0	GCA_000755785.1	871	29480											18.0
0.0	18483.0	404.0	18887.0		367.0	GCA_000755805.1	985	31141											37.0
0.0	12362.0	166.0	12528.0	661.0	148.0	GCA_000756025.2	879	29721											18.0							28.0
0.0	16859.0	506.0	17365.0	85.0	482.0	GCA_000756045.1	849	26831											24.0
0.0	3799.0	318.0	4117.0		318.0	GCA_000756415.3	153	4634
0.0	3806.0	318.0	4124.0		318.0	GCA_000756435.3	145	4457
0.0	8079.0	496.0	8575.0	337.0	363.0	GCA_000756465.1	352	10754											133.0
0.0	40070.0	328.0	40398.0	4885.0	216.0	GCA_000756545.1	1561	50056	54.0										58.0
0.0	1127.0	25.0	1152.0		25.0	GCA_000756715.2	68	2192
0.0	10012.0	124.0	10136.0			GCA_000756775.2	420	12752											44.0	80.0			88.0
0.0	17641.0	258.0	17899.0		240.0	GCA_000757035.2	1116	37377											18.0
0.0	15827.0	476.0	15794.0	509.0	307.0	GCA_000757785.1	704	21414											139.0		29.0												30.0		56.0
0.0	11609.0	1290.0	12899.0	48.0	1290.0	GCA_000758725.1	575	18537
0.0	933.0		933.0	156.0		GCA_000759515.1	40	1329																		103.0															207.0
0.0	405.0		405.0			GCA_000759555.1	19	550
0.0	4487.0	304.0	4791.0	594.0	168.0	GCA_000763535.2	202	6136											108.0														28.0
0.0	2278.0	399.0	2677.0	6.0	336.0	GCA_000763575.1	123	3724											63.0															41.0
0.0	10554.0	535.0	9340.0	1750.0	460.0	GCA_000764045.2	521	16001											75.0
0.0	16692.0	258.0	16950.0	440.0	240.0	GCA_000764575.1	1100	36674											18.0
0.0	15353.0	259.0	15612.0	54.0	259.0	GCA_000764595.1	863	27876
0.0	21635.0	313.0	21948.0		200.0	GCA_000764615.1	924	27904											113.0
0.0	10345.0	373.0	10718.0	38.0	368.0	GCA_000764955.1	565	17783											5.0
0.0	15027.0	274.0	15301.0	33.0	257.0	GCA_000765375.1	849	27357											17.0
0.0	19033.0	285.0	19318.0		246.0	GCA_000765395.1	811	25160											39.0
0.0	4928.0	362.0	5290.0		252.0	GCA_000765415.1	216	6638											110.0
0.0	7361.0	417.0	8082.0		352.0	GCA_000766885.2	400	12387											65.0
0.0	1139.0	147.0	1286.0		122.0	GCA_000767275.4	68	2150																							25.0
0.0	553.0		553.0			GCA_000767505.1	23	667
0.0	10809.0	532.0	11341.0		460.0	GCA_000767645.1	553	17648											72.0
0.0	33698.0	345.0	34043.0	676.0	308.0	GCA_000767665.1	1344	40895											37.0
0.0	9841.0	513.0	10354.0		460.0	GCA_000767685.1	502	15967											53.0
0.0	4312.0	784.0	5096.0		784.0	GCA_000769555.1	201	5965
0.0	284.0		284.0			GCA_000769575.1	13	392
0.0	10563.0	526.0	11106.0		460.0	GCA_000769635.1	537	17109											66.0
0.0	2627.0	414.0	3041.0	34.0	336.0	GCA_000770115.2	133	3956											78.0
	77.0		77.0			GCA_000770195.1	2	77
0.0	13827.0	26.0	12767.0	1114.0		GCA_000770355.2	759	24628																							26.0
0.0	17183.0	275.0	17458.0	69.0	240.0	GCA_000770455.1	1089	36772											35.0
0.0	16691.0	258.0	16949.0	459.0	240.0	GCA_000770495.1	1120	37324											18.0
0.0	17329.0	275.0	17604.0	37.0	240.0	GCA_000770535.1	1091	36836											35.0
0.0	21632.0	409.0	22041.0	3784.0	336.0	GCA_000772085.1	1339	42846											73.0
0.0	3549.0	784.0	4333.0	73.0	784.0	GCA_000772125.1	175	5196
0.0	3841.0	784.0	4625.0	130.0	784.0	GCA_000772165.1	191	5647
0.0	4052.0	1008.0	5060.0	168.0	1008.0	GCA_000772205.1	198	5824
0.0	5079.0	747.0	5826.0	99.0	715.0	GCA_000772485.1	280	8427											32.0
0.0	14133.0	26.0	13302.0	887.0		GCA_000772715.2	784	25184																							26.0
0.0	2999.0		2947.0	201.0		GCA_000774075.2	164	5093
0.0	20275.0	348.0	20623.0	141.0	200.0	GCA_000775955.1	850	25808											113.0														35.0		28.0
0.0	3319.0	62.0	3381.0	125.0	62.0	GCA_000775995.1	149	4641
0.0	5144.0	47.0	5074.0	120.0		GCA_000783575.2	186	5621											18.0														29.0
0.0	13385.0	316.0	13362.0	339.0	200.0	GCA_000783675.2	699	21836											83.0														33.0
0.0	10549.0	320.0	10719.0	150.0	200.0	GCA_000783755.2	450	13491											86.0														34.0															27.0
0.0	85768.0	846.0	86118.0	498.0	800.0	GCA_000783775.2	3310	104569											19.0														27.0
0.0	16950.0	173.0	16755.0	368.0	100.0	GCA_000783915.2	705	21861	12.0										32.0														29.0
0.0	10551.0	295.0	10813.0	33.0	175.0	GCA_000783995.2	413	12513											86.0														34.0															27.0
0.0	13949.0	309.0	14258.0	184.0	175.0	GCA_000784865.1	668	20611											101.0														33.0
0.0	7012.0	253.0	7265.0	526.0	189.0	GCA_000784875.3	333	10093											34.0														30.0
0.0	14786.0	312.0	15098.0	385.0	175.0	GCA_000784905.1	757	23813											104.0														33.0
0.0	9576.0	350.0	9926.0	208.0	175.0	GCA_000784925.1	413	12476	29.0										112.0														34.0
0.0	20067.0	348.0	20415.0	258.0	200.0	GCA_000784945.1	857	26015											113.0														35.0		28.0
0.0	6145.0	79.0	6224.0	786.0		GCA_000784965.1	312	9318											46.0														33.0
0.0	1076.0		1076.0			GCA_000785105.2	47	1363
0.0	78660.0	494.0	79154.0		344.0	GCA_000785495.1	3011	98179											150.0
0.0	2995.0	334.0	3192.0	27.0	224.0	GCA_000786425.1	148	4526											110.0							735.0													50.0						100.0
0.0	8030.0	376.0	8406.0		334.0	GCA_000789255.1	305	9360											42.0
0.0	2704.0		2704.0			GCA_000789315.1	145	4417
0.0	718.0		718.0			GCA_000789355.1	30	904
0.0	10851.0	131.0	10982.0	544.0	112.0	GCA_000800235.1	491	15933											19.0
0.0	24838.0		24838.0	1237.0		GCA_000800255.1	1076	34189
0.0	10411.0	103.0	10514.0	880.0	84.0	GCA_000800315.1	486	15691											19.0
0.0	10427.0	131.0	10558.0	687.0	112.0	GCA_000800415.1	481	15550											19.0
	117.0	29.0	146.0		29.0	GCA_000800435.1	5	146
0.0	5762.0	827.0	6589.0	144.0	780.0	GCA_000800475.2	354	10766											47.0
0.0	21701.0	260.0	21961.0	3566.0	200.0	GCA_000800725.2	1065	32950											30.0														30.0		28.0
0.0	7653.0	323.0	7976.0	732.0	175.0	GCA_000800845.2	348	10535											114.0														34.0
0.0	9563.0	321.0	9884.0	383.0	175.0	GCA_000801165.1	444	13758											112.0														34.0
0.0	9603.0	321.0	9924.0	509.0	175.0	GCA_000801185.2	421	12843											112.0														34.0
0.0	8255.0	302.0	8529.0	28.0	224.0	GCA_000801275.1	324	9489											78.0
0.0	12862.0	316.0	12842.0	450.0	200.0	GCA_000801755.2	710	22401											83.0														33.0
0.0	2842.0	78.0	2920.0		78.0	GCA_000802205.2	92	3514
0.0	30940.0	74.0	31045.0	25.0	32.0	GCA_000803645.1	1350	43222											42.0
0.0	1311.0		1311.0			GCA_000807275.1	47	1551
0.0	478.0		478.0	132.0		GCA_000807295.1	28	952
0.0	1065.0		1065.0			GCA_000807355.1	36	1218
0.0	20786.0	380.0	21166.0	522.0	225.0	GCA_000807395.3	900	27354											120.0														35.0		28.0
0.0	16451.0	320.0	16771.0	352.0	200.0	GCA_000807405.4	825	25376											87.0														33.0
0.0	15351.0	316.0	15667.0	728.0	200.0	GCA_000807415.4	691	21115											83.0														33.0
0.0	17025.0	338.0	17363.0	158.0	201.0	GCA_000807425.4	816	25249											104.0														33.0
0.0	28132.0	130.0	28022.0	240.0	112.0	GCA_000807775.2	1338	42957											18.0
0.0	915.0		915.0			GCA_000808055.1	45	1318
0.0	746.0		746.0	34.0		GCA_000808095.1	26	809
0.0	8262.0	240.0	8502.0	243.0	150.0	GCA_000813165.1	352	10770											90.0							25.0
0.0	8213.0	321.0	8534.0	436.0	175.0	GCA_000814145.2	375	11361											112.0														34.0
0.0	19974.0	318.0	20292.0		200.0	GCA_000814805.1	850	25752											118.0
0.0	14418.0	521.0	14939.0	267.0	478.0	GCA_000814825.1	734	22786											43.0
0.0	149.0		149.0			GCA_000815045.1	10	346
0.0	16182.0	488.0	16670.0	836.0	405.0	GCA_000816045.1	684	20876											49.0														34.0
0.0	12451.0	583.0	13034.0	270.0	332.0	GCA_000816105.1	520	15831											192.0		81.0												59.0
0.0	15604.0	262.0	15866.0	166.0		GCA_000816125.1	842	26560	131.0										101.0							273.0							30.0
0.0	10757.0	131.0	10888.0	623.0	112.0	GCA_000816165.1	477	15376											19.0
	663.0		663.0	39.0		GCA_000816225.1	23	702																																	76.0
0.0	617.0		617.0			GCA_000816425.1	25	834																																	81.0
0.0	140370.0	894.0	134929.0	6336.0	780.0	GCA_000816465.4	5969	196898											87.0																		27.0
0.0	1060.0		1060.0			GCA_000816945.1	44	1298
0.0	29923.0		29923.0	343.0		GCA_000816985.1	1372	42738
0.0	1021.0		1021.0			GCA_000817005.1	43	1309
	480.0		480.0			GCA_000817065.1	17	480
0.0	15618.0	57.0	15675.0	211.0	25.0	GCA_000817325.1	595	18316											32.0
0.0	2615.0	476.0	3091.0		444.0	GCA_000817995.1	149	4789											32.0
0.0	8616.0	537.0	9153.0	629.0	350.0	GCA_000818115.1	394	11864											154.0							2.0							33.0		28.0
						GCA_000820495.2	0	0
						GCA_000826905.1	333	10147
						GCA_000826925.1	333	10165
0.0	22690.0	100.0	22790.0	1340.0	84.0	GCA_000826965.4	1264	40502											16.0
0.0	246335.0	732.0	247060.0		662.0	GCA_000827005.1	9838	349337											70.0																										752.0
0.0	46537.0	529.0	46964.0	381.0	216.0	GCA_000827085.1	1592	51247	255.0										58.0					497.0		381.0								1319.0
0.0	22747.0	369.0	22932.0	184.0	200.0	GCA_000828055.2	964	29412											133.0														35.0		28.0		1.0
0.0	10316.0	302.0	10475.0	143.0	200.0	GCA_000828595.1	423	12849											102.0							1238.0
0.0	48163.0	18.0	48181.0			GCA_000828695.1	2032	63103											18.0
0.0	2083.0	324.0	2407.0		324.0	GCA_000828795.1	98	2909
0.0	10587.0	41.0	10628.0			GCA_000828835.1	549	18617											41.0
	65.0	83.0	109.0	39.0	56.0	GCA_000828855.1	5	151											27.0
0.0	14124.0	364.0	14488.0		336.0	GCA_000828875.1	621	20195											28.0
0.0	17670.0	59.0	17729.0			GCA_000828955.1	609	20177											59.0
0.0	29602.0	57.0	29602.0		28.0	GCA_000828975.1	1221	39691											29.0
	68.0		68.0			GCA_000829155.1	2	68
0.0	1326.0	84.0	1410.0		84.0	GCA_000829355.1	53	1620
0.0	16376.0	328.0	16704.0	182.0	175.0	GCA_000829965.1	744	22139											118.0		26.0												35.0
0.0	2429.0	47.0	2476.0		29.0	GCA_000830275.1	85	2545											18.0
0.0	1203.0	26.0	1229.0		26.0	GCA_000830315.1	42	1329
0.0	11801.0	101.0	11902.0	6838.0	28.0	GCA_000831005.1	768	23018											73.0							28.0
0.0	573.0		573.0			GCA_000831185.1	22	672
0.0	128.0		128.0	176.0		GCA_000831405.1	10	340
0.0	20.0		20.0	56.0		GCA_000831425.1	5	155
0.0	122.0		122.0			GCA_000831465.1	6	186
0.0	742.0	44.0	786.0		28.0	GCA_000831545.1	29	884											16.0
0.0	150.0		150.0			GCA_000831645.3	16	460
0.0	3058.0		3058.0			GCA_000832525.1	154	4739
0.0	2591.0		2591.0	9.0		GCA_000832805.1	142	4313
0.0	2780.0		2780.0			GCA_000832845.1	153	4671
0.0	2544.0		2544.0	25.0		GCA_000832925.1	125	3906
0.0	974.0		974.0			GCA_000833025.1	49	1431
0.0	6772.0	321.0	7093.0	271.0	175.0	GCA_000833145.1	313	9526											112.0														34.0
0.0	326.0	110.0	436.0	43.0	84.0	GCA_000833455.1	17	511											26.0
0.0	187.0	110.0	297.0		84.0	GCA_000833495.1	11	324											26.0
0.0	230.0	110.0	340.0		84.0	GCA_000833535.1	12	367											26.0
0.0	21316.0	411.0	21727.0	31.0	340.0	GCA_000833575.1	894	28611	28.0										43.0
0.0	12897.0	49.0	12946.0	91.0		GCA_000834195.1	496	15224											49.0
0.0	16249.0	50.0	16299.0			GCA_000834215.1	607	19057											50.0
0.0	20394.0	155.0	20549.0	266.0	125.0	GCA_000834235.1	779	24369											30.0
0.0	5264.0	327.0	5591.0	71.0	295.0	GCA_000834255.1	225	6976											32.0
0.0	21381.0	205.0	21586.0	102.0	175.0	GCA_000834295.1	807	25400											30.0
0.0	19789.0	205.0	19994.0	288.0	175.0	GCA_000834315.1	756	23631											30.0
0.0	21048.0	205.0	21253.0	229.0	175.0	GCA_000834415.1	798	24793											30.0
0.0	20647.0	155.0	20802.0	161.0	125.0	GCA_000834435.1	776	24306											30.0
0.0	20932.0	180.0	21112.0	167.0	150.0	GCA_000834475.1	785	24509											30.0
0.0	20262.0	180.0	20442.0	295.0	150.0	GCA_000834495.1	777	24365											30.0
0.0	17840.0	66.0	17906.0	35.0		GCA_000834515.1	651	20249											66.0
0.0	18945.0	205.0	19150.0		175.0	GCA_000834845.1	720	22484											30.0
0.0	19460.0	205.0	19665.0	585.0	175.0	GCA_000834885.1	756	23700											30.0
0.0	20913.0	205.0	21118.0	243.0	175.0	GCA_000834945.1	792	24717											30.0
0.0		24.0	24.0			GCA_000835085.1	2	67											24.0
0.0	33829.0	246.0	34075.0	4563.0	181.0	GCA_000835225.1	1497	46327											65.0
	35.0					GCA_000836825.1	1	35																		35.0
	368.0		368.0			GCA_000836865.1	10	368
	55.0		55.0			GCA_000836945.1	2	55
0.0	66.0		66.0			GCA_000836965.1	4	122
0.0						GCA_000837005.1	1	25
0.0	93.0		93.0			GCA_000837025.1	5	171
						GCA_000837045.1	1	30																																							15.0
	25.0		25.0			GCA_000837105.1	2	66																												16.0
0.0	176.0					GCA_000837125.1	7	201
	89.0		59.0			GCA_000837145.1	3	89
						GCA_000837165.1	0	0
0.0	342.0		342.0			GCA_000837245.1	21	670
0.0	21.0		21.0			GCA_000837265.1	2	52
						GCA_000837285.2	0	0
						GCA_000837305.1	0	0
	26.0		26.0			GCA_000837325.1	1	26
						GCA_000837345.1	0	0
0.0						GCA_000837365.1	1	25
	28.0					GCA_000837405.1	1	28
	36.0					GCA_000837505.2	1	36
						GCA_000837545.1	0	0
						GCA_000837585.1	0	0
0.0						GCA_000837605.1	1	28
0.0	121.0		121.0			GCA_000837685.1	5	160
						GCA_000837705.1	0	0
	148.0					GCA_000837745.1	5	148
	48.0		48.0			GCA_000837765.1	1	48
						GCA_000837865.1	0	0
	449.0		449.0			GCA_000838005.1	12	453
						GCA_000838045.1	0	0
						GCA_000838065.1	0	0
						GCA_000838085.1	0	0
0.0	291.0					GCA_000838105.1	10	352
						GCA_000838185.1	0	0
0.0						GCA_000838365.1	2	74
0.0						GCA_000838385.1	1	40
						GCA_000838405.1	0	0
0.0	59.0	59.0	59.0			GCA_000838465.1	3	111
	27.0		27.0			GCA_000838505.1	1	27
0.0						GCA_000838565.1	1	29
	52.0	52.0				GCA_000838645.1	2	52							52.0
	138.0		138.0			GCA_000838705.1	4	138																		7.0
						GCA_000838765.1	0	0
0.0						GCA_000838785.1	6	166
						GCA_000838885.1	0	0
						GCA_000838905.1	0	0
						GCA_000838925.1	0	0
						GCA_000839005.1	0	0
						GCA_000839025.1	0	0
						GCA_000839085.1	0	0
	28.0					GCA_000839105.1	1	28
0.0	173.0		173.0			GCA_000839125.1	7	210
	74.0					GCA_000839145.1	3	90
	29.0		29.0			GCA_000839185.1	1	29
						GCA_000839225.1	0	0
						GCA_000839245.1	0	0
						GCA_000839265.1	0	0
						GCA_000839285.1	0	0
	3459.0		3558.0			GCA_000839325.1	133	4360													2065.0					2378.0
	199.0		199.0			GCA_000839345.1	6	227
						GCA_000839365.1	0	0
						GCA_000839405.1	0	0
0.0	692.0					GCA_000839425.1	8	861
						GCA_000839445.1	0	0
						GCA_000839505.1	0	0
	161.0		161.0			GCA_000839625.1	5	161
						GCA_000839685.1	3	76																										76.0
						GCA_000839705.1	0	0
	32.0		32.0			GCA_000839805.1	1	32
						GCA_000839825.1	3	112
	29.0					GCA_000839865.1	1	29
	25.0					GCA_000839885.1	1	25
						GCA_000839905.1	0	0
0.0	271.0		271.0			GCA_000839925.2	21	796																																27.0
0.0	29.0					GCA_000839945.1	2	68
						GCA_000839965.1	0	0
	28.0		28.0			GCA_000840005.1	1	28
						GCA_000840065.1	0	0
						GCA_000840145.1	0	0
						GCA_000840185.1	0	0
						GCA_000840325.1	0	0
						GCA_000840345.1	0	0
	26.0					GCA_000840385.1	1	26
	52.0					GCA_000840405.1	2	52
						GCA_000840425.1	0	0
						GCA_000840445.1	0	0
						GCA_000840485.1	0	0
0.0						GCA_000840505.1	1	34
						GCA_000840525.1	0	0
0.0	1107.0		1107.0			GCA_000840565.1	38	1245
0.0	167.0		167.0			GCA_000840585.1	8	232
	70.0		70.0			GCA_000840705.1	3	96																		1.0
0.0	147.0		147.0			GCA_000840725.1	8	245
0.0	357.0		357.0			GCA_000840805.1	17	502
0.0						GCA_000840905.1	2	84
						GCA_000840925.1	0	0
	30.0		30.0			GCA_000840985.1	1	30
0.0	2036.0					GCA_000841005.1	69	2256
						GCA_000841085.1	1	28																		28.0
0.0						GCA_000841125.1	4	176
	58.0		58.0			GCA_000841165.1	2	58
	26.0		26.0			GCA_000841205.1	1	26
0.0						GCA_000841285.1	2	85
						GCA_000841325.1	0	0
0.0	365.0		365.0			GCA_000841365.1	17	525
	51.0		51.0			GCA_000841405.1	2	51
	67.0					GCA_000841425.1	2	67
	82.0		93.0			GCA_000841485.1	3	93																														13.0
	65.0					GCA_000841505.1	2	65
						GCA_000841565.1	0	0
	30.0		30.0			GCA_000841665.1	4	164													94.0
0.0	91.0		91.0			GCA_000841685.1	4	117
0.0						GCA_000841705.1	1	37
0.0						GCA_000841785.1	4	124
						GCA_000841845.1	0	0
0.0	169.0					GCA_000841885.1	7	196
0.0	194.0		194.0			GCA_000841925.1	13	416
0.0	88.0		88.0			GCA_000841945.1	4	118
	113.0		113.0			GCA_000841965.1	4	113
						GCA_000842045.1	0	0
						GCA_000842105.1	0	0
						GCA_000842125.1	0	0
						GCA_000842145.1	0	0
	26.0		26.0			GCA_000842165.1	3	82													56.0
						GCA_000842265.1	0	0
						GCA_000842325.1	0	0
0.0	779.0	3.0	782.0			GCA_000842365.1	36	1124											3.0
0.0	6128.0		6094.0			GCA_000842385.1	277	13249
0.0						GCA_000842465.1	3	117
0.0	58.0		58.0			GCA_000842485.1	5	137
						GCA_000842525.1	0	0
						GCA_000842565.1	0	0
	67.0					GCA_000842585.1	2	67
						GCA_000842665.1	0	0
0.0	804.0		804.0			GCA_000842685.1	32	949
						GCA_000842785.1	0	0
0.0						GCA_000842845.1	1	32
						GCA_000842865.1	0	0
						GCA_000842925.1	0	0
	25.0		25.0			GCA_000842985.1	1	25
0.0	97.0		97.0			GCA_000843085.1	7	230
	28.0		28.0			GCA_000843105.1	1	28
						GCA_000843145.1	0	0
						GCA_000843205.1	0	0
0.0	28.0					GCA_000843225.1	4	135																		33.0
	30.0		30.0			GCA_000843245.1	1	30
0.0						GCA_000843265.1	2	69
	11.0		11.0			GCA_000843365.1	1	26
						GCA_000843385.1	0	0
	117.0					GCA_000843405.1	4	117
	33.0		33.0			GCA_000843425.1	1	33
	136.0					GCA_000843445.1	4	136
						GCA_000843505.1	0	0
0.0						GCA_000843525.1	2	69
0.0	25.0		25.0			GCA_000843545.1	5	178
						GCA_000843565.1	0	0
	26.0		26.0			GCA_000843605.1	1	26
						GCA_000843625.1	0	0
						GCA_000843665.1	0	0
0.0	4407.0		4573.0			GCA_000843725.1	204	6990														406.0												100.0
						GCA_000843745.1	0	0
						GCA_000843765.1	0	0
	25.0		25.0			GCA_000843785.1	1	25
						GCA_000843805.1	17	541
						GCA_000843845.1	0	0
0.0						GCA_000843865.1	1	25
	117.0		117.0			GCA_000843885.1	4	143
0.0						GCA_000843965.1	1	39
	9185.0		10031.0			GCA_000843985.2	493	18262														426.0				12164.0								6098.0
0.0	947.0					GCA_000844045.1	32	1138
0.0	26.0					GCA_000844065.1	2	54
						GCA_000844085.1	0	0
	266.0		266.0			GCA_000844105.1	8	266
0.0	725.0					GCA_000844125.1	35	1227
	37.0					GCA_000844185.1	1	37
0.0	650.0	30.0				GCA_000844245.1	26	877				143.0
0.0	33.0					GCA_000844305.1	2	62
						GCA_000844325.1	0	0
						GCA_000844365.1	0	0
	183.0					GCA_000844385.1	5	183
0.0	56.0	26.0	56.0			GCA_000844405.1	23	746																										13.0
0.0	26.0					GCA_000844445.1	4	120
						GCA_000844465.1	0	0
						GCA_000844505.1	0	0
0.0	1190.0					GCA_000844645.1	59	3244																						1218.0				341.0
						GCA_000844665.1	0	0
						GCA_000844705.1	0	0
						GCA_000844765.1	0	0
						GCA_000844785.1	0	0
						GCA_000844805.1	0	0
						GCA_000844825.1	0	0
0.0	859.0					GCA_000844845.1	35	1250
0.0	63.0		63.0			GCA_000844905.1	3	89
						GCA_000844985.1	0	0
						GCA_000845065.1	0	0
0.0	620.0	643.0	722.0			GCA_000845085.1	25	837				643.0			681.0																			74.0							1.0
0.0	690.0		214.0			GCA_000845105.1	29	1046
						GCA_000845125.1	0	0
						GCA_000845145.1	0	0
	206.0		206.0			GCA_000845185.1	6	206
	2506.0	637.0	3190.0			GCA_000845245.1	127	5079	563.0			379.0	21.0									1230.0				3849.0								284.0		173.0
						GCA_000845265.1	0	0
						GCA_000845285.1	0	0
	26.0		26.0			GCA_000845305.1	1	26
						GCA_000845325.1	0	0
						GCA_000845345.1	0	0
						GCA_000845365.1	0	0
						GCA_000845385.1	0	0
	26.0		26.0			GCA_000845445.1	1	26
0.0	748.0					GCA_000845465.1	6	781
	140.0		140.0			GCA_000845485.1	4	140
	29.0	29.0	29.0			GCA_000845545.1	1	29				29.0
0.0						GCA_000845625.1	1	31
	93.0					GCA_000845645.1	3	93
	74.0					GCA_000845705.1	2	74
						GCA_000845725.1	0	0
						GCA_000845745.1	0	0
	82.0		82.0			GCA_000845765.1	3	91																												29.0
	28.0		28.0			GCA_000845865.1	1	28																28.0
						GCA_000845905.1	0	0
	356.0		356.0			GCA_000845925.1	12	356
	89.0		31.0			GCA_000845945.1	3	89
						GCA_000846245.1	0	0
	104.0	66.0				GCA_000846325.1	5	160							66.0																			43.0
	1764.0		1970.0			GCA_000846345.1	88	4319													1435.0	3224.0				4319.0
	27.0	83.0	27.0			GCA_000846425.1	3	83				83.0
	99.0					GCA_000846525.1	3	99
0.0	273.0		273.0			GCA_000846545.1	14	446
0.0	164.0		164.0			GCA_000846725.1	7	197
	30.0		30.0			GCA_000846745.1	1	30
	414.0					GCA_000846825.1	11	414
						GCA_000846845.1	0	0
0.0	206.0					GCA_000846885.1	8	279
	1950.0		1950.0			GCA_000846905.1	54	1950
	72.0					GCA_000846945.1	2	72
	73.0		30.0			GCA_000847025.1	2	73
	2254.0		2254.0			GCA_000847045.1	49	2254
						GCA_000847125.1	0	0
	54.0					GCA_000847145.1	2	54
						GCA_000847185.1	0	0
0.0						GCA_000847365.1	1	25
0.0	847.0					GCA_000847385.1	23	875
	117.0		117.0			GCA_000847445.1	4	147
	32.0					GCA_000847485.1	1	32
	894.0	951.0				GCA_000847505.1	27	1008							951.0					951.0
						GCA_000847525.1	0	0
	132.0	32.0	132.0			GCA_000847565.2	3	132				65.0
	147.0					GCA_000847585.1	5	147
						GCA_000847625.1	0	0
						GCA_000847665.1	0	0
	119.0					GCA_000847685.1	4	119
	132.0					GCA_000847705.1	4	132
	279.0	306.0				GCA_000847725.1	9	306				306.0
						GCA_000847785.1	0	0
						GCA_000847805.1	0	0
	372.0		524.0			GCA_000847845.1	17	582
0.0	4594.0	50.0	5181.0			GCA_000847945.1	234	10793				50.0														6393.0
						GCA_000847985.1	0	0
0.0						GCA_000848005.1	2	76
0.0	2058.0					GCA_000848085.2	71	2584
						GCA_000848145.1	0	0
	240.0		240.0			GCA_000848165.1	8	240
						GCA_000848205.1	0	0
						GCA_000848245.1	0	0
	96.0	132.0	132.0			GCA_000848265.1	4	132				132.0
						GCA_000848285.1	0	0
	26.0					GCA_000848325.1	1	26
						GCA_000848345.1	0	0
	30.0					GCA_000848365.1	1	30
	241.0					GCA_000848425.1	5	241
	142.0					GCA_000848445.1	4	142
						GCA_000848465.1	0	0
	52.0		52.0			GCA_000848485.1	2	52
	28.0	28.0	28.0			GCA_000848505.1	1	28				28.0
						GCA_000848565.1	0	0
	69.0		69.0			GCA_000848585.1	2	69
	56.0					GCA_000848665.1	2	56
						GCA_000848705.1	0	0
						GCA_000848745.1	0	0
0.0	28.0					GCA_000848765.1	4	158
0.0	103.0		103.0			GCA_000848825.1	5	158																															11.0
	30.0		30.0			GCA_000848885.1	1	30
	107.0		107.0			GCA_000848925.1	2	107
						GCA_000848985.1	0	0
	63.0					GCA_000849005.1	2	63
	81.0		81.0			GCA_000849025.1	3	81																		31.0
	902.0					GCA_000849065.1	22	902
						GCA_000849085.1	0	0
	60.0		30.0			GCA_000849105.1	2	60
						GCA_000849145.1	0	0
						GCA_000849165.1	0	0
						GCA_000849185.1	0	0
						GCA_000849225.1	0	0
	13.0	27.0	27.0			GCA_000849305.1	1	27				27.0
	34.0					GCA_000849345.1	1	34
						GCA_000849365.1	0	0
	63.0					GCA_000849385.1	2	63
	38.0					GCA_000849405.1	1	38
						GCA_000849485.1	0	0
						GCA_000849545.1	0	0
						GCA_000849585.1	0	0
						GCA_000849645.1	0	0
0.0	4953.0					GCA_000849685.1	201	7656
	30.0		30.0			GCA_000849705.1	1	30
	33.0		33.0			GCA_000849785.1	1	33
						GCA_000849805.1	0	0
0.0	332.0		332.0			GCA_000849825.2	12	447
0.0						GCA_000849925.1	1	33
	163.0					GCA_000849965.1	5	163
						GCA_000850125.1	0	0
						GCA_000850225.1	0	0
0.0	25.0		25.0			GCA_000850265.1	2	62
	80.0		80.0			GCA_000850325.1	3	80
						GCA_000850385.1	0	0
0.0	29.0					GCA_000850405.1	2	72
						GCA_000850425.1	0	0
						GCA_000850485.1	0	0
						GCA_000850525.1	0	0
						GCA_000850585.1	0	0
0.0	68.0					GCA_000850645.1	3	93
0.0						GCA_000850685.1	1	31
						GCA_000850725.1	0	0
	38.0					GCA_000850745.1	1	38
						GCA_000850785.1	0	0
	115.0					GCA_000850825.1	4	115
						GCA_000850905.1	0	0
						GCA_000850925.1	0	0
						GCA_000851045.1	0	0
	59.0					GCA_000851125.1	2	59
						GCA_000851145.1	0	0
						GCA_000851165.1	3	130
						GCA_000851265.1	0	0
						GCA_000851325.1	0	0
						GCA_000851345.1	0	0
						GCA_000851365.1	0	0
0.0	54.0					GCA_000851465.1	3	79
0.0						GCA_000851505.1	1	31
	33.0					GCA_000851545.1	1	33
						GCA_000851565.1	0	0
						GCA_000851645.1	0	0
0.0	30.0		30.0			GCA_000851665.1	2	58
						GCA_000851685.1	0	0
	53.0					GCA_000851705.1	2	103
	27.0					GCA_000851805.1	3	101
	26.0					GCA_000851885.1	1	26
0.0	201.0					GCA_000851925.1	11	339
						GCA_000851945.1	0	0
						GCA_000851985.1	0	0
0.0	199.0					GCA_000852005.1	5	233
						GCA_000852025.1	0	0
						GCA_000852045.1	0	0
						GCA_000852065.1	0	0
						GCA_000852105.1	0	0
	25.0					GCA_000852125.1	1	25
0.0						GCA_000852205.1	1	29
						GCA_000852245.1	0	0
						GCA_000852265.1	0	0
						GCA_000852325.1	0	0
						GCA_000852365.1	0	0
						GCA_000852385.1	0	0
	26.0	26.0	26.0			GCA_000852405.1	1	26				26.0
	371.0		371.0			GCA_000852485.1	11	371
	93.0					GCA_000852565.1	3	93
	63.0		63.0			GCA_000852685.1	2	63
						GCA_000852705.1	0	0
	31.0					GCA_000852765.1	1	31
						GCA_000852785.1	0	0
						GCA_000852805.1	1	26																																							21.0
						GCA_000852905.1	0	0
	138.0					GCA_000852925.1	4	138
0.0						GCA_000852965.1	2	53
						GCA_000852985.1	0	0
						GCA_000853025.1	0	0
	26.0					GCA_000853045.1	1	26
0.0						GCA_000853065.1	2	56																														8.0
						GCA_000853105.1	0	0
						GCA_000853125.1	0	0
	30.0					GCA_000853145.1	1	30
						GCA_000853165.1	0	0
	53.0					GCA_000853185.1	2	53
						GCA_000853225.1	0	0
	26.0					GCA_000853245.1	1	26
	126.0					GCA_000853265.1	4	126
	62.0		62.0			GCA_000853325.1	2	62
0.0	117.0					GCA_000853365.1	4	148
						GCA_000853385.1	0	0
	26.0					GCA_000853405.1	1	26
	41.0		41.0			GCA_000853425.1	1	41
0.0						GCA_000853445.1	1	34
						GCA_000853465.1	0	0
						GCA_000853505.1	0	0
	47.0		47.0			GCA_000853525.3	1	47
	27.0		27.0			GCA_000853545.1	1	27
	84.0		84.0			GCA_000853565.1	3	84
	128.0		44.0			GCA_000853605.1	4	128
	510.0	558.0	517.0			GCA_000853665.1	16	558				558.0
	220.0					GCA_000853805.1	8	286
						GCA_000853945.1	0	0
	56.0	69.0	56.0			GCA_000853965.1	3	98												69.0
						GCA_000854025.1	0	0
						GCA_000854085.1	0	0
	328.0		328.0			GCA_000854185.1	11	328
	37.0					GCA_000854245.1	1	37
0.0	34.0	112.0				GCA_000854285.1	3	160				112.0
	28.0					GCA_000854405.1	1	28
	30.0					GCA_000854445.2	1	30
	172.0					GCA_000854505.1	5	172
						GCA_000854705.1	0	0
						GCA_000854805.1	0	0
0.0	52.0					GCA_000854825.1	3	82
						GCA_000854905.1	0	0
						GCA_000855025.1	0	0
						GCA_000855145.1	0	0
	26.0					GCA_000855165.1	1	26
	197.0					GCA_000855185.1	6	197
						GCA_000855265.1	0	0
	38.0					GCA_000855305.1	1	38
						GCA_000855365.1	0	0
						GCA_000855385.1	0	0
	307.0	307.0	269.0			GCA_000855425.1	10	307				307.0
						GCA_000855465.1	0	0
	89.0					GCA_000855505.1	3	89
	86.0					GCA_000855525.1	3	86
						GCA_000855585.1	0	0
						GCA_000855605.1	0	0
	94.0		94.0			GCA_000855625.1	3	94
0.0						GCA_000855645.1	1	27
						GCA_000855725.1	0	0
						GCA_000855785.1	0	0
	32.0					GCA_000855805.1	1	32
	25.0					GCA_000855825.1	1	25
	27.0					GCA_000855865.1	1	27
	36.0					GCA_000855945.1	1	36
	28.0					GCA_000855965.1	1	28
	55.0					GCA_000855985.1	2	55
	52.0		52.0			GCA_000856005.1	2	52
0.0						GCA_000856045.1	1	27
	62.0					GCA_000856105.1	2	62
	141.0		141.0			GCA_000856125.1	4	141
	177.0					GCA_000856145.1	6	177
						GCA_000856185.1	0	0
	36.0					GCA_000856225.1	1	36
0.0	38.0					GCA_000856245.1	2	71
						GCA_000856265.1	1	37
						GCA_000856285.1	0	0
		58.0	58.0			GCA_000856485.1	2	58				58.0
0.0	25.0					GCA_000856525.1	2	55
0.0	28.0					GCA_000856565.1	6	172
	41.0		41.0			GCA_000856585.1	1	105
						GCA_000856625.1	0	0
0.0	25.0					GCA_000856645.1	8	369
						GCA_000856665.2	0	0
	25.0					GCA_000856725.1	1	25
	504.0					GCA_000856745.1	15	504																		504.0
						GCA_000856765.1	0	0
	25.0					GCA_000856785.1	1	25
	27.0					GCA_000856865.1	1	27
0.0	840.0					GCA_000856885.1	29	984														84.0
	48.0	80.0				GCA_000856925.1	2	80				80.0								32.0
						GCA_000856965.1	0	0
0.0	282.0					GCA_000857085.1	10	308
	26.0					GCA_000857105.1	1	26
						GCA_000857145.1	2	67
	59.0					GCA_000857165.1	2	59
	158.0		158.0			GCA_000857185.1	3	158
	130.0	130.0	130.0			GCA_000857325.2	4	130				130.0
0.0						GCA_000857345.1	1	27
	31.0		31.0			GCA_000857385.1	1	31
	32.0	32.0	32.0			GCA_000857425.1	1	32				32.0
0.0	212.0		212.0			GCA_000857445.1	11	308
						GCA_000857485.1	0	0
	40.0		40.0			GCA_000857505.1	1	40
	53.0		37.0			GCA_000857525.1	2	63
0.0	87.0		87.0			GCA_000857545.1	3	120
	165.0	194.0	194.0			GCA_000857565.1	5	194				194.0
	78.0					GCA_000857585.1	3	78
						GCA_000857625.1	0	0
						GCA_000857685.1	0	0
	25.0		25.0			GCA_000857765.1	1	25
0.0						GCA_000857805.1	1	32
						GCA_000857825.1	0	0
0.0						GCA_000857925.1	1	36
	37.0					GCA_000857945.1	1	37
0.0	86.0		86.0			GCA_000857965.1	4	152																		27.0
	291.0					GCA_000858025.1	10	381																		11.0
0.0	74.0					GCA_000858045.1	4	128
						GCA_000858125.1	0	0
	194.0		194.0			GCA_000858225.1	6	194
0.0	1365.0					GCA_000858285.1	58	1984																		4.0								40.0
0.0	26.0		26.0			GCA_000858305.1	2	70
						GCA_000858345.1	0	0
0.0						GCA_000858365.1	1	39
						GCA_000858405.1	0	0
0.0	111.0		111.0			GCA_000858425.1	7	213													76.0
0.0	589.0		589.0			GCA_000858485.1	25	822
						GCA_000858545.1	0	0
						GCA_000858565.1	0	0
						GCA_000858585.1	0	0
						GCA_000858605.1	0	0
0.0	766.0					GCA_000858645.1	29	942														74.0
	26.0					GCA_000858665.1	1	26
						GCA_000858685.1	0	0
						GCA_000858765.1	0	0
						GCA_000858845.1	0	0
	33.0					GCA_000858905.1	3	107
						GCA_000858945.1	0	0
	31.0					GCA_000858985.1	1	31
	394.0		394.0			GCA_000859065.1	10	394
	159.0	204.0	265.0			GCA_000859085.1	10	290				113.0			204.0											19.0
0.0	47.0		47.0			GCA_000859185.1	2	75
	33.0		32.0			GCA_000859205.1	2	63
						GCA_000859225.1	0	0
0.0						GCA_000859385.1	1	30
0.0	506.0					GCA_000859485.1	22	647														52.0												66.0
0.0	54.0		54.0			GCA_000859585.1	4	124
						GCA_000859605.1	0	0
						GCA_000859685.1	0	0
	253.0					GCA_000859705.1	8	253
0.0						GCA_000859785.1	2	70
						GCA_000859805.1	148	5064
	54.0		54.0			GCA_000859825.1	2	54
						GCA_000859865.1	0	0
						GCA_000859905.1	0	0
0.0						GCA_000859925.1	1	33
	128.0		128.0			GCA_000859965.1	4	128
0.0	825.0	209.0	825.0			GCA_000860005.1	25	912
						GCA_000860045.1	0	0
						GCA_000860065.1	0	0
	55.0		55.0			GCA_000860085.1	2	55
						GCA_000860125.1	0	0
	26.0					GCA_000860145.1	1	26
						GCA_000860165.1	0	0
						GCA_000860185.1	0	0
						GCA_000860245.1	0	0
	108.0					GCA_000860305.1	3	108
						GCA_000860325.1	0	0
						GCA_000860425.1	0	0
	265.0		101.0			GCA_000860465.1	6	265
	178.0					GCA_000860485.1	5	178
						GCA_000860505.1	0	0
	25.0					GCA_000860525.1	1	25
						GCA_000860585.1	0	0
	26.0	26.0	26.0			GCA_000860605.1	1	26
	27.0					GCA_000860625.1	2	61																				17.0
						GCA_000860645.1	0	0
						GCA_000860685.1	0	0
						GCA_000860705.1	0	0
						GCA_000860725.1	0	0
	27.0					GCA_000860745.1	1	27
	198.0					GCA_000860805.1	7	198
	34.0					GCA_000860825.3	1	34
	66.0		66.0			GCA_000860925.1	2	66
						GCA_000860965.1	0	0
0.0						GCA_000861045.1	2	66
	232.0					GCA_000861105.1	6	232
						GCA_000861145.1	0	0
						GCA_000861165.1	0	0
	92.0	152.0				GCA_000861185.1	5	152							152.0											92.0
						GCA_000861225.1	0	0
	94.0					GCA_000861245.1	3	94
						GCA_000861265.1	0	0
						GCA_000861285.1	0	0
						GCA_000861305.1	0	0
						GCA_000861345.1	0	0
						GCA_000861365.1	0	0
						GCA_000861385.1	0	0
0.0	887.0					GCA_000861425.1	24	970
0.0						GCA_000861445.1	1	30
						GCA_000861465.1	0	0
	46.0					GCA_000861565.1	1	46
						GCA_000861585.1	0	0
						GCA_000861645.1	0	0
						GCA_000861725.1	0	0
	42.0		42.0			GCA_000861765.1	1	42
						GCA_000861805.1	0	0
	234.0					GCA_000861845.1	9	259																										25.0
						GCA_000861865.1	0	0
	71.0		71.0			GCA_000861945.1	2	71
	60.0	60.0				GCA_000861965.1	2	60				60.0
	112.0		112.0			GCA_000861985.1	4	112
0.0	286.0					GCA_000862005.1	12	350
	86.0					GCA_000862025.1	3	86
	30.0	30.0	30.0			GCA_000862105.1	1	30				30.0
	26.0					GCA_000862145.1	1	26
	63.0					GCA_000862205.1	2	63
	81.0					GCA_000862225.1	5	145
						GCA_000862245.1	0	0
						GCA_000862265.1	0	0
						GCA_000862325.1	0	0
	25.0					GCA_000862405.1	1	25
						GCA_000862465.1	0	0
						GCA_000862505.1	0	0
	27.0					GCA_000862525.1	2	67													12.0
	26.0		26.0			GCA_000862545.1	1	26
						GCA_000862625.1	0	0
	26.0		26.0			GCA_000862645.1	1	26
0.0	291.0		291.0			GCA_000862685.1	8	317
	96.0		158.0			GCA_000862725.1	5	158
	306.0					GCA_000862745.1	9	306
						GCA_000862785.1	0	0
	233.0		233.0			GCA_000862805.1	5	233
	93.0		93.0			GCA_000862825.1	2	93
0.0	169.0		169.0			GCA_000862885.1	6	216
						GCA_000862925.1	0	0
						GCA_000862945.1	0	0
	502.0					GCA_000863025.1	15	502
0.0	28.0		28.0			GCA_000863045.1	2	61
	77.0					GCA_000863105.1	2	77
0.0	174.0					GCA_000863125.1	8	228
						GCA_000863145.1	0	0
						GCA_000863185.1	0	0
						GCA_000863245.1	0	0
						GCA_000863285.1	0	0
						GCA_000863325.1	1	48																		48.0
	33.0		33.0			GCA_000863345.1	1	33
0.0	115.0					GCA_000863365.1	6	182
						GCA_000863405.1	0	0
						GCA_000863445.1	0	0
						GCA_000863545.1	0	0
	658.0		658.0			GCA_000863585.1	18	687
						GCA_000863625.1	0	0
						GCA_000863645.1	0	0
	63.0		63.0			GCA_000863665.1	2	63
	92.0		92.0			GCA_000863685.1	3	92
0.0						GCA_000863705.1	2	53
	25.0		25.0			GCA_000863745.1	1	25
						GCA_000863765.1	0	0
						GCA_000863785.1	1	28																		7.0
						GCA_000863825.1	0	0
	104.0		104.0			GCA_000863845.1	3	104
	79.0					GCA_000863865.1	2	79
	30.0		30.0			GCA_000863945.2	1	30
	45.0		45.0			GCA_000863965.1	1	45
	69.0		69.0			GCA_000863985.1	2	69
	349.0					GCA_000864025.1	11	349
						GCA_000864045.1	0	0
0.0						GCA_000864085.1	1	31
						GCA_000864105.1	0	0
						GCA_000864165.1	0	0
	68.0		68.0			GCA_000864265.1	2	68
	160.0		160.0			GCA_000864305.1	5	199
						GCA_000864325.1	0	0
						GCA_000864365.1	0	0
						GCA_000864425.1	0	0
						GCA_000864465.1	0	0
						GCA_000864505.1	1	26
0.0	122.0		122.0			GCA_000864565.1	6	215
0.0						GCA_000864585.1	1	26
	178.0					GCA_000864605.1	5	178
0.0						GCA_000864625.1	1	25
						GCA_000864705.1	0	0
	63.0		63.0			GCA_000864725.1	2	63
						GCA_000864785.1	0	0
						GCA_000864885.1	0	0
	127.0		127.0			GCA_000864905.1	4	127
						GCA_000864945.1	4	149
						GCA_000864965.1	0	0
						GCA_000864985.2	0	0
						GCA_000865045.1	0	0
	32.0					GCA_000865065.1	1	32
						GCA_000865105.1	0	0
						GCA_000865185.1	0	0
0.0						GCA_000865225.1	1	36
	26.0		26.0			GCA_000865245.1	1	29
						GCA_000865285.1	0	0
	95.0					GCA_000865325.1	3	95
0.0	13155.0		14811.0			GCA_000865345.1	606	30322																		179.0								12584.0
	53.0					GCA_000865365.1	2	53
	25.0	52.0				GCA_000865385.1	2	52												52.0
						GCA_000865445.1	0	0
						GCA_000865465.1	9	271
						GCA_000865625.1	0	0
0.0	36.0		36.0			GCA_000865685.1	2	71
[truncated: 106,462 more rows]
[truncated: 52 more columns]
