# Supplementary material for: Quadrupia provides a comprehensive catalog of G-quadruplexes across genomes from the tree of life
Source: Genome Res. 2025 Nov;35(11):2578–600. doi: 10.1101/gr.279790.124 (PMC12581993; doi:10.1101/gr.279790.124)
Supplement: Supplement 2 [file Supplemental_code.zip › Quadrupia/results/g4_density_phylum_g4hunter.csv]

Phylum	Average G4 Density (per Mb)
Deinococcota	2284.8124787284573
Candidatus Bipolaricaulota	1836.3154191269718
Chlorophyta	1382.0254706013477
Peploviricota	1335.9492688034989
Euglenozoa	1112.940110736918
Dividoviricota	971.7807168137139
Rhodothermota	759.9440994910252
Candidatus Korarchaeota	742.4138319051873
Cressdnaviricota	703.7067494388847
Myxococcota	665.3715787030881
Candidatus Verstraetearchaeota	655.9640721521473
Preplasmiviricota	575.6303803684971
Gemmatimonadota	553.858858758135
Chordata	532.4446537638661
Synergistota	507.4058392668781
Basidiomycota	492.6629507569926
Candidatus Beckwithbacteria	490.52851351763235
Actinomycetota	474.28154443890065
Candidatus Binatota	455.4212176005345
Verrucomicrobiota	450.4177414481814
Armatimonadota	442.025212087675
Chloroflexota	439.40436315837985
Microsporidia	437.89271131184324
Acidobacteriota	435.65837030904135
Thermodesulfobacteriota	425.2734901421198
