# Supplementary material for: Quadrupia provides a comprehensive catalog of G-quadruplexes across genomes from the tree of life
Source: Genome Res. 2025 Nov;35(11):2578–600. doi: 10.1101/gr.279790.124 (PMC12581993; doi:10.1101/gr.279790.124)
Supplement: Supplement 2 [file Supplemental_code.zip › Quadrupia/results/g4_density_phylum_regex.csv]

Phylum	Average G4 Density (per Mb)
Deinococcota	619.7501784051898
Peploviricota	566.7281469375708
Chlorophyta	518.6361411292771
Candidatus Bipolaricaulota	333.7063249512805
Euglenozoa	284.0589530423473
Cressdnaviricota	234.9956556140271
Dividoviricota	227.59900694289314
Chordata	174.12008722774698
Myxococcota	164.46207459008892
Rhodothermota	144.21539415010545
Gemmatimonadota	143.84318135554483
Mollusca	133.50786467581497
Actinomycetota	131.70132692858866
Basidiomycota	113.08606918334361
Acidobacteriota	108.64212482700955
Candidatus Binatota	107.36320287620275
Candidatus Fervidibacteria	94.76567557146461
Saleviricota	94.21122731328393
Thermomicrobiota	89.10367520383622
Chloroflexota	87.11248746887496
candidate division NC10	85.36595111836661
Preplasmiviricota	84.25692181124184
Armatimonadota	82.20086167609588
Candidatus Verstraetearchaeota	81.91424488718587
Nematomorpha	79.34746595937692
