# Supplementary material for: Quadrupia provides a comprehensive catalog of G-quadruplexes across genomes from the tree of life
Source: Genome Res. 2025 Nov;35(11):2578–600. doi: 10.1101/gr.279790.124 (PMC12581993; doi:10.1101/gr.279790.124)
Supplement: Supplement 2 [file Supplemental_code.zip › Quadrupia/results/gff_feature_data.csv]

CDS	gene	pseudogene	accession	exon	rRNA	tRNA	RNase_P_RNA	tmRNA	transcript	sequence_feature	mobile_genetic_element	pseudogenic_tRNA	binding_site	repeat_region	signal_peptide_region_of_CDS	ncRNA	tandem_repeat	dispersed_repeat	scRNA	direct_repeat	origin_of_replication	snoRNA	snRNA	inverted_repeat	sequence_difference	SRP_RNA	long_terminal_repeat	sequence_uncertainty	telomerase_RNA	minus_10_signal	minus_35_signal	protein_binding_site	ribosome_entry_site	promoter	operon	antisense_RNA	sequence_alteration	five_prime_UTR	mRNA	stem_loop	intron	lnc_RNA	miRNA	piRNA	primary_transcript	pseudogenic_rRNA	terminator	autocatalytically_spliced_intron	ribozyme
2799349.0	2799351.0	130501.0	GCA_000007505.1
1052246.0	1074910.0		GCA_000007605.1	4611.0	4611.0
3624534.0	3657949.0		GCA_000006905.1	12673.0	8688.0	3985.0
967121.0	988387.0		GCA_000006685.1	12072.0	9250.0	2822.0
2838054.0	2855633.0		GCA_000007125.1	17631.0	13405.0	4226.0
1932314.0	1932314.0		GCA_000007325.1	25868.0	22209.0	3659.0
4291230.0	4305233.0		GCA_000007145.1	14003.0	9098.0	4166.0	342.0	397.0
792254.0	801246.0		GCA_000007485.1	9191.0	4747.0	3724.0		369.0	351.0
4165452.0	4178407.0	130465.0	GCA_000007385.1	12989.0	9094.0	3895.0
1626053.0	1658941.0		GCA_000007425.1	30593.0	25178.0	5070.0		345.0		3751.0
1102622.0	1110028.0	2437.0	GCA_000007205.1	7426.0	4533.0	2893.0				2690.0
534401.0	582360.0	153.0	GCA_000007365.1	7671.0	4551.0	2420.0		376.0	324.0
1931091.0	1997404.0		GCA_000007585.1	21760.0	17668.0	4018.0					97863.0	74.0
1768032.0	1784979.0	10651.0	GCA_000007105.1	17142.0	13152.0	3990.0							491.0	1489.0	27909.0
2514793.0	2523332.0		GCA_000007005.1	9279.0	5032.0	3920.0				671.0	687.0			250.0		345.0	26610.0
1762586.0	1785980.0		GCA_000007045.1	23434.0	18124.0	4376.0	404.0	345.0										24762.0	185.0
1735747.0	1747174.0		GCA_000007305.1	14905.0	4794.0	3758.0			647.0											16637.0	201.0	5751.0
12451712.0	13658969.0	257567.0	GCA_000002765.3	118336.0	55754.0	5867.0										50451.0						5558.0	706.0
2209637.0	2232019.0		GCA_000006605.1	18704.0	14160.0	3837.0			707.0	22.0					28332.0					3688.0				336.0
1926826.0	1950264.0	74.0	GCA_000007525.1	23101.0	18367.0	4288.0		372.0		411.0	42459.0	74.0					76.0
3878552.0	3916203.0	98544.0	GCA_000006645.1	39060.0	32696.0	5516.0			848.0	4985.0	144015.0			5086.0							1911.0				24477.0
7394184.0	7509678.0	52468.0	GCA_000002515.1	35663.0	14672.0	13652.0	541.0			1181.0	16390.0											5438.0	1031.0			486.0	12376.0	47.0	1327.0
5480453.0	5527352.0	105701.0	GCA_000007565.2	48315.0	31928.0	5849.0		399.0								265.0						9874.0
3943862.0	3982981.0	298826.0	GCA_000007545.1	41105.0	32735.0	6119.0			2251.0	1743.0
4283278.0	4380814.0	31657.0	GCA_000006945.2	41174.0	32853.0	6422.0		95.0	168.0		4204.0					1536.0										116.0				2296.0	2295.0	7074.0	23789.0
501769.0	509373.0	7571.0	GCA_000007725.1	7675.0	4558.0	2378.0		364.0	304.0			71.0
4203121.0	4247957.0		GCA_000007705.1	44876.0	37235.0	7641.0
1571895.0	1577682.0	277374.0	GCA_000007765.2	5808.0	2526.0	3282.0
5570714.0	5700403.0	8199.0	GCA_000007805.1	32673.0	22705.0	4928.0				178723.0						293.0			4747.0													110.0		2629.0
1673939.0	1680995.0		GCA_000007905.1	7270.0	4469.0	2801.0
4377459.0	4576053.0		GCA_000007825.1	65090.0	56768.0	8322.0				143517.0																									58134.0
3877086.0	3922483.0	189187.0	GCA_000007885.1	39042.0	31700.0	5642.0	377.0	364.0	75.0	6596.0	15750.0					622.0					151.0					120.0										142.0	8.0
1553231.0	1562012.0	73.0	GCA_000007925.1	8226.0	4452.0	2958.0			743.0	666.0		73.0
1440611.0	1471234.0	67648.0	GCA_000007945.1	30722.0	27330.0	3392.0				52503.0																									31434.0
1014642.0	1023267.0	70063.0	GCA_000008025.1	7531.0	4304.0	2633.0			594.0	49496.0
451953.0	454465.0		GCA_000008085.1	2513.0	2513.0
4601877.0	4664297.0	36932.0	GCA_000008005.1	61858.0	54372.0	7486.0
4132918.0	4166293.0	232905.0	GCA_000008105.1	38836.0	32169.0	6667.0				24556.0	23702.0			162756.0
2671175.0	2688835.0	222795.0	GCA_000008145.1	17644.0	13344.0	4300.0					23783.0
789615.0	795989.0	10858.0	GCA_000008205.1	6995.0	4627.0	2368.0
736128.0	738404.0		GCA_000008305.1	2276.0		2276.0
2283244.0	2300346.0	21903.0	GCA_000008345.1	17207.0	13613.0	3594.0
705687.0	712865.0		GCA_000008365.1	7506.0	4546.0	2190.0		376.0	394.0
801206.0	808936.0		GCA_000008405.1	7851.0	4678.0	2368.0		424.0	381.0
1490269.0	1528018.0		GCA_000008525.1	12065.0	9336.0	2729.0
4450448.0	4517843.0		GCA_000008505.1	67392.0	58988.0	8404.0
2866945.0	2977571.0	1093.0	GCA_000008565.1	12280.0	8573.0	3707.0
1047812.0	1072601.0		GCA_000008605.1	12369.0	8964.0	3405.0
1978825.0	2025147.0		GCA_000008665.1	8158.0	4548.0	3610.0
936093.0	948731.0		GCA_000008725.1	12611.0	9068.0	2809.0			734.0												271.0
3537435.0	3630167.0		GCA_000008765.1	55528.0	49875.0	5452.0													201.0
1797081.0	1797081.0	91314.0	GCA_000008805.1
605475.0	617249.0		GCA_000008885.1	11772.0	9186.0	2586.0
1762894.0	1803494.0	99150.0	GCA_000008925.1	37741.0	31826.0	5843.0				96275.0		72.0		2719.0
2061644.0	2084689.0		GCA_000008945.1	23141.0	18288.0	4456.0	313.0	397.0			48555.0
2298190.0	2239870.0	86375.0	GCA_000009005.1	27597.0	23070.0	4365.0				93517.0	15090.0	162.0
3722518.0	3764299.0	26435.0	GCA_000009045.1	69396.0	45994.0	6646.0			16333.0	1155.0									291.0																	132.0
1791566.0	1721764.0	70579.0	GCA_000009105.1							19910.0
4040149.0	3906176.0	171460.0	GCA_000009065.1	42989.0	27891.0	5490.0			1589.0	2070239.0				189512.0			8759.0							4239.0									1010.0					164.0	8019.0	60.0
1394297.0	1406311.0		GCA_000009305.1	12055.0	9218.0	2837.0
2200073.0	2227940.0		GCA_000009405.1	27867.0	22974.0	4664.0			229.0						87.0
6486392.0	6513404.0	2015.0	GCA_000009285.2	27068.0	22548.0	4520.0				5823.0	24070.0		11.0	102.0	38322.0					61.0				1401.0																16952.0	1839.0
2163896.0	2104931.0	83512.0	GCA_000009425.1	25589.0	19135.0	4699.0																																			2429.0
4084650.0	4033853.0	83575.0	GCA_000009505.1	38800.0	32418.0	6382.0				3019765.0				29492.0	67245.0
26718973.0	59709034.0	3110098.0	GCA_000002985.3	30737969.0	9026.0	45835.0			2106827.0			15209.0				1093027.0			105.0			47456.0	15625.0													99263.0			61899824.0			234039.0	10061.0	255967.0	24581.0	852.0
3996041.0	3963844.0	72776.0	GCA_000009565.2	38771.0	32100.0	6671.0
4062197.0	3708532.0	354234.0	GCA_000009525.1	5694.0		5694.0				2960119.0				1257.0	56037.0																									148.0
2573392.0	2626159.0		GCA_000009685.1	52342.0	45119.0	7223.0
5922608.0	5941485.0		GCA_000009705.1	23936.0	19215.0	5308.0	460.0	390.0	189.0	231.0									94.0
3045133.0	3093195.0		GCA_000009785.1	48062.0	41388.0	6674.0
7848096.0	7883234.0		GCA_000009765.2	34688.0	28676.0	5194.0	347.0	389.0	82.0	39003.0	70959.0			551.0						3074.0	573.0			1885.0			142.0
622716.0	633470.0		GCA_000009845.1	12151.0	9456.0	2423.0	420.0
5669944.0	5688871.0		GCA_000009805.1	19018.0	14345.0	4213.0		371.0											89.0
2315503.0	2343056.0		GCA_000009865.1	27553.0	22625.0	4568.0		360.0									22801.0
1066912.0	1074377.0		GCA_000009945.1	7506.0	4614.0	2892.0
4774850.0	4774850.0		GCA_000009925.1	32840.0	27146.0	5694.0
1913811.0	1913811.0		GCA_000009965.1	9166.0	5097.0	3747.0			322.0
1685431.0	1712495.0		GCA_000010145.1	27064.0	23015.0	4049.0
4850579.0	4880454.0		GCA_000010045.1	29875.0	25236.0	4639.0
4076556.0	4068432.0	61770.0	GCA_000010245.1	45777.0	32083.0	6747.0	377.0	363.0	6207.0	10822.0											232.0
148905.0	155379.0		GCA_000010365.1	6562.0	4469.0	2093.0
2325430.0	2322772.0	19673.0	GCA_000010345.1	16949.0	13503.0	3446.0				11635.0
869821.0	869383.0	438.0	GCA_000010405.1	7319.0	4563.0	2756.0
4561050.0	4599736.0		GCA_000010385.1	38686.0	31959.0	6727.0
2410272.0	2438513.0		GCA_000010445.1	28277.0	23080.0	4838.0		359.0
2024961.0	2046409.0		GCA_000010505.1	21753.0	17664.0	4089.0					239042.0			64.0										2735.0
4826117.0	4843658.0		GCA_000010525.1	17633.0	13134.0	4164.0		290.0	45.0
2577483.0	2591618.0		GCA_000010565.1	14268.0	10248.0	4020.0
1928294.0	1950204.0		GCA_000010585.1	21910.0	18201.0	3709.0
6023391.0	5960020.0	89276.0	GCA_000010545.1	25921.0	20734.0	5187.0				9902.0	150736.0			12438.0										3230.0
860131.0	869076.0		GCA_000010645.1	8994.0	6047.0	2947.0
7516734.0	7550391.0	447.0	GCA_000010605.1	34197.0	28782.0	4943.0			472.0
3977781.0	3956101.0	33079.0	GCA_000010685.1	9089.0	4790.0	3385.0	307.0	607.0		98592.0	50690.0			9644.0						5615.0				739.0
1827033.0	1854600.0	2832.0	GCA_000010705.1	26808.0	22116.0	4347.0		345.0		3741.0
2956724.0	2977740.0		GCA_000010825.1	24678.0	20845.0	4445.0
2954714.0	2979960.0		GCA_000010845.1	25290.0	20845.0	4445.0
2955164.0	2976168.0		GCA_000010865.1	24678.0	20845.0	4445.0
2956235.0	2981481.0		GCA_000010885.1	25290.0	20845.0	4445.0
2956250.0	2981496.0		GCA_000010905.1	25290.0	20845.0	4445.0
2878971.0	2896761.0		GCA_000010945.1	20432.0	16676.0	4215.0
2953800.0	2979046.0		GCA_000010965.1	25290.0	20845.0	4445.0
1908130.0	1926905.0		GCA_000011025.1	18905.0	15170.0	3735.0
1577957.0	1589738.0		GCA_000011105.1	9132.0	5475.0	3758.0								7808.0
1357918.0	1357918.0		GCA_000011185.1	8399.0	4507.0	3587.0			305.0
1203550.0	1210318.0		GCA_000011225.1	6768.0	4429.0	2339.0
3061873.0	3099822.0		GCA_000011245.1	37949.0	32345.0	5334.0													270.0
987546.0	1066685.0		GCA_000011445.1	11452.0	9101.0	2351.0								161468.0
2355387.0	2387520.0	75.0	GCA_000011265.1	32137.0	27139.0	4564.0		359.0				75.0
3619060.0	3656656.0	66683.0	GCA_000011645.1	37596.0	32046.0	5550.0				80269.0	11565.0
1588660.0	1620942.0	166.0	GCA_000011765.2	32448.0	27392.0	4973.0				2240.0		83.0
1615020.0	1632188.0	53457.0	GCA_000011865.1	17205.0	12963.0	3464.0			778.0	164833.0								233.0
1021810.0	1024175.0	18475.0	GCA_000011945.1	2834.0		2834.0
1756106.0	1797914.0		GCA_000011985.1	25099.0	20472.0	4627.0
1323566.0	1331527.0		GCA_000012145.1	8074.0	4388.0	2591.0			1095.0					68112.0
1635535.0	1668239.0	5691.0	GCA_000012165.2	32704.0	27316.0	5043.0		345.0		49481.0
6201122.0	6232283.0	71331.0	GCA_000012265.1	31234.0	22810.0	5460.0	293.0			392.0		74.0	1361.0			2497.0										100.0
5364405.0	5369718.0	24223.0	GCA_000012245.1	28701.0	22895.0	5005.0	292.0	392.0		357641.0					76764.0											117.0								2079.0													10204.0
5824055.0	5847015.0	4509.0	GCA_000012365.1	23194.0	17942.0	4537.0			715.0
1608299.0	1616145.0	6298.0	GCA_000012465.1	7936.0	4386.0	2887.0		230.0	433.0						16407.0
2433034.0	2446039.0		GCA_000012525.1	13114.0	8966.0	3344.0		391.0	413.0						31254.0
1484885.0	1505835.0	1440.0	GCA_000012545.1	20950.0	17876.0	3074.0					5812.0																								24591.0
2168355.0	2181138.0	27927.0	GCA_000012625.1	12937.0	8840.0	3267.0		255.0	431.0			144.0			27258.0
1545219.0	1552974.0	2346.0	GCA_000012645.1	8069.0	4453.0	2818.0		251.0	407.0			140.0			13704.0
3249084.0	3273411.0	36335.0	GCA_000012665.1	24326.0	18296.0	5221.0	361.0	359.0					937.0	58629.0	29970.0		9198.0	109594.0								89.0
2856083.0	2865012.0	24241.0	GCA_000012725.1	9085.0	4434.0	3841.0		321.0	489.0						40371.0
3642759.0	3657399.0	22334.0	GCA_000012925.1	14635.0	9248.0	3949.0	380.0	356.0		27793.0			4382.0						600.0							102.0
2811255.0	2819316.0		GCA_000013405.1	8479.0	4692.0	3787.0				786.0
4611140.0	4643269.0		GCA_000013265.1	38716.0	32082.0	6634.0				229925.0
1604853.0	1637309.0	166.0	GCA_000013485.1	32622.0	27870.0	4890.0						166.0
3045362.0	3067869.0	80513.0	GCA_000013445.1	22374.0	18235.0	3967.0			305.0	454.0					33534.0
4595173.0	4655214.0		GCA_000013065.1	66113.0	58868.0	7245.0					24386.0
1678672.0	1711128.0	166.0	GCA_000013505.1	32622.0	27870.0	4586.0						166.0
1617035.0	1649491.0	166.0	GCA_000013525.1	32622.0	27870.0	4586.0						166.0
1686380.0	1718836.0	166.0	GCA_000013545.1	32622.0	27870.0	4586.0						166.0
8372780.0	8408114.0	112982.0	GCA_000013645.1	32829.0	26916.0	5018.0		370.0	453.0			72.0
4246168.0	4262276.0	9309.0	GCA_000013685.1	16232.0	8854.0	3988.0		355.0	3035.0						45465.0
2067199.0	2086580.0	127132.0	GCA_000013725.1	18395.0	14010.0	4155.0			126.0		97842.0	104.0		3933.0	20853.0
4081660.0	4122342.0	1578.0	GCA_000013825.1	40767.0	32589.0	5248.0		364.0	2496.0	338.0		70.0			60993.0
2395172.0	2414073.0	3855.0	GCA_000013845.2	7415.0		7415.0				15358.0
4225550.0	4236392.0	1104235.0	GCA_000013925.2	9040.0	4762.0	3520.0			758.0	145886.0	411396.0							1006.0		220.0													41.0
2176502.0	2203434.0	7694.0	GCA_000014025.1	26932.0	22695.0	4237.0				47798.0				140.0
1822805.0	1844870.0		GCA_000014305.1	22068.0	17822.0	4246.0				1772.0
1826864.0	1846529.0		GCA_000014325.1	22080.0	17833.0	4247.0				1772.0
1823472.0	1847744.0	12497.0	GCA_000014445.1	24344.0	18208.0	5372.0		358.0	334.0			72.0	8471.0
1957119.0	1985611.0	42356.0	GCA_000014465.1	28623.0	23341.0	4779.0		372.0				131.0	6906.0
1608958.0	1636939.0	14540.0	GCA_000014505.1	27981.0	23437.0	4175.0		369.0					5118.0
2085343.0	2118188.0	135585.0	GCA_000014545.1	32845.0	27816.0	4670.0		359.0					4425.0
1411390.0	1428460.0	308641.0	GCA_000014605.1	17070.0	13623.0	3026.0				308641.0												421.0
1707182.0	1723754.0	10081.0	GCA_000014645.1	16572.0	13588.0	2984.0					19516.0
4074999.0	4125294.0	22187.0	GCA_000014705.1	50352.0	41278.0	7514.0		356.0	1204.0						73707.0
2428267.0	2448726.0	32777.0	GCA_000014725.1	20495.0	16028.0	3629.0		349.0	489.0					19730.0	22803.0
4138984.0	4194692.0	6873.0	GCA_000014805.1	55886.0	45510.0	9858.0			360.0			158.0
4773952.0	4781466.0		GCA_000014845.1	6998.0		6998.0				15732.0	46436.0			12011.0																			1570.0
4078248.0	4095727.0	18037.0	GCA_000014865.1	17479.0	13157.0	3539.0		366.0	417.0					9195.0	48441.0
1542928.0	1554847.0	27689.0	GCA_000014945.1	12735.0	8954.0	2758.0	239.0					784.0		11659.0	14781.0
918718.0	926209.0	48683.0	GCA_000015105.1	7522.0	4284.0	2833.0			405.0						8595.0
1346394.0	1361577.0	26554.0	GCA_000015145.1	14808.0	4850.0	4060.0										6283.0
3791229.0	3836588.0	4103.0	GCA_000015245.1	45417.0	36651.0	7880.0		353.0	533.0	232.0			995.0		74292.0
1253114.0	1278589.0	8900.0	GCA_000015345.1	17407.0	13524.0	3531.0			352.0	8140.0				448.0
4804743.0	4818623.0	42923.0	GCA_000015265.1	13902.0	9530.0	3576.0		368.0		405.0			954.0		74586.0	337.0										91.0
3365754.0	3415382.0	1251.0	GCA_000015425.1	28204.0	22829.0	5375.0				75.0
4277351.0	4295764.0	45221.0	GCA_000015365.1	18413.0	13644.0	3991.0		363.0	415.0	127.0			636.0	349.0	65238.0
4020263.0	4038568.0	128806.0	GCA_000015545.1	18304.0	13562.0	3986.0		376.0	380.0	319.0			1073.0	4386.0	70776.0
2450245.0	2463746.0	20311.0	GCA_000015585.1	13501.0	9118.0	3609.0		354.0	420.0	287.0			1084.0	1596.0	35937.0
4974501.0	4992523.0	59740.0	GCA_000015565.1	18024.0	13575.0	3697.0		384.0	368.0	117.0			587.0	18198.0	76758.0
3012498.0	3065435.0	30027.0	GCA_000015745.1	52636.0	45977.0	6659.0
1489682.0	1497197.0	2834.0	GCA_000015965.1	7654.0	4339.0	2809.0			506.0
4272461.0	4317879.0	119873.0	GCA_000016045.1	45550.0	31988.0	6862.0	301.0	363.0		1463.0	34773.0		906.0			5636.0				251.0				199.0		98.0										308.0
3624334.0	3668574.0	198.0	GCA_000016245.1	44240.0	36334.0	7539.0			367.0
7192397.0	7225588.0	114417.0	GCA_000016205.1	33189.0	27120.0	5252.0		367.0	450.0				1949.0		113910.0
5383677.0	5404930.0	65825.0	GCA_000016285.1	21302.0	15348.0	4218.0	396.0	314.0		848.0			1227.0			685.0										98.0										244.0
1444871.0	1477739.0		GCA_000016465.1	32868.0	27273.0	4560.0			1035.0	136648.0
6343562.0	6361368.0	64190.0	GCA_000016265.1	17868.0	12750.0	3835.0	397.0	321.0		438.0			1479.0			467.0										98.0
3867544.0	3908106.0	58632.0	GCA_000016445.1	40632.0	32587.0	5565.0		364.0	2046.0			70.0	451.0		60465.0																							338.0
1420926.0	1454028.0		GCA_000016485.1	33102.0	27361.0	4331.0			1410.0	225043.0
3394212.0	3428950.0		GCA_000016505.1	34738.0	29963.0	4775.0
1917892.0	1926228.0	32355.0	GCA_000016605.1	8732.0	4552.0	3205.0			597.0			378.0		24936.0	12672.0
957244.0	965236.0	151062.0	GCA_000016625.1	7992.0	4388.0	2591.0			1013.0					50839.0
3544734.0	3557345.0	42638.0	GCA_000016725.1	12764.0	8668.0	3652.0	338.0						748.0	2317.0	48027.0											106.0
4461010.0	4474952.0	38009.0	GCA_000016745.1	13942.0	9272.0	3869.0		351.0	450.0				973.0	1920.0	72279.0
5386490.0	5398987.0	29686.0	GCA_000016765.1	12620.0	8428.0	3760.0			432.0				744.0		78327.0
4088993.0	4131097.0	31708.0	GCA_000016945.1	42171.0	31651.0	6627.0			3679.0	112.0		214.0	775.0	3045.0
4762962.0	4834700.0	37371.0	GCA_000016965.1	71738.0	63553.0	7334.0		357.0	494.0				1664.0		52974.0
4085151.0	4139770.0	85003.0	GCA_000016985.1	54765.0	45720.0	8103.0		355.0	438.0			149.0	2339.0	5249.0	48204.0
1927557.0	1950686.0	19134.0	GCA_000017005.1	23128.0	18104.0	4471.0			553.0	1784.0
3232940.0	3281241.0	40280.0	GCA_000017065.1	48644.0	40689.0	6433.0	302.0	355.0		1921.0			2765.0			443.0		30.0								103.0																						319.0
1473041.0	1494393.0	18296.0	GCA_000017165.1	21615.0	18262.0	2541.0			549.0			263.0		7554.0	8793.0
1321257.0	1333233.0	9469.0	GCA_000017185.1	12244.0	9062.0	2606.0			308.0			268.0		1328.0	8283.0
5861753.0	5885120.0	43255.0	GCA_000017205.1	23055.0	18032.0	5023.0
2037804.0	2071287.0	22240.0	GCA_000017245.1	33483.0	27994.0	4713.0		366.0	410.0				507.0	1134.0	32403.0
4442616.0	4497294.0	42507.0	GCA_000017325.1	54769.0	45672.0	8328.0		355.0	414.0					4890.0	88671.0
969560.0	1042401.0	2305.0	GCA_000017445.3	7034.0	4368.0	2666.0
1763102.0	1781443.0	30697.0	GCA_000017465.2	18364.0	14034.0	3547.0		359.0		61943.0				88.0		424.0				783.0																	30.0
1521684.0	1539203.0	170097.0	GCA_000017485.1	17519.0	13368.0	3464.0			687.0
225548.0	236197.0		GCA_000017525.1	7670.0	4533.0	2417.0	333.0		387.0					882.0
4740869.0	4754703.0	25352.0	GCA_000017505.1	13884.0	9290.0	3805.0		350.0	439.0				215.0		46188.0
1757108.0	1767644.0	35060.0	GCA_000017545.1	13462.0	5867.0	3932.0		361.0	376.0				912.0	12619.0																																3993.0
2185840.0	2194262.0	7315.0	GCA_000017625.1	8760.0	4492.0	3242.0			688.0			338.0			22968.0
4919174.0	4932263.0	36331.0	GCA_000017645.1	13178.0	8756.0	3988.0			434.0				1089.0		80406.0
3971886.0	3989420.0	11394.0	GCA_000017665.1	17758.0	7556.0	6028.0		363.0	3811.0	2024.0																		55130.0
3671385.0	3682915.0	2481.0	GCA_000017685.1	11768.0	8638.0	2668.0		349.0	393.0
1882614.0	1900327.0	34209.0	GCA_000017725.2	17735.0	13395.0	3547.0		359.0		91476.0				280.0		434.0				78.0																	37.0
4441561.0	4480920.0	122918.0	GCA_000017745.1	39599.0	32103.0	7133.0			363.0
4011621.0	4057150.0	99644.0	GCA_000017765.1	46007.0	32050.0	7024.0		363.0	6570.0	534.0			638.0
931457.0	935589.0		GCA_000018205.1	4132.0	1626.0	2506.0
4727372.0	4741654.0	7820.0	GCA_000017845.1	13269.0	8964.0	3338.0	298.0	387.0	184.0	326.0			395.0													98.0
1665521.0	1674273.0		GCA_000018365.1	8767.0	5073.0	3694.0
3476331.0	3485121.0	6048.0	GCA_000018405.1	8790.0	4271.0	3722.0		348.0	449.0				665.0	3547.0
1929069.0	1942522.0	34181.0	GCA_000018605.1	13522.0	9028.0	3764.0	270.0	359.0					291.0	3074.0	18426.0											101.0
5925215.0	5950635.0	24303.0	GCA_000018565.1	25420.0	20926.0	4028.0		358.0					689.0	21334.0	74061.0											108.0
6087656.0	6116150.0	22289.0	GCA_000018505.1	28494.0	22580.0	5095.0	347.0	369.0					1626.0		98208.0											103.0
3970896.0	3998363.0	43330.0	GCA_000018625.1	28019.0	16280.0	6251.0	301.0	363.0	4416.0	2503.0																98.0		39666.0								310.0
4592095.0	4619167.0	37021.0	GCA_000018845.1	27072.0	22090.0	4528.0	352.0						1039.0		80268.0											102.0
4225508.0	4243754.0	68185.0	GCA_000018865.1	18246.0	13585.0	3864.0	342.0	360.0					711.0	40759.0	44772.0											95.0
2760992.0	2779746.0	155586.0	GCA_000018905.1	18319.0	13143.0	4064.0	426.0	293.0	228.0	506.0			1619.0													106.0										59.0
1360641.0	1377128.0	291281.0	GCA_000018925.1	16487.0	13503.0	2984.0					58824.0
1842533.0	1866060.0	46395.0	GCA_000018965.1	23529.0	17904.0	4576.0	339.0	348.0		38312.0			706.0													98.0																						264.0
1747542.0	1771062.0	66905.0	GCA_000019025.1	23520.0	17904.0	4574.0	339.0	348.0		1182.0			706.0													91.0																						264.0
530545.0	538080.0	1447.0	GCA_000019105.1	7583.0	4361.0	2834.0		388.0		580252.0
2499050.0	2542596.0	20144.0	GCA_000019045.1	43588.0	36481.0	5956.0	361.0	350.0		17247.0			1409.0													268.0																							172.0
4349263.0	4405274.0	17872.0	GCA_000019185.1	56030.0	45461.0	9802.0		354.0					689.0			298.0										115.0
1460141.0	1477899.0	20349.0	GCA_000019205.1	17837.0	13572.0	3476.0		361.0					94.0			428.0																					145.0
4134004.0	4151740.0	1904.0	GCA_000019225.1	17836.0	13626.0	3856.0		354.0			22792.0			109439.0
2460868.0	2487984.0		GCA_000019245.3	27407.0	22950.0	4457.0
3324163.0	3371749.0	7540.0	GCA_000019305.1	47698.0	40689.0	6391.0	302.0																			103.0																							213.0
1915662.0	1929244.0	135051.0	GCA_000019325.1	13773.0	9068.0	3942.0	296.0	352.0		119.0			99.0		24852.0											115.0
4088522.0	4131119.0	90584.0	GCA_000019385.1	42676.0	32719.0	6742.0	301.0	362.0	2303.0	552.0		81.0	638.0	3046.0	64065.0											118.0										52.0
3962973.0	3941379.0	80658.0	GCA_000019425.1	45628.0	32083.0	6747.0	377.0	363.0	5343.0	21.0	82299.0						226520.0																			715.0
1424494.0	1433163.0	8053.0	GCA_000019605.1	8671.0	5008.0	3550.0							116.0		10137.0											113.0
4273816.0	4287127.0	99585.0	GCA_000019585.2	13317.0	9062.0	4255.0
1262250.0	1269651.0	89754.0	GCA_000019685.1	7401.0	4596.0	2441.0		364.0
1783673.0	1806298.0		GCA_000019825.1	22625.0	17904.0	4376.0		345.0
2746892.0	2770659.0	46330.0	GCA_000020005.1	23767.0	18778.0	4044.0	303.0	358.0	181.0	3197.0			1896.0		31509.0											103.0
6580323.0	6613788.0	44723.0	GCA_000019925.1	33465.0	27126.0	5338.0	347.0	369.0					1769.0		116265.0	182.0										103.0
1484515.0	1492923.0	13449.0	GCA_000020145.1	8459.0	4386.0	3436.0	292.0	345.0							30966.0
6990245.0	7018256.0	362689.0	GCA_000020025.1	25915.0	17987.0	7323.0	472.0	388.0	189.0		191254.0				1209.0											102.0
3143676.0	3200912.0	30016.0	GCA_000020165.1	57245.0	49970.0	6114.0	290.0	336.0		6201.0			3438.0			287.0																																	248.0
2319049.0	2336650.0	29937.0	GCA_000020225.1	17607.0	13365.0	4136.0							306.0		39171.0											106.0
1028190.0	1034972.0	17883.0	GCA_000020305.1	7256.0	4421.0	2835.0									3057.0
5599008.0	5551015.0	67419.0	GCA_000020265.1	17703.0	13714.0	3989.0				74129.0
1576026.0	1593379.0	57190.0	GCA_000020325.1	17515.0	13716.0	3058.0	290.0	353.0					102.0	2643.0	15612.0											98.0
1675869.0	1732243.0	11708.0	GCA_000020765.1	26539.0	21747.0	4512.0		349.0						1948.0
4047887.0	4072551.0	18325.0	GCA_000020725.1	24649.0	18500.0	4567.0	425.0	684.0		40110.0			2909.0						371.0							102.0
3246919.0	3290972.0	14310.0	GCA_000020865.1	44090.0	36664.0	7426.0
1308236.0	1321621.0	3166.0	GCA_000020945.1	13457.0	9364.0	3713.0	380.0						454.0							1097.0
4133972.0	4177263.0	105075.0	GCA_000020885.1	43499.0	29268.0	6780.0	301.0	363.0		1463.0			906.0			5996.0										98.0										696.0
551449.0	559162.0	5622.0	GCA_000021085.1	7719.0	4568.0	2459.0	324.0	368.0																													62.0
4603851.0	4645393.0	48386.0	GCA_000021045.1	51614.0	27270.0	4812.0	296.0	352.0		22067.0			484.0			2471.0										98.0																						16315.0
2637789.0	2670398.0		GCA_000021185.1	32609.0	27509.0	5100.0
1813288.0	1829928.0	27668.0	GCA_000021285.1	16640.0	12861.0	3779.0					8715.0
4740530.0	4788475.0	258996.0	GCA_000021125.1	48442.0	32048.0	8720.0	301.0	363.0		1480.0			638.0			6411.0						65.0				98.0										436.0
4683075.0	4757491.0	9483.0	GCA_000021225.1	74536.0	63469.0	8078.0	396.0	355.0		1989.0			5040.0			470.0																																1612.0	156.0
3448044.0	3470224.0	97283.0	GCA_000021325.1	22278.0	17360.0	4298.0	354.0				147738.0		862.0	6062.0	55173.0	157.0										109.0											2.0										42.0
1104828.0	1112669.0	78119.0	GCA_000021405.1	7981.0	4583.0	2650.0	288.0	362.0																		100.0
5964499.0	5981919.0	66498.0	GCA_000021345.1	17419.0	12688.0	4136.0	333.0						1249.0		98772.0	159.0										103.0
130166.0	136818.0		GCA_000021505.1	5490.0	4423.0	1079.0
2666104.0	2682435.0	46028.0	GCA_000021485.1	16402.0	8958.0	6446.0	294.0	364.0		76.0			243.0	1737.0		632.0										100.0
4598036.0	4657573.0	5034.0	GCA_000021445.1	59627.0	49861.0	7611.0	396.0	354.0		1988.0			4830.0			470.0																				77.0												702.0	156.0
1870793.0	1875078.0		GCA_000021565.1	4331.0	1260.0	3071.0
2603063.0	2611369.0	1272.0	GCA_000021685.1	8438.0	4615.0	3470.0				4937.0				2250.0		353.0
4050330.0	4063500.0	102668.0	GCA_000021805.1	13191.0	8940.0	3255.0	326.0	387.0					256.0	4946.0	46425.0	185.0										98.0
5322169.0	5339933.0	139460.0	GCA_000021825.1	17774.0	13444.0	3348.0	310.0	390.0					246.0	27583.0	62748.0	184.0										98.0
4428201.0	4458708.0	41739.0	GCA_000022025.1	30560.0	23746.0	6724.0									55182.0											90.0
4535482.0	4549447.0	33125.0	GCA_000022145.1	14068.0	9278.0	3793.0	347.0	350.0					217.0	3069.0	84045.0	191.0										109.0
4446318.0	4505224.0	443.0	GCA_000022165.1	41256.0	32926.0	6579.0						62.0				1421.0										116.0										168.0
3104125.0	3121954.0	74000.0	GCA_000022205.1	17703.0	13482.0	4052.0									24978.0											304.0
3875292.0	3890517.0	23519.0	GCA_000022265.1	15219.0	9251.0	3874.0	377.0	353.0		52415.0			1330.0						1262.0							102.0
607919.0	615346.0	357.0	GCA_000022605.2	7994.0	4515.0	2720.0	255.0	398.0																		106.0
3394452.0	3413069.0	53210.0	GCA_000022305.1	18616.0	13515.0	4163.0	279.0	378.0					1258.0	894.0	62832.0	180.0										101.0
3943813.0	3990916.0	86052.0	GCA_000022665.2	47623.0	32098.0	6666.0	119.0	363.0		158690.0	47248.0					2985.0										88.0										5355.0
850067.0	857785.0	18591.0	GCA_000022785.1	7912.0	4388.0	2591.0		491.0								442.0
3862669.0	3894051.0	1888.0	GCA_000022805.1	33270.0	27853.0	5417.0
3839544.0	3844328.0	28723.0	GCA_000022825.1	33503.0	27784.0	5719.0
249390.0	258994.0	3583.0	GCA_000022945.1	7351.0	4543.0	2162.0	320.0	326.0
3801082.0	3833422.0	70.0	GCA_000022845.1	32410.0	27086.0	5254.0																																								70.0
3078821.0	3123284.0	17369.0	GCA_000023065.1	44462.0	36394.0	7101.0	307.0	360.0					915.0	5489.0	37524.0	183.0										117.0
2683247.0	2710991.0	468.0	GCA_000023085.1	27744.0	23165.0	4579.0
3527934.0	3542560.0	21719.0	GCA_000023225.1	14635.0	8647.0	5027.0	301.0	390.0					786.0		50424.0	181.0										89.0
1916563.0	1930086.0	48794.0	GCA_000023265.1	13526.0	9218.0	3560.0	294.0	344.0					105.0	4084.0	18039.0											110.0
6355924.0	6373965.0	104777.0	GCA_000023185.1	18039.0	13455.0	3989.0	333.0						1483.0		106452.0	159.0										103.0
2024081.0	2037651.0	42636.0	GCA_000023325.1	13570.0	9192.0	3626.0	285.0	352.0					404.0	8235.0	22869.0											115.0
3799488.0	3830409.0	24574.0	GCA_000023445.1	30920.0	22951.0	7023.0	313.0	359.0					938.0		61209.0	183.0										91.0
3982597.0	4021356.0	37918.0	GCA_000023545.1	38758.0	31986.0	5805.0	303.0	363.0					863.0	7214.0	58392.0	184.0										117.0
4027227.0	4035396.0		GCA_000023625.1	8237.0	4768.0	3469.0
6323104.0	6385739.0	51461.0	GCA_000023585.1	62634.0	54841.0	6790.0	350.0	364.0					1122.0		101349.0	183.0										106.0
3933389.0	3973128.0	122475.0	GCA_000023665.1	39749.0	31961.0	6747.0	377.0	362.0					638.0	730.0	61590.0	184.0										118.0
2279058.0	2292475.0	9030.0	GCA_000023705.1	13416.0	9060.0	3610.0	279.0	364.0					602.0		38376.0											103.0
2499526.0	2511232.0		GCA_000023725.1	11706.0	8452.0	3254.0
3161318.0	3173547.0	20507.0	GCA_000023785.1	12228.0	8643.0	2982.0	354.0						519.0		57093.0	161.0										88.0
4791791.0	4808548.0	15947.0	GCA_000023825.1	16756.0	13276.0	3480.0
2061120.0	2086491.0	51613.0	GCA_000023905.1	25370.0	21002.0	3628.0	294.0	338.0					768.0	7088.0	30747.0											108.0
2741833.0	2749888.0	16562.0	GCA_000023945.1	7993.0	4500.0	3461.0								3380.0	23718.0											94.0
1335990.0	1348706.0	29434.0	GCA_000023985.1	12735.0	9178.0	2996.0	252.0							5040.0	6351.0											309.0
1898012.0	1915653.0	26192.0	GCA_000024245.1	17729.0	13158.0	3990.0	315.0						491.0	6749.0	29196.0	159.0										107.0
2804568.0	2838026.0	64807.0	GCA_000024285.1	33457.0	27520.0	4872.0	398.0	370.0					1009.0	4188.0	36840.0	178.0										119.0
1465576.0	1491703.0	63173.0	GCA_000024565.1	26124.0	22700.0	3044.0	284.0							3072.0	17172.0											96.0
7381640.0	7403943.0	108271.0	GCA_000024525.1	22302.0	17629.0	3818.0	390.0	373.0					731.0	3345.0	154263.0											92.0
1492307.0	1504463.0	10742.0	GCA_000024625.1	12156.0	9176.0	2867.0								11243.0												113.0											1.0
3485274.0	3503875.0	20692.0	GCA_000024665.1	18610.0	13499.0	4434.0	317.0	360.0					416.0	4924.0
3078253.0	3087256.0	40405.0	GCA_000024845.1	9002.0	4602.0	3531.0	391.0	370.0					416.0	16232.0	47217.0											108.0
2131317.0	2149086.0	18251.0	GCA_000024885.1	17769.0	13569.0	3361.0	353.0	377.0					224.0	7170.0	16983.0											109.0
2813165.0	2826871.0	33125.0	GCA_000025005.1	13735.0	9072.0	4003.0		355.0					873.0	13182.0	32766.0	202.0										103.0
4110894.0	4149783.0	33701.0	GCA_000025065.1	38888.0	31966.0	5958.0	301.0	363.0					914.0	3550.0		183.0										117.0
2361715.0	2389714.0	1335.0	GCA_000025145.2	27999.0	22771.0	4867.0		361.0		55580.0
1371674.0	1385231.0	27604.0	GCA_000025205.1	13557.0	9274.0	3476.0	312.0	397.0		161.0			993.0													98.0
890191.0	902206.0	13218.0	GCA_000025365.1	12015.0	9115.0	2492.0		408.0		61458.0				36017.0							1882.0											53.0
5961555.0	5970241.0	18776.0	GCA_000025265.1	8817.0	4649.0	3427.0	284.0	366.0					1133.0		95805.0											91.0
865294.0	877313.0	13593.0	GCA_000025385.1	12019.0	9115.0	2499.0		405.0		33699.0				54611.0							1882.0											53.0
229222.0	236738.0		GCA_000025785.1	7580.0	4776.0	2417.0		387.0							1752.0
3692910.0	3720254.0	46784.0	GCA_000025625.1	20993.0	16666.0	3604.0	421.0							1036.0												302.0
4275146.0	4298592.0	138.0	GCA_000025965.1	23581.0	18108.0	4386.0	414.0		249.0	29.0		138.0				181.0										105.0								27.0
949129.0	947712.0	8828.0	GCA_000026005.1	7719.0	4363.0	2787.0			569.0	504510.0				119865.0																			3995.0
1033526.0	1008193.0	32941.0	GCA_000026025.1	7931.0	4611.0	2898.0			422.0	517576.0				11155.0																			7.0
1636141.0	1742536.0		GCA_000026065.1	36333.0	31548.0	4785.0																											18812.0														18312.0
5238097.0	5264305.0	13491.0	GCA_000026105.1	39414.0	31901.0	6091.0			1422.0	186.0
3031198.0	3038995.0	5757.0	GCA_000026125.1	13533.0	9056.0	3547.0			930.0
471438.0	473430.0	10044.0	GCA_000026205.1	12036.0	9061.0	2532.0			443.0
6391431.0	6395264.0	10137.0	GCA_000026145.1	13812.0	8498.0	3918.0			1396.0
4550304.0	4517887.0	83963.0	GCA_000026245.1	53552.0	32074.0	7359.0			14119.0
4170424.0	4163514.0	55838.0	GCA_000026265.1	51650.0	32075.0	6746.0			12829.0
2562716.0	2579340.0		GCA_000026505.1	27271.0	22951.0	4320.0
4562898.0	4538189.0	74890.0	GCA_000026285.2	51581.0	32076.0	7130.0			12375.0
2503969.0	1622823.0	885940.0	GCA_000026685.1	4147.0		3466.0			681.0	1197.0				61230.0			795.0																				164.0
5866923.0	5866367.0	28232.0	GCA_000026645.1	28194.0	19268.0	5224.0			3702.0	452095.0
2599734.0	2656154.0	10484.0	GCA_000026705.1	32458.0	27354.0	5104.0																											2962.0														21035.0
1850306.0	1800018.0	84547.0	GCA_000026725.1	25152.0	18309.0	4237.0			2606.0	1249266.0				36317.0	23343.0
1911841.0	1839662.0	99064.0	GCA_000026745.1	25151.0	18308.0	4237.0			2606.0	1312546.0				41077.0	23757.0
1861014.0	1757454.0	127879.0	GCA_000026965.1	24184.0	18260.0	4622.0			1302.0	3797.0
4041056.0	4080046.0		GCA_000027065.2	39365.0	32062.0	6344.0			959.0
1564622.0	1593295.0	47082.0	GCA_000027305.1	28673.0	27306.0	1367.0
591525.0	594888.0	4987.0	GCA_000043285.1	8346.0	4722.0	2823.0			801.0
1230753.0	1154290.0	89586.0	GCA_000046685.1	12614.0	8866.0	3356.0			392.0
3636426.0	3642365.0	28341.0	GCA_000027225.1	34833.0	27986.0	6483.0			364.0																									109482.0	2447052.0												49241.0
956758.0	963864.0		GCA_000050425.1	7236.0	4375.0	2861.0
4805249.0	4603302.0	216867.0	GCA_000027085.1	46835.0	32552.0	6495.0			7788.0	3473915.0				163491.0	64524.0															7.0	7.0	64.0
4042337.0	4030773.0	52413.0	GCA_000047365.1	42152.0	32289.0	6647.0			3216.0	324104.0					74055.0
1427764.0	1426559.0	1338.0	GCA_000055945.1
3992297.0	4014951.0		GCA_000061505.1	22654.0	17684.0	4592.0			378.0
2197098.0	2209933.0		GCA_000063505.1	12977.0	8888.0	3335.0			754.0
2086487.0	2094703.0		GCA_000063525.1	8324.0	4419.0	3179.0			726.0
776087.0	781446.0	7623.0	GCA_000063605.1	12403.0	9024.0	2673.0	311.0	395.0
2445934.0	2476695.0	35744.0	GCA_000064305.2	30761.0	26946.0	3815.0				595.0				50462.0						1515.0
3653211.0	3615295.0	58453.0	GCA_000067045.1	21041.0	16896.0	4145.0
933044.0	934732.0	10204.0	GCA_000068525.2	11889.0	9070.0	2819.0				525432.0					11529.0
654509.0	576429.0	90821.0	GCA_000069925.1	12605.0	9017.0	2752.0			836.0
3368437.0	3381479.0		GCA_000087965.1	13132.0	8894.0	4002.0			236.0	93.0	993.0
3311468.0	3319106.0		GCA_000090405.1	7644.0	4297.0	3347.0
2477848.0	2471322.0	15216.0	GCA_000091165.1	9254.0	4692.0	3708.0			854.0
927757.0	940867.0	49086.0	GCA_000091445.1	12455.0	9056.0	2351.0	345.0	411.0		1077889.0	777.0		91.0			193.0									93.0	99.0
7019152.0	7331748.0	1269.0	GCA_000091025.4	7298753.0	216346.0	17614.0			40560.0	70240.0						401.0	321028.0					85.0	10151.0					8.0	801.0										7045351.0
3577102.0	3532230.0	68524.0	GCA_000091785.1	21933.0	18308.0	2883.0			742.0																								276.0
1412415.0	1394257.0	20158.0	GCA_000091985.1	14402.0	14402.0					835303.0
1191877.0	1200459.0	17015.0	GCA_000092185.1	8501.0	4661.0	3921.0								3677.0	9951.0
14685184.0	16133673.0	7116.0	GCA_000090985.2	15246404.0	14884.0	4508.0								24468.0																									16085850.0
1600495.0	1643712.0		GCA_000092265.1	23080.0	19152.0	3928.0								3209.0
930714.0	942724.0		GCA_000092665.1	12034.0	9216.0	2818.0				2651.0
4052979.0	4092462.0	325087.0	GCA_000092525.1	39666.0	32071.0	7595.0					469508.0
10304561.0	10334641.0	1843.0	GCA_000092385.1	30080.0	25068.0	5012.0				52697.0											564.0
932759.0	944758.0		GCA_000092725.1	12033.0	9216.0	2817.0				3606.0
932727.0	944751.0		GCA_000092745.1	12034.0	9216.0	2818.0				2231.0
3711911.0	3725631.0	31343.0	GCA_000092865.1	13720.0	9464.0	3464.0	334.0	366.0					455.0		32688.0											92.0
4641421.0	4660911.0	153.0	GCA_000093145.2	19729.0	13560.0	6016.0						153.0
1471018.0	1479988.0	56519.0	GCA_000143165.1	8970.0	4562.0	3687.0	369.0	352.0					106.0		10503.0
2098917.0	2131365.0		GCA_000143205.1	32448.0	27554.0	4894.0				68539.0
3136963.0	3149991.0	7043.0	GCA_000144605.1	13027.0	8691.0	3688.0	392.0						465.0		52098.0	163.0										93.0
2060106.0	2004972.0	78716.0	GCA_000144935.3	23372.0	18896.0	3585.0	412.0	382.0																		97.0
2387118.0	2369834.0	50847.0	GCA_000144955.2	33415.0	27655.0	4558.0	379.0	362.0		596.0			888.0			191.0										270.0
3923202.0	3954077.0	342.0	GCA_000145035.1	30875.0	27054.0	3821.0
2859411.0	2877966.0	41233.0	GCA_000145255.1	18554.0	13598.0	4010.0	298.0	368.0					532.0		24243.0	177.0										103.0											2.0
714179.0	720267.0	26719.0	GCA_000145705.1	6176.0	3898.0	2190.0						88.0
2377653.0	2406759.0	95818.0	GCA_000145615.1	29160.0	23559.0	4449.0	343.0	353.0					1113.0	10561.0	15918.0	359.0										97.0
5199947.0	5176415.0	52513.0	GCA_000145825.2	28890.0	22861.0	5003.0	358.0	392.0								179.0										97.0
1614116.0	1618047.0	32184.0	GCA_000145985.1	8417.0	4697.0	3949.0								9979.0	11949.0
917235.0	760353.0	167921.0	GCA_000146025.1	8032.0	4594.0	3438.0				1079.0
1945413.0	1958017.0	333.0	GCA_000146065.1	12939.0	8956.0	3629.0			354.0
4184183.0	4235789.0	278135.0	GCA_000146165.2	51594.0	41044.0	8023.0	354.0	355.0		126015.0			1363.0			1717.0										101.0						98.0
17466010.0	26467986.0		GCA_000143535.4	24553729.0																																			26467959.0
2572215.0	2599083.0		GCA_000146185.1	26868.0	22609.0	3517.0	301.0	338.0		206.0			405.0													103.0
1845447.0	1878745.0	50526.0	GCA_000146265.4	33298.0	28686.0	4223.0	389.0			121.0			333.0
3125318.0	3168689.0	16212.0	GCA_000146305.1	43371.0	35944.0	7427.0
187710.0	196270.0		GCA_000147015.1	6758.0	4534.0	1888.0		336.0
4519321.0	4581672.0	62390.0	GCA_000146875.2	62351.0	55318.0	7033.0
250932.0	266139.0	171.0	GCA_000147035.1	7443.0	4536.0	2206.0	308.0	393.0
2313733.0	2326152.0		GCA_000147075.1	12441.0	8916.0	3525.0
2349290.0	2373131.0	134034.0	GCA_000147695.3	23819.0	18169.0	4471.0	349.0	352.0					1150.0	8343.0	12363.0	361.0										117.0
2503466.0	2517888.0	51628.0	GCA_000147715.3	14513.0	8900.0	3625.0	238.0							21253.0	68184.0											103.0																						1647.0
4333126.0	4388060.0	71497.0	GCA_000147735.3	54933.0	45615.0	8314.0	352.0	355.0					1116.0		61749.0	181.0										116.0
5908355.0	5926957.0	174944.0	GCA_000147775.3	18623.0	13332.0	4309.0	398.0	321.0					1519.0		73785.0	159.0										104.0
5904460.0	5923154.0	311212.0	GCA_000147795.3	18719.0	13336.0	4401.0	398.0	321.0					1519.0		69060.0	159.0										104.0
4036953.0	4055031.0	68970.0	GCA_000147835.3	18093.0	13155.0	4298.0	385.0						1671.0		48324.0	157.0										98.0
9517640.0	9551812.0	306457.0	GCA_000147815.3	34172.0	28499.0	4809.0	402.0	369.0					2020.0	1061.0	80337.0											93.0
4503813.0	4542775.0		GCA_000148365.1	38962.0	32065.0	6897.0
2127335.0	2136210.0	38438.0	GCA_000148385.1	8662.0	4686.0	4189.0								8439.0	16506.0
1881411.0	1894294.0		GCA_000148405.1	12947.0	9094.0	3853.0				136947.0
1634814.0	1657530.0	13508.0	GCA_000148585.3	22790.0	18195.0	4595.0
1403163.0	1410509.0	12175.0	GCA_000148665.1	7346.0	4509.0	2837.0
1479812.0	1491570.0		GCA_000148855.1	11843.0	9006.0	2837.0				22074.0
1406787.0	1418543.0		GCA_000148915.1	11851.0	9014.0	2837.0				10862.0
2612371.0	2620201.0	5492.0	GCA_000152825.2	7830.0	4449.0	3381.0
3000599.0	3016946.0	1365.0	GCA_000152925.3	16347.0	13108.0	3239.0
4002096.0	4010262.0	36982.0	GCA_000153685.2	8234.0	4768.0	3466.0
4016925.0	4026083.0		GCA_000154585.2	8237.0	4768.0	3469.0
4222251.0	4229562.0	51004.0	GCA_000154785.2	7311.0	4395.0	2916.0
3900523.0	3912659.0	260176.0	GCA_000155675.2	12136.0	8836.0	3300.0
2236371.0	2262571.0	6139.0	GCA_000158275.2	26222.0	22644.0	3578.0
5826868.0	5835677.0	11194.0	GCA_000157895.2	8828.0	4769.0	3567.0	417.0			264.0						75.0
1657187.0	1666175.0	24525.0	GCA_000164905.1	9083.0	5433.0	3401.0								2179.0	19464.0	165.0										95.0
5253184.0	4948374.0	334314.0	GCA_000164015.3	28743.0	23021.0	4700.0	358.0	388.0					1238.0			179.0										97.0
5122544.0	5195408.0	107813.0	GCA_000164985.2	72864.0	59991.0	12474.0	399.0			5405.0			2285.0
1685154.0	1708015.0		GCA_000165775.3	22950.0	18314.0	4636.0				158792.0
5133136.0	5145779.0	38752.0	GCA_000165715.3	12674.0	8592.0	3421.0	362.0							13659.0	113124.0	199.0										100.0
3337036.0	3375719.0		GCA_000165815.1	38697.0	32832.0	5865.0
1851836.0	1869806.0	9207.0	GCA_000165905.1	18024.0	14034.0	3990.0				40361.0	16050.0
6710825.0	6729635.0	3678.0	GCA_000165835.1	18810.0	13716.0	4704.0		390.0																											16273.0
3597016.0	3634960.0		GCA_000165925.1	38014.0	32227.0	5787.0				20945.0
1150466.0	1163294.0	21146.0	GCA_000166095.1	12873.0	9163.0	3205.0	256.0								7962.0											308.0
3199247.0	3228526.0	25575.0	GCA_000166115.1	29278.0	23017.0	5280.0	357.0	351.0					1114.0	14463.0	25908.0	184.0										89.0
4192233.0	4209811.0		GCA_000166295.1	17605.0	13614.0	3991.0
1137672.0	1147721.0	38899.0	GCA_000166635.2	10141.0	7630.0	2439.0						72.0
3581479.0	3619444.0		GCA_000166455.2	38015.0	31833.0	6182.0
1284163.0	1294214.0	51021.0	GCA_000166655.2	10142.0	7631.0	2439.0						72.0
2476158.0	2494746.0	86266.0	GCA_000166775.1	18587.0	13859.0	3709.0	353.0	365.0					489.0	15569.0	15228.0	209.0										92.0											3.0
4105681.0	4118957.0	19568.0	GCA_000168315.3	13302.0	9062.0	4240.0
2553719.0	2586630.0		GCA_000168595.2	32911.0	27810.0	5101.0
2673345.0	2718054.0		GCA_000168635.2	27330.0	22915.0	4415.0
1876586.0	1698868.0	194816.0	GCA_000168875.3	10307.0	6026.0	3283.0	342.0	360.0					245.0			199.0										97.0
5891806.0	5918143.0	52713.0	GCA_000172695.2	28717.0	13377.0	4066.0	396.0						1053.0			10596.0										136.0										146.0
2017185.0	2043155.0	69981.0	GCA_000175295.2	25969.0	20394.0	4395.0	350.0	352.0					1438.0	9606.0	10395.0	361.0										117.0
6439978.0	6474251.0	104883.0	GCA_000177195.2	34283.0	28641.0	4821.0	342.0	387.0					1137.0		58683.0											92.0
3749840.0	3803345.0	37868.0	GCA_000177235.2	53504.0	45900.0	6347.0	234.0	364.0					1423.0		31596.0	556.0										103.0											4.0
2283173.0	2302486.0		GCA_000177535.2	19313.0	15464.0	3849.0
4161585.0	4180415.0	319180.0	GCA_000177615.2	13641.0	9394.0	3362.0	412.0	377.0					583.0		19065.0											96.0
3235249.0	3288960.0	170663.0	GCA_000178395.2	53710.0	45572.0	6901.0	399.0	352.0					1398.0	13716.0	22329.0	377.0										109.0
5441654.0	5451001.0	48869.0	GCA_000178955.2	9346.0	4553.0	3677.0	476.0	353.0					757.0		73884.0	187.0										100.0
3435619.0	3463467.0		GCA_000180175.2	28918.0	24279.0	4639.0
1808918.0	1641795.0	182554.0	GCA_000180515.2	23036.0	18328.0	4708.0				1869.0
3051597.0	3078604.0		GCA_000182745.1	27048.0	21765.0	4446.0	412.0	333.0					660.0													92.0
520829.0	527811.0		GCA_000183225.1	7035.0	4578.0	2457.0				39425.0
517091.0	524096.0		GCA_000183245.1	7035.0	4578.0	2457.0				39313.0
364729.0	371746.0		GCA_000183305.1	7049.0	4589.0	2460.0				193305.0
2063136.0	2076059.0	19081.0	GCA_000183405.1	12944.0	9122.0	3177.0	357.0							2476.0	45687.0	183.0										105.0
3528589.0	3569827.0	28586.0	GCA_000184065.1	41251.0	36368.0	4883.0
1453357.0	1470138.0	77103.0	GCA_000184085.1	16781.0	13317.0	3464.0
2378818.0	2392062.0	28619.0	GCA_000184345.2	13264.0	9292.0	3531.0	344.0								33687.0											97.0
3604964.0	3618708.0	57700.0	GCA_000184685.1	13762.0	9511.0	3779.0	379.0								94098.0											93.0
1490332.0	1493320.0		GCA_000185185.1	3073.0	236.0	2837.0				29744.0
1564539.0	1581226.0		GCA_000185745.1	16687.0	13758.0	2929.0
3169575.0	3206672.0	7336.0	GCA_000186665.4	31740.0	26867.0	4873.0				47343.0	18702.0
1067127.0	1068532.0	28864.0	GCA_000186985.3	6843.0	4403.0	2440.0
3576199.0	3627216.0		GCA_000186745.1	51014.0	44609.0	6405.0				38407.0
2207340.0	2221302.0	2601.0	GCA_000187005.1	14019.0	10313.0	3706.0
3620634.0	3669847.0		GCA_000187205.4	33010.0	26537.0	5833.0	355.0			96.0					55812.0	185.0					1672.0					100.0
1892469.0	1920506.0	2505.0	GCA_000187935.2	28037.0	22627.0	4403.0	374.0	345.0		38656.0			726.0			195.0										93.0
3484588.0	3517295.0		GCA_000188215.1	32707.0	27180.0	5527.0
1791048.0	1818221.0	9099.0	GCA_000188715.1	27173.0	22870.0	4303.0				83763.0
4070024.0	4110019.0	10745.0	GCA_000188955.5	39995.0	32312.0	6677.0	375.0			1711.0			569.0			721.0				2561.0
2216565.0	2236645.0		GCA_000189435.3	20080.0	18129.0	1951.0
2244111.0	2332845.0		GCA_000189455.3	22001.0	18130.0	3871.0
1745497.0	1769083.0	105899.0	GCA_000189515.1	23586.0	18922.0	4664.0
2166074.0	2177858.0	45139.0	GCA_000189555.1	13236.0	5009.0	3809.0	305.0				92879.0			15370.0		2923.0						1572.0
2280026.0	2291693.0	29014.0	GCA_000189575.1	12381.0	5009.0	3809.0	305.0				69819.0			16814.0		2239.0						1460.0
3648677.0	3670285.0		GCA_000189735.2	21608.0	18304.0	3304.0
2213856.0	2244452.0	51172.0	GCA_000189775.3	30595.0	24969.0	4442.0	380.0	349.0					1102.0	15484.0	14313.0	358.0										97.0
2006316.0	2014882.0	30468.0	GCA_000190315.1	7976.0	4689.0	3877.0
4761948.0	4834660.0		GCA_000190515.1	72712.0	64464.0	8248.0				15166.0
3421664.0	3443047.0	19535.0	GCA_000190595.1	21383.0	17769.0	3204.0	313.0								70698.0											97.0
1435200.0	1448295.0	29351.0	GCA_000191045.1	13196.0	9326.0	3443.0	330.0							361.0	14445.0											97.0
4126857.0	4149395.0	27558.0	GCA_000190735.2	22594.0	18000.0	4103.0	391.0								87870.0											100.0
1534365.0	1534365.0		GCA_000191165.1	48642.0	42011.0	6631.0
1818928.0	1774047.0	68421.0	GCA_000191445.1	22750.0	18128.0	4622.0
1838103.0	1784415.0	77022.0	GCA_000191505.1	22751.0	18129.0	4622.0
1832086.0	1777930.0	76987.0	GCA_000191525.1	22750.0	18128.0	4622.0
1052849.0	1060319.0		GCA_000191925.1	7480.0	4585.0	2895.0
4233718.0	4161410.0	90575.0	GCA_000192045.3	16743.0	9114.0	4240.0	350.0	397.0								2545.0										97.0
1405346.0	1412721.0	11051.0	GCA_000192315.1	7375.0	4507.0	2868.0
1415709.0	1423084.0	13904.0	GCA_000192335.1	7375.0	4507.0	2868.0
900869.0	731041.0	182387.0	GCA_000192395.2	12308.0	9110.0	2351.0	339.0	412.0					96.0													96.0
2095591.0	2127887.0	74992.0	GCA_000192705.1	32296.0	27548.0	4748.0
4045982.0	4084755.0	62839.0	GCA_000192865.1	38772.0	31694.0	6073.0	348.0	362.0					855.0	5866.0	37527.0	178.0										117.0
5013639.0	5079575.0	60786.0	GCA_000193355.1	66028.0	59475.0	6461.0						92.0
1759131.0	1767306.0	2120.0	GCA_000193375.1	7766.0	4663.0	3512.0
2453043.0	2475902.0	29247.0	GCA_000193395.1	22859.0	17709.0	3928.0	327.0	795.0					289.0													100.0
2223153.0	2241590.0	160208.0	GCA_000193435.3	18406.0	13823.0	3572.0	353.0	362.0					477.0	17828.0	13692.0	209.0										87.0
3387795.0	3406181.0	384105.0	GCA_000193595.3	17582.0	13585.0	3997.0											280.0
3391472.0	3409860.0	392566.0	GCA_000193615.3	17584.0	13587.0	3997.0											307.0
3690444.0	3698528.0	89.0	GCA_000194075.3	8192.0	4807.0	3296.0						89.0
1565817.0	1580424.0	43158.0	GCA_000194135.1	14661.0	10110.0	3794.0	461.0								19479.0	181.0										115.0
1691177.0	1699304.0	31453.0	GCA_000194625.1	8142.0	4561.0	3485.0								6011.0	17730.0											96.0
4180096.0	4192713.0	25907.0	GCA_000194605.1	12746.0	9006.0	3100.0	421.0					117.0		5356.0	90189.0											102.0
1212696.0	1219593.0		GCA_000195085.1	6897.0	4377.0	2520.0
2957166.0	3000040.0	274044.0	GCA_000195065.1	43030.0	36070.0	6804.0						156.0
7658251.0	7684719.0	121360.0	GCA_000194745.1	26468.0	21123.0	5345.0
4149374.0	4170878.0	1193.0	GCA_000195105.1	22784.0	18172.0	4612.0								15521.0
2527732.0	2550315.0	79712.0	GCA_000195275.1	22582.0	18456.0	3625.0	395.0							1919.0												106.0
2766581.0	2775726.0	58241.0	GCA_000195295.1	9154.0	4793.0	3715.0	371.0							9339.0		184.0										91.0
2706615.0	2716151.0	24485.0	GCA_000195395.6	33970.0	27660.0	5095.0	382.0	370.0		362.0			3144.0			196.0										267.0
2454345.0	2482013.0	175875.0	GCA_000195435.4	27878.0	23063.0	4418.0	397.0			3430.0			1253.0
3450096.0	3483135.0		GCA_000195515.1	33039.0	27631.0	5408.0				27803.0
1354877.0	1354877.0		GCA_000195915.1	7151.0	3639.0	3512.0								4008.0
2750148.0	2818337.0	10498.0	GCA_000195795.1	32490.0	27465.0	5025.0																											14529.0														21269.0
4017842.0	4022387.0	6731.0	GCA_000195955.2	12814.0	4790.0	3385.0			675.0		73447.0			28733.0		3964.0
6202861.0	6110235.0	118037.0	GCA_000196015.1	23445.0	17836.0	4864.0			745.0	1256.0	495337.0
1956190.0	1999152.0	20992.0	GCA_000196055.1	37053.0	31060.0	6033.0																											11065.0														10244.0
6775441.0	6775441.0		GCA_000196115.1	10565.0	4518.0	5264.0			345.0	230.0		438.0
2867758.0	2900768.0	744.0	GCA_000196335.1	33754.0	28376.0	4606.0			772.0
5210074.0	5291466.0		GCA_000196255.1	81602.0	68623.0	12979.0
2427844.0	2461374.0		GCA_000196455.1	33530.0	22068.0	4625.0			6837.0
2051342.0	2075774.0		GCA_000196555.1	24432.0	18854.0	5578.0
4232394.0	4255482.0	1724.0	GCA_000196475.1	38539.0	27913.0	6999.0			3627.0	3315775.0					51474.0																				19221.0
2065848.0	2089220.0		GCA_000196575.1	23372.0	18862.0	4510.0
2007472.0	2021250.0	99347.0	GCA_000196655.1	13552.0	9012.0	4188.0	353.0								10986.0											308.0
1533324.0	1545045.0		GCA_000196755.1	11825.0	8988.0	2837.0
3614050.0	3646889.0		GCA_000196795.1	32869.0	27339.0	5530.0				23726.0
3866124.0	3873411.0	1371.0	GCA_000196815.1	8258.0	4648.0	3610.0
3622302.0	3639539.0	7476.0	GCA_000196875.2	23846.0	18137.0	5292.0			417.0
3105135.0	3111734.0		GCA_000196895.1	6622.0	3028.0	3594.0				16787.0
4124328.0	4118693.0	22969.0	GCA_000198515.1	17284.0	13581.0	3703.0
3820269.0	3833351.0		GCA_000202835.1	13227.0	8695.0	3732.0	338.0	361.0			29693.0			142637.0										5904.0		101.0
4744888.0	4757475.0	25259.0	GCA_000203895.1	12631.0	8828.0	3381.0	320.0			101.0			2870.0		73275.0											102.0
4495255.0	4545124.0	26932.0	GCA_000203935.1	49904.0	40897.0	8084.0		355.0	568.0	459.0			1082.0		21921.0
8037593.0	8019935.0	46543.0	GCA_000203835.1	34757.0	28909.0	4943.0			905.0	2766732.0				128935.0																		18.0	14252.0	4.0						14907.0
3484487.0	3522215.0	53257.0	GCA_000204275.1	37728.0	32167.0	5561.0
3567944.0	3580546.0	5070.0	GCA_000209655.1	12606.0	8918.0	3688.0
2643995.0	2676539.0		GCA_000209755.1	32544.0	27497.0	5047.0
3360446.0	3382232.0	23248.0	GCA_000210155.1	21780.0	9252.0	3798.0	368.0	356.0		18447.0			3024.0						7904.0							102.0
1192469.0	1224525.0	47901.0	GCA_000210515.1	27081.0	23032.0	4049.0
4413930.0	4381069.0	46995.0	GCA_000210855.2	55341.0	32913.0	6530.0			315.0	477377.0				4882.0		15583.0
4645012.0	4561465.0	91272.0	GCA_000210475.1	36598.0	29168.0	6716.0			714.0	615903.0				47043.0							1.0												21.0
3200996.0	3185995.0	18031.0	GCA_000210915.2	2959.0	234.0	2725.0				1441081.0				1144.0											660676.0
1746508.0	1618428.0	129795.0	GCA_000210995.1	26324.0	17808.0	4376.0			4140.0					33933.0																								880.0
1759990.0	1631302.0	130502.0	GCA_000211015.1	26501.0	17808.0	4376.0			4317.0					33347.0																								1032.0
1751604.0	1633642.0	119581.0	GCA_000211035.2	26501.0	17808.0	4376.0			4317.0					33346.0																								1032.0
1751815.0	1634608.0	118906.0	GCA_000211055.2	26502.0	17809.0	4376.0			4317.0					33346.0																								1032.0
716484.0	723362.0		GCA_000211295.1	6878.0	4510.0	2368.0				26694.0
1698780.0	1706983.0		GCA_000211475.1	8256.0	4781.0	3475.0
882453.0	895816.0	1915.0	GCA_000211545.6	26419.0	9185.0	2493.0	349.0	405.0					1182.0	87785.0		168.0																				13819.0
3026362.0	3038860.0	8868.0	GCA_000211855.3	12497.0	8868.0	2810.0	325.0	396.0					411.0		33231.0											98.0
4675036.0	4703363.0	37216.0	GCA_000212335.1	28326.0	22601.0	4682.0	388.0	356.0					556.0		67287.0	182.0										117.0
1900775.0	1913927.0	16298.0	GCA_000212375.1	13151.0	9010.0	3646.0	396.0							1922.0	54681.0											99.0
4849945.0	4933303.0		GCA_000212715.2	39469.0	31962.0	7507.0					37313.0
4289557.0	3870001.0	449280.0	GCA_000212755.3	27358.0	9118.0	4330.0	350.0	397.0								13066.0										97.0
1856853.0	1867284.0	17694.0	GCA_000213215.1	10844.0	4659.0	3820.0	260.0			71.0	24339.0			7830.0		1729.0						756.0
1686907.0	1713759.0		GCA_000213825.1	26852.0	22815.0	4037.0
1458532.0	1472056.0	47173.0	GCA_000213955.1	13524.0	9256.0	3463.0	310.0	395.0		243.0			1152.0													100.0
2822477.0	2836216.0	81991.0	GCA_000214095.3	13737.0	9056.0	3672.0	345.0	363.0					94.0		28149.0	181.0										120.0
5969561.0	5999260.0	59672.0	GCA_000214395.1	29698.0	22540.0	6254.0	426.0	377.0					1724.0	5484.0	84207.0											101.0
3038421.0	3058311.0	105669.0	GCA_000214705.1	19889.0	15001.0	3656.0	432.0	352.0					2551.0	15231.0	20352.0	183.0										265.0
2093883.0	2120935.0	5460.0	GCA_000215345.3	27052.0	22660.0	4074.0	318.0			37752.0	13981.0									6817.0				486.0
2285502.0	2306357.0	1996.0	GCA_000215665.1	22847.0	18848.0	3999.0
3756181.0	3764054.0		GCA_000215705.1	7908.0	4512.0	3396.0
4532589.0	4586680.0	254469.0	GCA_000215895.1	54090.0	45615.0	7471.0	352.0	355.0					998.0		61053.0	181.0										116.0
3499112.0	3534773.0	4355.0	GCA_000217675.1	35661.0	29062.0	6631.0
3706957.0	3724648.0	33226.0	GCA_000217715.1	17428.0	13622.0	3974.0									24348.0											95.0
2087596.0	2101503.0	27341.0	GCA_000217795.1	13977.0	9404.0	3894.0	388.0							8851.0	26586.0	183.0										109.0
1839542.0	1857778.0	35145.0	GCA_000217995.1	17996.0	13565.0	4078.0	286.0							2100.0	16788.0											307.0
2236473.0	2179830.0	71706.0	GCA_000218625.1	14769.0	10616.0	3402.0	452.0								26568.0	185.0										114.0
91047.0	101088.0	15441.0	GCA_000219195.1	10206.0	9069.0	725.0		264.0				148.0												142.0
4493581.0	4265192.0	238511.0	GCA_000219085.3	9229.0	4778.0	3592.0	394.0	368.0																		97.0
4511187.0	4549789.0	64984.0	GCA_000219515.3	38611.0	31944.0	6667.0
4313609.0	4377217.0	8360.0	GCA_000219535.3	63608.0	54792.0	8816.0
3999361.0	4022189.0	49654.0	GCA_000219605.1	22828.0	18280.0	4548.0
1650778.0	1674349.0		GCA_000219785.1	23571.0	18377.0	5194.0				10036.0
3123418.0	3150494.0	18830.0	GCA_000219855.1	27097.0	22987.0	4110.0
2758721.0	2791113.0	9631.0	GCA_000219875.1	32422.0	27550.0	4872.0
928286.0	940260.0		GCA_000220105.1	11998.0	9179.0	2819.0
3038394.0	3050675.0		GCA_000219915.3	12281.0	9059.0	3222.0				737696.0
2036715.0	2050227.0	47105.0	GCA_000220135.1	13569.0	9426.0	4143.0
4797112.0	4836555.0	64210.0	GCA_000220005.2	39443.0	31941.0	7502.0					43742.0
89012.0	98870.0	9997.0	GCA_000220965.1	10245.0	9030.0	583.0		262.0				370.0
4737244.0	4780753.0		GCA_000220485.1	43509.0	36708.0	6801.0				33164.0
1229741.0	1239716.0	1812.0	GCA_000222835.1	10098.0	7588.0	2438.0						72.0
3451363.0	3489215.0		GCA_000221645.1	37852.0	32067.0	5785.0				30302.0
2801073.0	2876271.0	68993.0	GCA_000223195.1	17610.0	13432.0	4178.0
2792909.0	2800012.0	33457.0	GCA_000223215.1	7103.0	4599.0	2504.0
3353854.0	3372164.0	5492.0	GCA_000223905.1	18087.0	13975.0	3861.0	474.0
3282751.0	3301111.0	20170.0	GCA_000224005.3	18360.0	13677.0	4314.0	369.0													8835.0
3964189.0	3976151.0	756.0	GCA_000224435.1	8175.0	4790.0	3385.0
1434144.0	1445896.0		GCA_000224535.1	11847.0	9010.0	2837.0				40813.0
3017570.0	3030195.0	164356.0	GCA_000224475.1	12400.0	8990.0	3635.0								5182.0	16506.0
1669421.0	1692359.0	12145.0	GCA_000224965.2	22938.0	18924.0	4014.0
536779.0	544591.0	11951.0	GCA_000225465.1	7821.0	4582.0	2448.0	322.0	370.0																		99.0
4250972.0	4298296.0		GCA_000225915.1	13368.0	9128.0	4240.0
952399.0	964438.0		GCA_000226605.1	12039.0	9220.0	2819.0
5565771.0	5464927.0	146635.0	GCA_000226035.3	45470.0	37947.0	6471.0	376.0	399.0		3536.0			1533.0			180.0										97.0
1501096.0	1529187.0		GCA_000226625.1	17439.0	14450.0	2989.0											2908.0
3743306.0	3692689.0	68994.0	GCA_000226975.3	18102.0	13601.0	3768.0	567.0													5102.0						312.0
4642281.0	4681484.0	104376.0	GCA_000227625.1	39203.0	32079.0	7124.0				4333.0	94976.0										67.0
1993645.0	2006403.0	5464.0	GCA_000227665.3	12758.0	9074.0	3289.0	395.0													4534.0
3174772.0	3183290.0	18118.0	GCA_000227685.3	8518.0	4565.0	3464.0	356.0			386.0						133.0				13233.0
3740845.0	3770414.0	92915.0	GCA_000227705.3	29547.0	22604.0	4625.0	408.0			589.0				10661.0	60684.0											103.0																						1807.0
4274085.0	4292095.0	162850.0	GCA_000227745.3	18010.0	13245.0	3917.0	371.0							5152.0	121893.0											100.0																						377.0
2145763.0	2161062.0	8599.0	GCA_000230275.1	15538.0	11466.0	4072.0											3391.0
1763879.0	1772465.0	7416.0	GCA_000230655.3	8662.0	4705.0	3619.0	338.0			436.0										7135.0
12944536.0	18047383.0	1434.0	GCA_000226095.1	15942645.0		16873.0																																	18031567.0
3779131.0	3792711.0	44015.0	GCA_000230695.3	13580.0	8834.0	3852.0	363.0	354.0		112.0			282.0		142575.0											100.0																						77.0
3119046.0	3136226.0	61681.0	GCA_000230715.3	16950.0	13170.0	4010.0								8229.0	35403.0
3612911.0	3630125.0	127833.0	GCA_000230735.3	17132.0	13285.0	3635.0									78627.0											293.0
5895047.0	5908526.0	78516.0	GCA_000230895.3	13513.0	9288.0	3541.0	414.0			583.0						76.0										100.0																						94.0
2735959.0	2744443.0	15102.0	GCA_000230955.3	8371.0	4488.0	3623.0	410.0													3626.0
3352171.0	3355881.0		GCA_000230975.3	3800.0	115.0	3685.0				11931.0
1214764.0	1223984.0	30043.0	GCA_000231015.3	9264.0	4704.0	3949.0	324.0							1556.0	9864.0											287.0
5357558.0	5371183.0	105823.0	GCA_000230995.3	13624.0	8838.0	4050.0	400.0			614.0					99984.0	234.0										102.0
4003655.0	4057032.0	91511.0	GCA_000231385.3	53377.0	46152.0	6255.0	323.0			349.0					53601.0	468.0										103.0																						76.0
2716199.0	2759105.0	20249.0	GCA_000231405.3	42906.0	36899.0	5629.0	378.0			3305.0
1833609.0	1856318.0	15550.0	GCA_000231865.1	22712.0	18302.0	4488.0
1857616.0	1880075.0	62202.0	GCA_000231905.1	22462.0	18268.0	4246.0
1713256.0	1735875.0	65256.0	GCA_000231925.1	22622.0	18332.0	4394.0
3906102.0	3948412.0	133026.0	GCA_000233715.3	42301.0	37053.0	4629.0				721.0				15772.0	63186.0	183.0										103.0																						333.0
1829281.0	1851777.0	167216.0	GCA_000233735.1	22504.0	18741.0	3763.0
4458852.0	4497569.0	29165.0	GCA_000233875.1	38717.0	31819.0	6898.0
4458852.0	4497569.0	29165.0	GCA_000233895.1	38717.0	31819.0	6898.0
3011921.0	3020411.0		GCA_000233915.4	8500.0	4545.0	3955.0				2115.0
1961067.0	1974009.0	28169.0	GCA_000235405.3	12942.0	8744.0	3784.0	313.0							11169.0	46677.0											101.0
3722224.0	3760321.0	327772.0	GCA_000235545.1	38112.0	32678.0	5434.0
2209694.0	2217351.0		GCA_000235565.1	7477.0	4544.0	3121.0
4376789.0	4419691.0		GCA_000235765.3	42902.0	36696.0	6206.0				47417.0
7676322.0	7708413.0		GCA_000236065.1	32091.0	27077.0	5014.0
6723537.0	6755665.0		GCA_000236215.4	32124.0	27244.0	4921.0				42974.0
2184527.0	2216286.0		GCA_000236475.1	31769.0	27504.0	4265.0
3096227.0	3142571.0		GCA_000236605.1	48061.0	41313.0	6748.0
3431837.0	3445603.0	16917.0	GCA_000236665.1	13761.0	8836.0	4318.0	325.0			96.0					69294.0	180.0										102.0
2326361.0	2325412.0	993.0	GCA_000236925.1	33387.0	22569.0	3927.0			6891.0	92071.0	23897.0			46552.0	31041.0									53.0
2373305.0	2341492.0	65583.0	GCA_000237125.3	33455.0	27685.0	4567.0	380.0	362.0								191.0										270.0
2569816.0	2589321.0	173376.0	GCA_000237865.1	19327.0	9036.0	3586.0			6705.0	26156.0	220429.0			52.0							255.0																				184.0
3078886.0	3106298.0	112600.0	GCA_000237975.1	27411.0	22571.0	4185.0	351.0								58980.0	185.0										119.0
1705752.0	1731058.0	18188.0	GCA_000237995.2	22720.0	18410.0	4310.0
4223257.0	4262281.0		GCA_000238255.4	39024.0	31710.0	7314.0
4100862.0	4149862.0		GCA_000238395.4	49000.0	40839.0	8161.0
726106.0	691911.0	42351.0	GCA_000238975.1	8143.0	4642.0	2665.0	303.0	361.0				71.0														101.0
4207267.0	4192817.0	58327.0	GCA_000238455.3	42086.0	32388.0	6597.0	375.0	363.0								2158.0				2256.0						97.0										108.0
2157469.0	2175076.0		GCA_000240015.1	17651.0	14193.0	3458.0				35648.0
2693934.0	2722128.0		GCA_000240075.2	28224.0	22475.0	5749.0				32969.0
3634382.0	3630530.0	30667.0	GCA_000240095.3	26830.0	22023.0	4001.0	308.0	400.0																		98.0
7111095.0	7144783.0		GCA_000240165.1	33691.0	28504.0	4817.0		370.0
4990059.0	5031716.0		GCA_000240185.2	41661.0	36441.0	4857.0		363.0
4139042.0	4132841.0	49675.0	GCA_000240905.3	41507.0	32503.0	6823.0	375.0	363.0								1238.0				700.0						97.0										108.0
1836250.0	1868405.0	9762.0	GCA_000241025.2	31993.0	27983.0	4010.0
1657992.0	1670074.0	8614.0	GCA_000241055.1	12082.0	8720.0	3362.0
673560.0	680593.0	95295.0	GCA_000241125.1	6874.0	4506.0	2368.0
4634121.0	4691472.0		GCA_000241385.1	50751.0	41264.0	9487.0				19364.0
2783180.0	2809505.0		GCA_000241585.3	26325.0	21615.0	4371.0		339.0
2145490.0	2172886.0	8919.0	GCA_000241915.1	27396.0	23545.0	3851.0
3113276.0	3137238.0	52762.0	GCA_000242255.3	23961.0	17664.0	5691.0	374.0							350.0	111714.0	132.0										100.0
2917336.0	2945200.0	66604.0	GCA_000242335.3	27864.0	22180.0	4914.0								2864.0	56583.0	191.0										102.0																	401.0					77.0
3063017.0	3080200.0	22448.0	GCA_000242595.3	17182.0	13549.0	3531.0				173.0				2908.0	56559.0											102.0
7963688.0	8004921.0	201831.0	GCA_000242455.3	41264.0	34466.0	5064.0	448.0							27696.0	258558.0											101.0																						1185.0
2747208.0	2769209.0	311.0	GCA_000242915.2	22001.0	18331.0	3670.0
4532118.0	4554774.0	73016.0	GCA_000242635.3	22672.0	17576.0	4627.0	366.0								97848.0											103.0
3863936.0	3926112.0		GCA_000242895.3	62176.0	55332.0	6844.0				32110.0
6465859.0	6474518.0	11480.0	GCA_000242935.3	8684.0	4509.0	3757.0	418.0													9934.0
4127688.0	4139652.0	37107.0	GCA_000243115.3	11974.0	8928.0	3046.0														1937.0
3105396.0	3139756.0	45542.0	GCA_000243135.3	34355.0	27667.0	5710.0	391.0			823.0					45921.0	179.0										103.0																						305.0
3642230.0	3677183.0	77834.0	GCA_000243155.3	34953.0	27579.0	5885.0	315.0			1127.0					54900.0	993.0										103.0																						78.0
1618959.0	1694313.0	57372.0	GCA_000246835.1	32490.0	27370.0	5120.0				118538.0
4678148.0	4718489.0		GCA_000245515.1	40341.0	32141.0	8200.0				703982.0										560.0
8611873.0	8645852.0		GCA_000245355.1	34031.0	28497.0	5166.0		368.0
1997096.0	2005332.0	11943.0	GCA_000246985.3	8206.0	4629.0	3607.0														17006.0
2141023.0	2154879.0	32603.0	GCA_000247545.1	13580.0	5375.0	4234.0	208.0							6668.0								4677.0				296.0
1886793.0	1931162.0	136098.0	GCA_000248095.3	44369.0	37108.0	6869.0	392.0			2172.0			230.0							3531.0
2082355.0	2024955.0	81161.0	GCA_000248375.2	23588.0	18892.0	3803.0	414.0	382.0																		97.0
1452081.0	1469924.0	188038.0	GCA_000248435.2	17883.0	13694.0	2984.0					54319.0			222.0		1205.0	1953.0							1176.0
1492088.0	1541120.0		GCA_000250905.1	27417.0	22609.0	4312.0		345.0		43792.0			95.0			151.0
1519171.0	1546580.0	23903.0	GCA_000250925.1	27419.0	22611.0	4312.0		345.0								151.0
8262732.0	8271584.0		GCA_000250675.3	8871.0	4941.0	3930.0				20495.0
2573701.0	2604788.0		GCA_000250945.1	31087.0	27457.0	3630.0				28.0
3154623.0	3136543.0	18173.0	GCA_000253195.1	45577.0	39952.0	5625.0				2091407.0
4646389.0	4678788.0		GCA_000253255.1	17672.0	13155.0	4517.0					17026.0
1936698.0	1966887.0		GCA_000253335.1	32433.0	27402.0	5135.0
4224288.0	4223178.0	9555.0	GCA_000253295.1	9505.0	4375.0	3891.0			1239.0
4047653.0	4090765.0	89748.0	GCA_000255115.3	43027.0	37325.0	5178.0	324.0			1396.0				2294.0	51756.0											103.0																						97.0
4857741.0	4895886.0		GCA_000255535.1	38145.0	32175.0	5970.0				68790.0
3002329.0	3024872.0	18072.0	GCA_000255615.3	22543.0	18152.0	4391.0									26418.0
4050420.0	4088999.0	123597.0	GCA_000257275.1	38579.0	32085.0	6494.0
4409516.0	4448305.0	16389.0	GCA_000258025.1	38811.0	32143.0	6668.0				4899.0
4087530.0	4136665.0	64315.0	GCA_000258365.1	54304.0	29218.0	6546.0	377.0	363.0		901673.0	8506.0		515.0	2790.0		17203.0					2365.0					97.0																				596.0
3374791.0	3384972.0		GCA_000258405.1	8184.0	4650.0	3534.0
1631157.0	1642960.0		GCA_000259275.1	11842.0	9006.0	2836.0				20492.0
2540089.0	2572829.0		GCA_000258905.1	32740.0	27642.0	5098.0				24182.0
4568629.0	4621788.0		GCA_000258885.1	53158.0	45750.0	7408.0
4391846.0	4429648.0		GCA_000260925.1	37802.0	31979.0	5823.0
2827255.0	2820018.0	26735.0	GCA_000260985.3	19367.0	14929.0	3443.0	352.0	361.0								185.0				6329.0						97.0
5060420.0	5068694.0		GCA_000262165.1	8302.0	4766.0	3536.0				15878.0
5285628.0	5321254.0	42921.0	GCA_000262325.2	35667.0	27314.0	5454.0	293.0	397.0		272.0			1132.0			2109.0										100.0
1279386.0	1291449.0	237248.0	GCA_000262655.1	12063.0	9226.0	2837.0
3585460.0	3636571.0		GCA_000262385.1	51111.0	44435.0	6676.0
599291.0	605353.0	887.0	GCA_000262715.1	7475.0	4537.0	2537.0		401.0
3740162.0	3778431.0		GCA_000263215.1	38269.0	32060.0	6209.0								725.0
1556684.0	1565216.0	18945.0	GCA_000263735.1	8532.0	4776.0	3756.0											1553.0
2082498.0	2041601.0	64684.0	GCA_000263755.3	23587.0	18892.0	3803.0	413.0	382.0												155.0						97.0
4817959.0	4773529.0	53552.0	GCA_000263795.2	8810.0	4540.0	3420.0	336.0	417.0					864.0													97.0
5661200.0	5694040.0		GCA_000264665.2	32840.0	27310.0	5530.0					3542.0
3449590.0	3448174.0	39619.0	GCA_000264945.2	13307.0	8837.0	4069.0	401.0						855.0
2339345.0	2351802.0	19277.0	GCA_000265295.1	12457.0	8844.0	3208.0	304.0							2784.0	36825.0											101.0
4592937.0	4606386.0	81898.0	GCA_000265425.1	13449.0	8890.0	4170.0	288.0							315.0	108312.0											101.0
4023177.0	4036154.0	26336.0	GCA_000266885.1	12977.0	9608.0	2905.0	464.0								139743.0
5745893.0	5759319.0	108083.0	GCA_000266905.1	13426.0	9271.0	3546.0	431.0			124.0				665.0	128262.0	76.0										102.0
4149685.0	4172778.0		GCA_000267545.1	23093.0	18225.0	4868.0				27864.0
2412851.0	2437591.0		GCA_000269965.1	24779.0	18858.0	5921.0
1466783.0	1479193.0		GCA_000270065.1	12449.0	9226.0	2837.0		386.0
3099606.0	3112292.0		GCA_000270265.1	12742.0	8982.0	3816.0	599.0
1536898.0	1534860.0	8966.0	GCA_000270325.1	7087.0	5390.0	3938.0				3958.0
3795406.0	3803597.0	948.0	GCA_000270345.1	8259.0	4790.0	3469.0
1046667.0	1061652.0		GCA_000270405.1	7486.0	4591.0	2895.0
3271268.0	3372677.0		GCA_000271325.1	62655.0	55114.0	7541.0																											22938.0
5568733.0	5558905.0	34062.0	GCA_000271985.2	24224.0	18288.0	4957.0	350.0	353.0		58.0			1416.0			179.0				2125.0						97.0
			GCA_000277025.1							3384.0
2252407.0	2292231.0	1839612.0	GCA_000272795.2	39899.0	32329.0	6578.0	374.0			1660.0			568.0			708.0
			GCA_000277065.1							3069.0
4419398.0	4461294.0	27655.0	GCA_000272895.3	40280.0	32386.0	6899.0	375.0			1661.0			569.0			710.0				2801.0
3044924.0	3053158.0		GCA_000277085.1	8234.0	4765.0	3469.0				700969.0
2888376.0	2896643.0		GCA_000277105.1	8267.0	4804.0	3463.0				851276.0
4928980.0	4937262.0		GCA_000277125.1	8282.0	4746.0	3536.0
4938376.0	4946675.0		GCA_000277145.1	8299.0	4747.0	3552.0
1480373.0	1492159.0		GCA_000277365.1	11855.0	9018.0	2837.0				21486.0
1428989.0	1440787.0		GCA_000277385.1	11847.0	9010.0	2837.0				30118.0
1482212.0	1493992.0		GCA_000277405.1	11845.0	9008.0	2837.0				22667.0
3658331.0	3681345.0		GCA_000279165.1	23014.0	18214.0	4800.0				19516.0
8427367.0	8450912.0		GCA_000280925.3	23555.0	18536.0	5019.0
6059792.0	5987960.0	101242.0	GCA_000282175.2	29018.0	22841.0	5156.0	354.0	391.0								179.0										97.0
3820827.0	3839736.0		GCA_000283575.1	20906.0	13497.0	4538.0	368.0	362.0	170.0																																							1971.0
1865648.0	1797155.0	101759.0	GCA_000283635.1	32393.0	27108.0	5285.0								3336.0
855936.0	862926.0		GCA_000283915.1	6990.0	4395.0	2595.0				10866.0
982779.0	989612.0		GCA_000283995.1	6984.0	4393.0	2591.0				43121.0
4636149.0	4706566.0		GCA_000283675.1	70624.0	62596.0	8028.0
4427625.0	4467076.0		GCA_000283735.1	39451.0	32859.0	6592.0				292531.0
963323.0	970308.0		GCA_000284075.1	6985.0	4394.0	2591.0				64140.0
4390328.0	4394962.0	14872.0	GCA_000284015.1	19445.0	14244.0	3697.0			1504.0
985965.0	993533.0		GCA_000284175.1	6984.0	4393.0	2591.0				51806.0
972120.0	979102.0		GCA_000284155.1	6982.0	4392.0	2590.0				54377.0
2101747.0	2128580.0		GCA_000284355.1	26833.0	22695.0	4138.0
3186823.0	3187518.0		GCA_000284415.2	11485.0	4324.0	7161.0				3872736.0
849468.0	860997.0		GCA_000286695.1	11529.0	9036.0	2493.0								24537.0							1876.0
4111151.0	4118734.0	19046.0	GCA_000284595.1	26584.0	18240.0	5381.0	352.0	354.0			32175.0	110.0				186.0										115.0										1381.0													465.0
866568.0	878098.0		GCA_000286795.1	11530.0	9037.0	2493.0								23403.0							1876.0
152482.0	158867.0		GCA_000287255.1	6470.0	4342.0	2128.0
4048124.0	4102920.0	47809.0	GCA_000287215.3	54796.0	45340.0	9456.0
156560.0	162891.0		GCA_000287275.1	6448.0	4340.0	2108.0											152.0
731817.0	739980.0		GCA_000287335.1	8163.0	4538.0	3145.0	380.0			441.0					9411.0											100.0
549819.0	557810.0		GCA_000287355.1	7991.0	4502.0	2966.0	377.0			562.0					9300.0	52.0										94.0
478197.0	485538.0		GCA_000292445.1	7382.0	4548.0	2834.0				57446.0
4489464.0	4557487.0		GCA_000292415.1	68023.0	59847.0	8176.0				15684.0
5288907.0	5351788.0		GCA_000292455.1	62881.0	55249.0	7632.0				69332.0
6013052.0	6046559.0	119726.0	GCA_000293885.3	33507.0	27594.0	5559.0	354.0			2378.0			850.0
1723489.0	1746023.0		GCA_000294495.1	22537.0	18291.0	4246.0				13114.0
5079419.0	5063232.0	43961.0	GCA_000294515.1	27698.0	23565.0	4133.0
6204203.0	6226843.0		GCA_000294635.1	22696.0	18074.0	4622.0				18438.0
2063952.0	2080057.0		GCA_000295655.1	16246.0	13083.0	3163.0																													10296.0
2905750.0	2918634.0		GCA_000297055.2	12884.0	9344.0	3540.0
6581391.0	6484334.0	106379.0	GCA_000296215.2	9238.0	4468.0	3668.0	478.0	366.0					1589.0			161.0										97.0
5833702.0	5840970.0	68921.0	GCA_000296715.2	75505.0	64187.0	9935.0	389.0	356.0								373.0										265.0
5058818.0	5049034.0	18002.0	GCA_000298095.1	8228.0	4762.0	3466.0
1048214.0	1055684.0		GCA_000298375.2	7480.0	4585.0	2895.0
1023942.0	1031412.0		GCA_000298415.1	7480.0	4585.0	2895.0
1040779.0	1048246.0		GCA_000298455.2	7477.0	4582.0	2895.0
1048748.0	1056218.0		GCA_000298535.2	7480.0	4585.0	2895.0
1051295.0	1058765.0		GCA_000298555.2	7480.0	4585.0	2895.0
1292948.0	1299700.0		GCA_000299095.1	6752.0	4230.0	2522.0									14295.0
1357120.0	1364083.0		GCA_000299115.1	6963.0	4206.0	2757.0									16383.0
1777473.0	1815154.0	33544.0	GCA_000299135.1	37681.0	31873.0	5808.0
3701525.0	3714255.0		GCA_000299335.2	12730.0	9112.0	3618.0				7624.0
2546144.0	2580119.0	10721.0	GCA_000299355.1	33975.0	27611.0	6364.0							229.0
1415272.0	1422847.0		GCA_000299365.1	7577.0	4573.0	3004.0				44588.0
2410650.0	2456943.0	75179.0	GCA_000299435.1	46293.0	41219.0	5074.0
4694201.0	4734459.0	336.0	GCA_000299455.1	39512.0	32153.0	7359.0				38432.0
4026422.0	4055078.0		GCA_000299955.1	28656.0	22767.0	5889.0				23085.0
2152738.0	2160864.0	8411.0	GCA_000299965.1	7275.0	4528.0	2747.0
3899104.0	3927383.0		GCA_000299995.1	28279.0	22849.0	5430.0				16898.0
235714.0	242503.0		GCA_000300075.1	6809.0	4471.0	2338.0
6405504.0	6437418.0	67494.0	GCA_000300095.1	31914.0	27047.0	4867.0
4296301.0	4311070.0	26029.0	GCA_000300455.4	40746.0	32284.0	6433.0	379.0	364.0					1041.0			1081.0										97.0										108.0
5302069.0	5376459.0	71.0	GCA_000300475.1	74461.0	68628.0	5833.0
1456812.0	1488866.0	174108.0	GCA_000302475.3	32054.0	27312.0	4742.0
1509977.0	1526841.0		GCA_000302555.4	16864.0	13629.0	3235.0				27133.0
1549454.0	1538795.0	28594.0	GCA_000304375.1	17878.0	13613.0	3388.0	314.0	359.0	105.0	130315.0				12633.0												99.0				6.0	6.0									688.0							34.0
937065.0	925716.0	13389.0	GCA_000304495.1	10907.0	9072.0	1733.0			102.0	273.0
830899.0	837929.0		GCA_000304735.1	7108.0	4671.0	2437.0
6170252.0	6187667.0		GCA_000304415.1	17627.0	13332.0	4295.0
1881396.0	1913659.0	1021.0	GCA_000305335.2	32429.0	27409.0	4958.0						166.0
2640164.0	2658128.0		GCA_000305815.1	17983.0	14137.0	3846.0
2460046.0	2478250.0	11360.0	GCA_000305935.1	18204.0	14256.0	3948.0								29082.0
3553975.0	3397745.0	171334.0	GCA_000306675.3	12644.0	9081.0	2820.0	396.0	347.0												2863.0
2622514.0	2640361.0		GCA_000306725.1	17607.0	13657.0	4190.0
2262912.0	2280245.0	5536.0	GCA_000306825.1	22869.0	18940.0	3929.0				124084.0							292.0				390.0
5078507.0	5067656.0	30342.0	GCA_000306785.1	19867.0	14244.0	3692.0			1931.0
3182074.0	3175221.0	21678.0	GCA_000306865.1	16924.0	13484.0	3440.0
636520.0	644190.0	129124.0	GCA_000306885.1	7708.0	4328.0	2441.0	346.0	330.0								263.0
3690773.0	3297782.0	397634.0	GCA_000306945.1	18318.0	13519.0	3999.0			800.0																												118.0
2570407.0	2603235.0		GCA_000306985.1	32828.0	27781.0	5047.0
2651087.0	2683768.0		GCA_000307005.1	32681.0	27781.0	4900.0
2633309.0	2666133.0		GCA_000307025.1	32824.0	27777.0	5047.0
3167649.0	3167659.0		GCA_000307125.1	42377.0	36382.0	5995.0								21552.0
2547594.0	2574276.0	23372.0	GCA_000307585.2	26723.0	22286.0	4437.0									18804.0
3420431.0	3429042.0	19355.0	GCA_000307975.2	8613.0	4569.0	3689.0	355.0						442.0
2459611.0	2445456.0	42965.0	GCA_000309565.2	27348.0	23041.0	4307.0
3222161.0	3245185.0	43782.0	GCA_000310065.1	23034.0	18948.0	4086.0
3420886.0	3446972.0		GCA_000311765.1	26218.0	21610.0	4608.0
752023.0	758875.0		GCA_000313635.1	6852.0	4484.0	2368.0
3377826.0	3390610.0	62731.0	GCA_000313175.2	12784.0	9969.0	2815.0														1376.0
2976771.0	2989527.0	67826.0	GCA_000316515.1	12794.0	8708.0	3330.0	416.0			230.0					68628.0	240.0										100.0
5122043.0	5146313.0	125510.0	GCA_000316625.1	24270.0	17682.0	5959.0								17362.0	73293.0	629.0
3911331.0	3928918.0	20298.0	GCA_000317045.1	17609.0	13432.0	3487.0	405.0			170.0				1830.0	59541.0	187.0										98.0
3549030.0	3566412.0	92885.0	GCA_000317635.1	17403.0	13247.0	3494.0	380.0							32643.0	43302.0	183.0										99.0
2717172.0	2733969.0	45370.0	GCA_000317655.1	16819.0	12966.0	3257.0	315.0							1215.0	31947.0	183.0										98.0
6217096.0	6237241.0	119105.0	GCA_000317105.1	20214.0	13121.0	5012.0	391.0			135.0				20830.0	68583.0	251.0										100.0																						1339.0
1916179.0	1943297.0		GCA_000317855.1	27118.0	22895.0	4301.0				219515.0
2477471.0	2500543.0		GCA_000317915.1	23072.0	18307.0	4765.0
5500305.0	5522122.0	157799.0	GCA_000317435.1	21838.0	17932.0	3162.0	462.0							5289.0	133086.0	183.0										99.0
4497643.0	4039935.0	459322.0	GCA_000317935.1	18457.0	13594.0	4062.0			801.0		33657.0			49160.0
4671711.0	4636482.0	36145.0	GCA_000317955.1	18578.0	13587.0	4190.0			801.0
942803.0	955276.0		GCA_000318525.2	12473.0	9180.0	2876.0		417.0													88.0
4785096.0	4724629.0	60996.0	GCA_000318015.1	18624.0	13587.0	4236.0			801.0
931061.0	943532.0		GCA_000318825.1	12471.0	9180.0	2874.0		417.0
937444.0	949915.0		GCA_000318865.1	12471.0	9180.0	2874.0		417.0													88.0
945129.0	953591.0		GCA_000319385.1	8516.0	4343.0	3292.0	402.0	376.0		2932.0											400.0					103.0
1647280.0	1655349.0		GCA_000319575.2	8091.0	4555.0	3536.0				6167.0
3338548.0	3350934.0	31627.0	GCA_000321415.2	8006.0	4623.0	3424.0
6086259.0	6109948.0	51429.0	GCA_000320385.2	23604.0	13008.0	4309.0	398.0	359.0		1233.0						684.0										98.0										220.0												4528.0
2469653.0	2498736.0	81378.0	GCA_000328545.1	29082.0	24229.0	4449.0	301.0			276.0				28799.0	43152.0											103.0
8341603.0	8366610.0		GCA_000328705.1	23029.0	18790.0	4239.0					2010.0
6602643.0	6658305.0		GCA_000328745.1	55716.0	45922.0	9794.0
4062886.0	4102821.0	39500.0	GCA_000329365.2	39935.0	32341.0	6671.0	375.0			1661.0			569.0			593.0				1277.0
715525.0	722995.0	27315.0	GCA_000331085.2	7470.0	4551.0	2919.0
4187763.0	4238963.0	28073.0	GCA_000330845.1	51258.0	40101.0	6746.0	381.0			1825.0			112.0	808.0	75837.0	3975.0										100.0
227206.0	239003.0	76.0	GCA_000331975.1	7478.0	4504.0	2310.0	298.0	366.0
4182273.0	4225715.0	44546.0	GCA_000330865.1	43579.0	31224.0	6522.0	378.0	364.0		3935.0				2883.0	75528.0	4994.0										97.0
2592366.0	2609783.0	24708.0	GCA_000331995.1	17417.0	13655.0	3762.0
3534743.0	3546541.0		GCA_000332115.1	12025.0	8866.0	3159.0
2180692.0	2208444.0		GCA_000332735.1	27752.0	23101.0	4651.0				9953.0
593663.0	601209.0	4746.0	GCA_000334405.1	7623.0	4337.0	2521.0		365.0								294.0										106.0
4917706.0			GCA_000334515.1	43735.0	36853.0	6882.0
2035743.0	2053965.0	19663.0	GCA_000338095.1	18222.0	14105.0	4117.0
4859009.0	4886907.0		GCA_000336465.1	27985.0	22901.0	5084.0				8042.0
1008938.0	1016432.0		GCA_000338695.1	7504.0	4609.0	2895.0				17815.0
3885702.0	3924222.0		GCA_000339015.1	38520.0	32085.0	6435.0				25060.0
1869563.0	1875491.0		GCA_000340315.1	6974.0	4652.0	2322.0				16152.0
746126.0	763080.0	153.0	GCA_000340795.1	16954.0	13560.0	3394.0
3633320.0	3586897.0	133320.0	GCA_000340435.3	8680.0	4779.0	3470.0	431.0						218.0
735345.0	752384.0	2403.0	GCA_000340825.1	17039.0	13569.0	3470.0
5522968.0	5578438.0	9112.0	GCA_000340885.1	55470.0	50007.0	5463.0
8439823.0	8473170.0		GCA_000340845.1	34031.0	28497.0	5166.0		368.0
3146674.0	3149820.0	186316.0	GCA_000341485.2	18459.0	13653.0	4402.0	404.0						146.0
1897139.0	1904424.0	1061.0	GCA_000342265.1	7285.0	4529.0	2756.0
5605443.0	5597269.0	148453.0	GCA_000344355.2	28388.0	23021.0	5009.0	358.0						1023.0
2060946.0	2098262.0		GCA_000344575.1	33061.0	27571.0	4927.0	343.0	129.0		4651.0																91.0
997464.0	1005764.0		GCA_000346595.1	8300.0	4864.0	3436.0				12241.0
2155421.0	2187150.0		GCA_000347595.1	31729.0	27331.0	4398.0								4722.0			18.0
1896186.0	1918726.0		GCA_000347695.1	22540.0	18913.0	3627.0				12024.0							6657.0
597935.0	598552.0	7338.0	GCA_000348805.1	7943.0	4539.0	2591.0	304.0	407.0																		102.0
1443720.0	1455742.0		GCA_000348885.1	12061.0	9224.0	2837.0
4646682.0	4678746.0		GCA_000349225.1	13381.0	9138.0	4243.0
3457729.0	3533126.0		GCA_000350185.1	45038.0	32084.0	6671.0	377.0	363.0	5429.0	30977.0																114.0
1332242.0	1340374.0		GCA_000350305.1	8132.0	4607.0	3525.0								303.0
3528730.0	3786422.0	2836.0	GCA_000355675.1	23072.0	18168.0	3915.0	357.0	356.0		1950.0			958.0	7733.0		179.0										97.0								97028.0													40000.0
2784505.0	2775844.0	17733.0	GCA_000355765.4	8975.0	4561.0	3469.0	303.0	362.0								181.0				1797.0						99.0
5670564.0	5693804.0		GCA_000359505.1	23240.0	18220.0	5020.0				14558.0
2528931.0	2555900.0		GCA_000364165.2	26969.0	22690.0	4279.0														1021.0
1945267.0	1978271.0		GCA_000364205.2	33004.0	27619.0	5021.0		364.0
928869.0	940908.0	11028.0	GCA_000364785.1	12049.0	9230.0	2819.0
5069742.0	5115965.0	10781.0	GCA_000364385.3	69409.0	36763.0	6670.0	383.0	363.0		10437.0	506220.0		1439.0	5401.0		9438.0					1356.0					97.0				12.0	12.0					731.0												15279.0
3883208.0	3891477.0		GCA_000364825.1	8269.0	4803.0	3466.0				96851.0
1008719.0	1016047.0	95625.0	GCA_000376605.1	6996.0	4363.0	2633.0
4356510.0	4395944.0		GCA_000380325.1	39476.0	32807.0	6669.0				21063.0
2274148.0	2306741.0		GCA_000382925.1	32593.0	27492.0	5101.0
2271913.0	2304472.0		GCA_000382945.1	32559.0	27458.0	5101.0
1816990.0	1839063.0		GCA_000385925.1	22073.0	18295.0	3778.0				24995.0
5776359.0	5803248.0	15920.0	GCA_000385525.1	22414.0	18027.0	4387.0
2656408.0	2663818.0		GCA_000389905.1	10788.0	7311.0	3477.0				1026315.0
2943374.0	2951620.0		GCA_000389925.1	8260.0	4800.0	3460.0				834704.0
3819715.0	3827978.0		GCA_000389945.1	8263.0	4803.0	3460.0				129442.0
2699220.0	2727273.0		GCA_000392485.2	28164.0	23066.0	5098.0
6099615.0	6127592.0	898.0	GCA_000397205.1	27977.0	22664.0	5313.0
999471.0	1006599.0	6783.0	GCA_000400935.1	7128.0	4526.0	2602.0
8093080.0	8115611.0	8906.0	GCA_000400635.2	22586.0	18791.0	3795.0
1881228.0	1902819.0	25746.0	GCA_000403625.1	21627.0	18206.0	3421.0
5949526.0	5980926.0	58238.0	GCA_000410575.1	31400.0	26004.0	5396.0
1817320.0	1850149.0		GCA_000410995.1	32829.0	27606.0	5223.0
152955.0	160263.0	1319.0	GCA_000412755.1	7452.0	4776.0	2339.0		337.0
6737931.0	6760720.0		GCA_000412225.2	6749998.0	3148.0	16137.0																																	6735335.0
5762015.0	5786959.0		GCA_000416365.2	13968.0	9608.0	3967.0	393.0
4943485.0	4987974.0	53416.0	GCA_000417085.2	44493.0	36857.0	6818.0	383.0						519.0			570.0
1537119.0	1569615.0	24386.0	GCA_000422045.1	32496.0	27426.0	5070.0
5118995.0	5127280.0		GCA_000418535.2	8285.0	4747.0	3538.0
1771310.0	1808903.0		GCA_000427055.1	37593.0	31657.0	5936.0
1848330.0	1885996.0		GCA_000427075.1	37666.0	31646.0	6020.0
2104864.0	2137257.0	93714.0	GCA_000427275.1	32393.0	27682.0	4711.0														298.0
4405292.0	4444721.0	24727.0	GCA_000430145.3	39429.0	32835.0	6594.0														3201.0
6623645.0	6460640.0	182454.0	GCA_000430465.3	18711.0	13638.0	4056.0	398.0	363.0		156.0						159.0										97.0
2655111.0	2687840.0	13080.0	GCA_000438605.1	32729.0	27628.0	5101.0														4483.0
2671545.0	2704279.0	12836.0	GCA_000438705.2	32734.0	27630.0	5104.0
1891747.0	1920229.0		GCA_000439395.1	28482.0	23514.0	4968.0				125531.0
3243261.0	3271891.0		GCA_000439475.1	30736.0	25491.0	5245.0				670593.0
408811.0	415987.0	213.0	GCA_000441555.1	7176.0	4543.0	2633.0				135.0
3786593.0	3813711.0		GCA_000439555.1	27145.0	22333.0	4812.0				50218.0
1626469.0	1658220.0	36801.0	GCA_000441535.1	31751.0	27380.0	4449.0
931386.0	943387.0		GCA_000441655.1	12035.0	9216.0	2819.0				3830.0
102403.0	108841.0		GCA_000442605.1	6607.0	4424.0	2183.0								1110.0
178850.0	186835.0		GCA_000442635.1	7379.0	4445.0	2317.0		313.0								309.0
2730814.0	2764344.0		GCA_000444405.1	33530.0	27451.0	5752.0				381.0	57488.0					267.0			60.0
833559.0	843688.0		GCA_000444465.1	10148.0	7638.0	2510.0				8638.0
3550156.0	3589077.0	408280.0	GCA_000444445.1	38921.0	32793.0	6128.0
4639816.0	4682774.0		GCA_000445405.1	42958.0	36459.0	6499.0
3008421.0	3061285.0	3557.0	GCA_000445995.2	52864.0	46110.0	6754.0														496.0
1571708.0	1580268.0		GCA_000446015.1	8042.0	4569.0	3991.0														6671.0
2330394.0	2367745.0	162.0	GCA_000452385.2	37513.0	33297.0	4216.0
5336079.0	5177631.0	189775.0	GCA_000452445.3	29012.0	22981.0	5005.0	358.0	392.0								179.0										97.0
5425068.0	5337059.0	118109.0	GCA_000452525.4	28853.0	22986.0	4841.0	358.0	392.0								179.0										97.0
5450717.0	5379026.0	102277.0	GCA_000452565.3	28940.0	22986.0	4928.0	358.0	392.0								179.0										97.0
5292652.0	5255006.0	66629.0	GCA_000452585.3	28893.0	22862.0	5005.0	358.0	392.0								179.0										97.0
5233518.0	5202579.0	60090.0	GCA_000452605.3	28969.0	22861.0	5082.0	358.0	392.0								179.0										97.0
4890744.0	4918937.0	233766.0	GCA_000452705.3	28193.0	22983.0	4852.0	358.0			1259.0
5149680.0	5129756.0	49263.0	GCA_000452745.3	29143.0	22956.0	5161.0	358.0	392.0								179.0										97.0
6575448.0	6588232.0	48200.0	GCA_000463015.1	12784.0	9012.0	3772.0
4278406.0	4264102.0	55326.0	GCA_000463345.3	40496.0	33172.0	5807.0	379.0	364.0								566.0				7979.0						97.0										111.0
1605046.0	1627769.0	79572.0	GCA_000463395.1	22723.0	18229.0	4494.0
1622385.0	1639838.0	27277.0	GCA_000466075.2	17456.0	13671.0	3464.0	321.0													300.0
1891139.0	1919049.0	107832.0	GCA_000466785.3	27910.0	23101.0	4420.0	389.0			1803.0			355.0							4493.0
4115770.0	3211876.0	926758.0	GCA_000468575.2	21988.0	17873.0	3188.0	322.0	397.0								109.0										99.0
1583664.0	1600812.0	26047.0	GCA_000468915.2	17151.0	13671.0	3159.0	321.0
2221843.0	2248931.0	46698.0	GCA_000470865.1	27088.0	22635.0	4453.0
969440.0	964884.0	13182.0	GCA_000471025.2	8603.0	4710.0	2965.0	408.0	420.0																		100.0
4846517.0	4719421.0	175004.0	GCA_000470975.2	47019.0	35870.0	9761.0	390.0	357.0		4658.0			3006.0			376.0				1289.0						265.0
590759.0	596959.0		GCA_000471965.1	7375.0	4525.0	2448.0		407.0
7086868.0	7119947.0	37659.0	GCA_000471925.1	33135.0	27868.0	5267.0
2444967.0	2461175.0		GCA_000473305.1	16208.0	13411.0	2797.0
5561914.0	5604573.0	94887.0	GCA_000473745.3	42659.0	36924.0	5385.0	350.0			179.0			1173.0
4490526.0	4533621.0	51002.0	GCA_000474015.1	43095.0	36739.0	6356.0
4086331.0	3922796.0	242296.0	GCA_000474035.1	47307.0	32084.0	6747.0	377.0	377.0		178921.0	48743.0	109.0		28855.0		3317.0					232.0					114.0									35763.0	4182.0	15584.0
3863704.0	3885223.0	167461.0	GCA_000477035.2	21522.0	17896.0	3304.0	322.0						485.0
2156379.0	2188790.0	66424.0	GCA_000478255.2	32411.0	27491.0	4998.0
784261.0	800808.0		GCA_000478905.1	16695.0	13619.0	3076.0
1734472.0	1748846.0	29934.0	GCA_000479335.1	14374.0	9498.0	4495.0	381.0			3772.0										1553.0
2386862.0	2273840.0	147075.0	GCA_000479375.3	33394.0	27555.0	4817.0	384.0	359.0								193.0										86.0
4213291.0	4213905.0	41177.0	GCA_000484195.3	41207.0	32564.0	6595.0	375.0	363.0		730.0						1105.0				1644.0						97.0										108.0
3673075.0	3606938.0	113745.0	GCA_000484505.2	47515.0	40651.0	5333.0	345.0	360.0		320.0			6967.0			560.0				6496.0						266.0
2509743.0	2537739.0		GCA_000485885.1	27162.0	22635.0	4527.0				160895.0
4204636.0	4159773.0	88737.0	GCA_000486045.2	41659.0	32810.0	6439.0	375.0	363.0								1467.0				2716.0						97.0										108.0
4147473.0	4188462.0	54965.0	GCA_000486445.2	40989.0	33045.0	6595.0	375.0						569.0			1154.0				2195.0
4624391.0	3982510.0	687884.0	GCA_000486525.2	41840.0	32685.0	6742.0	375.0	363.0								1470.0				6042.0						97.0										108.0
4402373.0	4343956.0	101995.0	GCA_000487155.2	41267.0	32527.0	6825.0	375.0	363.0								972.0				641.0						97.0										108.0
4119650.0	4084330.0	78711.0	GCA_000487255.2	41535.0	32408.0	6670.0	375.0	363.0								1514.0										97.0										108.0
3980908.0	4020871.0	16017.0	GCA_000487775.2	39963.0	32421.0	6672.0	375.0			1710.0			569.0			585.0				1888.0
2059678.0	2063242.0		GCA_000487995.2	3564.0		3218.0		346.0												695.0
3183570.0	3196666.0		GCA_000492175.2	13096.0	8944.0	4152.0
4259435.0	4231988.0	51122.0	GCA_000493535.2	21946.0	15264.0	6802.0				62955.0				926.0
4532868.0	4592120.0		GCA_000493595.1	59252.0	31944.0	6981.0		363.0	20003.0						11661.0
4360675.0	4333858.0	66419.0	GCA_000493675.1	39434.0	32810.0	6456.0			168.0					16770.0
1780103.0	1806456.0		GCA_000493775.1	27475.0	22938.0	4273.0		345.0
2167332.0	2194034.0	22542.0	GCA_000494875.1	26702.0	22989.0	3713.0								1325.0
1939117.0	1961586.0		GCA_000494895.1	22472.0	18307.0	4244.0
1622843.0	1640543.0	17491.0	GCA_000495505.1	17702.0	13581.0	3325.0		361.0								435.0				4558.0																	305.0
4160733.0	4221305.0		GCA_000496285.1	60572.0	53303.0	7269.0
736233.0	743107.0	15121.0	GCA_000496815.1	6874.0	4506.0	2368.0
6261576.0	6234698.0	51619.0	GCA_000496455.2	24703.0	18288.0	5252.0	350.0	353.0		58.0			1207.0			179.0				1342.0						209.0
3828859.0	3840997.0	71.0	GCA_000497505.1	12209.0	5587.0	6622.0
5347724.0	5422531.0		GCA_000497525.2	74807.0	67480.0	7327.0				99110.0
5676614.0	5715025.0	159055.0	GCA_000498395.3	38411.0	32172.0	5863.0	376.0						1215.0
1642862.0	1665749.0	34108.0	GCA_000498675.1	22887.0	18406.0	4099.0	382.0			3922.0
1689732.0	1701090.0		GCA_000499765.1	12406.0	9291.0	3115.0
2238612.0	2261407.0		GCA_000499805.2	22817.0	18971.0	3846.0
1019255.0	1026054.0	2436.0	GCA_000500935.1	6799.0	4521.0	2278.0
806081.0	813094.0		GCA_000503835.1	7142.0	3751.0	3391.0
1070048.0	1077345.0		GCA_000503875.1	7312.0	4523.0	2789.0
768076.0	775847.0	74.0	GCA_000503915.1	7902.0	5005.0	2897.0
3395580.0	3413696.0	16829.0	GCA_000504565.2	18000.0	13852.0	3806.0	458.0													879.0
3419283.0	3414841.0		GCA_000505685.2	32525.0	27152.0	5373.0
4858271.0	4920528.0	255217.0	GCA_000507205.2	62257.0	55168.0	6690.0	399.0			3651.0			2338.0							1872.0
1769925.0	1778667.0	28995.0	GCA_000508305.1	8467.0	4596.0	3959.0	308.0													15268.0
5925396.0	5914563.0	29735.0	GCA_000508285.1	17931.0	13865.0	4066.0				58.0
4253270.0	4291445.0		GCA_000511285.2	38185.0	32305.0	5880.0
933968.0	941332.0	10617.0	GCA_000512145.2	7383.0	4596.0	2440.0	347.0			468.0																							492.0
4028616.0	4051301.0	2454.0	GCA_000511385.1	22737.0	17128.0	4530.0	421.0	351.0		465.0						208.0										99.0
3905335.0	3954097.0		GCA_000512185.1	48762.0	40929.0	7833.0
5852328.0	5870078.0	25399.0	GCA_000512205.2	17750.0	13212.0	4538.0				117.0										1158.0
1782142.0	1800207.0	60740.0	GCA_000512745.2	18067.0	13947.0	3325.0		361.0		84948.0	22181.0			72.0		434.0				83.0																	192.0
4559343.0	4435483.0	183597.0	GCA_000512775.2	59307.0	50605.0	7324.0	391.0	355.0					4019.0			367.0										265.0
3308984.0	3313123.0	1160.0	GCA_000513355.1	4569.0		4569.0
3241335.0	3245474.0	1160.0	GCA_000513395.1	4569.0		4569.0
3240510.0	3244716.0	1160.0	GCA_000513415.1	4569.0		4569.0
2708054.0	2735377.0	732.0	GCA_000513655.1	27323.0	22915.0	4408.0
2676111.0	2703435.0	732.0	GCA_000513675.1	27324.0	22916.0	4408.0
1754537.0	1774924.0		GCA_000517445.1	8538.0	4796.0	3742.0											5579.0
1671445.0	1684611.0	31553.0	GCA_000517565.1	13203.0	9421.0	3782.0														5128.0
571319.0	587533.0		GCA_000521525.1	6994.0	4572.0	2422.0
5785427.0	5802883.0	47152.0	GCA_000520875.1	17520.0	13218.0	3904.0	398.0			411.0
569743.0	587547.0		GCA_000521545.1	6961.0	4539.0	2422.0
568756.0	587489.0		GCA_000521565.1	6961.0	4539.0	2422.0
570259.0	587504.0		GCA_000521585.1	6961.0	4539.0	2422.0
6064293.0	6093448.0	31019.0	GCA_000521645.1	22651.0	18029.0	4622.0
2007064.0	2039344.0		GCA_000521655.1	32280.0	27500.0	4780.0								984.0			18.0
1380686.0	1397721.0	280535.0	GCA_000524575.1	17035.0	13712.0	2984.0	339.0
2347321.0	2365784.0	42110.0	GCA_000525655.1	18463.0	14178.0	3815.0	470.0													4548.0
5663795.0	5687433.0	45830.0	GCA_000524595.1	23638.0	18264.0	5024.0	350.0			1435.0										1726.0
2719371.0	2731155.0		GCA_000525675.1	11867.0	9176.0	2691.0				10915.0
121583.0	121583.0		GCA_000529295.1
121682.0	121682.0		GCA_000529585.1
121652.0	121652.0		GCA_000530085.1
121694.0	121694.0		GCA_000530135.1
121658.0	121658.0		GCA_000530235.2
121458.0	121458.0		GCA_000530255.2
3381716.0	3405606.0		GCA_000550765.1	25731.0	21362.0	4369.0					38194.0
5530009.0	5558980.0	11177.0	GCA_000567925.1	22557.0	18020.0	4537.0
5558127.0	5585716.0	39143.0	GCA_000567945.1	22558.0	18026.0	4532.0
2410451.0	2442712.0	43567.0	GCA_000568455.1	32261.0	27697.0	4564.0				3545.0
5374989.0	5638041.0	8643.0	GCA_000568855.2	40681.0	4524.0	4486.0	301.0	73.0		5093.0			1940.0			31016.0										281.0
1943447.0	1982531.0		GCA_000568975.1	13422.0	9427.0	3995.0
1925827.0	1997520.0		GCA_000569075.1	18090.0	14099.0	3991.0
3121504.0	3162144.0		GCA_000577895.1	40640.0	36261.0	4379.0
3896558.0	3936027.0	77957.0	GCA_000582515.1	39469.0	32274.0	6738.0	379.0			2555.0			453.0			78.0				2518.0
3310433.0	3332812.0	78010.0	GCA_000582555.1	22379.0	18260.0	3762.0	357.0
2521569.0	2549634.0	65608.0	GCA_000582665.1	28065.0	23080.0	4604.0	381.0			2706.0
2587222.0	2619683.0		GCA_000582845.1	32461.0	27182.0	5279.0
4518978.0	4571487.0	48762.0	GCA_000583105.1	52509.0	45314.0	7195.0
1821411.0	1830928.0		GCA_000585495.1	8558.0	4813.0	3745.0
4078078.0	4101358.0	70222.0	GCA_000590475.1	23280.0	18276.0	4645.0	359.0			868.0			589.0
3809708.0	3698963.0	145900.0	GCA_000590535.2	34969.0	27513.0	5425.0	379.0	364.0		666.0						1081.0				1048.0						97.0										110.0
1452211.0	1463562.0	1073.0	GCA_000590775.1	12424.0	9664.0	2760.0
2553315.0	2571028.0	7169.0	GCA_000590795.1	17713.0	13487.0	4226.0
5744669.0	5768067.0		GCA_000597885.1	23398.0	19631.0	3767.0				24289.0
4187871.0	4052365.0	177167.0	GCA_000597945.2	40323.0	32344.0	6367.0	379.0	362.0								666.0										97.0										108.0
8263993.0	8286876.0		GCA_000599545.1	22921.0	19020.0	3901.0
4220842.0	4271812.0	105384.0	GCA_000599685.1	51098.0	42735.0	6972.0	377.0			5675.0			340.0			1014.0				272.0
1447342.0	1477365.0	165168.0	GCA_000599965.1	30023.0	24426.0	5213.0	384.0			3863.0			490.0
4174939.0	4234336.0	196343.0	GCA_000599705.1	59525.0	50550.0	7286.0	377.0			13950.0			340.0			1447.0				272.0
2091358.0	2113987.0		GCA_000600005.1	22629.0	18198.0	4431.0
1397114.0	1409296.0	109952.0	GCA_000600165.1	12192.0	9038.0	2837.0	317.0
1349248.0	1361425.0	124356.0	GCA_000600205.1	12187.0	9032.0	2837.0	318.0
1856992.0	1889926.0		GCA_000604045.1	33029.0	28413.0	4227.0	389.0			544.0			333.0
4086334.0	4133047.0	30142.0	GCA_000612075.2	56148.0	45991.0	9770.0	387.0
3264037.0	3281302.0		GCA_000612485.1	17265.0	13022.0	4243.0
4477545.0	4525300.0		GCA_000612505.1	47755.0	41357.0	6398.0				40251.0
6618835.0	6563532.0	95847.0	GCA_000612545.2	39820.0	33320.0	5610.0	402.0	389.0																		99.0
4045754.0	4085667.0	31310.0	GCA_000623055.2	39913.0	32441.0	6595.0	375.0			1661.0			569.0			592.0				1338.0
4090117.0	4089488.0	42507.0	GCA_000623095.2	41594.0	32440.0	6518.0	375.0	363.0					1075.0			1831.0				1155.0						97.0										108.0
4090029.0	4090191.0	41705.0	GCA_000623135.2	41594.0	32440.0	6518.0	375.0	363.0					1075.0			1831.0				1155.0						97.0										108.0
4090116.0	4089936.0	42047.0	GCA_000623475.2	41594.0	32440.0	6518.0	375.0	363.0					1075.0			1831.0				1155.0						97.0										108.0
4089912.0	4087650.0	44129.0	GCA_000624175.2	41594.0	32440.0	6518.0	375.0	363.0					1075.0			1831.0				1155.0						97.0										108.0
4089723.0	4087029.0	44561.0	GCA_000625855.2	41594.0	32440.0	6518.0	375.0	363.0					1075.0			1831.0				1155.0						97.0										108.0
4090011.0	4085313.0	46586.0	GCA_000626095.2	41595.0	32441.0	6518.0	375.0	363.0					1075.0			1831.0				1155.0						97.0										108.0
3468204.0	3507355.0	623393.0	GCA_000626315.1	39226.0	32369.0	5980.0	375.0			1661.0			569.0			592.0				1278.0
4029272.0	4069022.0	41207.0	GCA_000626375.1	39825.0	32353.0	6595.0	375.0			1661.0			569.0			592.0				1338.0
1591795.0	1608889.0		GCA_000632435.1	17094.0	13630.0	3464.0				77539.0
2388682.0	2381553.0	40330.0	GCA_000626615.3	32912.0	27685.0	4024.0	380.0	362.0								191.0										270.0
4089717.0	4086050.0	45551.0	GCA_000626695.2	41595.0	32441.0	6518.0	375.0	363.0					1075.0			1831.0				1155.0						97.0										108.0
906593.0	915100.0	1128.0	GCA_000632925.1	8507.0	5647.0	2860.0
4656882.0	4670426.0	43354.0	GCA_000632805.1	13544.0	9110.0	4067.0	367.0			744.0			386.0
6341129.0	6387470.0	96065.0	GCA_000632475.2	46341.0	39147.0	6776.0	418.0			117.0			1783.0
4758607.0	4769871.0	62976.0	GCA_000635895.2	74000.0	64437.0	8185.0	391.0	355.0					4319.0			367.0										265.0
4191720.0	4246763.0	62863.0	GCA_000635955.1	55069.0	45862.0	8692.0	387.0			1444.0			532.0			128.0
1443522.0	1473363.0	166763.0	GCA_000636115.1	29841.0	24406.0	5051.0	384.0			3843.0			490.0
4652802.0	4696680.0	82400.0	GCA_000648515.1	43878.0	36787.0	6513.0	377.0			2112.0			364.0			291.0
1764659.0	1786392.0	68916.0	GCA_000648525.1	21925.0	18116.0	3421.0	388.0			1753.0			211.0							300.0
1750613.0	1772339.0	80457.0	GCA_000648555.1	21918.0	18109.0	3421.0	388.0			1752.0			211.0							303.0
1435113.0	1447294.0	67021.0	GCA_000685625.1	12181.0	9028.0	2837.0	316.0
5570396.0	5601957.0	153989.0	GCA_000648735.3	28388.0	23021.0	5009.0	358.0			2546.0			1023.0
1745619.0	1753034.0	77628.0	GCA_000688775.2	7415.0	4577.0	2441.0	397.0			1789.0			392.0
121673.0	121673.0		GCA_000689295.1
1073098.0	1049010.0	32274.0	GCA_000689635.2	8173.0	4420.0	2826.0	339.0	329.0								160.0										99.0
836720.0	845180.0	5975.0	GCA_000691545.1	8460.0	5673.0	2439.0	348.0
5522795.0	5550844.0		GCA_000691565.1	28049.0	22867.0	5182.0
3511052.0	3518768.0	10804.0	GCA_000691605.1	7728.0	4576.0	2768.0	384.0						182.0
3420532.0	3430414.0	41131.0	GCA_000695855.3	9884.0	4691.0	4838.0	355.0						442.0
5236836.0	5281543.0	73868.0	GCA_000695935.1	44707.0	36740.0	6747.0	383.0			801.0			519.0			972.0				2405.0					8.0
2095339.0	2108688.0	20840.0	GCA_000695975.1	13386.0	9324.0	3691.0	371.0
11801515.0	13485041.0		GCA_000687475.2	11801515.0																																			13485041.0
5066531.0	5072386.0	33015.0	GCA_000696345.2	38738.0	31917.0	5794.0	360.0	392.0								178.0										97.0
4213508.0	4252202.0	89860.0	GCA_000696465.1	38704.0	32275.0	6050.0	379.0			1223.0			503.0							1319.0
3583564.0	3616045.0	36222.0	GCA_000696485.1	32481.0	27426.0	4694.0	361.0			1773.0			594.0							3988.0
2860972.0	2878353.0		GCA_000698285.1	17393.0	13329.0	4064.0
2864215.0	2881596.0		GCA_000698345.1	17393.0	13329.0	4064.0
4153136.0	4151547.0	42844.0	GCA_000698715.2	40804.0	32296.0	6595.0	375.0	363.0								970.0				2195.0						97.0										108.0
2103102.0	2116162.0	65643.0	GCA_000698825.1	13060.0	9116.0	3944.0
134134.0	139648.0	1191.0	GCA_000699475.1	5930.0	4316.0	1384.0	230.0							199.0
3679114.0	3738394.0	2834.0	GCA_000699525.1	52439.0	45790.0	6649.0				82648.0	25792.0
7290052.0	7287310.0	76171.0	GCA_000701165.2	33096.0	27266.0	5418.0	412.0						692.0
1525133.0	1548053.0		GCA_000706765.1	17677.0	14072.0	3605.0
7004447.0	6957402.0	80827.0	GCA_000705535.2	33500.0	27168.0	5269.0	412.0	370.0		117.0						182.0										99.0
5783589.0	5859530.0		GCA_000705595.2	16199.0	12045.0	4154.0
960184.0	972631.0	6736.0	GCA_000709455.1	12457.0	9232.0	2822.0	403.0
6264009.0	6090410.0	189357.0	GCA_000709395.2	13957.0	8822.0	4120.0	401.0	361.0		72.0						156.0										97.0
2539886.0	2565256.0		GCA_000709475.1	25370.0	21079.0	4291.0
3709189.0	3747989.0	112272.0	GCA_000709535.1	38800.0	32397.0	6403.0														1891.0
4841534.0	4774077.0	102376.0	GCA_000710365.3	33536.0	27211.0	5564.0	363.0	398.0												2012.0
4961224.0	4860395.0	135757.0	GCA_000710375.3	33501.0	27181.0	5559.0	363.0	398.0												4315.0
4618533.0	4628908.0	221024.0	GCA_000714635.1	10375.0	3502.0	6056.0	383.0			1227.0			519.0			584.0
5768496.0	5812917.0	51934.0	GCA_000714655.1	44421.0	36773.0	6819.0	379.0			2067.0						585.0				208.0
4233004.0	4272561.0	49896.0	GCA_000715155.2	39557.0	33027.0	6530.0
824902.0	824902.0		GCA_000723365.1
5968122.0	5833435.0	149324.0	GCA_000715175.2	13496.0	8810.0	3823.0	383.0	382.0																		98.0
5787663.0	5601281.0	200860.0	GCA_000723425.2	13914.0	9500.0	3741.0	307.0	366.0
2779072.0	2790901.0		GCA_000723505.1	11829.0	8872.0	2957.0				1939.0				5041.0	11403.0
2724284.0	2749451.0		GCA_000723785.1	25284.0	21072.0	4212.0
5387587.0	5431770.0	101058.0	GCA_000724525.1	44183.0	36779.0	6424.0	379.0			1637.0			169.0			736.0				208.0
3336686.0	3400103.0	73.0	GCA_000724585.1	63490.0	56498.0	6919.0						73.0
4743514.0	4685027.0	93371.0	GCA_000724665.3	33527.0	27202.0	5564.0	363.0	398.0												528.0
4552287.0	4591249.0		GCA_000725265.1	38962.0	32218.0	6744.0
4068116.0	4108677.0	33958.0	GCA_000725305.1	40561.0	32223.0	6823.0	377.0			2489.0			191.0			1318.0				1157.0
1916048.0	1954582.0	29583.0	GCA_000730215.2	38534.0	32025.0	6125.0	384.0			1279.0			490.0							2082.0
6528273.0	6506064.0	50559.0	GCA_000730165.2	27849.0	21904.0	4933.0	430.0	324.0								160.0										98.0
2034568.0	2057004.0	175.0	GCA_000730445.1	22628.0	18952.0	3676.0
4970763.0	5010994.0		GCA_000730345.1	40231.0	32212.0	8019.0
5700180.0	5717612.0		GCA_000731295.1	17432.0	13443.0	3989.0
4168652.0	4168412.0	41513.0	GCA_000732045.2	40867.0	32336.0	6746.0	375.0	363.0		730.0						842.0										97.0										108.0
1098797.0	1131679.0	435082.0	GCA_000732385.1	32882.0	27429.0	5069.0	384.0			1342.0										300.0
1519632.0	1543116.0	174252.0	GCA_000732945.1	23484.0	19060.0	4007.0	417.0
4921101.0	4307572.0	688866.0	GCA_000732525.2	74075.0	64231.0	8465.0	392.0	355.0		346.0			10013.0			367.0										265.0
4884931.0	4927665.0	29640.0	GCA_000732965.1	39802.0	32223.0	7579.0
1379363.0	1387760.0	31449.0	GCA_000734015.1	8676.0	4723.0	3566.0	387.0						607.0							2367.0
2068893.0	2133209.0	37.0	GCA_000734035.1	8781.0	4437.0	3610.0	235.0							21847.0		133.0						222.0				291.0
3566380.0	3604186.0	15828.0	GCA_000737405.1	37806.0	32162.0	5644.0
9451781.0	9465294.0		GCA_000737325.2	13513.0	9266.0	4247.0
5015958.0	5054436.0	93852.0	GCA_000738045.1	38501.0	31821.0	6310.0	370.0						1870.0
4558192.0	4596365.0	60246.0	GCA_000738065.1	38195.0	31826.0	5999.0	370.0						1871.0							301.0
2925788.0	2937963.0	16406.0	GCA_000738435.1	12175.0	8958.0	3217.0
1410001.0	1420740.0	9884.0	GCA_000739065.1	11927.0	9173.0	2754.0								8557.0
3897055.0	3905821.0	83784.0	GCA_000738475.1	9063.0	4793.0	3469.0	429.0						666.0			372.0				3069.0
1968507.0	1992000.0	14161.0	GCA_000739455.1	23493.0	18928.0	4163.0	402.0													2055.0
909313.0	919733.0	4024.0	GCA_000739475.1	10420.0	7636.0	2436.0	348.0
4759627.0	4804447.0	28136.0	GCA_000739495.1	44820.0	36860.0	6747.0	383.0			1220.0			519.0			965.0
2789274.0	2807048.0	22565.0	GCA_000740195.1	17774.0	13474.0	4300.0
2788756.0	2806526.0	23309.0	GCA_000740295.1	17770.0	13470.0	4300.0
2798793.0	2816560.0	19548.0	GCA_000740375.1	17767.0	13468.0	4299.0
1780529.0	1814230.0	78935.0	GCA_000740985.1	33701.0	28689.0	4631.0	381.0			123.0			126.0
2699611.0	2732937.0	61604.0	GCA_000742715.1	33406.0	28390.0	4608.0	408.0			773.0			164.0
2664268.0	2697380.0	71848.0	GCA_000742735.1	33192.0	28395.0	4389.0	408.0			773.0			164.0
1561385.0	1593750.0	9224.0	GCA_000743015.1	32365.0	27295.0	5070.0
2604284.0	2627208.0	57513.0	GCA_000742975.1	22924.0	18290.0	4634.0
4271459.0	4293872.0	16338.0	GCA_000742955.1	22413.0	17951.0	4462.0
1553482.0	1561544.0	27319.0	GCA_000743035.1	8062.0	4380.0	3311.0	371.0						216.0
1614646.0	1622804.0	23412.0	GCA_000746585.2	8158.0	4423.0	2991.0	370.0	374.0
4435865.0	4480552.0	27235.0	GCA_000746665.1	44687.0	36253.0	8434.0
2571298.0	2636565.0	76445.0	GCA_000747345.1	65267.0	55391.0	9465.0	411.0			2319.0			638.0							3656.0
4241990.0	4299634.0		GCA_000747335.1	57644.0	50320.0	7324.0
4225601.0	4283249.0		GCA_000747375.1	57648.0	50324.0	7324.0
3329024.0	3350310.0	12614.0	GCA_000750195.1	21287.0	17848.0	3126.0	313.0						440.0
4040672.0	4080429.0	41157.0	GCA_000750335.1	39757.0	32436.0	6444.0	375.0			1661.0			569.0			592.0				1277.0
225445.0	232641.0		GCA_000754305.1	6890.0	4518.0	2372.0				379.0
4073243.0	3973885.0	146905.0	GCA_000750555.1	47398.0	32083.0	6671.0	377.0	377.0		166324.0	49861.0	109.0		28303.0		3347.0					232.0					114.0										4320.0
2938322.0	2951869.0	74648.0	GCA_000755085.1	13547.0	9062.0	4059.0	426.0			398.0			1098.0
2894112.0	2907899.0	72363.0	GCA_000755105.1	13787.0	9152.0	4209.0	426.0			489.0			1262.0
1720912.0	1728746.0		GCA_000755705.1	7834.0	4569.0	2914.0		351.0
2200345.0	2213169.0	238702.0	GCA_000755145.1	12827.0	9314.0	3167.0	346.0						409.0							232.0
6948057.0	6980514.0	14394.0	GCA_000755725.1	32457.0	27061.0	5396.0
4846770.0	4866204.0	19510.0	GCA_000755785.1	19434.0	15042.0	4392.0
7078582.0	7110795.0	9789.0	GCA_000755805.1	32213.0	27053.0	5160.0
4759334.0	4779346.0	198482.0	GCA_000756025.2	20012.0	15421.0	4179.0	412.0			2596.0			715.0
2901533.0	2933173.0		GCA_000756415.3	31640.0	27230.0	4410.0
2709325.0	2740723.0		GCA_000756435.3	31640.0	27230.0	4410.0
8272500.0	8304532.0	28669.0	GCA_000756045.1	32032.0	27040.0	4992.0
3863773.0	3902682.0	84618.0	GCA_000756465.1	38909.0	32469.0	6440.0
3866334.0	3875332.0	122121.0	GCA_000756545.1	9067.0	4797.0	3469.0	429.0						666.0			372.0				4346.0
1967798.0	1987630.0		GCA_000756715.2	20308.0	9306.0	4300.0		359.0	6343.0						2952.0
3289386.0	3303450.0		GCA_000756775.2	14849.0	4873.0	4283.0		379.0	5314.0						8202.0
6100317.0	6123291.0	10377.0	GCA_000757035.2	22974.0	18030.0	4944.0
4789314.0	4749029.0	81915.0	GCA_000757785.1	41369.0	32579.0	6573.0	377.0	363.0					1065.0			1479.0				2852.0						97.0										108.0
1761142.0	1779135.0	86435.0	GCA_000759515.1	18067.0	13947.0	3325.0		361.0		110814.0	26696.0			104.0		434.0																					241.0
5307087.0	5360271.0	40442.0	GCA_000758725.1	53184.0	46098.0	6683.0	403.0			5351.0			1200.0
2062479.0	2094573.0	20955.0	GCA_000759555.1	32094.0	27528.0	4566.0
4740412.0	4775550.0	272067.0	GCA_000763535.2	35138.0	27700.0	6763.0	394.0			655.0			552.0			281.0
2041154.0	2064614.0	20776.0	GCA_000763575.1	23460.0	18895.0	4565.0								12215.0
2072854.0	1844085.0	252785.0	GCA_000764045.2	23709.0	18903.0	3914.0	413.0	382.0					519.0													97.0
5906342.0	5928988.0	81860.0	GCA_000764575.1	22646.0	18029.0	4617.0
5685281.0	5707781.0	28112.0	GCA_000764595.1	22500.0	18037.0	4463.0
5233859.0	5277916.0		GCA_000764615.1	44057.0	36860.0	6834.0		363.0
5660380.0	5692600.0	14264.0	GCA_000764955.1	32220.0	27050.0	5170.0
5630133.0	5652693.0	12365.0	GCA_000765375.1	22560.0	18023.0	4537.0
3264885.0	3282799.0		GCA_000765395.1	17914.0	13514.0	4400.0
3673312.0	3722829.0	6351.0	GCA_000765415.1	49540.0	41362.0	7776.0	402.0			1540.0			637.0
1944290.0	2094077.0		GCA_000766885.2	22761.0	18824.0	3937.0
2040881.0	2039418.0	15388.0	GCA_000767275.4	13752.0	9102.0	3705.0	319.0	361.0												4970.0						265.0
1442404.0	1475566.0	17467.0	GCA_000767505.1	33162.0	27708.0	5070.0	384.0			1343.0			307.0							564.0
2191197.0	2223169.0		GCA_000767645.1	22768.0	18846.0	3922.0
6369553.0	6383189.0	101051.0	GCA_000767665.1	13636.0	9624.0	3624.0	388.0			882.0			526.0
2150395.0	2174189.0		GCA_000767685.1	22779.0	18960.0	3819.0
3554563.0	3593359.0		GCA_000769555.1	38796.0	32095.0	6341.0		360.0
2458780.0	2484925.0	78932.0	GCA_000769575.1	26145.0	23031.0	3114.0
2159155.0	2194259.0		GCA_000769635.1	22572.0	18968.0	3604.0
570337.0	581431.0	507.0	GCA_000770195.1	6779.0	4356.0	2423.0
4966926.0	5032668.0	55544.0	GCA_000770115.2	65742.0	54942.0	10371.0	429.0			1494.0			531.0
4261564.0	3996782.0	287754.0	GCA_000770355.2	20578.0	9114.0	4165.0	350.0	397.0								6455.0				2172.0						97.0
6041710.0	6064370.0	25303.0	GCA_000770455.1	22660.0	18038.0	4622.0
6056050.0	6078535.0	57332.0	GCA_000770495.1	22485.0	18024.0	4461.0
6055846.0	6078500.0	22238.0	GCA_000770535.1	22654.0	18032.0	4622.0
2527237.0	2550442.0	419681.0	GCA_000772085.1	23205.0	19160.0	3688.0	357.0
3379183.0	3417377.0	42949.0	GCA_000772125.1	38194.0	32236.0	5561.0	397.0			4303.0			1597.0
3461416.0	3499609.0	53731.0	GCA_000772165.1	38193.0	32235.0	5561.0	397.0			4501.0			1485.0
3467929.0	3516413.0	63110.0	GCA_000772205.1	48484.0	41445.0	6642.0	397.0			4287.0			1490.0
1986650.0	2014336.0	32500.0	GCA_000772485.1	27686.0	23408.0	4278.0
4341591.0	4078804.0	286653.0	GCA_000772715.2	21554.0	9114.0	4241.0	350.0	397.0								7355.0										97.0
4622814.0	4625109.0	135742.0	GCA_000774075.2	30931.0	26049.0	4882.0				1594.0
4485210.0	4529346.0	14788.0	GCA_000775955.1	44136.0	36748.0	6673.0	383.0			1220.0			519.0			421.0
2224678.0	2237890.0	64627.0	GCA_000775995.1	13212.0	9328.0	3539.0	345.0
3471973.0	3455962.0	56380.0	GCA_000783575.2	40217.0	32596.0	6597.0	375.0	367.0								185.0										97.0
4362590.0	4331008.0	78630.0	GCA_000783675.2	44678.0	36906.0	6511.0	377.0	364.0								315.0										97.0										108.0
4831015.0	4790743.0	88199.0	GCA_000783755.2	45143.0	36883.0	6595.0	377.0	364.0								719.0										97.0										108.0
3909655.0	3935310.0	31304.0	GCA_000783775.2	56882.0	45940.0	9527.0	387.0	360.0								571.0										97.0
4613126.0	4614391.0	41450.0	GCA_000783915.2	42095.0	32347.0	6764.0	378.0	364.0								2033.0										97.0										112.0
4681379.0	4662917.0	66444.0	GCA_000783995.2	45330.0	36886.0	6512.0	377.0	364.0								986.0										97.0										108.0
4288898.0	4332806.0	111861.0	GCA_000784865.1	43908.0	36937.0	6594.0	377.0						177.0							1523.0
3653750.0	3692784.0	136594.0	GCA_000784875.3	39034.0	32338.0	6319.0	377.0			1323.0			182.0
4250701.0	4294527.0	97789.0	GCA_000784905.1	43826.0	36940.0	6509.0	377.0						177.0
4814982.0	4855370.0	92151.0	GCA_000784925.1	40516.0	32320.0	7052.0	377.0			2302.0			340.0			812.0				1952.0
1843110.0	1840417.0	31403.0	GCA_000785105.2	28676.0	23128.0	4716.0	376.0	369.0																		87.0
4771447.0	4816026.0	82209.0	GCA_000784945.1	44579.0	36939.0	6822.0	383.0			798.0			519.0			570.0
4042372.0	4081597.0	183236.0	GCA_000784965.1	39225.0	32351.0	6495.0	379.0			1681.0
5170397.0	5185760.0		GCA_000785495.1	13323.0	9388.0	3565.0	370.0
1677661.0	1685856.0	5194.0	GCA_000789255.1	8105.0	4559.0	3636.0
3757934.0	3752529.0	58629.0	GCA_000786425.1	46202.0	36574.0	6880.0			1668.0	678603.0			261.0	123839.0		764.0					1523.0									138.0	108.0	101.0		88.0	102277.0				322.0								922.0
3232039.0	3282831.0		GCA_000789355.1	50792.0	45338.0	5454.0
4720162.0	4787839.0		GCA_000789315.1	67677.0	59408.0	8269.0
1774052.0	1797292.0	32892.0	GCA_000800235.1	23240.0	18258.0	4622.0	360.0			490.0			252.0
177190.0	183754.0	1191.0	GCA_000800435.1	6740.0	4494.0	2246.0
4386974.0	4424334.0	157642.0	GCA_000800255.1	37360.0	31068.0	5932.0	360.0			1207.0			847.0							3063.0
1749888.0	1773207.0	55829.0	GCA_000800315.1	23319.0	18337.0	4622.0	360.0			1098.0			252.0
1686042.0	1709287.0	115807.0	GCA_000800415.1	23245.0	18263.0	4622.0	360.0			490.0			252.0
1699239.0	1722680.0	50886.0	GCA_000800475.2	23444.0	18991.0	4092.0	361.0						149.0							2292.0
2976394.0	3021144.0	290431.0	GCA_000800725.2	44750.0	36950.0	7421.0	379.0			126.0			333.0
4217644.0	4257699.0	348166.0	GCA_000800845.2	40055.0	32190.0	6901.0	377.0			234.0						587.0				897.0
4299520.0	4340541.0	40950.0	GCA_000801165.1	41021.0	32327.0	7127.0	377.0			1677.0			516.0			1325.0				1035.0
4395042.0	4435844.0	46865.0	GCA_000801185.2	41080.0	32317.0	7053.0	377.0						716.0			1468.0				1522.0
5571919.0	5579675.0	41266.0	GCA_000801275.1	48771.0	36421.0	8092.0			4258.0
4180269.0	4177599.0	57197.0	GCA_000801755.2	43828.0	36937.0	6514.0	377.0
2520520.0	2537543.0		GCA_000802205.2	17023.0	14952.0	2071.0
4688854.0	4698689.0	7392.0	GCA_000803645.1	7995.0	4388.0	3607.0
2284638.0	2306616.0	5949.0	GCA_000807275.1	21978.0	17831.0	4147.0
803679.0	810990.0	33688.0	GCA_000807295.1	7311.0	4597.0	2368.0	346.0
1596465.0	1612811.0		GCA_000807355.1	17456.0	13671.0	3464.0	321.0							366.0
4852818.0	4901927.0	105946.0	GCA_000807395.3	49113.0	41321.0	6974.0	383.0			938.0			706.0			570.0
4502430.0	4546353.0	75675.0	GCA_000807405.4	43923.0	36897.0	6512.0	377.0						328.0			137.0
4487399.0	4531192.0	184667.0	GCA_000807415.4	43793.0	36902.0	6514.0	377.0						328.0
4651176.0	4695150.0	65440.0	GCA_000807425.4	43974.0	36936.0	6585.0	377.0						328.0			76.0
4860891.0	4843363.0	41948.0	GCA_000807775.2	24329.0	18172.0	5107.0	410.0	359.0								182.0										99.0
2574851.0	2607706.0		GCA_000808055.1	32855.0	27503.0	5352.0
903203.0	913552.0	4973.0	GCA_000808095.1	10349.0	7636.0	2365.0	348.0
4429495.0	4463969.0	42401.0	GCA_000813165.1	34474.0	27575.0	6899.0				6556.0
4430344.0	4470945.0	74612.0	GCA_000814145.2	40601.0	32340.0	6746.0	377.0			2064.0			340.0			1318.0				1034.0
1434093.0	1447424.0	18483.0	GCA_000814825.1	13331.0	9232.0	3758.0	341.0						159.0							1111.0
4656636.0	4699901.0		GCA_000814805.1	43265.0	36778.0	6487.0
2404942.0	2432071.0	24644.0	GCA_000815045.1	27129.0	23105.0	4024.0				3545.0			882.0
3822094.0	3861796.0	67879.0	GCA_000816045.1	39710.0	32422.0	6909.0	379.0			1479.0										5151.0
1728491.0	1737136.0	20556.0	GCA_000816105.1	8583.0	4619.0	3734.0	322.0													4389.0
1688060.0	1711323.0	102990.0	GCA_000816165.1	23263.0	18281.0	4622.0	360.0			490.0
5983145.0	6010231.0	56637.0	GCA_000816125.1	29443.0	13383.0	3988.0	396.0			68805.0	20201.0		497.0			11394.0										136.0										146.0
1396247.0	1413855.0	25537.0	GCA_000816225.1	17612.0	13569.0	3256.0		361.0					94.0			426.0																					129.0
1456400.0	1474014.0	18800.0	GCA_000816425.1	17618.0	13569.0	3262.0		361.0					94.0			426.0																					144.0
6437223.0	6220736.0	252675.0	GCA_000816465.4	34938.0	28746.0	5297.0	409.0	387.0																		99.0
3171627.0	3195360.0		GCA_000816945.1	23733.0	19658.0	4075.0
5856609.0	5880266.0	51838.0	GCA_000816985.1	23657.0	18275.0	5032.0	350.0			1435.0			1173.0							1470.0
1970054.0	1995612.0		GCA_000817005.1	25563.0	18192.0	4423.0	381.0	345.0		2247.0			1234.0			931.0										95.0																						1196.0
1725343.0	1753007.0	4873.0	GCA_000817065.1	27664.0	22800.0	4864.0
2396299.0	2408981.0	5597.0	GCA_000817325.1	12682.0	8968.0	3344.0	370.0			140.0			145.0
1892667.0	1915634.0		GCA_000817995.1	22967.0	18838.0	4129.0
13370.0	4494.0		GCA_000820495.2
3828927.0	3870247.0	194988.0	GCA_000818115.1	41320.0	32330.0	7697.0	375.0			1786.0			569.0			1167.0				668.0
4550437.0	4569502.0	188161.0	GCA_000826965.4	19065.0	13623.0	5032.0	410.0
7327488.0	7360742.0		GCA_000827005.1	33467.0	28662.0	4805.0																													31142.0
3973521.0	4015106.0	8131.0	GCA_000827085.1	12169.0	4790.0	3385.0	307.0	368.0		9305.0	73447.0			28733.0		3319.0
4829026.0	4851732.0	23569.0	GCA_000828055.2	46203.0	36910.0	6747.0	383.0	363.0					1203.0			1733.0										97.0										108.0
4540222.0	4545026.0	34623.0	GCA_000828595.1	39383.0	32927.0	6456.0				403345.0
6082397.0	6109568.0		GCA_000828695.1	28166.0	22858.0	5308.0
3363955.0	3396333.0		GCA_000828795.1	32951.0	26831.0	5760.0		360.0
4158329.0	4166141.0		GCA_000828835.1	7900.0	4562.0	3338.0
607616.0	599381.0	19761.0	GCA_000828855.1	11557.0	9044.0	2513.0
1533629.0	1545441.0		GCA_000828955.1	11851.0	9014.0	2837.0
7640201.0	7668065.0		GCA_000828875.1	32094.0	27080.0	5014.0
258632.0	265404.0	6673.0	GCA_000829155.1	6827.0	4538.0	2289.0				6673.0
2966888.0	2966888.0		GCA_000828975.1	7909.0	4521.0	3388.0
931582.0	946510.0		GCA_000829355.1	14928.0	11490.0	3438.0
1125219.0	1129785.0		GCA_000830275.1	3988.0	1598.0	2968.0				2889.0
4716159.0	4760469.0	78740.0	GCA_000829965.1	44310.0	36967.0	6666.0	379.0			1678.0			182.0			433.0				2042.0
766489.0	774285.0	796.0	GCA_000830315.1	7563.0	5124.0	2682.0
2577899.0	2586279.0	1580980.0	GCA_000831005.1	8380.0	4569.0	3450.0	361.0			1291.0
94807.0	100190.0	26298.0	GCA_000831405.1	5431.0	4314.0	880.0	237.0
2267426.0	2275234.0	19557.0	GCA_000831185.1	7808.0	4520.0	2968.0	320.0						265.0							729.0
109844.0	116483.0	16284.0	GCA_000831425.1	5911.0	4317.0	1309.0	285.0
247785.0	258365.0		GCA_000831465.1	7524.0	4542.0	2327.0	312.0	343.0
965578.0	972704.0	35986.0	GCA_000831545.1	7149.0	4408.0	2741.0
2214470.0	2237472.0	62780.0	GCA_000831645.3	23002.0	18440.0	4191.0	371.0			1297.0			255.0							1488.0
4715043.0	4786807.0	13806.0	GCA_000832525.1	71764.0	63965.0	7799.0
4707863.0	4775371.0	31392.0	GCA_000832805.1	67508.0	59403.0	8105.0
4402708.0	4474851.0	27280.0	GCA_000832845.1	72143.0	63967.0	8176.0
4428998.0	4501070.0	14634.0	GCA_000832925.1	72072.0	63967.0	8105.0
3452720.0	3482999.0		GCA_000833025.1	30279.0	22516.0	7763.0
1811751.0	1828486.0	48068.0	GCA_000833455.1	16735.0	13675.0	3060.0
3922251.0	3962867.0	73375.0	GCA_000833145.1	40744.0	32333.0	6670.0	377.0			1759.0			340.0			1454.0				1096.0
1669403.0	1686046.0		GCA_000833495.1	16643.0	13659.0	2984.0
1677446.0	1694084.0		GCA_000833535.1	16638.0	13654.0	2984.0
2519144.0	2543160.0	15355.0	GCA_000833575.1	24016.0	18804.0	4118.0	434.0	380.0		13558.0						181.0										99.0
3869209.0	3908342.0	28702.0	GCA_000834195.1	39133.0	32553.0	6580.0
3862966.0	3901788.0		GCA_000834215.1	38822.0	32372.0	6450.0
3983696.0	4016653.0	54491.0	GCA_000834235.1	32957.0	27389.0	5568.0
3009771.0	3048922.0	10442.0	GCA_000834255.1	39151.0	32940.0	6211.0
4026879.0	4065469.0	6764.0	GCA_000834295.1	38590.0	31942.0	6648.0
3871876.0	3909550.0	54111.0	GCA_000834315.1	37674.0	31962.0	5712.0
3942696.0	3981145.0	15796.0	GCA_000834415.1	38449.0	31942.0	6507.0
3914538.0	3952918.0	19558.0	GCA_000834435.1	38380.0	31950.0	6430.0
3953985.0	3992441.0	9788.0	GCA_000834475.1	38456.0	31949.0	6507.0
3996548.0	4029372.0	28240.0	GCA_000834495.1	32824.0	27409.0	5415.0
4087315.0	4125640.0	18113.0	GCA_000834515.1	38325.0	31960.0	6365.0
3863009.0	3900368.0		GCA_000834845.1	37359.0	31958.0	5401.0
3838220.0	3875801.0	61647.0	GCA_000834885.1	37581.0	31939.0	5642.0
846640.0	858047.0		GCA_000835085.1	11407.0	9056.0	2351.0
3985341.0	4024016.0	25975.0	GCA_000834945.1	38675.0	31958.0	6717.0
4314.0			GCA_000836825.1	1937.0						4694.0											2.0																				247.0
3972246.0	3980992.0	347133.0	GCA_000835225.1	8746.0	4780.0	3572.0	394.0			507.0			480.0
6982.0	6982.0		GCA_000836865.1
158079.0	158968.0		GCA_000836945.1	878.0		620.0			258.0	1828.0											4.0							3.0													2648.0
36592.0	36592.0		GCA_000836965.1							227.0
2252.0			GCA_000837005.1
14273.0	14273.0		GCA_000837025.1
1074.0			GCA_000837045.1																																					31.0
3940.0	3940.0		GCA_000837105.1																		356.0
117413.0			GCA_000837125.1
116076.0	104848.0		GCA_000837145.1
7576.0	7576.0		GCA_000837165.1
45701.0	45701.0		GCA_000837245.1
11394.0	11394.0		GCA_000837265.1
2931.0			GCA_000837285.2
3925.0	3925.0		GCA_000837305.1							4845.0
1849.0	882.0		GCA_000837325.1
7515.0			GCA_000837345.1
32311.0	32311.0		GCA_000837365.1							354.0
39975.0			GCA_000837405.1							90.0
3957.0			GCA_000837505.2
2474.0	2474.0		GCA_000837545.1
3933.0	3933.0		GCA_000837605.1
115357.0	115492.0		GCA_000837685.1							1221.0														32.0																1291.0	1060.0
4015.0			GCA_000837705.1
1632.0	1632.0		GCA_000837765.1																																					33.0
32924.0			GCA_000837745.1
4594.0			GCA_000837865.1																		23.0																				344.0
89039.0	88892.0		GCA_000838005.1
11404.0	11434.0		GCA_000838045.1
34803.0	15174.0		GCA_000838065.1
2465.0	2465.0		GCA_000838085.1
193623.0	14205.0		GCA_000838105.1							719.0											29.0
5439.0	5688.0		GCA_000838185.1																		29.0			972.0										182.0
4175.0	4175.0		GCA_000838365.1
3937.0			GCA_000838385.1
3937.0	3618.0		GCA_000838405.1
4438.0	4444.0		GCA_000838465.1	4271.0										130.0														2.0											2080.0		118.0
6790.0	6790.0		GCA_000838505.1
207092.0	207092.0		GCA_000838565.1																					14202.0
4074.0			GCA_000838645.1	4165.0						84.0														290.0													22.0				321.0				4165.0
6723.0	6723.0		GCA_000838705.1							51.0																								32.0
28965.0	28806.0		GCA_000838765.1
4881.0			GCA_000838785.1
33062.0	33062.0		GCA_000838885.1
33938.0	33938.0		GCA_000838905.1							196.0				81.0							60.0											37.0		237.0													427.0
2474.0	2474.0		GCA_000838925.1
39010.0			GCA_000839005.1							3646.0				14.0
8696.0	8696.0		GCA_000839025.1							1896.0	1896.0
			GCA_000839085.1	233.0					275.0
178854.0			GCA_000839105.1
34357.0	34357.0		GCA_000839125.1																																												202.0
31009.0	5527.0		GCA_000839145.1							21.0
206366.0	206366.0		GCA_000839185.1
3937.0	3937.0		GCA_000839225.1
3967.0	3967.0		GCA_000839245.1
2466.0	2466.0		GCA_000839265.1
			GCA_000839285.1																																		3.0
112108.0	120238.0		GCA_000839325.1							97114.0										39555.0
7110.0	7110.0		GCA_000839345.1
6632.0	6632.0		GCA_000839365.1
4677.0			GCA_000839405.1	2430.0																							1002.0												2430.0
94665.0			GCA_000839425.1	235.0						2835.0													235.0
32964.0	32964.0		GCA_000839445.1
3055.0	3275.0		GCA_000839505.1							786.0
42153.0	42153.0		GCA_000839625.1							19.0														56.0						6.0	6.0	104.0								313.0
4083.0	4083.0		GCA_000839685.1											888.0
747.0			GCA_000839705.1
144381.0	144381.0		GCA_000839805.1
			GCA_000839825.1							6566.0																	865.0
120478.0	4897.0		GCA_000839865.1	1653.0										4903.0																				30.0					1653.0
123611.0			GCA_000839885.1											8947.0
34090.0	14841.0		GCA_000839905.1	15.0		15.0				10.0																																					23.0
70816.0	71245.0		GCA_000839925.2	429.0		361.0				12.0								423.0						29.0			612.0
2401.0			GCA_000839945.1
140921.0	140921.0		GCA_000839965.1
3928.0	3929.0		GCA_000840005.1							1.0
2022.0			GCA_000840065.1
2471.0	2471.0		GCA_000840145.1																		151.0
2465.0	2465.0		GCA_000840185.1																		166.0
2436.0	2436.0		GCA_000840325.1	4890.0																																			4890.0
30436.0	1080.0		GCA_000840345.1
6521.0			GCA_000840385.1
9355.0			GCA_000840405.1
2462.0	2462.0		GCA_000840425.1
2465.0	2465.0		GCA_000840445.1
3061.0	3061.0		GCA_000840485.1							4830.0
3937.0	3937.0		GCA_000840505.1
1527.0	3493.0		GCA_000840525.1	2749.0																	344.0																		2749.0
70507.0	70579.0		GCA_000840565.1	72.0		72.0
66853.0	66853.0		GCA_000840585.1
154377.0	154516.0		GCA_000840705.1							3.0
54185.0	54185.0		GCA_000840725.1							24.0
41688.0	41688.0		GCA_000840805.1	297.0		297.0																												458.0													101.0
3937.0	3937.0		GCA_000840905.1
2474.0	2474.0		GCA_000840925.1
4151.0	4151.0		GCA_000840985.1
82447.0	3270.0		GCA_000841005.1
2465.0	2465.0		GCA_000841085.1							167.0
4299.0	4299.0		GCA_000841125.1
36849.0	36849.0		GCA_000841165.1
4157.0	4157.0		GCA_000841205.1
2290.0	2290.0		GCA_000841285.1																		141.0
3937.0	3937.0		GCA_000841325.1																		306.0
53595.0	53674.0		GCA_000841365.1	79.0		79.0
28630.0	26902.0		GCA_000841405.1
4549.0			GCA_000841425.1																																						1087.0
92071.0	94786.0		GCA_000841485.1											2528.0																				2760.0						272.0
99553.0		495.0	GCA_000841505.1																															23.0
32248.0	38669.0		GCA_000841565.1	6742.0																																			6742.0
34828.0	34857.0		GCA_000841665.1							1323.0										462.0	77.0													322.0						481.0							61.0
325212.0	325212.0		GCA_000841685.1
2474.0	2474.0		GCA_000841705.1
3859.0	3859.0		GCA_000841785.1
3928.0	3928.0		GCA_000841845.1							362.0
52801.0			GCA_000841885.1
157815.0	157815.0		GCA_000841925.1											2031.0
6803.0	6803.0		GCA_000841945.1
4559.0	4559.0		GCA_000841965.1
2469.0	2469.0		GCA_000842045.1
2466.0	2466.0		GCA_000842105.1
2534.0	2534.0		GCA_000842125.1
2472.0	2472.0		GCA_000842145.1																																					27.0
34842.0	29832.0		GCA_000842165.1																	433.0														693.0						661.0							148.0
14543.0	14543.0		GCA_000842265.1																					286.0
948.0	948.0		GCA_000842325.1
140723.0	142717.0	76.0	GCA_000842365.1	2070.0		2070.0
116183.0	113969.0		GCA_000842385.1
1167.0			GCA_000842465.1
35295.0	35295.0		GCA_000842485.1																																		15.0
2471.0	2471.0		GCA_000842525.1
35704.0	35704.0		GCA_000842565.1	299.0		299.0
15568.0			GCA_000842585.1
2471.0	2471.0		GCA_000842665.1
54084.0	54676.0		GCA_000842685.1
2471.0	2471.0		GCA_000842785.1
5318.0			GCA_000842845.1
28338.0	28338.0		GCA_000842865.1																					56.0										113.0													72.0
4269.0	1725.0		GCA_000842925.1
3934.0	3182.0		GCA_000842985.1
36677.0	36886.0		GCA_000843085.1	233.0		233.0
34003.0	34003.0		GCA_000843105.1
39849.0	39849.0		GCA_000843145.1
2252.0	2252.0		GCA_000843205.1							283.0
29313.0			GCA_000843225.1							3531.0
217285.0	217285.0		GCA_000843245.1	1889.0		1889.0				75.0
42156.0			GCA_000843265.1											277.0
6099.0	6099.0		GCA_000843365.1
2459.0	2459.0		GCA_000843385.1
28089.0	1278.0		GCA_000843405.1							19.0																											19.0
34650.0	34650.0		GCA_000843425.1	73.0		73.0
15633.0			GCA_000843445.1							266.0				77.0
2569.0			GCA_000843505.1
3928.0	3928.0		GCA_000843525.1
40455.0	40455.0		GCA_000843545.1
4112.0	4112.0		GCA_000843565.1
39305.0	39305.0		GCA_000843605.1
72765.0	33384.0		GCA_000843625.1											3669.0						453.0
37176.0			GCA_000843665.1							9.0
193475.0	195557.0		GCA_000843725.1							586.0				594.0										5983.0
104857.0			GCA_000843745.1											1120.0
2468.0	2468.0		GCA_000843765.1
220628.0	228594.0	510.0	GCA_000843785.1	2337.0		2337.0
			GCA_000843845.1																																					33.0
			GCA_000843865.1											36.0
2070.0	1776.0		GCA_000843885.1							9.0										18.0	55.0			32.0
1654.0	1654.0		GCA_000843965.1																																					38.0
113070.0	122239.0		GCA_000843985.2							149334.0				35106.0										4633.0
127089.0			GCA_000844045.1
19420.0			GCA_000844065.1
3870.0	3870.0		GCA_000844085.1
115977.0	115977.0		GCA_000844105.1
40434.0	1293.0		GCA_000844125.1							85.0										30.0																				64.0
8918.0	468.0		GCA_000844185.1
30633.0			GCA_000844245.1	1981.0																																			3340.0
6385.0			GCA_000844305.1
357.0	357.0		GCA_000844325.1
4335.0	4335.0		GCA_000844365.1
7211.0			GCA_000844385.1
131554.0	180972.0	3377.0	GCA_000844405.1	97218.0		656.0								27531.0													4361.0												2179.0		45976.0
16462.0	1032.0		GCA_000844445.1
948.0	948.0		GCA_000844465.1
14115.0	14115.0		GCA_000844505.1							7.0
105879.0			GCA_000844645.1							271.0				2227.0			2942.0
3858.0	4918.0		GCA_000844665.1																																					256.0
2988.0			GCA_000844705.1
357.0	357.0		GCA_000844765.1
357.0	357.0		GCA_000844785.1
4221.0	4221.0		GCA_000844805.1																					285.0
36752.0			GCA_000844825.1	6698.0																														24.0					6698.0								2.0
125505.0			GCA_000844845.1
44918.0	44918.0		GCA_000844905.1
2468.0	2468.0		GCA_000844985.1
25950.0			GCA_000845065.1																					4052.0
28067.0	34928.0		GCA_000845085.1	26773.0					318.0					204.0											12.0												30.0		26773.0		27197.0				34829.0
35034.0	17046.0		GCA_000845105.1							9.0
4172.0	4172.0		GCA_000845125.1
2471.0	2471.0		GCA_000845145.1
6855.0	6855.0		GCA_000845185.1
187802.0	209686.0		GCA_000845245.1	23824.0						228502.0				1297.0		14085.0					1091.0			7145.0													1.0		34833.0		4543.0		355.0
3934.0	3934.0		GCA_000845265.1
357.0	357.0		GCA_000845285.1
3263.0	984.0		GCA_000845305.1																	24.0
4973.0	4973.0		GCA_000845325.1
5661.0			GCA_000845345.1
7161.0			GCA_000845365.1							674.0
38942.0	38942.0		GCA_000845385.1
44197.0	44197.0		GCA_000845445.1
98817.0	4495.0		GCA_000845465.1	4215.0																																					193.0
6645.0	6645.0		GCA_000845485.1							1271.0
14160.0	14542.0		GCA_000845545.1	14662.0					121.0																														14542.0
357.0	357.0		GCA_000845625.1
4086.0			GCA_000845645.1
127030.0			GCA_000845705.1
7255.0			GCA_000845725.1
2469.0			GCA_000845745.1
37683.0	38377.0		GCA_000845765.1	555.0					555.0	33.0											145.0											300.0		380.0						18.0							290.0
35021.0	35104.0	1161.0	GCA_000845865.1	151.0		151.0				675.0	1249.0										96.0											141.0		225.0													178.0
6976.0			GCA_000845905.1							318.0																								1014.0
28183.0	28183.0		GCA_000845925.1																					322.0
29497.0	5955.0		GCA_000845945.1	100.0																				53.0																					100.0
3928.0	3928.0		GCA_000846245.1
9457.0			GCA_000846325.1	8711.0						320.0				390.0							724.0																37.0								8711.0		55.0
124329.0	129186.0		GCA_000846345.1							145597.0										3787.0	60.0			20555.0
8028.0	8028.0		GCA_000846425.1	8805.0																																		138.0	8805.0
4095.0			GCA_000846525.1
47253.0	47469.0		GCA_000846545.1	216.0		216.0
47731.0	48036.0		GCA_000846725.1							72.0																																					358.0
37494.0	36804.0		GCA_000846745.1
27977.0			GCA_000846825.1																															197.0
			GCA_000846845.1																																					9.0
18492.0			GCA_000846885.1
125042.0	125042.0		GCA_000846905.1
4731.0			GCA_000846945.1
6682.0	684.0		GCA_000847025.1							582.0					192.0																																35.0
313797.0	314602.0	83.0	GCA_000847045.1	826.0		755.0						83.0
3377.0	3377.0		GCA_000847125.1
39533.0			GCA_000847145.1
138289.0	138289.0		GCA_000847185.1												1109.0
3196.0			GCA_000847365.1							46.0				38.0
6094.0			GCA_000847385.1
5859.0	5859.0		GCA_000847445.1							16.0																												96.0
3246.0			GCA_000847485.1																						10.0
6696.0			GCA_000847505.1	8436.0					8436.0				18.0	494.0													1526.0										1.0				6624.0				8436.0
7323.0			GCA_000847525.1																													245.0					1.0
8695.0	8695.0		GCA_000847565.2	5136.0																																			6430.0		1294.0
9105.0			GCA_000847585.1											190.0
8577.0	8577.0		GCA_000847625.1
4599.0			GCA_000847665.1
6408.0			GCA_000847685.1																																		17.0
8081.0			GCA_000847705.1
3549.0			GCA_000847725.1	4421.0																																		81.0	4421.0
			GCA_000847785.1							302.0				297.0
4336.0			GCA_000847805.1
5370.0	7174.0		GCA_000847845.1																								694.0
114897.0	115689.0		GCA_000847945.1	815.0						34467.0										196.0																			815.0		16202.0
7648.0			GCA_000847985.1							3.0
3931.0	3931.0		GCA_000848005.1
282418.0			GCA_000848085.2
			GCA_000848145.1																																		1.0
7784.0	7142.0		GCA_000848165.1
12552.0	13402.0		GCA_000848205.1	13706.0					160.0	13720.0																													13546.0
7547.0			GCA_000848245.1
2946.0	5002.0		GCA_000848265.1	5002.0																																		77.0	5002.0
7214.0			GCA_000848285.1
5008.0			GCA_000848325.1														13.0																				21.0			135.0
3730.0			GCA_000848365.1
4840.0			GCA_000848425.1
5190.0			GCA_000848445.1
7553.0	7553.0		GCA_000848465.1
9998.0	9127.0		GCA_000848485.1							3544.0																	3520.0
14516.0	18073.0		GCA_000848505.1	18069.0						158.0																												55.0	18069.0
4853.0	4853.0		GCA_000848565.1
14457.0	15937.0		GCA_000848585.1
8167.0	1074.0		GCA_000848665.1
14432.0	15476.0		GCA_000848705.1	15473.0																																			15473.0								72.0
6870.0			GCA_000848745.1							3.0
2088.0			GCA_000848765.1
34928.0	35216.0	225.0	GCA_000848825.1																													64.0															237.0
39606.0	5591.0		GCA_000848885.1							35.0										83.0	83.0													442.0													367.0
4467.0	1833.0		GCA_000848925.1	288.0										512.0																									288.0
6042.0			GCA_000848985.1												144.0																			87.0
1272.0			GCA_000849005.1											42.0													714.0
8405.0	8405.0		GCA_000849025.1	504.0						2270.0				512.0													258.0
6199.0			GCA_000849065.1							20.0																											7.0
8454.0			GCA_000849085.1
7142.0	2027.0		GCA_000849105.1																																			282.0		101.0
11366.0			GCA_000849145.1																																										12712.0
8436.0			GCA_000849165.1	9256.0						294.0				166.0	243.0																								9256.0
591.0			GCA_000849185.1																																		1.0
6188.0			GCA_000849225.1																						8.0
13519.0	14716.0		GCA_000849305.1	14922.0					206.0																														14716.0
6182.0			GCA_000849345.1
6267.0			GCA_000849365.1
9360.0			GCA_000849385.1
8961.0			GCA_000849405.1
5995.0			GCA_000849485.1
7299.0			GCA_000849545.1							119.0																												157.0
6671.0			GCA_000849585.1	23.0		23.0																															16.0
38461.0	10901.0		GCA_000849645.1																															241.0													182.0
161056.0			GCA_000849685.1							1599.0
37982.0	2448.0		GCA_000849705.1														67.0			72.0										80.0	77.0																254.0
1653.0	1653.0		GCA_000849785.1																	179.0	9.0											8.0								32.0
			GCA_000849805.1	615.0					615.0
43372.0	43372.0		GCA_000849825.2
11721.0			GCA_000849925.1
6925.0			GCA_000849965.1											138.0													563.0
8625.0			GCA_000850125.1
3882.0			GCA_000850225.1
11030.0	8852.0		GCA_000850265.1																																			76.0
10851.0	10861.0		GCA_000850325.1
6936.0			GCA_000850385.1
11166.0			GCA_000850405.1
11690.0			GCA_000850425.1							4.0
552.0			GCA_000850485.1							6.0
			GCA_000850525.1							179.0				18.0																							3.0
13706.0			GCA_000850585.1
4709.0			GCA_000850645.1
6742.0	2830.0		GCA_000850685.1
23280.0			GCA_000850725.1
7959.0			GCA_000850745.1
7351.0			GCA_000850785.1																																			510.0
3327.0			GCA_000850825.1							412.0															4.0													20.0
8991.0	7536.0		GCA_000850905.1
2157.0			GCA_000850925.1																																		12.0
7065.0			GCA_000851045.1																																			187.0
11655.0			GCA_000851125.1
13112.0	13112.0		GCA_000851145.1	1820.0																																					1160.0
10074.0			GCA_000851165.1																																			96.0
657.0			GCA_000851265.1
			GCA_000851325.1							301.0																														34.0
2949.0			GCA_000851345.1
6987.0	7316.0		GCA_000851365.1
5463.0			GCA_000851465.1
2394.0			GCA_000851505.1
2802.0			GCA_000851545.1
6795.0			GCA_000851565.1
3966.0			GCA_000851645.1																																			104.0
6093.0	2994.0		GCA_000851665.1							714.0
18951.0			GCA_000851685.1
10143.0			GCA_000851705.1							41.0				39.0
15269.0	3800.0		GCA_000851805.1																																			1271.0
16000.0			GCA_000851885.1																																			158.0
6621.0			GCA_000851925.1																								6.0
10190.0			GCA_000851945.1							3.0																												915.0
7164.0			GCA_000851985.1							117.0																												504.0
4823.0			GCA_000852005.1
6384.0	8604.0		GCA_000852025.1	8604.0																																			8604.0
6873.0	6873.0		GCA_000852045.1
26781.0			GCA_000852065.1
			GCA_000852105.1																																					36.0
10566.0			GCA_000852125.1
6590.0	2052.0		GCA_000852205.1																																					18.0
4291.0	2271.0		GCA_000852245.1																																			287.0
6162.0			GCA_000852265.1
11235.0			GCA_000852325.1
2430.0			GCA_000852365.1
2352.0	2599.0		GCA_000852385.1
14053.0	15232.0		GCA_000852405.1	15232.0						79.0																													15232.0
5819.0	5819.0		GCA_000852485.1
5316.0			GCA_000852565.1
14973.0	18131.0		GCA_000852685.1							21.0
14415.0	16529.0		GCA_000852705.1	16529.0						125.0																													16529.0
4565.0			GCA_000852765.1							7.0																												103.0		93.0
			GCA_000852785.1							284.0
4792.0			GCA_000852805.1										24.0																								22.0			242.0
28311.0			GCA_000852925.1
24318.0			GCA_000852965.1
1089.0			GCA_000852985.1
4245.0			GCA_000853025.1
3736.0			GCA_000853045.1
6969.0	1500.0		GCA_000853065.1							295.0																								18.0			1.0	89.0
2805.0	2805.0		GCA_000853105.1
3936.0			GCA_000853125.1
8004.0			GCA_000853145.1
3666.0			GCA_000853165.1
2826.0			GCA_000853185.1
16052.0	16052.0		GCA_000853225.1	9213.0					9213.0																													179.0
5457.0	2735.0		GCA_000853245.1
27894.0	750.0		GCA_000853265.1
10833.0	10833.0		GCA_000853325.1
5199.0			GCA_000853365.1	7.0					7.0
8469.0			GCA_000853385.1							222.0																												608.0
6935.0			GCA_000853405.1							609.0																	377.0
6473.0	6473.0		GCA_000853425.1							6.0
14726.0			GCA_000853445.1
8586.0	8586.0		GCA_000853465.1
26537.0	6261.0		GCA_000853505.1
4901.0	4901.0		GCA_000853525.3
3605.0	3605.0		GCA_000853545.1																																			16.0
3654.0	3654.0		GCA_000853565.1
4137.0	1749.0		GCA_000853605.1
6671.0	7550.0		GCA_000853665.1	8419.0																																		94.0	8419.0
7392.0			GCA_000853805.1																																			808.0
	105.0		GCA_000853945.1	104.0					104.0	4.0
3616.0	3616.0		GCA_000853965.1	1614.0					1614.0																													39.0
9192.0			GCA_000854025.1																																			149.0
14499.0	18664.0		GCA_000854085.1	18664.0						312.0																													18664.0
7154.0	7154.0		GCA_000854185.1																																			77.0
10131.0			GCA_000854245.1	915.0																																			915.0
8001.0	6288.0		GCA_000854285.1	5951.0																																			5951.0
4749.0			GCA_000854405.1
18456.0			GCA_000854445.2																						8.0
5533.0			GCA_000854505.1
3646.0			GCA_000854705.1																																			69.0
14032.0	15102.0		GCA_000854805.1	15102.0						265.0																													15102.0
5612.0			GCA_000854825.1
8752.0			GCA_000854905.1																																			62.0
9153.0			GCA_000855025.1
9866.0			GCA_000855145.1																																			567.0
6336.0			GCA_000855165.1							6.0																														43.0
6719.0			GCA_000855185.1																																			81.0
10611.0			GCA_000855265.1
8964.0			GCA_000855305.1
			GCA_000855365.1							33.0
8067.0	6392.0		GCA_000855425.1	9392.0																																		81.0	9392.0
1026.0			GCA_000855465.1							8.0																											1.0
10245.0			GCA_000855505.1
5718.0			GCA_000855525.1																															1.0
14474.0	18305.0		GCA_000855585.1	18305.0						441.0																												1505.0	18305.0
1260.0			GCA_000855605.1																					36.0																50.0
14465.0	14465.0		GCA_000855625.1											114.0																				106.0
11148.0	6456.0		GCA_000855645.1
9023.0			GCA_000855725.1	4000.0					3511.0	753.0				888.0																									489.0
11154.0			GCA_000855785.1
11166.0			GCA_000855805.1
10098.0			GCA_000855825.1							134.0
14240.0			GCA_000855865.1
7029.0			GCA_000855945.1
3364.0			GCA_000855965.1
11694.0			GCA_000855985.1
9111.0	8589.0		GCA_000856005.1
10137.0	3217.0		GCA_000856045.1
10221.0			GCA_000856105.1
18810.0	16148.0		GCA_000856125.1																																			35.0
17619.0			GCA_000856145.1
2925.0			GCA_000856185.1
7266.0			GCA_000856225.1
2991.0			GCA_000856245.1
			GCA_000856285.1							256.0
	11760.0		GCA_000856485.1	11760.0																																			11760.0
5509.0			GCA_000856525.1
588.0			GCA_000856565.1							41.0
10209.0	10209.0		GCA_000856585.1
9654.0			GCA_000856625.1																																			132.0
14133.0			GCA_000856645.1																															201.0
12373.0	12373.0		GCA_000856665.2																																						228.0
5475.0			GCA_000856725.1																																		66.0
5913.0			GCA_000856745.1							6128.0
4290.0	4290.0		GCA_000856765.1
3624.0	864.0		GCA_000856785.1
9216.0			GCA_000856865.1																																			173.0
29479.0			GCA_000856885.1																					396.0
3977.0			GCA_000856925.1	1467.0					337.0																														1467.0
6197.0			GCA_000856965.1																																			86.0
31877.0			GCA_000857085.1	158.0					158.0	201.0														274.0
6480.0			GCA_000857105.1
9654.0			GCA_000857165.1																																			564.0
6814.0	6814.0		GCA_000857185.1
14640.0	18867.0		GCA_000857325.2	18867.0						124.0																													18867.0
2471.0	2471.0		GCA_000857345.1
2474.0	2474.0		GCA_000857385.1
7744.0	8966.0		GCA_000857425.1	8966.0																														112.0					10479.0
2465.0	2465.0		GCA_000857485.1
182616.0	182828.0		GCA_000857445.1	2077.0		1879.0			198.0																																213.0
6433.0	6433.0		GCA_000857505.1
8275.0	7370.0		GCA_000857525.1
2725.0	2725.0		GCA_000857545.1																																						1943.0
13691.0	14588.0		GCA_000857565.1	14588.0																																		42.0	14588.0
50350.0			GCA_000857585.1
37063.0			GCA_000857625.1
39124.0			GCA_000857685.1
7362.0	6604.0		GCA_000857765.1
6711.0			GCA_000857805.1
6845.0			GCA_000857825.1							6.0																														43.0
30938.0			GCA_000857925.1
142309.0	87378.0		GCA_000857945.1
10269.0	10269.0		GCA_000857965.1							51.0
6776.0			GCA_000858025.1							29.0																	1100.0
10251.0			GCA_000858045.1
354.0			GCA_000858125.1
7082.0	7082.0		GCA_000858225.1
111627.0			GCA_000858285.1							10.0				870.0							528.0																	5.0
19536.0	15016.0		GCA_000858305.1	161.0					161.0																									236.0													305.0
14834.0			GCA_000858345.1																																			181.0
4266.0	3696.0		GCA_000858365.1
38613.0	23886.0		GCA_000858425.1																	828.0														280.0													113.0
150024.0	150024.0		GCA_000858485.1											4268.0	381.0																									74.0
32397.0			GCA_000858545.1
4169.0	4169.0		GCA_000858565.1
16715.0			GCA_000858585.1
38295.0			GCA_000858605.1
32779.0			GCA_000858645.1	321.0					321.0															206.0
10278.0			GCA_000858665.1
7455.0			GCA_000858685.1																																			357.0
29349.0	29349.0		GCA_000858765.1
996.0			GCA_000858845.1
14596.0			GCA_000858905.1																																			645.0
15090.0	9576.0		GCA_000858945.1							1728.0																												121.0
9459.0			GCA_000858985.1																																			90.0
7187.0	7187.0		GCA_000859065.1							31.0																	558.0
3552.0	7082.0		GCA_000859085.1	5205.0						543.0					93.0																								3603.0						5205.0
2561.0	2561.0		GCA_000859185.1
39769.0	10821.0		GCA_000859205.1
3666.0			GCA_000859225.1
40486.0			GCA_000859385.1
32445.0			GCA_000859485.1	314.0					314.0	196.0				544.0										272.0
240407.0	240407.0		GCA_000859585.1	86.0		86.0
6288.0	6288.0		GCA_000859605.1																																			57.0
31187.0			GCA_000859685.1
5695.0			GCA_000859705.1																																			69.0
2635.0	2635.0		GCA_000859785.1
4074.0	3974.0		GCA_000859825.1
2314.0	2314.0		GCA_000859865.1
6133.0			GCA_000859905.1
6747.0			GCA_000859925.1																	137.0
3378.0	3378.0		GCA_000859965.1																								603.0
7130.0	6896.0		GCA_000860005.1	2496.0																							712.0
2226.0			GCA_000860045.1
2474.0	2474.0		GCA_000860065.1
172290.0	172290.0		GCA_000860085.1
8449.0			GCA_000860125.1
2418.0			GCA_000860145.1
2471.0	2471.0		GCA_000860165.1
12080.0			GCA_000860185.1
40075.0			GCA_000860245.1
10185.0			GCA_000860305.1
41749.0			GCA_000860325.1
8586.0			GCA_000860425.1	3543.0																																			3543.0
12243.0	6594.0		GCA_000860465.1							3.0							435.0																				2.0
10248.0			GCA_000860485.1																	232.0				22.0																105.0
6684.0			GCA_000860505.1	7478.0					7478.0																												3.0
9207.0			GCA_000860525.1																																			167.0
8330.0			GCA_000860585.1																						19.0												6.0
15013.0	9225.0		GCA_000860605.1	9225.0																																		107.0			61.0
10422.0			GCA_000860625.1																													180.0
9282.0			GCA_000860645.1																																			145.0
9261.0			GCA_000860685.1
9072.0			GCA_000860705.1
9300.0			GCA_000860725.1
3911.0			GCA_000860745.1																																			92.0
10245.0			GCA_000860805.1												60.0																							130.0
3771.0	708.0		GCA_000860825.3																																			117.0
10734.0	10734.0		GCA_000860925.1
32875.0	32875.0		GCA_000861045.1
7102.0			GCA_000861105.1												60.0
4284.0	4284.0		GCA_000861145.1	4410.0																134.0				464.0															4410.0
6630.0			GCA_000861165.1																						71.0
6912.0			GCA_000861185.1	8101.0						6909.0																																			8101.0
			GCA_000861225.1	9689.0					9689.0
11967.0			GCA_000861245.1											30.0
6540.0			GCA_000861265.1
7369.0			GCA_000861285.1
357.0	357.0		GCA_000861305.1
9165.0			GCA_000861345.1	9494.0																																			9494.0
9201.0			GCA_000861385.1																																			169.0
6201.0			GCA_000861425.1
5904.0			GCA_000861365.1
10332.0			GCA_000861445.1
9159.0			GCA_000861465.1																																			148.0
6594.0			GCA_000861565.1
9180.0			GCA_000861585.1																																			161.0
9243.0			GCA_000861645.1																																			138.0
9198.0			GCA_000861725.1																																			213.0
11112.0	11299.0		GCA_000861765.1							135.0															2.0
4632.0	4632.0		GCA_000861805.1
9036.0			GCA_000861845.1											613.0
6648.0			GCA_000861865.1	4295.0
7083.0	7087.0		GCA_000861945.1														48.0							25.0
3272.0			GCA_000861965.1	1975.0						311.0			18.0																										1975.0
156014.0	156017.0		GCA_000861985.1
8622.0			GCA_000862005.1
10734.0			GCA_000862025.1
11250.0	11439.0		GCA_000862105.1	11444.0						38.0																												44.0	11444.0
10299.0			GCA_000862145.1							43.0					276.0
1782.0			GCA_000862205.1							522.0																	348.0
10026.0			GCA_000862225.1																																			103.0
6495.0			GCA_000862245.1
18508.0			GCA_000862265.1							2.0																												107.0
16380.0			GCA_000862325.1							8419.0
8595.0			GCA_000862405.1
9201.0			GCA_000862465.1
30316.0	8499.0		GCA_000862505.1																																			210.0
7968.0			GCA_000862525.1							2.0										1057.0																		253.0
11751.0	11745.0		GCA_000862545.1																																			27.0
6358.0	6358.0		GCA_000862625.1
159292.0	160494.0		GCA_000862645.1	1202.0		1202.0														697.0
6646.0	6646.0		GCA_000862685.1
13764.0	14888.0		GCA_000862725.1
15060.0			GCA_000862745.1							72.0																												189.0
357.0	357.0		GCA_000862785.1
6622.0	6622.0		GCA_000862805.1
7045.0	7045.0		GCA_000862825.1
6599.0	6599.0		GCA_000862885.1
8610.0	3057.0		GCA_000862925.1
9084.0			GCA_000862945.1																																					113.0
9543.0			GCA_000863025.1
11154.0	11154.0		GCA_000863045.1
4008.0			GCA_000863105.1
10245.0			GCA_000863125.1
9171.0			GCA_000863145.1																																			190.0
10482.0	10479.0		GCA_000863185.1																																			117.0
6405.0			GCA_000863245.1
10116.0			GCA_000863285.1
6969.0			GCA_000863325.1							1020.0
8372.0	8372.0		GCA_000863345.1
10251.0			GCA_000863365.1
6507.0			GCA_000863405.1
9198.0			GCA_000863445.1																																			183.0
7746.0			GCA_000863545.1																																			483.0
6905.0	7559.0		GCA_000863585.1																																			176.0
14973.0	18143.0		GCA_000863625.1							83.0
9198.0			GCA_000863645.1																																			172.0
6643.0	6643.0		GCA_000863665.1
6988.0	6988.0		GCA_000863685.1
1494.0			GCA_000863705.1
134241.0	134247.0		GCA_000863745.1
27594.0			GCA_000863765.1																																			41.0
7074.0			GCA_000863785.1							1130.0
948.0	948.0		GCA_000863825.1
6915.0	6915.0		GCA_000863845.1
4772.0			GCA_000863865.1																																		2.0
6919.0	6919.0		GCA_000863945.2
6572.0	6572.0		GCA_000863965.1
6496.0	6496.0		GCA_000863985.1	3.0					3.0	12.0				140.0																				30.0
29805.0			GCA_000864025.1
1653.0	1653.0		GCA_000864045.1																	176.0																				32.0
15465.0	15309.0		GCA_000864085.1
13139.0	13139.0		GCA_000864105.1
33667.0	33667.0		GCA_000864165.1
4191.0	4191.0		GCA_000864265.1
6743.0	6743.0		GCA_000864305.1
948.0	948.0		GCA_000864325.1
18819.0			GCA_000864365.1
2465.0	2465.0		GCA_000864425.1
2468.0	2468.0		GCA_000864465.1
2910.0	2910.0		GCA_000864565.1
13756.0			GCA_000864585.1														37.0			18.0				1050.0									28.0							128.0
4693.0			GCA_000864605.1
41191.0	8241.0		GCA_000864625.1
2535.0	2535.0		GCA_000864705.1
6562.0	6562.0		GCA_000864725.1
948.0	948.0		GCA_000864785.1
29036.0			GCA_000864885.1
6706.0	6706.0		GCA_000864905.1
2880.0			GCA_000864985.2
4194.0			GCA_000864965.1	2155.0					2155.0
2466.0	2466.0		GCA_000865045.1
10164.0			GCA_000865065.1
5103.0			GCA_000865105.1
4614.0			GCA_000865185.1							831.0
154363.0	154363.0		GCA_000865225.1								5289.0			808.0
41465.0	41465.0		GCA_000865245.1
357.0	357.0		GCA_000865285.1
13042.0			GCA_000865325.1
117934.0	120298.0		GCA_000865345.1							1230.0				34158.0
41643.0			GCA_000865365.1
3711.0			GCA_000865385.1	1607.0					1607.0																													122.0
357.0	357.0		GCA_000865445.1
12400.0	12816.0		GCA_000865625.1	12816.0																																			12816.0
4810.0	4810.0		GCA_000865685.1
13088.0			GCA_000865725.1																									1.0
2419.0	2419.0		GCA_000865765.1
368608.0	369046.0		GCA_000865825.1	531.0		398.0			153.0	69312.0				11164.0	10311.0																										171.0
57703.0			GCA_000865845.1
4080.0	4080.0		GCA_000865985.1
14110.0	15216.0		GCA_000866025.1	15216.0						91.0																													15216.0
40895.0	40895.0		GCA_000866045.1
21609.0			GCA_000866085.1
2481.0	2481.0		GCA_000866145.1
36565.0	36565.0		GCA_000866205.1							68.0																																					164.0
10146.0	6963.0		GCA_000866245.1
5060.0	5060.0		GCA_000866265.1
10134.0	10134.0		GCA_000866285.1
4977.0			GCA_000866305.1
6624.0	6624.0		GCA_000866385.1
3748.0	3748.0		GCA_000866405.1
7176.0	7176.0		GCA_000866505.1														28.0															36.0
5468.0	5468.0		GCA_000866565.1
2465.0	2465.0		GCA_000866585.1
6770.0			GCA_000866665.1
34399.0	34399.0		GCA_000866745.1
4814.0			GCA_000866765.1
10293.0			GCA_000866785.1
2472.0	2472.0		GCA_000866845.1
103159.0	14353.0		GCA_000866865.1							3.0										6089.0				387.0
13719.0			GCA_000866885.1	13952.0					13952.0
270.0	270.0		GCA_000866905.1
40684.0			GCA_000866925.1
9663.0			GCA_000866965.1
18699.0			GCA_000867005.1
10290.0			GCA_000867145.1
3934.0	2281.0		GCA_000867165.1
4386.0	5130.0		GCA_000867225.1	3355.0						7604.0																													3446.0
6924.0			GCA_000867285.1
11694.0			GCA_000867325.1																																			369.0
7044.0			GCA_000867365.1																													84.0
[truncated: 99,608 more rows]
[truncated: 63 more columns]
