# Supplementary material for: Quadrupia provides a comprehensive catalog of G-quadruplexes across genomes from the tree of life
Source: Genome Res. 2025 Nov;35(11):2578–600. doi: 10.1101/gr.279790.124 (PMC12581993; doi:10.1101/gr.279790.124)
Supplement: Supplement 2 [file Supplemental_code.zip › Quadrupia/results/regex_combined_dist_data.csv]

Accession	Genome Size	GC Percentage	Taxa	Kingdom	Phylum	Domain	G4s in Genes	G4s in Exons	G4s in CDS	Total G4 Length	G4 Count	Genes	Exons	CDS	G4 Density per Mb: Genome	G4 Density per Mb: Gene	G4 Density per Mb: Exon	G4 Density per Mb: CDS
GCA_027936175.1	156905	75.0	viral	Virus	Peploviricota	Virus	4430.0	92.0	3289.0	10350	388	125888.0	1303.0	119015.0	65963.48108728211	35190.010167768174	70606.29316960859	27635.172037138178
GCF_018580865.1	157321	75.0	viral	Virus	Peploviricota	Virus	4547.0	72.0	3223.0	10289	382	127296.0	1304.0	119015.0	65401.31323853776	35719.89693313222	55214.72392638037	27080.620089904634
GCA_027936245.1	156131	74.0	viral	Virus	Peploviricota	Virus	3933.0	106.0	3004.0	10093	367	125901.0	1508.0	119240.0	64644.433200325366	31238.83050968618	70291.77718832891	25192.88829251929
GCF_018580855.1	157447	75.5	viral	Virus	Peploviricota	Virus	4166.0	134.0	2979.0	9759	353	126920.0	1457.0	118301.0	61982.762453397016	32823.82603214623	91969.80096087852	25181.528473977396
GCA_027936375.1	155404	74.0	viral	Virus	Peploviricota	Virus	3832.0	131.0	2923.0	9375	340	125756.0	1402.0	119144.0	60326.632519111474	30471.707115366265	93437.9457917261	24533.33780970926
GCA_027936285.1	155777	74.0	viral	Virus	Peploviricota	Virus	4000.0	79.0	3035.0	9392	339	126257.0	1508.0	119285.0	60291.31386533314	31681.411723706406	52387.26790450928	25443.26612734208
GCA_027936355.1	155462	74.0	viral	Virus	Peploviricota	Virus	4034.0	106.0	3065.0	9314	340	126028.0	1508.0	119288.0	59911.74692207742	32008.759958104543	70291.77718832891	25694.11843605392
GCA_027936295.1	155609	74.0	viral	Virus	Peploviricota	Virus	3958.0	79.0	3066.0	9296	334	126066.0	1508.0	119315.0	59739.475223155474	31396.25275649263	52387.26790450928	25696.685244939865
GCA_027936305.1	155583	74.0	viral	Virus	Peploviricota	Virus	3927.0	79.0	3035.0	9278	334	126084.0	1508.0	119288.0	59633.76461438589	31145.902731512328	52387.26790450928	25442.62624907786
GCA_027936405.1	155180	74.0	viral	Virus	Peploviricota	Virus	3864.0	106.0	2882.0	9225	338	126044.0	1509.0	119123.0	59447.09369764145	30655.961410301163	70245.19549370444	24193.48068802834
GCA_027936315.1	155528	74.0	viral	Virus	Peploviricota	Virus	3802.0	114.0	2875.0	9189	337	125941.0	1535.0	119207.0	59082.608919294275	30188.73917151682	74267.1009771987	24117.711208234417
GCA_027936445.1	155141	74.0	viral	Virus	Peploviricota	Virus	4079.0	126.0	3131.0	9157	334	125877.0	1509.0	119225.0	59023.726803359525	32404.648982737115	83499.00596421471	26261.270706647094
GCA_027936435.1	155143	74.0	viral	Virus	Peploviricota	Virus	3868.0	79.0	2970.0	9139	331	126096.0	1508.0	119384.0	58906.94391625791	30675.04123842152	52387.26790450928	24877.705555183275
GCA_027936365.1	155425	74.0	viral	Virus	Peploviricota	Virus	2043.0	0.0	1635.0	9127	334	99683.0	67.0	95973.0	58722.856683287755	20494.969051894503	0.0	17036.041386639994
GCA_027936385.1	155323	74.0	viral	Virus	Peploviricota	Virus	3753.0	79.0	2911.0	9105	332	125887.0	1508.0	119210.0	58619.779427386806	29812.450848777076	52387.26790450928	24419.092358023656
GCA_027936395.1	155321	74.0	viral	Virus	Peploviricota	Virus	3820.0	79.0	2884.0	9091	329	125748.0	1508.0	119135.0	58530.39833634859	30378.216750962245	52387.26790450928	24207.831451714443
GCA_027936415.1	155157	73.5	viral	Virus	Peploviricota	Virus	3175.0	65.0	2339.0	9025	322	124606.0	1322.0	118715.0	58166.88902208731	25480.31394956904	49167.927382753405	19702.649201870023
GCA_027936475.1	155021	74.0	viral	Virus	Peploviricota	Virus	3713.0	87.0	2887.0	8931	325	125891.0	1608.0	119144.0	57611.54940298411	29493.768418711425	54104.477611940296	24231.182434700866
GCA_027936465.1	155099	74.0	viral	Virus	Peploviricota	Virus	4034.0	79.0	3190.0	8876	324	126157.0	1508.0	119525.0	57227.96407455883	31976.029867545996	52387.26790450928	26688.977201422298
GCA_900379695.1	155503	70.0	viral	Virus	Peploviricota	Virus	6929.0	1626.0	2971.0	8749	321	139784.0	11451.0	122535.0	56262.58014314836	49569.33554627139	141996.33219806128	24246.13375770188
GCA_027936265.1	155975	70.0	viral	Virus	Peploviricota	Virus	5647.0	1882.0	2865.0	8519	319	138903.0	12247.0	122454.0	54617.72719987178	40654.269526216136	153670.2866008002	23396.540741829584
GCA_027936325.1	155498	70.0	viral	Virus	Peploviricota	Virus	5498.0	139.0	2750.0	8257	299	138615.0	2183.0	118443.0	53100.361419439476	39663.81704721711	63673.843334860285	23217.91916786978
GCA_003052245.1	152261	68.0	viral	Virus	Peploviricota	Virus	3827.0	1959.0	3194.0	7999	290	131019.0	72713.0	121248.0	52534.792231759944	29209.503965073767	26941.53727669055	26342.702560042228
GCA_027937455.1	152222	68.0	viral	Virus	Peploviricota	Virus	6330.0	6089.0	3515.0	7858	285	146285.0	145813.0	127822.0	51621.973170763755	43271.69566257648	41758.965250012	27499.178545164366
GCF_000859985.2	152222	68.0	viral	Virus	Peploviricota	Virus	5670.0	2726.0	3194.0	7858	285	138728.0	34918.0	121089.0	51621.973170763755	40871.345366472524	78068.61790480555	26377.29273509567
GCA_003052145.1	154746	70.0	viral	Virus	Peploviricota	Virus	3767.0	357.0	2962.0	7970	298	124395.0	8733.0	122543.0	51503.754539697315	30282.56762731621	40879.42287873583	24171.10728478983
GCA_027937515.1	152011	68.0	viral	Virus	Peploviricota	Virus	3345.0	373.0	3106.0	7631	278	123140.0	6870.0	120980.0	50200.31445092789	27164.203345785285	54294.03202328967	25673.665068606384
GCA_027936545.1	154126	70.0	viral	Virus	Peploviricota	Virus	4069.0	360.0	3402.0	7563	287	125545.0	8571.0	123393.0	49070.241231200445	32410.68939424111	42002.10010500525	27570.445649266974
GCF_000843825.1	143461	73.5	viral	Virus	Peploviricota	Virus	2876.0	282.0	1427.0	7015	261	119424.0	8355.0	105363.0	48898.30685691582	24082.261521972134	33752.24416517056	13543.653844328655
GCA_027938975.1	143423	73.5	viral	Virus	Peploviricota	Virus	2957.0	912.0	1431.0	6920	254	122693.0	23792.0	105465.0	48248.88616191266	24100.80444687146	38332.21250840619	13568.48243493102
GCA_027936225.1	156387	68.0	viral	Virus	Peploviricota	Virus	4606.0	73.0	2883.0	7427	273	137156.0	1649.0	118281.0	47491.15975113021	33582.198372655956	44269.254093389936	24374.159839703756
GCA_027937035.1	153234	68.0	viral	Virus	Peploviricota	Virus	4887.0	73.0	3101.0	7273	268	136105.0	1809.0	119117.0	47463.356696294555	35906.10190661622	40353.78662244334	26033.227834817866
GCA_027937785.1	151223	68.0	viral	Virus	Peploviricota	Virus	6375.0	2346.0	2977.0	7100	260	148792.0	34692.0	120425.0	46950.53001196907	42845.04543255014	67623.65963334487	24720.78056881877
GCA_027936485.1	155011	68.0	viral	Virus	Peploviricota	Virus	4883.0	73.0	2754.0	7171	258	137544.0	1809.0	116427.0	46261.23307378186	35501.36683533996	40353.78662244334	23654.3069906465
GCA_900230325.1	142922	73.5	viral	Virus	Peploviricota	Virus	3474.0	2853.0	1419.0	6535	238	125295.0	107932.0	105396.0	45724.2411944977	27726.565305878128	26433.309861764814	13463.50905157691
GCA_027937325.1	152599	68.0	viral	Virus	Peploviricota	Virus	4794.0	73.0	3045.0	6948	254	136012.0	1809.0	120470.0	45531.09784467788	35246.889980295855	40353.78662244334	25276.0023242301
GCA_027937645.1	151610	68.0	viral	Virus	Peploviricota	Virus	4638.0	73.0	2987.0	6848	255	135045.0	1809.0	117929.0	45168.52450366071	34344.10751971565	40353.78662244334	25328.799531921748
GCA_027937695.1	151461	68.0	viral	Virus	Peploviricota	Virus	4679.0	73.0	3066.0	6835	253	135649.0	1809.0	121239.0	45127.12843570292	34493.435263068655	40353.78662244334	25288.892188157275
GCA_027939175.1	141818	73.5	viral	Virus	Peploviricota	Virus	1710.0	89.0	1710.0	6378	235	106459.0	2673.0	106362.0	44973.13458094177	16062.521721977475	33295.922184811076	16077.17041800643
GCA_027937485.1	152094	68.0	viral	Virus	Peploviricota	Virus	4681.0	73.0	2856.0	6832	251	136235.0	1809.0	119379.0	44919.589201414914	34359.74602708555	40353.78662244334	23923.805694468876
GCA_027936425.1	155156	68.0	viral	Virus	Peploviricota	Virus	4799.0	73.0	2853.0	6964	254	137514.0	1809.0	119022.0	44883.85882595581	34898.26490393706	40353.78662244334	23970.358421132227
GCA_027937775.1	151249	68.0	viral	Virus	Peploviricota	Virus	4756.0	73.0	3096.0	6734	249	135553.0	1809.0	119646.0	44522.60841393993	35085.907357269854	40353.78662244334	25876.33518880698
GCA_027937225.1	152645	68.0	viral	Virus	Peploviricota	Virus	4043.0	73.0	2742.0	6577	247	134292.0	1809.0	117576.0	43086.90097939664	30106.037589729844	40353.78662244334	23321.085935905285
GCA_027937535.1	151809	68.0	viral	Virus	Peploviricota	Virus	4541.0	74.0	3015.0	6497	240	135672.0	1681.0	119508.0	42797.19911204211	33470.42868093638	44021.415823914336	25228.43659001908
GCA_027937805.1	151140	68.0	viral	Virus	Peploviricota	Virus	4399.0	131.0	3004.0	6467	240	135113.0	2195.0	120960.0	42788.143443165274	32557.932989423665	59681.09339407745	24834.656084656086
GCA_027937875.1	150819	68.0	viral	Virus	Peploviricota	Virus	4308.0	73.0	2940.0	6440	239	134590.0	1809.0	120819.0	42700.19029432631	32008.32156921019	40353.78662244334	24333.92098924838
GCA_027937895.1	150814	68.0	viral	Virus	Peploviricota	Virus	4446.0	73.0	3186.0	6322	236	134840.0	1809.0	121137.0	41919.18522153116	32972.41174725601	40353.78662244334	26300.799920750884
GCA_027937905.1	150722	68.0	viral	Virus	Peploviricota	Virus	4467.0	73.0	2654.0	6286	231	134799.0	1809.0	111083.0	41705.92216133013	33138.22802839784	40353.78662244334	23892.044687305886
GCA_027937685.1	151508	68.0	viral	Virus	Peploviricota	Virus	4115.0	73.0	2918.0	6302	241	134807.0	1809.0	120987.0	41595.16329170737	30525.121099052718	40353.78662244334	24118.293700976137
GCA_027937915.1	150722	68.0	viral	Virus	Peploviricota	Virus	4295.0	73.0	3019.0	6243	233	134715.0	1809.0	120996.0	41420.628707156226	31882.1215157926	40353.78662244334	24951.238057456445
GCA_027937885.1	150817	68.0	viral	Virus	Peploviricota	Virus	4277.0	73.0	2982.0	6202	233	134904.0	1809.0	116853.0	41122.68510844268	31704.026567040266	40353.78662244334	25519.242124720804
GCA_027937835.1	151060	68.0	viral	Virus	Peploviricota	Virus	4177.0	73.0	2964.0	6199	235	134662.0	1809.0	120993.0	41036.67416920429	31018.40162777918	40353.78662244334	24497.28496689891
GCA_027937955.1	150444	68.0	viral	Virus	Peploviricota	Virus	4245.0	73.0	2940.0	6156	232	134505.0	1809.0	120819.0	40918.88011486002	31560.16504962641	40353.78662244334	24333.92098924838
GCA_027937425.1	152277	68.0	viral	Virus	Peploviricota	Virus	4276.0	73.0	3000.0	6218	231	133727.0	1679.0	117816.0	40833.48109038135	31975.59206442977	43478.260869565216	25463.434508046445
GCA_027938065.1	150283	68.0	viral	Virus	Peploviricota	Virus	4172.0	73.0	2908.0	6115	230	134452.0	1809.0	120846.0	40689.89839170099	31029.661143010144	40353.78662244334	24063.68435860517
GCA_027938055.1	150302	68.0	viral	Virus	Peploviricota	Virus	4204.0	73.0	2951.0	6110	231	134476.0	1809.0	120852.0	40651.488336815215	31262.083940628814	40353.78662244334	24418.296759672987
GCA_027937575.1	151678	68.0	viral	Virus	Peploviricota	Virus	4326.0	73.0	3024.0	6135	232	135666.0	1809.0	120930.0	40447.52699798257	31887.134580513914	40353.78662244334	25006.201935003723
GCA_027937815.1	151117	68.0	viral	Virus	Peploviricota	Virus	4297.0	73.0	3004.0	6102	230	134858.0	1809.0	120404.0	40379.30874752675	31863.14493763811	40353.78662244334	24949.337231321217
GCA_027937945.1	150499	68.0	viral	Virus	Peploviricota	Virus	4327.0	73.0	3073.0	6073	227	134528.0	1809.0	120939.0	40352.427590881	32164.30780209324	40353.78662244334	25409.503964808704
GCA_027938265.1	149598	68.0	viral	Virus	Peploviricota	Virus	3994.0	69.0	2752.0	6033	224	133112.0	1485.0	119559.0	40328.07925239642	30004.807981248872	46464.64646464647	23017.924204785922
GCA_027937985.1	150373	68.0	viral	Virus	Peploviricota	Virus	4206.0	73.0	2940.0	6048	229	134468.0	1809.0	120819.0	40219.986300732184	31278.81726507422	40353.78662244334	24333.92098924838
GCA_027937355.1	152526	68.0	viral	Virus	Peploviricota	Virus	4384.0	73.0	2913.0	6132	231	136763.0	1679.0	115482.0	40202.981786711774	32055.453594905055	43478.260869565216	25224.710344469266
GCA_027938005.1	150357	68.0	viral	Virus	Peploviricota	Virus	4288.0	73.0	3042.0	5998	227	134591.0	1809.0	120434.0	39891.724362683475	31859.485403927454	40353.78662244334	25258.647890130695
GCA_027937965.1	150395	68.0	viral	Virus	Peploviricota	Virus	4268.0	73.0	3147.0	5993	227	134443.0	1803.0	120852.0	39848.39921539945	31745.795615985957	40488.075429839155	26040.115182206337
GCA_027937655.1	151565	68.0	viral	Virus	Peploviricota	Virus	4316.0	73.0	3079.0	6031	229	135828.0	1679.0	119001.0	39791.50859367268	31775.48075507259	43478.260869565216	25873.732153511315
GCA_027938085.1	150184	68.0	viral	Virus	Peploviricota	Virus	4299.0	73.0	3104.0	5970	224	134493.0	1809.0	120942.0	39751.23848079689	31964.488858156183	40353.78662244334	25665.194886805246
GCA_027938165.1	149990	68.0	viral	Virus	Peploviricota	Virus	4279.0	73.0	3076.0	5943	223	134421.0	1679.0	120329.0	39622.64150943396	31832.82374033819	43478.260869565216	25563.247429962852
GCA_027937975.1	150377	68.0	viral	Virus	Peploviricota	Virus	4118.0	81.0	2871.0	5936	221	134580.0	1809.0	118366.0	39474.12170744196	30598.900282359937	44776.119402985074	24255.276008313198
GCA_027937715.1	151422	68.0	viral	Virus	Peploviricota	Virus	4222.0	73.0	2716.0	5959	223	135390.0	1683.0	114450.0	39353.59458995391	31183.987000517023	43374.92572786691	23730.886850152907
GCA_027938155.1	150049	68.0	viral	Virus	Peploviricota	Virus	4062.0	73.0	2863.0	5900	223	134324.0	1809.0	120744.0	39320.48864037747	30240.314463535928	40353.78662244334	23711.32312992778
GCA_027938115.1	150131	68.0	viral	Virus	Peploviricota	Virus	4132.0	73.0	2940.0	5885	223	134383.0	1809.0	120819.0	39199.099453144256	30747.93686701443	40353.78662244334	24333.92098924838
GCA_027937795.1	151177	68.0	viral	Virus	Peploviricota	Virus	4169.0	74.0	2976.0	5925	217	135474.0	1681.0	120927.0	39192.46975399697	30773.43254056129	44021.415823914336	24609.88861048401
GCA_027938105.1	150135	68.0	viral	Virus	Peploviricota	Virus	4170.0	73.0	3028.0	5721	215	134621.0	1809.0	117205.0	38105.70486562094	30975.85072165561	40353.78662244334	25835.07529542255
GCA_027938435.1	148988	68.0	viral	Virus	Peploviricota	Virus	4128.0	73.0	2922.0	5468	206	134512.0	1886.0	119802.0	36700.94235777378	30688.711787795884	38706.25662778367	24390.243902439026
GCA_027940085.1	135445	67.0	viral	Virus	Peploviricota	Virus	3816.0	39.0	2660.0	4597	173	125647.0	1051.0	113943.0	33939.97563586696	30370.800735393605	37107.51665080876	23345.005836251457
GCA_027940055.1	135522	67.0	viral	Virus	Peploviricota	Virus	3771.0	39.0	2572.0	4492	170	125788.0	1051.0	113943.0	33145.909889169285	29979.012306420325	37107.51665080876	22572.68985369878
GCF_000309885.1	2401329	68.5	bacteria	Eubacteria	Deinococcota	Bacteria	75664.0	40.0	76167.0	79187	3012	2261370.0	13844.0	2263597.0	32976.322694641174	33459.36312943039	2889.338341519792	33648.65742444437
GCA_027940065.1	135496	67.0	viral	Virus	Peploviricota	Virus	3711.0	39.0	2572.0	4415	167	125768.0	1051.0	113943.0	32583.987719194665	29506.71076903505	37107.51665080876	22572.68985369878
GCA_027940095.1	135353	67.0	viral	Virus	Peploviricota	Virus	3666.0	39.0	2541.0	4373	167	125561.0	1051.0	113874.0	32308.11286044639	29196.964025453763	37107.51665080876	22314.136677380262
GCA_027940115.1	135291	67.0	viral	Virus	Peploviricota	Virus	3635.0	39.0	2455.0	4341	166	125515.0	1051.0	110004.0	32086.39155597933	28960.681990200374	37107.51665080876	22317.370277444457
GCF_000236585.1	2263488	68.5	bacteria	Eubacteria	Deinococcota	Bacteria	66941.0	28.0	68854.0	72102	2759	2126951.0	13706.0	2138703.0	31854.37696157435	31472.75137038888	2042.9009193054137	32194.27849495699
GCA_027940075.1	135472	67.0	viral	Virus	Peploviricota	Virus	3532.0	39.0	2599.0	4244	162	125748.0	1051.0	113967.0	31327.50679107122	28087.921875497028	37107.51665080876	22804.84701711899
GCF_022846275.1	2278517	69.0	bacteria	Eubacteria	Deinococcota	Bacteria	61010.0	0.0	65200.0	69930	2684	2049433.0	14042.0	2121276.0	30691.01525246465	29769.20933741186	0.0	30736.217257914574
GCA_022846355.1	2289892	69.0	bacteria	Eubacteria	Deinococcota	Bacteria	66637.0	31.0	66606.0	70212	2696	2141846.0	13697.0	2128545.0	30661.70806308769	31111.947357559788	2263.269329050157	31291.797918296303
GCF_016865295.1	2152244	69.0	bacteria	Eubacteria	Deinococcota	Bacteria	59401.0	0.0	61190.0	64379	2472	1998000.0	13695.0	2026542.0	29912.5006272523	29730.23023023023	0.0	30194.291556750366
GCA_027943455.1	176041	59.5	viral	Virus	Peploviricota	Virus	5085.0	445.0	1321.0	5260	196	174641.0	34490.0	119801.0	29879.403093597513	29116.874044468368	12902.290518991013	11026.619143412827
GCF_016865275.1	2166214	69.0	bacteria	Eubacteria	Deinococcota	Bacteria	60431.0	0.0	61338.0	64721	2485	2021359.0	13695.0	2039897.0	29877.47286279195	29896.223283444455	0.0	30069.165256873264
GCA_019974155.1	2170470	69.0	bacteria	Eubacteria	Deinococcota	Bacteria	61730.0	44.0	61714.0	64684	2480	2046535.0	13617.0	2033244.0	29801.840154436595	30163.178250066576	3231.255048836014	30352.48105982361
GCF_007182855.1	2169490	69.0	bacteria	Eubacteria	Deinococcota	Bacteria	60900.0	0.0	61586.0	64449	2475	2033244.0	13618.0	2044075.0	29706.981825221595	29952.135602023172	0.0	30129.03146900187
GCF_019974375.1	2352068	69.0	bacteria	Eubacteria	Deinococcota	Bacteria	64720.0	16.0	66288.0	69621	2685	2188252.0	13617.0	2215431.0	29599.909526425254	29576.118289849615	1175.0018359403687	29921.040194887584
GCF_022846295.1	2375658	69.0	bacteria	Eubacteria	Deinococcota	Bacteria	64893.0	0.0	66489.0	70236	2696	2185791.0	13921.0	2225572.0	29564.861608867945	29688.5658326894	0.0	29875.016400278222
GCA_000847945.1	135301	72.0	viral	Virus	Peploviricota	Virus	1469.0	29.0	1087.0	3998	152	115689.0	815.0	114897.0	29548.931641303465	12697.836440802495	35582.82208588957	9460.647362420254
GCF_022846335.1	2314654	69.0	bacteria	Eubacteria	Deinococcota	Bacteria	63226.0	0.0	64669.0	68198	2625	2136669.0	14043.0	2168516.0	29463.582894030813	29590.919323489037	0.0	29821.776735795356
GCA_002355995.1	2140665	68.5	bacteria	Eubacteria	Deinococcota	Bacteria	58148.0	13.0	58135.0	62982	2415	1988755.0	12614.0	1978087.0	29421.6983974606	29238.39286387715	1030.6009196131283	29389.50612384592
GCA_019974395.1	2153904	69.0	bacteria	Eubacteria	Deinococcota	Bacteria	60258.0	16.0	60242.0	63282	2437	2051178.0	13425.0	2037975.0	29380.139504824725	29377.265161775333	1191.806331471136	29559.73454041389
GCF_031298055.1	2143732	69.0	bacteria	Eubacteria	Deinococcota	Bacteria	59498.0	0.0	60403.0	62967	2413	2008442.0	13574.0	2022099.0	29372.608143182075	29623.957276336583	0.0	29871.435572640115
GCF_000008125.1	2127482	69.0	bacteria	Eubacteria	Deinococcota	Bacteria	58346.0	0.0	59756.0	62381	2391	1976379.0	13574.0	2005470.0	29321.517173823326	29521.6656319461	0.0	29796.506554573243
GCF_030295035.1	2197308	69.0	bacteria	Eubacteria	Deinococcota	Bacteria	60425.0	0.0	61209.0	64337	2465	2052918.0	13700.0	2060437.0	29279.918882559934	29433.713377738422	0.0	29706.80491565624
GCA_007165645.1	2147632	69.0	bacteria	Eubacteria	Deinococcota	Bacteria	59831.0	16.0	59815.0	62747	2416	2045459.0	13458.0	2032223.0	29216.830443949428	29250.647409701196	1188.8839352058255	29433.285618753456
GCF_000091545.1	2116056	69.0	bacteria	Eubacteria	Deinococcota	Bacteria	57927.0	0.0	58995.0	61797	2369	1973386.0	13700.0	1990700.0	29203.85849901893	29354.115211114295	0.0	29635.304164364294
GCF_019973715.1	2116070	69.0	bacteria	Eubacteria	Deinococcota	Bacteria	58117.0	0.0	59006.0	61794	2369	1981763.0	13700.0	1991875.0	29202.247562698776	29325.908294786004	0.0	29623.344838406025
GCF_019884805.1	2194207	69.0	bacteria	Eubacteria	Deinococcota	Bacteria	59911.0	0.0	61055.0	64075	2457	2041822.0	13700.0	2060701.0	29201.89389606359	29341.930883299327	0.0	29628.267274097503
GCF_007165405.1	2144289	69.0	bacteria	Eubacteria	Deinococcota	Bacteria	58741.0	16.0	59394.0	62589	2409	2021751.0	13660.0	2028228.0	29188.696113257123	29054.51759390746	1171.303074670571	29283.689999349186
GCA_022846315.1	2257973	69.0	bacteria	Eubacteria	Deinococcota	Bacteria	62376.0	10.0	62366.0	65329	2511	2142416.0	13656.0	2129075.0	28932.58688212835	29114.7937655432	732.2788517867605	29292.533142327065
GCA_019974315.1	2201218	69.0	bacteria	Eubacteria	Deinococcota	Bacteria	60302.0	0.0	60302.0	63532	2443	2092567.0	13466.0	2079323.0	28862.202653258333	28817.237393115727	0.0	29000.785351770744
GCF_016629545.1	2462681	69.0	bacteria	Eubacteria	Deinococcota	Bacteria	62858.0	0.0	66896.0	70845	2716	2211830.0	14049.0	2306186.0	28767.428668187233	28419.00146032923	0.0	29007.20063342679
GCF_019974355.1	2424205	68.5	bacteria	Eubacteria	Deinococcota	Bacteria	64584.0	65.0	65757.0	69140	2661	2268466.0	14536.0	2288311.0	28520.690288156322	28470.340750092793	4471.656576774904	28736.04156078435
GCF_000258245.1	2311212	68.5	bacteria	Eubacteria	Deinococcota	Bacteria	60575.0	16.0	61698.0	64776	2494	2159439.0	13696.0	2178669.0	28026.85344312854	28051.267018887775	1168.2242990654204	28319.12511721606
GCA_900604845.1	2479642	68.5	bacteria	Eubacteria	Deinococcota	Bacteria	64085.0	41.0	64044.0	68809	2650	2323369.0	17956.0	2303481.0	27749.57030087408	27582.79033593028	2283.3593227890397	27803.137946438455
GCF_000214845.1	2303227	68.5	bacteria	Eubacteria	Deinococcota	Bacteria	58436.0	0.0	60260.0	63773	2459	2129981.0	13663.0	2164721.0	27688.543074564514	27434.986509269333	0.0	27837.305592729965
GCF_000846585.1	171096	61.5	viral	Virus	Peploviricota	Virus	3491.0	1840.0	1840.0	4653	174	136922.0	120526.0	119937.0	27195.258802076027	25496.267948174875	15266.415545193568	15341.38756180328
GCF_001535545.1	2016098	68.5	bacteria	Eubacteria	Deinococcota	Bacteria	35093.0	0.0	51160.0	54000	2075	1398062.0	13617.0	1882096.0	26784.412265673596	25101.175770459395	0.0	27182.4604058454
GCA_027933805.1	171687	59.0	viral	Virus	Peploviricota	Virus	4413.0	253.0	1002.0	4546	171	170223.0	26507.0	115568.0	26478.417119525646	25924.81627042174	9544.648583393066	8670.22013013983
GCA_027933815.1	171685	59.0	viral	Virus	Peploviricota	Virus	4034.0	0.0	959.0	4541	169	149876.0	1295.0	115568.0	26449.602469639165	26915.58354906723	0.0	8298.14481517375
GCA_027933995.1	171410	59.0	viral	Virus	Peploviricota	Virus	260.0	100.0	684.0	4508	167	21058.0	7329.0	95213.0	26299.515780876263	12346.851552854021	13644.426251876108	7183.892955793852
GCA_027940205.1	134960	72.5	viral	Virus	Peploviricota	Virus	1805.0	50.0	1755.0	3541	138	114312.0	90.0	114222.0	26237.403675163012	15790.118272797255	555555.5555555556	15364.815884855807
GCA_027933825.1	171667	59.0	viral	Virus	Peploviricota	Virus	3982.0	0.0	959.0	4489	168	149876.0	1295.0	115550.0	26149.463787448956	26568.63006752249	0.0	8299.43747295543
GCA_027933845.1	171658	59.0	viral	Virus	Peploviricota	Virus	175.0	85.0	706.0	4485	166	17346.0	7636.0	93327.0	26127.532652133894	10088.781275221952	11131.482451545311	7564.799039934853
GCA_001880325.1	2388273	66.5	bacteria	Eubacteria	Deinococcota	Bacteria	58382.0	57.0	55410.0	62343	2382	2223548.0	15486.0	2111844.0	26103.79969124133	26256.235529882873	3680.743897714064	26237.73346894941
GCA_027933795.1	171693	59.0	viral	Virus	Peploviricota	Virus	3821.0	0.0	935.0	4480	168	147518.0	1295.0	115568.0	26093.084750106296	25901.923833023764	0.0	8090.474871936868
GCA_027933865.1	171643	59.0	viral	Virus	Peploviricota	Virus	175.0	123.0	677.0	4473	165	14709.0	8214.0	91593.0	26059.90340415863	11897.47773472024	14974.433893352812	7391.394538883976
GCA_022846375.1	2423923	66.5	bacteria	Eubacteria	Deinococcota	Bacteria	60297.0	29.0	60281.0	63104	2409	2291112.0	13509.0	2277914.0	26033.830282562605	26317.78804353519	2146.717003479162	26463.24663705478
GCA_027940125.1	135240	72.5	viral	Virus	Peploviricota	Virus	1878.0	58.0	1127.0	3516	137	118605.0	1401.0	113809.0	25998.225377107367	15834.07107626154	41399.00071377588	9902.55603686879
GCA_027933915.1	171572	59.5	viral	Virus	Peploviricota	Virus	198.0	219.0	680.0	4435	163	11622.0	9612.0	89198.0	25849.206164175976	17036.654620547237	22784.01997503121	7623.489315903944
GCF_001399775.1	2338641	68.0	bacteria	Eubacteria	Deinococcota	Bacteria	55722.0	43.0	56451.0	60181	2313	2162428.0	14768.0	2172757.0	25733.321189528448	25768.25679282732	2911.7009750812567	25981.276323123107
GCA_027933885.1	171632	59.0	viral	Virus	Peploviricota	Virus	175.0	126.0	760.0	4409	163	21288.0	9727.0	99803.0	25688.682763121094	8220.593761743705	12953.634214043384	7615.001553059527
GCA_027933745.1	171762	59.0	viral	Virus	Peploviricota	Virus	24.0	85.0	609.0	4393	163	7896.0	7467.0	87757.0	25576.087842479712	3039.51367781155	11383.420383018614	6939.617352461912
GCA_027934265.1	171152	59.0	viral	Virus	Peploviricota	Virus	175.0	123.0	684.0	4364	161	20121.0	7402.0	97991.0	25497.80312237076	8697.380845882411	16617.130505268844	6980.23287852966
GCA_027940375.1	134885	72.0	viral	Virus	Peploviricota	Virus	1590.0	50.0	1540.0	3414	133	112617.0	90.0	112527.0	25310.449642287873	14118.649937398439	555555.5555555556	13685.604343846366
GCA_027940215.1	134951	72.5	viral	Virus	Peploviricota	Virus	1839.0	0.0	1091.0	3407	135	118346.0	862.0	113452.0	25246.200472764187	15539.181721393203	0.0	9616.401650037022
GCA_027940405.1	134884	72.0	viral	Virus	Peploviricota	Virus	1601.0	94.0	1507.0	3391	132	112395.0	180.0	112215.0	25140.120399750896	14244.405889941723	522222.22222222225	13429.577151004767
GCA_027940325.1	134890	72.0	viral	Virus	Peploviricota	Virus	1647.0	94.0	1553.0	3391	132	112875.0	180.0	112695.0	25139.00214989992	14591.362126245847	522222.22222222225	13780.558143662096
GCA_027940425.1	134883	72.0	viral	Virus	Peploviricota	Virus	1626.0	94.0	1532.0	3390	132	112734.0	180.0	112554.0	25132.892951669222	14423.33280110703	522222.22222222225	13611.24438047515
GCA_027940345.1	134889	72.0	viral	Virus	Peploviricota	Virus	1626.0	94.0	1532.0	3390	132	112740.0	180.0	112560.0	25131.775015012343	14422.565194252262	522222.22222222225	13610.518834399432
GCA_027933765.1	171734	59.0	viral	Virus	Peploviricota	Virus	175.0	85.0	658.0	4314	159	20121.0	7095.0	97991.0	25120.244098431293	8697.380845882411	11980.267794221281	6714.902388994908
GCA_027933785.1	171705	59.0	viral	Virus	Peploviricota	Virus	3833.0	0.0	908.0	4309	163	149897.0	1295.0	115571.0	25095.367053958824	25570.89201251526	0.0	7856.642237239445
GCA_027933965.1	171443	59.0	viral	Virus	Peploviricota	Virus	24.0	151.0	621.0	4286	156	6339.0	10498.0	82880.0	24999.562536819816	3786.086133459536	14383.692131834636	7492.760617760618
GCA_027940265.1	134901	72.0	viral	Virus	Peploviricota	Virus	1659.0	94.0	1565.0	3369	131	113328.0	180.0	113148.0	24973.869726688463	14638.924184667514	522222.22222222225	13831.442005161382
GCA_027940305.1	134896	72.0	viral	Virus	Peploviricota	Virus	1635.0	94.0	1541.0	3363	131	113337.0	180.0	113157.0	24930.316688411815	14426.00386458085	522222.22222222225	13618.24721404774
GCA_027940225.1	134931	72.0	viral	Virus	Peploviricota	Virus	1866.0	0.0	1120.0	3344	130	119128.0	787.0	114402.0	24783.037256079035	15663.823786179573	0.0	9790.038635688186
GCA_027940275.1	134896	72.0	viral	Virus	Peploviricota	Virus	1647.0	94.0	1553.0	3341	130	113472.0	180.0	113292.0	24767.22808682244	14514.593908629442	522222.22222222225	13707.940543021572
GCA_027940285.1	134896	72.0	viral	Virus	Peploviricota	Virus	1647.0	94.0	1553.0	3341	130	113472.0	180.0	113292.0	24767.22808682244	14514.593908629442	522222.22222222225	13707.940543021572
GCA_027940295.1	134896	72.0	viral	Virus	Peploviricota	Virus	1635.0	94.0	1541.0	3341	130	113337.0	180.0	113157.0	24767.22808682244	14426.00386458085	522222.22222222225	13618.24721404774
GCA_027935575.1	166182	59.5	viral	Virus	Peploviricota	Virus	2841.0	23.0	806.0	4115	152	128403.0	7100.0	98605.0	24762.007919028536	22125.651269830145	3239.43661971831	8174.027686222808
GCA_027940435.1	134878	72.0	viral	Virus	Peploviricota	Virus	1723.0	94.0	1629.0	3330	129	113022.0	180.0	112842.0	24688.978187695546	15244.81959264568	522222.22222222225	14436.114212793109
GCA_027934275.1	171116	59.0	viral	Virus	Peploviricota	Virus	175.0	84.0	793.0	4218	155	18561.0	9506.0	97154.0	24649.94506650459	9428.371316200637	8836.524300441826	8162.2990304053355
GCA_027934165.1	171323	59.5	viral	Virus	Peploviricota	Virus	4087.0	278.0	1237.0	4220	156	169940.0	26198.0	121450.0	24631.835772196377	24049.66458750147	10611.49706084434	10185.261424454508
GCA_027940385.1	134884	72.0	viral	Virus	Peploviricota	Virus	1613.0	94.0	1519.0	3322	129	112989.0	180.0	112809.0	24628.569733993652	14275.725955623999	522222.22222222225	13465.237702665569
GCA_027940395.1	134884	72.0	viral	Virus	Peploviricota	Virus	1613.0	94.0	1519.0	3322	129	112989.0	180.0	112809.0	24628.569733993652	14275.725955623999	522222.22222222225	13465.237702665569
GCA_027940365.1	134885	72.0	viral	Virus	Peploviricota	Virus	1601.0	94.0	1507.0	3322	129	112554.0	180.0	112374.0	24628.38714460466	14224.283455052686	522222.22222222225	13410.57540000356
GCA_027940415.1	134883	72.0	viral	Virus	Peploviricota	Virus	1613.0	94.0	1519.0	3320	129	112989.0	180.0	112809.0	24613.92466063181	14275.725955623999	522222.22222222225	13465.237702665569
GCA_027940865.1	133636	72.0	viral	Virus	Peploviricota	Virus	1069.0	94.0	1025.0	3289	123	113243.0	967.0	113099.0	24611.631596276453	9439.877078494917	97207.85935884179	9062.85643551225
GCA_027934815.1	169907	59.0	viral	Virus	Peploviricota	Virus	0.0	79.0	813.0	4167	153	3783.0	7792.0	97725.0	24525.181422778343	0.0	10138.603696098562	8319.263238679969
GCA_027940315.1	134892	72.0	viral	Virus	Peploviricota	Virus	1647.0	94.0	1553.0	3303	128	113469.0	180.0	113289.0	24486.255671203628	14514.977659096317	522222.22222222225	13708.303542268004
GCA_027940255.1	134913	72.0	viral	Virus	Peploviricota	Virus	1647.0	94.0	1553.0	3301	128	113490.0	180.0	113310.0	24467.61987354814	14512.291831879462	522222.22222222225	13705.762951195833
GCA_027940835.1	133737	72.0	viral	Virus	Peploviricota	Virus	1485.0	0.0	1025.0	3253	127	117660.0	787.0	113433.0	24323.859515317374	12621.111677715451	0.0	9036.171131857573
GCA_027940445.1	134823	72.0	viral	Virus	Peploviricota	Virus	1797.0	0.0	1120.0	3275	128	119020.0	787.0	114402.0	24291.107600335254	15098.30280625105	0.0	9790.038635688186
GCA_027940245.1	134927	72.5	viral	Virus	Peploviricota	Virus	1884.0	29.0	1243.0	3274	128	118523.0	945.0	113806.0	24264.972911277953	15895.64894577424	30687.830687830687	10922.095495843805
GCA_027940845.1	133709	72.0	viral	Virus	Peploviricota	Virus	1483.0	0.0	1025.0	3199	125	117615.0	787.0	113406.0	23925.091055949862	12608.935935042298	0.0	9038.32248734635
GCF_002402265.1	171823	59.0	viral	Virus	Peploviricota	Virus	3969.0	323.0	2032.0	4103	149	170328.0	27877.0	133258.0	23879.224550845927	23302.09947865295	11586.612619722351	15248.615467739273
GCA_027940135.1	135192	72.0	viral	Virus	Peploviricota	Virus	1668.0	0.0	1098.0	3207	125	119208.0	788.0	114738.0	23721.817859044913	13992.349506744515	0.0	9569.628196412697
GCA_027940355.1	134888	72.0	viral	Virus	Peploviricota	Virus	1763.0	0.0	1127.0	3187	125	119151.0	787.0	113841.0	23627.009074194888	14796.350848922795	0.0	9899.772489700546
GCA_027940525.1	134754	72.0	viral	Virus	Peploviricota	Virus	1751.0	0.0	1119.0	3179	123	118933.0	787.0	114387.0	23591.136441218812	14722.574895109012	0.0	9782.580188308111
GCA_027940235.1	134930	72.5	viral	Virus	Peploviricota	Virus	1772.0	0.0	1277.0	3174	124	118320.0	862.0	113800.0	23523.308382124065	14976.335361730899	0.0	11221.441124780316
GCA_027933855.1	171657	59.0	viral	Virus	Peploviricota	Virus	0.0	61.0	899.0	4007	148	8712.0	6041.0	101417.0	23343.062036503026	0.0	10097.665949346136	8864.391571432798
GCA_027940495.1	134766	72.0	viral	Virus	Peploviricota	Virus	1639.0	23.0	1079.0	3137	123	119009.0	806.0	114432.0	23277.384503509787	13772.067658748498	28535.980148883373	9429.180648769576
GCA_027940535.1	134745	72.0	viral	Virus	Peploviricota	Virus	1632.0	0.0	1079.0	3128	123	118888.0	787.0	114378.0	23214.219451556644	13727.205437049995	0.0	9433.632341883927
GCA_027934825.1	169864	59.0	viral	Virus	Peploviricota	Virus	0.0	56.0	767.0	3910	145	783.0	6791.0	89890.0	23018.41473178543	0.0	8246.208216757474	8532.651017910779
GCA_027940585.1	134650	72.0	viral	Virus	Peploviricota	Virus	1684.0	0.0	1079.0	3086	122	118938.0	787.0	114357.0	22918.67805421463	14158.637273201162	0.0	9435.364691273817
GCA_027934175.1	171322	59.5	viral	Virus	Peploviricota	Virus	3446.0	0.0	1117.0	3856	142	155200.0	1296.0	121450.0	22507.325387282428	22203.60824742268	0.0	9197.200494030465
GCA_027940685.1	134492	72.0	viral	Virus	Peploviricota	Virus	1684.0	0.0	1132.0	3022	118	118802.0	787.0	114333.0	22469.737976980043	14174.845541320852	0.0	9900.903501176388
GCA_027940615.1	134631	72.0	viral	Virus	Peploviricota	Virus	1632.0	0.0	1079.0	3022	119	118888.0	787.0	114378.0	22446.53905861206	13727.205437049995	0.0	9433.632341883927
GCA_027940875.1	133582	72.0	viral	Virus	Peploviricota	Virus	1452.0	0.0	1025.0	2987	119	117687.0	787.0	113514.0	22360.79711338354	12337.811313059216	0.0	9029.723205948165
GCA_027940665.1	134519	72.0	viral	Virus	Peploviricota	Virus	1606.0	0.0	1079.0	2999	119	118467.0	787.0	114345.0	22294.248396137347	13556.517848852423	0.0	9436.354890900346
GCA_027940705.1	134430	72.0	viral	Virus	Peploviricota	Virus	1629.0	0.0	1100.0	2983	116	118834.0	788.0	114429.0	22189.98735401324	13708.197990474107	0.0	9612.947766737454
GCA_027940895.1	133554	72.0	viral	Virus	Peploviricota	Virus	1454.0	0.0	1025.0	2954	117	117651.0	787.0	113460.0	22118.394057834284	12358.585987369423	0.0	9034.020800282036
GCA_027934575.1	170390	59.0	viral	Virus	Peploviricota	Virus	3203.0	239.0	1879.0	3751	138	152118.0	22684.0	130713.0	22014.202711426726	21056.022298478812	10536.06065949568	14375.004781467795
GCA_027940555.1	134727	72.0	viral	Virus	Peploviricota	Virus	1555.0	0.0	1071.0	2964	115	118883.0	787.0	114450.0	22000.044534503104	13080.087144503419	0.0	9357.798165137614
GCA_027940515.1	134755	72.0	viral	Virus	Peploviricota	Virus	1661.0	0.0	1080.0	2947	115	119095.0	787.0	114495.0	21869.31839263849	13946.849154036694	0.0	9432.726319926634
GCA_027940885.1	133563	72.0	viral	Virus	Peploviricota	Virus	1452.0	0.0	1025.0	2919	115	117678.0	787.0	113505.0	21854.855012241416	12338.754907459339	0.0	9030.439187700982
GCA_027940915.1	133441	72.0	viral	Virus	Peploviricota	Virus	1464.0	0.0	1017.0	2913	115	117579.0	787.0	113379.0	21829.87237805472	12451.203020947618	0.0	8969.915063636123
GCA_027940645.1	134549	72.0	viral	Virus	Peploviricota	Virus	1610.0	0.0	1079.0	2928	116	118823.0	787.0	114155.0	21761.588714891976	13549.565319845484	0.0	9452.060794533747
GCA_027940775.1	134208	72.0	viral	Virus	Peploviricota	Virus	1569.0	0.0	1038.0	2868	113	118950.0	787.0	114477.0	21369.81402002861	13190.416141235813	0.0	9067.323567179434
GCA_027940725.1	134339	72.0	viral	Virus	Peploviricota	Virus	1559.0	0.0	1079.0	2828	112	118693.0	791.0	114255.0	21051.22116436776	13134.725720977649	0.0	9443.788018029845
GCF_023376055.1	6125725	74.5	bacteria	Eubacteria	Actinomycetota	Bacteria	57945.0	17.0	60053.0	128911	4882	5005575.0	34374.0	5112218.0	21044.202931081625	11576.092656687792	494.55984174085063	11746.956017916295
GCF_001750785.1	6543262	74.5	bacteria	Eubacteria	Actinomycetota	Bacteria	62288.0	7.0	63395.0	134980	5136	5423300.0	34372.0	5472269.0	20628.854537690833	11485.258053214831	203.65413708832773	11584.774067210512
GCF_008793025.1	120108	47.0	viral	Virus	Peploviricota	Virus	768.0	0.0	201.0	2456	84	107904.0	594.0	103691.0	20448.263229759883	7117.437722419929	0.0	1938.4517460531772
GCA_000860005.1	8855	54.5	viral	Virus	Artverviricota	Virus	127.0	78.0	127.0	181	7	6896.0	2496.0	7130.0	20440.429136081308	18416.473317865428	31250.0	17812.061711079947
GCF_008704425.1	6725579	74.5	bacteria	Eubacteria	Actinomycetota	Bacteria	65623.0	7.0	66563.0	135965	5173	5599124.0	34366.0	5644035.0	20216.10332731204	11720.226235389679	203.68969330151893	11793.512974317133
GCF_022385295.1	2194874	65.0	bacteria	Eubacteria	Deinococcota	Bacteria	40932.0	28.0	41563.0	43705	1680	2039595.0	13890.0	2064198.0	19912.304761002226	20068.69010759489	2015.8387329013678	20135.1808305211
GCF_029167585.1	7337058	73.0	bacteria	Eubacteria	Actinomycetota	Bacteria	74862.0	0.0	75973.0	142938	5435	6130227.0	34481.0	6178368.0	19481.650547126657	12211.945821908388	0.0	12296.61295669018
GCF_028472205.1	2182439	64.5	bacteria	Eubacteria	Deinococcota	Bacteria	39357.0	28.0	40553.0	42290	1631	2023309.0	13590.0	2060524.0	19377.402988124755	19451.79900845595	2060.3384841795437	19680.916116482993
GCA_027935685.1	164674	59.0	viral	Virus	Peploviricota	Virus	3040.0	1178.0	1054.0	3174	117	163351.0	131693.0	119080.0	19274.44526761966	18610.23195450288	8945.046433751224	8851.192475646623
GCF_018771645.1	2424424	64.5	bacteria	Eubacteria	Deinococcota	Bacteria	43071.0	28.0	43658.0	46350	1792	2248737.0	14134.0	2264831.0	19117.943066064352	19153.418118703965	1981.0386302532897	19276.49347787981
GCF_026427635.1	2394514	65.0	bacteria	Eubacteria	Deinococcota	Bacteria	43514.0	0.0	43674.0	45622	1756	2254382.0	14044.0	2253102.0	19052.718004572118	19301.9639085124	0.0	19383.94267103753
GCA_002288075.1	7232701	73.0	bacteria	Eubacteria	Actinomycetota	Bacteria	67378.0	2.0	72212.0	135542	5162	5822673.0	34627.0	6097969.0	18740.163598633484	11571.661331488132	57.75839662690964	11841.97558236193
GCA_000187005.1	2355186	64.5	bacteria	Eubacteria	Deinococcota	Bacteria	41274.0	29.0	41245.0	43232	1659	2221302.0	14019.0	2207340.0	18356.087374840034	18580.99438977681	2068.6211570012124	18685.386030244546
GCA_016626125.1	3281265	71.5	bacteria	Eubacteria	Actinomycetota	Bacteria	41180.0	80.0	42585.0	59986	2339	2636288.0	19267.0	2700019.0	18281.36404709769	15620.448145270926	4152.177297970623	15772.111233291322
GCF_002999235.1	3249416	71.5	bacteria	Eubacteria	Actinomycetota	Bacteria	41666.0	64.0	42609.0	59126	2314	2672034.0	19230.0	2703798.0	18195.885045189658	15593.364455691806	3328.133125325013	15758.94353054481
GCA_030295405.1	4994678	68.5	bacteria	Eubacteria	Acidobacteriota	Bacteria	68838.0	107.0	68731.0	79037	3068	4517217.0	18111.0	4499203.0	15824.2433245947	15239.02880910968	5908.011705593285	15276.261151141658
GCF_028532485.1	4576919	74.5	bacteria	Eubacteria	Actinomycetota	Bacteria	54769.0	21.0	54797.0	72079	2821	4164904.0	9192.0	4163005.0	15748.366969133604	13150.123028045784	2284.595300261097	13162.847510392134
GCF_014489635.1	9947447	71.5	bacteria	Eubacteria	Actinomycetota	Bacteria	104235.0	1.0	106297.0	156590	5939	8633621.0	34914.0	8731911.0	15741.727500533552	12073.149840605698	28.64180557942373	12173.394804413376
GCF_026802215.1	7659304	73.5	bacteria	Eubacteria	Actinomycetota	Bacteria	72542.0	32.0	74155.0	119557	4632	6557980.0	48955.0	6636771.0	15609.38174016856	11061.637882396713	653.6615258911245	11173.35523555054
GCA_003403315.2	2820915	72.0	bacteria	Eubacteria	Bacillota	Bacteria	28963.0	87.0	30004.0	43955	1725	2278607.0	14097.0	2357638.0	15581.823628149023	12710.836050271064	6171.525856565227	12726.296403434284
GCF_014083985.1	6075149	73.5	bacteria	Eubacteria	Actinomycetota	Bacteria	50706.0	41.0	54288.0	94547	3646	4942966.0	38985.0	5172903.0	15562.910473471515	10258.213388479711	1051.6865461074772	10494.68741246453
GCF_000269985.1	8783278	74.0	bacteria	Eubacteria	Actinomycetota	Bacteria	82878.0	41.0	83798.0	136365	5270	7567909.0	49593.0	7614893.0	15525.52475283146	10951.241617730868	826.7295787711976	11004.488178625752
GCF_030408615.1	2652582	72.5	bacteria	Eubacteria	Actinomycetota	Bacteria	21537.0	0.0	21622.0	40982	1566	2282485.0	18991.0	2284596.0	15449.852257159251	9435.768471643845	0.0	9464.255386948065
GCA_030295425.1	4524604	70.0	bacteria	Eubacteria	Acidobacteriota	Bacteria	61195.0	0.0	61195.0	69889	2719	4124075.0	13582.0	4110578.0	15446.434649308536	14838.478931639216	0.0	14887.20077809009
GCA_016128075.1	2652195	72.5	bacteria	Eubacteria	Actinomycetota	Bacteria	19187.0	0.0	20566.0	40830	1561	2159459.0	18989.0	2251020.0	15394.795631542931	8885.095757780075	0.0	9136.302653908007
GCA_024600715.1	6900504	73.5	bacteria	Eubacteria	Actinomycetota	Bacteria	50099.0	38.0	51711.0	105439	4072	5669075.0	34623.0	5777789.0	15279.898395827318	8837.244171227228	1097.5363197874244	8949.96338564804
GCF_001278845.1	3836419	71.5	bacteria	Eubacteria	Actinomycetota	Bacteria	37119.0	296.0	37524.0	58539	2310	3152477.0	19325.0	3203908.0	15258.76083920969	11774.550615278082	15316.946959896508	11711.946784988831
GCF_948472415.1	8073621	74.0	bacteria	Eubacteria	Actinomycetota	Bacteria	65087.0	32.0	71438.0	122856	4772	6294122.0	49342.0	6838642.0	15216.963986791057	10340.918081981888	648.5347168740627	10446.226019727308
GCF_022695635.1	6984675	73.0	bacteria	Eubacteria	Actinomycetota	Bacteria	68610.0	0.0	70821.0	105316	4049	5997692.0	39325.0	6092325.0	15078.15324263477	11439.400356003609	0.0	11624.62606640322
GCF_025997855.1	4818874	69.5	bacteria	Eubacteria	Deinococcota	Bacteria	57104.0	89.0	57312.0	72434	2871	4196865.0	23826.0	4219725.0	15031.312294116842	13606.346642076884	3735.415092755813	13581.927732257434
GCF_030345275.1	6932303	73.5	bacteria	Eubacteria	Actinomycetota	Bacteria	68244.0	0.0	69788.0	103422	3998	5997390.0	10403.0	6071965.0	14918.851642809035	11378.949843181785	0.0	11493.478635005307
GCF_015767815.1	7790985	72.5	bacteria	Eubacteria	Actinomycetota	Bacteria	67935.0	164.0	69881.0	115997	4496	6477452.0	34445.0	6575913.0	14888.618063056212	10487.920250123041	4761.213528814051	10626.813341356554
GCF_001704195.1	7070328	73.0	bacteria	Eubacteria	Actinomycetota	Bacteria	69783.0	0.0	71818.0	105215	4092	6087620.0	39268.0	6170421.0	14881.204945513136	11463.100522043096	0.0	11639.076166763985
GCF_015767915.1	7880370	72.5	bacteria	Eubacteria	Actinomycetota	Bacteria	68859.0	164.0	70530.0	117153	4536	6541843.0	34446.0	6644223.0	14866.433936477602	10525.93282963226	4761.075306276491	10615.236725197214
GCF_015767795.1	7778346	72.5	bacteria	Eubacteria	Actinomycetota	Bacteria	68391.0	164.0	69829.0	115569	4475	6476350.0	34446.0	6563454.0	14857.785961179923	10560.114879523187	4761.075306276491	10639.062908035921
GCF_002953415.1	3567228	69.5	bacteria	Eubacteria	Deinococcota	Bacteria	41324.0	33.0	42076.0	52957	2094	3176865.0	18122.0	3211086.0	14845.420589880994	13007.792273200152	1820.991060589339	13103.35506429912
GCA_015767835.1	7694104	72.5	bacteria	Eubacteria	Actinomycetota	Bacteria	55735.0	164.0	69225.0	114219	4422	5718706.0	34414.0	6504455.0	14845.003394807245	9746.085915240265	4765.502411809147	10642.705653279176
GCF_015767755.1	7665011	72.5	bacteria	Eubacteria	Actinomycetota	Bacteria	66439.0	164.0	67926.0	113469	4393	6369549.0	34347.0	6465738.0	14803.50126046786	10430.72280313724	4774.79838122689	10505.529299207608
GCF_015767855.1	7566514	72.5	bacteria	Eubacteria	Actinomycetota	Bacteria	65728.0	164.0	67569.0	111944	4332	6293491.0	34446.0	6389278.0	14794.65973366335	10443.806148288762	4761.075306276491	10575.373305090183
GCF_015767895.1	7597161	72.5	bacteria	Eubacteria	Actinomycetota	Bacteria	65531.0	164.0	67275.0	112250	4351	6306697.0	34445.0	6406607.0	14775.256177932784	10390.700552127366	4761.213528814051	10500.878233985635
GCF_015767775.1	7588082	72.5	bacteria	Eubacteria	Actinomycetota	Bacteria	66053.0	164.0	67589.0	112065	4336	6334442.0	34446.0	6409064.0	14768.554161644535	10427.595674567705	4761.075306276491	10545.845696032993
GCF_001693675.1	7590758	72.5	bacteria	Eubacteria	Actinomycetota	Bacteria	66204.0	164.0	67606.0	112024	4336	6351916.0	34440.0	6409936.0	14757.946439604582	10422.681912040398	4761.904761904762	10547.06318440621
GCF_015767935.1	7583174	72.5	bacteria	Eubacteria	Actinomycetota	Bacteria	66313.0	164.0	67611.0	111912	4330	6346131.0	34446.0	6404233.0	14757.936452467	10449.358829813	4761.075306276491	10557.236128042186
GCF_015767735.1	7588915	72.5	bacteria	Eubacteria	Actinomycetota	Bacteria	65845.0	164.0	67514.0	111974	4333	6320838.0	34446.0	6406972.0	14754.9419119861	10417.131399349264	4761.075306276491	10537.583120388226
GCF_015767875.1	7606101	72.5	bacteria	Eubacteria	Actinomycetota	Bacteria	66256.0	164.0	67532.0	112209	4342	6358978.0	34446.0	6423899.0	14752.499342304289	10419.284356700085	4761.075306276491	10512.618582577343
GCA_013376795.1	6964413	73.0	bacteria	Eubacteria	Actinomycetota	Bacteria	68883.0	0.0	69882.0	102561	3984	6034814.0	39611.0	6071269.0	14726.43853832333	11414.270597237959	0.0	11510.278987803045
GCA_029542825.1	9312381	66.5	fungi	Fungi	Basidiomycota	Eukaryota	75012.0	29904.0	29904.0	137123	4919	7733140.0	6994460.0	6988714.0	14724.805610938814	9700.070087959095	4275.383660782963	4278.898807420078
GCF_002910725.2	7179914	73.0	bacteria	Eubacteria	Actinomycetota	Bacteria	70369.0	0.0	72024.0	105455	4105	6198019.0	39398.0	6242318.0	14687.501828016324	11353.466325288773	0.0	11538.021613125124
GCF_018906035.1	3277367	62.5	bacteria	Eubacteria	Pseudomonadota	Bacteria	33559.0	54.0	33548.0	48130	1864	2916328.0	18656.0	2902542.0	14685.569238965303	11507.279016626388	2894.5111492281303	11558.144550535359
GCF_003454755.1	8059125	72.5	bacteria	Eubacteria	Actinomycetota	Bacteria	68395.0	164.0	70037.0	118297	4579	6560209.0	34445.0	6686206.0	14678.640671288756	10425.734911799304	4761.213528814051	10474.849264291288
GCF_025957665.1	6795081	73.0	bacteria	Eubacteria	Actinomycetota	Bacteria	67768.0	0.0	68766.0	99698	3868	5855699.0	39282.0	5902292.0	14672.084114964928	11572.999226906983	0.0	11650.728225577453
GCF_026635925.1	6341040	73.0	bacteria	Eubacteria	Actinomycetota	Bacteria	61622.0	0.0	62457.0	92925	3605	5477202.0	39329.0	5488070.0	14654.53616441467	11250.634904463994	0.0	11380.503528562864
GCF_018905915.1	3277463	62.5	bacteria	Eubacteria	Pseudomonadota	Bacteria	33471.0	54.0	33459.0	48016	1861	2914926.0	18656.0	2901562.0	14650.356083348614	11482.624258729038	2894.5111492281303	11531.375169650002
GCF_004634385.1	3039102	73.0	bacteria	Eubacteria	Bacillota	Bacteria	25849.0	44.0	26246.0	44466	1745	2433291.0	14212.0	2459898.0	14631.29569195111	10623.061524495015	3095.9752321981427	10669.548086953198
GCA_006378235.1	7131381	73.0	bacteria	Eubacteria	Actinomycetota	Bacteria	57608.0	0.0	72953.0	104325	4055	5231719.0	39481.0	6232009.0	14629.003835302026	11011.294757994458	0.0	11706.176932671311
GCF_013364235.1	8400742	74.0	bacteria	Eubacteria	Actinomycetota	Bacteria	70190.0	0.0	73059.0	122702	4771	7013368.0	49520.0	7185982.0	14606.09074769824	10008.030378557063	0.0	10166.877679348487
GCF_026636035.1	6438308	73.0	bacteria	Eubacteria	Actinomycetota	Bacteria	61916.0	0.0	62751.0	93808	3639	5541543.0	39479.0	5557771.0	14570.287721556657	11173.061365760403	0.0	11290.677503625104
GCA_023168305.1	6850711	73.0	bacteria	Eubacteria	Actinomycetota	Bacteria	70434.0	33.0	70434.0	99713	3872	6041134.0	39647.0	6002426.0	14555.131576853848	11659.069307186366	832.3454485837516	11734.255449379967
GCF_023168385.1	7000089	73.0	bacteria	Eubacteria	Actinomycetota	Bacteria	68643.0	0.0	69423.0	101756	3963	6088400.0	39389.0	6111880.0	14536.386608798832	11274.390644504303	0.0	11358.698141979228
GCA_008704535.1	7604974	73.0	bacteria	Eubacteria	Actinomycetota	Bacteria	66104.0	60.0	68398.0	110479	4301	6465179.0	39626.0	6593262.0	14527.202854342435	10224.620230932507	1514.1573714228032	10373.924166823645
GCF_000359525.1	6841649	73.0	bacteria	Eubacteria	Actinomycetota	Bacteria	67226.0	0.0	68071.0	99195	3848	5959777.0	39329.0	5969617.0	14498.697609304425	11279.95225324706	0.0	11402.909097853346
GCF_020535385.1	7294712	73.0	bacteria	Eubacteria	Actinomycetota	Bacteria	73187.0	0.0	74061.0	105663	4106	6319910.0	39310.0	6362312.0	14484.876167832259	11580.386429553586	0.0	11640.579713789577
GCF_022026295.1	7162904	73.0	bacteria	Eubacteria	Actinomycetota	Bacteria	69841.0	0.0	70735.0	103726	4037	6203896.0	39319.0	6235811.0	14480.998209664684	11257.603286708869	0.0	11343.35213174357
GCF_016803985.1	7001532	73.0	bacteria	Eubacteria	Actinomycetota	Bacteria	68053.0	13.0	69289.0	101325	3925	6017230.0	39216.0	6085482.0	14471.832736035485	11309.689009727068	331.4973480212158	11385.951022449823
GCF_001577385.1	7170504	73.0	bacteria	Eubacteria	Actinomycetota	Bacteria	67603.0	0.0	70129.0	103735	4035	6175718.0	39434.0	6252598.0	14466.90497627503	10946.581433932053	0.0	11215.977742372052
GCA_001431765.1	7258031	73.0	bacteria	Eubacteria	Actinomycetota	Bacteria	74985.0	0.0	74985.0	105000	4077	6442445.0	38211.0	6404234.0	14466.733470827005	11639.214614948207	0.0	11708.660239460332
GCF_005519465.1	8544086	72.5	bacteria	Eubacteria	Actinomycetota	Bacteria	74436.0	164.0	75214.0	123517	4793	7117649.0	34519.0	7166374.0	14456.432203514805	10457.947561055624	4751.006691966743	10495.405347250926
GCF_026626005.1	7099980	73.0	bacteria	Eubacteria	Actinomycetota	Bacteria	69850.0	0.0	70651.0	102617	3993	6146491.0	39332.0	6180185.0	14453.13930461776	11364.207643027543	0.0	11431.85843142236
GCF_028752555.1	9161304	72.0	bacteria	Eubacteria	Actinomycetota	Bacteria	79564.0	164.0	80396.0	132104	5132	7573962.0	34593.0	7631371.0	14419.78128877723	10504.937838346694	4740.84352325615	10534.935334686259
GCF_009834105.1	7311137	73.0	bacteria	Eubacteria	Actinomycetota	Bacteria	71116.0	0.0	72021.0	105312	4089	6337988.0	39327.0	6374532.0	14404.325893496456	11220.595558085626	0.0	11298.241188529606
GCF_015708605.1	8704802	72.0	bacteria	Eubacteria	Actinomycetota	Bacteria	74892.0	164.0	75849.0	125278	4865	7214622.0	34519.0	7278832.0	14391.826488414095	10380.585427760458	4751.006691966743	10420.490540240522
GCF_013693715.1	6942952	73.0	bacteria	Eubacteria	Actinomycetota	Bacteria	67405.0	0.0	68242.0	99402	3857	6032105.0	39467.0	6054657.0	14316.964887557913	11174.37445137311	0.0	11270.99355091461
GCA_027704905.1	893743365	46.0	vertebrate_other	Animalia	Chordata	Eukaryota	3718510.0	550513.0	528858.0	12785415	482922	291050839.0	44664531.0	41756327.0	14305.465641135137	12776.152828750306	12325.507235260122	12665.338117502528
GCF_019974135.1	3170963	71.0	bacteria	Eubacteria	Actinomycetota	Bacteria	34038.0	300.0	33947.0	45294	1775	2734682.0	19294.0	2741728.0	14283.988807185702	12446.785403202273	15548.87529802011	12381.607511759008
GCF_947311705.1	7136301	73.0	bacteria	Eubacteria	Actinomycetota	Bacteria	55892.0	0.0	65946.0	101286	3945	5835178.0	39345.0	6207927.0	14193.067248704898	9578.456732596675	0.0	10622.86975990536
GCA_003428925.1	7220839	73.0	bacteria	Eubacteria	Actinomycetota	Bacteria	69176.0	0.0	71106.0	102260	3974	6143265.0	39478.0	6289350.0	14161.789232525472	11260.461660045594	0.0	11305.77881657087
GCF_019598965.1	7395843	73.0	bacteria	Eubacteria	Actinomycetota	Bacteria	69632.0	22.0	70007.0	104670	4095	6358891.0	29511.0	6366085.0	14152.544882307533	10950.337094943126	745.4847345057775	10996.868562075437
GCF_018316655.1	7395646	73.0	bacteria	Eubacteria	Actinomycetota	Bacteria	69274.0	22.0	69768.0	104603	4094	6347748.0	29505.0	6368833.0	14143.862483412537	10913.161644098032	745.6363328249449	10954.597176594205
GCA_002617145.1	38411	72.5	viral	Virus	Uroviricota	Virus	432.0	0.0	432.0	534	21	35546.0	94.0	35452.0	13902.267579599593	12153.26619028864	0.0	12185.490240324945
GCF_000184705.1	2844696	72.0	bacteria	Eubacteria	Bacillota	Bacteria	27356.0	46.0	27536.0	39424	1556	2367187.0	14337.0	2388189.0	13858.774364642126	11556.332473944813	3208.48155123108	11530.075718462818
GCA_013364295.1	1221970	72.0	bacteria	Eubacteria	Actinomycetota	Bacteria	10034.0	0.0	10173.0	16905	662	1019254.0	10408.0	1021870.0	13834.21851600285	9844.454866009846	0.0	9955.278068638869
GCA_023614235.1	5331980	74.0	bacteria	Eubacteria	Actinomycetota	Bacteria	29584.0	25.0	37002.0	73619	2871	3854016.0	34536.0	4398160.0	13807.066043008412	7676.148723824706	723.882325689136	8413.063644796915
GCF_014295035.1	8416829	73.0	bacteria	Eubacteria	Actinomycetota	Bacteria	53943.0	146.0	54791.0	115959	4491	6827547.0	34677.0	6914024.0	13777.041211125948	7900.787793917787	4210.28347319549	7924.618138438628
GCF_003268535.2	10171198	71.0	bacteria	Eubacteria	Actinomycetota	Bacteria	87688.0	1.0	97859.0	139983	5345	8567156.0	34869.0	8978288.0	13762.685575484815	10235.368656763107	28.67876910722992	10899.516700734039
GCF_001482365.1	3638342	73.5	bacteria	Eubacteria	Actinomycetota	Bacteria	31893.0	124.0	32186.0	48952	1929	3182494.0	19018.0	3208672.0	13454.480090106978	10021.38574338239	6520.138815858661	10030.941149484897
GCA_000147075.1	2472645	61.5	bacteria	Eubacteria	Spirochaetota	Bacteria	30874.0	4.0	30870.0	32559	1236	2326152.0	12441.0	2313733.0	13167.680762907736	13272.56344383342	321.5175628968732	13342.075338857163
GCF_002354875.1	8131572	73.5	bacteria	Eubacteria	Actinomycetota	Bacteria	71400.0	144.0	71862.0	106936	4163	7081918.0	28973.0	7108399.0	13150.716737181936	10082.014505110057	4970.144617402409	10109.449399224775
GCF_003352445.1	7613757	72.0	bacteria	Eubacteria	Actinomycetota	Bacteria	70483.0	0.0	71096.0	99320	3850	6641258.0	34417.0	6680273.0	13044.808233307156	10612.898941736641	0.0	10642.678824652825
GCF_029392895.1	8379354	73.0	bacteria	Eubacteria	Actinomycetota	Bacteria	52014.0	32.0	53657.0	109201	4237	6795054.0	34701.0	6924363.0	13032.150211102193	7654.685304929144	922.1636264084608	7749.016046674618
GCA_001278095.1	8307279	72.0	bacteria	Eubacteria	Actinomycetota	Bacteria	73684.0	3.0	73681.0	108104	4191	6978837.0	34174.0	6944663.0	13013.165923523215	10558.206188223052	87.7860361678469	10609.730090574589
GCF_002804165.1	7600475	72.0	bacteria	Eubacteria	Actinomycetota	Bacteria	70117.0	0.0	70651.0	98715	3832	6637064.0	34413.0	6666379.0	12988.004039221232	10564.460430093788	0.0	10598.107308330354
GCF_013364335.1	9093530	72.5	bacteria	Eubacteria	Actinomycetota	Bacteria	56745.0	146.0	57707.0	118054	4578	7367609.0	34767.0	7488851.0	12982.19723253786	7701.95595341718	4199.38447378261	7705.721478501842
GCF_002094995.1	7601864	72.0	bacteria	Eubacteria	Actinomycetota	Bacteria	67006.0	105.0	68146.0	98609	3839	6543158.0	34516.0	6598998.0	12971.686944149487	10240.620813374826	3042.0674469811106	10326.71929889962
GCF_003950035.1	8068143	73.0	bacteria	Eubacteria	Actinomycetota	Bacteria	72555.0	57.0	73537.0	104598	4060	7058210.0	39711.0	7106153.0	12964.321529749783	10279.51846147961	1435.3705522399334	10348.35585442644
GCA_003104335.1	8956	54.0	viral	Virus	Artverviricota	Virus	116.0	26.0	116.0	116	4	3889.0	1130.0	3889.0	12952.210808396605	29827.71920802263	23008.849557522124	29827.71920802263
GCA_003104395.1	8957	54.0	viral	Virus	Artverviricota	Virus	22.0	22.0	94.0	116	4	4402.0	1461.0	5318.0	12950.764764988278	4997.728305315765	15058.179329226557	17675.817976682963
GCF_026642235.1	7739059	72.0	bacteria	Eubacteria	Actinomycetota	Bacteria	70978.0	0.0	71711.0	99898	3878	6725214.0	34416.0	6776098.0	12908.287687172304	10554.013597188134	0.0	10582.93430821101
GCF_024297125.1	7651223	72.0	bacteria	Eubacteria	Actinomycetota	Bacteria	62087.0	126.0	70528.0	98630	3830	6003404.0	34852.0	6697722.0	12890.749622642026	10341.965991294272	3615.2875014346378	10530.147414299967
GCA_010523235.1	7086150	73.0	bacteria	Eubacteria	Actinomycetota	Bacteria	61910.0	0.0	64219.0	90874	3533	5994656.0	39572.0	6152650.0	12824.171094317788	10327.531721586694	0.0	10437.616311670581
GCF_000495635.2	7223458	72.5	bacteria	Eubacteria	Actinomycetota	Bacteria	62744.0	13.0	64430.0	92499	3595	6175574.0	39582.0	6273659.0	12805.362750084516	10160.0272298575	328.4321156081047	10269.923819576423
GCA_015291085.1	6920390	73.0	bacteria	Eubacteria	Actinomycetota	Bacteria	46962.0	16.0	61993.0	88567	3447	4839998.0	39482.0	6020753.0	12797.978148630353	9702.896571444864	405.24796109619575	10296.55260729015
GCF_030388665.1	9362490	71.5	bacteria	Eubacteria	Actinomycetota	Bacteria	78190.0	14.0	79696.0	119746	4587	7965463.0	34780.0	8083686.0	12789.973607448444	9816.12744921419	402.5301897642323	9858.868837804934
GCA_024499195.1	7137224	73.0	bacteria	Eubacteria	Actinomycetota	Bacteria	62007.0	13.0	63690.0	91212	3553	6067644.0	39669.0	6198800.0	12779.758628845053	10219.287749907542	327.7118152713706	10274.569271471897
GCF_003932715.1	8019548	71.5	bacteria	Eubacteria	Actinomycetota	Bacteria	64791.0	0.0	66304.0	102449	3964	6840638.0	34602.0	6896997.0	12774.909508615698	9471.484969676805	0.0	9613.459306999843
GCF_026210455.1	7321122	72.5	bacteria	Eubacteria	Actinomycetota	Bacteria	63261.0	13.0	64947.0	93385	3629	6245965.0	39732.0	6346952.0	12755.558505923	10128.29882972447	327.1921876573039	10232.785752909429
GCF_000297155.3	8005998	71.5	bacteria	Eubacteria	Actinomycetota	Bacteria	65728.0	0.0	66336.0	102067	3949	6872529.0	34603.0	6884130.0	12748.816574773064	9563.873793766457	0.0	9636.076018320398
GCF_016919685.1	7935069	71.5	bacteria	Eubacteria	Actinomycetota	Bacteria	62718.0	0.0	65236.0	101149	3916	6720927.0	34390.0	6827507.0	12747.085123015313	9331.748432917066	0.0	9554.878523009937
GCA_024582875.1	6840896	73.0	bacteria	Eubacteria	Actinomycetota	Bacteria	23602.0	13.0	55335.0	87082	3400	2638724.0	39386.0	5784511.0	12729.619044055047	8944.474677912507	330.0665210988676	9566.063579099426
GCF_003122365.1	7180417	72.0	bacteria	Eubacteria	Actinomycetota	Bacteria	37430.0	25.0	38259.0	91302	3511	5739630.0	34419.0	5812686.0	12715.417502911043	6521.326287582998	726.3430082222028	6581.982924933499
GCA_004521945.2	7875470	72.0	bacteria	Eubacteria	Actinomycetota	Bacteria	27269.0	42.0	67633.0	100104	3894	3705448.0	34421.0	6813869.0	12710.860431186964	7359.164128062248	1220.18535196537	9925.78518900202
GCA_011694815.1	7716784	72.0	bacteria	Eubacteria	Actinomycetota	Bacteria	63292.0	15.0	64591.0	97919	3773	6663026.0	34944.0	6760881.0	12689.094317010817	9498.98739701751	429.25824175824175	9553.636574878334
GCA_002082585.1	8027788	71.5	bacteria	Eubacteria	Actinomycetota	Bacteria	70654.0	0.0	73029.0	101837	3942	6917117.0	34651.0	7036361.0	12685.561701430082	10214.371102874218	0.0	10378.802338310954
GCF_018255875.1	8035918	72.5	bacteria	Eubacteria	Actinomycetota	Bacteria	71731.0	57.0	72564.0	101792	3963	7038302.0	39949.0	7103263.0	12667.127763125507	10191.52062528718	1426.819194472953	10215.586836641132
GCF_024365045.1	8041562	71.5	bacteria	Eubacteria	Actinomycetota	Bacteria	72260.0	0.0	72763.0	101617	3945	6979063.0	34420.0	7024455.0	12636.475351430481	10353.825434732427	0.0	10358.52603511589
GCF_014216335.1	6996347	73.0	bacteria	Eubacteria	Actinomycetota	Bacteria	53560.0	0.0	54464.0	88318	3450	5817610.0	39228.0	5900735.0	12623.444777681838	9206.529829259782	0.0	9230.03659713578
GCA_028884895.1	6910361	73.0	bacteria	Eubacteria	Actinomycetota	Bacteria	28985.0	13.0	56036.0	87177	3408	3531903.0	39394.0	5880300.0	12615.404607660874	8206.624021101372	329.99949230847335	9529.445776576025
GCF_002192455.1	8144417	72.5	bacteria	Eubacteria	Actinomycetota	Bacteria	59423.0	129.0	61084.0	101522	4031	6917777.0	39887.0	7048188.0	12465.226178865842	8589.898171045408	3234.13643543009	8666.624670057043
GCF_001941505.1	2594799	74.5	bacteria	Eubacteria	Actinomycetota	Bacteria	21375.0	8.0	21455.0	32335	1242	2367312.0	19016.0	2357187.0	12461.46618678364	9029.228086538656	420.69835927639883	9101.950757407029
GCF_000023245.1	8248144	73.5	bacteria	Eubacteria	Actinomycetota	Bacteria	66950.0	127.0	67510.0	102467	3995	7172253.0	28480.0	7213242.0	12423.037231163764	9334.584265223215	4459.269662921348	9359.175804721372
GCF_002189675.2	9967549	71.5	bacteria	Eubacteria	Actinomycetota	Bacteria	71602.0	4.0	80279.0	123422	4812	7723739.0	34684.0	8606847.0	12382.382068049026	9270.380576039663	115.32695190866106	9327.34135973371
GCF_022220465.1	7506783	73.0	bacteria	Eubacteria	Actinomycetota	Bacteria	58795.0	46.0	60370.0	92360	3587	6335238.0	39492.0	6398895.0	12303.539345682431	9280.630025265033	1164.7928694419124	9434.441415275605
GCF_020099395.1	7668063	73.0	bacteria	Eubacteria	Actinomycetota	Bacteria	60378.0	46.0	61883.0	94296	3664	6458680.0	39495.0	6531576.0	12297.238559464104	9348.34981760979	1164.7043929611343	9474.436185079987
GCF_009299385.1	7516652	72.5	bacteria	Eubacteria	Actinomycetota	Bacteria	64479.0	32.0	65162.0	92289	3574	6529104.0	34822.0	6575606.0	12277.939699749304	9875.627651206045	918.9592786169663	9909.65699587232
GCF_002803845.1	8932792	72.5	bacteria	Eubacteria	Actinomycetota	Bacteria	76605.0	57.0	77606.0	109626	4270	7699110.0	40255.0	7802670.0	12272.310829581613	9949.85134645433	1415.9731710346541	9946.082558918934
GCF_030167965.1	7480092	73.5	bacteria	Eubacteria	Actinomycetota	Bacteria	59924.0	57.0	61137.0	91574	3569	6488001.0	39471.0	6555540.0	12242.362794468303	9236.126813174043	1444.09819867751	9326.005180351276
GCA_026642255.1	7270431	72.5	bacteria	Eubacteria	Actinomycetota	Bacteria	53165.0	0.0	53591.0	88939	3472	6138842.0	29022.0	6145561.0	12232.974908915303	8660.42813937873	0.0	8720.277937197272
GCA_018139085.1	8340580	73.5	bacteria	Eubacteria	Actinomycetota	Bacteria	67189.0	127.0	67856.0	101994	3978	7236671.0	28798.0	7296515.0	12228.645969464953	9284.51770157853	4410.028474199597	9299.782156275976
GCF_007856155.1	8146484	71.5	bacteria	Eubacteria	Actinomycetota	Bacteria	64476.0	42.0	65125.0	99574	3849	6961000.0	34758.0	6988639.0	12222.941823736472	9262.462289900877	1208.354911099603	9318.695671646512
GCF_025643355.1	7919716	72.5	bacteria	Eubacteria	Actinomycetota	Bacteria	57529.0	139.0	58439.0	96730	3744	6734835.0	34404.0	6789178.0	12213.82180876183	8542.005854634894	4040.227880479014	8607.669440983871
GCA_003516205.1	8340266	73.5	bacteria	Eubacteria	Actinomycetota	Bacteria	64504.0	127.0	64377.0	101724	3972	7039116.0	27567.0	7011571.0	12196.733293638355	9163.650662952563	4606.957594224979	9181.537204714892
GCA_023277965.1	7351753	71.5	bacteria	Eubacteria	Actinomycetota	Bacteria	63158.0	126.0	64361.0	89637	3487	6269070.0	34548.0	6418365.0	12192.602226979063	10074.54056183772	3647.0996873914555	10027.631647623655
GCA_902809825.1	2570337	70.5	bacteria	Eubacteria	Bacillota	Bacteria	26337.0	258.0	26269.0	31295	1251	2314096.0	29520.0	2299078.0	12175.446254712902	11381.118155858701	8739.837398373984	11425.884637232839
GCF_002943895.1	7852859	72.5	bacteria	Eubacteria	Actinomycetota	Bacteria	67626.0	27.0	68039.0	95323	3687	6805033.0	34739.0	6848806.0	12138.636387078895	9937.644681517342	777.2244451481045	9934.432366751227
GCF_009867075.1	8457300	73.0	bacteria	Eubacteria	Actinomycetota	Bacteria	54892.0	127.0	55892.0	102341	3932	7080136.0	34128.0	7188018.0	12100.90690882433	7752.958417747907	3721.2845757149553	7775.717868263547
GCF_003325375.1	7535750	73.5	bacteria	Eubacteria	Actinomycetota	Bacteria	59966.0	57.0	60399.0	91030	3553	6544015.0	39542.0	6587728.0	12079.75317652523	9163.487553130608	1441.5052349400637	9168.411324814868
GCA_023614295.1	6294661	72.5	bacteria	Eubacteria	Actinomycetota	Bacteria	19682.0	25.0	43307.0	75628	2945	2390802.0	34323.0	5201496.0	12014.626363516638	8232.383944801786	728.3745593333916	8325.873940881624
GCF_017916255.1	7574085	73.0	bacteria	Eubacteria	Actinomycetota	Bacteria	59318.0	46.0	60351.0	90875	3513	6455645.0	39756.0	6506181.0	11998.148951325473	9188.547387596438	1157.058054130194	9275.948517263814
GCF_008704555.1	7581562	72.0	bacteria	Eubacteria	Actinomycetota	Bacteria	53101.0	63.0	53702.0	90862	3536	6437739.0	35335.0	6493392.0	11984.601590015356	8248.392797533419	1782.934767227961	8270.253821115373
GCF_000014185.1	3225748	70.0	bacteria	Eubacteria	Actinomycetota	Bacteria	35949.0	0.0	36068.0	38639	1515	2978929.0	9306.0	2989170.0	11978.30704692369	12067.759923113306	0.0	12066.22574159382
GCF_000220705.2	7137891	73.0	bacteria	Eubacteria	Actinomycetota	Bacteria	45739.0	63.0	47070.0	84998	3306	5950661.0	34339.0	6037901.0	11907.99915549285	7686.37299284903	1834.6486502227788	7795.755511725018
GCA_002617105.1	37817	72.0	viral	Virus	Uroviricota	Virus	391.0	0.0	391.0	450	18	35309.0	97.0	35212.0	11899.410318110904	11073.663938372652	0.0	11104.169033284106
GCA_013177295.1	2419502	71.5	bacteria	Eubacteria	Actinomycetota	Bacteria	19968.0	124.0	20173.0	28627	1106	2074216.0	19251.0	2093553.0	11831.773645981693	9626.769825321953	6441.2238325281805	9635.772297142703
GCA_018771565.1	3316678	67.5	bacteria	Eubacteria	Chloroflexota	Bacteria	35724.0	84.0	35700.0	39225	1536	2936444.0	10936.0	2928712.0	11826.592753351395	12165.735154492984	7681.053401609363	12189.658798816681
GCA_001753425.1	8308430	72.5	bacteria	Eubacteria	Actinomycetota	Bacteria	65334.0	126.0	65208.0	98032	3808	7284185.0	33469.0	7250929.0	11799.100431730183	8969.294437195102	3764.6777615106516	8993.054545148629
GCA_003675345.1	8317371	72.5	bacteria	Eubacteria	Actinomycetota	Bacteria	64743.0	105.0	64638.0	98136	3814	7274766.0	33286.0	7241553.0	11798.920596424037	8899.667700651815	3154.479360692183	8925.985903852392
GCF_000853485.1	3392	57.5	viral	Virus	Artverviricota	Virus	40.0	40.0	40.0	40	2	3370.0	3370.0	2628.0	11792.45283018868	11869.436201780416	11869.436201780416	15220.700152207
GCF_003994395.1	8963414	72.0	bacteria	Eubacteria	Actinomycetota	Bacteria	62713.0	0.0	64271.0	105426	4063	7705760.0	34595.0	7803995.0	11761.813077026232	8138.457465584186	0.0	8235.653662002604
GCF_005222485.1	8962736	72.0	bacteria	Eubacteria	Actinomycetota	Bacteria	63118.0	0.0	64136.0	105342	4054	7734333.0	34596.0	7802339.0	11753.330679381832	8160.755426486033	0.0	8220.09912668496
GCA_000827005.1	8384669	72.5	bacteria	Eubacteria	Actinomycetota	Bacteria	66053.0	126.0	65927.0	98525	3828	7360742.0	33467.0	7327488.0	11750.612934153989	8973.687707027362	3764.9027400125497	8997.217054466688
GCA_003444775.1	4157290	69.5	bacteria	Eubacteria	Deinococcota	Bacteria	34645.0	0.0	34936.0	48440	1917	3656565.0	18922.0	3673049.0	11651.821258560263	9474.739270326112	0.0	9511.444034642609
GCA_022695595.1	7915503	71.0	bacteria	Eubacteria	Actinomycetota	Bacteria	47716.0	57.0	55183.0	92077	3567	5913635.0	39223.0	6620890.0	11632.488800774883	8068.810469364444	1453.2289727965735	8334.680080774639
GCF_000017305.1	4956672	74.0	bacteria	Eubacteria	Actinomycetota	Bacteria	43418.0	132.0	43335.0	57591	2267	4435802.0	23741.0	4430681.0	11618.884606445616	9788.083417609714	5560.001684848995	9780.663514254355
GCA_009177165.1	4013039	69.5	bacteria	Eubacteria	Deinococcota	Bacteria	34605.0	0.0	34605.0	46586	1836	3584982.0	22197.0	3563087.0	11608.658674884546	9652.768131053377	0.0	9712.083931714269
GCA_002082175.1	7916045	72.5	bacteria	Eubacteria	Actinomycetota	Bacteria	57250.0	0.0	58636.0	91515	3566	6713488.0	34631.0	6836701.0	11560.69729265056	8527.608897193231	0.0	8576.651224033345
GCF_001007995.1	3236984	70.0	bacteria	Eubacteria	Deinococcota	Bacteria	28727.0	0.0	28727.0	37391	1480	2903212.0	18220.0	2889144.0	11551.18468302593	9894.90261131464	0.0	9943.083487704316
GCA_012913305.1	3664154	69.0	bacteria	Eubacteria	Pseudomonadota	Bacteria	25985.0	78.0	29700.0	42070	1668	2829264.0	13423.0	3157365.0	11481.504325418637	9184.3673831781	5810.921552559041	9406.577953451691
GCF_013401535.1	7872196	72.0	bacteria	Eubacteria	Actinomycetota	Bacteria	57122.0	82.0	58338.0	90310	3525	6720197.0	39291.0	6778798.0	11472.02127589303	8500.048436080073	2086.9919319946043	8605.950494468194
GCA_003258605.2	7090212	72.5	bacteria	Eubacteria	Actinomycetota	Bacteria	46879.0	193.0	50452.0	80774	3111	5955524.0	44213.0	6151749.0	11392.3250813939	7871.5155878811	4365.231945355438	8201.244881740136
GCF_009184865.1	10175440	70.5	bacteria	Eubacteria	Actinomycetota	Bacteria	78032.0	146.0	80355.0	115691	4463	8652778.0	34659.0	8852844.0	11369.631190395698	9018.144230673663	4212.470065495254	9076.744151371018
GCF_001654495.1	7472530	73.0	bacteria	Eubacteria	Actinomycetota	Bacteria	52371.0	7.0	53439.0	84775	3296	6421489.0	34708.0	6495297.0	11344.885868641544	8155.585098720873	201.682609196727	8227.337410437121
GCF_000195335.1	2269167	68.0	bacteria	Eubacteria	Deinococcota	Bacteria	21502.0	109.0	21915.0	25648	1013	2077862.0	15445.0	2088942.0	11302.826103147103	10348.136690502064	7057.3000971188085	10490.956666101787
GCF_026153355.1	6901780	72.0	bacteria	Eubacteria	Actinomycetota	Bacteria	35051.0	25.0	45581.0	77804	3013	4757912.0	34433.0	5850165.0	11273.033912990562	7366.886987401196	726.0476868120699	7791.404174070304
GCF_016906185.1	8031696	72.5	bacteria	Eubacteria	Actinomycetota	Bacteria	57138.0	0.0	57593.0	90520	3535	6887712.0	34488.0	6921169.0	11270.346885639097	8295.643023401675	0.0	8321.282141788475
GCF_900637165.1	3148934	71.5	bacteria	Eubacteria	Actinomycetota	Bacteria	22996.0	32.0	23246.0	35483	1375	2715143.0	19394.0	2731019.0	11268.257765961433	8469.535490395901	1649.9948437661133	8511.84118455419
GCA_000838465.1	5149	42.0	viral	Virus	Cossaviricota	Virus	28.0	28.0	28.0	58	3	4444.0	4271.0	4438.0	11264.323169547486	6300.630063006301	6555.841723249824	6309.148264984227
GCF_016906225.1	8053224	72.5	bacteria	Eubacteria	Actinomycetota	Bacteria	57226.0	0.0	57708.0	90708	3543	6900454.0	34489.0	6940392.0	11263.563511954964	8293.077527942365	0.0	8314.804120574168
GCA_002617085.1	37830	72.0	viral	Virus	Uroviricota	Virus	332.0	0.0	332.0	426	17	35263.0	97.0	35166.0	11260.904044409199	9414.967529705358	0.0	9440.937268952966
GCA_016756395.1	8972903	73.5	bacteria	Eubacteria	Actinomycetota	Bacteria	56693.0	19.0	56674.0	100703	3911	7788614.0	33313.0	7755340.0	11223.012218007929	7278.958746703843	570.3479122264581	7307.738925695069
GCA_024827815.1	49371	70.5	viral	Virus	Uroviricota	Virus	333.0	0.0	333.0	554	23	43810.0	76.0	43734.0	11221.16222073687	7601.004336909381	0.0	7614.213197969543
GCF_028622095.1	3874407	68.5	bacteria	Eubacteria	Deinococcota	Bacteria	31339.0	0.0	31447.0	43460	1726	3407276.0	18003.0	3407252.0	11217.200464483984	9197.669927531553	0.0	9229.43181191177
GCF_016906245.1	8084048	72.5	bacteria	Eubacteria	Actinomycetota	Bacteria	57431.0	0.0	57934.0	90619	3537	6943918.0	34489.0	6973996.0	11209.606870221452	8270.690984542156	0.0	8307.145573355649
GCA_016906205.1	8082614	72.5	bacteria	Eubacteria	Actinomycetota	Bacteria	55529.0	0.0	57162.0	90562	3538	6815040.0	34489.0	6944408.0	11204.543480611595	8148.00793538996	0.0	8231.37119823605
GCF_016906265.1	8221537	72.0	bacteria	Eubacteria	Actinomycetota	Bacteria	58859.0	0.0	59347.0	91966	3589	7059539.0	34948.0	7088339.0	11185.986269963876	8337.513256885471	0.0	8372.483313791849
GCA_002355495.1	8032664	72.0	bacteria	Eubacteria	Actinomycetota	Bacteria	61347.0	7.0	61340.0	89060	3465	7040550.0	38628.0	7003714.0	11087.230836494593	8713.38176704945	181.21569845707776	8758.210286713593
GCA_017311125.1	7958870	72.5	bacteria	Eubacteria	Actinomycetota	Bacteria	54264.0	21.0	56149.0	87950	3429	6686985.0	34681.0	6843681.0	11050.563710677521	8114.867911323265	605.5188720048442	8204.502810695005
GCF_031344995.1	7347349	72.5	bacteria	Eubacteria	Actinomycetota	Bacteria	36482.0	4.0	44859.0	80742	3141	5224282.0	34911.0	6277006.0	10989.269735247366	6983.160556799958	114.57706739995989	7146.56000010196
GCF_008704445.1	7647592	72.0	bacteria	Eubacteria	Actinomycetota	Bacteria	49744.0	0.0	50414.0	83972	3283	6386883.0	34949.0	6474009.0	10980.188273642214	7788.462697688372	0.0	7787.137768884782
GCF_008642295.1	7525322	71.5	bacteria	Eubacteria	Actinomycetota	Bacteria	58314.0	70.0	58912.0	82508	3250	6627118.0	34670.0	6679584.0	10964.04911311436	8799.300087911517	2019.036631093164	8819.710928105704
GCA_027935815.1	162121	42.5	viral	Virus	Peploviricota	Virus	576.0	11.0	270.0	1776	79	151958.0	26101.0	132976.0	10954.780688498098	3790.521065031127	421.43979157886673	2030.441583443629
GCF_002943525.1	8963858	72.5	bacteria	Eubacteria	Actinomycetota	Bacteria	70584.0	32.0	71471.0	97676	3795	7779004.0	58870.0	7840508.0	10896.647403383678	9073.655187733546	543.5705792423985	9115.608325378917
GCF_002356195.1	2877864	71.0	bacteria	Eubacteria	Actinomycetota	Bacteria	23559.0	107.0	23675.0	31357	1211	2540796.0	19212.0	2543539.0	10895.928369095967	9272.291045798245	5569.435769310847	9307.897382347981
GCF_029850785.1	2364806	71.5	bacteria	Eubacteria	Actinomycetota	Bacteria	17966.0	0.0	18245.0	25698	1018	2094797.0	18778.0	2101108.0	10866.85334864678	8576.487363692042	0.0	8683.513650892766
GCF_016028855.1	2377741	71.5	bacteria	Eubacteria	Actinomycetota	Bacteria	17784.0	0.0	18142.0	25722	1022	2102487.0	18772.0	2105024.0	10817.830873926134	8458.554083806464	0.0	8618.429053540482
GCA_003206515.1	4012018	70.5	bacteria	Eubacteria	Deinococcota	Bacteria	32194.0	0.0	32544.0	43327	1711	3529781.0	22843.0	3536730.0	10799.303492656314	9120.679158282057	0.0	9201.720233096674
GCF_003568585.1	3073341	63.5	bacteria	Eubacteria	Deinococcota	Bacteria	30681.0	0.0	31328.0	33050	1300	2747658.0	13502.0	2777318.0	10753.769269339133	11166.236846070362	0.0	11279.947056836849
GCF_000092985.1	6543312	72.5	bacteria	Eubacteria	Actinomycetota	Bacteria	43910.0	5.0	44237.0	70329	2737	5506204.0	28879.0	5522131.0	10748.226586169207	7974.640968623756	173.13618892620934	8010.856678336679
GCA_900638215.1	6541269	72.5	bacteria	Eubacteria	Actinomycetota	Bacteria	45439.0	106.0	45333.0	70303	2736	5561613.0	29793.0	5531820.0	10747.608759095521	8170.111800299661	3557.882724129829	8194.95211340933
GCF_005877055.1	3561338	73.0	bacteria	Eubacteria	Actinomycetota	Bacteria	25317.0	4.0	25394.0	38273	1495	3161994.0	18828.0	3178186.0	10746.803588988183	8006.6565591206045	212.44954323348205	7990.092461548821
GCF_023515955.1	7543621	72.0	bacteria	Eubacteria	Actinomycetota	Bacteria	53644.0	57.0	57761.0	81001	3159	6392497.0	39155.0	6614141.0	10737.68154577225	8391.712972254818	1455.752777423062	8732.955647604125
GCF_001507665.1	3264334	70.5	bacteria	Eubacteria	Deinococcota	Bacteria	26467.0	7.0	27110.0	34943	1389	2887033.0	18215.0	2926855.0	10704.480607682915	9167.54328752044	384.2986549547076	9262.501900504125
GCF_016128175.1	2513835	71.5	bacteria	Eubacteria	Actinomycetota	Bacteria	18878.0	0.0	19247.0	26908	1066	2209426.0	18763.0	2239296.0	10703.964261775336	8544.300646412235	0.0	8595.112035211067
GCA_001877055.1	6585441	72.5	bacteria	Eubacteria	Actinomycetota	Bacteria	43921.0	8.0	44386.0	70313	2737	5507965.0	29046.0	5526605.0	10677.037422398895	7974.088433750033	275.42518763340905	8031.332074573811
GCF_025252265.1	8107672	72.0	bacteria	Eubacteria	Actinomycetota	Bacteria	52118.0	0.0	53117.0	86505	3359	6825947.0	39270.0	6911238.0	10669.523878124326	7635.277566614566	0.0	7685.598441263345
GCF_000931445.1	7762396	72.5	bacteria	Eubacteria	Actinomycetota	Bacteria	52638.0	9.0	54453.0	82786	3226	6601816.0	34876.0	6729237.0	10665.006011030615	7973.260690694803	258.0571166418167	8092.002109600241
GCF_019933235.1	8116382	72.0	bacteria	Eubacteria	Actinomycetota	Bacteria	52897.0	0.0	53516.0	86452	3363	6845583.0	39289.0	6906971.0	10651.5440007629	7727.172397150103	0.0	7748.114187825605
GCF_016598775.1	2564181	70.0	bacteria	Eubacteria	Actinomycetota	Bacteria	19261.0	32.0	19425.0	27236	1061	2168386.0	19393.0	2167862.0	10621.71508173565	8882.643588364803	1650.0799257464034	8960.441208896138
GCF_030450125.1	7618767	72.0	bacteria	Eubacteria	Actinomycetota	Bacteria	55596.0	11.0	56589.0	80646	3116	6583346.0	40233.0	6641269.0	10585.177365313835	8444.945776813189	273.40740188402555	8520.81130880258
GCA_009834145.1	7906239	72.0	bacteria	Eubacteria	Actinomycetota	Bacteria	52275.0	11.0	57025.0	83679	3228	6423287.0	40568.0	6857169.0	10583.919863793644	8138.356576625021	271.14967462039044	8316.11412814822
GCF_024666385.1	8092115	72.0	bacteria	Eubacteria	Actinomycetota	Bacteria	53586.0	61.0	54028.0	85363	3337	6971103.0	39724.0	7013613.0	10548.91088423731	7686.875376823438	1535.5956097069782	7703.304987030223
GCA_003109365.1	8960	54.0	viral	Virus	Artverviricota	Virus	94.0	26.0	94.0	94	3	7248.0	1130.0	3889.0	10491.071428571428	12969.094922737308	23008.849557522124	24170.737978914887
GCF_009857135.1	7762826	71.5	bacteria	Eubacteria	Actinomycetota	Bacteria	49631.0	6.0	51120.0	81437	3147	6556732.0	34566.0	6654051.0	10490.63833196828	7569.472108971359	173.58097552508247	7682.538050880584
GCA_031106035.1	9160	55.0	viral	Virus	Artverviricota	Virus	77.0	51.0	26.0	96	4	6608.0	1194.0	5414.0	10480.349344978165	11652.542372881357	42713.56783919598	4802.364240857038
GCF_013364095.1	5802668	72.5	bacteria	Eubacteria	Actinomycetota	Bacteria	43280.0	47.0	43875.0	60714	2402	5151765.0	29353.0	5187509.0	10463.118000202665	8401.004315996557	1601.1991959935951	8457.816651498822
GCA_000010605.1	8545929	72.0	bacteria	Eubacteria	Actinomycetota	Bacteria	62024.0	0.0	62024.0	89416	3489	7550391.0	34197.0	7516734.0	10462.993549326235	8214.673915562784	0.0	8251.456017999306
GCA_900465355.1	1324338	68.0	bacteria	Eubacteria	Candidatus Bipolaricaulota	Bacteria	12115.0	57.0	12107.0	13819	543	1248931.0	9218.0	1242341.0	10434.647348335546	9700.295692876547	6183.553916250814	9745.31147245402
GCF_000184345.1	2560222	60.5	bacteria	Eubacteria	Spirochaetota	Bacteria	25884.0	4.0	25908.0	26693	1013	2404914.0	13601.0	2397693.0	10426.048991064055	10762.962833598207	294.09602235129773	10805.386677944172
GCA_000184345.2	2560222	60.5	bacteria	Eubacteria	Spirochaetota	Bacteria	25582.0	4.0	25578.0	26693	1013	2392062.0	13264.0	2378818.0	10426.048991064055	10694.538853926028	301.56815440289506	10752.398880452392
GCA_025133285.1	5968715	72.5	bacteria	Eubacteria	Actinomycetota	Bacteria	44363.0	75.0	45065.0	62230	2457	5263673.0	29273.0	5310131.0	10426.029723315656	8428.1451374354	2562.087930857787	8486.607957506134
GCF_008704935.1	7673509	72.0	bacteria	Eubacteria	Actinomycetota	Bacteria	55345.0	45.0	56086.0	79914	3125	6675843.0	39440.0	6744713.0	10414.270707182333	8290.33876320938	1140.973630831643	8315.550268780895
GCA_010669165.1	9738430	71.0	bacteria	Eubacteria	Actinomycetota	Bacteria	69076.0	22.0	70990.0	100778	3925	8379192.0	35027.0	8540898.0	10348.485330797675	8243.754290389814	628.0869043880435	8311.77236866662
GCF_009739905.1	7078240	72.5	bacteria	Eubacteria	Actinomycetota	Bacteria	50548.0	0.0	51084.0	73221	2871	6241585.0	34381.0	6261395.0	10344.52067180542	8098.583933407941	0.0	8158.565303738225
GCA_027939475.1	137969	53.5	viral	Virus	Peploviricota	Virus	412.0	0.0	361.0	1425	51	117182.0	1976.0	114750.0	10328.407105944088	3515.8983461623798	0.0	3145.9694989106756
GCA_027939535.1	137969	53.5	viral	Virus	Peploviricota	Virus	412.0	0.0	361.0	1425	51	117181.0	1975.0	114740.0	10328.407105944088	3515.9283501591553	0.0	3146.2436813665677
GCF_000838265.1	137969	53.5	viral	Virus	Peploviricota	Virus	412.0	78.0	361.0	1425	51	123956.0	18601.0	114740.0	10328.407105944088	3323.7600438865406	4193.322939626902	3146.2436813665677
GCA_027939465.1	137969	53.5	viral	Virus	Peploviricota	Virus	478.0	66.0	361.0	1425	51	117263.0	1976.0	114611.0	10328.407105944088	4076.30710454278	33400.80971659919	3149.784924658192
GCA_030644345.1	2728238	70.5	bacteria	Eubacteria	Actinomycetota	Bacteria	20363.0	187.0	20330.0	28153	1099	2354668.0	18859.0	2353906.0	10319.114388114234	8647.928285431322	9915.690121427435	8636.708517672329
GCF_018866325.1	7695589	72.0	bacteria	Eubacteria	Actinomycetota	Bacteria	49919.0	0.0	53179.0	79281	3104	6458746.0	34471.0	6650094.0	10302.135418094704	7728.899696628417	0.0	7996.72906879211
GCF_027942015.1	8161592	72.0	bacteria	Eubacteria	Actinomycetota	Bacteria	59231.0	62.0	59876.0	84052	3277	7121554.0	39655.0	7180416.0	10298.48098263182	8317.145387088267	1563.4850586306898	8338.792627056704
GCF_001941845.1	7585034	72.0	bacteria	Eubacteria	Actinomycetota	Bacteria	50920.0	57.0	51267.0	78064	3051	6532210.0	39706.0	6585772.0	10291.845758371022	7795.2178512325845	1435.551302070216	7784.508786517359
GCF_002260685.1	6641645	72.5	bacteria	Eubacteria	Actinomycetota	Bacteria	42622.0	5.0	42814.0	68309	2660	5617284.0	28811.0	5612514.0	10284.951996079284	7587.652680548109	173.5448266287182	7628.310593078253
GCF_014489615.1	8188347	73.0	bacteria	Eubacteria	Actinomycetota	Bacteria	46711.0	0.0	47428.0	84132	3284	7031739.0	35173.0	7065896.0	10274.601210720552	6642.880232045017	0.0	6712.241448218315
GCF_019443745.1	5249614	73.5	bacteria	Eubacteria	Actinomycetota	Bacteria	44837.0	40.0	44943.0	53874	2143	4765410.0	9042.0	4779434.0	10262.468821517163	9408.844149821316	4423.800044238001	9403.414713959854
GCF_028421465.1	8595635	72.0	bacteria	Eubacteria	Actinomycetota	Bacteria	61409.0	57.0	61828.0	88169	3432	7425209.0	39818.0	7475895.0	10257.415537072015	8270.33959582821	1431.5133859058717	8270.314122924412
GCF_000839485.1	5075	37.5	viral	Virus	Cossaviricota	Virus	22.0	22.0	22.0	52	3	4609.0	4609.0	4179.0	10246.30541871921	4773.269689737471	4773.269689737471	5264.417324718832
GCA_003721495.1	9086421	72.0	bacteria	Eubacteria	Actinomycetota	Bacteria	66695.0	92.0	66603.0	93099	3624	7895489.0	43435.0	7854297.0	10245.948322227201	8447.228537713116	2118.1075169793944	8479.816844206427
GCA_028993595.1	6813696	72.0	bacteria	Eubacteria	Actinomycetota	Bacteria	42249.0	0.0	42514.0	69743	2717	5766714.0	29145.0	5762460.0	10235.70761008416	7326.356049563061	0.0	7377.751862919656
GCA_000855425.1	9392	54.0	viral	Virus	Artverviricota	Virus	68.0	96.0	96.0	96	4	6392.0	9392.0	8067.0	10221.465076660987	10638.297872340425	10221.465076660987	11900.33469691335
GCA_024752535.1	8033415	72.5	bacteria	Eubacteria	Actinomycetota	Bacteria	48344.0	89.0	49900.0	81878	3209	6665879.0	34067.0	6800989.0	10192.178544243015	7252.45687778011	2612.498899227992	7337.168167747367
GCF_000237305.1	8092553	73.0	bacteria	Eubacteria	Actinomycetota	Bacteria	56088.0	145.0	56782.0	82348	3180	6971046.0	34477.0	7028934.0	10175.775184913835	8045.851368646828	4205.702352292833	8078.323114145046
GCA_027939555.1	137968	53.5	viral	Virus	Peploviricota	Virus	388.0	0.0	337.0	1402	50	117181.0	1975.0	114740.0	10161.776643859446	3311.11698995571	0.0	2937.075126372669
GCA_027939545.1	137969	53.5	viral	Virus	Peploviricota	Virus	412.0	0.0	361.0	1402	50	117184.0	1975.0	114743.0	10161.70299125166	3515.838339705079	0.0	3146.161421611776
GCA_027939565.1	137968	53.5	viral	Virus	Peploviricota	Virus	388.0	0.0	337.0	1401	50	117187.0	1975.0	114746.0	10154.52858633886	3310.947460042496	0.0	2936.921548463563
GCA_027939525.1	137969	53.5	viral	Virus	Peploviricota	Virus	388.0	0.0	337.0	1401	50	117187.0	1975.0	114746.0	10154.45498626503	3310.947460042496	0.0	2936.921548463563
GCA_027939485.1	137969	53.5	viral	Virus	Peploviricota	Virus	388.0	0.0	337.0	1401	50	117181.0	1975.0	114740.0	10154.45498626503	3311.11698995571	0.0	2937.075126372669
GCA_027939505.1	137969	53.5	viral	Virus	Peploviricota	Virus	388.0	0.0	337.0	1401	50	117182.0	1975.0	114740.0	10154.45498626503	3311.0887337645713	0.0	2937.075126372669
GCF_008704515.1	7280536	72.5	bacteria	Eubacteria	Actinomycetota	Bacteria	49924.0	0.0	50447.0	73896	2871	6208307.0	34923.0	6273189.0	10149.802157423574	8041.483773273454	0.0	8041.683424491117
GCA_000240165.1	8095515	73.0	bacteria	Eubacteria	Actinomycetota	Bacteria	59058.0	120.0	58938.0	82158	3175	7144783.0	33691.0	7111095.0	10148.58227055351	8265.891350374113	3561.7820782998424	8288.175027896548
GCF_003097515.1	7289495	72.0	bacteria	Eubacteria	Actinomycetota	Bacteria	36812.0	25.0	37602.0	73949	2852	6012932.0	30159.0	6098094.0	10144.598494134367	6122.1380850473615	828.9399515899069	6166.188976424436
GCA_006088715.1	11098444	72.0	bacteria	Eubacteria	Actinomycetota	Bacteria	73522.0	0.0	73522.0	112550	4409	9641909.0	35544.0	9606365.0	10141.061215428037	7625.253463810953	0.0	7653.467258427095
GCF_002007685.1	7929999	72.5	bacteria	Eubacteria	Actinomycetota	Bacteria	48932.0	57.0	50306.0	80378	3147	6794778.0	39858.0	6863487.0	10135.940748542338	7201.412614216388	1430.076772542526	7329.510495175412
GCF_021665875.1	10694683	71.0	bacteria	Eubacteria	Actinomycetota	Bacteria	71975.0	0.0	73467.0	108160	4208	9229832.0	34967.0	9327168.0	10113.436742351316	7798.0834320711365	0.0	7876.667387142593
GCF_028898845.1	9547725	71.0	bacteria	Eubacteria	Actinomycetota	Bacteria	61330.0	0.0	63112.0	96423	3744	7972728.0	39820.0	8080372.0	10099.05501048679	7692.473642647787	0.0	7810.531495332146
GCA_029167005.1	9974491	71.5	bacteria	Eubacteria	Actinomycetota	Bacteria	64778.0	78.0	65511.0	100448	3908	8578160.0	34702.0	8648235.0	10070.488809905188	7551.5028863998805	2247.7090657598983	7575.071676475026
GCF_022385335.1	10101518	71.0	bacteria	Eubacteria	Actinomycetota	Bacteria	70068.0	1.0	71323.0	101699	3950	8711411.0	34788.0	8793241.0	10067.694776171265	8043.243511297997	28.745544440611702	8111.116253950052
GCA_001013905.1	8122491	72.5	bacteria	Eubacteria	Actinomycetota	Bacteria	52918.0	0.0	52918.0	81614	3178	7036949.0	34242.0	7003014.0	10047.902792382287	7520.020395202523	0.0	7556.460689640204
GCA_027939435.1	137971	53.5	viral	Virus	Peploviricota	Virus	412.0	0.0	361.0	1386	50	117181.0	1975.0	114740.0	10045.589290503078	3515.9283501591553	0.0	3146.2436813665677
GCF_011006355.1	8069210	72.5	bacteria	Eubacteria	Actinomycetota	Bacteria	46273.0	117.0	48503.0	80976	3184	6658303.0	33960.0	6859129.0	10035.183122015664	6949.668706876211	3445.229681978799	7071.305992349758
GCF_000412265.2	8716193	72.0	bacteria	Eubacteria	Actinomycetota	Bacteria	59713.0	62.0	61440.0	87179	3406	7446805.0	39658.0	7591716.0	10001.958423821043	8018.606637343129	1563.366786020475	8093.03193112071
GCF_019703895.1	9320785	72.5	bacteria	Eubacteria	Actinomycetota	Bacteria	63781.0	4.0	65482.0	93166	3619	7996531.0	34726.0	8140507.0	9995.510034830757	7976.0836292637405	115.18746760352474	8043.970725656277
GCA_029906565.1	7779627	71.5	bacteria	Eubacteria	Actinomycetota	Bacteria	54019.0	21.0	55107.0	77756	3049	6774184.0	34642.0	6828281.0	9994.823659283407	7974.244573220923	606.2005657871947	8070.4060070169935
GCF_014852565.2	10262635	71.0	bacteria	Eubacteria	Actinomycetota	Bacteria	69853.0	1.0	70896.0	102556	3987	8791898.0	34781.0	8913959.0	9993.145035363725	7945.155869642709	28.75132974900089	7953.368419127797
GCA_003307955.1	47364	69.5	viral	Virus	Uroviricota	Virus	242.0	0.0	242.0	472	18	43754.0	75.0	43679.0	9965.374546068744	5530.922887050327	0.0	5540.419881407541
GCF_027594505.1	2767986	71.0	bacteria	Eubacteria	Chloroflexota	Bacteria	14937.0	34.0	15063.0	27581	1106	2405749.0	9187.0	2448515.0	9964.284501438953	6208.877152188363	3700.881680635681	6151.892065190534
GCA_001511815.1	9336224	72.5	bacteria	Eubacteria	Actinomycetota	Bacteria	67147.0	33.0	67114.0	93011	3622	8212520.0	35730.0	8176790.0	9962.378794681876	8176.1749134248685	923.5936188077246	8207.866412125053
GCF_028622875.1	8496900	71.5	bacteria	Eubacteria	Actinomycetota	Bacteria	56156.0	0.0	56735.0	84576	3302	7345389.0	35384.0	7384833.0	9953.747837446599	7645.06821898745	0.0	7682.638185589302
GCA_000963515.1	9784577	72.0	bacteria	Eubacteria	Actinomycetota	Bacteria	57434.0	45.0	57389.0	97255	3743	7845015.0	37665.0	7807350.0	9939.622326034125	7321.082241397881	1194.743130227001	7350.6375402665435
GCF_019774615.1	9126195	71.5	bacteria	Eubacteria	Actinomycetota	Bacteria	58740.0	25.0	59212.0	90511	3526	7635866.0	39371.0	7710413.0	9917.714885557452	7692.64416112069	634.9851413476924	7679.484873248683
GCA_002847285.1	8029398	73.0	bacteria	Eubacteria	Actinomycetota	Bacteria	50829.0	57.0	53222.0	79625	3087	6789676.0	29190.0	7014859.0	9916.683666695808	7486.218782751931	1952.7235354573484	7587.037743737971
GCA_027939495.1	137969	53.5	viral	Virus	Peploviricota	Virus	388.0	0.0	337.0	1368	49	117181.0	1975.0	114740.0	9915.270821706325	3311.11698995571	0.0	2937.075126372669
GCA_027939515.1	137969	53.5	viral	Virus	Peploviricota	Virus	388.0	0.0	337.0	1368	49	117181.0	1975.0	114740.0	9915.270821706325	3311.11698995571	0.0	2937.075126372669
GCF_904440645.1	7837660	71.5	bacteria	Eubacteria	Actinomycetota	Bacteria	54651.0	126.0	59059.0	77650	3034	6727465.0	34557.0	6913936.0	9907.293758596315	8123.56511702402	3646.149839395781	8542.022951904675
GCF_009650765.1	8341671	72.0	bacteria	Eubacteria	Actinomycetota	Bacteria	54468.0	2.0	58250.0	82581	3185	7026949.0	40468.0	7300336.0	9899.815037059123	7751.301453874221	49.42176534545814	7979.084798288736
GCF_904440635.1	7838151	71.5	bacteria	Eubacteria	Actinomycetota	Bacteria	53454.0	126.0	58881.0	77586	3028	6660370.0	34558.0	6907373.0	9898.507951684014	8025.680255000849	3646.044331269171	8524.369539620924
GCF_002080455.1	8110698	72.0	bacteria	Eubacteria	Actinomycetota	Bacteria	54418.0	57.0	55305.0	80214	3130	7099491.0	39658.0	7144340.0	9889.900967832855	7665.056551237265	1437.2888194059205	7741.092949103766
GCA_027939455.1	137969	53.5	viral	Virus	Peploviricota	Virus	374.0	0.0	323.0	1364	48	117183.0	1978.0	114740.0	9886.278801759814	3191.5892236928566	0.0	2815.0601359595607
GCF_024349765.1	9326742	71.5	bacteria	Eubacteria	Actinomycetota	Bacteria	56694.0	52.0	57471.0	92105	3576	7862200.0	34689.0	7942189.0	9875.366982382486	7210.9587647223425	1499.0342759952723	7236.166250891285
GCA_029167625.1	7465012	70.5	bacteria	Eubacteria	Actinomycetota	Bacteria	43469.0	151.0	43979.0	73613	2865	6243263.0	34558.0	6306197.0	9861.069211945005	6962.545066578166	4369.465825568609	6973.933735340015
GCA_018316795.1	6602217	72.0	bacteria	Eubacteria	Actinomycetota	Bacteria	38621.0	13.0	39473.0	65012	2538	5504813.0	28969.0	5569631.0	9846.995335051846	7015.860484270765	448.755566295005	7087.184052228954
GCF_025163575.1	9296088	72.0	bacteria	Eubacteria	Actinomycetota	Bacteria	57962.0	45.0	59130.0	91376	3531	7796840.0	39509.0	7905925.0	9829.511080359824	7434.03737924595	1138.9809916727834	7479.2007260377495
GCF_000385945.1	7905758	71.0	bacteria	Eubacteria	Actinomycetota	Bacteria	57027.0	0.0	58101.0	77333	3003	6925877.0	34932.0	6985566.0	9781.857729518155	8233.903085486503	0.0	8317.293115547116
GCA_008704475.1	7757877	72.5	bacteria	Eubacteria	Actinomycetota	Bacteria	47038.0	32.0	48761.0	75807	2954	6444839.0	58927.0	6568517.0	9771.616642027195	7298.553152375102	543.0447842245491	7423.441242520952
GCF_004104485.1	8428700	71.5	bacteria	Eubacteria	Actinomycetota	Bacteria	57982.0	0.0	58655.0	82249	3173	7427540.0	40088.0	7457560.0	9758.207078197112	7806.353112874518	0.0	7865.173059284806
GCA_027939575.1	137936	53.5	viral	Virus	Peploviricota	Virus	369.0	590.0	318.0	1346	48	123520.0	3602.0	114279.0	9758.14870664656	2987.3704663212434	163797.89006107717	2782.663481479537
GCF_900637295.1	3220508	70.0	bacteria	Eubacteria	Actinomycetota	Bacteria	24622.0	138.0	24608.0	31424	1229	2818514.0	19322.0	2818344.0	9757.466834424878	8735.809011415236	7142.117793189111	8731.368491568099
GCF_003945505.1	8324535	73.0	bacteria	Eubacteria	Actinomycetota	Bacteria	52861.0	70.0	55390.0	81172	3133	7202656.0	29177.0	7352986.0	9750.93503721229	7339.098243758969	2399.150015423107	7532.994078868095
GCF_003308195.1	47921	71.0	viral	Virus	Uroviricota	Virus	278.0	0.0	278.0	467	18	44078.0	72.0	44006.0	9745.205650967217	6307.0012251009575	0.0	6317.320365404717
GCF_003970715.1	7367863	72.0	bacteria	Eubacteria	Actinomycetota	Bacteria	53113.0	32.0	54994.0	71795	2817	6309673.0	40020.0	6497118.0	9744.345137796401	8417.710394817608	799.60019990005	8464.368355323084
GCF_003627815.1	8393044	70.5	bacteria	Eubacteria	Actinomycetota	Bacteria	47292.0	99.0	48175.0	81779	3237	7021648.0	44072.0	7136088.0	9743.663919788816	6735.171002590845	2246.3241967689237	6750.897690723545
GCF_000761215.1	7623774	72.5	bacteria	Eubacteria	Actinomycetota	Bacteria	51171.0	14.0	51917.0	74207	2901	6533077.0	34547.0	6575305.0	9733.630613919036	7832.603228157268	405.24502851188237	7895.75540602299
GCA_027939445.1	137970	53.5	viral	Virus	Peploviricota	Virus	412.0	0.0	361.0	1341	48	117184.0	1975.0	114743.0	9719.504240052185	3515.838339705079	0.0	3146.161421611776
GCF_000695235.1	9372401	72.0	bacteria	Eubacteria	Actinomycetota	Bacteria	51964.0	25.0	56423.0	91093	3529	7650422.0	39524.0	7969274.0	9719.281110571346	6792.305051930469	632.5270721586885	7080.067770288736
GCF_000024425.1	3097457	63.0	bacteria	Eubacteria	Deinococcota	Bacteria	28403.0	0.0	28705.0	30077	1189	2814896.0	13532.0	2826316.0	9710.223580182066	10090.248449676294	0.0	10156.330714612237
GCF_016467295.1	8539264	71.5	bacteria	Eubacteria	Actinomycetota	Bacteria	58099.0	0.0	58630.0	82853	3195	7525684.0	40478.0	7548936.0	9702.592635618244	7720.095608585213	0.0	7766.657446824294
GCA_031760065.1	7296298	71.0	bacteria	Eubacteria	Actinomycetota	Bacteria	50628.0	21.0	51266.0	70632	2765	6323870.0	34665.0	6387181.0	9680.525658354414	8005.857172902036	605.7983556901775	8026.389106555771
GCA_008639045.1	7893803	72.5	bacteria	Eubacteria	Actinomycetota	Bacteria	53261.0	7.0	54740.0	76310	2956	6998531.0	39585.0	7050577.0	9667.076819626738	7610.31136391337	176.8346595932803	7763.903578387982
GCA_027939665.1	137488	53.5	viral	Virus	Peploviricota	Virus	388.0	78.0	337.0	1328	48	121833.0	18492.0	113335.0	9659.02478761783	3184.6872358063906	4218.040233614536	2973.485684034058
GCF_008705255.1	7871480	72.5	bacteria	Eubacteria	Actinomycetota	Bacteria	54815.0	33.0	55174.0	75967	2944	7013041.0	39474.0	7027063.0	9650.91698130466	7816.152793060813	835.9933120535035	7851.644421004906
GCF_008642275.1	7746267	72.0	bacteria	Eubacteria	Actinomycetota	Bacteria	51666.0	57.0	52122.0	74734	2910	6797257.0	39669.0	6826193.0	9647.743874565645	7601.007288675417	1436.8902669590864	7635.588387260659
GCF_012044595.1	8473575	71.5	bacteria	Eubacteria	Actinomycetota	Bacteria	54936.0	0.0	58359.0	81702	3173	7229359.0	34578.0	7472803.0	9641.975199369806	7599.013965138541	0.0	7809.519399882481
GCF_028747205.1	8211675	71.5	bacteria	Eubacteria	Actinomycetota	Bacteria	56273.0	0.0	56556.0	79134	3100	7145488.0	34563.0	7180437.0	9636.767163824677	7875.31936237245	0.0	7876.4008374420655
GCF_029541745.1	8228343	72.5	bacteria	Eubacteria	Actinomycetota	Bacteria	48520.0	32.0	49516.0	79289	3080	6906886.0	39361.0	6987744.0	9636.083473914492	7024.873437899511	812.9874749117146	7086.1210714073095
GCF_030440515.1	8237145	72.0	bacteria	Eubacteria	Actinomycetota	Bacteria	55044.0	57.0	55491.0	79372	3107	7214186.0	39665.0	7259701.0	9635.86291123927	7629.966845878384	1437.0351695449388	7643.703232405853
GCF_022759505.1	4086948	74.0	bacteria	Eubacteria	Actinomycetota	Bacteria	27291.0	115.0	27790.0	39366	1563	3467595.0	13875.0	3519881.0	9632.126466987102	7870.296271623417	8288.288288288288	7895.153273647603
GCF_029167645.1	7215805	72.0	bacteria	Eubacteria	Actinomycetota	Bacteria	39775.0	118.0	40088.0	69403	2703	6049394.0	39433.0	6088643.0	9618.19228762418	6575.038755948117	2992.4175183222173	6584.061505987459
GCF_029167025.1	9627936	72.0	bacteria	Eubacteria	Actinomycetota	Bacteria	59282.0	41.0	59623.0	92408	3579	8212225.0	39445.0	8249145.0	9597.903434339407	7218.750095132562	1039.421979972113	7227.779363800733
GCA_027939605.1	137743	53.5	viral	Virus	Peploviricota	Virus	369.0	590.0	318.0	1321	47	123520.0	3622.0	114279.0	9590.32400920555	2987.3704663212434	162893.42904472668	2782.663481479537
GCF_017933255.1	9741971	71.5	bacteria	Eubacteria	Actinomycetota	Bacteria	61775.0	2.0	63103.0	93423	3642	8347371.0	34782.0	8473995.0	9589.743184413092	7400.533653050763	57.50100626760968	7446.66476673635
GCF_002082605.1	7076402	72.5	bacteria	Eubacteria	Actinomycetota	Bacteria	42569.0	32.0	43432.0	67799	2641	5909058.0	48986.0	5974798.0	9580.998931377839	7204.024736260839	653.2478667374352	7269.199728593335
GCF_013364315.1	8452583	71.0	bacteria	Eubacteria	Actinomycetota	Bacteria	59598.0	0.0	60152.0	80785	3147	7313023.0	34811.0	7376702.0	9557.433508786604	8149.570977692809	0.0	8154.321538270084
GCF_008639165.1	8223505	72.0	bacteria	Eubacteria	Actinomycetota	Bacteria	56744.0	7.0	57442.0	78538	3038	7329815.0	39616.0	7350381.0	9550.428922947089	7741.532357910806	176.6962843295638	7814.832999813207
GCA_028751585.1	8905080	72.0	bacteria	Eubacteria	Actinomycetota	Bacteria	57515.0	0.0	59404.0	84978	3318	7505020.0	6969.0	7722649.0	9542.643075637725	7663.537205763609	0.0	7692.179199132319
GCF_017358145.1	8193177	71.0	bacteria	Eubacteria	Actinomycetota	Bacteria	56649.0	0.0	58684.0	78013	3041	7039945.0	34644.0	7192328.0	9521.703241611893	8046.795820137799	0.0	8159.249689391251
GCF_017933115.1	9782455	71.5	bacteria	Eubacteria	Actinomycetota	Bacteria	59814.0	2.0	62150.0	93108	3631	8246287.0	34851.0	8497913.0	9517.856202763007	7253.4463086235055	57.387162491750594	7313.560400065287
GCF_026810505.1	8820026	71.0	bacteria	Eubacteria	Actinomycetota	Bacteria	57537.0	132.0	57864.0	83925	3221	7761801.0	34541.0	7796248.0	9515.278072876428	7412.841426880179	3821.545409802843	7422.0317260302645
GCF_001011035.1	8039333	73.0	bacteria	Eubacteria	Actinomycetota	Bacteria	52342.0	70.0	53030.0	76493	2959	6955212.0	29115.0	7050437.0	9514.844079726516	7525.579378457479	2404.258973037953	7521.519588076597
GCF_001886595.1	8380320	72.0	bacteria	Eubacteria	Actinomycetota	Bacteria	57687.0	7.0	58343.0	79598	3080	7453237.0	39772.0	7477345.0	9498.205319128625	7739.858533949745	176.003218344564	7802.635828626338
GCA_003344965.1	8454852	71.0	bacteria	Eubacteria	Actinomycetota	Bacteria	49875.0	32.0	51668.0	80088	3077	7193359.0	34727.0	7381916.0	9472.430741543436	6933.478504270397	921.4732052869525	6999.2668570056885
GCF_025231465.1	8349858	71.5	bacteria	Eubacteria	Actinomycetota	Bacteria	56705.0	0.0	57373.0	79045	3054	7345924.0	39798.0	7384387.0	9466.628055231598	7719.246755071247	0.0	7769.500704662418
GCF_017751265.1	9319639	71.5	bacteria	Eubacteria	Actinomycetota	Bacteria	57208.0	32.0	57738.0	88201	3428	7932164.0	39383.0	8009314.0	9463.993186860564	7212.155472327602	812.5333265622223	7208.857088135139
GCF_000091305.1	10148695	71.0	bacteria	Eubacteria	Actinomycetota	Bacteria	64091.0	2.0	64753.0	95984	3743	8731392.0	34995.0	8813486.0	9457.767722845154	7340.2957970504585	57.151021574510644	7347.036121688967
GCF_000868085.1	5188	54.5	viral	Virus	Artverviricota	Virus	49.0	28.0	21.0	49	2	3360.0	1587.0	1764.0	9444.872783346183	14583.333333333334	17643.352236925017	11904.761904761905
GCA_001888885.2	9762186	72.0	bacteria	Eubacteria	Actinomycetota	Bacteria	56510.0	32.0	58002.0	92067	3595	8073108.0	58729.0	8203308.0	9430.981954246723	6999.782487735826	544.8756151134874	7070.562265856652
GCA_017933235.1	9982980	71.5	bacteria	Eubacteria	Actinomycetota	Bacteria	59221.0	2.0	63534.0	94130	3672	8290968.0	35035.0	8674321.0	9429.048240104657	7142.833020221523	57.085771371485656	7324.377320138372
GCA_021029465.1	9635564	72.0	bacteria	Eubacteria	Actinomycetota	Bacteria	65766.0	0.0	67274.0	90746	3532	8308715.0	39732.0	8438138.0	9417.819237151038	7915.303389272588	0.0	7972.6119672373225
GCF_000252445.1	4406036	69.0	bacteria	Eubacteria	Deinococcota	Bacteria	31285.0	0.0	31589.0	41443	1637	3866365.0	27066.0	3886982.0	9405.960368912101	8091.57955857763	0.0	8126.870667268334
GCF_020341595.1	8214879	71.5	bacteria	Eubacteria	Actinomycetota	Bacteria	57688.0	6.0	58049.0	77235	3018	7266420.0	34538.0	7305526.0	9401.842680823418	7938.985084814805	173.72169784006024	7945.9028685956355
GCF_001931635.1	7931832	71.5	bacteria	Eubacteria	Actinomycetota	Bacteria	55101.0	48.0	55411.0	74570	2915	6978181.0	34489.0	7012283.0	9401.358979867451	7896.183833580701	1391.7480935950593	7901.991405652054
GCA_008704655.1	9361154	71.5	bacteria	Eubacteria	Actinomycetota	Bacteria	56106.0	32.0	57796.0	87934	3418	7859276.0	39634.0	8048043.0	9393.499989424381	7138.825510136048	807.3875965080487	7181.373161152344
GCF_014217585.1	8320846	72.0	bacteria	Eubacteria	Actinomycetota	Bacteria	53904.0	57.0	54517.0	78156	3078	7296652.0	39775.0	7345175.0	9392.794915324717	7387.497718131549	1433.0609679446889	7422.1512761778995
GCF_001983975.1	10184660	71.0	bacteria	Eubacteria	Actinomycetota	Bacteria	55247.0	36.0	57814.0	95625	3721	8586005.0	34336.0	8884870.0	9389.120500831643	6434.540860388504	1048.462255358807	6507.016985054368
GCA_011820545.1	9195693	72.0	bacteria	Eubacteria	Actinomycetota	Bacteria	57113.0	0.0	60643.0	86262	3372	7637871.0	34790.0	7932856.0	9380.695941023694	7477.6073070624	0.0	7644.535587183229
GCF_029011865.1	9982274	71.5	bacteria	Eubacteria	Actinomycetota	Bacteria	58981.0	0.0	60751.0	93455	3641	8267802.0	39613.0	8457676.0	9362.095250040222	7133.818637650007	0.0	7182.942453695317
GCA_024218735.1	9619655	71.5	bacteria	Eubacteria	Actinomycetota	Bacteria	61378.0	25.0	61353.0	90040	3502	8283256.0	42601.0	8238830.0	9360.003035451895	7409.888092315388	586.8406844909744	7446.809801877208
GCF_027497495.1	8284047	70.5	bacteria	Eubacteria	Actinomycetota	Bacteria	46880.0	25.0	47424.0	77415	2993	6998896.0	39200.0	7068938.0	9345.070108848971	6698.19925885454	637.7551020408163	6708.787090790724
GCF_021496785.1	9459690	71.5	bacteria	Eubacteria	Actinomycetota	Bacteria	53327.0	0.0	56849.0	88394	3436	7773296.0	39823.0	8025669.0	9344.280837955579	6860.281661730108	0.0	7083.39703518797
GCF_020783455.1	8690773	71.5	bacteria	Eubacteria	Actinomycetota	Bacteria	56339.0	0.0	56877.0	81198	3171	7620385.0	34790.0	7651164.0	9343.012410978861	7393.196013062332	0.0	7433.770861531657
GCA_000284415.2	3876289	64.5	bacteria	Eubacteria	Pseudomonadota	Bacteria	26501.0	56.0	26501.0	36213	1418	3187518.0	11485.0	3186823.0	9342.182690712689	8313.992266082889	4875.925119721376	8315.80542753708
GCF_000284415.1	3876289	64.5	bacteria	Eubacteria	Pseudomonadota	Bacteria	25581.0	16.0	26827.0	36213	1418	3233962.0	17340.0	3374627.0	9342.182690712689	7910.111497908757	922.722029988466	7949.619320890871
GCF_002832675.1	7614683	71.0	bacteria	Eubacteria	Actinomycetota	Bacteria	46062.0	0.0	51677.0	71036	2787	6087368.0	34548.0	6650394.0	9328.819072310693	7566.81705459568	0.0	7770.517055079744
GCF_023716005.1	7749151	71.0	bacteria	Eubacteria	Actinomycetota	Bacteria	53845.0	132.0	54311.0	72275	2830	6835633.0	34502.0	6892381.0	9326.828190597911	7877.105163486688	3825.865167236682	7879.860384967111
GCF_001544015.1	3817036	69.5	bacteria	Eubacteria	Bacillota	Bacteria	29283.0	54.0	29380.0	35583	1410	3334036.0	14370.0	3344209.0	9322.154677084523	8783.048533369167	3757.8288100208765	8785.336083958868
GCA_022760195.1	9660595	71.5	bacteria	Eubacteria	Actinomycetota	Bacteria	61215.0	25.0	61190.0	89951	3497	8302061.0	41938.0	8257523.0	9311.124211293403	7373.470274429446	596.118079069102	7410.212481394239
GCA_006229535.1	9658503	71.5	bacteria	Eubacteria	Actinomycetota	Bacteria	57158.0	32.0	59256.0	89928	3496	8045676.0	39632.0	8271535.0	9310.75964877787	7104.1886349885335	807.4283407347598	7163.845646545653
GCF_014495705.1	8309852	71.5	bacteria	Eubacteria	Actinomycetota	Bacteria	51974.0	0.0	54780.0	77344	3026	7161804.0	34340.0	7305140.0	9307.50631900544	7257.110080085967	0.0	7498.829591219333
GCF_016446395.1	6286783	49.5	bacteria	Eubacteria	Cyanobacteriota	Bacteria	25148.0	0.0	26238.0	58493	2191	4829950.0	18411.0	5124929.0	9304.122633149578	5206.67915816934	0.0	5119.680682405551
GCF_000331185.2	9643891	71.5	bacteria	Eubacteria	Actinomycetota	Bacteria	58075.0	32.0	58949.0	89551	3488	8211936.0	39384.0	8296204.0	9285.774797745018	7072.022967543829	812.5126955108674	7105.538870548507
GCA_031121055.1	8185	53.5	viral	Virus	Artverviricota	Virus	76.0	0.0	76.0	76	3	7079.0	2903.0	7079.0	9285.277947464876	10735.979658143806	0.0	10735.979658143806
GCA_031121195.1	8185	53.0	viral	Virus	Artverviricota	Virus	76.0	0.0	76.0	76	3	7079.0	2903.0	7079.0	9285.277947464876	10735.979658143806	0.0	10735.979658143806
GCA_031121065.1	8185	53.5	viral	Virus	Artverviricota	Virus	76.0	0.0	76.0	76	3	7079.0	2902.0	7079.0	9285.277947464876	10735.979658143806	0.0	10735.979658143806
GCA_016917755.1	9857535	71.5	bacteria	Eubacteria	Actinomycetota	Bacteria	57506.0	0.0	59607.0	91519	3556	8121886.0	39498.0	8362633.0	9284.166883505866	7080.375173943588	0.0	7127.779014097594
GCA_028867535.1	7904915	71.5	bacteria	Eubacteria	Actinomycetota	Bacteria	25949.0	6.0	53415.0	73266	2879	3895009.0	34929.0	6926983.0	9268.410855777704	6662.11554325035	171.777033410633	7711.149283894591
GCF_017639205.1	9022916	71.5	bacteria	Eubacteria	Actinomycetota	Bacteria	59579.0	64.0	60395.0	83581	3282	7790842.0	40249.0	7861936.0	9263.191633392133	7647.31206203386	1590.1016174314889	7681.950094734936
GCF_024223055.1	10838897	72.0	bacteria	Eubacteria	Actinomycetota	Bacteria	66060.0	32.0	67120.0	100400	3906	9280097.0	39621.0	9404496.0	9262.93514921306	7118.460076441012	807.6525075086445	7137.011914301415
GCF_019599145.1	10549378	70.5	bacteria	Eubacteria	Actinomycetota	Bacteria	66286.0	0.0	67748.0	97709	3803	8979212.0	34753.0	9140149.0	9262.062654310044	7382.1622654638295	0.0	7412.132996956615
GCA_005280335.1	2848891	73.0	bacteria	Eubacteria	Actinomycetota	Bacteria	13005.0	13.0	16011.0	26385	1031	2321908.0	18799.0	2525492.0	9261.498597173428	5600.9971109966455	691.5261450077132	6339.754788373909
GCA_002895405.1	6822750	72.0	bacteria	Eubacteria	Actinomycetota	Bacteria	39254.0	104.0	40469.0	63150	2510	5484617.0	19264.0	5650645.0	9255.798614927999	7157.108691454663	5398.671096345514	7161.837276983424
GCF_019378935.1	8874447	71.0	bacteria	Eubacteria	Actinomycetota	Bacteria	58161.0	63.0	58388.0	82108	3217	7770395.0	34660.0	7808862.0	9252.182135968585	7484.947676405125	1817.657241777265	7477.145837639338
GCA_022846675.1	8461249	70.5	bacteria	Eubacteria	Actinomycetota	Bacteria	49835.0	94.0	49760.0	78237	3022	7292346.0	40233.0	7252935.0	9246.507223697115	6833.877602626096	2336.390525190764	6860.670887027114
GCF_013364195.1	7894562	70.5	bacteria	Eubacteria	Actinomycetota	Bacteria	42016.0	0.0	42944.0	72939	2834	6628271.0	34626.0	6689828.0	9239.1446162561	6338.907989730656	0.0	6419.298074629123
GCF_030028635.1	7333529	71.0	bacteria	Eubacteria	Actinomycetota	Bacteria	43986.0	46.0	46060.0	67674	2623	6116177.0	44156.0	6337389.0	9228.026506747297	7191.747393837686	1041.7610290787209	7267.977395738213
GCA_013394065.1	7679243	72.0	bacteria	Eubacteria	Actinomycetota	Bacteria	49130.0	78.0	50794.0	70821	2767	6565534.0	40184.0	6683242.0	9222.393405183297	7483.016613728601	1941.071073063906	7600.20361375512
GCF_030520245.1	8306919	72.0	bacteria	Eubacteria	Actinomycetota	Bacteria	53989.0	0.0	54518.0	76568	2979	7177448.0	40275.0	7229082.0	9217.376502647972	7522.03290083049	0.0	7541.483137139681
GCF_005490965.1	8079654	72.5	bacteria	Eubacteria	Actinomycetota	Bacteria	53066.0	0.0	54013.0	74410	2902	7103519.0	34752.0	7173371.0	9209.552785304915	7470.381933236189	0.0	7529.653770870069
GCA_024298985.1	9558963	71.0	bacteria	Eubacteria	Actinomycetota	Bacteria	56636.0	0.0	59411.0	87968	3489	8066539.0	34454.0	8382185.0	9202.67187978445	7021.102854644352	0.0	7087.770074270611
GCA_018388625.1	6104387	71.0	bacteria	Eubacteria	Actinomycetota	Bacteria	16005.0	13.0	35961.0	56122	2204	2754311.0	28944.0	5161934.0	9193.715929216152	5810.890636533057	449.14317302377003	6966.574931023914
GCF_000816025.1	10338286	71.5	bacteria	Eubacteria	Actinomycetota	Bacteria	61177.0	0.0	62723.0	95045	3704	8576781.0	39386.0	8765130.0	9193.496871725158	7132.862550646915	0.0	7155.969164176687
GCF_020790115.1	7832127	72.0	bacteria	Eubacteria	Actinomycetota	Bacteria	46713.0	16.0	47245.0	71984	2784	6726871.0	39228.0	6761638.0	9190.862201289638	6944.239008002383	407.8719282145406	6987.2122701629405
GCF_023923245.1	9118447	71.5	bacteria	Eubacteria	Actinomycetota	Bacteria	52182.0	46.0	53266.0	83722	3265	7636860.0	35005.0	7752007.0	9181.6073504622	6832.913003511914	1314.0979860019997	6871.252825236097
GCF_027947595.1	7863969	72.0	bacteria	Eubacteria	Actinomycetota	Bacteria	47785.0	0.0	51391.0	72196	2823	6732005.0	34745.0	6940570.0	9180.60587471797	7098.182487980921	0.0	7404.435082421184
GCF_002910775.2	7703166	71.5	bacteria	Eubacteria	Actinomycetota	Bacteria	46222.0	0.0	46488.0	70645	2770	6659751.0	34746.0	6690142.0	9170.904534577081	6940.49972739221	0.0	6948.731432008469
GCF_008642335.1	8048154	71.0	bacteria	Eubacteria	Actinomycetota	Bacteria	51954.0	124.0	52097.0	73808	2843	7190686.0	34554.0	7201378.0	9170.79867010497	7225.179906339952	3588.585981362505	7234.309877915032
GCF_004328625.1	6426245	71.5	bacteria	Eubacteria	Actinomycetota	Bacteria	45065.0	0.0	45407.0	58880	2278	5695276.0	34442.0	5718934.0	9162.426891598438	7912.69817301216	0.0	7939.766397024341
GCF_020034615.1	8262829	72.5	bacteria	Eubacteria	Actinomycetota	Bacteria	54366.0	0.0	54933.0	75704	2958	7282771.0	34844.0	7315860.0	9161.995244001782	7465.015719978014	0.0	7508.754951570971
GCF_008704855.1	8501012	71.0	bacteria	Eubacteria	Actinomycetota	Bacteria	47857.0	25.0	49105.0	77865	3033	7188695.0	39229.0	7260857.0	9159.497716271899	6657.258375824819	637.2836422034719	6762.975775449097
GCF_900637715.1	3763037	72.5	bacteria	Eubacteria	Actinomycetota	Bacteria	24549.0	108.0	24731.0	34459	1352	3333257.0	18880.0	3355026.0	9157.231246995445	7364.868655492211	5720.338983050848	7371.328866005808
GCA_027939765.1	136317	53.5	viral	Virus	Peploviricota	Virus	412.0	78.0	361.0	1247	45	122263.0	18332.0	113426.0	9147.795212629386	3369.7848081594598	4254.854898538075	3182.6917990584166
GCF_030863865.1	8181137	72.5	bacteria	Eubacteria	Actinomycetota	Bacteria	53727.0	0.0	54262.0	74798	2926	7191909.0	34744.0	7224455.0	9142.738961589324	7470.478283304196	0.0	7510.877983183507
GCA_002076915.1	2359360	71.0	bacteria	Eubacteria	Actinomycetota	Bacteria	16000.0	120.0	16070.0	21551	854	2048439.0	19372.0	2070843.0	9134.256747592568	7810.825706794295	6194.507536650836	7760.12474147002
GCF_000875245.1	2740	47.5	viral	Virus	Cressdnaviricota	Virus	0.0	0.0	0.0	25	1	2340.0	1053.0	2170.0	9124.087591240876	0.0	0.0	0.0
GCF_030908285.1	8307374	72.0	bacteria	Eubacteria	Actinomycetota	Bacteria	44883.0	0.0	53161.0	75771	2960	6571074.0	34771.0	7292059.0	9120.932800184512	6830.390283232238	0.0	7290.259170969406
GCF_011650445.1	8341703	72.0	bacteria	Eubacteria	Actinomycetota	Bacteria	51368.0	0.0	52689.0	76067	2981	7263593.0	34499.0	7344869.0	9118.881360316953	7071.982144374003	0.0	7173.579270099985
GCA_008064995.1	8364802	71.5	bacteria	Eubacteria	Actinomycetota	Bacteria	56698.0	0.0	56698.0	76243	2963	7385813.0	38476.0	7347573.0	9114.740552137397	7676.609196577277	0.0	7716.561645593722
GCF_009296025.1	8633980	70.0	bacteria	Eubacteria	Actinomycetota	Bacteria	41792.0	25.0	42984.0	78663	3041	7064876.0	34398.0	7203264.0	9110.861966323759	5915.46121970152	726.7864410721553	5967.29482634539
GCF_027497475.1	9201100	70.5	bacteria	Eubacteria	Actinomycetota	Bacteria	51077.0	25.0	51573.0	83766	3246	7780588.0	39503.0	7837535.0	9103.911488843725	6564.670947748422	632.8633268359365	6580.257695818902
GCF_023702105.1	8223489	71.0	bacteria	Eubacteria	Actinomycetota	Bacteria	33304.0	25.0	45037.0	74863	2933	5558815.0	34454.0	6925934.0	9103.556896592188	5991.204960049939	725.605154699019	6502.6608685557785
GCF_019880305.1	8632952	70.5	bacteria	Eubacteria	Actinomycetota	Bacteria	45572.0	0.0	46204.0	78586	3056	7151364.0	39389.0	7252244.0	9103.027562298505	6372.490618572904	0.0	6370.9935848821415
GCA_001704275.1	9815884	71.0	bacteria	Eubacteria	Actinomycetota	Bacteria	61138.0	0.0	61138.0	89265	3478	8388146.0	39051.0	8349165.0	9093.933872894178	7288.618962998498	0.0	7322.648432507921
GCF_003945545.1	8270461	71.0	bacteria	Eubacteria	Actinomycetota	Bacteria	51915.0	21.0	52266.0	75127	2911	7300196.0	34767.0	7327770.0	9083.774169299631	7111.452897976986	604.0210544481837	7132.59286249432
GCF_030166735.1	3963249	72.0	bacteria	Eubacteria	Actinomycetota	Bacteria	25874.0	108.0	25968.0	35995	1415	3501509.0	18953.0	3505028.0	9082.194936528085	7389.385547773832	5698.3063367276945	7408.785322114402
GCA_001767375.1	8180260	72.0	bacteria	Eubacteria	Actinomycetota	Bacteria	42528.0	0.0	48746.0	74258	2908	6441750.0	34728.0	7077252.0	9077.706576563582	6601.932704622191	0.0	6887.70161073818
GCA_000612545.2	7628241	72.0	bacteria	Eubacteria	Actinomycetota	Bacteria	45575.0	57.0	46117.0	69234	2712	6563532.0	39820.0	6618835.0	9076.011101379727	6943.66996306257	1431.4414866901054	6967.54036019934
GCF_001984445.1	8243179	72.0	bacteria	Eubacteria	Actinomycetota	Bacteria	48619.0	16.0	49076.0	74808	2904	7074122.0	39297.0	7105102.0	9075.13957903862	6872.796369641349	407.15576252640153	6907.149256970554
GCA_009834125.1	9067183	71.5	bacteria	Eubacteria	Actinomycetota	Bacteria	49583.0	25.0	51151.0	82234	3200	7333466.0	39771.0	7557976.0	9069.409981027184	6761.195865638431	628.5987277161752	6767.81720397101
GCA_027627435.1	9155765	72.0	bacteria	Eubacteria	Actinomycetota	Bacteria	54506.0	32.0	55561.0	83026	3227	7683115.0	59049.0	7778448.0	9068.166341097658	7094.257993014552	541.9228098697691	7142.941625373082
GCA_002082195.1	8482298	70.5	bacteria	Eubacteria	Actinomycetota	Bacteria	53293.0	52.0	55241.0	76820	2977	7130631.0	34887.0	7275655.0	9056.508035911966	7473.812626119624	1490.5265571702926	7592.581011606515
GCF_900638085.1	3811253	72.5	bacteria	Eubacteria	Actinomycetota	Bacteria	24319.0	108.0	24398.0	34508	1358	3380193.0	18883.0	3395506.0	9054.240167210102	7194.559600590854	5719.430175289944	7185.3797342723
GCF_006716135.1	7766581	72.5	bacteria	Eubacteria	Actinomycetota	Bacteria	45381.0	16.0	46020.0	70297	2744	6740321.0	20579.0	6798704.0	9051.215715126127	6732.765397968435	777.491617668497	6768.937138607594
GCF_001729485.1	8201357	72.0	bacteria	Eubacteria	Actinomycetota	Bacteria	47436.0	16.0	48289.0	74219	2883	7027133.0	39513.0	7083674.0	9049.599962542783	6750.405890994236	404.93002303039503	6816.942733389481
GCF_020097155.1	2648900	73.0	bacteria	Eubacteria	Actinomycetota	Bacteria	17254.0	6.0	17322.0	23926	939	2383394.0	14040.0	2393779.0	9032.42855524935	7239.256287462333	427.35042735042737	7236.256981116469
GCF_030406865.1	8895847	70.5	bacteria	Eubacteria	Actinomycetota	Bacteria	50788.0	25.0	51821.0	80308	3113	7508508.0	39373.0	7600584.0	9027.583320621408	6764.060183461214	634.952886495822	6818.028719898366
GCF_000830005.1	9153777	71.5	bacteria	Eubacteria	Actinomycetota	Bacteria	58814.0	0.0	59476.0	82536	3205	8007540.0	39575.0	8073984.0	9016.605932174227	7344.827500081174	0.0	7366.375756999271
GCF_000261345.2	7783599	71.5	bacteria	Eubacteria	Actinomycetota	Bacteria	51100.0	0.0	52033.0	70152	2754	6771463.0	34559.0	6848012.0	9012.797293385745	7546.375133409132	0.0	7598.263554444707
GCA_021545335.1	8306813	69.5	bacteria	Eubacteria	Actinomycetota	Bacteria	52149.0	7.0	53094.0	74844	2921	7197747.0	24689.0	7285894.0	9009.953636852064	7245.18380543245	283.5270768358378	7287.232012982895
GCF_000024905.1	1848474	63.5	bacteria	Eubacteria	Synergistota	Bacteria	15753.0	54.0	15699.0	16642	617	1733131.0	18574.0	1717734.0	9003.102018205287	9089.330235279387	2907.289759879401	9139.366164959185
GCA_006094695.1	3946651	72.5	bacteria	Eubacteria	Actinomycetota	Bacteria	24930.0	111.0	25237.0	35425	1389	3445659.0	17354.0	3491686.0	8975.96468499495	7235.190713880857	6396.219891667627	7227.740409647374
GCF_021496485.1	6891949	72.5	bacteria	Eubacteria	Actinomycetota	Bacteria	42845.0	15.0	43435.0	61841	2407	6039795.0	34857.0	6059931.0	8972.93349094719	7093.783812198923	430.3296324984939	7167.573360158722
GCF_030253495.1	3980311	71.0	bacteria	Eubacteria	Actinomycetota	Bacteria	24145.0	200.0	24053.0	35683	1410	3370863.0	19163.0	3370632.0	8964.877367622781	7162.854141506196	10436.779209935814	7136.050449885956
GCA_022827705.1	8368456	72.5	bacteria	Eubacteria	Actinomycetota	Bacteria	50145.0	0.0	51473.0	75002	2934	7263779.0	34513.0	7385533.0	8962.465716495373	6903.431395696372	0.0	6969.4360583047965
GCF_014673495.1	9116672	71.5	bacteria	Eubacteria	Actinomycetota	Bacteria	58016.0	2.0	59323.0	81605	3178	7803312.0	40781.0	7907968.0	8951.18306329327	7434.7917909728585	49.042446237218314	7501.674260695036
GCF_021496465.1	7502433	72.5	bacteria	Eubacteria	Actinomycetota	Bacteria	46327.0	15.0	47034.0	67111	2610	6548433.0	35116.0	6582229.0	8945.231500234657	7074.516911145001	427.15571249572844	7145.603715701779
GCF_002090335.1	8399509	71.5	bacteria	Eubacteria	Actinomycetota	Bacteria	45891.0	16.0	49026.0	75117	2912	6888919.0	39309.0	7217934.0	8943.022740972121	6661.56765669621	407.03146862041774	6792.248308172394
GCA_003208035.1	8145579	72.5	bacteria	Eubacteria	Actinomycetota	Bacteria	50792.0	0.0	53716.0	72813	2825	7007402.0	35060.0	7188409.0	8938.959403622504	7248.335403049518	0.0	7472.58538015853
GCA_001632865.1	8137876	72.0	bacteria	Eubacteria	Actinomycetota	Bacteria	47369.0	0.0	46722.0	72715	2833	7076085.0	34143.0	6988450.0	8935.378223998498	6694.238410081281	0.0	6685.602672981849
GCF_029866785.1	8759250	72.0	bacteria	Eubacteria	Actinomycetota	Bacteria	52784.0	0.0	54024.0	78230	3072	7602133.0	29808.0	7687631.0	8931.129948340325	6943.314461875371	0.0	7027.392443784047
GCF_004795715.1	8184045	72.0	bacteria	Eubacteria	Actinomycetota	Bacteria	49674.0	0.0	52690.0	72921	2853	6990157.0	34564.0	7216337.0	8910.141623121574	7106.278156556426	0.0	7301.488275838558
GCA_030053835.1	4124887	75.0	bacteria	Eubacteria	Actinomycetota	Bacteria	21171.0	25.0	21338.0	36750	1427	3627009.0	13758.0	3704227.0	8909.334970873142	5837.040933728038	1817.1245820613462	5760.446106569603
GCA_000853665.1	8419	54.0	viral	Virus	Artverviricota	Virus	46.0	75.0	46.0	75	3	7550.0	8419.0	6671.0	8908.421427723008	6092.715231788079	8908.421427723008	6895.517913356318
GCF_001267885.1	8393598	72.0	bacteria	Eubacteria	Actinomycetota	Bacteria	49036.0	0.0	49787.0	74740	2916	7228447.0	34897.0	7296110.0	8904.40547665018	6783.753135355354	0.0	6823.773216138463
GCA_003147545.1	7666521	71.5	bacteria	Eubacteria	Actinomycetota	Bacteria	47585.0	0.0	50158.0	68095	2679	6379236.0	34792.0	6754658.0	8882.12528211949	7459.357202022311	0.0	7425.690538292242
GCF_003945525.1	8201167	71.5	bacteria	Eubacteria	Actinomycetota	Bacteria	46887.0	4.0	49156.0	72748	2822	7053172.0	34801.0	7203742.0	8870.444901317094	6647.647328039072	114.93922588431367	6823.675806268465
GCF_024860185.1	3863999	73.0	bacteria	Eubacteria	Actinomycetota	Bacteria	24439.0	75.0	24458.0	34271	1335	3542865.0	19038.0	3533188.0	8869.308713589211	6898.089540527229	3939.489442168295	6922.360202740415
GCA_019287315.1	8286721	71.5	bacteria	Eubacteria	Actinomycetota	Bacteria	53112.0	60.0	54545.0	73468	2871	7157038.0	34606.0	7316927.0	8865.750397533597	7420.947045411804	1733.8033866959486	7454.632252036955
GCF_030412635.1	4191436	72.0	bacteria	Eubacteria	Actinomycetota	Bacteria	26890.0	108.0	27035.0	37149	1458	3682746.0	19021.0	3702465.0	8863.072226320526	7301.616782694218	5677.934914042374	7301.892117818804
GCF_015045335.1	41876	69.5	viral	Virus	Uroviricota	Virus	202.0	0.0	202.0	371	14	39497.0	145.0	39352.0	8859.489922628713	5114.312479428817	0.0	5133.157145761334
GCF_030295385.1	3265981	67.5	bacteria	Eubacteria	Acidobacteriota	Bacteria	26040.0	17.0	26023.0	28922	1133	3017553.0	13959.0	3006162.0	8855.532227529799	8629.508744336885	1217.852281682069	8656.55277393567
GCA_028870195.1	9364413	70.5	bacteria	Eubacteria	Actinomycetota	Bacteria	49987.0	25.0	51114.0	82878	3209	7857364.0	39360.0	7958738.0	8850.31448313952	6361.8027623513435	635.1626016260162	6422.37500468039
GCA_028748005.1	8561245	72.0	bacteria	Eubacteria	Actinomycetota	Bacteria	54263.0	0.0	55046.0	75634	2960	7525093.0	34745.0	7578803.0	8834.462744612494	7210.940781728545	0.0	7263.152241851384
GCF_000002725.2	32855089	59.5	protozoa	Protista	Euglenozoa	Eukaryota	12239.0	12210.0	11490.0	290062	12216	15893013.0	15911436.0	15742425.0	8828.52577267406	770.0868299799414	767.3725991796089	729.8748445681018
GCA_024612015.1	10859970	70.0	bacteria	Eubacteria	Actinomycetota	Bacteria	64710.0	0.0	66170.0	95828	3712	9196785.0	34783.0	9360380.0	8823.965443735111	7036.154482245697	0.0	7069.157448736056
GCF_021491675.1	7850121	71.5	bacteria	Eubacteria	Actinomycetota	Bacteria	50820.0	0.0	51552.0	69224	2726	6873023.0	34475.0	6945598.0	8818.208025073753	7394.126281841339	0.0	7422.255074365087
GCF_002005225.1	8550793	72.0	bacteria	Eubacteria	Actinomycetota	Bacteria	50597.0	0.0	51603.0	75389	2943	7372692.0	35118.0	7460743.0	8816.60917297378	6862.75786374909	0.0	6916.603346342315
GCF_000444875.1	8377286	72.5	bacteria	Eubacteria	Actinomycetota	Bacteria	50662.0	15.0	51475.0	73747	2879	7250773.0	35668.0	7304128.0	8803.209058399105	6987.117097721857	420.545026354155	7047.384711768468
GCA_013046785.1	7815457	72.0	bacteria	Eubacteria	Actinomycetota	Bacteria	45171.0	0.0	47095.0	68798	2689	6689843.0	34848.0	6785352.0	8802.8121708046	6752.17639636685	0.0	6940.6863490648675
GCF_003589885.1	6800142	72.5	bacteria	Eubacteria	Actinomycetota	Bacteria	44289.0	262.0	44431.0	59733	2354	5849820.0	25829.0	5898872.0	8784.081273596934	7571.002184682606	10143.63699717372	7532.118004933825
GCF_024701375.2	7433909	70.5	bacteria	Eubacteria	Actinomycetota	Bacteria	38825.0	0.0	41610.0	65250	2533	5925065.0	34644.0	6297489.0	8777.347153428971	6552.670730194522	0.0	6607.395423795104
GCA_027626975.1	9534571	70.5	bacteria	Eubacteria	Actinomycetota	Bacteria	51816.0	25.0	52396.0	83663	3240	8018433.0	39280.0	8097190.0	8774.699983879716	6462.1104896679935	636.4562118126273	6470.886813820597
GCA_009811615.2	8612788	71.0	bacteria	Eubacteria	Actinomycetota	Bacteria	50145.0	26.0	50119.0	75538	2948	7414353.0	40266.0	7374572.0	8770.446921484658	6763.233420367226	645.7060547360055	6796.191019627987
GCF_030930975.1	7250076	72.5	bacteria	Eubacteria	Actinomycetota	Bacteria	47259.0	0.0	47686.0	63429	2496	6471474.0	34487.0	6477383.0	8748.735875320479	7302.663968054265	0.0	7361.923789283419
GCF_003675325.1	8157885	72.0	bacteria	Eubacteria	Actinomycetota	Bacteria	43730.0	13.0	49104.0	71301	2787	6537585.0	34660.0	7018054.0	8740.133012416822	6689.01436845563	375.07212925562607	6996.81136679769
GCF_008642355.1	8018484	71.0	bacteria	Eubacteria	Actinomycetota	Bacteria	49109.0	48.0	49318.0	70057	2699	7118361.0	34975.0	7142339.0	8736.938304048495	6898.919568704088	1372.4088634739098	6905.020890215375
GCF_007833915.1	7565212	72.5	bacteria	Eubacteria	Actinomycetota	Bacteria	43948.0	0.0	44990.0	66089	2599	6647612.0	24098.0	6718871.0	8735.908524440558	6611.095834113062	0.0	6696.065455044456
GCF_030506235.1	8363333	71.5	bacteria	Eubacteria	Actinomycetota	Bacteria	48662.0	63.0	53819.0	73034	2864	7029357.0	34764.0	7393651.0	8732.642835099357	6922.68154825541	1812.219537452537	7279.0830944008585
GCA_027939365.1	138147	53.5	viral	Virus	Peploviricota	Virus	412.0	0.0	361.0	1206	43	123809.0	1975.0	114788.0	8729.831266694175	3327.7063864500965	0.0	3144.928041258668
GCF_000280865.2	7901452	71.0	bacteria	Eubacteria	Actinomycetota	Bacteria	42692.0	25.0	43102.0	68899	2677	6711548.0	34778.0	6750287.0	8719.789729786375	6360.976633110573	718.8452469952268	6385.2099918122
GCF_023273835.1	9990036	70.5	bacteria	Eubacteria	Actinomycetota	Bacteria	55165.0	0.0	55735.0	87086	3397	8558710.0	34876.0	8643006.0	8717.285903674421	6445.4806857575495	0.0	6448.566621381496
GCF_024134545.1	7597621	69.5	bacteria	Eubacteria	Actinomycetota	Bacteria	45129.0	0.0	45615.0	66180	2599	6423166.0	29228.0	6442702.0	8710.62139056423	7025.974418223039	0.0	7080.103968800668
GCF_030719295.1	7990879	71.5	bacteria	Eubacteria	Actinomycetota	Bacteria	49779.0	0.0	50149.0	69555	2731	7074060.0	34791.0	7090442.0	8704.298988884702	7036.835989516629	0.0	7072.760767241309
GCA_027939655.1	137520	53.5	viral	Virus	Peploviricota	Virus	389.0	426.0	338.0	1196	44	123810.0	3298.0	114435.0	8696.916812100058	3141.910992650028	129169.19345057612	2953.6418053917073
GCA_003104575.1	9672	45.5	viral	Virus	Artverviricota	Virus	56.0	84.0	84.0	84	3	3222.0	9672.0	5857.0	8684.863523573202	17380.509000620732	8684.863523573202	14341.813214956463
GCA_028473745.1	7790858	71.5	bacteria	Eubacteria	Actinomycetota	Bacteria	48599.0	0.0	49723.0	67289	2647	6712124.0	25435.0	6821357.0	8636.917782354652	7240.48006264485	0.0	7289.312082625202
GCF_021383925.1	8024389	72.0	bacteria	Eubacteria	Actinomycetota	Bacteria	50416.0	7.0	50747.0	69304	2727	7096643.0	10700.0	7148240.0	8636.67003182423	7104.204058172294	654.2056074766356	7099.230020256735
GCF_001660045.1	7766531	72.5	bacteria	Eubacteria	Actinomycetota	Bacteria	50313.0	0.0	50715.0	67005	2637	6936088.0	34449.0	6944104.0	8627.4039207466	7253.800701490523	0.0	7303.318037863488
GCA_000993785.3	5961402	72.0	bacteria	Eubacteria	Actinomycetota	Bacteria	38607.0	0.0	38607.0	51417	2032	5286348.0	27982.0	5258541.0	8624.984525452235	7303.151438384306	0.0	7341.77027430232
GCF_018069625.1	10360357	71.0	bacteria	Eubacteria	Actinomycetota	Bacteria	58975.0	32.0	60247.0	89339	3526	9001576.0	34351.0	9097567.0	8623.158449076609	6551.630514478798	931.5594888067305	6622.320011493182
GCF_003950055.1	8082236	72.0	bacteria	Eubacteria	Actinomycetota	Bacteria	50199.0	0.0	50451.0	69607	2729	7140818.0	34586.0	7169687.0	8612.344405681795	7029.866886398729	0.0	7036.708854933277
GCF_030028615.1	7856756	72.5	bacteria	Eubacteria	Actinomycetota	Bacteria	50580.0	0.0	50907.0	67599	2652	7007587.0	34394.0	7015430.0	8603.932717269061	7217.891122864404	0.0	7256.433319126554
GCF_003173275.1	9687439	70.5	bacteria	Eubacteria	Actinomycetota	Bacteria	49451.0	25.0	51132.0	83304	3237	8043750.0	39448.0	8223642.0	8599.176727719267	6147.754467754468	633.7456905293044	6217.683114123888
GCF_030845235.1	10326501	71.0	bacteria	Eubacteria	Actinomycetota	Bacteria	66382.0	0.0	67156.0	88760	3459	9110791.0	34653.0	9174217.0	8595.360616340424	7286.085258678418	0.0	7320.079740865079
GCF_004010955.1	3107761	69.0	bacteria	Eubacteria	Actinomycetota	Bacteria	20199.0	301.0	20161.0	26708	1055	2616268.0	19327.0	2631705.0	8593.968455103208	7720.539333126422	15574.067366896052	7660.813047055046
GCA_027939745.1	136382	53.5	viral	Virus	Peploviricota	Virus	412.0	78.0	361.0	1171	42	122131.0	17701.0	113444.0	8586.177061489052	3373.426894072758	4406.530704479973	3182.1868058249
GCF_018310575.1	8151966	72.0	bacteria	Eubacteria	Actinomycetota	Bacteria	50906.0	0.0	51375.0	69976	2757	7207411.0	34567.0	7235087.0	8583.941591513018	7063.00778462613	0.0	7100.8130240866485
GCF_013364375.1	8359435	72.0	bacteria	Eubacteria	Actinomycetota	Bacteria	51662.0	0.0	52026.0	71701	2819	7347347.0	34632.0	7375524.0	8577.254324006348	7031.38153132008	0.0	7053.871697793947
GCF_030552875.1	8145614	72.0	bacteria	Eubacteria	Actinomycetota	Bacteria	51060.0	7.0	51496.0	69825	2750	7182870.0	34735.0	7220779.0	8572.097818531543	7108.5791612544845	201.52583849143514	7131.6405058235405
GCF_003030385.1	8386853	72.0	bacteria	Eubacteria	Actinomycetota	Bacteria	29665.0	39.0	30067.0	71890	2409	7233583.0	10975.0	7327765.0	8571.749141185615	4101.010522724354	3553.5307517084284	4103.1610593407395
GCF_013423905.1	8557534	72.0	bacteria	Eubacteria	Actinomycetota	Bacteria	52987.0	2.0	53353.0	73314	2874	7509062.0	36488.0	7531230.0	8567.187696829484	7056.407311592314	54.812541109405835	7084.2345805399655
GCF_026239515.1	8915460	70.5	bacteria	Eubacteria	Actinomycetota	Bacteria	47210.0	25.0	47918.0	76275	2968	7517366.0	39371.0	7587175.0	8555.363380016286	6280.125245997068	634.9851413476924	6315.657672322043
GCF_025665295.1	8866687	70.5	bacteria	Eubacteria	Actinomycetota	Bacteria	47241.0	25.0	47893.0	75832	2951	7496288.0	39296.0	7554704.0	8552.461590219662	6301.919029791812	636.1970684039087	6339.493910019506
GCF_026239535.1	8926672	70.5	bacteria	Eubacteria	Actinomycetota	Bacteria	47272.0	25.0	47980.0	76275	2968	7526967.0	39371.0	7596776.0	8544.617747801196	6280.351700758088	634.9851413476924	6315.837139333844
GCF_002591335.1	10744231	71.0	bacteria	Eubacteria	Actinomycetota	Bacteria	61272.0	32.0	62013.0	91753	3604	9377205.0	34272.0	9459848.0	8539.745655133438	6534.143169526527	933.7068160597573	6555.390742007694
GCF_008642315.1	8942078	71.0	bacteria	Eubacteria	Actinomycetota	Bacteria	53153.0	105.0	53500.0	76325	2949	7855740.0	34390.0	7917783.0	8535.488059934169	6766.1353354362545	3053.213143355627	6756.941936903297
GCA_022846655.1	6542274	71.5	bacteria	Eubacteria	Actinomycetota	Bacteria	45207.0	33.0	45174.0	55808	2170	5862298.0	35160.0	5827969.0	8530.367269851431	7711.481060839964	938.5665529010239	7751.242328159261
GCF_004526345.1	3712913	72.0	bacteria	Eubacteria	Actinomycetota	Bacteria	23508.0	64.0	25221.0	31657	1255	3083197.0	13924.0	3334732.0	8526.189544435865	7624.553345115476	4596.380350474002	7563.126512115517
GCA_017164015.1	8587404	41.5	bacteria	Eubacteria	Cyanobacteriota	Bacteria	33727.0	25.0	34961.0	73171	2743	6610517.0	25251.0	6759965.0	8520.735719432787	5102.021521160902	990.0597996118967	5171.772339057969
GCF_020783555.1	6741257	72.0	bacteria	Eubacteria	Actinomycetota	Bacteria	41390.0	0.0	41724.0	57319	2241	5988316.0	34603.0	5998029.0	8502.716926531653	6911.792898036777	0.0	6956.285139668382
GCF_020783535.1	6740828	72.0	bacteria	Eubacteria	Actinomycetota	Bacteria	41327.0	0.0	41714.0	57310	2241	5984723.0	34603.0	5997496.0	8501.922909173769	6905.415672538228	0.0	6955.235985151136
GCF_008704795.1	9807160	72.0	bacteria	Eubacteria	Actinomycetota	Bacteria	52697.0	0.0	53439.0	83369	3272	8572090.0	34384.0	8617195.0	8500.830005832475	6147.508950559316	0.0	6201.437938911676
GCF_006974005.1	10670746	71.0	bacteria	Eubacteria	Actinomycetota	Bacteria	56700.0	32.0	60502.0	90686	3571	9032806.0	34244.0	9372999.0	8498.562331068511	6277.119203047204	934.4702721644668	6454.924405731826
GCF_020783575.1	6740828	72.0	bacteria	Eubacteria	Actinomycetota	Bacteria	41375.0	0.0	41709.0	57285	2240	5988656.0	34603.0	5997044.0	8498.214165974863	6908.89575223556	0.0	6954.926460436174
GCF_020783615.1	6740829	72.0	bacteria	Eubacteria	Actinomycetota	Bacteria	41356.0	0.0	41690.0	57285	2240	5987441.0	34603.0	5996776.0	8498.21290526729	6907.124429284564	0.0	6952.068911695217
GCF_020783595.1	6740841	72.0	bacteria	Eubacteria	Actinomycetota	Bacteria	41493.0	0.0	41770.0	57285	2240	5986741.0	34603.0	5997685.0	8498.197776805595	6930.815948109331	0.0	6964.353746487187
GCF_028464045.1	8221751	71.5	bacteria	Eubacteria	Actinomycetota	Bacteria	47060.0	63.0	48095.0	69864	2718	7124606.0	35066.0	7201653.0	8497.459969293646	6605.277540961563	1796.6121028916898	6678.32787833571
GCF_021028635.1	8236582	71.5	bacteria	Eubacteria	Actinomycetota	Bacteria	47552.0	63.0	48166.0	69977	2723	7140987.0	35075.0	7218547.0	8495.878508828055	6659.023465523744	1796.1511047754811	6672.5339600891975
GCA_029760955.1	7614103	71.0	bacteria	Eubacteria	Actinomycetota	Bacteria	42643.0	27.0	43332.0	64645	2523	6376017.0	34839.0	6489968.0	8490.166208678816	6688.031101548192	774.9935417204857	6676.7663569373535
GCF_026898115.1	9662200	71.5	bacteria	Eubacteria	Actinomycetota	Bacteria	54479.0	32.0	55518.0	82010	3200	8346898.0	34285.0	8480540.0	8487.715013144005	6526.855845129532	933.3527781828789	6546.517084996946
GCA_025641845.1	10235239	70.0	bacteria	Eubacteria	Actinomycetota	Bacteria	33107.0	118.0	56233.0	86821	3371	5833369.0	34914.0	8781573.0	8482.557173310755	5675.451012956663	3379.7330583719995	6403.52246687467
GCF_016605905.1	5836896	72.0	bacteria	Eubacteria	Actinomycetota	Bacteria	36267.0	32.0	36597.0	49491	1953	5180051.0	28949.0	5218686.0	8478.992944194995	7001.282419806292	1105.3922415282047	7012.684802266317
GCF_003994375.1	9125666	70.5	bacteria	Eubacteria	Actinomycetota	Bacteria	47760.0	25.0	48598.0	77375	3012	7683123.0	39364.0	7782043.0	8478.833216118144	6216.222231506642	635.0980591403313	6244.889677427894
GCA_024298965.1	12466108	71.0	bacteria	Eubacteria	Actinomycetota	Bacteria	70535.0	0.0	73295.0	105635	4188	10587516.0	34454.0	11003693.0	8473.775455819892	6662.091466969212	0.0	6660.945557096149
GCF_021216675.1	5691859	68.5	bacteria	Eubacteria	Actinomycetota	Bacteria	26377.0	17.0	26956.0	48189	1986	4863713.0	34017.0	4920492.0	8466.302485708096	5423.222957440128	499.7501249375312	5478.3139572221635
GCF_000058485.1	7497934	72.5	bacteria	Eubacteria	Actinomycetota	Bacteria	43395.0	86.0	43501.0	63441	2484	6309705.0	13741.0	6332621.0	8461.130759486547	6877.500612152233	6258.642020231424	6869.351568647484
GCF_011751035.2	8530179	71.0	bacteria	Eubacteria	Actinomycetota	Bacteria	44284.0	84.0	44587.0	72105	2820	7296453.0	43983.0	7324201.0	8452.929299607897	6069.250360414848	1909.8287974899392	6087.626486493202
GCA_009495655.1	8822782	72.0	bacteria	Eubacteria	Actinomycetota	Bacteria	52079.0	0.0	54082.0	74411	2926	7618070.0	34848.0	7790517.0	8433.961079396498	6836.245925805355	0.0	6942.02964963686
GCF_025402955.1	8604396	71.0	bacteria	Eubacteria	Actinomycetota	Bacteria	54455.0	0.0	56498.0	72555	2838	7625548.0	34766.0	7714424.0	8432.317619970072	7141.126119722806	0.0	7323.6835310063325
GCA_001447075.1	10537932	71.5	bacteria	Eubacteria	Actinomycetota	Bacteria	62115.0	3.0	62112.0	88746	3470	8943553.0	34414.0	8909139.0	8421.576453520482	6945.226354671348	87.17382460626489	6971.717468994479
GCA_031679605.1	10044493	71.0	bacteria	Eubacteria	Actinomycetota	Bacteria	57455.0	32.0	58123.0	84555	3297	8700134.0	34368.0	8798575.0	8418.045589757492	6603.9212729367155	931.0986964618249	6605.956078114922
GCF_009498275.1	8880330	71.0	bacteria	Eubacteria	Actinomycetota	Bacteria	39702.0	13.0	40223.0	74735	2886	7367323.0	35089.0	7432399.0	8415.790854619143	5388.931637719697	370.4864772435806	5411.846161649825
GCA_916722125.1	32797613	59.5	protozoa	Protista	Euglenozoa	Eukaryota	200018.0	200000.0	10261.0	276013	11510	28928888.0	28927936.0	15867588.0	8415.6429310877	6914.1268063950465	6913.732110026792	646.6641306794706
GCA_007363395.1	9505665	72.0	bacteria	Eubacteria	Actinomycetota	Bacteria	51920.0	0.0	53928.0	79852	3100	8194033.0	36097.0	8339440.0	8400.464354676922	6336.318147608144	0.0	6466.621259940715
GCF_026240635.1	4436989	53.5	bacteria	Eubacteria	Cyanobacteriota	Bacteria	16732.0	0.0	16901.0	37270	1503	3541538.0	13491.0	3606351.0	8399.840522480448	4724.501050108738	0.0	4686.454535346116
GCF_008704575.1	7756194	71.0	bacteria	Eubacteria	Actinomycetota	Bacteria	47418.0	0.0	47774.0	65081	2540	6788405.0	35448.0	6806812.0	8390.842209465105	6985.145995266929	0.0	7018.5572923124655
GCF_019797765.1	4150393	74.5	bacteria	Eubacteria	Actinomycetota	Bacteria	20550.0	25.0	20703.0	34782	1351	3718323.0	13759.0	3736701.0	8380.41120443293	5526.685013647281	1816.9925139908423	5540.448647082012
GCA_026427415.1	8694918	72.0	bacteria	Eubacteria	Actinomycetota	Bacteria	54217.0	22.0	54868.0	72844	2834	7619884.0	39837.0	7680683.0	8377.767334896085	7115.200178900361	552.2504204633883	7143.635533454512
GCF_008838325.1	2746948	69.5	bacteria	Eubacteria	Chloroflexota	Bacteria	16410.0	31.0	16379.0	23005	908	2524835.0	9213.0	2521051.0	8374.748994156424	6499.434616519496	3364.8105937262562	6496.893557488524
GCA_003719575.1	32959864	59.5	protozoa	Protista	Euglenozoa	Eukaryota	10152.0	10152.0	9782.0	275943	11709	16154002.0	16154002.0	16025997.0	8372.09158387304	628.4510798005349	628.4510798005349	610.3832416791292
GCF_030122705.1	11519256	71.0	bacteria	Eubacteria	Actinomycetota	Bacteria	63322.0	36.0	64408.0	96268	3793	10012876.0	34334.0	10134177.0	8357.136953983834	6324.057144021358	1048.5233296440847	6355.523492435547
GCA_020410765.1	6629020	73.5	bacteria	Eubacteria	Actinomycetota	Bacteria	34491.0	0.0	36335.0	55292	2167	5754409.0	28939.0	5826327.0	8340.901068332876	5993.838811248906	0.0	6236.347530785691
GCA_000952035.2	9307519	70.5	bacteria	Eubacteria	Actinomycetota	Bacteria	55755.0	0.0	55755.0	77589	3016	8054686.0	33589.0	8021193.0	8336.163482448976	6922.057545135838	0.0	6950.961035347236
GCF_003665435.1	7667496	72.0	bacteria	Eubacteria	Actinomycetota	Bacteria	46414.0	0.0	46992.0	63866	2497	6783234.0	34763.0	6820542.0	8329.446797233411	6842.45892151148	0.0	6889.77503547372
GCF_013389765.1	7528335	73.5	bacteria	Eubacteria	Actinomycetota	Bacteria	42946.0	6.0	43479.0	62697	2489	6653421.0	23739.0	6695933.0	8328.136301054616	6454.724569510932	252.7486414760521	6493.344542127288
GCF_000092125.1	3721669	62.5	bacteria	Eubacteria	Deinococcota	Bacteria	28425.0	116.0	28620.0	30959	1222	3308186.0	13543.0	3345333.0	8318.579648002013	8592.322197119509	8565.310492505354	8555.202127859917
GCF_000843305.1	149696	49.0	viral	Virus	Peploviricota	Virus	1122.0	0.0	151.0	1245	43	124686.0	6281.0	104103.0	8316.85549380077	8998.604494490159	0.0	1450.4865373716416
GCA_013364175.1	7707218	72.0	bacteria	Eubacteria	Actinomycetota	Bacteria	46437.0	0.0	47105.0	64085	2503	6815516.0	34679.0	6856420.0	8314.932833092304	6813.423957921895	0.0	6870.2034006084805
GCF_014621695.1	8354710	72.0	bacteria	Eubacteria	Actinomycetota	Bacteria	49508.0	0.0	50014.0	69422	2706	7389455.0	39425.0	7394448.0	8309.324919715944	6699.817510222337	0.0	6763.723269133815
GCA_022179705.1	8322947	72.0	bacteria	Eubacteria	Actinomycetota	Bacteria	51694.0	0.0	51694.0	69155	2686	7451239.0	35635.0	7416612.0	8308.955950338262	6937.638156553561	0.0	6970.028902684946
GCA_003355475.1	3720646	72.5	bacteria	Eubacteria	Actinomycetota	Bacteria	20747.0	63.0	21192.0	30902	1227	3278317.0	18873.0	3339526.0	8305.546939966878	6328.552119883465	3338.1020505484025	6345.810752783479
GCF_000739105.1	8345283	72.0	bacteria	Eubacteria	Actinomycetota	Bacteria	50192.0	0.0	50620.0	69286	2702	7351859.0	34501.0	7394931.0	8302.41466946058	6827.116787740352	0.0	6845.229522763634
GCF_022699385.1	7760770	72.0	bacteria	Eubacteria	Actinomycetota	Bacteria	39120.0	13.0	39745.0	64356	2502	6613908.0	34066.0	6678545.0	8292.476133167198	5914.808612396786	381.6121646216169	5951.146544644081
GCA_017163995.1	8380771	72.0	bacteria	Eubacteria	Actinomycetota	Bacteria	55399.0	0.0	51672.0	69493	2711	7733550.0	34020.0	7425661.0	8291.957864019909	7163.46309262887	0.0	6958.5724422378025
GCA_017498645.1	8360641	72.0	bacteria	Eubacteria	Actinomycetota	Bacteria	55271.0	28.0	51516.0	69319	2703	7724527.0	37081.0	7410709.0	8291.110693546105	7155.260121428794	755.1036919176937	6951.5615847282625
GCA_031192925.1	7438186	72.0	bacteria	Eubacteria	Actinomycetota	Bacteria	44810.0	0.0	45357.0	61668	2402	6570625.0	34503.0	6603585.0	8290.731100297842	6819.746979929611	0.0	6868.5418602168365
GCA_003595235.1	9512378	70.5	bacteria	Eubacteria	Actinomycetota	Bacteria	57437.0	0.0	57437.0	78863	3058	8417412.0	35369.0	8382043.0	8290.566249575028	6823.593760172366	0.0	6852.3867033371225
GCA_008632955.1	7343456	72.0	bacteria	Eubacteria	Actinomycetota	Bacteria	36296.0	0.0	40191.0	60839	2391	5939769.0	34816.0	6336687.0	8284.791248153457	6110.675347812347	0.0	6342.588800740828
GCF_000772045.1	8274043	72.0	bacteria	Eubacteria	Actinomycetota	Bacteria	49744.0	13.0	50400.0	68357	2690	7260810.0	34516.0	7314236.0	8261.620105189204	6851.026262910062	376.6369220071851	6890.671835035128
GCA_000092385.1	11936683	70.5	bacteria	Eubacteria	Actinomycetota	Bacteria	73283.0	0.0	73283.0	98602	3845	10334641.0	30080.0	10304561.0	8260.418744470302	7091.005870450653	0.0	7111.705195398426
GCF_030406905.1	8098788	72.0	bacteria	Eubacteria	Actinomycetota	Bacteria	37797.0	0.0	38813.0	66829	2611	6708420.0	34562.0	6810634.0	8251.72853024428	5634.262613253195	0.0	5698.882071771879
GCA_000340845.1	10077952	71.5	bacteria	Eubacteria	Actinomycetota	Bacteria	57261.0	122.0	57139.0	83131	3244	8473170.0	34031.0	8439823.0	8248.798962328854	6757.919409146754	3584.966648056184	6770.1656776451355
GCA_001484705.1	8047771	72.0	bacteria	Eubacteria	Actinomycetota	Bacteria	41968.0	0.0	42621.0	66236	2606	6739203.0	34361.0	6779523.0	8230.353473029985	6227.442621924284	0.0	6286.725482014
GCA_020684965.1	47463	69.5	viral	Virus	Uroviricota	Virus	204.0	0.0	204.0	389	15	43438.0	75.0	43363.0	8195.857826096119	4696.3488190064	0.0	4704.471554089892
GCF_002128305.1	6287975	73.5	bacteria	Eubacteria	Actinomycetota	Bacteria	33675.0	0.0	34084.0	51516	2016	5488084.0	29033.0	5515241.0	8192.780664681395	6136.02124165738	0.0	6179.965662425268
GCF_014084125.1	7672494	72.5	bacteria	Eubacteria	Actinomycetota	Bacteria	41008.0	45.0	42418.0	62736	2459	6524548.0	48900.0	6675156.0	8176.741487187869	6285.186345475579	920.2453987730062	6354.6080421191655
GCF_008642375.1	8558202	71.5	bacteria	Eubacteria	Actinomycetota	Bacteria	50577.0	0.0	51353.0	69971	2724	7517021.0	39630.0	7582060.0	8175.899563950465	6728.330278710143	0.0	6772.961437920565
GCF_003369795.1	7787608	71.5	bacteria	Eubacteria	Actinomycetota	Bacteria	45301.0	7.0	46027.0	63622	2484	6853979.0	34486.0	6901228.0	8169.645929789995	6609.445403903338	202.9809197935394	6669.392751550884
GCA_003330845.1	8570609	71.5	bacteria	Eubacteria	Actinomycetota	Bacteria	54375.0	0.0	54375.0	69997	2746	7632598.0	35956.0	7596832.0	8167.097577313351	7124.048718404926	0.0	7157.588847561721
GCA_002812405.1	11742376	70.5	bacteria	Eubacteria	Actinomycetota	Bacteria	67138.0	5.0	67133.0	95869	3784	10282240.0	35722.0	10246518.0	8164.361284292038	6529.511079297897	139.9697665304294	6551.786665479923
GCA_015689475.1	11639536	71.0	bacteria	Eubacteria	Actinomycetota	Bacteria	55871.0	36.0	62370.0	95003	3742	9558944.0	34701.0	10164772.0	8162.095121317551	5844.892490216493	1037.4340797095185	6135.897588258744
GCF_000147815.2	11138313	70.5	bacteria	Eubacteria	Actinomycetota	Bacteria	61232.0	32.0	63274.0	90899	3590	9428396.0	34466.0	9680361.0	8160.930654399817	6494.423865947081	928.4512272964661	6536.326486171331
GCA_000147815.3	11138313	70.5	bacteria	Eubacteria	Actinomycetota	Bacteria	64303.0	32.0	64271.0	90899	3590	9551812.0	34172.0	9517640.0	8160.930654399817	6732.021107618114	936.4391899801007	6752.829482939048
GCF_021233395.1	11689692	71.0	bacteria	Eubacteria	Actinomycetota	Bacteria	61100.0	36.0	63680.0	95384	3756	9940292.0	34723.0	10267161.0	8159.667508776109	6146.700720662934	1036.7767762002131	6202.298765939289
GCF_026651955.1	7252958	72.0	bacteria	Eubacteria	Actinomycetota	Bacteria	39932.0	0.0	40370.0	59178	2325	6275491.0	34894.0	6305050.0	8159.153823860555	6363.167439806702	0.0	6402.804101474215
GCF_008033115.1	4475991	75.0	bacteria	Eubacteria	Actinomycetota	Bacteria	23708.0	25.0	24502.0	36472	1429	3861721.0	18569.0	3997953.0	8148.363122267225	6139.2317052422995	1346.329904679843	6128.636329641694
GCF_008704395.1	7962786	71.0	bacteria	Eubacteria	Actinomycetota	Bacteria	45701.0	6.0	46441.0	64863	2512	6982172.0	34683.0	7058018.0	8145.76707197707	6545.384444840373	172.99541562148602	6579.892542070593
GCF_026167665.1	7386614	71.5	bacteria	Eubacteria	Actinomycetota	Bacteria	39802.0	13.0	46487.0	60153	2356	5897169.0	34476.0	6585994.0	8143.5147416664795	6749.340234271733	377.0739064856712	7058.46376416377
GCA_001406115.1	9034396	71.5	bacteria	Eubacteria	Actinomycetota	Bacteria	56831.0	17.0	56831.0	73534	2873	8078763.0	38312.0	8078763.0	8139.337704479636	7034.6165619662315	443.72520359156397	7034.6165619662315
GCA_020991085.1	5689429	72.5	bacteria	Eubacteria	Pseudomonadota	Bacteria	30891.0	60.0	31147.0	46297	1914	4982671.0	18118.0	5020314.0	8137.371957713156	6199.68687477058	3311.6237995363726	6204.193602232848
GCA_001443625.1	9054831	71.5	bacteria	Eubacteria	Actinomycetota	Bacteria	55702.0	7.0	55695.0	73610	2875	8036466.0	38733.0	7997762.0	8129.362105156905	6931.156057899081	180.72444685410375	6963.823129520483
GCA_015710995.1	9054805	71.5	bacteria	Eubacteria	Actinomycetota	Bacteria	53550.0	7.0	54320.0	73608	2875	7873387.0	40078.0	7987136.0	8129.164570634045	6801.393098040271	174.6594141424223	6800.935904935136
GCF_005490785.1	3410111	73.0	bacteria	Eubacteria	Actinomycetota	Bacteria	19846.0	45.0	19902.0	27721	1086	3106767.0	18919.0	3101984.0	8129.060901536635	6387.991117454254	2378.5612347375654	6415.893827950112
GCF_012689545.1	3373772	70.5	bacteria	Eubacteria	Pseudomonadota	Bacteria	18173.0	5.0	18315.0	27400	1075	2967904.0	13629.0	3008067.0	8121.473531702795	6123.176490883802	366.86477364443465	6088.627680168028
GCA_000245355.1	10383684	71.5	bacteria	Eubacteria	Actinomycetota	Bacteria	57395.0	3.0	57392.0	84043	3280	8645852.0	34031.0	8611873.0	8093.755549571809	6638.443498685843	88.15491757515207	6664.287780370193
GCF_018604545.1	8599513	71.0	bacteria	Eubacteria	Actinomycetota	Bacteria	54062.0	0.0	54457.0	69471	2713	7680794.0	34914.0	7690641.0	8078.480723268864	7038.595228566213	0.0	7080.944228185921
GCF_008087625.1	10526296	70.5	bacteria	Eubacteria	Planctomycetota	Bacteria	54991.0	29.0	54963.0	85011	3381	8927869.0	21491.0	8937214.0	8076.060182993145	6159.476578341371	1349.4020752873296	6149.903090605193
GCF_013414305.1	10474412	71.0	bacteria	Eubacteria	Actinomycetota	Bacteria	62573.0	39.0	63676.0	84436	3329	9154605.0	31813.0	9331665.0	8061.168493276758	6835.1392550525115	1225.9139345550561	6823.64829856194
GCF_014701095.1	7561001	71.0	bacteria	Eubacteria	Actinomycetota	Bacteria	44358.0	0.0	45264.0	60946	2373	6574973.0	34554.0	6628285.0	8060.572932076057	6746.491582550985	0.0	6828.91577534762
GCA_030294945.1	11602651	70.0	bacteria	Eubacteria	Actinomycetota	Bacteria	68975.0	6.0	68225.0	93489	3639	10217629.0	33781.0	10093870.0	8057.555122531911	6750.587636329328	177.61463544596074	6759.052771632683
GCF_024442335.1	8611494	71.0	bacteria	Eubacteria	Actinomycetota	Bacteria	53756.0	0.0	54405.0	69383	2709	7685911.0	34919.0	7700945.0	8057.02239355912	6994.096080477643	0.0	7064.717382087523
GCA_021654815.1	8634640	72.0	bacteria	Eubacteria	Actinomycetota	Bacteria	52523.0	0.0	52523.0	69566	2709	7719817.0	35645.0	7685296.0	8056.618457746936	6803.65868776423	0.0	6834.2195277839655
GCA_027939685.1	137260	53.5	viral	Virus	Peploviricota	Virus	389.0	360.0	338.0	1105	41	123426.0	3286.0	114042.0	8050.415270289961	3151.686030496006	109555.69080949483	2963.8203468897423
GCF_013155125.1	7287435	74.0	bacteria	Eubacteria	Actinomycetota	Bacteria	42224.0	54.0	42472.0	58632	2331	6573108.0	13905.0	6618205.0	8045.629223451049	6423.749617380393	3883.4951456310678	6417.450048767
GCF_013085465.1	10044300	71.0	bacteria	Eubacteria	Actinomycetota	Bacteria	55369.0	27.0	56333.0	80772	3159	8633179.0	35218.0	8758924.0	8041.575819121292	6413.512334216631	766.6534158668862	6431.497750180273
GCA_019670005.1	5199498	63.0	bacteria	Eubacteria	Pseudomonadota	Bacteria	31118.0	27.0	31118.0	41757	1698	4637270.0	13850.0	4623827.0	8030.967604949554	6710.4136701119405	1949.4584837545126	6729.923070218674
GCA_024927965.1	8265668	72.0	bacteria	Eubacteria	Actinomycetota	Bacteria	40523.0	45.0	43771.0	66273	2563	6909452.0	34157.0	7187366.0	8017.863770962008	5864.864536290287	1317.445911526188	6089.991799499288
GCF_006516935.1	9226027	71.0	bacteria	Eubacteria	Actinomycetota	Bacteria	53910.0	7.0	54524.0	73828	2860	8113537.0	35297.0	8149372.0	8002.144368318021	6644.451119160484	198.31713743377622	6690.5768935324095
GCA_019890915.1	2543764	72.5	bacteria	Eubacteria	Actinomycetota	Bacteria	14019.0	6.0	14503.0	20273	798	2256514.0	13969.0	2294200.0	7969.685867085154	6212.680266995906	429.5225141384494	6321.5935838200685
GCF_008931305.1	8667664	72.0	bacteria	Eubacteria	Actinomycetota	Bacteria	50376.0	0.0	51167.0	69005	2690	7603605.0	34501.0	7673964.0	7961.199234303499	6625.278404125411	0.0	6667.610116492598
GCA_000316515.1	3342364	68.5	bacteria	Eubacteria	Cyanobacteriota	Bacteria	21960.0	10.0	21950.0	26570	1044	2989527.0	12794.0	2976771.0	7949.463313989739	7345.643641954061	781.616382679381	7373.761703537155
GCA_031192905.1	8668266	72.0	bacteria	Eubacteria	Actinomycetota	Bacteria	50244.0	0.0	50926.0	68863	2687	7606413.0	34505.0	7669787.0	7944.264746836334	6605.478824250011	0.0	6639.819332662041
GCF_016403105.1	4710209	57.5	bacteria	Eubacteria	Cyanobacteriota	Bacteria	27610.0	0.0	27610.0	37419	1486	3966544.0	13265.0	3973992.0	7944.233472442517	6960.719457542888	0.0	6947.673774884298
GCA_001767235.1	9708656	43.5	bacteria	Eubacteria	Cyanobacteriota	Bacteria	10749.0	0.0	11465.0	77093	3120	6999712.0	14398.0	7344467.0	7940.645955526697	1535.6346089667688	0.0	1561.0390788058548
GCF_023208015.1	4903256	72.0	bacteria	Eubacteria	Actinomycetota	Bacteria	25845.0	0.0	26063.0	38868	1514	4145429.0	23706.0	4153633.0	7926.977502296433	6234.577892903243	0.0	6274.747913453114
GCF_026153295.1	3943709	73.0	bacteria	Eubacteria	Actinomycetota	Bacteria	23030.0	30.0	23348.0	31252	1245	3496014.0	13961.0	3521402.0	7924.519785815839	6587.502223961345	2148.8432060740633	6630.313721637007
GCF_017526105.1	8773899	71.5	bacteria	Eubacteria	Actinomycetota	Bacteria	50269.0	4.0	51104.0	69423	2713	7501799.0	34804.0	7607497.0	7912.445766699616	6700.926004549042	114.92931846914148	6717.583983273342
GCF_013317105.1	8585093	71.5	bacteria	Eubacteria	Actinomycetota	Bacteria	49373.0	0.0	50183.0	67853	2646	7512466.0	34608.0	7585871.0	7903.583572129038	6572.142888899597	0.0	6615.324726718923
GCF_003344445.1	9513637	71.0	bacteria	Eubacteria	Actinomycetota	Bacteria	57216.0	0.0	57913.0	75189	2925	8352954.0	34721.0	8429583.0	7903.286618987039	6849.792301023087	0.0	6870.20935673805
GCF_019056675.1	8512626	70.0	bacteria	Eubacteria	Actinomycetota	Bacteria	42238.0	0.0	44105.0	67213	2599	7050117.0	35084.0	7319653.0	7895.683423657988	5991.106246889236	0.0	6025.55886187501
GCF_007164525.1	3022875	68.5	bacteria	Eubacteria	Actinomycetota	Bacteria	22302.0	0.0	22357.0	23860	935	2783465.0	9305.0	2787333.0	7893.14807922921	8012.315585071126	0.0	8020.928966865459
GCA_030291795.1	9718239	71.0	bacteria	Eubacteria	Actinomycetota	Bacteria	51821.0	32.0	53100.0	76645	3022	8303233.0	34300.0	8474838.0	7886.716924743258	6241.062969086861	932.9446064139942	6265.60649300907
GCF_001027285.1	12489432	69.0	bacteria	Eubacteria	Myxococcota	Bacteria	69299.0	91.0	69843.0	98424	3945	11318994.0	21811.0	11393476.0	7880.582559719289	6122.363877920599	4172.206684700381	6130.087077903179
GCA_020906515.1	24922244	62.0	fungi	Fungi	Basidiomycota	Eukaryota	108084.0	78160.0	56425.0	196292	7889	17823842.0	15398219.0	14033488.0	7876.176800130838	6064.012461510823	5075.9117012168745	4020.739533892073
GCF_009498035.1	10929570	73.0	bacteria	Eubacteria	Actinomycetota	Bacteria	58200.0	99.0	58471.0	86004	3394	9616162.0	23791.0	9670613.0	7868.928054809109	6052.310682785918	4161.237442730444	6046.255806121081
GCA_003573485.1	8081458	72.0	bacteria	Eubacteria	Actinomycetota	Bacteria	39967.0	0.0	41564.0	63466	2444	6891668.0	34761.0	7056528.0	7853.285879849897	5799.32173169108	0.0	5890.148809726256
GCA_000203835.1	9054847	71.5	bacteria	Eubacteria	Actinomycetota	Bacteria	53678.0	0.0	53806.0	70774	2762	8019935.0	34757.0	8037593.0	7816.145319738699	6693.0717019526965	0.0	6694.292681901162
GCF_020740535.1	7653710	72.0	bacteria	Eubacteria	Actinomycetota	Bacteria	39963.0	32.0	40187.0	59802	2331	6743141.0	29173.0	6768205.0	7813.465626473958	5926.466612517816	1096.904672128338	5937.6156602821575
GCF_003691675.1	2483045	73.0	bacteria	Eubacteria	Actinomycetota	Bacteria	14583.0	6.0	14650.0	19401	768	2243827.0	13960.0	2256162.0	7813.390413786298	6499.164151246954	429.7994269340974	6493.3280500247765
GCF_016128295.1	8856609	72.0	bacteria	Eubacteria	Actinomycetota	Bacteria	44002.0	0.0	44707.0	69191	2673	7595086.0	34808.0	7719035.0	7812.357980351171	5793.4827861067015	0.0	5791.7861494344825
GCF_025999835.1	3599694	70.5	bacteria	Eubacteria	Bacillota	Bacteria	22554.0	220.0	22438.0	28087	1109	3150016.0	23720.0	3149969.0	7802.6076660960625	7159.963631930758	9274.87352445194	7123.24470494789
GCA_014083905.1	10008966	71.0	bacteria	Eubacteria	Actinomycetota	Bacteria	57842.0	0.0	59321.0	78082	3043	8654856.0	34981.0	8831551.0	7801.2054392032105	6683.184561360697	0.0	6716.940206765493
GCA_003963535.1	10677137	70.5	bacteria	Eubacteria	Actinomycetota	Bacteria	58845.0	0.0	61431.0	83213	3241	9053180.0	34926.0	9343654.0	7793.568631740887	6499.925992855548	0.0	6574.622733247614
GCF_024612035.1	11540835	70.0	bacteria	Eubacteria	Actinomycetota	Bacteria	62877.0	7.0	63742.0	89874	3501	9758459.0	35093.0	9902403.0	7787.47811575159	6443.332907378101	199.4699797680449	6437.02341744726
GCF_017840535.1	2437056	73.0	bacteria	Eubacteria	Actinomycetota	Bacteria	13857.0	0.0	13951.0	18958	754	2198681.0	13960.0	2212748.0	7779.058010977179	6302.414947871019	0.0	6304.83001227433
GCF_003391135.1	8809793	71.0	bacteria	Eubacteria	Actinomycetota	Bacteria	47507.0	32.0	48280.0	68410	2751	7584822.0	40179.0	7666097.0	7765.222179454159	6263.42978121306	796.4359491276537	6297.85926267304
GCF_013426035.1	2597893	73.0	bacteria	Eubacteria	Actinomycetota	Bacteria	14953.0	6.0	15000.0	20168	797	2359769.0	13969.0	2362384.0	7763.214266330446	6336.637187792534	429.5225141384494	6349.518113905275
GCA_023573625.1	2470932	73.0	bacteria	Eubacteria	Actinomycetota	Bacteria	13900.0	6.0	13912.0	19163	756	2223249.0	13960.0	2231638.0	7755.373276156527	6252.111212014489	429.7994269340974	6233.9859780125635
GCF_020217385.1	2492278	73.0	bacteria	Eubacteria	Actinomycetota	Bacteria	14294.0	6.0	14359.0	19316	763	2252012.0	14110.0	2259781.0	7750.3392478688165	6347.213069912594	425.2303330970943	6354.155557551816
GCF_030518815.1	7520867	72.5	bacteria	Eubacteria	Actinomycetota	Bacteria	38408.0	0.0	39294.0	58279	2313	6615646.0	23989.0	6670618.0	7748.973622323065	5805.631075181472	0.0	5890.608636261288
GCA_003074055.1	7641029	71.5	bacteria	Eubacteria	Actinomycetota	Bacteria	41177.0	0.0	43485.0	59209	2311	6632968.0	34972.0	6745541.0	7748.825452697536	6207.92984377431	0.0	6446.480719633903
GCF_018141485.1	8278595	72.0	bacteria	Eubacteria	Actinomycetota	Bacteria	41683.0	0.0	42224.0	64138	2473	7175391.0	35362.0	7255469.0	7747.44989940926	5809.16078301517	0.0	5819.61000729243
GCF_009769055.1	2459530	73.0	bacteria	Eubacteria	Actinomycetota	Bacteria	13485.0	13.0	13605.0	19034	756	2201920.0	13958.0	2234060.0	7738.876939903153	6124.200697573027	931.3655251468692	6089.809584344199
GCF_001975025.1	8625867	72.0	bacteria	Eubacteria	Actinomycetota	Bacteria	42775.0	0.0	43852.0	66597	2569	7414488.0	34825.0	7530988.0	7720.615214679289	5769.110422729122	0.0	5822.874767560378
GCF_024611995.1	9023989	71.0	bacteria	Eubacteria	Actinomycetota	Bacteria	51828.0	57.0	53520.0	69621	2748	7655571.0	40020.0	7881553.0	7715.10248959745	6769.971828358721	1424.287856071964	6790.539884715614
GCF_000846265.1	177874	44.0	viral	Virus	Peploviricota	Virus	528.0	50.0	419.0	1369	59	142799.0	885.0	131363.0	7696.459291408525	3697.5048844879866	56497.17514124294	3189.6348286808307
GCF_001685355.1	10319054	71.0	bacteria	Eubacteria	Actinomycetota	Bacteria	59650.0	0.0	60467.0	79143	3084	9015752.0	34721.0	9119040.0	7669.598395356784	6616.197961079675	0.0	6630.851493139629
GCA_023277745.1	9239126	69.5	bacteria	Eubacteria	Actinomycetota	Bacteria	42816.0	25.0	45127.0	70757	2762	7326719.0	34817.0	7617217.0	7658.408381918376	5843.81631123017	718.040037912514	5924.342184291192
GCA_027939705.1	136970	53.5	viral	Virus	Peploviricota	Virus	389.0	327.0	338.0	1048	39	123425.0	3204.0	114042.0	7651.310505950208	3151.711565728175	102059.92509363296	2963.8203468897423
GCF_013364155.1	9771669	71.0	bacteria	Eubacteria	Actinomycetota	Bacteria	53266.0	141.0	54641.0	74744	2930	8305002.0	34665.0	8489647.0	7649.05155915535	6413.725126134827	4067.5032453483336	6436.192223304455
GCA_027939585.1	137806	53.5	viral	Virus	Peploviricota	Virus	369.0	230.0	318.0	1053	40	123780.0	3324.0	114309.0	7641.176726702755	2981.095492001939	69193.74247894103	2781.933181114348
GCA_000294515.1	5848211	69.5	bacteria	Eubacteria	Actinomycetota	Bacteria	32877.0	0.0	33291.0	44659	1757	5063232.0	27698.0	5079419.0	7636.352381950652	6493.28334154943	0.0	6554.096049174128
GCF_003071525.2	2657569	72.5	bacteria	Eubacteria	Actinomycetota	Bacteria	13958.0	12.0	14699.0	20225	803	2261843.0	13963.0	2388539.0	7610.3386214995735	6171.0737659510405	859.4141660101698	6153.971109535997
GCA_000090985.2	20989326	63.5	plant	Plantae	Chlorophyta	Eukaryota	115346.0	90818.0	87894.0	159710	6246	16133673.0	15246404.0	14685184.0	7609.105694961334	7149.394933193452	5956.683293975419	5985.216119866118
GCF_023169965.1	4590331	74.0	bacteria	Eubacteria	Myxococcota	Bacteria	25062.0	0.0	25143.0	34919	1416	4240298.0	14276.0	4231925.0	7607.076701004787	5910.4336534837885	0.0	5941.267862733862
GCA_030028355.1	2432733	73.0	bacteria	Eubacteria	Actinomycetota	Bacteria	13509.0	0.0	13701.0	18492	729	2183820.0	13960.0	2204645.0	7601.327395978104	6185.94939143336	0.0	6214.6059796475165
GCF_004117015.1	2553002	72.5	bacteria	Eubacteria	Actinomycetota	Bacteria	13684.0	13.0	14246.0	19395	760	2203759.0	13965.0	2302437.0	7596.938819476052	6209.390409749886	930.8986752595775	6187.357135070362
GCF_014235185.1	6490139	74.0	bacteria	Eubacteria	Actinomycetota	Bacteria	40587.0	54.0	41100.0	49240	1965	5905504.0	13968.0	5954873.0	7586.894517975655	6872.741090345548	3865.979381443299	6901.910418576517
GCF_003032475.1	9851971	71.0	bacteria	Eubacteria	Actinomycetota	Bacteria	47035.0	0.0	47987.0	74572	2927	8317227.0	34628.0	8449121.0	7569.246803507644	5655.1300090763425	0.0	5679.525716343747
GCF_001598115.1	10858739	70.5	bacteria	Eubacteria	Actinomycetota	Bacteria	55510.0	32.0	56782.0	82162	3244	9235412.0	34360.0	9453729.0	7566.440265301524	6010.560221893728	931.3154831199068	6006.307140811843
GCA_001598115.2	10858739	70.5	bacteria	Eubacteria	Actinomycetota	Bacteria	52977.0	32.0	56091.0	82162	3244	9007216.0	34360.0	9416883.0	7566.440265301524	5881.61758305785	931.3154831199068	5956.429531937479
GCA_030864385.1	20595329	57.5	fungi	Fungi	Basidiomycota	Eukaryota	83247.0	0.0	44722.0	155740	5988	13862723.0	7029.0	11632264.0	7561.908819227894	6005.097266965516	0.0	3844.6513937441587
GCF_030553055.1	7549390	72.0	bacteria	Eubacteria	Actinomycetota	Bacteria	36085.0	56.0	40410.0	57077	2258	6008291.0	34595.0	6572762.0	7560.478396267778	6005.867558678499	1618.7310304957364	6148.100296344216
GCA_009769145.2	2445333	73.0	bacteria	Eubacteria	Actinomycetota	Bacteria	12420.0	13.0	13420.0	18466	736	2062356.0	13980.0	2220629.0	7551.5277469367165	6022.238643570751	929.8998569384836	6043.332767427607
GCF_025642175.1	8572100	72.0	bacteria	Eubacteria	Actinomycetota	Bacteria	39975.0	0.0	44449.0	64731	2533	7048213.0	34669.0	7402504.0	7551.3584769193085	5671.650388545295	0.0	6004.589798262858
GCF_024362225.1	2437642	73.0	bacteria	Eubacteria	Actinomycetota	Bacteria	13309.0	6.0	13501.0	18394	725	2185888.0	13965.0	2207421.0	7545.816818056138	6088.601062817491	429.64554242749733	6116.187170458195
GCF_000284115.1	3884382	73.0	bacteria	Eubacteria	Planctomycetota	Bacteria	17956.0	35.0	17921.0	29309	1167	3422936.0	8851.0	3419791.0	7545.344407424399	5245.788995178408	3954.3554400632693	5240.3787248986855
GCA_018128905.1	9796466	70.5	bacteria	Eubacteria	Actinomycetota	Bacteria	52330.0	7.0	53276.0	73886	2872	8524526.0	35006.0	8637516.0	7542.107531430212	6138.757744418868	199.9657201622579	6167.976997090367
GCF_003955715.1	10393987	70.5	bacteria	Eubacteria	Actinomycetota	Bacteria	62307.0	0.0	62961.0	78295	3053	9184176.0	35377.0	9247015.0	7532.720600862787	6784.168770284889	0.0	6808.791810113858
GCA_031348265.1	8867154	71.0	bacteria	Eubacteria	Actinomycetota	Bacteria	50230.0	0.0	50985.0	66701	2615	7737859.0	34537.0	7813499.0	7522.255731658658	6491.45971773329	0.0	6525.245603794152
GCF_030490905.1	8307379	71.0	bacteria	Eubacteria	Actinomycetota	Bacteria	43579.0	32.0	44923.0	62444	2500	7100332.0	39886.0	7276597.0	7516.690884092323	6137.6003262946015	802.2865165722309	6173.627589929743
GCF_015160875.1	7483282	71.5	bacteria	Eubacteria	Actinomycetota	Bacteria	37693.0	0.0	38863.0	56160	2188	6247747.0	34722.0	6379887.0	7504.728540231412	6033.054795592715	0.0	6091.487200321886
GCF_001650215.1	11142275	71.0	bacteria	Eubacteria	Actinomycetota	Bacteria	58224.0	32.0	62086.0	83480	3302	9365897.0	35386.0	9945073.0	7492.186290501715	6216.5962320533745	904.3124399480021	6242.890323680882
GCA_021165735.1	8343587	71.5	bacteria	Eubacteria	Actinomycetota	Bacteria	33310.0	59.0	34014.0	62508	2412	6830475.0	24328.0	6942167.0	7491.741861144374	4876.674023402472	2425.1890825386386	4899.622841109987
GCF_003030345.1	8333965	72.0	bacteria	Eubacteria	Actinomycetota	Bacteria	29179.0	52.0	29523.0	62302	2203	7220698.0	10863.0	7301539.0	7475.673343960528	4041.0220729353314	4786.891282334531	4043.3941392355778
GCA_015160855.1	9959088	70.5	bacteria	Eubacteria	Actinomycetota	Bacteria	54591.0	0.0	55979.0	74315	2896	8608170.0	34661.0	8763573.0	7462.028651619506	6341.766019955461	0.0	6387.6914130800305
GCA_030864355.1	20237334	58.0	fungi	Fungi	Basidiomycota	Eukaryota	76028.0	0.0	45953.0	150159	5818	13520191.0	7029.0	11662836.0	7419.900269472254	5623.293339568945	0.0	3940.122282436279
GCF_000023205.1	2501097	72.5	bacteria	Eubacteria	Actinomycetota	Bacteria	14079.0	6.0	14288.0	18554	730	2247055.0	13854.0	2270522.0	7418.344830288469	6265.534221458754	433.08791684711997	6292.826054977666
GCF_004803895.1	8876928	70.5	bacteria	Eubacteria	Actinomycetota	Bacteria	48677.0	0.0	50773.0	65794	2582	7578064.0	34720.0	7776500.0	7411.798315813759	6423.408406157562	0.0	6529.029769176364
GCF_031597775.1	9265388	71.0	bacteria	Eubacteria	Actinomycetota	Bacteria	49408.0	0.0	50127.0	68665	2696	8044733.0	34567.0	8148091.0	7410.914685925727	6141.658150742853	0.0	6151.993147842851
GCF_009936315.1	11000615	70.5	bacteria	Eubacteria	Actinomycetota	Bacteria	47941.0	32.0	55984.0	81503	3226	8441965.0	34301.0	9567744.0	7408.949408737602	5678.891111251942	932.9174076557534	5851.327125809386
GCF_011067105.1	3505947	66.0	bacteria	Eubacteria	Deinococcota	Bacteria	19593.0	9.0	19689.0	25974	1035	3036996.0	18055.0	3042451.0	7408.554664403084	6451.44083166392	498.4768762115757	6471.427148703463
GCF_900475555.1	2495693	73.0	bacteria	Eubacteria	Actinomycetota	Bacteria	13964.0	6.0	14173.0	18487	727	2245296.0	13854.0	2263544.0	7407.561747378383	6219.224547676565	433.08791684711997	6261.420144693455
GCA_014218215.1	4594226	74.0	bacteria	Eubacteria	Actinomycetota	Bacteria	26099.0	21.0	27157.0	33978	1327	4148961.0	18905.0	4238086.0	7395.805082292425	6290.490558961629	1110.8172441153133	6407.845428337226
GCF_009789635.1	7615276	71.0	bacteria	Eubacteria	Actinomycetota	Bacteria	37955.0	27.0	40391.0	56310	2226	6318593.0	34656.0	6601016.0	7394.347887062793	6006.875264793918	779.0858725761773	6118.906544083517
GCF_019175365.1	8979594	72.0	bacteria	Eubacteria	Actinomycetota	Bacteria	48649.0	255.0	48785.0	66381	2629	7769152.0	29780.0	7818737.0	7392.427764551493	6261.815961381629	8562.793821356616	6239.498783499176
GCF_020026305.1	8832922	71.0	bacteria	Eubacteria	Actinomycetota	Bacteria	43041.0	6.0	46720.0	65232	2544	7411702.0	34599.0	7785715.0	7385.09861176177	5807.16817810538	173.41541663053846	6000.733394428129
GCF_002008305.4	2522703	73.0	bacteria	Eubacteria	Actinomycetota	Bacteria	13454.0	6.0	13519.0	18629	736	2265830.0	13955.0	2285988.0	7384.539519713577	5937.779974667119	429.95342171264775	5913.854315945665
GCF_003443735.1	9320089	70.5	bacteria	Eubacteria	Actinomycetota	Bacteria	49371.0	0.0	50063.0	68756	2695	8088360.0	34686.0	8169483.0	7377.182771537911	6103.956797175199	0.0	6128.0499635044225
GCF_006094415.1	2560556	73.0	bacteria	Eubacteria	Actinomycetota	Bacteria	13567.0	25.0	14172.0	18872	745	2144775.0	14199.0	2300858.0	7370.274268557298	6325.605249967945	1760.6873723501656	6159.441390994142
GCF_012933965.1	41522	68.5	viral	Virus	Uroviricota	Virus	181.0	0.0	181.0	306	12	39146.0	145.0	39001.0	7369.587206781947	4623.716343943187	0.0	4640.906643419399
GCF_027625935.1	9598041	71.0	bacteria	Eubacteria	Actinomycetota	Bacteria	53507.0	13.0	54359.0	70718	2755	8207500.0	34608.0	8345127.0	7367.961858049992	6519.281145293939	375.63569116967176	6513.861322901377
GCA_000177195.2	7414440	71.5	bacteria	Eubacteria	Actinomycetota	Bacteria	38499.0	7.0	38492.0	54618	2138	6474251.0	34283.0	6439978.0	7366.43630537168	5946.479368810385	204.18283114079864	5977.039051996762
GCF_000023405.1	3614992	72.0	bacteria	Eubacteria	Actinomycetota	Bacteria	18035.0	20.0	18043.0	26582	1052	3247563.0	18741.0	3249381.0	7353.266618570663	5553.394961083126	1067.178912544688	5552.749892979617
GCA_027939645.1	137526	53.5	viral	Virus	Peploviricota	Virus	389.0	261.0	338.0	1006	38	123783.0	3159.0	114222.0	7314.980440062243	3142.59631774961	82621.08262108262	2959.1497259722296
GCF_017352335.1	7621081	70.5	bacteria	Eubacteria	Actinomycetota	Bacteria	37197.0	0.0	37570.0	55654	2155	6475315.0	34594.0	6546791.0	7302.63856269209	5744.430965906678	0.0	5738.689382324867
GCF_028993575.1	7196442	72.5	bacteria	Eubacteria	Actinomycetota	Bacteria	36181.0	0.0	36688.0	52553	2095	6316741.0	18996.0	6380788.0	7302.636497313533	5727.795393225716	0.0	5749.760060983063
GCA_007859695.1	17400691	57.5	plant	Plantae	Chlorophyta	Eukaryota	68495.0	63236.0	63155.0	127005	5079	13523165.0	12833788.0	12813088.0	7298.84807448164	5065.01251740994	4927.305952069646	4928.944529218874
GCF_016598615.1	11347200	70.0	bacteria	Eubacteria	Actinomycetota	Bacteria	55295.0	0.0	56248.0	82766	3247	9871546.0	35015.0	9933128.0	7293.957980823464	5601.452903121761	0.0	5662.667389366169
GCA_900635355.2	33035865	59.5	protozoa	Protista	Euglenozoa	Eukaryota	197409.0	197409.0	9800.0	240883	10142	30468741.0	30468741.0	15970449.0	7291.560248233245	6479.06652920119	6479.06652920119	613.6333424313868
GCF_012273515.1	9856149	70.5	bacteria	Eubacteria	Actinomycetota	Bacteria	34713.0	19.0	42470.0	71860	2792	7284733.0	35097.0	8260488.0	7290.880038440978	4765.171214923045	541.3568111234579	5141.342739073042
GCF_003595545.1	11655206	70.5	bacteria	Eubacteria	Actinomycetota	Bacteria	57942.0	32.0	59645.0	84926	3369	9968374.0	34510.0	10232036.0	7286.529298581252	5812.582874599208	927.267458707621	5829.240632069707
GCA_028736035.1	11483874	70.0	bacteria	Eubacteria	Actinomycetota	Bacteria	62339.0	0.0	63479.0	83571	3251	9865727.0	44974.0	10017510.0	7277.24807847944	6318.7436668377295	0.0	6336.804255748185
GCF_022221585.1	9696490	70.0	bacteria	Eubacteria	Actinomycetota	Bacteria	46039.0	25.0	46829.0	70487	2740	8069098.0	39426.0	8231590.0	7269.331479741639	5705.594355155929	634.0993253183179	5688.937374188948
GCA_008824145.1	9187113	73.0	bacteria	Eubacteria	Actinomycetota	Bacteria	46495.0	108.0	49327.0	66727	2644	7810103.0	31583.0	8145935.0	7263.108661012442	5953.186532879272	3419.5611563182724	6055.412914539584
GCF_014217235.1	2527399	72.5	bacteria	Eubacteria	Actinomycetota	Bacteria	13285.0	0.0	13518.0	18339	728	2238808.0	14113.0	2280864.0	7256.076306115497	5933.961286541767	0.0	5926.701460499179
GCA_014701115.1	9428393	70.0	bacteria	Eubacteria	Actinomycetota	Bacteria	47722.0	100.0	47622.0	68392	2667	8273798.0	34956.0	8239763.0	7253.8342430146895	5767.846882411197	2860.7392150131595	5779.535163814784
GCF_003345215.1	3778576	65.5	bacteria	Eubacteria	Deinococcota	Bacteria	20269.0	27.0	20946.0	27391	1096	3224899.0	18132.0	3275465.0	7249.027146734643	6285.158077818871	1489.0800794176043	6394.817224424623
GCF_030863945.1	8712266	71.0	bacteria	Eubacteria	Actinomycetota	Bacteria	45892.0	0.0	48209.0	63107	2489	7544213.0	35019.0	7686270.0	7243.46570685514	6083.073211215007	0.0	6272.092965768832
GCF_030845995.1	3078440	67.5	bacteria	Eubacteria	Acidobacteriota	Bacteria	20655.0	17.0	20660.0	22293	885	2839134.0	13878.0	2827378.0	7241.654864151973	7275.105718856525	1224.9603689292405	7307.123419648876
GCA_023205875.1	17584162	57.0	plant	Plantae	Chlorophyta	Eukaryota	69185.0	63703.0	63622.0	127236	5091	13748310.0	13041526.0	13013240.0	7235.829606210406	5032.25487350809	4884.627765186375	4889.020720435495
GCF_008704995.1	7772587	70.5	bacteria	Eubacteria	Actinomycetota	Bacteria	37610.0	0.0	37996.0	56212	2178	6600029.0	34667.0	6675093.0	7232.083732224548	5698.459809797806	0.0	5692.205337064217
GCF_007113405.2	11765395	70.0	bacteria	Eubacteria	Actinomycetota	Bacteria	54740.0	0.0	56292.0	84820	3300	9824872.0	35451.0	10039112.0	7209.277716557753	5571.573858672154	0.0	5607.268850073592
GCF_008704495.1	10133897	71.0	bacteria	Eubacteria	Actinomycetota	Bacteria	51849.0	0.0	53318.0	73035	2848	8874849.0	34647.0	9003962.0	7207.000426390756	5842.240245439669	0.0	5921.615395533655
GCF_009730415.1	2478263	72.5	bacteria	Eubacteria	Actinomycetota	Bacteria	12984.0	13.0	13074.0	17858	711	2217829.0	13960.0	2241904.0	7205.853454617206	5854.373804292396	931.2320916905444	5831.650240153012
GCF_001611795.1	9083372	71.0	bacteria	Eubacteria	Actinomycetota	Bacteria	49312.0	0.0	50295.0	65435	2570	7860153.0	34660.0	7977895.0	7203.8225451957705	6273.669227558294	0.0	6304.294553889215
GCF_007113665.2	11934630	70.0	bacteria	Eubacteria	Actinomycetota	Bacteria	55469.0	0.0	56700.0	85882	3341	9981721.0	35641.0	10182611.0	7196.033727061501	5557.057745853646	0.0	5568.316417076131
GCA_030864415.1	20233939	58.0	fungi	Fungi	Basidiomycota	Eukaryota	73816.0	0.0	44981.0	145441	5699	13539186.0	7029.0	11674287.0	7187.972643388913	5452.026436448986	0.0	3852.997617756014
GCF_002556545.1	9611874	71.0	bacteria	Eubacteria	Actinomycetota	Bacteria	49819.0	0.0	50380.0	69068	2688	8565973.0	34606.0	8597539.0	7185.695526179391	5815.918401797437	0.0	5859.816396296661
GCF_002021875.1	12012215	70.5	bacteria	Eubacteria	Actinomycetota	Bacteria	58880.0	32.0	60036.0	86303	3412	10261708.0	34417.0	10489235.0	7184.603339184321	5737.836235449304	929.7730772583317	5723.5823203503405
GCF_009873315.1	2414459	73.0	bacteria	Eubacteria	Actinomycetota	Bacteria	12060.0	6.0	12459.0	17330	690	2051738.0	13955.0	2178504.0	7177.59133619581	5877.943480112958	429.95342171264775	5719.062255566205
GCA_024397455.1	2655745	72.5	bacteria	Eubacteria	Actinomycetota	Bacteria	13520.0	6.0	13688.0	18922	749	2366826.0	14058.0	2389690.0	7124.931045714103	5712.29148234809	426.8032437046522	5727.939607229389
GCA_030864445.1	20226521	58.0	fungi	Fungi	Basidiomycota	Eukaryota	75090.0	0.0	45384.0	144079	5642	13602718.0	7029.0	11677638.0	7123.271471154135	5520.220297149437	0.0	3886.4023700683306
GCF_011756625.1	41594	68.5	viral	Virus	Uroviricota	Virus	211.0	0.0	211.0	296	12	38769.0	145.0	38624.0	7116.41102082031	5442.492713250278	0.0	5462.924606462303
GCF_006349365.1	3454625	73.0	bacteria	Eubacteria	Actinomycetota	Bacteria	17750.0	115.0	17712.0	24558	978	3152301.0	18694.0	3158586.0	7108.73104895611	5630.807464134929	6151.706429870547	5607.572502379229
GCF_028885415.1	9411092	70.5	bacteria	Eubacteria	Actinomycetota	Bacteria	49245.0	0.0	51788.0	66871	2616	7889012.0	34757.0	8264731.0	7105.551619301989	6242.226529760634	0.0	6266.144657339724
GCF_014217665.1	3407805	73.0	bacteria	Eubacteria	Actinomycetota	Bacteria	13965.0	46.0	13941.0	24193	934	3016289.0	13793.0	3023421.0	7099.29118596868	4629.8613959073555	3335.025012687595	4611.001908103436
GCA_007113425.2	12022941	70.0	bacteria	Eubacteria	Actinomycetota	Bacteria	55155.0	0.0	57816.0	85331	3327	9867822.0	35792.0	10259159.0	7097.348311033049	5589.379297680886	0.0	5635.54965860262
GCF_023498005.1	9862620	70.0	bacteria	Eubacteria	Actinomycetota	Bacteria	44681.0	0.0	45601.0	69968	2738	8632270.0	34732.0	8714210.0	7094.260957027646	5176.042918027355	0.0	5232.947105933871
GCF_007113505.2	12037094	70.0	bacteria	Eubacteria	Actinomycetota	Bacteria	55804.0	0.0	57397.0	85383	3332	10020920.0	35421.0	10273004.0	7093.323355288245	5568.750174634664	0.0	5587.168076640484
GCF_030219325.1	3733873	67.5	bacteria	Eubacteria	Acidobacteriota	Bacteria	23328.0	17.0	23311.0	26467	1050	3433503.0	13804.0	3420374.0	7088.350353640844	6794.227353230797	1231.527093596059	6815.336568457134
GCF_000013345.1	5433628	70.0	bacteria	Eubacteria	Actinomycetota	Bacteria	27192.0	74.0	27571.0	38445	1504	4478294.0	13703.0	4544090.0	7075.3831509996635	6071.955079322617	5400.277311537619	6067.441445922065
GCF_007113525.2	12201201	70.0	bacteria	Eubacteria	Actinomycetota	Bacteria	56358.0	0.0	57773.0	86287	3366	10167237.0	35532.0	10415168.0	7072.008730943781	5543.098877305605	0.0	5547.0060588557
GCF_003710105.1	3432109	73.5	bacteria	Eubacteria	Actinomycetota	Bacteria	17931.0	115.0	17956.0	24231	964	3097613.0	13852.0	3103412.0	7060.090457500039	5788.65080951042	8302.050245451921	5785.889852845836
GCF_020662745.1	41958	66.0	viral	Virus	Uroviricota	Virus	162.0	0.0	162.0	296	12	39692.0	72.0	39620.0	7054.673721340388	4081.426987806107	0.0	4088.84401817264
GCF_021441825.1	8624193	70.5	bacteria	Eubacteria	Actinomycetota	Bacteria	42993.0	13.0	43895.0	60743	2368	7616799.0	35002.0	7655912.0	7043.32567696479	5644.497117489906	371.4073481515342	5733.477605280729
GCA_000009765.2	9119895	70.5	bacteria	Eubacteria	Actinomycetota	Bacteria	45944.0	0.0	45944.0	64183	2488	7883234.0	34688.0	7848096.0	7037.690675166765	5828.064979423419	0.0	5854.158766661366
GCA_900500625.2	32803248	59.5	protozoa	Protista	Euglenozoa	Eukaryota	9186.0	77.0	9224.0	230699	9691	15878948.0	61437.0	15911986.0	7032.809677870922	578.5017999932993	1253.316405423442	579.6887956035155
GCF_027270315.1	9621721	70.5	bacteria	Eubacteria	Actinomycetota	Bacteria	55273.0	0.0	56075.0	67647	2648	8563392.0	34925.0	8638820.0	7030.6549109041935	6454.568470064199	0.0	6491.048545981974
GCF_016889285.1	2448756	72.0	bacteria	Eubacteria	Actinomycetota	Bacteria	12334.0	59.0	12275.0	17196	668	2215460.0	13917.0	2221124.0	7022.341139746059	5567.241114712068	4239.41941510383	5526.481187002616
GCF_016127495.1	2783568	71.5	bacteria	Eubacteria	Actinomycetota	Bacteria	14099.0	46.0	14211.0	19488	756	2470940.0	13918.0	2511909.0	7001.086375472057	5705.925680105547	3305.0725678976864	5657.450170368433
GCF_000023925.1	2785024	71.5	bacteria	Eubacteria	Actinomycetota	Bacteria	14347.0	46.0	14401.0	19488	756	2498029.0	13918.0	2523892.0	6997.426234028863	5743.3280398266	3305.0725678976864	5705.870140243718
GCA_005887635.2	5468583	70.0	bacteria	Eubacteria	Pseudomonadota	Bacteria	17505.0	23.0	19152.0	38247	1527	4592852.0	22782.0	4639368.0	6993.950718129358	3811.3573004311916	1009.5689579492581	4128.148489190769
GCF_022647665.1	8205064	70.5	bacteria	Eubacteria	Actinomycetota	Bacteria	36672.0	25.0	37828.0	57345	2254	6839869.0	34808.0	7097791.0	6988.976563741611	5361.5061925893615	718.2256952424731	5329.54548816667
GCF_000186385.1	3498530	69.5	bacteria	Eubacteria	Deinococcota	Bacteria	18814.0	38.0	18966.0	24447	952	3132672.0	23386.0	3123373.0	6987.7920155036545	6005.735678679414	1624.903788591465	6072.281472625908
GCA_001644565.1	2971983	62.5	bacteria	Eubacteria	Deinococcota	Bacteria	12921.0	0.0	12921.0	20760	828	2436370.0	17646.0	2418724.0	6985.235110698816	5303.381670271757	0.0	5342.07292770899
GCF_004104505.1	8718751	70.5	bacteria	Eubacteria	Actinomycetota	Bacteria	43368.0	0.0	44054.0	60881	2378	7725815.0	34931.0	7750948.0	6982.766224198856	5613.388360969037	0.0	5683.691852919153
GCA_019048865.1	4938963	73.0	bacteria	Eubacteria	Actinomycetota	Bacteria	23016.0	4.0	23803.0	34452	1373	4255919.0	9147.0	4399481.0	6975.55337021152	5407.997661609631	437.3018476003061	5410.410909832319
GCF_001636945.2	10017507	71.0	bacteria	Eubacteria	Actinomycetota	Bacteria	50976.0	0.0	53604.0	69867	2744	8395723.0	35226.0	8655027.0	6974.48976077581	6071.66291693997	0.0	6193.394890622525
GCA_022206215.1	3162419	51.5	bacteria	Eubacteria	Cyanobacteriota	Bacteria	21013.0	0.0	21134.0	22056	870	2642827.0	10304.0	2673825.0	6974.407882067493	7950.955548736259	0.0	7904.032612455939
GCF_018310535.1	9621341	70.0	bacteria	Eubacteria	Actinomycetota	Bacteria	46695.0	0.0	47568.0	67061	2604	8172184.0	35212.0	8319114.0	6970.026319615946	5713.894841330053	0.0	5717.91659544514
GCF_001854205.2	9659941	43.5	bacteria	Eubacteria	Cyanobacteriota	Bacteria	33354.0	0.0	33434.0	67249	2727	7248015.0	14550.0	7478643.0	6961.636722211864	4601.811668436117	0.0	4470.59713907991
GCA_022760275.1	7839538	71.0	bacteria	Eubacteria	Actinomycetota	Bacteria	35673.0	126.0	36642.0	54344	2128	6644963.0	34119.0	6779932.0	6932.041148343181	5368.427183115993	3692.957003429174	5404.47898297505
GCF_900088535.1	3021545	68.5	bacteria	Eubacteria	Cyanobacteriota	Bacteria	16013.0	0.0	16113.0	20944	820	2690891.0	17598.0	2702835.0	6931.553228563533	5950.817034209115	0.0	5961.518183684908
GCA_030864325.1	20195966	58.0	fungi	Fungi	Basidiomycota	Eukaryota	71237.0	0.0	42649.0	139891	5521	13463606.0	7029.0	11447020.0	6926.680308334843	5291.078779340393	0.0	3725.773170659263
GCF_003150835.1	2828535	69.5	bacteria	Eubacteria	Pseudomonadota	Bacteria	16976.0	26.0	17152.0	19590	780	2612984.0	8867.0	2621745.0	6925.8467722690375	6496.786815380423	2932.2205932107813	6542.207575488845
GCA_011383005.1	4071256	73.5	bacteria	Eubacteria	Actinomycetota	Bacteria	17167.0	23.0	20031.0	28192	1103	3024600.0	9260.0	3671147.0	6924.644384926913	5675.791840243338	2483.801295896328	5456.332857278665
GCA_030866705.1	3684270	71.5	bacteria	Eubacteria	Actinomycetota	Bacteria	17050.0	6.0	17441.0	25470	1016	3200869.0	18898.0	3270763.0	6913.174115903558	5326.678473876938	317.49391469996823	5332.394918249962
GCF_011492965.1	4420351	69.0	bacteria	Eubacteria	Actinomycetota	Bacteria	23414.0	4.0	23892.0	30552	1203	3721250.0	8917.0	3786064.0	6911.668326791243	6291.9717836748405	448.581361444432	6310.511391249593
GCF_002057455.1	13047416	71.5	bacteria	Eubacteria	Actinomycetota	Bacteria	68695.0	132.0	69299.0	90178	3598	11492927.0	29351.0	11606441.0	6911.560112745697	5977.154470745355	4497.291404040749	5970.736421268157
GCA_001294605.1	6143341	74.0	bacteria	Eubacteria	Actinomycetota	Bacteria	20544.0	3.0	20541.0	42442	1683	4006169.0	23316.0	3982853.0	6908.618616482464	5128.091201344726	128.66700977869274	5157.358305717033
GCF_001698125.1	6680451	73.5	bacteria	Eubacteria	Actinomycetota	Bacteria	32682.0	0.0	35307.0	46149	1830	5765675.0	19045.0	5963753.0	6908.066536226372	5668.3736076001505	0.0	5920.2653094452435
GCA_009720485.1	4043325	75.5	bacteria	Eubacteria	Actinomycetota	Bacteria	13811.0	57.0	16338.0	27896	1102	3188419.0	18644.0	3587787.0	6899.272257362442	4331.613881362518	3057.283844668526	4553.782038900303
GCA_027935855.1	161573	42.5	viral	Virus	Peploviricota	Virus	751.0	0.0	751.0	1114	47	132075.0	1062.0	131998.0	6894.716320177257	5686.163164868446	0.0	5689.48014363854
GCA_001735805.1	9698948	71.0	bacteria	Eubacteria	Actinomycetota	Bacteria	46129.0	21.0	48824.0	66784	2617	7906918.0	34918.0	8232978.0	6885.695232101461	5834.0051079320665	601.4090154075262	5930.296424938825
GCF_001610895.1	6784659	69.0	bacteria	Eubacteria	Planctomycetota	Bacteria	35011.0	28.0	35088.0	46609	1846	5809205.0	22725.0	5828547.0	6869.763093473083	6026.814340344333	1232.1232123212321	6020.0252309881
GCF_001484565.1	10191567	71.5	bacteria	Eubacteria	Actinomycetota	Bacteria	50858.0	0.0	52445.0	69971	2742	8767388.0	34702.0	8949153.0	6865.578178507781	5800.815476627703	0.0	5860.331139717915
GCF_008705135.1	9335698	71.0	bacteria	Eubacteria	Actinomycetota	Bacteria	49285.0	0.0	50754.0	63937	2501	8155650.0	35069.0	8262226.0	6848.6577007953765	6043.049910184964	0.0	6142.8965995362505
GCA_900236475.1	8983317	71.0	bacteria	Eubacteria	Actinomycetota	Bacteria	49513.0	0.0	49513.0	61442	2399	8000718.0	33450.0	7967399.0	6839.567166559968	6188.569575880565	0.0	6214.449659167314
GCF_025144335.1	3422038	72.0	bacteria	Eubacteria	Pseudomonadota	Bacteria	15778.0	59.0	15793.0	23355	922	3100786.0	13495.0	3105200.0	6824.880378300883	5088.387266970374	4371.989625787329	5085.984799690841
GCF_000687475.1	37060086	50.0	fungi	Fungi	Ascomycota	Eukaryota	66745.0	29965.0	29965.0	252481	9963	13485041.0	11801515.0	11801515.0	6812.747277488778	4949.5585515831945	2539.0807875090613	2539.0807875090613
GCA_000687475.2	37060086	50.0	fungi	Fungi	Ascomycota	Eukaryota	66745.0	29965.0	29965.0	252481	9963	13485041.0	11801515.0	11801515.0	6812.747277488778	4949.5585515831945	2539.0807875090613	2539.0807875090613
GCF_014084105.1	9330052	72.0	bacteria	Eubacteria	Actinomycetota	Bacteria	42399.0	45.0	43203.0	63514	2493	8041471.0	48755.0	8155307.0	6807.464738674554	5272.542797207128	922.9822582299252	5297.532024238941
GCF_020792675.1	4101974	71.5	bacteria	Eubacteria	Actinomycetota	Bacteria	19060.0	92.0	18968.0	27796	1085	3698472.0	18762.0	3693762.0	6776.249678813177	5153.479599142564	4903.528408485236	5135.144061799326
GCF_019263705.2	6305989	73.0	bacteria	Eubacteria	Actinomycetota	Bacteria	34200.0	70.0	34323.0	42632	1702	5679362.0	13832.0	5707077.0	6760.557305126919	6021.803153241508	5060.728744939272	6014.111952580979
GCF_003290245.1	2763150	71.0	bacteria	Eubacteria	Actinomycetota	Bacteria	13333.0	92.0	13313.0	18675	736	2430082.0	18688.0	2428530.0	6758.590738830682	5486.646129636777	4922.945205479452	5481.917044467229
GCF_000849265.1	11550	48.5	viral	Virus	Negarnaviricota	Virus	78.0	78.0	24.0	78	3	11443.0	11443.0	10293.0	6753.2467532467535	6816.394302193481	6816.394302193481	2331.681725444477
GCF_018128265.1	4411608	74.0	bacteria	Eubacteria	Actinomycetota	Bacteria	20545.0	104.0	20500.0	29768	1182	3971202.0	19190.0	3965696.0	6747.653009968248	5173.4965886902755	5419.489317352788	5169.3321928861915
GCF_012275145.1	12276515	69.5	bacteria	Eubacteria	Actinomycetota	Bacteria	43920.0	0.0	53725.0	82771	3223	9071085.0	35974.0	10350245.0	6742.222853961405	4841.758179975163	0.0	5190.698384434378
GCF_013127315.1	4220771	74.5	bacteria	Eubacteria	Actinomycetota	Bacteria	19837.0	78.0	19779.0	28369	1122	3811819.0	18980.0	3808099.0	6721.283860223642	5204.077108593036	4109.58904109589	5193.930094779574
GCF_001553565.1	3051613	72.5	bacteria	Eubacteria	Actinomycetota	Bacteria	14105.0	130.0	14282.0	20476	810	2631982.0	19143.0	2673955.0	6709.894078967419	5359.079203429203	6790.994097058977	5341.1519640382885
GCF_000024385.1	5639016	71.5	bacteria	Eubacteria	Actinomycetota	Bacteria	28910.0	263.0	28652.0	37810	1519	4733859.0	24556.0	4729037.0	6705.070530035737	6107.06825023728	10710.2133898029	6058.738808768043
GCA_009796285.1	9735779	70.5	bacteria	Eubacteria	Actinomycetota	Bacteria	44369.0	0.0	46875.0	65236	2573	7951520.0	34847.0	8285617.0	6700.645115300994	5579.93943296376	0.0	5657.394011815898
GCA_031767055.1	8364065	70.5	bacteria	Eubacteria	Actinomycetota	Bacteria	43207.0	0.0	43776.0	55937	2198	7347117.0	34607.0	7418789.0	6687.776816655538	5880.810119125638	0.0	5900.693495933096
GCF_002208685.2	2697877	71.0	bacteria	Eubacteria	Actinomycetota	Bacteria	12787.0	92.0	12823.0	17994	709	2368445.0	18763.0	2366498.0	6669.688796042222	5398.900966668003	4903.267068166071	5418.55518153829
GCF_000010285.1	2697540	71.0	bacteria	Eubacteria	Actinomycetota	Bacteria	12693.0	92.0	12754.0	17986	708	2364953.0	18765.0	2369169.0	6667.556366170659	5367.125689178601	4902.744471089794	5383.322169081227
GCF_001542625.1	10764674	70.5	bacteria	Eubacteria	Actinomycetota	Bacteria	55168.0	0.0	56203.0	71711	2821	9140805.0	35765.0	9312000.0	6661.697325901369	6035.354654212621	0.0	6035.545532646048
GCA_001542625.2	10764674	70.5	bacteria	Eubacteria	Actinomycetota	Bacteria	52226.0	0.0	53818.0	71711	2821	8929984.0	35234.0	9133829.0	6661.697325901369	5848.386738430886	0.0	5892.161983763875
GCF_014595995.2	2912106	70.0	bacteria	Eubacteria	Actinomycetota	Bacteria	13156.0	32.0	13234.0	19395	768	2521448.0	19259.0	2525054.0	6660.128443126727	5217.63684993702	1661.5608287034634	5241.076032433366
GCF_900637835.1	2697831	71.0	bacteria	Eubacteria	Actinomycetota	Bacteria	12751.0	92.0	12812.0	17942	707	2364553.0	18765.0	2368669.0	6650.52777583177	5392.562568908373	4902.744471089794	5408.944854684213
GCF_013376475.1	4155851	64.0	bacteria	Eubacteria	Thermodesulfobacteriota	Bacteria	20345.0	25.0	20418.0	27615	1095	3602108.0	14202.0	3610035.0	6644.848431765239	5648.081623316125	1760.3154485283762	5655.900843066618
GCA_024758025.1	5706291	43.5	bacteria	Eubacteria	Bacteroidota	Bacteria	508.0	0.0	539.0	37900	89	4728888.0	33599.0	5035648.0	6641.792365653977	107.42483222271282	0.0	107.03686993213188
GCF_018459925.1	4580814	73.0	bacteria	Eubacteria	Actinomycetota	Bacteria	22600.0	71.0	22677.0	30420	1198	4128869.0	13972.0	4166456.0	6640.741143386306	5473.65392314457	5081.5917549384485	5442.755185702189
GCF_016887565.1	13213980	68.5	bacteria	Eubacteria	Myxococcota	Bacteria	59709.0	76.0	59782.0	87747	3587	11951835.0	25897.0	11968415.0	6640.4671416181955	4995.801899875626	2934.70286133529	4994.980538358672
GCF_024760565.1	7012397	72.0	bacteria	Eubacteria	Actinomycetota	Bacteria	34740.0	66.0	34806.0	46550	1836	6267002.0	19307.0	6278302.0	6638.243670459616	5543.320394663987	3418.4492671051953	5543.855647593888
GCF_031593255.1	9451924	70.5	bacteria	Eubacteria	Actinomycetota	Bacteria	49056.0	0.0	49795.0	62671	2447	8245936.0	35059.0	8347500.0	6630.501895698696	5949.1123869988805	0.0	5965.259059598682
GCF_010384365.1	7940295	70.5	bacteria	Eubacteria	Actinomycetota	Bacteria	35152.0	6.0	35988.0	52445	2051	6758884.0	34557.0	6925621.0	6604.9183311199395	5200.85860328421	173.62618282837053	5196.357120899339
GCF_008704715.1	9912098	70.5	bacteria	Eubacteria	Actinomycetota	Bacteria	50370.0	0.0	50784.0	65393	2559	8836067.0	34992.0	8862580.0	6597.291511847441	5700.500007525973	0.0	5730.159840588181
GCF_000019365.1	7737025	71.5	bacteria	Eubacteria	Pseudomonadota	Bacteria	35052.0	0.0	35726.0	51034	2048	6340103.0	32383.0	6452364.0	6596.075364885082	5528.616806383114	0.0	5536.885395802221
GCA_003574835.2	5506152	71.0	bacteria	Eubacteria	Actinomycetota	Bacteria	24078.0	13.0	24662.0	36294	1436	4558121.0	23804.0	4627136.0	6591.536158100976	5282.4398474722375	546.1267013947237	5329.862792016487
GCF_023373525.1	4348474	71.5	bacteria	Eubacteria	Actinomycetota	Bacteria	19056.0	92.0	19010.0	28643	1121	3904956.0	21740.0	3898684.0	6586.908418907415	4879.952552602385	4231.830726770929	4876.004313250317
GCA_012273535.1	12127650	70.0	bacteria	Eubacteria	Actinomycetota	Bacteria	47349.0	0.0	54506.0	79792	3122	9395570.0	35490.0	10335280.0	6579.34554509736	5039.502659231957	0.0	5273.78068131681
GCA_029714205.1	7694389	71.5	bacteria	Eubacteria	Pseudomonadota	Bacteria	33076.0	0.0	34696.0	50587	2029	6218248.0	32382.0	6406303.0	6574.531129112396	5319.183152553581	0.0	5415.916168810623
GCF_028198125.1	9946594	70.5	bacteria	Eubacteria	Actinomycetota	Bacteria	49823.0	27.0	50349.0	65318	2542	8834116.0	35123.0	8859061.0	6566.871031430457	5639.839911542932	768.7270449562965	5683.333707714621
GCA_018399015.1	3180296	67.5	bacteria	Eubacteria	Cyanobacteriota	Bacteria	15724.0	0.0	16663.0	20883	820	2754868.0	17911.0	2836111.0	6566.3699227996385	5707.714489405663	0.0	5875.2989569167075
GCA_003341615.1	61421	64.5	viral	Virus	Uroviricota	Virus	403.0	0.0	403.0	403	15	56719.0	148.0	56571.0	6561.273831425734	7105.2028420811375	0.0	7123.7913418536
GCF_000847465.1	3811	54.0	viral	Virus	Artverviricota	Virus	25.0	25.0	25.0	25	1	3149.0	3149.0	2067.0	6559.958016268696	7939.0282629406165	7939.0282629406165	12094.823415578132
GCA_002105775.1	4265546	74.5	bacteria	Eubacteria	Actinomycetota	Bacteria	19098.0	94.0	19520.0	27979	1109	3792658.0	19055.0	3833774.0	6559.300966394455	5035.518625723701	4933.088428234059	5091.588601727697
GCF_001278075.1	8532592	71.5	bacteria	Eubacteria	Actinomycetota	Bacteria	36021.0	72.0	36125.0	55936	2216	7379832.0	34648.0	7431134.0	6555.569515101624	4881.005421261621	2078.0420226275687	4861.303806390787
GCF_022807935.1	9607552	71.0	bacteria	Eubacteria	Actinomycetota	Bacteria	49081.0	0.0	50332.0	62926	2471	8425348.0	34558.0	8522529.0	6549.639283763439	5825.397360441372	0.0	5905.75872490431
GCF_004787355.1	129492	53.5	viral	Virus	Peploviricota	Virus	261.0	0.0	261.0	848	29	117196.0	2546.0	110112.0	6548.667099125814	2227.0384654766376	0.0	2370.313862249346
GCA_026184415.1	33510174	52.0	fungi	Fungi	Ascomycota	Eukaryota	66450.0	41246.0	41246.0	219433	8995	16029805.0	14006610.0	14006610.0	6548.250092643506	4145.40289167585	2944.7525132776595	2944.7525132776595
GCA_014337825.1	82100	66.5	viral	Virus	Uroviricota	Virus	371.0	0.0	371.0	533	20	72609.0	73.0	72536.0	6492.082825822168	5109.5594210084155	0.0	5114.701665379949
GCF_007362135.1	4219812	74.5	bacteria	Eubacteria	Actinomycetota	Bacteria	18972.0	82.0	18910.0	27390	1080	3808524.0	18974.0	3803466.0	6490.810491083488	4981.457383490297	4321.703383577527	4971.781001854624
GCF_002009175.1	7990492	70.0	bacteria	Eubacteria	Actinomycetota	Bacteria	35439.0	0.0	36114.0	51818	2031	6916225.0	34565.0	6977256.0	6484.957371836427	5124.03804098334	0.0	5175.960291553012
GCF_015327065.1	4378193	74.5	bacteria	Eubacteria	Actinomycetota	Bacteria	19529.0	82.0	19790.0	28351	1124	3888554.0	18967.0	3949904.0	6475.502564642536	5022.1753381848375	4323.298360310013	5010.248350339654
GCF_026184235.1	4504702	74.0	bacteria	Eubacteria	Actinomycetota	Bacteria	20712.0	25.0	20768.0	29169	1141	4062746.0	14061.0	4075226.0	6475.234099836127	5098.029756228915	1777.9674276367257	5096.159084183307
GCF_005937995.2	4357994	72.0	bacteria	Eubacteria	Actinomycetota	Bacteria	21468.0	45.0	21470.0	28186	1093	3881074.0	23974.0	3871368.0	6467.654613567618	5531.458560182053	1877.0334529073161	5545.843226477049
GCF_000800395.1	3531443	67.0	bacteria	Eubacteria	Deinococcota	Bacteria	17810.0	18.0	17874.0	22836	918	3129678.0	15036.0	3128496.0	6466.4784338866575	5690.681277754453	1197.1268954509178	5713.288429967627
GCA_004102645.1	1701655	67.0	bacteria	Eubacteria	Candidatus Bipolaricaulota	Bacteria	9346.0	31.0	9315.0	11001	438	1563673.0	8164.0	1555519.0	6464.882717119511	5976.95298185746	3797.158255756982	5988.355012057069
GCF_025860405.1	10115897	40.5	bacteria	Eubacteria	Cyanobacteriota	Bacteria	18421.0	0.0	18502.0	65330	2558	8043534.0	31305.0	8113489.0	6458.15195627239	2290.16250817116	0.0	2280.399961101815
GCF_025677855.1	10128441	40.5	bacteria	Eubacteria	Cyanobacteriota	Bacteria	17224.0	0.0	17449.0	65397	2560	7975922.0	31396.0	8101107.0	6456.768618191092	2159.4995537819955	0.0	2153.9031640984376
GCF_001189535.1	3525271	72.5	bacteria	Eubacteria	Actinomycetota	Bacteria	15836.0	0.0	15923.0	22758	893	3177872.0	14024.0	3193012.0	6455.673904218995	4983.20888947069	0.0	4986.827484519319
GCF_020424085.1	3196754	66.0	bacteria	Eubacteria	Actinomycetota	Bacteria	14945.0	137.0	14808.0	20637	806	2867638.0	24325.0	2849277.0	6455.610910317153	5211.606206920121	5632.065775950668	5197.107897898309
GCF_000165485.1	10260756	67.0	bacteria	Eubacteria	Myxococcota	Bacteria	55248.0	0.0	55702.0	66233	2594	9198456.0	13954.0	9246926.0	6454.982459382135	6006.225392609368	0.0	6023.839706298072
GCF_013201035.1	4077299	73.5	bacteria	Eubacteria	Actinomycetota	Bacteria	18113.0	70.0	18043.0	26306	1027	3711362.0	13852.0	3709577.0	6451.820187825323	4880.418563319881	5053.421888535951	4863.896880965134
GCA_018596355.1	10402189	70.5	bacteria	Eubacteria	Actinomycetota	Bacteria	25361.0	27.0	46982.0	66946	2614	5758432.0	35118.0	9031170.0	6435.76078073567	4404.150296469595	768.8364941055869	5202.205251368317
GCF_020229735.1	4618413	68.0	bacteria	Eubacteria	Deinococcota	Bacteria	22313.0	0.0	22437.0	29719	1180	3864669.0	22830.0	3911043.0	6434.894410699087	5773.5863019575545	0.0	5736.832860185889
GCA_030551255.1	12397421	70.0	bacteria	Eubacteria	Actinomycetota	Bacteria	59311.0	0.0	59931.0	79776	3133	10648656.0	35352.0	10792591.0	6434.886739750146	5569.810875663557	0.0	5552.9761111117805
GCF_009708005.2	4784181	73.5	bacteria	Eubacteria	Actinomycetota	Bacteria	21451.0	75.0	21458.0	30701	1221	4314665.0	18971.0	4307501.0	6417.190319513413	4971.649015624619	3953.4025618048604	4981.542662439312
GCF_013376495.1	4331124	63.5	bacteria	Eubacteria	Thermodesulfobacteriota	Bacteria	19983.0	25.0	20075.0	27747	1099	3745553.0	14238.0	3761016.0	6406.4201348195065	5335.12674897405	1755.8645877229949	5337.653442580409
GCF_027107535.1	9899183	70.5	bacteria	Eubacteria	Actinomycetota	Bacteria	40848.0	0.0	41532.0	63301	2491	8321195.0	35071.0	8454744.0	6394.568117389082	4908.91031877032	0.0	4912.271737618549
GCF_000196275.1	3247018	66.0	bacteria	Eubacteria	Deinococcota	Bacteria	18067.0	19.0	18148.0	20740	834	2894678.0	22669.0	2904122.0	6387.399145924045	6241.454144467882	838.1490140720808	6249.048765857633
GCA_022846115.1	4308521	63.5	bacteria	Eubacteria	Bacillota	Bacteria	25438.0	41.0	25438.0	27513	1076	3869165.0	13532.0	3855965.0	6385.717976075781	6574.545153799334	3029.8551581436595	6597.0515811217165
GCA_014395645.1	3239226	73.5	bacteria	Eubacteria	Actinomycetota	Bacteria	13740.0	23.0	15141.0	20676	821	2755604.0	9272.0	2970507.0	6383.006310766832	4986.202661920944	2480.5867126833477	5097.109685316345
GCA_022846095.1	4308696	63.5	bacteria	Eubacteria	Bacillota	Bacteria	25379.0	41.0	25379.0	27492	1076	3868608.0	13532.0	3855408.0	6380.584752324137	6560.2407894519165	3029.8551581436595	6582.701493590303
GCF_030719255.1	9456810	70.5	bacteria	Eubacteria	Actinomycetota	Bacteria	41465.0	12.0	41822.0	60254	2375	8226881.0	39647.0	8288062.0	6371.493135634532	5040.18473100559	302.67107221227326	5046.052985607492
GCA_003307755.1	48500	69.0	viral	Virus	Uroviricota	Virus	253.0	0.0	253.0	309	12	44804.0	75.0	44729.0	6371.134020618557	5646.817248459959	0.0	5656.285631245947
GCF_013375055.1	11234141	70.5	bacteria	Eubacteria	Actinomycetota	Bacteria	53632.0	0.0	54609.0	71460	2803	9762751.0	27686.0	9899026.0	6360.966984480611	5493.533533734498	0.0	5516.603350673086
GCA_009660225.1	3652490	71.0	bacteria	Eubacteria	Actinomycetota	Bacteria	16588.0	32.0	17313.0	23226	915	3213020.0	14061.0	3286419.0	6358.949648048318	5162.744085004139	2275.798307375009	5268.0440321212845
GCF_025725725.1	3256418	72.0	bacteria	Eubacteria	Actinomycetota	Bacteria	14114.0	17.0	14147.0	20650	807	2899034.0	14098.0	2908075.0	6341.323503309464	4868.518271948518	1205.8448006809476	4864.730104966344
GCA_018326205.1	8634199	72.5	bacteria	Eubacteria	Actinomycetota	Bacteria	38201.0	0.0	38201.0	54719	2186	7779239.0	21043.0	7759209.0	6337.472648012861	4910.634574924359	0.0	4923.311126172784
GCF_002305875.1	12349744	68.0	bacteria	Eubacteria	Myxococcota	Bacteria	62300.0	77.0	62476.0	78236	3102	11038846.0	24181.0	11086174.0	6335.030102648281	5643.705872878379	3184.31826640751	5635.487951028011
GCF_031582905.1	4084881	73.5	bacteria	Eubacteria	Actinomycetota	Bacteria	14086.0	79.0	16618.0	25847	1009	2952443.0	18683.0	3535018.0	6327.479307230737	4770.964248928768	4228.442969544506	4700.9661619827675
GCF_006337125.1	3463442	73.0	bacteria	Eubacteria	Actinomycetota	Bacteria	17585.0	0.0	17781.0	21911	875	3143984.0	13949.0	3184718.0	6326.365505759877	5593.221848457244	0.0	5583.225893156003
GCA_025642155.1	9604367	70.5	bacteria	Eubacteria	Actinomycetota	Bacteria	43365.0	13.0	45987.0	60732	2390	7949015.0	35116.0	8326892.0	6323.373523731444	5455.39290088143	370.20161749629796	5522.708833019571
GCF_030719235.1	9616002	70.5	bacteria	Eubacteria	Actinomycetota	Bacteria	42823.0	12.0	42964.0	60792	2397	8358118.0	39878.0	8420419.0	6321.962079458802	5123.521826325017	300.91779928782785	5102.358920619034
GCA_002605105.1	49267	64.0	viral	Virus	Uroviricota	Virus	147.0	0.0	147.0	310	11	45898.0	226.0	45672.0	6292.244301459395	3202.7539326332303	0.0	3218.6022070415133
GCF_031583065.1	8088797	70.0	bacteria	Eubacteria	Actinomycetota	Bacteria	33685.0	0.0	34419.0	50799	1980	6879536.0	39647.0	6960746.0	6280.167495858778	4896.40580411237	0.0	4944.728625351363
GCA_009859695.1	50836	65.0	viral	Virus	Uroviricota	Virus	194.0	0.0	194.0	319	12	46645.0	76.0	46569.0	6275.080651506806	4159.073855718727	0.0	4165.861409950826
GCF_019112525.1	4224113	74.5	bacteria	Eubacteria	Actinomycetota	Bacteria	18851.0	28.0	18905.0	26373	1042	3818811.0	18731.0	3816654.0	6243.440930675861	4936.353226174325	1494.8481127542575	4953.291548041819
GCF_024757985.1	4776279	74.5	bacteria	Eubacteria	Actinomycetota	Bacteria	20698.0	66.0	20781.0	29779	1156	4230308.0	13841.0	4239837.0	6234.76978627086	4892.787948300692	4768.441586590564	4901.367670502427
GCF_000183745.1	2439291	69.5	bacteria	Eubacteria	Deinococcota	Bacteria	12059.0	85.0	12000.0	15206	607	2264976.0	13715.0	2258900.0	6233.778585662801	5324.11822465227	6197.593875318994	5312.320155828058
GCA_006535755.1	44484	67.5	viral	Virus	Uroviricota	Virus	251.0	0.0	251.0	277	11	42056.0	75.0	41981.0	6226.958007373437	5968.232832413924	0.0	5978.895214501799
GCF_004008305.1	48229	64.0	viral	Virus	Uroviricota	Virus	108.0	0.0	108.0	300	11	44482.0	226.0	44256.0	6220.323871529577	2427.9483836158443	0.0	2440.347071583514
GCF_002305855.1	9910441	68.0	bacteria	Eubacteria	Myxococcota	Bacteria	50355.0	72.0	50572.0	61339	2417	8980322.0	23739.0	9016581.0	6189.3310297695125	5607.259962393331	3032.9836977126247	5608.777872677016
GCF_002946835.1	8710171	69.5	bacteria	Eubacteria	Actinomycetota	Bacteria	34431.0	22.0	35591.0	53844	2121	7226518.0	35396.0	7401584.0	6181.7385674747375	4764.535285181604	621.5391569668889	4808.565301697583
GCF_009860115.1	55686	69.5	viral	Virus	Uroviricota	Virus	292.0	0.0	292.0	344	13	53631.0	74.0	53557.0	6177.495241173724	5444.612257835953	0.0	5452.135108389193
GCA_001294645.1	6300975	73.0	bacteria	Eubacteria	Actinomycetota	Bacteria	22136.0	3.0	22133.0	38909	1548	4746551.0	18475.0	4721101.0	6175.076079495634	4663.596788489158	162.38159675236807	4688.101356018437
GCF_026222715.1	4878034	70.0	bacteria	Eubacteria	Pseudomonadota	Bacteria	21802.0	16.0	21927.0	30096	1213	4268560.0	27568.0	4286967.0	6169.698694187044	5107.577262589725	580.3830528148578	5114.804942515302
GCA_004015705.1	47343	63.5	viral	Virus	Uroviricota	Virus	162.0	0.0	162.0	292	11	43258.0	226.0	43032.0	6167.754472678114	3744.9720282953444	0.0	3764.640267707752
GCF_030544505.1	6902589	71.0	bacteria	Eubacteria	Actinomycetota	Bacteria	30200.0	34.0	30770.0	42532	1671	6026791.0	34645.0	6076110.0	6161.745976763212	5010.958568166708	981.3825948910377	5064.095284647579
GCF_004798685.1	3909366	75.0	bacteria	Eubacteria	Actinomycetota	Bacteria	15503.0	82.0	15479.0	24085	944	3518478.0	18503.0	3514229.0	6160.845518173535	4406.166529959829	4431.713776144408	4404.664579343009
GCF_014070435.1	8112061	71.0	bacteria	Eubacteria	Actinomycetota	Bacteria	30671.0	70.0	32005.0	49904	1981	6846511.0	34645.0	7056107.0	6151.827507214258	4479.800003242528	2020.493577716842	4535.78722658259
GCA_024362305.1	4324651	74.0	bacteria	Eubacteria	Actinomycetota	Bacteria	17722.0	91.0	17927.0	26602	1050	3829381.0	18971.0	3857928.0	6151.247811673126	4627.902002960792	4796.79510832323	4646.794859831495
GCF_000802245.2	7346075	69.5	bacteria	Eubacteria	Actinomycetota	Bacteria	30469.0	0.0	31267.0	45167	1772	6135334.0	34807.0	6246947.0	6148.453425809021	4966.151802004585	0.0	5005.164922961569
GCF_019397265.1	9073954	72.0	bacteria	Eubacteria	Actinomycetota	Bacteria	44773.0	165.0	44882.0	55756	2213	8189707.0	28958.0	8225683.0	6144.6200851359845	5466.984349989566	5697.9073140410255	5456.325024924982
GCA_028553885.1	3675213	67.5	bacteria	Eubacteria	Pseudomonadota	Bacteria	18023.0	0.0	19104.0	22554	913	3232179.0	17984.0	3343409.0	6136.787173967876	5576.114441681603	0.0	5713.928508297968
GCA_009673225.1	50849	64.0	viral	Virus	Uroviricota	Virus	148.0	0.0	148.0	312	11	46871.0	226.0	46645.0	6135.813880312297	3157.6027821040725	0.0	3172.9017043627396
GCF_007747215.1	7795793	71.0	bacteria	Eubacteria	Planctomycetota	Bacteria	31491.0	10.0	31728.0	47724	1914	6996887.0	15423.0	7012174.0	6121.763366472147	4500.715818334639	648.3822861959411	4524.702324842481
GCA_004520315.1	50828	64.0	viral	Virus	Uroviricota	Virus	148.0	0.0	148.0	311	11	46963.0	226.0	46737.0	6118.67474620288	3151.4170730149267	0.0	3166.655968504611
GCA_002599865.1	50839	64.0	viral	Virus	Uroviricota	Virus	148.0	0.0	148.0	311	11	47494.0	234.0	47260.0	6117.350852691831	3116.183096812229	0.0	3131.612357173085
GCA_002626245.1	50841	64.0	viral	Virus	Uroviricota	Virus	148.0	0.0	148.0	311	11	46485.0	226.0	46259.0	6117.110206329537	3183.8227385178016	0.0	3199.377418448302
GCA_003340955.1	50855	64.0	viral	Virus	Uroviricota	Virus	148.0	0.0	148.0	311	11	47009.0	226.0	46783.0	6115.426211778587	3148.3332978791295	0.0	3163.542312378428
GCA_002626225.1	50856	64.0	viral	Virus	Uroviricota	Virus	148.0	0.0	148.0	311	11	46579.0	226.0	46353.0	6115.305961931728	3177.397539663797	0.0	3192.8893491251915
GCF_000016185.1	4355543	70.0	bacteria	Eubacteria	Pseudomonadota	Bacteria	16737.0	102.0	16686.0	26611	1060	3834517.0	22473.0	3826600.0	6109.6859794519305	4364.8261306443555	4538.7798691763455	4360.52892907542
GCA_000177615.2	5340989	70.0	bacteria	Eubacteria	Actinomycetota	Bacteria	21484.0	25.0	21437.0	32581	1292	4180415.0	13641.0	4161585.0	6100.181071333418	5139.202686814587	1832.7102118613004	5151.1623576113425
GCA_006771025.1	4974701	70.0	bacteria	Eubacteria	Pseudomonadota	Bacteria	22724.0	16.0	22708.0	30316	1222	4454381.0	26480.0	4427966.0	6094.034596250107	5101.49446129552	604.2296072507553	5128.3139933775465
GCA_000816465.4	7586568	69.5	bacteria	Eubacteria	Actinomycetota	Bacteria	30430.0	0.0	31900.0	46197	1813	6220736.0	34938.0	6437223.0	6089.314694075108	4891.7041327585675	0.0	4955.553038942413
GCF_000816465.3	7586568	69.5	bacteria	Eubacteria	Actinomycetota	Bacteria	30949.0	0.0	31816.0	46197	1813	6325715.0	34807.0	6441336.0	6089.314694075108	4892.569456575265	0.0	4939.347986194168
GCA_003109445.1	9525	44.5	viral	Virus	Artverviricota	Virus	58.0	0.0	58.0	58	2	8803.0	529.0	6049.0	6089.238845144357	6588.662955810519	0.0	9588.361712679782
GCF_004524875.1	7461832	71.0	bacteria	Eubacteria	Actinomycetota	Bacteria	30954.0	20.0	32945.0	45424	1790	6277155.0	34644.0	6532169.0	6087.51309329934	4931.214857686325	577.3005426625101	5043.500864720432
GCA_002957555.1	42551	66.5	viral	Virus	Uroviricota	Virus	193.0	0.0	193.0	259	10	38254.0	393.0	37861.0	6086.813470893751	5045.224028859727	0.0	5097.593830062598
GCF_000024865.1	10369518	70.5	bacteria	Eubacteria	Actinomycetota	Bacteria	45049.0	0.0	45356.0	63094	2499	8909678.0	34278.0	8951078.0	6084.564393446252	5056.187215744497	0.0	5067.09918067969
GCA_002605125.1	50989	64.0	viral	Virus	Uroviricota	Virus	147.0	0.0	147.0	310	11	47469.0	226.0	47243.0	6079.742689599718	3096.7578840927763	0.0	3111.5720847532966
GCA_003149515.1	5027597	62.5	bacteria	Eubacteria	Bacteroidota	Bacteria	23375.0	0.0	23827.0	30542	1212	4153663.0	17820.0	4230332.0	6074.87036053208	5627.562948655199	0.0	5632.418448481112
GCA_014216315.1	7654963	69.5	bacteria	Eubacteria	Actinomycetota	Bacteria	30656.0	0.0	32484.0	46488	1826	6324567.0	35149.0	6583951.0	6072.922886759871	4847.130246228714	0.0	4933.815576695512
GCF_031326125.1	4298301	66.0	bacteria	Eubacteria	Thermodesulfobacteriota	Bacteria	14755.0	20.0	14934.0	26102	1009	3523611.0	24650.0	3552143.0	6072.631953881312	4187.465642490048	811.3590263691683	4204.222634054991
GCF_012317585.1	1763258	58.5	bacteria	Eubacteria	Thermodesulfobacteriota	Bacteria	10287.0	25.0	10289.0	10693	417	1681784.0	9356.0	1677068.0	6064.342257344075	6116.718912773578	2672.082086361693	6135.111993073627
GCF_020215645.1	12066052	71.5	bacteria	Eubacteria	Actinomycetota	Bacteria	61062.0	110.0	61160.0	72873	2892	10890630.0	30112.0	10897079.0	6039.506542819474	5606.838171896392	3653.028692879915	5612.513224874299
GCF_028609845.1	2329978	65.0	bacteria	Eubacteria	Actinomycetota	Bacteria	10249.0	0.0	10299.0	14070	545	2051946.0	19284.0	2051013.0	6038.683627055706	4994.770817555627	0.0	5021.421122147934
GCA_026222695.1	5007091	70.0	bacteria	Eubacteria	Pseudomonadota	Bacteria	22991.0	21.0	22970.0	30195	1218	4480366.0	26480.0	4453886.0	6030.44761918647	5131.500417599812	793.0513595166163	5157.294102273835
GCA_016859125.1	12677854	68.0	bacteria	Eubacteria	Myxococcota	Bacteria	53770.0	85.0	54818.0	76414	3078	11032953.0	25894.0	11220834.0	6027.360782037717	4873.581895980161	3282.6137329110993	4885.376612825748
GCF_013376455.1	4440187	63.5	bacteria	Eubacteria	Thermodesulfobacteriota	Bacteria	20348.0	25.0	20450.0	26713	1060	3861713.0	14802.0	3865497.0	6016.188056944448	5269.164228413661	1688.9609512228078	5290.393447466135
GCF_026802075.1	3176212	72.0	bacteria	Eubacteria	Actinomycetota	Bacteria	12495.0	34.0	12519.0	19098	750	2809729.0	18713.0	2820548.0	6012.822821650444	4447.048096097525	1816.9187196066905	4438.499185264707
GCF_003052165.1	3720309	70.0	bacteria	Eubacteria	Actinomycetota	Bacteria	17514.0	30.0	17883.0	22360	896	3349596.0	13865.0	3399978.0	6010.253449377457	5228.690265930578	2163.721601153985	5259.739915964163
GCF_001562275.1	5366977	63.0	bacteria	Eubacteria	Bacteroidota	Bacteria	25271.0	0.0	25638.0	32192	1273	4622552.0	17737.0	4663888.0	5998.162466505819	5466.89361201345	0.0	5497.130291293444
GCA_030719275.1	8645539	70.5	bacteria	Eubacteria	Actinomycetota	Bacteria	34550.0	27.0	36635.0	51796	2040	7117247.0	34770.0	7497971.0	5991.066606720529	4854.4050810657545	776.5314926660914	4885.988489419337
GCF_030406845.1	7408683	71.0	bacteria	Eubacteria	Actinomycetota	Bacteria	31220.0	84.0	32095.0	44339	1743	6437130.0	34728.0	6497620.0	5984.734398812853	4849.987494426864	2418.7975120939877	4939.50092495406
GCA_002756975.1	50797	64.0	viral	Virus	Uroviricota	Virus	118.0	0.0	118.0	304	11	47329.0	226.0	47103.0	5984.605390082092	2493.1859959010335	0.0	2505.1482920408466
GCA_013694245.2	6701061	73.5	bacteria	Eubacteria	Actinomycetota	Bacteria	24692.0	0.0	25581.0	40059	1583	5991629.0	19973.0	6073797.0	5978.008557152368	4121.082930869051	0.0	4211.698217770531
GCA_013401415.1	4558742	66.5	bacteria	Eubacteria	Deinococcota	Bacteria	20769.0	9.0	20804.0	27206	1095	3958412.0	15481.0	3980900.0	5967.874470632469	5246.800989891906	581.3577934241974	5225.953930015826
GCF_013466785.1	4170026	73.0	bacteria	Eubacteria	Actinomycetota	Bacteria	19587.0	135.0	19604.0	24863	981	3782978.0	18886.0	3814300.0	5962.312944811375	5177.666906865438	7148.152070316637	5139.606218703301
GCF_000225955.1	4352825	65.0	bacteria	Eubacteria	Pseudomonadota	Bacteria	20053.0	5.0	20096.0	25911	1036	3845573.0	22530.0	3847190.0	5952.685899387179	5214.567503984452	221.92632046160674	5223.552774882447
GCF_030719215.1	8654387	70.5	bacteria	Eubacteria	Actinomycetota	Bacteria	35461.0	14.0	36755.0	51480	2014	7308700.0	34854.0	7556189.0	5948.428236453951	4851.888844801401	401.67556091122975	4864.224544939255
GCF_023078375.1	4624884	70.0	bacteria	Eubacteria	Pseudomonadota	Bacteria	18154.0	16.0	18819.0	27506	1115	3894754.0	27424.0	4066548.0	5947.392410274506	4661.141627943639	583.4305717619603	4627.757990315127
GCA_002407065.1	3953253	71.5	bacteria	Eubacteria	Actinomycetota	Bacteria	15531.0	0.0	15740.0	23500	926	3504836.0	18845.0	3562469.0	5944.471552921101	4431.305772937735	0.0	4418.284060857793
GCA_009740915.1	3827697	70.0	bacteria	Eubacteria	Actinomycetota	Bacteria	17981.0	0.0	17981.0	22749	910	3407452.0	12907.0	3394545.0	5943.260399138177	5276.9635493031155	0.0	5297.028025847352
GCF_008693785.1	4996294	70.0	bacteria	Eubacteria	Pseudomonadota	Bacteria	21384.0	21.0	21412.0	29673	1195	4364489.0	27567.0	4381137.0	5939.001988273709	4899.542649780994	761.7803895962564	4887.315781268653
GCF_003798325.1	3072768	70.5	bacteria	Eubacteria	Actinomycetota	Bacteria	10666.0	9.0	10803.0	18243	716	2589867.0	13825.0	2620416.0	5936.992314421394	4118.358201405709	650.994575045208	4122.627857561547
GCF_002754815.1	5174209	70.0	bacteria	Eubacteria	Pseudomonadota	Bacteria	22038.0	16.0	22147.0	30700	1242	4495144.0	27567.0	4531363.0	5933.27405213048	4902.623809159395	580.4041063590525	4887.4919091672855
GCF_012931845.1	3437431	71.5	bacteria	Eubacteria	Actinomycetota	Bacteria	14286.0	25.0	14291.0	20379	791	3164863.0	18580.0	3153797.0	5928.555365911345	4513.939465942128	1345.5328310010766	4531.363305881767
GCF_000212695.1	4266344	74.5	bacteria	Eubacteria	Actinomycetota	Bacteria	16679.0	131.0	16622.0	25268	995	3840692.0	13842.0	3849275.0	5922.635399302072	4342.706991344268	9463.950296199971	4318.215767904346
GCF_000013085.1	4406557	65.0	bacteria	Eubacteria	Pseudomonadota	Bacteria	20221.0	5.0	20287.0	26092	1043	3891443.0	22530.0	3894722.0	5921.176101886348	5196.272950676651	221.92632046160674	5208.844174244015
GCF_019134555.1	4406405	65.0	bacteria	Eubacteria	Pseudomonadota	Bacteria	20184.0	5.0	20279.0	26070	1042	3886820.0	22452.0	3894195.0	5916.38762210918	5192.9340694964	222.6973098164974	5207.494745383835
GCA_000022145.1	5029329	74.5	bacteria	Eubacteria	Myxococcota	Bacteria	21497.0	78.0	21419.0	29731	1191	4549447.0	14068.0	4535482.0	5911.524181456412	4725.189676899193	5544.498151833949	4722.541066197595
GCA_000859085.1	8135	53.5	viral	Virus	Artverviricota	Virus	48.0	25.0	23.0	48	2	7082.0	5205.0	3552.0	5900.430239704979	6777.746399322225	4803.073967339097	6475.225225225225
GCF_900637695.1	4194131	74.5	bacteria	Eubacteria	Actinomycetota	Bacteria	16384.0	131.0	16356.0	24745	974	3763984.0	13842.0	3785147.0	5899.911090044637	4352.834656045297	9463.950296199971	4321.100342998568
GCA_031113015.1	8655	49.0	viral	Virus	Artverviricota	Virus	51.0	51.0	51.0	51	2	7354.0	8655.0	7354.0	5892.547660311959	6935.001359804188	5892.547660311959	6935.001359804188
GCF_001294425.1	6554452	73.5	bacteria	Eubacteria	Actinomycetota	Bacteria	27504.0	0.0	28071.0	38599	1537	5749037.0	23659.0	5846426.0	5888.974394808292	4784.105581508695	0.0	4801.394903484625
GCF_002162335.1	4799856	74.0	bacteria	Eubacteria	Actinomycetota	Bacteria	19457.0	13.0	19858.0	28203	1122	4265590.0	19025.0	4332189.0	5875.801274038221	4561.385412100084	683.311432325887	4583.825867246327
GCF_000364805.1	7630245	71.0	bacteria	Eubacteria	Actinomycetota	Bacteria	31457.0	21.0	32077.0	44730	1760	6641344.0	34633.0	6686300.0	5862.197085414688	4736.541278391844	606.3580977680247	4797.421593407415
GCF_025854275.1	8050611	71.0	bacteria	Eubacteria	Actinomycetota	Bacteria	28250.0	0.0	29250.0	47163	1874	6848105.0	34720.0	6979211.0	5858.313114371071	4125.228804172833	0.0	4191.018153771251
GCF_000013385.1	5013479	74.5	bacteria	Eubacteria	Myxococcota	Bacteria	21415.0	78.0	21377.0	29282	1180	4573101.0	14151.0	4572721.0	5840.654762890201	4682.818070276602	5511.977952088192	4674.8970689442895
GCF_900066015.1	5033966	64.0	bacteria	Eubacteria	Chloroflexota	Bacteria	20295.0	20.0	20388.0	29364	1158	4533129.0	9358.0	4540882.0	5833.17408182733	4477.040031289646	2137.2088053002776	4489.876636301054
GCA_000092865.1	4123179	74.0	bacteria	Eubacteria	Actinomycetota	Bacteria	16838.0	109.0	16729.0	24003	949	3725631.0	13720.0	3711911.0	5821.479009279005	4519.502870788868	7944.606413994169	4506.842971181151
GCF_023373505.1	2732108	70.5	bacteria	Eubacteria	Actinomycetota	Bacteria	11162.0	92.0	11181.0	15886	622	2400611.0	18673.0	2398432.0	5814.557843247778	4649.6496100367785	4926.899801852943	4661.795706528265
GCF_013364275.1	9430849	72.5	bacteria	Eubacteria	Actinomycetota	Bacteria	40466.0	113.0	40474.0	54779	2168	8393430.0	29540.0	8419195.0	5808.490836827097	4821.1517818102975	3825.321597833446	4807.347970916459
GCA_016699675.1	4314146	71.5	bacteria	Eubacteria	Actinomycetota	Bacteria	17307.0	43.0	18043.0	25058	977	3595992.0	13935.0	3806737.0	5808.333793061246	4812.858315591358	3085.755292429135	4739.754808383138
GCF_002602485.1	50645	65.0	viral	Virus	Uroviricota	Virus	196.0	0.0	196.0	294	11	46988.0	76.0	46912.0	5805.11402902557	4171.277773048438	0.0	4178.035470668486
GCA_000236665.1	3806980	65.0	bacteria	Eubacteria	Pseudomonadota	Bacteria	18140.0	36.0	18104.0	22042	868	3445603.0	13761.0	3431837.0	5789.891199848699	5264.6808120378355	2616.088947024199	5275.308821485402
GCA_018388445.1	4076825	74.5	bacteria	Eubacteria	Actinomycetota	Bacteria	16877.0	103.0	16918.0	23593	925	3646473.0	18513.0	3667029.0	5787.101482158297	4628.3079567571185	5563.657970075083	4613.544097960502
GCF_014680085.1	6930736	72.5	bacteria	Eubacteria	Actinomycetota	Bacteria	29054.0	0.0	29411.0	40076	1607	6142915.0	20486.0	6191398.0	5782.358468133832	4729.676383280576	0.0	4750.300336046883
GCF_013177455.1	4391338	73.0	bacteria	Eubacteria	Actinomycetota	Bacteria	18042.0	139.0	17903.0	25379	989	4042155.0	18773.0	4028436.0	5779.331948485859	4463.460703510875	7404.250785702871	4444.1564915019135
GCF_000020805.1	5061632	74.5	bacteria	Eubacteria	Myxococcota	Bacteria	21288.0	78.0	21210.0	29244	1180	4605294.0	14147.0	4602097.0	5777.583198462472	4622.506185272862	5513.536438820951	4608.768567894158
GCF_020547025.1	3193850	66.5	bacteria	Eubacteria	Deinococcota	Bacteria	13823.0	0.0	13874.0	18441	732	2844734.0	18358.0	2846469.0	5773.909231804874	4859.153790828949	0.0	4874.108939883063
GCA_001518995.2	4653222	68.0	bacteria	Eubacteria	Rhodothermota	Bacteria	17749.0	0.0	18385.0	26866	1057	3986861.0	8881.0	4159188.0	5773.63383909042	4451.873290791929	0.0	4420.33396903434
GCF_021922985.1	3366694	73.5	bacteria	Eubacteria	Actinomycetota	Bacteria	12066.0	46.0	12100.0	19430	770	3041245.0	13810.0	3046290.0	5771.240273098773	3967.4541182969474	3330.91962346126	3972.044683861353
GCF_020091585.1	8564336	49.0	bacteria	Eubacteria	Cyanobacteriota	Bacteria	24311.0	0.0	26692.0	49424	1956	6459983.0	18853.0	7044348.0	5770.908567809577	3763.3225969789705	0.0	3789.137050015133
GCF_027945475.1	3103474	68.5	bacteria	Eubacteria	Actinomycetota	Bacteria	13682.0	58.0	13718.0	17902	694	2699893.0	19311.0	2699466.0	5768.374408807678	5067.608234844863	3003.4695251411113	5081.745797131729
GCF_016804005.1	8281466	70.5	bacteria	Eubacteria	Actinomycetota	Bacteria	32209.0	0.0	33027.0	47766	1871	7104005.0	34627.0	7207799.0	5767.819369179321	4533.92135844499	0.0	4582.120006398625
GCF_020546805.1	3200154	66.5	bacteria	Eubacteria	Deinococcota	Bacteria	13839.0	0.0	13890.0	18457	733	2851492.0	18358.0	2852101.0	5767.534937381139	4853.2487553884075	0.0	4870.094011397212
GCF_020546705.1	3218805	66.5	bacteria	Eubacteria	Deinococcota	Bacteria	13797.0	0.0	13881.0	18523	736	2864142.0	18358.0	2869602.0	5754.620115229099	4817.149429043672	0.0	4837.256176989004
GCF_020547085.1	3251093	66.5	bacteria	Eubacteria	Deinococcota	Bacteria	14035.0	0.0	14110.0	18697	743	2896155.0	18358.0	2899210.0	5750.988975092377	4846.080406608072	0.0	4866.843036551337
GCF_011492945.1	4584100	66.5	bacteria	Eubacteria	Actinomycetota	Bacteria	22416.0	23.0	22542.0	26360	1035	4042304.0	9404.0	4048177.0	5750.310857092995	5545.352353509286	2445.7677584006806	5568.432407970303
GCF_031432995.1	3640302	70.0	bacteria	Eubacteria	Actinomycetota	Bacteria	17066.0	0.0	17180.0	20913	820	3293260.0	13972.0	3306341.0	5744.853036918365	5182.099196540814	0.0	5196.07626678555
GCF_025642135.1	9362607	70.5	bacteria	Eubacteria	Actinomycetota	Bacteria	33564.0	0.0	37577.0	53772	2103	7488111.0	34793.0	8001753.0	5743.272146315658	4482.30535044152	0.0	4696.095967971019
GCA_000235565.1	2571034	60.5	archaea	Archaeabacteria	Euryarchaeota	Archaea	11212.0	3.0	11209.0	14766	592	2217351.0	7477.0	2209694.0	5743.214597706604	5056.484065896649	401.2304400160492	5072.648068013037
GCA_027926675.1	236597	57.5	viral	Virus	Peploviricota	Virus	484.0	125.0	331.0	1357	50	203058.0	9541.0	187208.0	5735.4911516206885	2383.555437362724	13101.352059532544	1768.0868338959872
GCF_020546685.1	3279598	66.5	bacteria	Eubacteria	Deinococcota	Bacteria	14140.0	0.0	14222.0	18805	748	2919998.0	18358.0	2926164.0	5733.934463919054	4842.469070184295	0.0	4860.288076813193
GCA_001596155.1	5451254	60.5	bacteria	Eubacteria	Bacteroidota	Bacteria	23493.0	0.0	24305.0	31224	1281	4421995.0	18095.0	4554739.0	5727.856379467917	5312.760416961122	0.0	5336.200383820017
GCF_008329785.1	3283189	66.5	bacteria	Eubacteria	Deinococcota	Bacteria	14180.0	0.0	14235.0	18800	748	2920119.0	18357.0	2926712.0	5726.14004250136	4855.966486297305	0.0	4863.81987704974
GCF_011604825.1	3283098	66.5	bacteria	Eubacteria	Deinococcota	Bacteria	13213.0	0.0	13907.0	18777	745	2763894.0	18357.0	2914934.0	5719.293179795424	4780.5740741142745	0.0	4770.948501749954
GCF_011604805.1	3284329	66.5	bacteria	Eubacteria	Deinococcota	Bacteria	13388.0	0.0	13967.0	18778	747	2835779.0	18357.0	2919644.0	5717.454006587038	4721.101327007499	0.0	4783.802408786825
GCF_014775655.1	3098336	73.5	bacteria	Eubacteria	Actinomycetota	Bacteria	12259.0	46.0	12262.0	17712	706	2823288.0	13816.0	2820749.0	5716.616919533582	4342.100416252257	3329.4730746960045	4347.0723556048415
GCA_025998615.1	2759078	63.0	bacteria	Eubacteria	Acidobacteriota	Bacteria	14719.0	0.0	14719.0	15772	623	2555363.0	8409.0	2546999.0	5716.402363398208	5760.042702347963	0.0	5778.957903006637
GCF_020546785.1	3229980	66.5	bacteria	Eubacteria	Deinococcota	Bacteria	13712.0	0.0	13858.0	18451	733	2851002.0	18357.0	2877113.0	5712.419271945956	4809.537138171071	0.0	4816.63389654838
GCF_021378295.1	3279219	66.5	bacteria	Eubacteria	Deinococcota	Bacteria	13782.0	0.0	13964.0	18722	745	2889147.0	18354.0	2921373.0	5709.286266028588	4770.266102763203	0.0	4779.944224855915
GCA_000008565.1	3284156	66.5	bacteria	Eubacteria	Deinococcota	Bacteria	14970.0	0.0	14663.0	18741	745	2977571.0	12280.0	2866945.0	5706.4889731182075	5027.587923176307	0.0	5114.503417400752
GCA_002896875.1	7207640	40.5	bacteria	Eubacteria	Cyanobacteriota	Bacteria	7103.0	48.0	7298.0	41102	1598	5821269.0	28827.0	5880162.0	5702.560061268321	1220.1806856889796	1665.105630138412	1241.1222684000884
GCA_016694895.1	3024208	68.5	bacteria	Eubacteria	Actinomycetota	Bacteria	12741.0	62.0	12851.0	17241	680	2614881.0	19294.0	2625445.0	5700.996756836832	4872.497065832058	3213.4342282574894	4894.789264296148
GCF_001969445.1	4385603	70.5	bacteria	Eubacteria	Actinomycetota	Bacteria	16812.0	6.0	16887.0	25000	988	3907022.0	18756.0	3904498.0	5700.470380013877	4303.021585238066	319.89763275751756	4325.011819701277
GCF_014280235.1	2748087	67.5	bacteria	Eubacteria	Cyanobacteriota	Bacteria	12577.0	0.0	12645.0	15663	617	2476911.0	17637.0	2479645.0	5699.6012134986995	5077.695565161607	0.0	5099.520294235667
GCF_022605165.1	35574015	57.5	fungi	Fungi	Ascomycota	Eukaryota	81865.0	67036.0	34662.0	202492	8361	21476260.0	19981539.0	15478302.0	5692.132304998466	3811.883447117887	3354.896737433488	2239.3929256581246
GCF_021590045.1	3834012	73.5	bacteria	Eubacteria	Actinomycetota	Bacteria	14185.0	25.0	14190.0	21823	858	3473596.0	13773.0	3466121.0	5691.948799325615	4083.664306384508	1815.145574675089	4093.9136285201816
GCF_003261055.1	10239272	70.5	bacteria	Eubacteria	Actinomycetota	Bacteria	37910.0	0.0	38447.0	58266	2294	8612915.0	34891.0	8701792.0	5690.443617475929	4401.529563452095	0.0	4418.285337089188
GCF_011801245.1	3192248	73.0	bacteria	Eubacteria	Actinomycetota	Bacteria	12056.0	60.0	12015.0	18140	720	2890946.0	14169.0	2891054.0	5682.515894755044	4170.261222451059	4234.596654668642	4155.923756526167
GCA_000328705.1	9360653	72.0	bacteria	Eubacteria	Actinomycetota	Bacteria	38480.0	88.0	38392.0	53190	2116	8366610.0	23029.0	8341603.0	5682.295882562894	4599.23433744372	3821.2688349472405	4602.472690201153
GCA_001638825.1	3344765	66.5	bacteria	Eubacteria	Deinococcota	Bacteria	13696.0	29.0	14075.0	18991	753	2876294.0	18309.0	2931006.0	5677.827889253804	4761.682915585125	1583.9204762685017	4802.10548869569
GCF_018141525.1	3370274	76.0	bacteria	Eubacteria	Actinomycetota	Bacteria	14445.0	34.0	14437.0	19130	754	3048640.0	8982.0	3053063.0	5676.0963648652905	4738.178335257689	3785.3484747272323	4728.693774088514
GCF_919654025.1	3282664	66.5	bacteria	Eubacteria	Deinococcota	Bacteria	13475.0	0.0	13886.0	18615	740	2858403.0	18358.0	2921104.0	5670.699163849849	4714.170814962061	0.0	4753.682169481128
GCF_004520375.1	75687	65.5	viral	Virus	Uroviricota	Virus	248.0	0.0	248.0	429	16	70377.0	151.0	70226.0	5668.080383685442	3523.878539863876	0.0	3531.455586250107
GCF_005954645.2	4427648	73.5	bacteria	Eubacteria	Actinomycetota	Bacteria	18602.0	113.0	18489.0	25069	988	4068017.0	13883.0	4066034.0	5661.922537654303	4572.743919211744	8139.451127277966	4547.182832214389
GCA_001941945.1	5412463	70.0	bacteria	Eubacteria	Pseudomonadota	Bacteria	21089.0	0.0	21303.0	30643	1241	4686706.0	27347.0	4704703.0	5661.5629520238745	4499.748864127598	0.0	4528.0222789833915
GCF_018324205.1	9897806	71.5	bacteria	Eubacteria	Actinomycetota	Bacteria	33097.0	21.0	33420.0	56025	2202	8770109.0	35351.0	8796966.0	5660.345333097052	3773.841351344664	594.042601340839	3799.037077101355
GCF_000186345.1	5529304	62.0	bacteria	Eubacteria	Planctomycetota	Bacteria	23007.0	0.0	23007.0	31279	1252	4607457.0	17819.0	4595273.0	5656.950675889769	4993.426959817531	0.0	5006.666633299044
GCA_006964865.1	55366	70.0	viral	Virus	Uroviricota	Virus	261.0	0.0	261.0	313	12	53337.0	74.0	53263.0	5653.289022143554	4893.413577816525	0.0	4900.212154779115
GCF_020616555.1	10018810	70.0	bacteria	Eubacteria	Actinomycetota	Bacteria	39534.0	0.0	39918.0	56552	2206	8547930.0	39487.0	8642057.0	5644.582540241805	4624.979380972938	0.0	4619.039194025218
GCF_008274805.1	3526415	66.0	bacteria	Eubacteria	Pseudomonadota	Bacteria	15335.0	54.0	15368.0	19896	778	3137530.0	18868.0	3131062.0	5641.990520117456	4887.60266834102	2861.9885520457915	4908.238802042247
GCF_001420995.1	7205934	73.0	bacteria	Eubacteria	Actinomycetota	Bacteria	28684.0	0.0	29438.0	40644	1618	6273775.0	23727.0	6376455.0	5640.3514103792795	4572.047929675515	0.0	4616.671802749333
GCF_001420975.1	7131853	73.0	bacteria	Eubacteria	Actinomycetota	Bacteria	28442.0	0.0	29036.0	40208	1602	6204938.0	23804.0	6314932.0	5637.805490382374	4583.76860494013	0.0	4597.990920567316
GCF_004322775.1	4169359	71.0	bacteria	Eubacteria	Actinomycetota	Bacteria	18696.0	20.0	18779.0	23490	938	3751403.0	13940.0	3779176.0	5633.959560690264	4983.7354184554415	1434.7202295552368	4969.072623238505
GCF_011801265.1	3189899	73.0	bacteria	Eubacteria	Actinomycetota	Bacteria	11925.0	60.0	11891.0	17949	708	2887636.0	14169.0	2885079.0	5626.823921384345	4129.675623935981	4234.596654668642	4121.550917669845
GCF_001746835.1	4199284	66.0	bacteria	Eubacteria	Verrucomicrobiota	Bacteria	17184.0	0.0	17343.0	23572	936	3817633.0	9070.0	3815599.0	5613.337892840779	4501.218425134108	0.0	4545.288957251535
GCA_024138735.1	3281648	66.5	bacteria	Eubacteria	Deinococcota	Bacteria	10204.0	0.0	13113.0	18416	734	2217691.0	18264.0	2866559.0	5611.814551713042	4601.1820402391495	0.0	4574.474134319231
GCF_011801225.1	3245347	73.0	bacteria	Eubacteria	Actinomycetota	Bacteria	10573.0	60.0	11430.0	18207	722	2659945.0	14244.0	2895658.0	5610.185906160419	3974.8942177375848	4212.299915754002	3947.2893553036993
GCF_016127955.1	3190396	68.0	bacteria	Eubacteria	Actinomycetota	Bacteria	13867.0	38.0	13947.0	17888	701	2773360.0	23118.0	2771826.0	5606.827491007386	5000.072114691205	1643.740808028376	5031.701124096534
GCF_001577305.1	4492204	71.0	bacteria	Eubacteria	Actinomycetota	Bacteria	18652.0	230.0	18905.0	25187	987	3975341.0	24213.0	4025495.0	5606.824623280688	4691.9245418191795	9499.029446991284	4696.31685047429
GCA_022023835.1	4661058	73.5	bacteria	Eubacteria	Actinomycetota	Bacteria	17992.0	0.0	18444.0	26127	1040	4081763.0	19107.0	4162014.0	5605.379722801132	4407.8992337379705	0.0	4431.5083995392615
GCF_017161365.1	4386836	72.0	bacteria	Eubacteria	Actinomycetota	Bacteria	15157.0	70.0	15207.0	24567	985	3661305.0	20588.0	3658457.0	5600.163762675423	4139.78076123131	3400.038857586944	4156.670421437235
GCF_000092645.1	4189976	72.0	bacteria	Eubacteria	Actinomycetota	Bacteria	14143.0	70.0	14135.0	23459	941	3483437.0	20518.0	3482153.0	5598.838752298343	4060.070556751852	3411.6385612632807	4059.2702273564664
GCF_020412445.1	4046676	75.0	bacteria	Eubacteria	Actinomycetota	Bacteria	13435.0	81.0	13498.0	22623	890	3620154.0	13760.0	3632766.0	5590.514288764408	3711.1680884293874	5886.627906976744	3715.626054637155
GCA_022846075.1	3230334	62.0	bacteria	Eubacteria	Bacillota	Bacteria	16182.0	32.0	16165.0	18030	702	2891975.0	13841.0	2878421.0	5581.466188945168	5595.484055014307	2311.9716783469403	5615.92623177777
GCA_002105555.1	3033494	68.5	bacteria	Eubacteria	Pseudomonadota	Bacteria	12753.0	16.0	13211.0	16910	682	2624564.0	13445.0	2716826.0	5574.430013706966	4859.092786459008	1190.033469691335	4862.659588799577
GCA_001505835.2	50854	64.0	viral	Virus	Uroviricota	Virus	118.0	0.0	118.0	283	10	47483.0	226.0	47257.0	5564.950643017265	2485.0999305014425	0.0	2496.984573713947
GCF_001280205.1	3241713	73.0	bacteria	Eubacteria	Actinomycetota	Bacteria	11390.0	60.0	11525.0	18039	713	2902882.0	14169.0	2914966.0	5564.650541241621	3923.6868739411384	4234.596654668642	3953.7339372054425
GCF_001189295.1	11388132	68.5	bacteria	Eubacteria	Myxococcota	Bacteria	50436.0	40.0	50396.0	63328	2436	9961114.0	22429.0	9952453.0	5560.876884813067	5063.28910601766	1783.4054126354274	5063.676261520652
GCF_003721155.3	3481073	72.5	bacteria	Eubacteria	Actinomycetota	Bacteria	13536.0	17.0	13541.0	19351	759	3192334.0	14042.0	3194090.0	5558.918184134604	4240.157828096934	1210.6537530266344	4239.392127335172
GCA_003721155.4	3481073	72.5	bacteria	Eubacteria	Actinomycetota	Bacteria	13193.0	17.0	13304.0	19351	759	3182558.0	14116.0	3188873.0	5558.918184134604	4145.4075620931335	1204.3071691697367	4172.006850068974
GCA_009686065.1	50770	64.0	viral	Virus	Uroviricota	Virus	148.0	0.0	148.0	282	10	47044.0	226.0	46818.0	5554.461296040969	3145.9909871609557	0.0	3161.1773249604853
GCA_027930245.1	226221	57.5	viral	Virus	Peploviricota	Virus	341.0	127.0	186.0	1256	46	175408.0	9968.0	159254.0	5552.092864941805	1944.0390404086472	12740.770465489568	1167.9455461087318
GCA_900187045.1	2627820	59.0	bacteria	Eubacteria	Actinomycetota	Bacteria	12839.0	0.0	12839.0	14587	553	2366254.0	18262.0	2347992.0	5550.989032734358	5425.875666771192	0.0	5468.07655221994
GCA_020881835.1	3095448	73.0	bacteria	Eubacteria	Actinomycetota	Bacteria	10666.0	32.0	10728.0	17170	678	2789425.0	13886.0	2816138.0	5546.85460715218	3823.727112218468	2304.479331700994	3809.472405116511
GCA_004148465.1	50013	64.0	viral	Virus	Uroviricota	Virus	145.0	0.0	145.0	277	10	46147.0	226.0	45921.0	5538.559974406655	3142.132749691204	0.0	3157.596742231223
GCF_002813775.1	7738984	66.0	bacteria	Eubacteria	Pseudomonadota	Bacteria	31269.0	37.0	31867.0	42830	1685	6399009.0	14038.0	6484908.0	5534.318199908412	4886.53789985293	2635.7030916084914	4914.024994649114
GCF_008843165.1	3539411	70.5	bacteria	Eubacteria	Actinomycetota	Bacteria	16421.0	7.0	16519.0	19571	789	3164764.0	14025.0	3199253.0	5529.451086635601	5188.696534717913	499.10873440285206	5163.392829513639
GCF_023330685.1	3636119	70.5	bacteria	Eubacteria	Actinomycetota	Bacteria	15846.0	13.0	15914.0	20072	806	3305318.0	9048.0	3310480.0	5520.1713695288845	4794.092429230713	1436.7816091954023	4807.157874386796
GCA_002613425.1	53330	64.0	viral	Virus	Uroviricota	Virus	256.0	5.0	251.0	294	11	48568.0	148.0	48420.0	5512.84455278455	5270.960303080217	33783.78378378379	5183.808343659644
GCA_002815355.1	14150	43.0	viral	Virus	Negarnaviricota	Virus	78.0	78.0	78.0	78	3	13969.0	14048.0	13480.0	5512.367491166078	5583.792683799843	5552.391799544419	5786.350148367953
GCA_029236705.1	35922	55.0	viral	Virus	Preplasmiviricota	Virus	156.0	0.0	156.0	198	8	35129.0	315.0	32492.0	5511.942542174712	4440.7754277093	0.0	4801.181829373384
GCA_029236625.1	35941	55.0	viral	Virus	Preplasmiviricota	Virus	156.0	0.0	156.0	198	8	35148.0	315.0	32498.0	5509.028685901895	4438.374871969955	0.0	4800.295402794019
GCA_003442835.1	50849	64.0	viral	Virus	Uroviricota	Virus	148.0	0.0	148.0	280	10	46591.0	226.0	46365.0	5506.499636177702	3176.5791676504045	0.0	3192.062978539847
GCA_000890335.1	5086	38.0	viral	Virus	Cossaviricota	Virus	28.0	0.0	28.0	28	1	4889.0	1848.0	4585.0	5505.308690523005	5727.142564941705	0.0	6106.8702290076335
GCA_006445295.1	35989	55.0	viral	Virus	Preplasmiviricota	Virus	156.0	0.0	156.0	198	8	34301.0	321.0	33117.0	5501.681069215594	4547.972362321799	0.0	4710.57160974726
GCA_006965005.1	42169	67.5	viral	Virus	Uroviricota	Virus	97.0	0.0	97.0	232	9	39503.0	146.0	39357.0	5501.671844245773	2455.509708123434	0.0	2464.6187463475367
GCA_006445215.1	35993	55.0	viral	Virus	Preplasmiviricota	Virus	156.0	0.0	156.0	198	8	34289.0	321.0	32912.0	5501.069652432417	4549.564000116656	0.0	4739.91249392319
GCF_029953595.1	4185011	63.0	bacteria	Eubacteria	Pseudomonadota	Bacteria	17609.0	40.0	17569.0	22971	911	3803398.0	13436.0	3801129.0	5488.874461739766	4629.807345957483	2977.076510866329	4622.047817898314
GCF_030064675.1	9170171	71.5	bacteria	Eubacteria	Actinomycetota	Bacteria	39995.0	94.0	40157.0	50324	2001	8330705.0	23583.0	8348571.0	5487.792975725317	4800.914208341311	3985.92206250265	4810.044736997505
GCA_002756795.1	50841	64.0	viral	Virus	Uroviricota	Virus	148.0	0.0	148.0	279	10	46817.0	226.0	46591.0	5487.696937511064	3161.244846957302	0.0	3176.5791676504045
GCA_003023995.1	50841	64.0	viral	Virus	Uroviricota	Virus	148.0	0.0	148.0	279	10	46504.0	226.0	46278.0	5487.696937511064	3182.52193359711	0.0	3198.063874843338
GCA_021216255.1	50841	64.0	viral	Virus	Uroviricota	Virus	148.0	0.0	148.0	279	10	46420.0	226.0	46194.0	5487.696937511064	3188.280913399397	0.0	3203.8792916829025
GCF_000025345.1	5322497	73.5	bacteria	Eubacteria	Actinomycetota	Bacteria	19042.0	145.0	19054.0	29180	1181	4564920.0	19169.0	4600141.0	5482.389186879767	4171.3764972880135	7564.296520423601	4142.046950300002
GCA_017654425.1	41557	68.5	viral	Virus	Uroviricota	Virus	166.0	0.0	166.0	227	9	38670.0	145.0	38525.0	5462.376976201362	4292.733385053013	0.0	4308.8903309539255
GCA_003365875.1	50721	63.5	viral	Virus	Uroviricota	Virus	145.0	0.0	145.0	277	10	46800.0	228.0	46572.0	5461.248792413399	3098.290598290598	0.0	3113.458730567723
GCA_027920465.1	4625450	72.0	bacteria	Eubacteria	Pseudomonadota	Bacteria	17772.0	9.0	17958.0	25249	1048	4170025.0	22639.0	4186941.0	5458.712125306727	4261.844952967907	397.54406113344226	4289.0501681299065
GCF_003173755.1	6162702	71.5	bacteria	Eubacteria	Pseudomonadota	Bacteria	22351.0	17.0	22529.0	33627	1349	5251311.0	47305.0	5273941.0	5456.535136698157	4256.270481790167	359.37004544974104	4271.75806479443
GCF_000204155.1	6732271	70.5	bacteria	Eubacteria	Actinomycetota	Bacteria	22636.0	0.0	22854.0	36724	1438	5931640.0	19196.0	5985103.0	5454.920041097574	3816.1452819119163	0.0	3818.480651043098
GCF_001941485.1	2604152	71.5	bacteria	Eubacteria	Actinomycetota	Bacteria	7151.0	30.0	7121.0	14203	551	2285843.0	23778.0	2282253.0	5453.982716830661	3128.3863327446375	1261.6704516780217	3120.162400925752
GCF_000013205.1	2932766	60.0	bacteria	Eubacteria	Cyanobacteriota	Bacteria	11967.0	13.0	12035.0	15958	648	2501496.0	13726.0	2517682.0	5441.279665680795	4783.9372919245125	947.1076788576424	4780.190667447279
GCA_027928565.1	235276	57.5	viral	Virus	Peploviricota	Virus	530.0	124.0	378.0	1277	50	202357.0	9549.0	186266.0	5427.667930430643	2619.1335115661923	12985.652947952665	2029.3558674154165
GCF_002216795.1	3568502	70.0	bacteria	Eubacteria	Actinomycetota	Bacteria	13445.0	20.0	14104.0	19349	774	3043424.0	18954.0	3197905.0	5422.163137361279	4417.721618808289	1055.1862403714256	4410.387425517643
GCA_027928255.1	235403	57.5	viral	Virus	Peploviricota	Virus	525.0	120.0	377.0	1274	50	203560.0	9537.0	187820.0	5411.995599036546	2579.0921595598347	12582.573136206354	2007.2409754019804
GCF_009792235.1	5493112	42.5	bacteria	Eubacteria	Cyanobacteriota	Bacteria	14074.0	0.0	14179.0	29679	1123	4206929.0	13337.0	4497542.0	5402.948274129492	3345.433212683171	0.0	3152.610915028698
GCA_027926765.1	236345	57.5	viral	Virus	Peploviricota	Virus	510.0	125.0	357.0	1275	47	202394.0	9538.0	186530.0	5394.656117116927	2519.837544591243	13105.472845460265	1913.9012491288265
GCA_009832925.1	7623788	71.0	bacteria	Eubacteria	Actinomycetota	Bacteria	23705.0	40.0	26674.0	41099	1629	6006515.0	34731.0	6619659.0	5390.889673217566	3946.548039919987	1151.7088480032246	4029.5126984637727
GCA_024827915.1	42304	66.5	viral	Virus	Uroviricota	Virus	228.0	0.0	228.0	228	9	39956.0	63.0	39893.0	5389.561270801815	5706.2769045950545	0.0	5715.288396460532
GCA_009671205.1	6742112	73.0	bacteria	Eubacteria	Actinomycetota	Bacteria	27315.0	0.0	27828.0	36337	1449	5953769.0	19555.0	6021356.0	5389.557456179903	4587.8501500478105	0.0	4621.55036174576
GCA_002777535.1	8023114	70.5	bacteria	Eubacteria	Actinomycetota	Bacteria	25648.0	27.0	28987.0	43219	1738	6216580.0	34710.0	6890532.0	5386.811155867909	4125.7411631475825	777.8738115816767	4206.786936044997
GCF_013113715.1	4522361	70.0	bacteria	Eubacteria	Actinomycetota	Bacteria	18443.0	76.0	18461.0	24333	961	4149851.0	13912.0	4155242.0	5380.596551226229	4444.255950394363	5462.909718228867	4442.821862120185
GCF_000178975.2	5503984	59.5	bacteria	Eubacteria	Acidobacteriota	Bacteria	26267.0	0.0	26424.0	29595	1156	4801261.0	9257.0	4823694.0	5377.014177366795	5470.854427618078	0.0	5477.9594227992075
GCF_018326245.1	6586761	70.5	bacteria	Eubacteria	Actinomycetota	Bacteria	19580.0	0.0	21803.0	35336	1368	5345491.0	19103.0	5816514.0	5364.700495433188	3662.9001900854387	0.0	3748.465145961997
GCA_023897935.1	50193	68.5	viral	Virus	Uroviricota	Virus	240.0	0.0	240.0	269	10	45224.0	74.0	45150.0	5359.313051620744	5306.916681408102	0.0	5315.614617940199
GCF_001855335.1	3631890	68.5	bacteria	Eubacteria	Actinomycetota	Bacteria	14857.0	154.0	14880.0	19461	774	3177754.0	28952.0	3218819.0	5358.367131163113	4675.314703403725	5319.148936170212	4622.813522599437
GCF_003956085.1	3615145	68.5	bacteria	Eubacteria	Actinomycetota	Bacteria	14751.0	131.0	14824.0	19352	769	3168415.0	23904.0	3209083.0	5353.035632042422	4655.640122900567	5480.254350736278	4619.388155432564
GCF_003612775.1	7228472	72.5	bacteria	Eubacteria	Actinomycetota	Bacteria	25347.0	0.0	25570.0	38648	1528	6363195.0	19163.0	6431469.0	5346.634807466917	3983.3762755974003	0.0	3975.7635463997417
GCF_003330865.1	9641288	69.5	bacteria	Eubacteria	Actinomycetota	Bacteria	35522.0	6.0	36682.0	51526	2042	8045185.0	34967.0	8262297.0	5344.306694292298	4415.311767224744	171.59035662195785	4439.6854772952365
GCA_027926875.1	236144	57.5	viral	Virus	Peploviricota	Virus	556.0	151.0	377.0	1261	48	202003.0	14586.0	185755.0	5339.9620570499355	2752.4343697865875	10352.392705333881	2029.555059083201
GCF_002250745.2	2823038	70.5	bacteria	Eubacteria	Actinomycetota	Bacteria	10203.0	182.0	10265.0	15045	592	2466875.0	18829.0	2486696.0	5329.36503157237	4136.00202685584	9665.940835944553	4127.96739126938
GCA_002240455.1	3794193	73.5	bacteria	Eubacteria	Actinomycetota	Bacteria	12536.0	25.0	13367.0	20212	798	3258945.0	13988.0	3407935.0	5327.088000004217	3846.6436223992737	1787.2462110380327	3922.3165934796293
GCA_004104415.1	9587888	70.0	bacteria	Eubacteria	Myxococcota	Bacteria	39353.0	0.0	39353.0	51042	2010	8711508.0	19099.0	8692409.0	5323.591598066227	4517.357959150126	0.0	4527.283518297401
GCF_004011055.1	3044937	68.5	bacteria	Eubacteria	Actinomycetota	Bacteria	11832.0	69.0	12104.0	16209	640	2619648.0	18897.0	2673959.0	5323.262845832278	4516.637349750806	3651.3732338466425	4526.6213879868765
GCA_900637925.1	3180547	68.5	bacteria	Eubacteria	Actinomycetota	Bacteria	12894.0	101.0	12793.0	16922	665	2824884.0	23295.0	2801589.0	5320.468460299439	4564.435212206943	4335.694355011805	4566.337175081712
GCF_008001015.1	3475711	71.5	bacteria	Eubacteria	Actinomycetota	Bacteria	14400.0	13.0	14590.0	18486	737	3083782.0	13963.0	3159991.0	5318.624016783904	4669.590781708953	931.0320131776839	4617.101757568296
GCA_027926625.1	237683	57.0	viral	Virus	Peploviricota	Virus	534.0	125.0	381.0	1264	49	202558.0	9537.0	186754.0	5318.007598355794	2636.28195381076	13106.847016881618	2040.1169452863126
GCF_020535565.1	5248830	68.5	bacteria	Eubacteria	Pseudomonadota	Bacteria	23472.0	0.0	23578.0	27905	1133	4750537.0	33355.0	4792883.0	5316.422898055376	4940.915100755978	0.0	4919.377335102901
GCA_002997665.1	50755	63.5	viral	Virus	Uroviricota	Virus	134.0	0.0	134.0	269	10	46695.0	226.0	46469.0	5299.970446261453	2869.6862619124104	0.0	2883.6428586799802
GCF_001975205.1	3645455	68.5	bacteria	Eubacteria	Actinomycetota	Bacteria	14938.0	131.0	15082.0	19320	766	3186820.0	23971.0	3239161.0	5299.749962624693	4687.431357905372	5464.93679863168	4656.14398296349
GCF_001653335.1	4376707	72.0	bacteria	Eubacteria	Actinomycetota	Bacteria	18274.0	88.0	18213.0	23172	915	4043901.0	18857.0	4039827.0	5294.391422592374	4518.903899971834	4666.702020469852	4508.361372900375
GCA_001602115.1	3707191	68.5	bacteria	Eubacteria	Actinomycetota	Bacteria	14338.0	134.0	14694.0	19624	779	3175920.0	24039.0	3254150.0	5293.495803156621	4514.597345021285	5574.275136236948	4515.464867937864
GCA_003341155.1	48024	64.0	viral	Virus	Uroviricota	Virus	125.0	0.0	125.0	254	10	44727.0	226.0	44501.0	5289.022155588873	2794.732488206229	0.0	2808.925642120402
GCA_016699835.1	3355795	65.0	bacteria	Eubacteria	Planctomycetota	Bacteria	12745.0	0.0	12800.0	17744	687	2960194.0	8761.0	2964257.0	5287.5697114990635	4305.46106099803	0.0	4318.1141176355495
GCA_027927575.1	235720	57.0	viral	Virus	Peploviricota	Virus	502.0	125.0	349.0	1246	46	203000.0	9549.0	186884.0	5285.93246224334	2472.906403940887	13090.375955597445	1867.4685901414782
GCA_001441165.1	3651382	68.5	bacteria	Eubacteria	Actinomycetota	Bacteria	14519.0	134.0	14590.0	19292	766	3131608.0	23559.0	3150472.0	5283.478967689494	4636.276315554182	5687.847531728851	4631.052109017315
GCA_015502105.1	45617	62.5	viral	Virus	Uroviricota	Virus	165.0	0.0	165.0	241	9	41012.0	1205.0	39266.0	5283.118135782712	4023.2127182288114	0.0	4202.108694544899
GCF_030644185.1	3476513	67.5	bacteria	Eubacteria	Actinomycetota	Bacteria	12459.0	167.0	12463.0	18363	713	2956498.0	19277.0	2963523.0	5282.016779456887	4214.107366215028	8663.173730352233	4205.467614052599
GCF_005860785.2	9564008	70.0	bacteria	Eubacteria	Actinomycetota	Bacteria	32113.0	171.0	33712.0	50507	1997	8077526.0	34777.0	8297772.0	5280.944976206628	3975.5984691352273	4917.042873163297	4062.7773334818075
GCF_004135735.1	11261481	72.5	bacteria	Eubacteria	Myxococcota	Bacteria	39248.0	35.0	39432.0	59411	2285	9649168.0	23681.0	9658089.0	5275.59385839216	4067.5009493046446	1477.9781259237363	4082.7952610500897
GCA_000310065.1	3656170	68.5	bacteria	Eubacteria	Actinomycetota	Bacteria	15496.0	92.0	15404.0	19282	764	3245185.0	23034.0	3222161.0	5273.824794798928	4775.074456463961	3994.0956846400977	4780.642556346502
GCF_000189295.2	3858580	65.0	bacteria	Eubacteria	Thermodesulfobacteriota	Bacteria	12863.0	0.0	12863.0	20296	812	3421403.0	14769.0	3410312.0	5259.966101519212	3759.568808468339	0.0	3771.7956597519524
GCF_003209395.1	3111650	66.5	bacteria	Eubacteria	Actinomycetota	Bacteria	11803.0	30.0	11848.0	16324	625	2775294.0	33525.0	2775398.0	5246.091302042325	4252.8827576465765	894.8545861297539	4268.937283949906
GCF_029761955.1	6510913	70.5	bacteria	Eubacteria	Pseudomonadota	Bacteria	23294.0	0.0	23502.0	34155	1377	5566712.0	61433.0	5561264.0	5245.808076378843	4184.51682070134	0.0	4226.017682311071
GCF_019968905.1	9431171	70.0	bacteria	Eubacteria	Myxococcota	Bacteria	36778.0	0.0	36950.0	49422	1950	8544993.0	19419.0	8555443.0	5240.282463333556	4304.0409746385985	0.0	4318.887987448458
GCF_001553935.1	3042917	68.0	bacteria	Eubacteria	Actinomycetota	Bacteria	12009.0	78.0	12119.0	15927	625	2630538.0	19320.0	2637165.0	5234.1223897989985	4565.225820725646	4037.2670807453414	4595.4652060072085
GCF_003096095.1	3904836	69.5	bacteria	Eubacteria	Actinomycetota	Bacteria	15262.0	30.0	15306.0	20415	817	3538601.0	18745.0	3539002.0	5228.132500314994	4313.0039244322825	1600.4267804747933	4324.94810683916
GCA_027927625.1	235709	57.5	viral	Virus	Peploviricota	Virus	507.0	125.0	354.0	1232	46	203777.0	9571.0	187933.0	5226.783873335341	2488.013858286264	13060.28628147529	1883.6500242107559
GCA_022211135.1	41712	67.5	viral	Virus	Uroviricota	Virus	77.0	0.0	77.0	218	8	39132.0	145.0	38987.0	5226.313770617568	1967.6990698149853	0.0	1975.0173134634622
GCA_027926915.1	236066	57.0	viral	Virus	Peploviricota	Virus	531.0	125.0	378.0	1233	47	202599.0	9563.0	186713.0	5223.115569374667	2620.940873350806	13071.211962773188	2024.4974908013905
GCF_004323735.1	5814190	72.0	bacteria	Eubacteria	Actinomycetota	Bacteria	16959.0	14.0	17077.0	30364	1201	4769691.0	28820.0	4777003.0	5222.395552948906	3555.5762417313827	485.7737682165163	3574.8355192575764
GCF_000914615.1	46739	65.0	viral	Virus	Uroviricota	Virus	139.0	0.0	139.0	244	9	43562.0	157.0	43405.0	5220.479685059587	3190.8544143978697	0.0	3202.396037322889
GCF_004798665.1	3600355	69.0	bacteria	Eubacteria	Actinomycetota	Bacteria	12239.0	90.0	12427.0	18789	735	3028419.0	19283.0	3073566.0	5218.652049589555	4041.3826488342593	4667.323549240264	4043.1863184327262
GCA_000306785.1	5575517	74.0	bacteria	Eubacteria	Actinomycetota	Bacteria	21837.0	51.0	21875.0	29092	1160	5067656.0	19867.0	5078507.0	5217.812088098736	4309.092803457851	2567.0710222982834	4307.368287569556
GCA_023169925.1	3119201	68.0	bacteria	Eubacteria	Actinomycetota	Bacteria	12866.0	40.0	12826.0	16275	638	2748174.0	18794.0	2729712.0	5217.682348780986	4681.654072849828	2128.3388315419816	4698.664181422802
GCF_003491385.1	3701547	65.5	bacteria	Eubacteria	Rhodothermota	Bacteria	14396.0	24.0	14455.0	19305	765	3109650.0	8996.0	3120932.0	5215.3869719876575	4629.459907063496	2667.8523788350376	4631.629269718148
GCA_027926965.1	236017	57.0	viral	Virus	Peploviricota	Virus	458.0	124.0	306.0	1229	48	203300.0	9537.0	187316.0	5207.252019981612	2252.8283325135267	13001.992240746566	1633.6031091844798
GCF_006530595.1	42846	67.5	viral	Virus	Uroviricota	Virus	172.0	0.0	172.0	223	9	39852.0	75.0	39777.0	5204.68655183681	4315.969085616782	0.0	4324.106895944892
GCF_019704555.1	12014766	71.0	bacteria	Eubacteria	Actinomycetota	Bacteria	40274.0	33.0	40452.0	62508	2474	10737153.0	35290.0	10754427.0	5202.5982029113175	3750.9011932678986	935.1090960612071	3761.4277357594224
GCF_005890155.1	3622795	68.5	bacteria	Eubacteria	Actinomycetota	Bacteria	14150.0	131.0	14258.0	18834	748	3184359.0	24048.0	3220210.0	5198.748480109971	4443.594456529556	5447.438456420492	4427.661550023135
GCF_004683865.2	4925228	66.0	bacteria	Eubacteria	Pseudomonadota	Bacteria	20176.0	0.0	20571.0	25586	1024	4195975.0	18290.0	4333776.0	5194.886409319528	4808.417590667246	0.0	4746.6689556636065
GCA_015502135.1	44694	62.5	viral	Virus	Uroviricota	Virus	208.0	0.0	208.0	232	9	39589.0	515.0	38580.0	5190.8533583926255	5253.984692717674	0.0	5391.394504924832
GCF_003076355.1	3235785	72.5	bacteria	Eubacteria	Actinomycetota	Bacteria	11383.0	60.0	11484.0	16793	665	2882906.0	13889.0	2918722.0	5189.776205773869	3948.446463394922	4319.965440276478	3934.5987730246325
GCA_028473625.1	5271617	69.0	bacteria	Eubacteria	Pseudomonadota	Bacteria	18731.0	0.0	18838.0	27290	1081	4688481.0	18531.0	4712019.0	5176.7797243236755	3995.1105699265927	0.0	3997.86163850358
GCF_002407185.1	3796663	70.5	bacteria	Eubacteria	Actinomycetota	Bacteria	15369.0	7.0	15419.0	19651	780	3412064.0	18761.0	3411553.0	5175.861012684033	4504.311759685634	373.1144395288097	4519.642520576405
GCA_029718625.1	1503294022	42.0	vertebrate_other	Animalia	Chordata	Eukaryota	4111551.0	534301.0	393630.0	7778756	310420	692364870.0	82526142.0	53717966.0	5174.474112290456	5938.416546177452	6474.324220802663	7327.7160196274
GCF_000226115.1	36912256	54.5	fungi	Fungi	Ascomycota	Eukaryota	117221.0	88443.0	70245.0	190853	7512	18682095.0	16491182.0	13641416.0	5170.450703419482	6274.510433653185	5363.047961025473	5149.392115891781
GCA_030178475.1	3555568	72.0	bacteria	Eubacteria	Actinomycetota	Bacteria	8171.0	92.0	8079.0	18345	495	3202916.0	23556.0	3189397.0	5159.513191703829	2551.1127984624013	3905.5866870436407	2533.0807045971387
GCF_003290325.1	3597019	66.0	bacteria	Eubacteria	Rhodothermota	Bacteria	13995.0	24.0	14040.0	18551	738	3030497.0	8852.0	3029366.0	5157.3261080911725	4618.054398337962	2711.251694532309	4634.633121253754
GCA_027927555.1	235723	57.0	viral	Virus	Peploviricota	Virus	502.0	125.0	349.0	1215	45	203513.0	9544.0	187769.0	5154.354899606741	2466.6728906752883	13097.23386420788	1858.666766079598
GCF_030408795.1	3098017	70.0	bacteria	Eubacteria	Actinomycetota	Bacteria	9568.0	31.0	9558.0	15962	613	2741174.0	23709.0	2741054.0	5152.328085998237	3490.47524892619	1307.520350921591	3486.9798260085354
GCF_030518795.1	7067702	72.5	bacteria	Eubacteria	Actinomycetota	Bacteria	27565.0	7.0	27703.0	36414	1454	6221178.0	19526.0	6251475.0	5152.169686837391	4430.832874417032	358.4963638225955	4431.434181533158
GCF_021923065.1	3221227	73.0	bacteria	Eubacteria	Actinomycetota	Bacteria	11510.0	74.0	11457.0	16596	658	2947390.0	13808.0	2945221.0	5152.074038867799	3905.1499801519312	5359.2120509849365	3890.030663233761
GCA_031582945.1	2999853	70.0	bacteria	Eubacteria	Actinomycetota	Bacteria	10789.0	182.0	10841.0	15454	611	2614174.0	18829.0	2638589.0	5151.585761035624	4127.116251634359	9665.940835944553	4108.635335021862
GCA_021922925.1	3226754	73.0	bacteria	Eubacteria	Actinomycetota	Bacteria	11221.0	80.0	11250.0	16613	659	2930686.0	13871.0	2940204.0	5148.517674418316	3828.7963978399594	5767.428447840819	3826.265116298053
GCF_005890135.1	2999408	68.5	bacteria	Eubacteria	Actinomycetota	Bacteria	11130.0	69.0	11402.0	15438	608	2576897.0	18903.0	2630331.0	5147.015677760412	4319.148184812975	3650.2142517060784	4334.815656280521
GCF_003491185.1	3739924	66.0	bacteria	Eubacteria	Rhodothermota	Bacteria	14355.0	10.0	14345.0	19237	767	3192840.0	9079.0	3192277.0	5143.687411829759	4495.997293945202	1101.4428901861438	4493.657661913424
GCF_023614275.1	10148230	72.0	bacteria	Eubacteria	Actinomycetota	Bacteria	36566.0	140.0	38510.0	52173	2068	8470977.0	31009.0	8945282.0	5141.093570011716	4316.621329511342	4514.8182785642875	4305.062713506405
GCA_023661525.1	76834	65.5	viral	Virus	Uroviricota	Virus	252.0	0.0	252.0	395	15	72173.0	152.0	72021.0	5140.9532238331985	3491.6104360356367	0.0	3498.9794643229056
GCA_003364735.1	49412	63.5	viral	Virus	Uroviricota	Virus	125.0	0.0	125.0	254	10	45694.0	226.0	45468.0	5140.451712134704	2735.588917582177	0.0	2749.186240872702
GCF_000013045.1	3587328	66.0	bacteria	Eubacteria	Rhodothermota	Bacteria	13698.0	24.0	13702.0	18427	731	3027298.0	8852.0	3028346.0	5136.692267894098	4524.827090032101	2711.251694532309	4524.582065589599
GCF_003710085.1	4041717	73.0	bacteria	Eubacteria	Actinomycetota	Bacteria	16232.0	85.0	16176.0	20757	817	3724399.0	18897.0	3720889.0	5135.68861946544	4358.287068598182	4498.068476477748	4347.348174051954
GCF_011299595.1	4192138	72.0	bacteria	Eubacteria	Actinomycetota	Bacteria	14929.0	32.0	14905.0	21528	841	3828475.0	13842.0	3826961.0	5135.327129021039	3899.463885750854	2311.804652506863	3894.735274281604
GCA_003366015.1	50843	64.0	viral	Virus	Uroviricota	Virus	148.0	0.0	148.0	261	9	46980.0	226.0	46754.0	5133.450032452845	3150.276713495104	0.0	3165.504555759935
GCA_023277865.1	3072014	72.5	bacteria	Eubacteria	Actinomycetota	Bacteria	10492.0	59.0	10613.0	15763	621	2772683.0	13899.0	2796173.0	5131.161511633736	3784.06042089918	4244.909705734225	3795.5448393214583
GCF_001685415.1	3597394	72.0	bacteria	Eubacteria	Actinomycetota	Bacteria	15079.0	6.0	15241.0	18451	746	3309376.0	13954.0	3314991.0	5128.990597082221	4556.448103811716	429.98423391142325	4597.59920916829
GCA_003104375.1	9754	42.5	viral	Virus	Artverviricota	Virus	0.0	0.0	0.0	50	2	8665.0	448.0	8463.0	5126.10211195407	0.0	0.0	0.0
GCA_002263495.1	6142152	69.5	bacteria	Eubacteria	Actinomycetota	Bacteria	18524.0	9.0	19957.0	31449	1235	4914431.0	33676.0	5091757.0	5120.1924016208	3769.3071690293345	267.2526428316902	3919.472197907324
GCF_900637975.1	3491241	68.5	bacteria	Eubacteria	Actinomycetota	Bacteria	13098.0	98.0	13294.0	17874	707	2945891.0	19221.0	2996764.0	5119.669481425087	4446.193019361544	5098.590083762551	4436.118426409286
GCF_013394715.1	3040651	68.0	bacteria	Eubacteria	Actinomycetota	Bacteria	12464.0	98.0	12386.0	15561	615	2651861.0	19302.0	2649264.0	5117.654081313508	4700.095517826915	5077.194073153041	4675.260751665369
GCA_028974615.1	47726	70.0	viral	Virus	Uroviricota	Virus	173.0	0.0	173.0	244	9	43625.0	148.0	43477.0	5112.517286175251	3965.616045845272	0.0	3979.115394346436
GCA_027927655.1	235703	57.0	viral	Virus	Peploviricota	Virus	511.0	124.0	359.0	1205	45	203697.0	9536.0	187850.0	5112.365986007815	2508.628011212733	13003.355704697988	1911.099281341496
GCF_023614255.1	10230156	72.0	bacteria	Eubacteria	Actinomycetota	Bacteria	37877.0	140.0	39500.0	52293	2086	8746079.0	30880.0	9084459.0	5111.652256329229	4330.740666760499	4533.678756476684	4348.0850097953
GCF_003074035.1	3772642	73.0	bacteria	Eubacteria	Actinomycetota	Bacteria	13395.0	113.0	13434.0	19280	764	3302233.0	13862.0	3360357.0	5110.476954876715	4056.3461148865026	8151.781849660944	3997.789520577724
GCF_021923125.1	3069018	72.5	bacteria	Eubacteria	Actinomycetota	Bacteria	10541.0	46.0	10559.0	15681	619	2786222.0	13902.0	2791661.0	5109.451948473421	3783.259194708821	3308.876420658898	3782.33603578658
GCA_027927645.1	235703	57.5	viral	Virus	Peploviricota	Virus	506.0	146.0	332.0	1204	46	204296.0	9554.0	188423.0	5108.123358633535	2476.798370991111	15281.557462842788	1761.9929626425649
GCF_024125715.1	4017812	70.0	bacteria	Eubacteria	Actinomycetota	Bacteria	15135.0	30.0	15202.0	20523	816	3601444.0	18898.0	3621971.0	5108.004057930038	4202.481004841391	1587.4695734998413	4197.162263309121
GCA_027927385.1	235801	57.0	viral	Virus	Peploviricota	Virus	490.0	126.0	336.0	1204	46	203438.0	9558.0	187685.0	5106.000398641228	2408.596230792674	13182.674199623352	1790.2336361456696
GCA_003104355.1	9793	42.5	viral	Virus	Artverviricota	Virus	0.0	0.0	0.0	50	2	8710.0	451.0	8505.0	5105.6877361380575	0.0	0.0	0.0
GCF_019704275.1	5501105	42.5	bacteria	Eubacteria	Cyanobacteriota	Bacteria	11382.0	0.0	11634.0	28035	1098	4277686.0	13335.0	4500486.0	5096.248844550322	2660.78435864624	0.0	2585.054147485405
GCA_003104715.1	9031	41.5	viral	Virus	Artverviricota	Virus	26.0	0.0	26.0	46	2	8638.0	293.0	8615.0	5093.566603919831	3009.956008335263	0.0	3017.9918746372605
GCF_018986735.1	2563835	67.0	bacteria	Eubacteria	Actinomycetota	Bacteria	9302.0	84.0	9379.0	13059	522	2280281.0	18838.0	2288581.0	5093.541511056679	4079.321802883066	4459.072088332095	4098.172623123237
GCF_013128195.2	9857393	67.0	bacteria	Eubacteria	Planctomycetota	Bacteria	37346.0	41.0	37556.0	50186	2052	8199608.0	17797.0	8227063.0	5091.204134805217	4554.6079763813095	2303.7590605158175	4564.934047545278
GCF_023539135.1	3065216	72.5	bacteria	Eubacteria	Actinomycetota	Bacteria	10461.0	59.0	10464.0	15598	616	2784091.0	13812.0	2788268.0	5088.711529627928	3757.4202854719906	4271.647842455836	3752.8673714291454
GCF_024508275.1	4118098	74.0	bacteria	Eubacteria	Actinomycetota	Bacteria	14791.0	25.0	14797.0	20945	831	3740761.0	13755.0	3738122.0	5086.085858083028	3954.008288687783	1817.5209014903671	3958.4047818664026
GCF_000355695.1	3063596	73.0	bacteria	Eubacteria	Actinomycetota	Bacteria	10492.0	59.0	10478.0	15577	615	2779174.0	13812.0	2786968.0	5084.547701459331	3775.2224222017044	4271.647842455836	3759.64130194534
GCF_023279165.1	3142110	72.5	bacteria	Eubacteria	Actinomycetota	Bacteria	10713.0	59.0	10697.0	15972	629	2842930.0	13899.0	2846438.0	5083.208417273743	3768.2953853946456	4244.909705734225	3758.0302117945307
GCF_003491425.1	3762895	65.5	bacteria	Eubacteria	Rhodothermota	Bacteria	14472.0	24.0	14505.0	19114	761	3155811.0	8651.0	3161817.0	5079.599616784418	4585.825957257897	2774.2457519361924	4587.5520309998965
GCA_006965385.1	44104	67.5	viral	Virus	Uroviricota	Virus	224.0	0.0	224.0	224	9	40855.0	77.0	40778.0	5078.904407763468	5482.805042222494	0.0	5493.1580754328315
GCF_002002865.1	3564519	68.0	bacteria	Eubacteria	Pseudomonadota	Bacteria	15436.0	22.0	15439.0	18100	729	3225326.0	13166.0	3226815.0	5077.823964467577	4785.8728078960075	1670.9706820598512	4784.594096655681
GCF_009739635.2	3065242	72.5	bacteria	Eubacteria	Actinomycetota	Bacteria	10463.0	59.0	10428.0	15562	614	2788917.0	13812.0	2788991.0	5076.923779590648	3751.6354914828944	4271.647842455836	3738.9866084186
GCF_009739615.2	3065236	72.5	bacteria	Eubacteria	Actinomycetota	Bacteria	10463.0	59.0	10428.0	15561	614	2789398.0	13811.0	2789473.0	5076.607478184387	3750.9885645576574	4271.957135616538	3738.3405395929626
GCF_023277845.1	3065326	72.5	bacteria	Eubacteria	Actinomycetota	Bacteria	10439.0	59.0	10425.0	15559	614	2784834.0	13812.0	2788957.0	5075.805966477954	3748.5178649786667	4271.647842455836	3737.9565192292316
GCA_023277825.1	3064238	73.0	bacteria	Eubacteria	Actinomycetota	Bacteria	10168.0	59.0	10437.0	15537	613	2760655.0	13811.0	2789563.0	5070.428602478006	3683.1838820859543	4271.957135616538	3741.446240862816
GCA_001856665.1	3780829	66.5	bacteria	Eubacteria	Pseudomonadota	Bacteria	13259.0	32.0	13540.0	19164	771	3314873.0	18182.0	3362918.0	5068.729635749197	3999.8515780242565	1759.9824001759982	4026.265285088724
GCF_000024365.1	6060298	70.5	bacteria	Eubacteria	Actinomycetota	Bacteria	22197.0	0.0	22486.0	30696	1234	5372821.0	13926.0	5422297.0	5065.097458903836	4131.349248374364	0.0	4146.951006187968
GCF_009739595.2	3064293	73.0	bacteria	Eubacteria	Actinomycetota	Bacteria	10404.0	59.0	10369.0	15520	613	2787712.0	13812.0	2789262.0	5064.789822644245	3732.0928417282703	4271.647842455836	3717.470786179283
GCF_003060865.1	4206589	63.5	bacteria	Eubacteria	Pseudomonadota	Bacteria	14872.0	76.0	15443.0	21304	848	3626574.0	18243.0	3772933.0	5064.435817238147	4100.840076612252	4165.9814723455565	4093.102103853951
GCA_027927805.1	235632	57.5	viral	Virus	Peploviricota	Virus	527.0	125.0	402.0	1192	46	203718.0	9544.0	187864.0	5058.735655598561	2586.9093550888974	13097.23386420788	2139.845845931099
GCA_027927515.1	235742	57.0	viral	Virus	Peploviricota	Virus	481.0	125.0	328.0	1192	47	204258.0	9540.0	188513.0	5056.375189826166	2354.864925731183	13102.72536687631	1739.9330550147736
GCF_000069225.1	3403786	72.0	bacteria	Eubacteria	Actinomycetota	Bacteria	10709.0	75.0	10682.0	17196	676	2995574.0	13816.0	3044444.0	5052.021484311881	3574.940896135432	5428.488708743486	3508.6866436038895
GCF_011769905.1	2806716	68.5	bacteria	Eubacteria	Actinomycetota	Bacteria	10826.0	92.0	10833.0	14179	572	2459093.0	18765.0	2478452.0	5051.811440844033	4402.436182771453	4902.744471089794	4370.8734322875725
GCF_000145235.1	7025559	72.5	bacteria	Eubacteria	Actinomycetota	Bacteria	23072.0	17.0	23210.0	35445	1407	6311220.0	19083.0	6327838.0	5045.15014392449	3655.711573990449	890.8452549389509	3667.919437887
GCA_021049305.1	4544016	69.0	bacteria	Eubacteria	Pseudomonadota	Bacteria	19565.0	0.0	19723.0	22922	919	4141768.0	19251.0	4171983.0	5044.43646325189	4723.828085011039	0.0	4727.488103379136
GCA_009186625.1	50575	63.5	viral	Virus	Uroviricota	Virus	125.0	0.0	125.0	255	10	46972.0	226.0	46746.0	5042.01680672269	2661.159839904624	0.0	2674.025585076798
GCF_000958465.1	3408062	72.5	bacteria	Eubacteria	Actinomycetota	Bacteria	11728.0	60.0	11808.0	17157	679	3022098.0	13891.0	3053671.0	5034.239400574285	3880.7477454404193	4319.343459794111	3866.8212783891913
GCF_003408515.1	7040153	72.5	bacteria	Eubacteria	Actinomycetota	Bacteria	22631.0	0.0	22778.0	35359	1409	6308138.0	19068.0	6329463.0	5022.476074028505	3587.587969698824	0.0	3598.7255158928965
GCA_027928295.1	235401	57.0	viral	Virus	Peploviricota	Virus	443.0	120.0	295.0	1181	46	203932.0	9544.0	188195.0	5016.971040904668	2172.292725025989	12573.344509639563	1567.5230479024417
GCF_024532035.1	3401445	72.0	bacteria	Eubacteria	Actinomycetota	Bacteria	10627.0	75.0	10652.0	17064	673	2992540.0	13814.0	3047481.0	5016.691435551655	3551.1638942169525	5429.274648906906	3495.3458282430634
GCF_000010625.1	5842795	42.0	bacteria	Eubacteria	Cyanobacteriota	Bacteria	12083.0	0.0	12421.0	29310	1146	4490665.0	13342.0	4731528.0	5016.434771372263	2690.692803849764	0.0	2625.15618633135
GCF_000864285.1	6181	49.0	viral	Virus	Kitrinoviricota	Virus	31.0	0.0	31.0	31	1	5803.0	821.0	5803.0	5015.369681281346	5342.064449422713	0.0	5342.064449422713
GCF_900638645.1	3405117	66.0	bacteria	Eubacteria	Actinomycetota	Bacteria	13226.0	40.0	13258.0	17071	676	3027842.0	14021.0	3037722.0	5013.337280334274	4368.127531093102	2852.8635618001567	4364.454680184691
GCF_004011075.1	3032477	68.5	bacteria	Eubacteria	Actinomycetota	Bacteria	10561.0	69.0	10888.0	15190	600	2598223.0	18900.0	2651344.0	5009.1064169654055	4064.7011438202185	3650.793650793651	4106.596503509164
GCF_005144635.2	12320079	69.0	bacteria	Eubacteria	Myxococcota	Bacteria	47687.0	20.0	47697.0	61706	2401	11182141.0	28950.0	11161286.0	5008.57177945044	4264.567939180877	690.8462867012089	4273.432290866841
GCF_018437505.1	5864354	69.0	bacteria	Eubacteria	Actinomycetota	Bacteria	19914.0	84.0	20579.0	29330	1156	4875979.0	18822.0	4987816.0	5001.403394133437	4084.102905283226	4462.862607586867	4125.8538807365785
GCA_003076335.1	3391447	72.5	bacteria	Eubacteria	Actinomycetota	Bacteria	11410.0	63.0	11347.0	16954	671	2953082.0	13478.0	2939631.0	4999.046129867281	3863.7599633196774	4674.284018400356	3860.0082799507827
GCA_027926695.1	236479	57.0	viral	Virus	Peploviricota	Virus	534.0	125.0	381.0	1182	46	202940.0	9543.0	186696.0	4998.329661407567	2631.319601852764	13098.606308288798	2040.750739169559
GCA_016858245.2	5251580	62.0	bacteria	Eubacteria	Pseudomonadota	Bacteria	2380.0	0.0	5506.0	26244	716	3144045.0	44258.0	4376366.0	4997.353177519908	756.9866207385709	0.0	1258.1214642468203
GCF_025264725.1	10604413	72.0	bacteria	Eubacteria	Actinomycetota	Bacteria	42797.0	0.0	43338.0	52993	2124	9406000.0	16485.0	9488124.0	4997.259159936528	4549.968105464597	0.0	4567.604723547036
GCF_018324255.1	8365212	71.5	bacteria	Eubacteria	Actinomycetota	Bacteria	26986.0	24.0	28637.0	41801	1671	7028770.0	19949.0	7399675.0	4997.004260023536	3839.3630749049976	1203.0678229485188	3870.034832610892
GCF_900116045.1	2807531	64.0	bacteria	Eubacteria	Thermodesulfobacteriota	Bacteria	8432.0	0.0	8457.0	14026	548	2421224.0	39594.0	2387461.0	4995.848665606898	3482.5361057052137	0.0	3542.2568159228567
GCF_018623035.1	3980357	74.0	bacteria	Eubacteria	Actinomycetota	Bacteria	14344.0	77.0	14267.0	19883	786	3606992.0	13752.0	3600909.0	4995.28057407916	3976.720768995329	5599.185573007563	3962.055136633556
GCF_000828915.1	2623236	66.0	bacteria	Eubacteria	Pseudomonadota	Bacteria	9481.0	53.0	9496.0	13101	514	2385969.0	13365.0	2397822.0	4994.21325416394	3973.6476039713843	3965.5817433595207	3960.260603164038
GCA_027926685.1	236482	57.0	viral	Virus	Peploviricota	Virus	534.0	125.0	381.0	1181	46	201680.0	9543.0	185949.0	4994.037601170491	2647.758825862753	13098.606308288798	2048.948905345014
GCF_003945305.1	5874197	42.0	bacteria	Eubacteria	Cyanobacteriota	Bacteria	4798.0	0.0	5371.0	29319	1147	4326905.0	13315.0	4739575.0	4991.15027977441	1108.8757437475517	0.0	1133.2239705036843
GCF_001636295.1	3826972	73.5	bacteria	Eubacteria	Actinomycetota	Bacteria	15780.0	168.0	15687.0	19080	764	3496763.0	23667.0	3495363.0	4985.664906876768	4512.745073086166	7098.49157054126	4487.945887165367
GCF_009177135.1	4167394	64.5	bacteria	Eubacteria	Pseudomonadota	Bacteria	17414.0	72.0	17342.0	20736	818	3792600.0	23811.0	3775485.0	4975.771429339295	4591.573063333861	3023.8125236235355	4593.317149982055
GCA_003351365.1	7255264	72.5	bacteria	Eubacteria	Actinomycetota	Bacteria	23195.0	33.0	24465.0	36091	1433	6390125.0	19099.0	6541989.0	4974.457166548315	3629.8194479763697	1727.8391538824021	3739.6883424903344
GCF_024331345.2	5024058	50.5	bacteria	Eubacteria	Pseudomonadota	Bacteria	19018.0	14.0	19448.0	24984	656	4074044.0	40545.0	4374104.0	4972.872526551246	4668.0890044388325	345.2953508447404	4446.16771800579
GCF_000090405.2	3832918	65.5	bacteria	Eubacteria	Rhodothermota	Bacteria	14491.0	24.0	14598.0	19046	755	3202269.0	8921.0	3211451.0	4969.060125992782	4525.2288299327765	2690.2813585920862	4545.608822927705
GCA_000090405.1	3832918	65.5	bacteria	Eubacteria	Rhodothermota	Bacteria	15310.0	30.0	15280.0	19046	755	3319106.0	7644.0	3311468.0	4969.060125992782	4612.687874385452	3924.6467817896387	4614.267750737739
GCA_027928595.1	235272	57.0	viral	Virus	Peploviricota	Virus	525.0	120.0	377.0	1169	45	201901.0	9544.0	185929.0	4968.717059403583	2600.284297749887	12573.344509639563	2027.6557180429088
GCF_000177655.2	6962533	72.5	bacteria	Eubacteria	Actinomycetota	Bacteria	22561.0	17.0	22656.0	34586	1377	6257180.0	16038.0	6284932.0	4967.445037603413	3605.617866195315	1059.9825414640231	3604.812271636352
GCF_009497075.1	11273186	71.0	bacteria	Eubacteria	Actinomycetota	Bacteria	44503.0	0.0	44895.0	55985	2244	10046896.0	29144.0	10066663.0	4966.209197648295	4429.527288826321	0.0	4459.769836340007
GCA_027928115.1	235446	57.5	viral	Virus	Peploviricota	Virus	529.0	125.0	376.0	1169	46	202558.0	9535.0	186719.0	4965.045063411568	2611.597665853731	13109.596224436287	2013.7211531766989
GCF_031201145.1	3260434	68.0	bacteria	Eubacteria	Deinococcota	Bacteria	13693.0	61.0	13652.0	16171	627	2869837.0	13623.0	2868877.0	4959.769159565873	4771.351125516885	4477.721500403729	4758.656435950374
GCA_027929125.1	235030	57.0	viral	Virus	Peploviricota	Virus	479.0	120.0	331.0	1165	45	203085.0	9551.0	187226.0	4956.814023741649	2358.618312529237	12564.129410532929	1767.916849155566
GCA_004328535.1	2842604	68.5	bacteria	Eubacteria	Actinomycetota	Bacteria	10338.0	92.0	10642.0	14083	564	2388596.0	18762.0	2496464.0	4954.260248701542	4328.065524684794	4903.528408485236	4262.829345826737
GCF_000092425.1	3260398	68.0	bacteria	Eubacteria	Deinococcota	Bacteria	13598.0	61.0	13557.0	16150	624	2872874.0	13623.0	2872633.0	4953.382991892401	4733.239257969545	4477.721500403729	4719.36373355037
GCA_027926725.1	236375	57.0	viral	Virus	Peploviricota	Virus	453.0	120.0	305.0	1169	44	204115.0	9535.0	188396.0	4945.5314648334215	2219.3371383778754	12585.212375458836	1618.9303382237415
GCA_027926705.1	236428	57.0	viral	Virus	Peploviricota	Virus	500.0	125.0	347.0	1169	46	203615.0	9490.0	187259.0	4944.42282639958	2455.614763155956	13171.759747102213	1853.0484516098024
GCA_027927915.1	235534	57.5	viral	Virus	Peploviricota	Virus	275.0	125.0	150.0	1164	44	131815.0	9582.0	115511.0	4941.961670077357	2086.257254485453	13045.293258192445	1298.577624641809
GCF_030758935.1	4242863	64.0	bacteria	Eubacteria	Acidobacteriota	Bacteria	18615.0	17.0	18620.0	20961	829	3869434.0	13888.0	3865352.0	4940.296210365501	4810.781111656123	1224.0783410138247	4817.155074104506
GCF_020995455.1	7149079	72.5	bacteria	Eubacteria	Actinomycetota	Bacteria	23083.0	0.0	23113.0	35309	1402	6406946.0	19148.0	6426311.0	4938.957871356576	3602.8085768164738	0.0	3596.6202071452813
GCA_017346875.1	6071322	38.0	bacteria	Eubacteria	Cyanobacteriota	Bacteria	4294.0	0.0	5638.0	29978	1173	4446587.0	26461.0	4690352.0	4937.639611274118	965.6844676602527	0.0	1202.041978938894
GCA_027927525.1	235732	57.0	viral	Virus	Peploviricota	Virus	457.0	102.0	327.0	1162	44	203060.0	9562.0	187175.0	4929.326523340064	2250.566335073377	10667.224430035558	1747.0281821824497
GCA_027929145.1	235018	57.5	viral	Virus	Peploviricota	Virus	507.0	125.0	354.0	1158	44	201950.0	9547.0	186206.0	4927.282165621356	2510.5224065362713	13093.118257044096	1901.120264653126
GCF_018326265.1	8595826	72.0	bacteria	Eubacteria	Actinomycetota	Bacteria	30454.0	0.0	30633.0	42332	1702	7622947.0	24630.0	7675920.0	4924.715786475901	3995.04286203223	0.0	3990.7919832410967
GCF_014042015.1	3546809	74.0	bacteria	Eubacteria	Actinomycetota	Bacteria	12402.0	46.0	12393.0	17444	695	3247026.0	14006.0	3244456.0	4918.223676549823	3819.4951318529634	3284.3067256889904	3819.7466693954243
GCA_007751255.1	6947277	70.0	bacteria	Eubacteria	Planctomycetota	Bacteria	20594.0	22.0	20572.0	34167	1338	6216409.0	10043.0	6206576.0	4918.04198968891	3312.8450846783085	2190.5805038335156	3314.548955817185
GCF_013624435.2	4206296	72.0	bacteria	Eubacteria	Actinomycetota	Bacteria	17516.0	74.0	17442.0	20679	816	3900946.0	18652.0	3891781.0	4916.201807956454	4490.192891672943	3967.4029594681533	4481.7526988286345
GCA_007748095.1	6945020	70.0	bacteria	Eubacteria	Planctomycetota	Bacteria	20629.0	22.0	20607.0	34141	1337	6214149.0	10043.0	6204316.0	4915.896570492238	3319.6822284113236	2190.5805038335156	3321.397556152846
GCA_001443905.1	205896	55.0	viral	Virus	Peploviricota	Virus	653.0	24.0	653.0	1012	40	167237.0	13314.0	165167.0	4915.102770330653	3904.6383276428064	1802.6137899954936	3953.574261202298
GCF_003054555.1	8570191	69.5	bacteria	Eubacteria	Actinomycetota	Bacteria	28675.0	0.0	30249.0	42123	1673	7257441.0	34468.0	7412662.0	4915.059652696188	3951.117205086476	0.0	4080.72025946954
GCF_002285795.1	6689726	72.5	bacteria	Eubacteria	Actinomycetota	Bacteria	20129.0	0.0	21716.0	32863	1308	5536592.0	18737.0	5891633.0	4912.458297993072	3635.6300048838707	0.0	3685.9050792878647
GCA_003173775.1	6542583	70.5	bacteria	Eubacteria	Pseudomonadota	Bacteria	20014.0	17.0	20683.0	32112	1296	5384340.0	56994.0	5492272.0	4908.153247731057	3717.0758161631693	298.2770116152578	3765.836797594875
GCA_028768405.1	6861996	72.5	bacteria	Eubacteria	Actinomycetota	Bacteria	22469.0	0.0	22623.0	33640	1336	6179239.0	18989.0	6189857.0	4902.363685434966	3636.2082774270425	0.0	3654.8501847457865
GCA_003034815.1	41417	69.5	viral	Virus	Uroviricota	Virus	99.0	0.0	99.0	203	8	38897.0	73.0	38824.0	4901.369003066374	2545.183433169653	0.0	2549.969091283742
GCA_003034755.1	42655	66.0	viral	Virus	Uroviricota	Virus	108.0	0.0	108.0	209	8	40504.0	72.0	40432.0	4899.77728285078	2666.403318190796	0.0	2671.151563118322
GCF_020614295.1	2532287	65.0	bacteria	Eubacteria	Actinomycetota	Bacteria	9042.0	0.0	9089.0	12392	479	2221711.0	23830.0	2210812.0	4893.600133002302	4069.8362658329547	0.0	4111.1591578117
GCF_020616335.1	2533318	65.0	bacteria	Eubacteria	Actinomycetota	Bacteria	9028.0	0.0	9100.0	12397	480	2223525.0	23842.0	2212743.0	4893.582250629412	4060.2196962031007	0.0	4112.542667630176
GCF_001632845.1	3550080	62.5	bacteria	Eubacteria	Pseudomonadota	Bacteria	12587.0	5.0	12952.0	17368	689	3152672.0	13825.0	3207978.0	4892.284117541013	3992.4863734635255	361.6636528028933	4037.434171930107
GCA_027927145.1	235889	57.0	viral	Virus	Peploviricota	Virus	486.0	125.0	333.0	1154	45	202929.0	9548.0	187058.0	4892.131468614475	2394.9263042739085	13091.746962714704	1780.1965165884378
GCA_027926775.1	236310	57.0	viral	Virus	Peploviricota	Virus	525.0	145.0	352.0	1156	44	204233.0	9557.0	188350.0	4891.879311074436	2570.593390881983	15172.1251438736	1868.8611627289622
GCF_014117445.1	3364212	67.5	bacteria	Eubacteria	Pseudomonadota	Bacteria	13632.0	35.0	13597.0	16457	658	3122627.0	8617.0	3123873.0	4891.784465426079	4365.55502786596	4061.7384240454912	4352.609725171285
GCF_003945385.1	7535285	72.5	bacteria	Eubacteria	Actinomycetota	Bacteria	27182.0	0.0	27267.0	36856	1465	6672995.0	23922.0	6723510.0	4891.122233598331	4073.433293446197	0.0	4055.4710262943017
GCF_020614015.1	2522849	65.0	bacteria	Eubacteria	Actinomycetota	Bacteria	8946.0	0.0	9045.0	12339	477	2206672.0	19092.0	2210452.0	4890.899138236176	4054.0687514954648	0.0	4091.923280849346
GCA_027927395.1	235797	57.0	viral	Virus	Peploviricota	Virus	581.0	125.0	428.0	1153	44	203936.0	9566.0	188171.0	4889.799276496308	2848.932998587792	13067.112690779846	2274.526893091922
GCF_020614175.1	2527398	65.0	bacteria	Eubacteria	Actinomycetota	Bacteria	9034.0	0.0	9081.0	12357	478	2214909.0	19085.0	2210825.0	4889.218081204464	4078.722873039028	0.0	4107.516424864021
GCA_003108965.1	9829	42.5	viral	Virus	Artverviricota	Virus	0.0	0.0	0.0	48	2	8695.0	454.0	8682.0	4883.507986570353	0.0	0.0	0.0
GCF_020614055.1	2530639	65.0	bacteria	Eubacteria	Actinomycetota	Bacteria	8985.0	0.0	9057.0	12356	478	2222099.0	23842.0	2212394.0	4882.561281952898	4043.4742106449808	0.0	4093.755452238616
GCA_003094395.1	50840	64.0	viral	Virus	Uroviricota	Virus	148.0	0.0	148.0	248	9	47292.0	226.0	47066.0	4878.048780487805	3129.4933603992217	0.0	3144.520460629754
GCA_027927325.1	235827	57.0	viral	Virus	Peploviricota	Virus	493.0	125.0	340.0	1150	44	201681.0	9539.0	185828.0	4876.456046169437	2444.454361094997	13104.098962155362	1829.6489226596639
GCF_000024925.1	4253413	71.5	bacteria	Eubacteria	Actinomycetota	Bacteria	15133.0	101.0	15059.0	20740	816	3837521.0	23730.0	3833051.0	4876.084217544828	3943.43118904105	4256.215760640539	3928.7241416824354
GCF_002866965.1	50864	64.0	viral	Virus	Uroviricota	Virus	148.0	0.0	148.0	248	9	46349.0	225.0	46124.0	4875.747090279962	3193.1649010766146	0.0	3208.741652935565
GCF_020614335.1	2534678	65.0	bacteria	Eubacteria	Actinomycetota	Bacteria	9038.0	0.0	9083.0	12355	478	2218878.0	23842.0	2211543.0	4874.386411212785	4073.2298035313347	0.0	4107.087223716654
GCA_003108945.1	9859	43.0	viral	Virus	Artverviricota	Virus	0.0	0.0	0.0	48	2	8724.0	430.0	8711.0	4868.647935896135	0.0	0.0	0.0
GCF_002999155.1	3679573	70.5	bacteria	Eubacteria	Actinomycetota	Bacteria	12970.0	30.0	12988.0	17914	716	3279911.0	23744.0	3293672.0	4868.499687327851	3954.3755912889096	1263.477088948787	3943.31918903886
GCF_026965535.1	9787125	70.0	bacteria	Eubacteria	Myxococcota	Bacteria	35800.0	0.0	36553.0	47648	1887	8922513.0	19447.0	8971224.0	4868.43684943229	4012.3225373838063	0.0	4074.471889231614
GCA_027926825.1	236240	57.0	viral	Virus	Peploviricota	Virus	531.0	125.0	378.0	1150	44	203334.0	9491.0	186962.0	4867.9309177108025	2611.46684764968	13170.37193130334	2021.8012216386217
GCF_000255295.1	10080619	69.5	bacteria	Eubacteria	Myxococcota	Bacteria	37087.0	0.0	37289.0	49049	1945	9182475.0	19501.0	9210711.0	4865.673427395679	4038.889297275517	0.0	4048.4388230181144
GCF_012934175.1	47895	64.0	viral	Virus	Uroviricota	Virus	149.0	0.0	149.0	233	8	44309.0	74.0	44235.0	4864.808435118488	3362.747974452143	0.0	3368.3734599299196
GCF_019904175.1	11959907	72.0	bacteria	Eubacteria	Actinomycetota	Bacteria	47584.0	0.0	48138.0	58182	2335	10628307.0	16392.0	10730223.0	4864.753546996644	4477.100633242904	0.0	4486.206857024314
GCF_003711105.1	8287152	72.5	bacteria	Eubacteria	Actinomycetota	Bacteria	26106.0	0.0	26235.0	40263	1601	7077263.0	33393.0	7107411.0	4858.484555369565	3688.714125785632	0.0	3691.21751929078
GCA_027927095.1	235905	57.0	viral	Virus	Peploviricota	Virus	459.0	125.0	306.0	1146	44	202784.0	9552.0	186905.0	4857.887709035417	2263.492188732839	13086.264656616417	1637.1953666301063
GCF_000591035.1	1595994	56.5	archaea	Archaeabacteria	Thermoproteota	Archaea	6925.0	87.0	6913.0	7753	302	1426247.0	9796.0	1420631.0	4857.787685918618	4855.400221700729	8881.175990200081	4866.147507692004
GCA_027926905.1	236100	57.0	viral	Virus	Peploviricota	Virus	505.0	124.0	353.0	1146	43	202778.0	9550.0	186923.0	4853.875476493012	2490.4082296896113	12984.293193717278	1888.4781434066433
GCF_003491205.1	3949358	65.5	bacteria	Eubacteria	Rhodothermota	Bacteria	14531.0	24.0	14507.0	19157	763	3280323.0	8924.0	3292154.0	4850.661803766588	4429.746704821446	2689.376961004034	4406.537482754452
GCA_000988565.1	11048835	69.5	bacteria	Eubacteria	Myxococcota	Bacteria	38246.0	0.0	38246.0	53567	2111	9345984.0	19910.0	9326074.0	4848.203453124243	4092.2389766556416	0.0	4100.975394362086
GCA_009187345.1	51576	63.5	viral	Virus	Uroviricota	Virus	152.0	0.0	152.0	250	9	47200.0	76.0	47124.0	4847.215759267876	3220.338983050847	0.0	3225.532637297343
GCA_027927295.1	235834	57.0	viral	Virus	Peploviricota	Virus	512.0	125.0	359.0	1143	43	203714.0	9538.0	187732.0	4846.629408821459	2513.327508173223	13105.472845460265	1912.300513497965
GCA_003364695.1	49756	63.5	viral	Virus	Uroviricota	Virus	112.0	0.0	112.0	241	9	45868.0	226.0	45642.0	4843.6369483077415	2441.78948286387	0.0	2453.8801980631874
GCA_027927415.1	235791	57.0	viral	Virus	Peploviricota	Virus	505.0	125.0	352.0	1142	46	202163.0	9548.0	186422.0	4843.272219889648	2497.984299797688	13091.746962714704	1888.1891622233427
GCF_003096075.1	3911842	70.5	bacteria	Eubacteria	Actinomycetota	Bacteria	14125.0	30.0	14221.0	18944	757	3441630.0	23656.0	3473374.0	4842.731378210061	4104.159947466753	1268.1772066283395	4094.2898749170113
GCA_006447515.1	35758	55.0	viral	Virus	Preplasmiviricota	Virus	131.0	0.0	131.0	173	7	34663.0	319.0	32918.0	4838.078192292634	3779.245881775957	0.0	3979.585637037487
GCF_000885375.1	5168	40.0	viral	Virus	Cossaviricota	Virus	0.0	0.0	0.0	25	1	4503.0	2082.0	4441.0	4837.461300309598	0.0	0.0	0.0
GCA_027929245.1	234922	57.0	viral	Virus	Peploviricota	Virus	536.0	125.0	383.0	1135	44	203809.0	9550.0	187943.0	4831.390844620768	2629.913301179045	13089.005235602093	2037.851901906429
GCA_027928715.1	235220	57.5	viral	Virus	Peploviricota	Virus	461.0	125.0	308.0	1135	43	203873.0	9539.0	188135.0	4825.269960037412	2261.2116366561536	13104.098962155362	1637.122279214394
GCF_016804325.1	7279786	69.5	bacteria	Eubacteria	Pseudomonadota	Bacteria	21172.0	17.0	22622.0	35089	1412	5671236.0	61218.0	6051763.0	4820.059270973075	3733.2249971611127	277.69610245352675	3738.084257430438
GCF_001504315.1	52927	63.0	viral	Virus	Uroviricota	Virus	142.0	0.0	142.0	255	9	49700.0	152.0	49548.0	4817.956808434259	2857.1428571428573	0.0	2865.9078065714057
GCA_027929025.1	235100	57.0	viral	Virus	Peploviricota	Virus	460.0	125.0	307.0	1132	44	202410.0	9546.0	186545.0	4814.972352190557	2272.614989377995	13094.489838675885	1645.715511002707
GCA_006445715.1	35931	55.0	viral	Virus	Preplasmiviricota	Virus	131.0	0.0	131.0	173	7	34232.0	321.0	32642.0	4814.783891347304	3826.828698293994	0.0	4013.2344831811774
GCA_000845085.1	35937	55.0	viral	Virus	Preplasmiviricota	Virus	131.0	103.0	131.0	173	7	34928.0	26773.0	28067.0	4813.980020591591	3750.57260650481	3847.1594516864006	4667.402999964371
GCA_006445315.1	35940	55.0	viral	Virus	Preplasmiviricota	Virus	131.0	0.0	131.0	173	7	34238.0	321.0	33105.0	4813.578185865331	3826.158069980723	0.0	3957.106177314605
GCA_027928365.1	235361	57.0	viral	Virus	Peploviricota	Virus	490.0	125.0	337.0	1132	42	203798.0	9542.0	187748.0	4809.632861859017	2404.3415538915983	13099.979040033537	1794.9592006306325
GCA_009017495.1	3989530	64.0	bacteria	Eubacteria	Deinococcota	Bacteria	14584.0	25.0	14580.0	19185	770	3490721.0	15458.0	3514776.0	4808.837131190892	4177.933441257552	1617.2855479363436	4148.201763071103
GCF_021919125.1	3325806	72.5	bacteria	Eubacteria	Actinomycetota	Bacteria	11239.0	59.0	11180.0	15986	634	3039548.0	13815.0	3033735.0	4806.6543869365805	3697.5892468222246	4270.720231632284	3685.226296957381
GCF_030562925.1	8123106	68.0	bacteria	Eubacteria	Actinomycetota	Bacteria	31051.0	83.0	31840.0	39036	1571	6933887.0	24626.0	7136328.0	4805.550980130014	4478.152009111195	3370.421505725656	4461.678330928735
GCF_018223685.1	8298813	68.0	bacteria	Eubacteria	Actinomycetota	Bacteria	31438.0	83.0	32489.0	39874	1605	7056309.0	24845.0	7271185.0	4804.783527475556	4455.303757247592	3340.7124169853087	4468.185034488876
GCA_027926605.1	238311	57.0	viral	Virus	Peploviricota	Virus	402.0	120.0	282.0	1145	44	197922.0	9922.0	181695.0	4804.646029767825	2031.1031618516388	12094.335819391252	1552.0515149013456
GCA_001941445.1	2926437	60.5	bacteria	Eubacteria	Actinomycetota	Bacteria	5664.0	0.0	5664.0	14057	542	2008836.0	23356.0	1985480.0	4803.452116003181	2819.5432578866566	0.0	2852.7106795334125
GCA_007647925.1	41692	68.5	viral	Virus	Uroviricota	Virus	140.0	0.0	140.0	200	8	39138.0	218.0	38920.0	4797.0833733090285	3577.0862077776073	0.0	3597.1223021582737
GCF_003119115.1	7244074	69.0	bacteria	Eubacteria	Pseudomonadota	Bacteria	21291.0	0.0	21418.0	34742	1436	6405517.0	47008.0	6420798.0	4795.920085852244	3323.8534844260034	0.0	3335.722444468741
GCA_002623785.1	48596	63.5	viral	Virus	Uroviricota	Virus	103.0	0.0	103.0	233	9	44953.0	228.0	44725.0	4794.633303152523	2291.282005650346	0.0	2302.9625489100054
GCF_017569205.1	3430973	70.5	bacteria	Eubacteria	Actinomycetota	Bacteria	12995.0	37.0	13093.0	16435	655	3104472.0	13782.0	3148219.0	4790.186340726085	4185.896989890713	2684.661152227543	4158.859342377388
GCF_017569225.1	4395128	72.0	bacteria	Eubacteria	Actinomycetota	Bacteria	14688.0	57.0	14732.0	21032	826	3932036.0	18575.0	3932765.0	4785.298630665591	3735.4693598939584	3068.64064602961	3745.964989009005
GCA_024508315.1	4190910	73.5	bacteria	Eubacteria	Actinomycetota	Bacteria	14360.0	53.0	14380.0	20047	796	3756878.0	13756.0	3768375.0	4783.447986236879	3822.3226838880582	3852.864204710672	3815.968421401798
GCF_024508335.1	3571554	72.5	bacteria	Eubacteria	Actinomycetota	Bacteria	13245.0	0.0	13327.0	17084	684	3239829.0	18903.0	3232747.0	4783.352008677455	4088.178727951383	0.0	4122.500152347214
GCA_910822395.1	2360996	72.5	bacteria	Eubacteria	Actinomycetota	Bacteria	7855.0	134.0	7721.0	11292	435	2103040.0	15069.0	2088563.0	4782.727289669275	3735.069233110164	8892.428163779945	3696.8001444055076
GCF_003351765.1	3918911	72.0	bacteria	Eubacteria	Actinomycetota	Bacteria	14815.0	9.0	14823.0	18743	750	3552320.0	14012.0	3566545.0	4782.706216089112	4170.513917665075	642.306594347702	4156.123082703288
GCF_002356035.1	8121733	68.0	bacteria	Eubacteria	Actinomycetota	Bacteria	30260.0	70.0	31384.0	38823	1565	6920226.0	24626.0	7129816.0	4780.137441110167	4372.689562450706	2842.5241614553725	4401.796624204608
GCF_000331735.1	10350586	69.0	bacteria	Eubacteria	Myxococcota	Bacteria	39169.0	0.0	39341.0	49439	1952	9311791.0	21104.0	9363730.0	4776.444541400845	4206.387364149388	0.0	4201.424005177424
GCA_900079125.1	2551189	60.5	archaea	Archaeabacteria	Euryarchaeota	Archaea	6848.0	0.0	6848.0	12171	495	2146683.0	7977.0	2138795.0	4770.716712873879	3190.0378397742006	0.0	3201.802884334403
GCF_009730475.1	2821525	69.0	bacteria	Eubacteria	Actinomycetota	Bacteria	8002.0	30.0	8037.0	13460	521	2459013.0	23224.0	2477741.0	4770.4698700171	3254.151157395264	1291.7671374440235	3243.6804331041862
GCF_006352065.1	4171640	72.0	bacteria	Eubacteria	Actinomycetota	Bacteria	14836.0	89.0	14860.0	19892	797	3649649.0	18723.0	3674483.0	4768.388451544237	4065.048447124641	4753.511723548576	4044.1063409464678
GCF_030506255.1	4414287	73.5	bacteria	Eubacteria	Actinomycetota	Bacteria	15735.0	102.0	15633.0	21040	828	4081531.0	18721.0	4072427.0	4766.3416538163465	3855.1710130340794	5448.426900272421	3838.7428430270206
GCA_001865855.1	8304518	68.0	bacteria	Eubacteria	Actinomycetota	Bacteria	33381.0	14.0	33367.0	39572	1592	7349002.0	23944.0	7325058.0	4765.117012209498	4542.249410192024	584.6976277981959	4555.185774638236
GCF_020886775.1	4413566	70.0	bacteria	Eubacteria	Actinomycetota	Bacteria	14929.0	286.0	15346.0	21026	833	3872592.0	23907.0	3971498.0	4763.948245024544	3855.0407582311796	11963.023382272975	3864.033168341014
GCA_027928405.1	235350	57.0	viral	Virus	Peploviricota	Virus	501.0	120.0	381.0	1121	43	202376.0	9533.0	186412.0	4763.118759294667	2475.589990908013	12587.85272212315	2043.8598373495267
GCA_003365395.1	48504	64.0	viral	Virus	Uroviricota	Virus	147.0	0.0	147.0	231	8	45730.0	229.0	45501.0	4762.493814943098	3214.5200087469934	0.0	3230.6982264126063
GCF_019263785.1	3262443	72.5	bacteria	Eubacteria	Actinomycetota	Bacteria	10931.0	46.0	10905.0	15529	611	2973170.0	13812.0	2969490.0	4759.929905288767	3676.5472542774214	3330.43730089777	3672.347776890981
GCA_003601215.1	48545	64.0	viral	Virus	Uroviricota	Virus	148.0	0.0	148.0	231	8	45209.0	226.0	44983.0	4758.471521268926	3273.684443363047	0.0	3290.1318275793074
GCA_003365635.1	48545	64.0	viral	Virus	Uroviricota	Virus	148.0	0.0	148.0	231	8	45263.0	226.0	45037.0	4758.471521268926	3269.778848065749	0.0	3286.1869129826587
GCA_027926975.1	236006	57.0	viral	Virus	Peploviricota	Virus	478.0	148.0	302.0	1123	44	202722.0	9568.0	186788.0	4758.353601179631	2357.9088604098224	15468.227424749164	1616.806218814913
GCF_002600695.1	53171	63.0	viral	Virus	Uroviricota	Virus	137.0	0.0	137.0	253	9	49193.0	72.0	49121.0	4758.232871302025	2784.949078120871	0.0	2789.031167932249
GCA_027930075.1	229813	57.5	viral	Virus	Peploviricota	Virus	281.0	118.0	163.0	1093	38	187296.0	9878.0	171723.0	4756.040780982798	1500.29899196993	11945.738003644463	949.2030770485025
GCF_024832785.1	4726914	60.5	bacteria	Eubacteria	Verrucomicrobiota	Bacteria	17305.0	0.0	17357.0	22478	895	4246531.0	9229.0	4258712.0	4755.322394272458	4075.0909389334493	0.0	4075.6454064045656
GCA_024832785.2	4726914	60.5	bacteria	Eubacteria	Verrucomicrobiota	Bacteria	17305.0	0.0	17357.0	22478	895	4246531.0	9229.0	4258712.0	4755.322394272458	4075.0909389334493	0.0	4075.6454064045656
GCA_020684895.1	41850	65.0	viral	Virus	Uroviricota	Virus	129.0	0.0	129.0	199	8	38142.0	74.0	38068.0	4755.077658303465	3382.098474123014	0.0	3388.6729011243037
GCA_027928875.1	235154	57.0	viral	Virus	Peploviricota	Virus	482.0	125.0	357.0	1116	44	203245.0	14083.0	187364.0	4745.826139466052	2371.5220546630912	8875.949726620749	1905.3820371042464
GCA_027930135.1	228624	57.5	viral	Virus	Peploviricota	Virus	465.0	120.0	345.0	1085	42	190882.0	9562.0	175146.0	4745.783469801945	2436.0599742249137	12549.675800041832	1969.7852077695181
GCA_009429125.1	4208275	72.5	bacteria	Eubacteria	Actinomycetota	Bacteria	16333.0	66.0	16267.0	19967	802	3879171.0	17789.0	3861382.0	4744.699431477267	4210.435683294188	3710.1579627859915	4212.740412629469
GCA_007647765.1	41947	69.5	viral	Virus	Uroviricota	Virus	122.0	0.0	122.0	199	8	39415.0	73.0	39342.0	4744.081817531647	3095.2682988709885	0.0	3101.0116415027196
GCF_002602685.1	51235	65.0	viral	Virus	Uroviricota	Virus	169.0	0.0	169.0	243	9	47805.0	76.0	47729.0	4742.851566312092	3535.1950632779	0.0	3540.824236837143
GCA_004520835.1	51236	65.0	viral	Virus	Uroviricota	Virus	169.0	0.0	169.0	243	9	47341.0	76.0	47265.0	4742.758997579826	3569.844320990262	0.0	3575.5844705384534
GCA_027928495.1	235317	57.0	viral	Virus	Peploviricota	Virus	480.0	125.0	333.0	1116	44	198051.0	9537.0	180496.0	4742.538788102857	2423.618158959056	13106.847016881618	1844.9162308306002
GCA_027926745.1	236373	57.0	viral	Virus	Peploviricota	Virus	500.0	125.0	347.0	1121	43	203887.0	9493.0	187640.0	4742.504431555211	2452.338795509277	13167.597176867164	1849.2858665529736
GCA_027926735.1	236375	57.0	viral	Virus	Peploviricota	Virus	500.0	125.0	347.0	1121	43	204009.0	14037.0	187643.0	4742.46430460074	2450.8722654392695	8905.036688751159	1849.2563005281304
GCA_027928935.1	235139	57.0	viral	Virus	Peploviricota	Virus	458.0	124.0	306.0	1115	42	203800.0	9546.0	187409.0	4741.876081806931	2247.3012757605497	12989.733919966478	1632.7924486017214
GCF_000828895.1	2574013	66.0	bacteria	Eubacteria	Pseudomonadota	Bacteria	9644.0	36.0	9633.0	12196	483	2366201.0	13485.0	2368902.0	4738.126808217364	4075.731520694987	2669.6329254727475	4066.440908066269
GCF_000219105.1	9003593	70.5	bacteria	Eubacteria	Myxococcota	Bacteria	32786.0	54.0	33293.0	42607	1699	8039465.0	22946.0	8111185.0	4732.2219029669595	4078.132064758041	2353.351346639937	4104.579047327857
GCF_007970465.1	3173955	69.0	bacteria	Eubacteria	Actinomycetota	Bacteria	10356.0	0.0	10474.0	14999	569	2835132.0	28704.0	2831898.0	4725.649859560076	3652.739978244399	0.0	3698.579539234817
GCA_000226095.1	38744216	51.0	fungi	Fungi	Ascomycota	Eukaryota	112073.0	79618.0	59107.0	183077	7483	18047383.0	15942645.0	12944536.0	4725.273057531994	6209.9308248736115	4994.0270262556805	4566.1737122134
GCA_001548015.1	7557960	70.5	bacteria	Eubacteria	Pseudomonadota	Bacteria	25458.0	0.0	25458.0	35704	1438	6544921.0	56650.0	6491736.0	4724.026059942101	3889.7337339900664	0.0	3921.601248109904
GCF_002568625.1	8918539	68.0	bacteria	Eubacteria	Actinomycetota	Bacteria	33791.0	116.0	34035.0	42081	1659	7816404.0	19314.0	7868835.0	4718.373715694914	4323.087701198659	6006.006006006006	4325.290846739066
GCA_019263765.1	3364113	72.5	bacteria	Eubacteria	Actinomycetota	Bacteria	10908.0	46.0	10959.0	15870	624	3021719.0	14182.0	3041352.0	4717.43963416211	3609.865775077034	3243.548159638979	3603.3316761755955
GCA_002604905.1	49190	64.0	viral	Virus	Uroviricota	Virus	148.0	0.0	148.0	232	8	45441.0	226.0	45215.0	4716.405773531205	3256.9705772320153	0.0	3273.2500276456926
GCA_027928345.1	235365	57.0	viral	Virus	Peploviricota	Virus	553.0	147.0	378.0	1110	44	202405.0	9542.0	186548.0	4716.079281116564	2732.1459450112397	15405.575351079438	2026.2881403177732
GCF_009930875.1	3141809	68.5	bacteria	Eubacteria	Actinomycetota	Bacteria	9891.0	137.0	10512.0	14814	580	2488433.0	19377.0	2681644.0	4715.117946380572	3974.790560967484	7070.237910925324	3919.9834131599873
GCA_027927615.1	235713	57.0	viral	Virus	Peploviricota	Virus	492.0	136.0	328.0	1111	42	203864.0	9556.0	187999.0	4713.359042564475	2413.3736216301063	14231.896190874842	1744.6901313304859
GCF_003641245.1	2738835	69.0	bacteria	Eubacteria	Actinomycetota	Bacteria	7449.0	30.0	7467.0	12895	501	2403526.0	23608.0	2412306.0	4708.206226369971	3099.19676342174	1270.7556760420196	3095.3784470129413
GCF_000819445.1	2681312	68.5	bacteria	Eubacteria	Actinomycetota	Bacteria	10385.0	0.0	10385.0	12619	496	2441755.0	23754.0	2444787.0	4706.278120561874	4253.088454820406	0.0	4247.81381772727
GCA_027927165.1	235871	57.0	viral	Virus	Peploviricota	Virus	481.0	125.0	308.0	1109	43	203762.0	9545.0	187892.0	4701.7225517337865	2360.5971672833994	13095.861707700367	1639.2395631533009
GCF_017347565.1	7052747	70.5	bacteria	Eubacteria	Pseudomonadota	Bacteria	23057.0	0.0	23134.0	33160	1334	6031837.0	61791.0	6011331.0	4701.714098067037	3822.550244643547	0.0	3848.398965220847
GCA_027928005.1	235508	57.0	viral	Virus	Peploviricota	Virus	457.0	125.0	304.0	1107	42	202853.0	9547.0	187055.0	4700.477266165056	2252.862910580568	13093.118257044096	1625.1904520060946
GCA_027927975.1	235510	57.0	viral	Virus	Peploviricota	Virus	457.0	125.0	304.0	1107	42	202796.0	9547.0	187055.0	4700.437348732537	2253.496124183909	13093.118257044096	1625.1904520060946
GCA_006445735.1	35979	55.0	viral	Virus	Preplasmiviricota	Virus	127.0	0.0	127.0	169	7	34266.0	321.0	32943.0	4697.184468717864	3706.297787894706	0.0	3855.143733114774
GCA_027929055.1	235079	57.0	viral	Virus	Peploviricota	Virus	512.0	125.0	359.0	1104	42	204081.0	9553.0	188344.0	4696.293586411377	2508.8077773041095	13084.894797445828	1906.0867349105893
GCF_000341345.1	3222008	68.0	bacteria	Eubacteria	Actinomycetota	Bacteria	9220.0	30.0	9237.0	15128	600	2822634.0	23704.0	2822554.0	4695.208702150957	3266.45254042855	1265.6091798852515	3272.568035899402
GCA_027927785.1	235633	57.0	viral	Virus	Peploviricota	Virus	458.0	125.0	305.0	1106	42	202300.0	9540.0	186334.0	4693.739841193721	2263.964409293129	13102.72536687631	1636.8456642373374
GCF_002305895.1	8973512	70.5	bacteria	Eubacteria	Myxococcota	Bacteria	32397.0	54.0	32579.0	42109	1679	8046347.0	24558.0	8086975.0	4692.588587389197	4026.2991392242966	2198.8761299780112	4028.576816423941
GCF_000018145.1	4417868	65.5	bacteria	Eubacteria	Pseudomonadota	Bacteria	16845.0	0.0	16956.0	20719	824	3955661.0	13410.0	3983047.0	4689.818708933812	4258.453896832918	0.0	4257.042409994157
GCF_000166135.1	8815781	72.0	bacteria	Eubacteria	Actinomycetota	Bacteria	28617.0	0.0	28659.0	41344	1652	7504905.0	18641.0	7529431.0	4689.771671959637	3813.106228526544	0.0	3806.263713685669
GCF_000024965.1	3831380	72.0	bacteria	Eubacteria	Actinomycetota	Bacteria	14552.0	5.0	14665.0	17949	714	3477549.0	19035.0	3479135.0	4684.73500409774	4184.556421778672	262.6740215392698	4215.128185597857
GCA_015840335.1	3226220	63.5	bacteria	Eubacteria	Cyanobacteriota	Bacteria	12226.0	6.0	12611.0	15113	601	2695570.0	13360.0	2809555.0	4684.429456143722	4535.589875239745	449.10179640718565	4488.611185757175
GCA_027926615.1	238056	57.5	viral	Virus	Peploviricota	Virus	486.0	120.0	366.0	1115	41	203817.0	9540.0	188086.0	4683.771885606749	2384.4919707384565	12578.61635220126	1945.9183564964962
GCF_020616235.1	3365532	72.5	bacteria	Eubacteria	Actinomycetota	Bacteria	11041.0	59.0	10982.0	15759	621	3032480.0	14185.0	3036201.0	4682.469220319403	3640.914367118662	4159.323228762777	3617.020085297383
GCF_023520835.1	3337866	72.5	bacteria	Eubacteria	Actinomycetota	Bacteria	10871.0	59.0	10832.0	15627	618	3015308.0	14185.0	3013753.0	4681.73377840812	3605.270174721786	4159.323228762777	3594.189703004858
GCA_027927185.1	235865	57.5	viral	Virus	Peploviricota	Virus	512.0	125.0	359.0	1104	42	202803.0	9553.0	186941.0	4680.643588493418	2524.617485934626	13084.894797445828	1920.3919953354268
GCA_023169945.1	6720545	73.0	bacteria	Eubacteria	Myxococcota	Bacteria	21341.0	89.0	21252.0	31442	1273	6092405.0	13074.0	6079416.0	4678.489616541516	3502.8859703187823	6807.4040079547185	3495.730510956974
GCF_009739655.1	3365549	72.5	bacteria	Eubacteria	Actinomycetota	Bacteria	10911.0	59.0	10929.0	15742	619	3037777.0	14185.0	3037540.0	4677.394386473054	3591.7712195463987	4159.323228762777	3597.9773105868567
GCA_027928785.1	235190	57.5	viral	Virus	Peploviricota	Virus	572.0	125.0	419.0	1100	43	203559.0	9525.0	187688.0	4677.06960329946	2809.996119061304	13123.359580052493	2232.4282852393335
GCF_020616195.1	3365527	72.5	bacteria	Eubacteria	Actinomycetota	Bacteria	10853.0	59.0	10814.0	15735	620	3035313.0	14185.0	3036807.0	4675.345049972858	3575.578531769211	4159.323228762777	3560.9770393706285
GCF_021216655.1	3377556	72.5	bacteria	Eubacteria	Actinomycetota	Bacteria	10901.0	59.0	10890.0	15775	621	3046815.0	14183.0	3045350.0	4670.536920779404	3577.8345583830983	4159.909751110485	3575.943651797002
GCA_027927425.1	235790	57.0	viral	Virus	Peploviricota	Virus	484.0	125.0	331.0	1101	42	202561.0	9536.0	186545.0	4669.409220068705	2389.4036858032887	13108.221476510067	1774.3707952504756
GCA_003867995.1	49943	64.0	viral	Virus	Uroviricota	Virus	103.0	0.0	103.0	233	9	46765.0	226.0	46539.0	4665.3184630478745	2202.501871057415	0.0	2213.1975332516813
GCA_004149405.1	40733	63.0	viral	Virus	Uroviricota	Virus	136.0	0.0	136.0	190	7	36992.0	155.0	36838.0	4664.522622934721	3676.470588235294	0.0	3691.8399478799065
GCF_019203205.1	4991984	61.5	bacteria	Eubacteria	Thermodesulfobacteriota	Bacteria	9610.0	0.0	9610.0	23280	971	4367300.0	24741.0	4345323.0	4663.476485501556	2200.4442103817005	0.0	2211.573224821262
GCF_020616175.1	3365527	72.5	bacteria	Eubacteria	Actinomycetota	Bacteria	10997.0	59.0	10938.0	15691	618	3034332.0	14185.0	3036062.0	4662.27131738952	3624.1914200555507	4159.323228762777	3602.693225632415
GCA_027929615.1	234537	57.0	viral	Virus	Peploviricota	Virus	460.0	125.0	307.0	1093	42	201703.0	9545.0	185843.0	4660.245504973629	2280.5808540279522	13095.861707700367	1651.9320071242932
GCA_030011535.1	2785679	71.0	bacteria	Eubacteria	Actinomycetota	Bacteria	8113.0	0.0	9069.0	12977	520	1828520.0	16504.0	2112588.0	4658.469263687596	4436.921663421784	0.0	4292.8389255264165
GCA_013426495.1	47881	65.0	viral	Virus	Uroviricota	Virus	119.0	0.0	119.0	223	8	44731.0	76.0	44655.0	4657.379753973392	2660.3474100735507	0.0	2664.8751539581235
GCF_008386315.1	3420275	72.0	bacteria	Eubacteria	Actinomycetota	Bacteria	11614.0	5.0	12831.0	15925	639	2761497.0	13968.0	3071582.0	4656.05835788058	4205.689884870416	357.9610538373425	4177.326211704587
GCF_028475105.1	7090248	70.5	bacteria	Eubacteria	Actinomycetota	Bacteria	18258.0	18.0	19067.0	33012	1285	6119332.0	21170.0	6286214.0	4655.972541440017	2983.6590006883107	850.2598016060463	3033.1452285906907
GCA_027928055.1	235483	57.0	viral	Virus	Peploviricota	Virus	486.0	125.0	333.0	1096	42	204305.0	9547.0	188360.0	4654.263789742784	2378.796407332175	13093.118257044096	1767.8912720322785
GCF_018388425.1	3863826	72.0	bacteria	Eubacteria	Actinomycetota	Bacteria	13781.0	92.0	13689.0	17971	700	3550673.0	18649.0	3547658.0	4651.089360649263	3881.2360360979455	4933.24038822457	3858.6019283707733
GCA_029236735.1	35920	55.0	viral	Virus	Preplasmiviricota	Virus	125.0	0.0	125.0	167	7	35127.0	315.0	32483.0	4649.220489977728	3558.516241068124	0.0	3848.1667333682235
GCA_029236655.1	35922	55.0	viral	Virus	Preplasmiviricota	Virus	125.0	0.0	125.0	167	7	35127.0	315.0	32483.0	4648.961639106954	3558.516241068124	0.0	3848.1667333682235
GCA_006445175.1	35923	55.0	viral	Virus	Preplasmiviricota	Virus	125.0	0.0	125.0	167	7	34234.0	321.0	32906.0	4648.8322244801375	3651.3407723316	0.0	3798.6993253509995
GCA_029236645.1	35930	55.0	viral	Virus	Preplasmiviricota	Virus	125.0	0.0	125.0	167	7	35135.0	315.0	32495.0	4647.92652379627	3557.7059911768893	0.0	3846.745653177412
GCA_029236685.1	35932	55.0	viral	Virus	Preplasmiviricota	Virus	125.0	0.0	125.0	167	7	35135.0	315.0	32495.0	4647.667816987644	3557.7059911768893	0.0	3846.745653177412
GCA_029236675.1	35938	55.0	viral	Virus	Preplasmiviricota	Virus	125.0	0.0	125.0	167	7	35141.0	315.0	32492.0	4646.891869330514	3557.0985458581144	0.0	3847.1008248184166
GCA_029236715.1	35941	55.0	viral	Virus	Preplasmiviricota	Virus	125.0	0.0	125.0	167	7	35141.0	315.0	32492.0	4646.503992654629	3557.0985458581144	0.0	3847.1008248184166
GCF_000283655.1	6846400	67.5	bacteria	Eubacteria	Pseudomonadota	Bacteria	15303.0	0.0	15325.0	31811	1336	6008799.0	38452.0	6006378.0	4646.3835008179485	2546.7651688798373	0.0	2551.4544705644566
GCF_000009905.1	3566135	68.5	bacteria	Eubacteria	Bacillota	Bacteria	12780.0	125.0	12796.0	16567	655	3071335.0	36415.0	3064831.0	4645.645776169438	4161.056999643477	3432.6513799258546	4175.107860759696
GCA_006448415.1	34250	55.0	viral	Virus	Preplasmiviricota	Virus	75.0	0.0	109.0	159	6	26888.0	164.0	32339.0	4642.335766423358	2789.3484082118416	0.0	3370.5433068431303
GCA_006445135.1	36002	55.0	viral	Virus	Preplasmiviricota	Virus	125.0	0.0	125.0	167	7	34290.0	321.0	33108.0	4638.631187156269	3645.3776611256926	0.0	3775.522532318473
GCA_006445155.1	36006	55.0	viral	Virus	Preplasmiviricota	Virus	125.0	0.0	125.0	167	7	34287.0	321.0	33108.0	4638.115869577293	3645.696619710094	0.0	3775.522532318473
GCF_011995665.1	3399199	72.5	bacteria	Eubacteria	Actinomycetota	Bacteria	11015.0	46.0	10969.0	15743	621	3058122.0	14185.0	3059134.0	4631.385217517421	3601.8837704970565	3242.86217835742	3585.6552867576247
GCF_028622935.1	3365512	72.5	bacteria	Eubacteria	Actinomycetota	Bacteria	10874.0	59.0	10815.0	15577	613	3026896.0	14185.0	3030101.0	4628.419093439572	3592.4590735856136	4159.323228762777	3569.187957761144
GCA_028623025.1	3365549	72.5	bacteria	Eubacteria	Actinomycetota	Bacteria	10933.0	59.0	10874.0	15577	613	3036938.0	14185.0	3036476.0	4628.368209763103	3600.007639273505	4159.323228762777	3581.1249619624855
GCA_027927925.1	235516	57.5	viral	Virus	Peploviricota	Virus	507.0	125.0	354.0	1090	41	202813.0	9545.0	186944.0	4628.135668065015	2499.839753861932	13095.861707700367	1893.6152002738788
GCF_000013225.1	3046682	58.0	bacteria	Eubacteria	Cyanobacteriota	Bacteria	12386.0	25.0	12386.0	14090	567	2589173.0	13056.0	2592406.0	4624.703201712551	4783.766863009927	1914.828431372549	4777.80100802112
GCA_027927505.1	235743	57.5	viral	Virus	Peploviricota	Virus	501.0	150.0	323.0	1090	42	202902.0	9516.0	187178.0	4623.679176051887	2469.172309785019	15762.925598991173	1725.6301488422785
GCF_000190555.1	2886836	65.5	bacteria	Eubacteria	Deinococcota	Bacteria	10109.0	0.0	10137.0	13331	528	2529421.0	17948.0	2548283.0	4617.858444331441	3996.5668032328344	0.0	3977.972619210661
GCA_027929395.1	234791	57.0	viral	Virus	Peploviricota	Virus	510.0	125.0	357.0	1084	41	202656.0	9549.0	186908.0	4616.872026610901	2516.5798199905257	13090.375955597445	1910.0306032914589
GCA_027929355.1	234806	57.0	viral	Virus	Peploviricota	Virus	512.0	125.0	359.0	1083	42	203147.0	9550.0	187280.0	4612.318254218376	2520.3424121448998	13089.005235602093	1916.9158479282357
GCA_019063845.1	4991523	61.5	bacteria	Eubacteria	Thermodesulfobacteriota	Bacteria	8737.0	0.0	9492.0	23016	962	4223749.0	24735.0	4339322.0	4611.017519101885	2068.5414781986337	0.0	2187.4384984566714
GCA_007311735.1	50574	64.0	viral	Virus	Uroviricota	Virus	103.0	0.0	103.0	233	9	46972.0	226.0	46746.0	4607.110372918892	2192.7957080814103	0.0	2203.3970821032813
GCA_004520915.1	50577	64.0	viral	Virus	Uroviricota	Virus	103.0	0.0	103.0	233	9	46648.0	232.0	46416.0	4606.837099867529	2208.026067569885	0.0	2219.062392278525
GCA_014488835.1	50577	63.5	viral	Virus	Uroviricota	Virus	103.0	0.0	103.0	233	9	46848.0	226.0	46622.0	4606.837099867529	2198.5997267759562	0.0	2209.2574321135944
GCA_027927435.1	235775	57.0	viral	Virus	Peploviricota	Virus	507.0	125.0	354.0	1086	43	202627.0	9564.0	186761.0	4606.086311101686	2502.134463817754	13069.845253032205	1895.4706817804574
GCA_022983255.1	3399018	72.5	bacteria	Eubacteria	Actinomycetota	Bacteria	10928.0	59.0	10938.0	15632	616	3059869.0	14188.0	3058593.0	4598.975351116116	3571.394723107427	4158.443755286157	3576.154133616339
GCF_000909355.1	50679	64.0	viral	Virus	Uroviricota	Virus	118.0	0.0	118.0	233	8	46539.0	225.0	46314.0	4597.565066398311	2535.50785362814	0.0	2547.8257114479425
GCF_021952865.1	3243492	72.5	bacteria	Eubacteria	Actinomycetota	Bacteria	10426.0	59.0	10439.0	14911	592	2950353.0	13812.0	2949796.0	4597.205727654022	3533.8144283073925	4271.647842455836	3538.8887909536793
GCF_023558335.1	4519927	65.0	bacteria	Eubacteria	Pseudomonadota	Bacteria	16864.0	0.0	16975.0	20770	826	4043767.0	13410.0	4073439.0	4595.206957988481	4170.368866455461	0.0	4167.240506117804
GCA_027928075.1	235472	57.5	viral	Virus	Peploviricota	Virus	509.0	125.0	356.0	1082	43	204148.0	9528.0	188416.0	4595.026160222872	2493.289182357897	13119.227539882451	1889.4361413043478
GCA_027928555.1	235285	57.0	viral	Virus	Peploviricota	Virus	480.0	120.0	332.0	1081	42	204164.0	9537.0	188441.0	4594.428034086321	2351.0511157696756	12582.573136206354	1761.8246559931226
GCA_002629825.1	50072	65.0	viral	Virus	Uroviricota	Virus	105.0	0.0	105.0	230	9	46232.0	76.0	46156.0	4593.385524844225	2271.1541789236894	0.0	2274.8938382875467
GCF_012530535.1	2620736	72.0	bacteria	Eubacteria	Actinomycetota	Bacteria	8376.0	91.0	8310.0	12037	473	2387093.0	13892.0	2390001.0	4592.984566167672	3508.87041267349	6550.532680679528	3476.98599289289
GCF_014400405.1	3511914	70.0	bacteria	Eubacteria	Actinomycetota	Bacteria	8917.0	27.0	11416.0	16129	644	2369439.0	18762.0	3068247.0	4592.652325768798	3763.3380728518437	1439.0789894467541	3720.691326350193
GCA_006445555.1	35928	55.0	viral	Virus	Preplasmiviricota	Virus	123.0	0.0	123.0	165	7	34237.0	321.0	33051.0	4592.51837007348	3592.6044922160236	0.0	3721.5212852863756
GCA_023558355.1	4526465	65.0	bacteria	Eubacteria	Pseudomonadota	Bacteria	16869.0	0.0	16980.0	20786	827	4031750.0	13410.0	4070437.0	4592.104434696833	4184.039188937806	0.0	4171.542269294428
GCF_004135345.1	3848642	72.5	bacteria	Eubacteria	Actinomycetota	Bacteria	12650.0	0.0	13808.0	17673	705	3147248.0	18861.0	3416197.0	4592.009337319501	4019.3845543789366	0.0	4041.9214699854842
GCA_017086465.1	4054875	72.5	bacteria	Eubacteria	Actinomycetota	Bacteria	13323.0	0.0	13376.0	18619	734	3700432.0	13905.0	3715954.0	4591.756835907395	3600.3904408998733	0.0	3599.613988763047
GCA_015045195.1	41200	66.0	viral	Virus	Uroviricota	Virus	109.0	0.0	109.0	189	7	38560.0	72.0	38488.0	4587.378640776698	2826.763485477178	0.0	2832.051548534608
GCA_027927745.1	235661	57.0	viral	Virus	Peploviricota	Virus	507.0	126.0	333.0	1080	41	200074.0	9971.0	184198.0	4582.854184612643	2534.062396913142	12636.646274195165	1807.8372186451536
GCF_005696855.1	3437242	66.0	bacteria	Eubacteria	Actinomycetota	Bacteria	12135.0	45.0	12245.0	15752	623	3040915.0	14032.0	3065865.0	4582.743955764535	3990.5752051602885	3206.9555302166477	3993.97886077828
GCA_027928465.1	235327	57.0	viral	Virus	Peploviricota	Virus	510.0	125.0	357.0	1078	42	202350.0	9533.0	186623.0	4580.859824839478	2520.3854707190508	13112.34658554495	1912.9474930742726
GCA_002599905.1	50866	64.0	viral	Virus	Uroviricota	Virus	148.0	0.0	148.0	233	8	47164.0	226.0	46938.0	4580.662918255809	3137.9865999491135	0.0	3153.0955728833783
GCA_027928845.1	235164	57.5	viral	Virus	Peploviricota	Virus	455.0	121.0	306.0	1077	42	201273.0	9530.0	185423.0	4579.782619788743	2260.6112096505744	12696.747114375656	1650.2807095128435
GCF_023520815.1	3344656	72.5	bacteria	Eubacteria	Actinomycetota	Bacteria	10611.0	59.0	10596.0	15299	602	3012727.0	14265.0	3013815.0	4574.162484871389	3522.0582548634507	4135.997195934105	3515.8096963483163
GCF_018128365.1	3448470	66.0	bacteria	Eubacteria	Actinomycetota	Bacteria	12162.0	45.0	12267.0	15772	624	3049748.0	14025.0	3077722.0	4573.622505052966	3987.8704732325427	3208.5561497326203	3985.740102582364
GCF_000277715.1	3449360	66.0	bacteria	Eubacteria	Actinomycetota	Bacteria	12131.0	45.0	12241.0	15773	624	3053063.0	14032.0	3078013.0	4572.73233295452	3973.3867267069168	3206.9555302166477	3976.9162768318392
GCA_006965305.1	45751	67.5	viral	Virus	Uroviricota	Virus	97.0	0.0	97.0	209	8	42132.0	77.0	42055.0	4568.2061594282095	2302.2880470900977	0.0	2306.503388419926
GCF_024752625.1	41379	66.5	viral	Virus	Uroviricota	Virus	109.0	0.0	109.0	189	7	38906.0	73.0	38833.0	4567.534256506924	2801.6244281087747	0.0	2806.8910462750755
GCA_027927365.1	235810	57.0	viral	Virus	Peploviricota	Virus	424.0	125.0	299.0	1076	41	203365.0	9542.0	187498.0	4562.995632076671	2084.921200796597	13099.979040033537	1594.683676625884
GCA_009689165.1	50877	64.0	viral	Virus	Uroviricota	Virus	118.0	0.0	118.0	232	8	47061.0	226.0	46835.0	4560.017296617332	2507.384033488451	0.0	2519.4832924095226
GCA_002599945.1	50877	64.0	viral	Virus	Uroviricota	Virus	118.0	0.0	118.0	232	8	46991.0	228.0	46763.0	4560.017296617332	2511.119150475623	0.0	2523.3624874366487
GCA_002599845.1	50877	64.0	viral	Virus	Uroviricota	Virus	118.0	0.0	118.0	232	8	46805.0	228.0	46577.0	4560.017296617332	2521.098173272086	0.0	2533.439251132533
GCA_006083675.1	50877	64.0	viral	Virus	Uroviricota	Virus	118.0	0.0	118.0	232	8	47086.0	226.0	46860.0	4560.017296617332	2506.0527545342566	0.0	2518.1391378574476
GCA_002608985.1	50877	63.5	viral	Virus	Uroviricota	Virus	118.0	0.0	118.0	232	8	46991.0	228.0	46763.0	4560.017296617332	2511.119150475623	0.0	2523.3624874366487
GCA_002958785.1	50878	64.0	viral	Virus	Uroviricota	Virus	118.0	0.0	118.0	232	8	47487.0	228.0	47259.0	4559.927670112818	2484.8906016383435	0.0	2496.8789013732835
GCA_001505795.1	50882	64.0	viral	Virus	Uroviricota	Virus	148.0	0.0	148.0	232	8	47149.0	226.0	46923.0	4559.569199323926	3138.9849201467687	0.0	3154.1035313172647
GCA_018128345.1	3404402	66.0	bacteria	Eubacteria	Actinomycetota	Bacteria	12640.0	40.0	12623.0	15517	612	3033496.0	14028.0	3036319.0	4557.9223605202915	4166.809516149025	2851.43997718848	4157.336564438717
GCA_002612485.1	46962	58.5	viral	Virus	Uroviricota	Virus	30.0	0.0	30.0	214	7	40420.0	225.0	40195.0	4556.875771900686	742.2068283028203	0.0	746.3614877472322
GCF_019623905.1	4392453	66.5	bacteria	Eubacteria	Pseudomonadota	Bacteria	15275.0	16.0	15285.0	20010	803	4013335.0	13460.0	4012898.0	4555.541060997124	3806.0615423332465	1188.707280832095	3808.9679827396562
GCF_015034585.1	3760927	67.0	bacteria	Eubacteria	Actinomycetota	Bacteria	12220.0	0.0	12387.0	17125	676	3121104.0	19072.0	3127743.0	4553.398670061929	3915.2812594517836	0.0	3960.3637511138218
GCA_027930155.1	228419	57.0	viral	Virus	Peploviricota	Virus	516.0	137.0	333.0	1040	41	196375.0	10104.0	179206.0	4553.036306086621	2627.6257161043923	13558.986539984166	1858.196712163655
GCA_027938645.1	144861	35.0	viral	Virus	Peploviricota	Virus	124.0	0.0	124.0	659	31	125810.0	2985.0	125759.0	4549.18853245525	985.6132262936173	0.0	986.0129294921238
GCF_002717025.1	9239482	71.0	bacteria	Eubacteria	Actinomycetota	Bacteria	30205.0	17.0	30419.0	42011	1672	8106913.0	37214.0	8136900.0	4546.899923610436	3725.8325086256627	456.8173268124899	3738.4016025759192
GCA_027927865.1	235605	57.5	viral	Virus	Peploviricota	Virus	499.0	120.0	351.0	1071	40	201753.0	9540.0	185885.0	4545.743935824791	2473.321338468325	12578.61635220126	1888.2642494015117
GCA_027928765.1	235195	57.5	viral	Virus	Peploviricota	Virus	504.0	145.0	331.0	1069	41	203500.0	9544.0	187628.0	4545.164650609069	2476.6584766584765	15192.79128248114	1764.1290212548233
GCA_900119315.1	9240166	71.0	bacteria	Eubacteria	Actinomycetota	Bacteria	31438.0	17.0	31421.0	41975	1670	8207827.0	36464.0	8171521.0	4542.667307059202	3830.2464221041696	466.21325142606406	3845.1837791275334
GCA_027926645.1	237532	57.5	viral	Virus	Peploviricota	Virus	486.0	125.0	333.0	1079	41	202371.0	9551.0	186530.0	4542.545846454372	2401.52986346858	13087.634802638468	1785.235618935292
GCA_027926955.1	236028	57.0	viral	Virus	Peploviricota	Virus	424.0	101.0	323.0	1072	41	203347.0	9515.0	187507.0	4541.834019692579	2085.105755186946	10614.818707304257	1722.6023561787026
GCF_011995885.1	3396632	72.5	bacteria	Eubacteria	Actinomycetota	Bacteria	10785.0	59.0	10770.0	15426	604	3055420.0	14265.0	3056654.0	4541.557637094627	3529.7929580875953	4135.997195934105	3523.4606206656035
GCF_024220175.1	5138448	72.5	bacteria	Eubacteria	Actinomycetota	Bacteria	17069.0	7.0	17062.0	23324	919	4679387.0	9285.0	4696973.0	4539.113755748817	3647.7000085694986	753.9041464728056	3632.552284205168
GCA_002755635.1	50891	64.0	viral	Virus	Uroviricota	Virus	147.0	0.0	147.0	231	8	46588.0	226.0	46362.0	4539.113006228999	3155.3189662574055	0.0	3170.7001423579654
GCA_007051565.1	50891	64.0	viral	Virus	Uroviricota	Virus	147.0	0.0	147.0	231	8	47846.0	226.0	47620.0	4539.113006228999	3072.357145842913	0.0	3086.938261234775
GCA_002757855.1	50897	64.0	viral	Virus	Uroviricota	Virus	147.0	0.0	147.0	231	8	46481.0	228.0	46253.0	4538.577912254161	3162.5825606161657	0.0	3178.1722266663783
GCA_002626165.1	50898	64.0	viral	Virus	Uroviricota	Virus	147.0	0.0	147.0	231	8	47251.0	226.0	47025.0	4538.488742190262	3111.045268883198	0.0	3125.9968102073362
GCA_002613065.1	50899	64.0	viral	Virus	Uroviricota	Virus	147.0	0.0	147.0	231	8	47279.0	231.0	47048.0	4538.399575630169	3109.2028173184713	0.0	3124.4686277843903
GCF_000237145.1	9239851	71.0	bacteria	Eubacteria	Actinomycetota	Bacteria	29880.0	17.0	30116.0	41932	1668	8099071.0	37217.0	8134288.0	4538.168418516705	3689.312021094765	456.78050353333157	3702.352314056252
GCF_015711475.1	2526250	65.5	bacteria	Eubacteria	Actinomycetota	Bacteria	9162.0	125.0	9180.0	11462	453	2172588.0	19363.0	2187891.0	4537.159821870361	4217.0904009411815	6455.6112172700505	4195.821455456419
GCA_020494325.1	50916	64.0	viral	Virus	Uroviricota	Virus	147.0	0.0	147.0	231	8	47505.0	226.0	47279.0	4536.884279990573	3094.4111146195137	0.0	3109.2028173184713
GCA_014518105.1	50957	63.5	viral	Virus	Uroviricota	Virus	147.0	0.0	147.0	231	8	46842.0	226.0	46616.0	4533.233903094766	3138.20929934674	0.0	3153.423717178651
GCA_002599925.1	50963	64.0	viral	Virus	Uroviricota	Virus	147.0	0.0	147.0	231	8	46584.0	226.0	46358.0	4532.700194258579	3155.589902112313	0.0	3170.9737262176973
GCA_000730165.2	7382386	67.0	bacteria	Eubacteria	Pseudomonadota	Bacteria	25341.0	33.0	25605.0	33452	1339	6506064.0	27849.0	6528273.0	4531.32632186938	3894.9816663346687	1184.9617580523538	3922.170534228578
GCF_000730165.1	7382386	67.0	bacteria	Eubacteria	Pseudomonadota	Bacteria	25901.0	33.0	26010.0	33452	1339	6565197.0	27790.0	6570771.0	4531.32632186938	3945.1976840908196	1187.4775098956459	3958.4395803780108
GCF_026625045.1	2720089	72.0	bacteria	Eubacteria	Actinomycetota	Bacteria	8638.0	78.0	8577.0	12316	488	2493318.0	13866.0	2480485.0	4527.793024419422	3464.459808175291	5625.270445694505	3457.7915206098805
GCA_011067535.1	46617	58.5	viral	Virus	Uroviricota	Virus	121.0	0.0	121.0	211	7	42361.0	225.0	42136.0	4526.245790162387	2856.400934822124	0.0	2871.653692804253
GCF_029885055.1	204633	55.5	viral	Virus	Peploviricota	Virus	628.0	25.0	628.0	926	37	168013.0	13746.0	165247.0	4525.174336495091	3737.8060031069026	1818.710897715699	3800.37156499059
GCA_009860135.1	55691	70.0	viral	Virus	Uroviricota	Virus	211.0	0.0	211.0	252	10	53191.0	74.0	53117.0	4524.968127704656	3966.8364948957533	0.0	3972.36289700096
GCA_027928435.1	235332	57.0	viral	Virus	Peploviricota	Virus	500.0	118.0	354.0	1064	41	203036.0	9539.0	186644.0	4521.272075195893	2462.617466853169	12370.269420274662	1896.658880006858
GCF_000841385.2	50913	64.0	viral	Virus	Uroviricota	Virus	147.0	0.0	147.0	230	8	46433.0	221.0	46212.0	4517.5102626048365	3165.851872590614	0.0	3180.9919501428203
GCF_000955435.1	44716	64.0	viral	Virus	Uroviricota	Virus	105.0	0.0	105.0	202	8	41306.0	221.0	41085.0	4517.398693979784	2542.0035830145744	0.0	2555.677254472435
GCA_027927825.1	235631	57.0	viral	Virus	Peploviricota	Virus	496.0	125.0	343.0	1064	40	203838.0	14082.0	187973.0	4515.534882931363	2433.304879364986	8876.580031245561	1824.7301474147885
GCF_022919895.1	3655912	71.5	bacteria	Eubacteria	Actinomycetota	Bacteria	8429.0	99.0	8473.0	16507	642	3284370.0	18862.0	3318936.0	4515.152443494264	2566.3978175418724	5248.648075495706	2552.9266005731956
GCA_027927115.1	235902	57.0	viral	Virus	Peploviricota	Virus	500.0	120.0	352.0	1065	41	202130.0	9530.0	185993.0	4514.586565607752	2473.655568198684	12591.815320041973	1892.5443430666746
GCF_020492985.1	41003	66.0	viral	Virus	Uroviricota	Virus	105.0	0.0	105.0	185	7	38118.0	218.0	37900.0	4511.864985488866	2754.6041240358886	0.0	2770.448548812665
GCA_022919155.1	3562128	71.5	bacteria	Eubacteria	Actinomycetota	Bacteria	8071.0	112.0	8092.0	16071	626	3194413.0	18790.0	3229718.0	4511.6290037865	2526.598783563678	5960.617349654071	2505.481902754358
GCF_010119915.1	4492978	74.0	bacteria	Eubacteria	Actinomycetota	Bacteria	13625.0	104.0	13521.0	20262	807	4040134.0	13761.0	4037146.0	4509.7038089213875	3372.412895215852	7557.590291403241	3349.148135836554
GCA_027930085.1	229768	57.5	viral	Virus	Peploviricota	Virus	457.0	120.0	337.0	1036	42	198230.0	9531.0	182367.0	4508.895929807458	2305.402814911971	12590.494176896442	1847.9220473002242
GCF_000063485.1	3395237	72.0	bacteria	Eubacteria	Actinomycetota	Bacteria	10836.0	46.0	10833.0	15308	602	3062246.0	14185.0	3059455.0	4508.669056092403	3538.579199711584	3242.86217835742	3540.8267158693293
GCF_003342755.1	4025044	70.5	bacteria	Eubacteria	Actinomycetota	Bacteria	12626.0	0.0	12957.0	18143	720	3564965.0	14060.0	3607115.0	4507.528364907315	3541.6897501097487	0.0	3592.0673446785036
GCF_000218545.1	3526441	73.5	bacteria	Eubacteria	Actinomycetota	Bacteria	11485.0	25.0	11478.0	15887	632	3223807.0	13769.0	3220035.0	4505.108691737647	3562.5581804369804	1815.6728883724309	3564.5575281014026
GCA_000895555.1	12875	43.5	viral	Virus	Negarnaviricota	Virus	29.0	58.0	29.0	58	2	12603.0	12849.0	11763.0	4504.854368932039	2301.0394350551455	4513.969958751654	2465.357476834141
GCA_027928885.1	235153	57.5	viral	Virus	Peploviricota	Virus	475.0	125.0	322.0	1058	40	204206.0	9533.0	188477.0	4499.198394236943	2326.0824853334375	13112.34658554495	1708.431267475607
GCA_027927135.1	235893	57.0	viral	Virus	Peploviricota	Virus	474.0	120.0	354.0	1060	41	202375.0	9530.0	186415.0	4493.562759386671	2342.186534898085	12591.815320041973	1898.9888152777405
GCF_013364215.1	7278285	71.5	bacteria	Eubacteria	Actinomycetota	Bacteria	22882.0	14.0	23026.0	32702	1296	6481134.0	19250.0	6519107.0	4493.09143568849	3530.554992382506	727.2727272727273	3532.0788568127505
GCF_023983615.1	4799068	51.5	bacteria	Eubacteria	Cyanobacteriota	Bacteria	14511.0	0.0	14558.0	21561	864	4146263.0	13282.0	4151495.0	4492.747341775528	3499.777992857665	0.0	3506.688554364151
GCA_023981035.1	50089	64.0	viral	Virus	Uroviricota	Virus	104.0	0.0	104.0	225	9	46379.0	220.0	46159.0	4492.00423246621	2242.3941870242998	0.0	2253.081739205789
GCF_009913435.1	3005093	68.0	bacteria	Eubacteria	Pseudomonadota	Bacteria	6426.0	49.0	6916.0	13495	562	2500922.0	13317.0	2697772.0	4490.7096053266905	2569.452385960058	3679.507396560787	2563.596923683692
GCA_000184685.1	4024382	70.5	bacteria	Eubacteria	Actinomycetota	Bacteria	13050.0	0.0	13050.0	18052	716	3618708.0	13762.0	3604964.0	4485.657673650265	3606.2594716125204	0.0	3620.0084106249046
GCA_027928615.1	235266	57.5	viral	Virus	Peploviricota	Virus	500.0	141.0	331.0	1054	41	203070.0	9517.0	187232.0	4480.035364226024	2462.2051509331754	14815.593149101607	1767.8601948384892
GCF_000389965.1	9228054	71.0	bacteria	Eubacteria	Actinomycetota	Bacteria	31967.0	14.0	32367.0	41298	1636	8246037.0	24445.0	8298728.0	4475.266399611446	3876.6500805174655	572.7142564941706	3900.236277174044
GCA_027927075.1	235910	57.0	viral	Virus	Peploviricota	Virus	474.0	120.0	354.0	1055	41	202380.0	9535.0	186415.0	4472.04442372091	2342.1286688407945	12585.212375458836	1898.9888152777405
GCA_027926835.1	236239	57.0	viral	Virus	Peploviricota	Virus	443.0	120.0	323.0	1056	40	202589.0	9541.0	186724.0	4470.0493991254625	2186.6932558036224	12577.297977151242	1729.8258392065295
GCA_027929595.1	234598	57.0	viral	Virus	Peploviricota	Virus	536.0	124.0	384.0	1047	40	203354.0	9544.0	187487.0	4462.953648368699	2635.7976730233977	12992.455993294216	2048.142004512313
GCA_003307655.1	46606	58.5	viral	Virus	Uroviricota	Virus	55.0	0.0	55.0	208	7	41819.0	224.0	41595.0	4462.9446852336605	1315.1916592936225	0.0	1322.2743118163241
GCF_002804065.1	3352175	58.5	bacteria	Eubacteria	Bacillota	Bacteria	12278.0	0.0	12308.0	14954	584	2894489.0	28770.0	2891600.0	4460.984286321567	4241.854088925541	0.0	4256.467007884908
GCF_900637725.1	3402349	66.0	bacteria	Eubacteria	Actinomycetota	Bacteria	11811.0	40.0	11925.0	15164	599	3014019.0	14032.0	3036310.0	4456.920792076298	3918.6879711109987	2850.6271379703535	3927.4645869492906
GCF_014764405.1	6839926	70.5	bacteria	Eubacteria	Actinomycetota	Bacteria	20421.0	14.0	21008.0	30485	1218	5890905.0	19016.0	6028998.0	4456.9195631648645	3466.530185090406	736.222128733698	3484.4927797289033
GCA_027929325.1	234832	57.0	viral	Virus	Peploviricota	Virus	536.0	124.0	384.0	1046	40	203926.0	9543.0	188183.0	4454.248143353546	2628.404421211616	12993.817457822488	2040.5668949905146
GCA_027928525.1	235306	57.0	viral	Virus	Peploviricota	Virus	510.0	125.0	357.0	1048	40	203722.0	9545.0	187724.0	4453.77508435824	2503.411511766034	13095.861707700367	1901.72806886706
GCF_000011125.1	1669696	56.0	archaea	Archaeabacteria	Thermoproteota	Archaea	6328.0	87.0	6268.0	7433	290	1487581.0	10409.0	1480082.0	4451.708574494998	4253.886006879626	8358.151599577288	4234.90049875615
GCF_004135385.1	3859980	73.0	bacteria	Eubacteria	Actinomycetota	Bacteria	13377.0	0.0	13662.0	17169	693	3402132.0	18993.0	3485252.0	4447.950507515583	3931.9462031455573	0.0	3919.946104327607
GCA_027928095.1	235462	57.5	viral	Virus	Peploviricota	Virus	503.0	124.0	351.0	1047	41	203542.0	9547.0	187667.0	4446.5773670486105	2471.234438101227	12988.373310987745	1870.334155711979
GCF_000847325.1	34450	55.0	viral	Virus	Preplasmiviricota	Virus	80.0	0.0	80.0	153	6	32732.0	322.0	32381.0	4441.219158200291	2444.091409018697	0.0	2470.5846020814674
GCA_000017505.1	5277990	73.5	bacteria	Eubacteria	Myxococcota	Bacteria	17492.0	64.0	17428.0	23438	945	4754703.0	13884.0	4740869.0	4440.7056474150195	3678.883833543336	4609.622587150677	3676.119293741295
GCA_027929775.1	233779	57.5	viral	Virus	Peploviricota	Virus	491.0	120.0	371.0	1038	40	200341.0	7060.0	187316.0	4440.090855038306	2450.821349598934	16997.1671388102	1980.610305579876
GCA_027927085.1	235908	57.0	viral	Virus	Peploviricota	Virus	474.0	120.0	354.0	1046	41	202381.0	9532.0	186418.0	4433.931871746613	2342.117095972448	12589.17331095258	1898.9582551041208
GCA_027927345.1	235815	57.0	viral	Virus	Peploviricota	Virus	476.0	120.0	328.0	1045	40	203683.0	9538.0	187819.0	4431.439899921548	2336.964793330813	12581.253931641853	1746.3621891288954
GCF_014725815.1	3693173	63.0	bacteria	Eubacteria	Pseudomonadota	Bacteria	14112.0	4.0	14171.0	16358	666	3188150.0	8860.0	3240577.0	4429.253652617952	4426.391480952903	451.4672686230248	4372.986662560402
GCA_027926795.1	236269	57.5	viral	Virus	Peploviricota	Virus	472.0	120.0	352.0	1046	40	202854.0	15695.0	184919.0	4427.157181009781	2326.7966123418814	7645.747053201656	1903.5361428517351
GCF_000014785.1	3275944	67.5	bacteria	Eubacteria	Pseudomonadota	Bacteria	11667.0	0.0	11712.0	14502	572	2959113.0	13865.0	2957493.0	4426.815598801445	3942.7355427116163	0.0	3960.1108100678516
GCF_011611525.1	3644828	63.0	bacteria	Eubacteria	Pseudomonadota	Bacteria	13890.0	4.0	13928.0	16132	657	3137539.0	8937.0	3189901.0	4425.997605373971	4427.036604166514	447.5774868524113	4366.2797058592105
GCA_027927055.1	235917	57.5	viral	Virus	Peploviricota	Virus	534.0	125.0	381.0	1044	40	203826.0	9552.0	188108.0	4425.285163849998	2619.881663772041	13086.264656616417	2025.4321985242518
GCF_000021985.1	3464554	65.0	bacteria	Eubacteria	Pseudomonadota	Bacteria	12366.0	0.0	12469.0	15328	615	3014349.0	9065.0	3041716.0	4424.234692257647	4102.378324474041	0.0	4099.330772498156
GCF_023221575.1	5241294	62.0	bacteria	Eubacteria	Thermodesulfobacteriota	Bacteria	9711.0	0.0	9733.0	23160	974	4589078.0	24495.0	4571692.0	4418.75613159651	2116.1113408837246	0.0	2128.971068042204
GCF_000661895.1	3267233	66.5	bacteria	Eubacteria	Actinomycetota	Bacteria	12691.0	0.0	12718.0	14433	569	2929871.0	9197.0	2933777.0	4417.499455961665	4331.590025635941	0.0	4335.0261454773145
GCF_000019805.1	1769823	59.5	archaea	Archaeabacteria	Thermoproteota	Archaea	6536.0	131.0	6556.0	7817	304	1603999.0	9564.0	1603490.0	4416.825863377298	4074.815507989718	13697.197825177751	4088.581780990215
GCF_025979885.1	4909707	61.5	bacteria	Eubacteria	Bacteroidota	Bacteria	17293.0	54.0	17259.0	21681	857	4137436.0	17835.0	4129610.0	4415.9457988022505	4179.641691134316	3027.754415475189	4179.329282910493
GCA_027927405.1	235797	57.0	viral	Virus	Peploviricota	Virus	475.0	141.0	334.0	1041	40	203598.0	9541.0	187211.0	4414.8144378427205	2333.0288116779143	14778.325123152708	1784.0832002393022
GCF_020715685.1	4661060	73.0	bacteria	Eubacteria	Actinomycetota	Bacteria	13946.0	23.0	13949.0	20568	814	4282953.0	9036.0	4281190.0	4412.7301515106	3256.1646135271626	2545.3740593182824	3258.20624639411
GCF_005280295.1	3239740	70.5	bacteria	Eubacteria	Actinomycetota	Bacteria	9013.0	0.0	9454.0	14296	563	2815498.0	13969.0	2882035.0	4412.699784550612	3201.20987477171	0.0	3280.3210231659227
GCA_027927045.1	235930	57.0	viral	Virus	Peploviricota	Virus	453.0	120.0	333.0	1041	40	203904.0	9541.0	188192.0	4412.325689823252	2221.6337099811676	12577.297977151242	1769.4694779799354
GCF_023370075.1	6358185	61.5	bacteria	Eubacteria	Deinococcota	Bacteria	19678.0	0.0	19822.0	28033	1126	5170693.0	19374.0	5272178.0	4408.96262062208	3805.679432138013	0.0	3759.736488411431
GCA_027927985.1	235508	57.0	viral	Virus	Peploviricota	Virus	506.0	125.0	353.0	1038	42	203952.0	9537.0	188225.0	4407.49358832821	2480.975915901781	13106.847016881618	1875.41506176119
GCF_018215515.1	41814	69.0	viral	Virus	Uroviricota	Virus	123.0	0.0	123.0	184	7	39057.0	218.0	38839.0	4400.4400440044	3149.243413472617	0.0	3166.9198486057826
GCA_027927125.1	235901	57.0	viral	Virus	Peploviricota	Virus	476.0	120.0	328.0	1038	40	202373.0	9551.0	186497.0	4400.150910763414	2352.092423396402	12564.129410532929	1758.7414274760451
GCA_027927565.1	235722	57.0	viral	Virus	Peploviricota	Virus	480.0	120.0	360.0	1037	42	201457.0	9530.0	185489.0	4399.249963940574	2382.6424497535454	12591.815320041973	1940.815897438662
GCA_002762195.1	3563314	63.0	bacteria	Eubacteria	Pseudomonadota	Bacteria	13333.0	4.0	13627.0	15671	639	3057898.0	27189.0	3114804.0	4397.8723177356815	4360.184675878659	147.11831990878665	4374.914119796944
GCF_002310495.1	4730447	62.0	bacteria	Eubacteria	Verrucomicrobiota	Bacteria	16623.0	0.0	16623.0	20794	818	4268529.0	9235.0	4264319.0	4395.779088107318	3894.3158169945664	0.0	3898.16052692118
GCF_024734405.1	6344421	72.5	bacteria	Eubacteria	Actinomycetota	Bacteria	18243.0	122.0	18255.0	27885	1094	5502720.0	23651.0	5530700.0	4395.2001293735075	3315.269539427774	5158.344256056826	3300.6671849856257
GCF_003149495.1	8998893	67.0	bacteria	Eubacteria	Planctomycetota	Bacteria	31585.0	0.0	31881.0	39525	1602	7466805.0	29408.0	7492754.0	4392.206908116365	4230.055559238523	0.0	4254.910811165028
GCA_027928015.1	235508	57.0	viral	Virus	Peploviricota	Virus	474.0	120.0	354.0	1034	40	201695.0	9529.0	185737.0	4390.50902729419	2350.083046183594	12593.13674047644	1905.920737386735
GCA_026724285.1	48971	63.0	viral	Virus	Uroviricota	Virus	109.0	0.0	109.0	215	8	44743.0	76.0	44667.0	4390.353474505319	2436.135261381669	0.0	2440.2802964156986
GCA_027927355.1	235810	57.0	viral	Virus	Peploviricota	Virus	500.0	125.0	347.0	1035	40	203462.0	9532.0	187610.0	4389.126839404605	2457.461344133057	13113.722198908938	1849.5815788070997
GCF_008065095.1	8999201	67.0	bacteria	Eubacteria	Planctomycetota	Bacteria	31602.0	0.0	31896.0	39447	1602	7466271.0	29409.0	7495569.0	4383.389147547654	4232.635006149657	0.0	4255.314039534556
GCF_004006015.1	3723718	72.0	bacteria	Eubacteria	Actinomycetota	Bacteria	13891.0	90.0	13960.0	16317	653	3381705.0	18823.0	3407209.0	4381.91076767897	4107.691238591185	4781.384476438399	4097.195094283914
GCA_027927635.1	235705	57.5	viral	Virus	Peploviricota	Virus	447.0	120.0	327.0	1031	40	202700.0	9528.0	186863.0	4374.111707430899	2205.2294030587072	12594.458438287154	1749.9451469793378
GCA_027929105.1	235056	57.0	viral	Virus	Peploviricota	Virus	525.0	120.0	377.0	1027	39	203189.0	9532.0	187166.0	4369.171601660881	2583.801288455576	12589.17331095258	2014.254725751472
GCA_027928545.1	235290	57.0	viral	Virus	Peploviricota	Virus	500.0	120.0	352.0	1028	40	203368.0	9532.0	187501.0	4369.07645883803	2458.5972227685775	12589.17331095258	1877.3233209422883
GCF_000316645.1	6718869	41.5	bacteria	Eubacteria	Cyanobacteriota	Bacteria	7203.0	0.0	7227.0	29351	1144	5511874.0	28589.0	5539421.0	4368.443557985726	1306.8150687044008	0.0	1304.6489876830087
GCA_027926925.1	236053	57.0	viral	Virus	Peploviricota	Virus	474.0	120.0	354.0	1031	40	201470.0	9528.0	185512.0	4367.663194282641	2352.7075991462752	12594.458438287154	1908.2323515459916
GCF_000092905.1	3384766	59.0	bacteria	Eubacteria	Bacillota	Bacteria	12356.0	78.0	12278.0	14783	584	2930487.0	28879.0	2922187.0	4367.5101912510345	4216.364037786211	2700.924547248866	4201.647601607974
GCF_003325455.1	3432872	68.0	bacteria	Eubacteria	Actinomycetota	Bacteria	12166.0	94.0	12181.0	14967	599	3028792.0	19039.0	3050406.0	4359.906224292662	4016.7829286395367	4937.234098429539	3993.238932784685
GCA_004135975.1	4688868	64.5	bacteria	Eubacteria	Thermodesulfobacteriota	Bacteria	15002.0	0.0	15153.0	20440	834	4022993.0	19362.0	4055348.0	4359.261126566156	3729.0644055309067	0.0	3736.5473937131906
GCA_030011665.1	200048	66.5	viral	Virus	Uroviricota	Virus	552.0	0.0	552.0	872	33	178964.0	1148.0	177816.0	4358.953851075742	3084.4192128025747	0.0	3104.332568497773
GCF_021183565.1	8468804	68.0	bacteria	Eubacteria	Actinomycetota	Bacteria	30484.0	73.0	30519.0	36913	1470	7534113.0	25313.0	7578011.0	4358.702834544288	4046.1299160232925	2883.893651483427	4027.310068565485
GCA_023701655.1	2647058259	42.5	vertebrate_mammalian	Animalia	Chordata	Eukaryota	4992830.0	186148.0	186148.0	11535602	459576	957313684.0	34903349.0	34903349.0	4357.895018282633	5215.458718962593	5333.241804389601	5333.241804389601
GCF_002865585.1	3840802	71.0	bacteria	Eubacteria	Actinomycetota	Bacteria	14431.0	60.0	14570.0	16726	666	3442734.0	18769.0	3539192.0	4354.819644438844	4191.726691635195	3196.760615909212	4116.758853433213
GCF_016695385.1	9045220	72.0	bacteria	Eubacteria	Actinomycetota	Bacteria	27858.0	6.0	28292.0	39374	1568	8045552.0	23607.0	8117377.0	4353.0173948229	3462.53432952767	254.16190113102047	3485.36232824963
GCA_027928505.1	235317	57.5	viral	Virus	Peploviricota	Virus	516.0	120.0	368.0	1024	40	203491.0	9535.0	187661.0	4351.57680915531	2535.7386813176013	12585.212375458836	1960.9828360714264
GCA_027928775.1	235191	57.0	viral	Virus	Peploviricota	Virus	507.0	120.0	359.0	1023	41	201759.0	9546.0	185915.0	4349.656236845798	2512.899052830357	12570.71024512885	1930.9899685340074
GCA_027926865.1	236168	57.0	viral	Virus	Peploviricota	Virus	459.0	125.0	306.0	1027	39	201842.0	9548.0	185969.0	4348.59930219166	2274.055944748863	13091.746962714704	1645.4355295775104
GCF_008939645.1	52202	61.0	viral	Virus	Uroviricota	Virus	212.0	15.0	197.0	227	8	48591.0	148.0	48443.0	4348.492394927397	4362.947871004918	101351.35135135136	4066.635014346758
GCA_902829265.1	3312578	58.5	bacteria	Eubacteria	Bacillota	Bacteria	12584.0	28.0	12635.0	14403	566	2971142.0	35329.0	2966657.0	4347.973089237446	4235.408472567115	792.5500297206261	4259.002641694001
GCF_018802225.1	3312578	58.5	bacteria	Eubacteria	Bacillota	Bacteria	11839.0	0.0	12169.0	14403	566	2854891.0	28869.0	2891863.0	4347.973089237446	4146.9183937320195	0.0	4208.014003429624
GCA_009672785.1	42108	67.0	viral	Virus	Uroviricota	Virus	154.0	0.0	154.0	183	7	39591.0	63.0	39528.0	4345.9675121117125	3889.7729281907505	0.0	3895.9724752074476
GCA_000845245.1	235646	57.0	viral	Virus	Peploviricota	Virus	506.0	125.0	333.0	1024	39	209686.0	23824.0	187802.0	4345.50130280166	2413.1320164436347	5246.809939556749	1773.1440559738448
GCA_027928085.1	235470	57.5	viral	Virus	Peploviricota	Virus	456.0	125.0	303.0	1023	39	203748.0	9543.0	188023.0	4344.502484392917	2238.058778491077	13098.606308288798	1611.5049754551305
GCA_027928455.1	235329	57.0	viral	Virus	Peploviricota	Virus	485.0	101.0	356.0	1022	40	202081.0	9549.0	186218.0	4342.856171572565	2400.027711660176	10577.023772122735	1911.7378556315716
GCF_003034765.1	42139	68.0	viral	Virus	Uroviricota	Virus	97.0	0.0	97.0	183	7	39675.0	218.0	39457.0	4342.770355252854	2444.8645242596094	0.0	2458.3724054033505
GCA_027927235.1	235848	57.0	viral	Virus	Peploviricota	Virus	504.0	125.0	379.0	1024	40	203369.0	9539.0	187646.0	4341.779451171941	2478.2538144948344	13104.098962155362	2019.76061306929
GCA_027928045.1	235485	57.0	viral	Virus	Peploviricota	Virus	510.0	125.0	357.0	1022	40	203514.0	9553.0	187645.0	4339.979191880587	2505.9701052507444	13084.894797445828	1902.5287111300595
GCA_027927465.1	235751	57.5	viral	Virus	Peploviricota	Virus	459.0	125.0	334.0	1023	39	202535.0	9572.0	186770.0	4339.324117395048	2266.274964820895	13058.921855411618	1788.295764844461
GCA_027929675.1	234316	57.0	viral	Virus	Peploviricota	Virus	486.0	125.0	333.0	1016	40	203674.0	9556.0	187931.0	4336.024855323581	2386.1661282245154	13080.78694014232	1771.9269306287945
GCA_027926945.1	236032	57.5	viral	Virus	Peploviricota	Virus	489.0	125.0	336.0	1023	39	202943.0	9557.0	187058.0	4334.158080260304	2409.5435664201277	13079.418227477243	1796.2343230441895
GCA_027928245.1	235404	57.5	viral	Virus	Peploviricota	Virus	472.0	120.0	352.0	1019	39	202492.0	9547.0	186863.0	4328.728483798066	2330.9562846927283	12569.393526762333	1883.7330022529875
GCA_027927595.1	235716	57.0	viral	Virus	Peploviricota	Virus	474.0	125.0	349.0	1020	40	203535.0	9533.0	187679.0	4327.241256427225	2328.837792025942	13112.34658554495	1859.5580752241858
GCA_027927905.1	235567	57.5	viral	Virus	Peploviricota	Virus	458.0	125.0	305.0	1019	39	203777.0	9565.0	187796.0	4325.733230885481	2247.554925236901	13068.478829064295	1624.102749792328
GCA_027927855.1	235612	57.0	viral	Virus	Peploviricota	Virus	437.0	120.0	289.0	1019	41	202838.0	9554.0	186953.0	4324.907050574674	2154.4286573521726	12560.18421603517	1545.8430728578842
GCA_027927685.1	235681	57.5	viral	Virus	Peploviricota	Virus	472.0	120.0	352.0	1019	39	201808.0	9541.0	186302.0	4323.640853526589	2338.8567351145643	12577.297977151242	1889.4053740700583
GCA_027927675.1	235688	57.5	viral	Virus	Peploviricota	Virus	475.0	124.0	351.0	1019	40	203879.0	9545.0	188129.0	4323.512440175147	2329.8132715973693	12991.094814038763	1865.7410606551887
GCF_021183625.1	6986884	71.5	bacteria	Eubacteria	Actinomycetota	Bacteria	26465.0	38.0	26553.0	30206	1211	6320292.0	18903.0	6350425.0	4323.243380024629	4187.306535837269	2010.2629212294344	4181.294952700016
GCA_027926855.1	236180	57.0	viral	Virus	Peploviricota	Virus	461.0	82.0	331.0	1021	40	202962.0	9415.0	187115.0	4322.97400287916	2271.361141494467	8709.506107275625	1768.965609384603
GCF_022437945.1	4745229	73.0	bacteria	Eubacteria	Actinomycetota	Bacteria	11010.0	130.0	12358.0	20513	806	3338342.0	13930.0	4062984.0	4322.868295713442	3298.0443585468474	9332.376166547021	3041.606858407515
GCA_027926985.1	235982	57.0	viral	Virus	Peploviricota	Virus	505.0	125.0	352.0	1020	39	202362.0	9559.0	185960.0	4322.363570102804	2495.5278164872852	13076.681661261639	1892.8801892880188
GCA_027927015.1	235943	57.0	viral	Virus	Peploviricota	Virus	505.0	125.0	352.0	1019	39	204227.0	9561.0	188333.0	4318.839719762824	2472.738668246608	13073.94623993306	1869.029856690012
GCA_027930175.1	227742	57.0	viral	Virus	Peploviricota	Virus	516.0	137.0	333.0	981	37	196374.0	10104.0	179206.0	4307.505861896356	2627.6390968254454	13558.986539984166	1858.196712163655
GCF_003344865.1	6371455	70.5	bacteria	Eubacteria	Actinomycetota	Bacteria	22438.0	25.0	22467.0	27441	1080	5812882.0	16051.0	5815012.0	4306.865543270729	3860.047391294026	1557.5353560525825	3863.6205737838545
GCA_027927005.1	235964	57.0	viral	Virus	Peploviricota	Virus	501.0	120.0	381.0	1016	39	203079.0	9508.0	187274.0	4305.7415537963425	2467.0202236568034	12620.950778291965	2034.4521930433482
GCA_027927605.1	235713	57.0	viral	Virus	Peploviricota	Virus	510.0	125.0	357.0	1014	40	201538.0	9516.0	185711.0	4301.84164640898	2530.5401462751443	13135.771332492644	1922.341702968591
GCF_019039255.1	4901775	72.0	bacteria	Eubacteria	Actinomycetota	Bacteria	15224.0	0.0	15554.0	21085	829	4214573.0	13864.0	4397672.0	4301.503026964722	3612.228332502486	0.0	3536.871326465457
GCA_027928585.1	235275	57.0	viral	Virus	Peploviricota	Virus	507.0	120.0	359.0	1012	39	204141.0	9535.0	188423.0	4301.349484645628	2483.577527297309	12585.212375458836	1905.2875710502435
GCF_003308095.1	46807	58.5	viral	Virus	Uroviricota	Virus	55.0	0.0	55.0	201	7	42038.0	224.0	41814.0	4294.229495588267	1308.340073267044	0.0	1315.3489261969676
GCA_027928995.1	235112	57.0	viral	Virus	Peploviricota	Virus	505.0	120.0	357.0	1009	39	202114.0	9527.0	186269.0	4291.571676477593	2498.5899047072444	12595.780413561457	1916.5830062973441
GCA_000920855.1	50101	63.5	viral	Virus	Uroviricota	Virus	114.0	0.0	114.0	215	7	46827.0	74.0	46753.0	4291.331510349095	2434.492920750849	0.0	2438.3462023827346
GCA_027926665.1	237117	57.0	viral	Virus	Peploviricota	Virus	500.0	120.0	380.0	1017	39	201154.0	9537.0	185299.0	4289.021875276762	2485.6577547550633	12582.573136206354	2050.7396154323555
GCF_029853695.1	3320675	69.5	bacteria	Eubacteria	Pseudomonadota	Bacteria	10558.0	36.0	10755.0	14242	574	3025217.0	8694.0	3048698.0	4288.887048566932	3489.9975770333167	4140.786749482402	3527.7354464102377
GCF_000849425.1	5833	54.0	viral	Virus	Artverviricota	Virus	25.0	0.0	0.0	25	1	5833.0	4188.0	3802.0	4285.959197668438	4285.959197668438	0.0	0.0
GCA_027926785.1	236293	57.5	viral	Virus	Peploviricota	Virus	501.0	120.0	381.0	1012	39	203619.0	9538.0	187667.0	4282.818365334564	2460.4776568002007	12581.253931641853	2030.1917758583022
GCA_027928925.1	235142	57.0	viral	Virus	Peploviricota	Virus	457.0	98.0	331.0	1007	38	203462.0	9556.0	187600.0	4282.51864830613	2246.1196685376135	10255.336961071578	1764.3923240938168
GCF_017795885.1	3038188	67.0	bacteria	Eubacteria	Pseudomonadota	Bacteria	10912.0	23.0	10917.0	13009	522	2738434.0	8684.0	2758357.0	4281.82851094139	3984.7591725781967	2648.5490557346843	3957.7908153295602
GCA_027927195.1	235861	57.0	viral	Virus	Peploviricota	Virus	483.0	124.0	331.0	1009	38	202083.0	9537.0	186254.0	4277.943364947999	2390.1070352280994	13001.992240746566	1777.1430412232758
GCF_003071405.1	3706095	66.0	bacteria	Eubacteria	Pseudomonadota	Bacteria	12264.0	0.0	12337.0	15854	637	3368997.0	13438.0	3374799.0	4277.818026791003	3640.2525736888456	0.0	3655.6251201923437
GCF_005696555.1	3097489	68.0	bacteria	Eubacteria	Actinomycetota	Bacteria	10456.0	95.0	10505.0	13247	526	2703550.0	19370.0	2711032.0	4276.689925291098	3867.5075363873425	4904.49148167269	3874.9081530575813
GCA_027927775.1	235634	57.0	viral	Virus	Peploviricota	Virus	433.0	120.0	313.0	1007	40	204009.0	9543.0	187784.0	4273.5768182859865	2122.4553818704076	12574.662055957246	1666.8086737954245
GCF_014522285.1	3468848	66.0	bacteria	Eubacteria	Actinomycetota	Bacteria	12530.0	92.0	12491.0	14820	573	3107569.0	24282.0	3092493.0	4272.311730003737	4032.090679241555	3788.814759904456	4039.136062717038
GCA_011801165.1	9306871	68.0	bacteria	Eubacteria	Actinomycetota	Bacteria	28726.0	96.0	32393.0	39730	1579	7774727.0	19398.0	8198343.0	4268.889082055613	3694.7921129577926	4948.963810702135	3951.1642779522645
GCA_027927105.1	235904	57.0	viral	Virus	Peploviricota	Virus	505.0	125.0	352.0	1007	40	203717.0	9553.0	187322.0	4268.685567010309	2478.929102627665	13084.894797445828	1879.1172419683753
GCF_009557055.1	4278786	72.5	bacteria	Eubacteria	Actinomycetota	Bacteria	13629.0	130.0	13524.0	18261	724	3912525.0	23580.0	3899895.0	4267.799324387805	3483.4282209059365	5513.14673452078	3467.7856711526847
GCA_027928915.1	235143	57.0	viral	Virus	Peploviricota	Virus	447.0	125.0	302.0	1003	40	202536.0	9566.0	188416.0	4265.489510638207	2207.0150491764425	13067.112690779846	1602.836277173913
GCA_027929365.1	234804	57.0	viral	Virus	Peploviricota	Virus	418.0	120.0	298.0	1001	39	203933.0	9537.0	188017.0	4263.130099998297	2049.6927912598744	12582.573136206354	1584.9630618507902
GCA_002619125.1	46597	58.5	viral	Virus	Uroviricota	Virus	83.0	0.0	83.0	198	7	41497.0	157.0	41340.0	4249.20059231281	2000.1445887654527	0.0	2007.74068698597
GCA_005222205.1	7196248	68.5	bacteria	Eubacteria	Pseudomonadota	Bacteria	18751.0	0.0	19328.0	30559	1267	6242100.0	47027.0	6327519.0	4246.518463510429	3003.9570016500857	0.0	3054.5937515161945
GCA_027930235.1	226424	57.0	viral	Virus	Peploviricota	Virus	506.0	125.0	333.0	961	37	194402.0	9542.0	178085.0	4244.249726177437	2602.853880104114	13099.979040033537	1869.8935901395403
GCF_023170065.1	3204077	67.5	bacteria	Eubacteria	Actinomycetota	Bacteria	10783.0	82.0	10799.0	13591	537	2785787.0	19352.0	2789566.0	4241.783203087815	3870.7194771172385	4237.28813559322	3871.2115074531307
GCA_027929045.1	235079	57.0	viral	Virus	Peploviricota	Virus	486.0	125.0	333.0	997	38	203648.0	9544.0	187229.0	4241.127450771868	2386.47077309868	13097.23386420788	1778.5706274134882
GCA_027928425.1	235339	57.0	viral	Virus	Peploviricota	Virus	477.0	121.0	328.0	998	39	203183.0	9550.0	187337.0	4240.691088174931	2347.6373515500804	12670.157068062828	1750.855410303357
GCA_000632475.2	7391279	68.5	bacteria	Eubacteria	Pseudomonadota	Bacteria	18641.0	0.0	18641.0	31344	1308	6387470.0	46341.0	6341129.0	4240.673366544545	2918.369871013093	0.0	2939.6973315004316
GCF_000632475.1	7391279	68.5	bacteria	Eubacteria	Pseudomonadota	Bacteria	19403.0	0.0	19599.0	31344	1308	6527568.0	46885.0	6543967.0	4240.673366544545	2972.4699918867177	0.0	2994.9723157222525
GCA_027928855.1	235160	57.0	viral	Virus	Peploviricota	Virus	483.0	120.0	335.0	997	39	203247.0	9542.0	187388.0	4239.666609967682	2376.4188401304814	12575.979878432194	1787.734540098619
GCA_903995115.1	20976081	49.5	protozoa	Protista	Euglenozoa	Eukaryota	22387.0	24.0	22363.0	88915	3963	12925131.0	53736.0	12871656.0	4238.875698468174	1732.052077460569	446.62795891022773	1737.383286190992
GCA_020490415.1	49799	64.0	viral	Virus	Uroviricota	Virus	82.0	0.0	82.0	211	8	46241.0	226.0	46015.0	4237.032872146027	1773.3180510802101	0.0	1782.0275996957514
GCA_027927835.1	235621	57.0	viral	Virus	Peploviricota	Virus	503.0	140.0	335.0	998	39	203725.0	9540.0	187862.0	4235.615670929162	2469.0146030187752	14675.052410901468	1783.2238558090512
GCA_025887475.1	41584	69.5	viral	Virus	Uroviricota	Virus	99.0	0.0	99.0	176	7	38964.0	73.0	38891.0	4232.397075798383	2540.8068986757007	0.0	2545.5760972975754
GCA_027927255.1	235843	57.0	viral	Virus	Peploviricota	Virus	486.0	125.0	308.0	998	38	203074.0	9539.0	187337.0	4231.6286682242	2393.2162659917076	13104.098962155362	1644.0959340653476
GCA_002957915.1	41593	69.5	viral	Virus	Uroviricota	Virus	105.0	0.0	105.0	176	7	39141.0	73.0	39068.0	4231.481258865674	2682.6090288955315	0.0	2687.6215828811305
GCA_027930205.1	227037	57.5	viral	Virus	Peploviricota	Virus	505.0	125.0	332.0	960	37	195990.0	9542.0	180366.0	4228.385681628985	2576.6620745956425	13099.979040033537	1840.7016843529268
GCF_902829275.1	3310423	58.5	bacteria	Eubacteria	Bacillota	Bacteria	11624.0	0.0	11936.0	13985	550	2860789.0	28347.0	2892299.0	4224.535656017373	4063.214728524194	0.0	4126.820913052212
GCF_021172025.1	4011347	71.0	bacteria	Eubacteria	Actinomycetota	Bacteria	11277.0	71.0	11262.0	16934	669	3649078.0	13913.0	3648668.0	4221.52459011898	3090.369676943052	5103.140947315461	3086.605851779334
GCA_027927585.1	235717	57.0	viral	Virus	Peploviricota	Virus	507.0	120.0	359.0	995	38	202427.0	9541.0	186692.0	4221.163513874689	2504.6065989220806	12577.297977151242	1922.953313478885
GCA_027929545.1	234660	57.0	viral	Virus	Peploviricota	Virus	408.0	125.0	283.0	990	38	128104.0	6041.0	116443.0	4218.869854257223	3184.912258789733	20691.93842079126	2430.3736592152386
GCA_027929345.1	234810	57.0	viral	Virus	Peploviricota	Virus	504.0	125.0	331.0	990	39	201826.0	9311.0	185669.0	4216.174779609045	2497.200558897268	13424.981205026314	1782.7424071869832
GCF_030296575.1	3516604	72.0	bacteria	Eubacteria	Actinomycetota	Bacteria	9050.0	17.0	10645.0	14826	592	2598418.0	18784.0	3107527.0	4215.999299324008	3482.8884344243306	905.0255536626917	3425.553502833604
GCF_002871575.2	2685567	71.0	bacteria	Eubacteria	Actinomycetota	Bacteria	7413.0	13.0	7482.0	11303	447	2365979.0	14056.0	2379350.0	4208.79464187637	3133.1639038216317	924.8719408081957	3144.5562863807345
GCA_027929745.1	233965	57.0	viral	Virus	Peploviricota	Virus	383.0	120.0	263.0	984	38	135964.0	9544.0	117095.0	4205.757271386746	2816.922126445236	12573.344509639563	2246.0395405440026
GCF_030168875.1	9016985	69.5	bacteria	Eubacteria	Myxococcota	Bacteria	30275.0	0.0	30406.0	37914	1507	8159346.0	23872.0	8185647.0	4204.731404122332	3710.4689518007935	0.0	3714.5506030250267
GCA_002624645.1	53278	63.0	viral	Virus	Uroviricota	Virus	67.0	0.0	67.0	224	9	49761.0	76.0	49685.0	4204.362025601561	1346.4359639074778	0.0	1348.4955217872598
GCA_006445235.1	35928	54.5	viral	Virus	Preplasmiviricota	Virus	109.0	0.0	109.0	151	6	34228.0	321.0	33087.0	4202.850144733912	3184.527287600795	0.0	3294.3452111101037
GCA_027926655.1	237120	57.5	viral	Virus	Peploviricota	Virus	483.0	126.0	329.0	996	39	203352.0	9547.0	187037.0	4200.404858299595	2375.191785672135	13197.86320310045	1759.0102493089603
GCA_016127855.1	3152123	67.5	bacteria	Eubacteria	Actinomycetota	Bacteria	10182.0	82.0	10194.0	13238	523	2701113.0	19333.0	2735802.0	4199.709211854994	3769.557215858796	4241.452438835152	3726.1468483464814
GCA_015045305.1	42174	66.0	viral	Virus	Uroviricota	Virus	105.0	0.0	105.0	177	7	39732.0	72.0	39660.0	4196.898563095747	2642.706131078224	0.0	2647.50378214826
GCA_029027965.1	3221824	67.0	bacteria	Eubacteria	Pseudomonadota	Bacteria	11894.0	0.0	11963.0	13507	542	2897292.0	13264.0	2940965.0	4192.345702310244	4105.212729679991	0.0	4067.712468526487
GCF_024329785.2	5389159	50.0	bacteria	Eubacteria	Pseudomonadota	Bacteria	4618.0	18.0	4914.0	22590	649	4302696.0	41401.0	4644753.0	4191.74865688691	1073.2805664169628	434.7721069539383	1057.967990978207
GCA_000284015.1	4875340	72.5	bacteria	Eubacteria	Actinomycetota	Bacteria	16275.0	46.0	16290.0	20434	818	4394962.0	19445.0	4390328.0	4191.297427461469	3703.103690088788	2365.646695808691	3710.4289246725984
GCA_027926715.1	236379	57.5	viral	Virus	Peploviricota	Virus	507.0	120.0	359.0	990	40	203560.0	9553.0	187582.0	4188.189306156638	2490.6661426606406	12561.499005547994	1913.8296851510272
GCA_027928955.1	235133	57.0	viral	Virus	Peploviricota	Virus	435.0	120.0	287.0	984	39	139987.0	9533.0	123983.0	4184.8655867105	3107.4314043446893	12587.85272212315	2314.833485235879
GCA_027927285.1	235836	57.5	viral	Virus	Peploviricota	Virus	531.0	125.0	378.0	986	39	202305.0	9543.0	185921.0	4180.871453043641	2624.7497590272114	13098.606308288798	2033.1215946557948
GCF_025244745.1	3041811	64.5	bacteria	Eubacteria	Deinococcota	Bacteria	10560.0	0.0	10662.0	12708	516	2688568.0	18163.0	2695424.0	4177.774358761934	3927.741459393997	0.0	3955.59288631399
GCA_003366255.1	51486	63.0	viral	Virus	Uroviricota	Virus	109.0	0.0	109.0	215	8	47726.0	76.0	47650.0	4175.892475624441	2283.870427020911	0.0	2287.5131164742916
GCF_000860565.1	5270	40.5	viral	Virus	Cossaviricota	Virus	22.0	0.0	22.0	22	1	4505.0	2094.0	4483.0	4174.5730550284625	4883.4628190899	0.0	4907.428061565915
GCA_027926935.1	236051	57.0	viral	Virus	Peploviricota	Virus	474.0	120.0	354.0	985	39	202624.0	9538.0	186763.0	4172.827058559379	2339.3082754264055	12581.253931641853	1895.4503836412994
GCF_030252185.1	2858263	67.5	bacteria	Eubacteria	Actinomycetota	Bacteria	9399.0	0.0	9992.0	11921	475	2449258.0	23775.0	2588754.0	4170.7148712347325	3837.4887414882382	0.0	3859.7719211636177
GCA_027929845.1	232824	57.5	viral	Virus	Peploviricota	Virus	514.0	137.0	331.0	971	37	198338.0	9550.0	182230.0	4170.532247534618	2591.5356613457834	14345.549738219896	1816.3858859682819
GCA_027928675.1	235226	57.0	viral	Virus	Peploviricota	Virus	437.0	125.0	312.0	981	37	203013.0	9559.0	187139.0	4170.457347402073	2152.5715101988544	13076.681661261639	1667.2099348612528
GCF_030252345.1	9807870	71.5	bacteria	Eubacteria	Actinomycetota	Bacteria	27846.0	0.0	28113.0	40861	1656	8578153.0	34621.0	8593208.0	4166.144127114247	3246.15333860331	0.0	3271.5372419706355
GCA_012934045.1	50426	68.5	viral	Virus	Uroviricota	Virus	157.0	0.0	157.0	210	8	45488.0	74.0	45414.0	4164.5183040494985	3451.4597256419274	0.0	3457.08371867706
GCA_027928865.1	235156	57.5	viral	Virus	Peploviricota	Virus	516.0	162.0	326.0	979	39	201888.0	9532.0	186313.0	4163.1937947575225	2555.872563005231	16995.383969785984	1749.743710852168
GCA_027927155.1	235882	57.5	viral	Virus	Peploviricota	Virus	451.0	120.0	331.0	982	38	202882.0	14446.0	186218.0	4163.098498401743	2222.9670448832326	8306.797729475287	1777.48660172486
GCA_008939665.1	50448	68.5	viral	Virus	Uroviricota	Virus	181.0	0.0	181.0	210	8	45516.0	74.0	45442.0	4162.702188392008	3976.6236048861933	0.0	3983.0993354165753
GCF_007970665.1	5212251	73.5	bacteria	Eubacteria	Actinomycetota	Bacteria	16255.0	7.0	16465.0	21685	866	4674526.0	9210.0	4716013.0	4160.39058748322	3477.3579182145954	760.0434310532031	3491.2965676727354
GCF_009734425.1	3218058	62.5	bacteria	Eubacteria	Actinomycetota	Bacteria	8959.0	23.0	8966.0	13387	531	2794703.0	33547.0	2779263.0	4159.96231267429	3205.7073685468545	685.6052702179032	3226.035103550834
GCA_027928895.1	235150	57.0	viral	Virus	Peploviricota	Virus	484.0	125.0	331.0	978	39	202315.0	9549.0	186446.0	4159.047416542633	2392.3090230581024	13090.375955597445	1775.3129592482542
GCF_000898755.1	50255	67.5	viral	Virus	Uroviricota	Virus	101.0	0.0	101.0	209	8	42962.0	73.0	42891.0	4158.790170132324	2350.9147618825937	0.0	2354.8063696346553
GCF_021228015.1	7740048	70.0	bacteria	Eubacteria	Pseudomonadota	Bacteria	22681.0	17.0	22915.0	32185	1303	6536690.0	61199.0	6580646.0	4158.242946296974	3469.7989349349596	277.7823167045213	3482.1809287416463
GCA_027927215.1	235850	57.0	viral	Virus	Peploviricota	Virus	436.0	125.0	311.0	979	38	202688.0	9558.0	186662.0	4150.943396226416	2151.0893590148407	13078.049801213643	1666.1130813984637
GCF_005377625.1	3365583	59.0	bacteria	Eubacteria	Thermodesulfobacteriota	Bacteria	4810.0	52.0	4758.0	13969	588	2805278.0	14302.0	2808803.0	4150.54390279485	1714.625074591538	3635.855125157321	1693.9600249643709
GCA_027927025.1	235941	57.5	viral	Virus	Peploviricota	Virus	442.0	120.0	322.0	979	38	202126.0	9545.0	186272.0	4149.342420350851	2186.754796513066	12572.027239392353	1728.6548702971997
GCF_011046535.1	5120341	73.0	bacteria	Eubacteria	Actinomycetota	Bacteria	17261.0	34.0	17361.0	21238	843	4700318.0	9500.0	4753547.0	4147.7706269953505	3672.304724914357	3578.9473684210525	3652.220121101148
GCF_023499255.1	8421026	72.0	bacteria	Eubacteria	Actinomycetota	Bacteria	25155.0	13.0	25426.0	34894	1386	7476665.0	19101.0	7518223.0	4143.675604374099	3364.4679813793987	680.5926391288414	3381.916178863011
GCA_027926755.1	236364	57.0	viral	Virus	Peploviricota	Virus	460.0	125.0	335.0	979	38	202780.0	9565.0	186896.0	4141.916704743531	2268.4682907584574	13068.478829064295	1792.4407156921495
GCA_027927945.1	235513	57.0	viral	Virus	Peploviricota	Virus	475.0	121.0	326.0	975	38	203987.0	9418.0	188390.0	4139.898859086335	2328.5797624358415	12847.73837332767	1730.452784118053
GCF_003196735.1	7732	46.0	viral	Virus	Artverviricota	Virus	32.0	32.0	32.0	32	1	7283.0	829.0	7283.0	4138.644593895499	4393.793766305094	38600.72376357057	4393.793766305094
GCA_001305595.1	7609458	68.0	bacteria	Eubacteria	Pseudomonadota	Bacteria	15995.0	0.0	15995.0	31439	1292	6234330.0	45762.0	6188568.0	4131.568897548288	2565.6325539392365	0.0	2584.6043866690966
GCA_027929005.1	235111	57.5	viral	Virus	Peploviricota	Virus	466.0	120.0	346.0	971	38	202999.0	9549.0	187135.0	4129.964144595531	2295.5778107281317	12566.760917373547	1848.932588772811
GCF_019923935.1	2622444281	41.5	vertebrate_mammalian	Animalia	Chordata	Eukaryota	6078864.0	720320.0	214559.0	10828371	431730	1263583445.0	90297755.0	36571744.0	4129.113849416425	4810.813266075989	7977.163994830215	5866.7970551254
GCA_027927245.1	235844	57.0	viral	Virus	Peploviricota	Virus	455.0	125.0	302.0	973	39	203486.0	9548.0	187621.0	4125.608453045234	2236.02606567528	13091.746962714704	1609.6279201155521
GCF_011393335.1	3671901	72.0	bacteria	Eubacteria	Actinomycetota	Bacteria	10474.0	0.0	11097.0	15143	591	3105495.0	13819.0	3277633.0	4124.021862245197	3372.7312393032353	0.0	3385.6749672705882
GCA_027927495.1	235744	57.0	viral	Virus	Peploviricota	Virus	460.0	125.0	335.0	972	38	203082.0	9541.0	187223.0	4123.116601058775	2265.0948877793207	13101.352059532544	1789.3100740827783
GCA_027926895.1	236112	57.5	viral	Virus	Peploviricota	Virus	409.0	120.0	289.0	973	38	203673.0	9554.0	187811.0	4120.925662397506	2008.1208603987766	12560.18421603517	1538.7810085671233
GCA_006437855.1	35698	55.0	viral	Virus	Preplasmiviricota	Virus	105.0	0.0	105.0	147	6	34027.0	321.0	32083.0	4117.877752255028	3085.7848179386956	0.0	3272.761275441823
GCA_009686365.1	48850	64.0	viral	Virus	Uroviricota	Virus	118.0	0.0	118.0	201	7	45508.0	226.0	45282.0	4114.636642784033	2592.9506899885732	0.0	2605.8919659025664
GCA_020493905.1	62728	64.5	viral	Virus	Uroviricota	Virus	192.0	0.0	192.0	258	9	57820.0	302.0	57518.0	4112.995791353144	3320.6502940159116	0.0	3338.0854688966933
GCA_006437835.1	35758	55.0	viral	Virus	Preplasmiviricota	Virus	105.0	0.0	105.0	147	6	34037.0	321.0	32387.0	4110.968174953857	3084.8782207597615	0.0	3242.041559885139
GCA_006437815.1	35776	55.0	viral	Virus	Preplasmiviricota	Virus	105.0	0.0	105.0	147	6	34040.0	321.0	32387.0	4108.899821109124	3084.6063454759105	0.0	3242.041559885139
GCA_006437875.1	35779	55.0	viral	Virus	Preplasmiviricota	Virus	105.0	0.0	105.0	147	6	34033.0	321.0	32390.0	4108.555297800386	3085.240795698293	0.0	3241.7412781722755
GCA_027928335.1	235366	57.0	viral	Virus	Peploviricota	Virus	485.0	126.0	331.0	967	40	202165.0	9561.0	185759.0	4108.494854821852	2399.0304948927856	13178.537809852525	1781.8786707508116
GCA_027927335.1	235826	57.0	viral	Virus	Peploviricota	Virus	500.0	120.0	352.0	968	38	202865.0	9553.0	187115.0	4104.721277552094	2464.693268922683	12561.499005547994	1881.196055901451
GCA_027929695.1	234169	57.0	viral	Virus	Peploviricota	Virus	506.0	125.0	333.0	961	37	200927.0	9542.0	185303.0	4103.873698055678	2518.327551797419	13099.979040033537	1797.056712519495
GCA_027929685.1	234297	57.0	viral	Virus	Peploviricota	Virus	506.0	125.0	333.0	961	37	200693.0	9542.0	185069.0	4101.631689692997	2521.2638208607177	13099.979040033537	1799.3288989512018
GCA_027929655.1	234372	57.0	viral	Virus	Peploviricota	Virus	506.0	125.0	333.0	961	37	200612.0	9542.0	184988.0	4100.319150751796	2522.2818176380274	13099.979040033537	1800.1167643306594
GCA_027928325.1	235385	57.0	viral	Virus	Peploviricota	Virus	533.0	125.0	380.0	965	38	204112.0	9550.0	188384.0	4099.666503812902	2611.311436858195	13089.005235602093	2017.156446407338
GCF_000021865.1	3871920	66.5	bacteria	Eubacteria	Pseudomonadota	Bacteria	12492.0	0.0	12546.0	15871	639	3492724.0	22732.0	3501730.0	4098.999979338416	3576.578051973188	0.0	3582.800501466418
GCF_002958325.1	51509	64.0	viral	Virus	Uroviricota	Virus	179.0	0.0	179.0	211	7	47255.0	145.0	47179.0	4096.371507891825	3787.9589461432656	0.0	3794.0609169333816
GCA_027929585.1	234634	57.0	viral	Virus	Peploviricota	Virus	506.0	125.0	333.0	961	37	201662.0	9542.0	186038.0	4095.740600254013	2509.1489720423283	13099.979040033537	1789.9568905277417
GCA_027927845.1	235616	57.0	viral	Virus	Peploviricota	Virus	487.0	125.0	334.0	965	37	203856.0	9540.0	188006.0	4095.6471546923804	2388.941213405541	13102.72536687631	1776.5390466261715
GCA_027929565.1	234653	57.0	viral	Virus	Peploviricota	Virus	506.0	125.0	333.0	961	37	201680.0	9542.0	185363.0	4095.408965578961	2508.925029750099	13099.979040033537	1796.475024681301
GCA_027929555.1	234655	57.0	viral	Virus	Peploviricota	Virus	506.0	125.0	333.0	961	37	201683.0	9542.0	185366.0	4095.3740597899045	2508.887709921015	13099.979040033537	1796.44595017425
GCA_027929535.1	234685	57.0	viral	Virus	Peploviricota	Virus	507.0	125.0	354.0	961	38	203235.0	9541.0	187493.0	4094.850544346678	2494.6490515905234	13101.352059532544	1888.070487964884
GCA_027929505.1	234703	57.0	viral	Virus	Peploviricota	Virus	506.0	125.0	333.0	961	37	201731.0	9542.0	185414.0	4094.5364993204175	2508.2907436140204	13099.979040033537	1795.9808860172373
GCF_004208635.1	3478815	69.0	bacteria	Eubacteria	Actinomycetota	Bacteria	7158.0	89.0	7095.0	14244	548	3112119.0	13869.0	3121572.0	4094.497695335912	2300.040583281038	6417.189415242628	2272.8932730047554
GCA_027929475.1	234739	57.0	viral	Virus	Peploviricota	Virus	506.0	125.0	333.0	961	37	201767.0	9542.0	185450.0	4093.908553755447	2507.843205281339	13099.979040033537	1795.6322458883797
GCA_027929435.1	234760	57.0	viral	Virus	Peploviricota	Virus	506.0	125.0	333.0	961	37	201788.0	9542.0	185471.0	4093.5423411143297	2507.5822149979185	13099.979040033537	1795.428934981749
GCA_027929425.1	234769	57.0	viral	Virus	Peploviricota	Virus	506.0	125.0	333.0	961	37	201527.0	9542.0	185903.0	4093.385412895229	2510.829814367306	13099.979040033537	1791.2567306606134
GCA_004148105.1	50574	64.0	viral	Virus	Uroviricota	Virus	103.0	0.0	103.0	207	8	46630.0	226.0	46404.0	4093.0122197176415	2208.8784044606477	0.0	2219.6362382553225
GCA_027929385.1	234796	57.0	viral	Virus	Peploviricota	Virus	506.0	125.0	333.0	961	37	201824.0	9542.0	185507.0	4092.9147004207903	2507.1349294434754	13099.979040033537	1795.080509091301
GCA_027929375.1	234798	57.0	viral	Virus	Peploviricota	Virus	506.0	125.0	333.0	961	37	201827.0	9542.0	185510.0	4092.879837136603	2507.0976628498665	13099.979040033537	1795.051479704598
GCA_027929335.1	234820	57.0	viral	Virus	Peploviricota	Virus	506.0	125.0	333.0	961	37	201848.0	9542.0	185531.0	4092.496380206115	2506.8368277119416	13099.979040033537	1794.8483002840494
GCF_015910445.1	7377472	70.0	bacteria	Eubacteria	Actinomycetota	Bacteria	17670.0	95.0	17950.0	30191	1188	6237506.0	33983.0	6286007.0	4092.323223998682	2832.8630064644426	2795.515404761204	2855.5488404642247
GCA_027929305.1	234853	57.0	viral	Virus	Peploviricota	Virus	506.0	125.0	333.0	961	37	201881.0	9542.0	185564.0	4091.9213295125032	2506.4270535612563	13099.979040033537	1794.529111250027
GCA_027929285.1	234862	57.0	viral	Virus	Peploviricota	Virus	506.0	125.0	333.0	961	37	201890.0	9542.0	185573.0	4091.7645255511748	2506.315320223884	13099.979040033537	1794.4420793973263
GCA_027928305.1	235397	57.0	viral	Virus	Peploviricota	Virus	505.0	125.0	352.0	963	39	203934.0	9542.0	188141.0	4090.961227203405	2476.291349161984	13099.979040033537	1870.9372226149537
GCA_027929255.1	234917	57.0	viral	Virus	Peploviricota	Virus	505.0	125.0	352.0	961	37	204218.0	9555.0	187805.0	4090.8065401822773	2472.8476432048105	13082.155939298797	1874.284497217859
GCA_006445255.1	35936	55.0	viral	Virus	Preplasmiviricota	Virus	105.0	0.0	105.0	147	6	34242.0	321.0	32639.0	4090.6055209260912	3066.4096723322236	0.0	3217.010325071234
GCA_027927735.1	235666	57.0	viral	Virus	Peploviricota	Virus	291.0	120.0	171.0	964	39	141283.0	9531.0	124410.0	4090.534909575416	2059.6957878867242	12590.494176896442	1374.4875813841331
GCF_016925615.1	5699854	70.0	bacteria	Eubacteria	Actinomycetota	Bacteria	19104.0	17.0	19182.0	23313	928	5107834.0	14105.0	5151748.0	4090.104764086939	3740.1372088442968	1205.246366536689	3723.3964083646947
GCA_027929185.1	234985	57.0	viral	Virus	Peploviricota	Virus	506.0	125.0	333.0	961	37	201944.0	9542.0	186320.0	4089.6227418771405	2505.645129342788	13099.979040033537	1787.2477458136539
GCA_027927935.1	235514	57.0	viral	Virus	Peploviricota	Virus	475.0	141.0	334.0	963	37	202180.0	9542.0	185792.0	4088.928895946738	2349.3916312197052	14776.776357157827	1797.709266276266
GCA_027929065.1	235071	57.0	viral	Virus	Peploviricota	Virus	506.0	125.0	333.0	961	37	201839.0	9542.0	186215.0	4088.1265660162253	2506.948607553545	13099.979040033537	1788.2555111027577
GCA_027929035.1	235092	57.0	viral	Virus	Peploviricota	Virus	506.0	125.0	333.0	961	37	201800.0	9542.0	186176.0	4087.7613870314603	2507.4331020812688	13099.979040033537	1788.630113441045
GCA_027928975.1	235126	57.0	viral	Virus	Peploviricota	Virus	506.0	125.0	333.0	961	37	201695.0	9542.0	186071.0	4087.1702831673233	2508.7384417065373	13099.979040033537	1789.6394387088799
GCA_027928965.1	235132	57.0	viral	Virus	Peploviricota	Virus	506.0	125.0	333.0	961	37	201890.0	9542.0	186266.0	4087.065988466053	2506.315320223884	13099.979040033537	1787.7658831992956
GCA_002625845.1	46985	58.5	viral	Virus	Uroviricota	Virus	32.0	0.0	32.0	192	7	42893.0	224.0	42669.0	4086.4105565606046	746.0424777935793	0.0	749.9589866179193
GCA_027928795.1	235188	57.0	viral	Virus	Peploviricota	Virus	506.0	125.0	333.0	961	37	201629.0	9542.0	186005.0	4086.092827865367	2509.5596367586013	13099.979040033537	1790.274454987769
GCA_027928745.1	235202	57.0	viral	Virus	Peploviricota	Virus	506.0	125.0	333.0	961	37	202037.0	9542.0	186413.0	4085.849610122363	2504.491751510862	13099.979040033537	1786.3561017740178
GCA_027928665.1	235230	57.0	viral	Virus	Peploviricota	Virus	506.0	125.0	333.0	961	37	202082.0	9542.0	186458.0	4085.363261488756	2503.934046575153	13099.979040033537	1785.924980424546
GCA_027928635.1	235246	57.0	viral	Virus	Peploviricota	Virus	506.0	125.0	333.0	961	37	202103.0	9542.0	186479.0	4085.085399964293	2503.6738692646823	13099.979040033537	1785.72386166807
GCA_027927485.1	235745	57.0	viral	Virus	Peploviricota	Virus	480.0	124.0	328.0	963	37	203705.0	9540.0	187859.0	4084.922267704511	2356.3486414177364	12997.9035639413	1745.9903438216961
GCA_027928485.1	235322	57.0	viral	Virus	Peploviricota	Virus	506.0	125.0	333.0	961	37	202196.0	9542.0	186572.0	4083.766073720264	2502.5223050901104	13099.979040033537	1784.8337371095342
GCA_027928475.1	235324	57.0	viral	Virus	Peploviricota	Virus	506.0	125.0	333.0	961	37	202220.0	9542.0	186596.0	4083.7313661165035	2502.225299179112	13099.979040033537	1784.6041715792408
GCA_027928415.1	235345	57.0	viral	Virus	Peploviricota	Virus	506.0	125.0	333.0	961	37	202133.0	9542.0	186509.0	4083.3669718923284	2503.3022811713076	13099.979040033537	1785.436627723059
GCA_027928285.1	235402	57.0	viral	Virus	Peploviricota	Virus	506.0	125.0	333.0	961	37	202379.0	9542.0	186755.0	4082.378229581737	2500.2594142672906	13099.979040033537	1783.0847902331932
GCA_027928225.1	235422	57.0	viral	Virus	Peploviricota	Virus	506.0	125.0	333.0	961	37	202424.0	9542.0	186800.0	4082.031415925444	2499.703592459392	13099.979040033537	1782.6552462526765
GCA_027928215.1	235424	57.0	viral	Virus	Peploviricota	Virus	506.0	125.0	333.0	961	37	202370.0	9542.0	186746.0	4081.9967378007336	2500.370608291743	13099.979040033537	1783.1707238709262
GCA_027928195.1	235425	57.0	viral	Virus	Peploviricota	Virus	506.0	125.0	333.0	961	37	202370.0	9542.0	186746.0	4081.9793989593286	2500.370608291743	13099.979040033537	1783.1707238709262
GCA_027928185.1	235430	57.0	viral	Virus	Peploviricota	Virus	506.0	125.0	333.0	961	37	202385.0	9542.0	186761.0	4081.89270696173	2500.185290411839	13099.979040033537	1783.0275057426338
GCA_027927885.1	235585	57.0	viral	Virus	Peploviricota	Virus	506.0	125.0	333.0	961	37	202544.0	9542.0	186920.0	4079.207080247045	2498.222608420886	13099.979040033537	1781.5108067622511
GCF_022760135.1	6984680	67.0	bacteria	Eubacteria	Pseudomonadota	Bacteria	9695.0	0.0	9894.0	28477	1220	6016492.0	28876.0	6048819.0	4077.065806880201	1611.4041205406738	0.0	1635.691198562893
GCA_027928655.1	235233	57.0	viral	Virus	Peploviricota	Virus	511.0	124.0	359.0	959	37	204129.0	9547.0	188272.0	4076.808951125055	2503.31897966482	12988.373310987745	1906.815670944166
GCF_008274945.1	7100241	68.0	bacteria	Eubacteria	Pseudomonadota	Bacteria	17277.0	17.0	17295.0	28943	1214	6267257.0	12923.0	6314420.0	4076.3405073151744	2756.7083973100193	1315.4840207382188	2738.9688997564303
GCF_020991065.1	4471533	72.5	bacteria	Eubacteria	Actinomycetota	Bacteria	13316.0	0.0	13451.0	18225	732	4073812.0	13820.0	4097915.0	4075.7834058252506	3268.68299273506	0.0	3282.400928276941
GCA_005311585.1	4546419	69.0	bacteria	Eubacteria	Pseudomonadota	Bacteria	12138.0	16.0	12364.0	18494	756	4006112.0	22839.0	4030060.0	4067.81689061215	3029.870358092834	700.5560663776873	3067.944397850156
GCF_002073975.1	4162560	67.0	bacteria	Eubacteria	Pseudomonadota	Bacteria	11437.0	0.0	11515.0	16923	686	3566464.0	18066.0	3602857.0	4065.526983394834	3206.817733194559	0.0	3196.0746707404705
GCF_000612685.1	3952818	68.5	bacteria	Eubacteria	Pseudomonadota	Bacteria	11278.0	10.0	11464.0	16046	640	3535081.0	13662.0	3581835.0	4059.382445637518	3190.308793490163	731.9572536963841	3200.5941088855293
GCF_011300875.1	3351553	72.0	bacteria	Eubacteria	Actinomycetota	Bacteria	9163.0	13.0	9175.0	13603	540	3022061.0	18983.0	3015616.0	4058.715467128224	3032.0367457837547	684.8232629194542	3042.496126827819
GCA_027928515.1	235314	57.0	viral	Virus	Peploviricota	Virus	528.0	141.0	359.0	954	37	204160.0	9557.0	188219.0	4054.1574236976976	2586.206896551724	14753.583760594329	1907.3526052098885
GCA_027927275.1	235836	57.0	viral	Virus	Peploviricota	Virus	501.0	120.0	381.0	956	37	202438.0	9509.0	186626.0	4053.6644108617847	2474.8318003536883	12619.62351456515	2041.516187455124
GCF_001864935.2	3577139	72.0	bacteria	Eubacteria	Actinomycetota	Bacteria	7470.0	106.0	7394.0	14496	571	3144394.0	23471.0	3137833.0	4052.4005357354017	2375.6564857966273	4516.211495036428	2356.4032885115303
GCA_027929195.1	234962	57.0	viral	Virus	Peploviricota	Virus	515.0	125.0	362.0	951	37	203400.0	9547.0	187672.0	4047.4629940160535	2531.9567354965584	13093.118257044096	1928.89722494565
GCA_011764565.1	10148719	72.0	bacteria	Eubacteria	Actinomycetota	Bacteria	30215.0	5.0	30210.0	41073	1667	8791158.0	15363.0	8776757.0	4047.1117586367304	3436.976107129459	325.45726746078236	3442.0458490533574
GCA_027928645.1	235233	57.0	viral	Virus	Peploviricota	Virus	483.0	125.0	330.0	952	37	204200.0	9550.0	188441.0	4047.051221554799	2365.328109696376	13089.005235602093	1751.2112544509953
GCA_027929085.1	235061	57.0	viral	Virus	Peploviricota	Virus	495.0	120.0	347.0	951	40	202761.0	9552.0	186893.0	4045.7583350704713	2441.297882728927	12562.81407035176	1856.6773501415248
GCF_009646095.1	3649865	69.5	bacteria	Eubacteria	Actinomycetota	Bacteria	10871.0	69.0	11622.0	14759	586	3027652.0	18976.0	3254528.0	4043.7112057569257	3590.571175286988	3636.1720067453625	3571.024738456698
GCA_027927305.1	235833	57.0	viral	Virus	Peploviricota	Virus	501.0	120.0	381.0	953	37	202444.0	9509.0	186632.0	4040.995110947153	2474.7584517199816	12619.62351456515	2041.4505551030904
GCA_013177315.1	5525100	56.0	bacteria	Eubacteria	Cyanobacteriota	Bacteria	13683.0	13.0	13950.0	22296	877	4311089.0	13567.0	4390790.0	4035.402074170603	3173.9080311262423	958.2074150512273	3177.1048034636137
GCF_022811645.1	6124749	61.5	bacteria	Eubacteria	Bacteroidota	Bacteria	19748.0	0.0	19748.0	24703	991	5373299.0	17959.0	5369002.0	4033.3081404642057	3675.2095872572886	0.0	3678.1509859746748
GCF_004322855.1	4637169	71.5	bacteria	Eubacteria	Actinomycetota	Bacteria	14005.0	23.0	14182.0	18687	733	4093882.0	9170.0	4112540.0	4029.8294066918847	3420.958395967446	2508.1788440567066	3448.477096879301
GCA_020493915.1	49890	64.0	viral	Virus	Uroviricota	Virus	104.0	0.0	104.0	201	8	46046.0	221.0	45825.0	4028.8634996993387	2258.610954263128	0.0	2269.503546099291
GCA_027929075.1	235062	57.0	viral	Virus	Peploviricota	Virus	454.0	120.0	306.0	947	37	203900.0	9534.0	187685.0	4028.7243365580143	2226.581657675331	12586.532410320957	1630.391347204092
GCA_003014025.1	49894	64.0	viral	Virus	Uroviricota	Virus	104.0	0.0	104.0	201	8	45336.0	221.0	45115.0	4028.5405058724496	2293.9827068995937	0.0	2305.2199933503266
GCF_000907435.1	49894	64.0	viral	Virus	Uroviricota	Virus	104.0	0.0	104.0	201	8	45922.0	221.0	45701.0	4028.5405058724496	2264.709725186185	0.0	2275.661364083937
GCA_018982645.1	49899	64.0	viral	Virus	Uroviricota	Virus	104.0	0.0	104.0	201	8	46027.0	221.0	45806.0	4028.1368364095474	2259.543311534534	0.0	2270.444919879492
GCA_024662235.1	6263615	72.0	bacteria	Eubacteria	Actinomycetota	Bacteria	20571.0	54.0	20624.0	25195	994	5772921.0	13955.0	5811500.0	4022.437522101853	3563.360731941421	3869.5807954138304	3548.8256044050586
GCF_024703955.1	3762529	70.5	bacteria	Eubacteria	Actinomycetota	Bacteria	7947.0	0.0	11247.0	15130	596	2062160.0	13919.0	3232852.0	4021.231464262468	3853.7261900143535	0.0	3478.9715087483128
GCF_002222655.1	3787551	63.0	bacteria	Eubacteria	Pseudomonadota	Bacteria	11826.0	0.0	11870.0	15221	612	3481790.0	14313.0	3492641.0	4018.691761510274	3396.528796969375	0.0	3398.574316684709
GCF_014127485.1	4207844	73.0	bacteria	Eubacteria	Actinomycetota	Bacteria	13685.0	58.0	13649.0	16910	668	3899173.0	13993.0	3894541.0	4018.685103345086	3509.7185993029802	4144.9296076609735	3504.649199995584
GCA_024662375.1	6268928	72.0	bacteria	Eubacteria	Actinomycetota	Bacteria	20679.0	54.0	20697.0	25190	994	5782189.0	13955.0	5815865.0	4018.2308681803333	3576.327235239111	3869.5807954138304	3558.713966022251
GCF_900036045.1	2859299	60.0	archaea	Archaeabacteria	Euryarchaeota	Archaea	5328.0	0.0	5954.0	11489	471	2132149.0	8596.0	2349671.0	4018.1177274569745	2498.887272887589	0.0	2533.9717773254215
GCA_027927695.1	235681	57.0	viral	Virus	Peploviricota	Virus	511.0	126.0	357.0	946	37	204276.0	9534.0	188408.0	4013.900144687098	2501.517554680922	13215.859030837004	1894.823998980935
GCF_000010665.1	5315620	62.5	bacteria	Eubacteria	Thermodesulfobacteriota	Bacteria	15151.0	0.0	15151.0	21334	862	4579917.0	19135.0	4576811.0	4013.45468637713	3308.138553602609	0.0	3310.3835836786793
GCF_008274965.1	7441087	68.0	bacteria	Eubacteria	Pseudomonadota	Bacteria	17928.0	17.0	17933.0	29847	1252	6585244.0	20554.0	6616840.0	4011.107516952832	2722.4503754150946	827.0896175926827	2710.206080243742
GCA_009672945.1	52145	63.5	viral	Virus	Uroviricota	Virus	147.0	0.0	147.0	209	8	48307.0	76.0	48231.0	4008.054463515198	3043.037240979568	0.0	3047.8323070224546
GCF_003940805.1	4387422	64.0	bacteria	Eubacteria	Pseudomonadota	Bacteria	13273.0	0.0	13433.0	17578	704	3959391.0	13519.0	3982220.0	4006.452992212739	3352.28321729276	0.0	3373.244069890664
GCA_003347035.1	3865684	70.5	bacteria	Eubacteria	Actinomycetota	Bacteria	9586.0	102.0	9846.0	15472	615	3392409.0	13776.0	3463299.0	4002.396471103173	2825.7206014958692	7404.18118466899	2842.954073558188
GCA_027927035.1	235937	57.0	viral	Virus	Peploviricota	Virus	460.0	125.0	335.0	944	37	203304.0	9563.0	187424.0	4001.0680817336834	2262.621492936686	13071.211962773188	1787.3911558818509
GCA_030504155.1	41253	66.0	viral	Virus	Uroviricota	Virus	114.0	0.0	114.0	165	6	37967.0	72.0	37895.0	3999.709112064577	3002.6075275897488	0.0	3008.3124422747064
GCF_030408835.1	2880330	68.5	bacteria	Eubacteria	Actinomycetota	Bacteria	7465.0	31.0	7456.0	11510	452	2552575.0	23683.0	2553424.0	3996.0698947690025	2924.497811033956	1308.955791073766	2920.000751931524
GCF_019047805.1	2881812	68.5	bacteria	Eubacteria	Actinomycetota	Bacteria	7465.0	31.0	7456.0	11515	452	2551749.0	23683.0	2551522.0	3995.7498962458344	2925.444469655911	1308.955791073766	2922.1774297850457
GCA_003364655.1	50570	64.0	viral	Virus	Uroviricota	Virus	103.0	0.0	103.0	202	8	46969.0	226.0	46743.0	3994.4631204271313	2192.935766143627	0.0	2203.5384977429776
GCA_003364555.1	50571	64.0	viral	Virus	Uroviricota	Virus	103.0	0.0	103.0	202	8	46978.0	226.0	46752.0	3994.3841331988688	2192.5156456213545	0.0	2203.114305270363
GCF_000835165.1	2729219	67.5	bacteria	Eubacteria	Actinomycetota	Bacteria	8194.0	0.0	8280.0	10895	436	2463592.0	23771.0	2467317.0	3991.98452011363	3326.0377530045557	0.0	3355.871985642704
GCF_022533465.1	5319780	69.5	bacteria	Eubacteria	Pseudomonadota	Bacteria	15893.0	0.0	16354.0	21236	848	4557035.0	23611.0	4598836.0	3991.8944016481887	3487.5747059217233	0.0	3556.1172435807666
GCF_030736795.1	6903980	70.5	bacteria	Eubacteria	Actinomycetota	Bacteria	17979.0	0.0	18164.0	27555	1080	6108138.0	18930.0	6153668.0	3991.176104218147	2943.450197097708	0.0	2951.735452741357
GCA_002614735.1	50883	64.0	viral	Virus	Uroviricota	Virus	118.0	0.0	118.0	203	7	46489.0	226.0	46263.0	3989.5446416288346	2538.2348512551357	0.0	2550.634416272183
GCA_027929275.1	234873	57.0	viral	Virus	Peploviricota	Virus	482.0	125.0	329.0	936	36	203284.0	9553.0	187259.0	3985.1323906962484	2371.0670785698826	13084.894797445828	1756.9249008058357
GCF_001315015.1	6587527	68.0	bacteria	Eubacteria	Pseudomonadota	Bacteria	15811.0	17.0	15867.0	26240	1096	5823005.0	51610.0	5809063.0	3983.285381600713	2715.2647129789516	329.3935283859717	2731.4215734964487
GCA_027926995.1	235974	57.5	viral	Virus	Peploviricota	Virus	530.0	124.0	378.0	939	38	202896.0	9551.0	187040.0	3979.25195148618	2612.1756959230343	12982.93372421736	2020.9580838323354
GCF_000304355.2	2789774	60.5	archaea	Archaeabacteria	Euryarchaeota	Archaea	5417.0	0.0	5463.0	11100	451	2294379.0	8745.0	2291398.0	3978.816922087596	2360.987439302748	0.0	2384.134052661301
GCF_002868735.1	6048780	63.0	bacteria	Eubacteria	Pseudomonadota	Bacteria	20098.0	97.0	20074.0	24058	964	5442816.0	23109.0	5470975.0	3977.3309659137876	3692.573844127746	4197.498809987451	3669.181453031681
GCA_009834265.1	3597743	72.0	bacteria	Eubacteria	Actinomycetota	Bacteria	8922.0	78.0	8941.0	14304	567	3206527.0	13796.0	3219175.0	3975.8259553281046	2782.449672184267	5653.812699333141	2777.4196805082047
GCA_020490405.1	41510	66.5	viral	Virus	Uroviricota	Virus	85.0	0.0	85.0	165	6	39167.0	73.0	39094.0	3974.945796193688	2170.1942962187554	0.0	2174.246687471223
GCA_027928575.1	235276	57.0	viral	Virus	Peploviricota	Virus	453.0	125.0	328.0	935	36	203655.0	9542.0	187811.0	3974.0560023121784	2224.3500036826986	13099.979040033537	1746.4365771972887
GCA_016906735.1	50876	64.0	viral	Virus	Uroviricota	Virus	118.0	0.0	118.0	202	7	47065.0	226.0	46839.0	3970.4379275100246	2507.1709338149367	0.0	2519.2681312581394
GCA_002709675.1	50877	63.5	viral	Virus	Uroviricota	Virus	118.0	0.0	118.0	202	7	46048.0	221.0	45827.0	3970.3598875719867	2562.5434329395416	0.0	2574.9012590830735
GCA_003341575.1	50883	64.0	viral	Virus	Uroviricota	Virus	118.0	0.0	118.0	202	7	47198.0	226.0	46972.0	3969.8917123597275	2500.1059366922327	0.0	2512.134888869965
GCF_024496105.1	7203080	67.0	bacteria	Eubacteria	Pseudomonadota	Bacteria	10281.0	0.0	10387.0	28595	1226	6238063.0	28880.0	6256553.0	3969.829572904924	1648.107753961446	0.0	1660.1793351706601
GCA_002599885.1	50892	63.5	viral	Virus	Uroviricota	Virus	118.0	0.0	118.0	202	7	47151.0	234.0	46917.0	3969.1896565275483	2502.598036096795	0.0	2515.0798218129885
GCA_027928685.1	235223	57.0	viral	Virus	Peploviricota	Virus	478.0	125.0	333.0	933	36	202115.0	9542.0	186599.0	3966.448859167683	2364.9902283353535	13099.979040033537	1784.575480040086
GCF_013184985.2	2701426	68.5	bacteria	Eubacteria	Actinomycetota	Bacteria	8460.0	116.0	8364.0	10715	434	2395947.0	19175.0	2385509.0	3966.423659208137	3530.962913620376	6049.543676662321	3506.1699620500276
GCA_027929165.1	235006	57.0	viral	Virus	Peploviricota	Virus	481.0	125.0	328.0	932	36	203795.0	9560.0	187922.0	3965.8561909057644	2360.2149218577492	13075.31380753138	1745.405008460957
GCF_009834245.1	3628592	72.0	bacteria	Eubacteria	Actinomycetota	Bacteria	8852.0	78.0	8804.0	14388	568	3231438.0	13782.0	3230026.0	3965.174370664985	2739.337718996929	5659.55594253374	2725.6746540120726
GCA_027928385.1	235354	57.5	viral	Virus	Peploviricota	Virus	447.0	120.0	327.0	933	36	201174.0	14448.0	184522.0	3964.2411006398875	2221.957111754004	8305.647840531563	1772.1464107260922
GCA_000280925.3	9490432	69.0	bacteria	Eubacteria	Myxococcota	Bacteria	28936.0	72.0	28864.0	37613	1508	8450912.0	23555.0	8427367.0	3963.2547812365124	3424.0091483617393	3056.675864996816	3425.031804121026
GCA_027928755.1	235199	57.0	viral	Virus	Peploviricota	Virus	463.0	125.0	310.0	932	36	204114.0	9543.0	188366.0	3962.6018818107223	2268.3402412377395	13098.606308288798	1645.7322446726055
GCA_027927065.1	235913	57.0	viral	Virus	Peploviricota	Virus	478.0	120.0	358.0	934	36	203684.0	9547.0	187922.0	3959.0866124376357	2346.7724514443944	12569.393526762333	1905.0457104543375
GCF_001865055.2	3630731	72.0	bacteria	Eubacteria	Actinomycetota	Bacteria	7386.0	106.0	7285.0	14373	567	3194242.0	23689.0	3186618.0	3958.7069380794114	2312.285669025703	4474.6506817510235	2286.1227796993553
GCA_027929225.1	234949	57.0	viral	Virus	Peploviricota	Virus	463.0	125.0	310.0	930	36	203867.0	9549.0	188000.0	3958.305845098298	2271.088503779425	13090.375955597445	1648.936170212766
GCA_900637225.1	2572997	64.0	bacteria	Eubacteria	Actinomycetota	Bacteria	8308.0	93.0	8215.0	10180	396	2318179.0	18989.0	2299190.0	3956.475658541382	3583.8474940891106	4897.572278687661	3572.9974469269614
GCA_029236615.1	35914	55.0	viral	Virus	Preplasmiviricota	Virus	100.0	0.0	100.0	142	6	35121.0	315.0	32474.0	3953.889847970151	2847.2993365792545	0.0	3079.386586192031
GCA_027569775.1	6672752	67.0	bacteria	Eubacteria	Pseudomonadota	Bacteria	9387.0	0.0	9624.0	26382	1126	5748912.0	29076.0	5780083.0	3953.691070790582	1632.8306990957594	0.0	1665.0279935426531
GCA_029236725.1	35918	55.0	viral	Virus	Preplasmiviricota	Virus	100.0	0.0	100.0	142	6	35125.0	315.0	32474.0	3953.449523915586	2846.9750889679717	0.0	3079.386586192031
GCA_029236695.1	35919	55.0	viral	Virus	Preplasmiviricota	Virus	100.0	0.0	100.0	142	6	35126.0	315.0	32474.0	3953.339458225452	2846.894038603883	0.0	3079.386586192031
GCA_029236635.1	35920	55.0	viral	Virus	Preplasmiviricota	Virus	100.0	0.0	100.0	142	6	35125.0	315.0	32477.0	3953.2293986636973	2846.9750889679717	0.0	3079.102133817779
GCA_029236755.1	35920	55.0	viral	Virus	Preplasmiviricota	Virus	100.0	0.0	100.0	142	6	35126.0	315.0	32474.0	3953.2293986636973	2846.894038603883	0.0	3079.386586192031
GCA_025998875.1	2354932	63.0	bacteria	Eubacteria	Bacteroidota	Bacteria	8751.0	21.0	8730.0	9307	375	2234062.0	8130.0	2225932.0	3952.131101874704	3917.080188463883	2583.025830258303	3921.9526921756815
GCA_029236745.1	35931	55.0	viral	Virus	Preplasmiviricota	Virus	100.0	0.0	100.0	142	6	35137.0	315.0	32366.0	3952.0191478110823	2846.002789082733	0.0	3089.661990978187
GCA_013187145.1	35944	55.0	viral	Virus	Preplasmiviricota	Virus	100.0	0.0	100.0	142	6	32722.0	321.0	30284.0	3950.589806365457	3056.0479188313675	0.0	3302.073702285035
GCA_006400915.1	35954	55.0	viral	Virus	Preplasmiviricota	Virus	100.0	0.0	100.0	142	6	34249.0	321.0	33122.0	3949.4910162986034	2919.7932786358724	0.0	3019.141356198297
GCA_027930415.1	222309	57.0	viral	Virus	Peploviricota	Virus	482.0	124.0	330.0	878	32	195795.0	9902.0	174989.0	3949.4577367537977	2461.7584718710896	12522.722682286407	1885.8328237774947
GCF_004102025.1	3988549	66.5	bacteria	Eubacteria	Actinomycetota	Bacteria	10551.0	184.0	10556.0	15752	632	3334951.0	19295.0	3364686.0	3949.305875394786	3163.7646250274743	9536.149261466702	3137.291265812025
GCF_000418365.1	2751233	67.0	bacteria	Eubacteria	Actinomycetota	Bacteria	7286.0	0.0	7358.0	10857	412	2470188.0	28915.0	2464737.0	3946.230653674189	2949.573068932405	0.0	2985.3083716437086
GCF_001509405.1	3629239	72.0	bacteria	Eubacteria	Actinomycetota	Bacteria	9632.0	69.0	9563.0	14320	569	3292467.0	13934.0	3283480.0	3945.7307716576393	2925.465919628048	4951.9161762595095	2912.4587328078746
GCA_030644365.1	2533704	66.0	bacteria	Eubacteria	Actinomycetota	Bacteria	7864.0	0.0	7912.0	9997	390	2201530.0	18849.0	2200040.0	3945.606905936921	3572.0612483136724	0.0	3596.298249122743
GCA_006445195.1	36003	55.0	viral	Virus	Preplasmiviricota	Virus	100.0	0.0	100.0	142	6	34286.0	321.0	33108.0	3944.115768130433	2916.642361313656	0.0	3020.4180258547785
GCA_002096055.1	4351649	70.5	bacteria	Eubacteria	Actinomycetota	Bacteria	11959.0	76.0	12098.0	17157	684	3872729.0	13882.0	3924951.0	3942.6433519799043	3088.003317557206	5474.7154588675985	3082.331473692283
GCF_000418325.1	14782125	72.0	bacteria	Eubacteria	Myxococcota	Bacteria	40637.0	0.0	40859.0	58276	2261	12633070.0	21915.0	12674144.0	3942.3289953237436	3216.7161268005325	0.0	3223.807461868825
GCA_027928155.1	235435	57.0	viral	Virus	Peploviricota	Virus	505.0	125.0	352.0	928	36	202841.0	9554.0	186437.0	3941.639943084078	2489.634738539053	13083.525225036634	1888.0372458256677
GCF_003568865.1	3078689	63.5	bacteria	Eubacteria	Actinomycetota	Bacteria	10717.0	0.0	10717.0	12114	478	2770268.0	9178.0	2770177.0	3934.7917246594243	3868.5787801035854	0.0	3868.7058624773795
GCF_026625105.1	6878897	67.0	bacteria	Eubacteria	Pseudomonadota	Bacteria	9677.0	0.0	9734.0	27057	1157	5963449.0	28875.0	5969226.0	3933.3340795770023	1622.7186649873254	0.0	1630.697179165272
GCF_006352025.1	5037225	59.5	bacteria	Eubacteria	Bacteroidota	Bacteria	15940.0	27.0	16117.0	19813	793	4331613.0	17905.0	4327707.0	3933.3164589630205	3679.9224676812078	1507.9586707623569	3724.143062365359
GCA_027929485.1	234732	57.0	viral	Virus	Peploviricota	Virus	504.0	125.0	331.0	923	37	203579.0	9540.0	187655.0	3932.1438917574083	2475.6973951144273	13102.72536687631	1763.8751965042231
GCA_027928375.1	235360	57.0	viral	Virus	Peploviricota	Virus	461.0	126.0	307.0	925	36	202899.0	9563.0	187031.0	3930.149558123725	2272.066397567263	13175.781658475375	1641.4391197181217
GCF_005222145.1	7134170	68.0	bacteria	Eubacteria	Pseudomonadota	Bacteria	16769.0	17.0	16915.0	28027	1171	6248735.0	51685.0	6293078.0	3928.5579121327355	2683.5831572310235	328.9155460965464	2687.873883018771
GCA_006445275.1	35925	55.0	viral	Virus	Preplasmiviricota	Virus	99.0	0.0	99.0	141	6	34224.0	321.0	33099.0	3924.843423799582	2892.7068723702664	0.0	2991.0269192422734
GCF_001586155.1	6951444	67.0	bacteria	Eubacteria	Pseudomonadota	Bacteria	9347.0	0.0	9381.0	27212	1168	6019910.0	28949.0	6026861.0	3914.5823515229354	1552.681020148142	0.0	1556.5316671481226
GCA_027928355.1	235362	57.0	viral	Virus	Peploviricota	Virus	457.0	120.0	309.0	921	36	203577.0	9547.0	187709.0	3913.1210645728706	2244.8508426786916	12569.393526762333	1646.1650746634418
GCF_025887445.1	41147	66.5	viral	Virus	Uroviricota	Virus	81.0	0.0	81.0	161	6	38748.0	73.0	38675.0	3912.8004471771937	2090.4304738309074	0.0	2094.376212023271
GCA_027929445.1	234758	57.0	viral	Virus	Peploviricota	Virus	478.0	93.0	357.0	918	36	203108.0	9542.0	187247.0	3910.4098688862573	2353.4277330287337	9746.384405784951	1906.5726019642505
GCF_002549795.1	4053030	68.0	bacteria	Eubacteria	Pseudomonadota	Bacteria	12603.0	0.0	12655.0	15849	628	3617253.0	29315.0	3610317.0	3910.4077690024496	3484.1356134060848	0.0	3505.2323660221527
GCA_000785495.1	5637360	72.5	bacteria	Eubacteria	Actinomycetota	Bacteria	17592.0	49.0	17543.0	22037	867	5185760.0	13323.0	5170397.0	3909.099294705323	3392.366789053099	3677.850334008857	3392.969630765297
GCA_027928835.1	235168	57.0	viral	Virus	Peploviricota	Virus	481.0	125.0	308.0	918	36	204130.0	9542.0	188384.0	3903.5923254864606	2356.341547053348	13099.979040033537	1634.9583828775267
GCA_003627995.1	3002429	68.5	bacteria	Eubacteria	Pseudomonadota	Bacteria	8122.0	32.0	8252.0	11717	476	2597456.0	13740.0	2668088.0	3902.5069368834365	3126.9057108185857	2328.9665211062593	3092.8515101450926
GCA_027927965.1	235512	57.5	viral	Virus	Peploviricota	Virus	469.0	135.0	306.0	919	37	202642.0	9544.0	186089.0	3902.136621488502	2314.4264269006426	14145.01257334451	1644.3744659813315
GCF_001563225.1	3966573	63.0	bacteria	Eubacteria	Thermodesulfobacteriota	Bacteria	9685.0	0.0	9904.0	15477	611	3446608.0	9897.0	3503952.0	3901.8568421657687	2810.0091452233614	0.0	2826.5227377543983
GCA_016865485.2	6468984	70.0	bacteria	Eubacteria	Acidobacteriota	Bacteria	12879.0	0.0	12879.0	25231	1028	5960857.0	9435.0	5952240.0	3900.3033552100296	2160.5953640558732	0.0	2163.7232369662515
GCF_016865485.1	6468984	70.0	bacteria	Eubacteria	Acidobacteriota	Bacteria	11889.0	0.0	11889.0	25231	1028	5929725.0	9412.0	5930515.0	3900.3033552100296	2004.9833676941175	0.0	2004.7162851792805
GCF_007647815.1	50293	64.0	viral	Virus	Uroviricota	Virus	81.0	0.0	81.0	196	7	46730.0	226.0	46504.0	3897.1626270057463	1733.361866038947	0.0	1741.785652847067
GCA_031754835.1	4981678	42.5	bacteria	Eubacteria	Cyanobacteriota	Bacteria	3575.0	0.0	3669.0	19399	759	3954510.0	13341.0	4115881.0	3894.0694280120074	904.0310936121036	0.0	891.4251894065936
GCF_023100725.1	3781783	69.0	bacteria	Eubacteria	Actinomycetota	Bacteria	11378.0	38.0	11370.0	14726	578	3348986.0	23659.0	3344325.0	3893.9304555549593	3397.4462717968963	1606.1541062597742	3399.789195129062
GCF_021049265.1	3557440	71.0	bacteria	Eubacteria	Actinomycetota	Bacteria	11907.0	25.0	11882.0	13850	558	3317025.0	13790.0	3310396.0	3893.249077988666	3589.6624234065166	1812.9079042784629	3589.298682091206
GCA_027928905.1	235147	57.5	viral	Virus	Peploviricota	Virus	426.0	120.0	306.0	914	36	200651.0	9534.0	184813.0	3886.9303031720583	2123.089344184679	12586.532410320957	1655.727681494267
GCF_026810205.1	9502182	68.5	bacteria	Eubacteria	Myxococcota	Bacteria	29068.0	72.0	29288.0	36933	1472	8422656.0	24759.0	8507636.0	3886.7914758946945	3451.1678976322905	2908.0334423845875	3442.554429926245
GCF_002950945.1	14557589	71.5	bacteria	Eubacteria	Myxococcota	Bacteria	41286.0	0.0	41494.0	56573	2206	12551627.0	24224.0	12573591.0	3886.1517521891847	3289.294686656957	0.0	3300.091437680771
GCA_011303755.1	3152246	65.5	bacteria	Eubacteria	Pseudomonadota	Bacteria	9221.0	0.0	9265.0	12218	495	2883638.0	18737.0	2893110.0	3875.9665330688026	3197.6967982805054	0.0	3202.436132742965
GCA_027927705.1	235673	57.5	viral	Virus	Peploviricota	Virus	425.0	120.0	305.0	913	35	203391.0	9533.0	187541.0	3874.011872382496	2089.571318298253	12587.85272212315	1626.3110466511323
GCA_027929205.1	234951	57.0	viral	Virus	Peploviricota	Virus	475.0	141.0	334.0	910	36	203804.0	9544.0	187418.0	3873.148018097391	2330.6706443445664	14773.679798826488	1782.1127106254469
GCA_027929625.1	234441	57.5	viral	Virus	Peploviricota	Virus	426.0	120.0	306.0	908	35	201481.0	14080.0	185203.0	3873.0426845133743	2114.34328795271	8522.727272727272	1652.2410544105658
GCF_013340765.1	1593902	62.0	archaea	Archaeabacteria	Nitrososphaerota	Archaea	5584.0	123.0	5461.0	6171	239	1432555.0	8848.0	1426658.0	3871.6307527062513	3897.930620464834	13901.446654611213	3827.8269914723783
GCA_027927955.1	235512	57.0	viral	Virus	Peploviricota	Virus	532.0	124.0	380.0	911	37	203472.0	9537.0	187574.0	3868.1680763612894	2614.610364079578	13001.992240746566	2025.8671244415536
GCA_027929835.1	232940	57.5	viral	Virus	Peploviricota	Virus	485.0	126.0	331.0	901	36	200185.0	9561.0	184265.0	3867.9488280243836	2422.758947973125	13178.537809852525	1796.325943613817
GCA_006400955.1	9321034	69.0	bacteria	Eubacteria	Myxococcota	Bacteria	27509.0	72.0	28375.0	36042	1441	8142776.0	24707.0	8292694.0	3866.7383897537547	3378.331910395177	2914.1538835147935	3421.6866075125886
GCA_017654415.1	40883	66.0	viral	Virus	Uroviricota	Virus	78.0	0.0	78.0	158	6	38342.0	72.0	38280.0	3864.6870337304013	2034.3226748735067	0.0	2037.6175548589342
GCA_027928695.1	235221	57.0	viral	Virus	Peploviricota	Virus	512.0	125.0	359.0	909	36	202485.0	9534.0	186770.0	3864.4508781103727	2528.5823641257375	13110.971260750995	1922.1502382609626
GCA_027928025.1	235498	57.0	viral	Virus	Peploviricota	Virus	503.0	125.0	327.0	910	36	201608.0	9544.0	185741.0	3864.1517125410833	2494.9406769572633	13097.23386420788	1760.5159873156706
GCF_020097495.1	2881836	68.5	bacteria	Eubacteria	Actinomycetota	Bacteria	6969.0	31.0	6960.0	11127	434	2554217.0	23759.0	2557645.0	3861.080228021303	2728.4291037135845	1304.7687192221895	2721.2533404753203
GCA_006351965.1	4053612	64.0	bacteria	Eubacteria	Pseudomonadota	Bacteria	12169.0	9.0	12208.0	15623	625	3669232.0	8708.0	3677203.0	3854.0935836976996	3316.497839329865	1033.5323840146991	3319.9146198890844
GCA_027929235.1	234931	57.0	viral	Virus	Peploviricota	Virus	451.0	146.0	305.0	905	37	200996.0	9550.0	185135.0	3852.1948997790837	2243.825747776075	15287.958115183246	1647.4464579901153
GCA_000144605.1	3445263	68.0	bacteria	Eubacteria	Pseudomonadota	Bacteria	11681.0	0.0	11681.0	13268	530	3149991.0	13027.0	3136963.0	3851.084808329582	3708.2645632955773	0.0	3723.6652137752344
GCA_027928945.1	235138	57.0	viral	Virus	Peploviricota	Virus	555.0	125.0	402.0	905	37	203062.0	9504.0	186707.0	3848.8036812425044	2733.155390964336	13152.356902356903	2153.106203838099
GCA_012934165.1	46535	64.0	viral	Virus	Uroviricota	Virus	119.0	0.0	119.0	179	6	43199.0	74.0	43125.0	3846.5671000322336	2754.6933956804555	0.0	2759.4202898550725
GCF_013744875.1	8339910	67.5	bacteria	Eubacteria	Actinomycetota	Bacteria	26458.0	56.0	26688.0	32076	1274	7418127.0	25524.0	7475039.0	3846.084669978453	3566.66851349404	2194.013477511362	3570.2823757842602
GCF_030296655.1	3684144	72.0	bacteria	Eubacteria	Actinomycetota	Bacteria	8896.0	56.0	10177.0	14168	563	2772160.0	14024.0	3277945.0	3845.669441802492	3209.0499826849823	3993.154592127781	3104.689065862911
GCF_005222165.1	7928656	68.5	bacteria	Eubacteria	Pseudomonadota	Bacteria	19916.0	0.0	20116.0	30490	1275	6978139.0	46940.0	7024191.0	3845.5445664435433	2854.05607426278	0.0	2863.817342096763
GCF_014622665.1	3616128	66.0	bacteria	Eubacteria	Pseudomonadota	Bacteria	11085.0	31.0	11096.0	13901	555	3248138.0	22664.0	3251522.0	3844.167020636438	3412.724459367182	1367.807977409107	3412.5557200597136
GCF_020883195.1	6613629	70.5	bacteria	Eubacteria	Actinomycetota	Bacteria	20582.0	51.0	20640.0	25423	1037	5862380.0	18985.0	5895246.0	3844.0317713618347	3510.8607766811433	2686.3313141954177	3501.1261616563584
GCA_015841355.1	3202093	66.0	bacteria	Eubacteria	Cyanobacteriota	Bacteria	10151.0	0.0	10266.0	12294	482	2774033.0	13277.0	2834938.0	3839.3638161040294	3659.293166303357	0.0	3621.243215901018
GCA_029875815.1	45092	67.5	viral	Virus	Uroviricota	Virus	131.0	0.0	131.0	173	7	41469.0	74.0	41395.0	3836.6007274017566	3158.986230678338	0.0	3164.6334098321054
GCF_021249385.1	3668757	67.5	bacteria	Eubacteria	Pseudomonadota	Bacteria	8919.0	0.0	8976.0	14073	575	3274488.0	18640.0	3300783.0	3835.904095038183	2723.784603883111	0.0	2719.354771276997
GCA_027927995.1	235508	57.5	viral	Virus	Peploviricota	Virus	376.0	24.0	352.0	903	35	199021.0	4737.0	188081.0	3834.2646534300325	1889.2478683154038	5066.49778340722	1871.534073085532
GCA_003307735.1	46429	58.5	viral	Virus	Uroviricota	Virus	55.0	0.0	55.0	178	6	41747.0	224.0	41523.0	3833.810764823709	1317.4599372409994	0.0	1324.567107386268
GCA_002504165.1	3956796	64.5	bacteria	Eubacteria	Pseudomonadota	Bacteria	10154.0	0.0	10266.0	15169	606	3453256.0	13542.0	3492536.0	3833.657332852136	2940.4133374415333	0.0	2939.411361829914
GCA_027927265.1	235841	57.0	viral	Virus	Peploviricota	Virus	478.0	120.0	358.0	904	35	204453.0	9552.0	188497.0	3833.0909383864555	2337.9456403183126	12562.81407035176	1899.2344705751284
GCA_027927175.1	235870	57.0	viral	Virus	Peploviricota	Virus	453.0	125.0	328.0	904	36	201718.0	9545.0	185963.0	3832.6196633738923	2245.709356626578	13095.861707700367	1763.791722009217
GCA_027927765.1	235636	57.0	viral	Virus	Peploviricota	Virus	477.0	120.0	357.0	903	36	204386.0	9540.0	188543.0	3832.1818397867896	2333.819341833589	12578.61635220126	1893.4672727176294
GCF_011769525.1	8761534	40.5	bacteria	Eubacteria	Cyanobacteriota	Bacteria	5941.0	24.0	6015.0	33554	1329	6913882.0	30795.0	6995720.0	3829.694663057862	859.2857095333707	779.3472966390648	859.8114275585643
GCF_003612915.1	4668852	67.0	bacteria	Eubacteria	Pseudomonadota	Bacteria	14947.0	0.0	15194.0	17879	727	4162107.0	18222.0	4233895.0	3829.4210225554375	3591.2099328537206	0.0	3588.6577253332925
GCF_004028235.1	3211982	70.0	bacteria	Eubacteria	Actinomycetota	Bacteria	7064.0	46.0	7246.0	12299	494	2824055.0	14041.0	2880117.0	3829.099914009481	2501.3677141557087	3276.1199344776014	2515.8700150028626
GCA_027928445.1	235329	57.0	viral	Virus	Peploviricota	Virus	485.0	126.0	331.0	901	36	203581.0	9545.0	187847.0	3828.682397834521	2382.344128381332	13200.62860136197	1762.0723248175377
GCF_028553905.1	14555308	72.0	bacteria	Eubacteria	Myxococcota	Bacteria	39884.0	0.0	39935.0	55726	2153	12591078.0	24547.0	12601034.0	3828.568931691449	3167.639816066583	0.0	3169.18437010804
GCF_004011135.1	4359758	72.0	bacteria	Eubacteria	Actinomycetota	Bacteria	9821.0	78.0	9882.0	16684	655	3827286.0	13862.0	3838954.0	3826.817910535401	2566.048108241715	5626.893666137643	2574.1386846521214
GCA_027928105.1	235458	57.0	viral	Virus	Peploviricota	Virus	428.0	125.0	275.0	901	35	203643.0	9544.0	187757.0	3826.5847836981543	2101.7172208227144	13097.23386420788	1464.659107250329
GCA_017654485.1	4833053	68.5	bacteria	Eubacteria	Pseudomonadota	Bacteria	15387.0	14.0	15453.0	18491	743	4285196.0	26937.0	4325341.0	3825.946042801517	3590.734239460692	519.7312247095074	3572.6662938251575
GCF_021044705.1	8314373	67.5	bacteria	Eubacteria	Actinomycetota	Bacteria	25542.0	56.0	25860.0	31802	1262	7389188.0	25538.0	7438873.0	3824.942662543526	3456.6720998301844	2192.8107134466286	3476.333041308811
GCF_007362295.1	7687583	69.0	bacteria	Eubacteria	Actinomycetota	Bacteria	22612.0	102.0	22735.0	29399	1160	6763968.0	20483.0	6798797.0	3824.2188734742767	3343.00812777352	4979.739296001562	3343.9739412722574
GCF_001277295.1	5782034	38.0	bacteria	Eubacteria	Cyanobacteriota	Bacteria	3063.0	0.0	3138.0	22105	829	4506834.0	26441.0	4587909.0	3823.0491207765294	679.6345283629262	0.0	683.9717178348568
GCF_024584745.1	5833376	38.5	bacteria	Eubacteria	Cyanobacteriota	Bacteria	1992.0	0.0	2008.0	22295	838	4466428.0	26436.0	4541247.0	3821.972045004471	445.99397997684054	0.0	442.1692984327873
GCA_027927375.1	235808	57.0	viral	Virus	Peploviricota	Virus	486.0	125.0	333.0	901	35	203817.0	9542.0	187940.0	3820.9051431673224	2384.4919707384565	13099.979040033537	1771.8420772586996
GCA_027929095.1	235058	57.0	viral	Virus	Peploviricota	Virus	455.0	125.0	302.0	898	37	203597.0	9550.0	187835.0	3820.33370487284	2234.806996173814	13089.005235602093	1607.7940745867384
GCF_011064825.1	3383373	67.0	bacteria	Eubacteria	Pseudomonadota	Bacteria	10869.0	0.0	10869.0	12921	529	3059305.0	13906.0	3060120.0	3818.970004194039	3552.7677037758576	0.0	3551.8214971961884
GCF_902813185.1	4293412	62.0	bacteria	Eubacteria	Pseudomonadota	Bacteria	11782.0	5.0	11849.0	16373	672	3891934.0	18275.0	3898845.0	3813.5170815193137	3027.286690884275	273.59781121751024	3039.1051708903533
GCA_004135755.1	14598830	72.0	bacteria	Eubacteria	Myxococcota	Bacteria	40174.0	0.0	40174.0	55655	2151	12621029.0	24621.0	12596785.0	3812.2918069461734	3183.1002052209847	0.0	3189.2264573857537
GCF_019468565.1	10329491	71.5	bacteria	Eubacteria	Actinomycetota	Bacteria	32425.0	126.0	32457.0	39361	1586	9290333.0	14023.0	9334723.0	3810.545940743837	3490.1870578804874	8985.238536689723	3477.0180111396985
GCA_001278055.1	3958620	61.0	bacteria	Eubacteria	Thermodesulfobacteriota	Bacteria	11937.0	0.0	11937.0	15084	601	3514474.0	15671.0	3498920.0	3810.418782302924	3396.525340634189	0.0	3411.6241583117076
GCA_027928125.1	235445	57.0	viral	Virus	Peploviricota	Virus	477.0	120.0	329.0	897	36	202396.0	9552.0	186524.0	3809.8069612860754	2356.765943990988	12562.81407035176	1763.8480838926894
GCA_003692415.1	39926	67.0	viral	Virus	Uroviricota	Virus	36.0	0.0	36.0	152	5	37681.0	145.0	37536.0	3807.043029604769	955.3886574135506	0.0	959.079283887468
GCA_003691975.1	39926	67.0	viral	Virus	Uroviricota	Virus	36.0	0.0	36.0	152	5	37691.0	145.0	37546.0	3807.043029604769	955.1351781592422	0.0	958.8238427528897
GCA_027929665.1	234360	57.0	viral	Virus	Peploviricota	Virus	476.0	146.0	302.0	892	36	202910.0	9557.0	187160.0	3806.110257723161	2345.867626041102	15276.760489693419	1613.59264800171
GCA_027928175.1	235432	57.5	viral	Virus	Peploviricota	Virus	505.0	120.0	357.0	896	35	203438.0	9536.0	187583.0	3805.7698188861327	2482.3287684700003	12583.892617449663	1903.1575355975756
GCF_028621715.1	3175811	67.0	bacteria	Eubacteria	Pseudomonadota	Bacteria	10433.0	0.0	10433.0	12086	494	2886158.0	17958.0	2886935.0	3805.642086383604	3614.840213183062	0.0	3613.8673021734126
GCA_029838315.1	63343	50.0	viral	Virus	Uroviricota	Virus	157.0	0.0	157.0	241	8	56345.0	630.0	54782.0	3804.682443206037	2786.4051823586833	0.0	2865.9048592603413
GCF_006401635.1	8952969	68.5	bacteria	Eubacteria	Myxococcota	Bacteria	26388.0	72.0	26363.0	34047	1366	8056015.0	24886.0	8064394.0	3802.87254429229	3275.5649039878895	2893.192959897131	3269.061506667457
GCA_030285985.1	3097386	67.5	bacteria	Eubacteria	Pseudomonadota	Bacteria	9653.0	27.0	9636.0	11774	470	2819191.0	8750.0	2815926.0	3801.269844959588	3424.031929727358	3085.714285714286	3421.964923794162
GCA_021870495.1	51324	63.5	viral	Virus	Uroviricota	Virus	96.0	0.0	96.0	195	7	46774.0	76.0	46698.0	3799.392097264438	2052.422285885321	0.0	2055.762559424387
GCF_017487405.1	3984955	67.5	bacteria	Eubacteria	Pseudomonadota	Bacteria	13112.0	59.0	13198.0	15138	612	3576497.0	13303.0	3590337.0	3798.7881920874893	3666.1571364382526	4435.0898293617975	3675.9780488572524
GCA_003308075.1	46596	58.5	viral	Virus	Uroviricota	Virus	55.0	0.0	55.0	177	6	41963.0	224.0	41739.0	3798.609322688643	1310.6784548292544	0.0	1317.7124511847435
GCA_021864005.1	51344	63.5	viral	Virus	Uroviricota	Virus	96.0	0.0	96.0	195	7	46626.0	76.0	46550.0	3797.912122156435	2058.937073735684	0.0	2062.298603651987
GCA_902498985.2	2906404	62.0	bacteria	Eubacteria	Thermodesulfobacteriota	Bacteria	9202.0	0.0	9202.0	11036	437	2553892.0	17541.0	2557015.0	3797.1321261600247	3603.1280884234725	0.0	3598.72742240464
GCA_002625865.1	46619	58.5	viral	Virus	Uroviricota	Virus	55.0	0.0	55.0	177	6	41871.0	224.0	41647.0	3796.735236706064	1313.558310047527	0.0	1320.6233342137489
GCA_002625905.1	46619	58.5	viral	Virus	Uroviricota	Virus	55.0	0.0	55.0	177	6	41871.0	224.0	41647.0	3796.735236706064	1313.558310047527	0.0	1320.6233342137489
[truncated: 45,285 more rows]
