# Supplementary material for: Quadrupia provides a comprehensive catalog of G-quadruplexes across genomes from the tree of life
Source: Genome Res. 2025 Nov;35(11):2578–600. doi: 10.1101/gr.279790.124 (PMC12581993; doi:10.1101/gr.279790.124)
Supplement: Supplement 2 [file Supplemental_code.zip › Quadrupia/results/regex_g4_distribution.csv]

.	CDS	gene	accession	g4_count	total_g4_length	pseudogene	antisense_RNA	exon	lnc_RNA	mRNA	miRNA	ncRNA	piRNA	primary_transcript	tRNA	transcript	signal_peptide_region_of_CDS	protein_binding_site	rRNA	tandem_repeat	mobile_genetic_element	snoRNA	sequence_feature	RNase_P_RNA	scRNA	terminator	dispersed_repeat	direct_repeat	repeat_region	SRP_RNA	binding_site	sequence_alteration	sequence_uncertainty	operon	telomere	origin_of_replication	ribosome_entry_site	stem_loop	sequence_difference	promoter	STS	inverted_repeat	intron	mature_protein_region_of_CDS	three_prime_UTR	long_terminal_repeat	five_prime_UTR	modified_DNA_base	regulatory_region
0.0	126.0	126.0	GCA_000002515.1	36	890
0.0	297.0	267.0	GCA_000002765.3	837	20268	30.0
0.0	2903.0	25244.0	GCA_000002985.3	2372	54608	1713.0	39.0	8618.0	335.0	25780.0	22.0	1978.0	5.0	72.0	30.0	1073.0
0.0	2742.0	2742.0	GCA_000006605.1	154	4017												100.0
0.0	1346.0	1346.0	GCA_000006645.1	66	1652	21.0
	87.0	87.0	GCA_000006685.1	3	87
0.0	7639.0	7660.0	GCA_000006905.1	389	9526
0.0	632.0	632.0	GCA_000006945.2	34	815													41.0
0.0	52.0	93.0	GCA_000007005.1	10	238			41.0											41.0	23.0
			GCA_000007045.1	0	0
0.0	270.0	270.0	GCA_000007105.1	16	405
0.0	969.0	972.0	GCA_000007125.1	68	1679			3.0							3.0
0.0	3423.0	3423.0	GCA_000007145.1	413	9979
0.0	60.0	60.0	GCA_000007205.1	3	75
0.0	263.0	383.0	GCA_000007305.1	17	443			120.0								31.0			89.0
			GCA_000007325.1	0	0
			GCA_000007365.1	0	0
0.0	3347.0	3347.0	GCA_000007385.1	245	5892	137.0
0.0			GCA_000007425.1	1	29
0.0	326.0	349.0	GCA_000007485.1	15	414			23.0											23.0
0.0	933.0	933.0	GCA_000007505.1	67	1670	23.0
0.0	898.0	898.0	GCA_000007525.1	53	1334																141.0
0.0	522.0	522.0	GCA_000007545.1	31	748	79.0
0.0	5701.0	5711.0	GCA_000007565.2	288	7020	80.0		10.0														10.0
	105.0	105.0	GCA_000007585.1	5	105
	64.0	64.0	GCA_000007605.1	3	64
0.0	3044.0	3044.0	GCA_000007705.1	172	4091
			GCA_000007725.1	0	0
0.0	557.0	557.0	GCA_000007765.2	28	711	24.0
0.0	2265.0	2265.0	GCA_000007805.1	122	2905	23.0																	156.0
	204.0	204.0	GCA_000007825.1	8	223
0.0	1337.0	1337.0	GCA_000007885.1	65	1613	21.0
0.0	86.0	86.0	GCA_000007905.1	6	117
	57.0	57.0	GCA_000007925.1	2	57
			GCA_000007945.1	0	0
0.0	232.0	232.0	GCA_000008005.1	9	269
0.0	46.0	46.0	GCA_000008025.1	3	71
0.0			GCA_000008085.1	2	51
0.0	628.0	628.0	GCA_000008105.1	31	753	27.0
0.0	901.0	904.0	GCA_000008145.1	68	1701	19.0		3.0							3.0
			GCA_000008205.1	1	23	23.0
			GCA_000008305.1	0	0
0.0	2665.0	2685.0	GCA_000008345.1	118	2968			20.0											20.0
			GCA_000008365.1	0	0
			GCA_000008405.1	0	0
0.0	286.0	286.0	GCA_000008505.1	12	341
0.0	919.0	975.0	GCA_000008525.1	41	1080
0.0	14663.0	14970.0	GCA_000008565.1	745	18741
0.0	497.0	497.0	GCA_000008605.1	27	648
0.0	1192.0	1260.0	GCA_000008665.1	52	1359
0.0	57.0	57.0	GCA_000008725.1	4	90
			GCA_000008765.1	0	0
0.0	1308.0	1308.0	GCA_000008805.1	80	1885	103.0
			GCA_000008885.1	0	0
			GCA_000008925.1	0	0
0.0	1189.0	1189.0	GCA_000008945.1	57	1454																272.0
			GCA_000009005.1	0	0
	139.0	139.0	GCA_000009045.1	6	139
0.0	1320.0	1270.0	GCA_000009065.1	65	1618	50.0																	637.0
0.0	1081.0	979.0	GCA_000009105.1	73	1719	102.0
0.0	5593.0	5593.0	GCA_000009285.2	365	8980												129.0
0.0	783.0	783.0	GCA_000009305.1	34	938
			GCA_000009405.1	0	0
			GCA_000009425.1	0	0
0.0	735.0	735.0	GCA_000009505.1	35	855												20.0						567.0
0.0	923.0	824.0	GCA_000009525.1	46	1124	99.0																	632.0
0.0	443.0	443.0	GCA_000009565.2	46	1107
			GCA_000009685.1	0	0
0.0	4486.0	4536.0	GCA_000009705.1	627	16242			50.0																50.0
0.0	45944.0	45944.0	GCA_000009765.2	2488	64183																262.0		132.0
0.0	752.0	752.0	GCA_000009785.1	35	883
0.0	19554.0	19588.0	GCA_000009805.1	955	23455			34.0							4.0										30.0
0.0			GCA_000009845.1	2	33
			GCA_000009865.1	0	0
0.0	364.0	364.0	GCA_000009925.1	19	479
	125.0	125.0	GCA_000009945.1	5	125
0.0	745.0	745.0	GCA_000009965.1	38	1028			108.0							16.0				92.0
0.0	3744.0	3840.0	GCA_000010045.1	164	4101			96.0											96.0
0.0	1249.0	1249.0	GCA_000010145.1	54	1387
0.0	543.0	502.0	GCA_000010245.1	52	1237	41.0
0.0	315.0	315.0	GCA_000010345.1	14	367
			GCA_000010365.1	0	0
0.0	661.0	661.0	GCA_000010385.1	60	1435
	45.0	45.0	GCA_000010405.1	2	45
			GCA_000010445.1	0	0
0.0	98.0	98.0	GCA_000010505.1	7	138
0.0	10075.0	10092.0	GCA_000010525.1	643	15738			17.0							17.0
0.0	2174.0	2227.0	GCA_000010545.1	168	4211	19.0		90.0											90.0
0.0	3909.0	3909.0	GCA_000010565.1	183	4486
			GCA_000010585.1	0	0
0.0	62024.0	62024.0	GCA_000010605.1	3489	89416
0.0			GCA_000010645.1	1	18
0.0	10653.0	10454.0	GCA_000010685.1	440	11419	221.0		22.0											22.0		86.0		377.0
	60.0	60.0	GCA_000010705.1	2	60
0.0	1557.0	1557.0	GCA_000010825.1	65	1630
0.0	1557.0	1557.0	GCA_000010845.1	65	1630
0.0	1557.0	1557.0	GCA_000010865.1	65	1630
0.0	1557.0	1557.0	GCA_000010885.1	65	1630
0.0	1557.0	1557.0	GCA_000010905.1	65	1630
0.0	1557.0	1557.0	GCA_000010945.1	65	1630
0.0	1557.0	1557.0	GCA_000010965.1	65	1630
0.0	2263.0	2277.0	GCA_000011025.1	124	3136			14.0							14.0
	697.0	697.0	GCA_000011105.1	27	697			89.0											89.0
0.0	121.0	121.0	GCA_000011185.1	7	170
0.0	18.0	18.0	GCA_000011225.1	2	38
			GCA_000011245.1	0	0
			GCA_000011265.1	0	0
			GCA_000011445.1	0	0
0.0	226.0	226.0	GCA_000011645.1	10	248
0.0	20.0	20.0	GCA_000011765.2	2	49
	45.0	45.0	GCA_000011865.1	2	45																		26.0
0.0	215.0	215.0	GCA_000011945.1	12	293
			GCA_000011985.1	0	0
	22.0	22.0	GCA_000012145.1	1	22
0.0			GCA_000012165.2	1	29
0.0	2394.0	2394.0	GCA_000012245.1	130	3154												34.0						102.0			5.0
0.0	11005.0	11005.0	GCA_000012265.1	547	13551	158.0
0.0	3674.0	3746.0	GCA_000012365.1	250	6185			72.0											72.0
	80.0	80.0	GCA_000012465.1	3	80
0.0	1465.0	1465.0	GCA_000012525.1	62	1552												112.0
			GCA_000012545.1	0	0
0.0	2227.0	2257.0	GCA_000012625.1	97	2434	24.0		30.0								30.0	81.0
	30.0	30.0	GCA_000012645.1	1	30
0.0	1858.0	1858.0	GCA_000012665.1	101	2545															384.0							80.0
0.0	1353.0	1353.0	GCA_000012725.1	75	1830												6.0
0.0	9678.0	9724.0	GCA_000012925.1	440	11152			46.0											46.0				1110.0
0.0	217.0	217.0	GCA_000013065.1	9	254
0.0	736.0	736.0	GCA_000013265.1	36	897																		45.0
0.0	2058.0	2058.0	GCA_000013405.1	86	2204
0.0	978.0	978.0	GCA_000013445.1	47	1181	17.0
0.0			GCA_000013485.1	1	29
0.0	32.0	32.0	GCA_000013505.1	2	61
0.0			GCA_000013525.1	1	29
0.0			GCA_000013545.1	1	29
0.0	3479.0	3587.0	GCA_000013645.1	222	5554			108.0											108.0
0.0	1882.0	1903.0	GCA_000013685.1	164	3909			21.0							21.0		18.0
	166.0	166.0	GCA_000013725.1	8	194	44.0
0.0	1330.0	1330.0	GCA_000013825.1	67	1656
			GCA_000013845.2	0	0
0.0	9350.0	9373.0	GCA_000013925.2	557	14374	3645.0		23.0											23.0		4.0		942.0					19.0
			GCA_000014025.1	0	0
0.0	37.0	37.0	GCA_000014305.1	4	78
	16.0	16.0	GCA_000014325.1	1	16
	58.0	58.0	GCA_000014445.1	2	58
0.0	175.0	175.0	GCA_000014465.1	9	233	31.0
			GCA_000014505.1	0	0
			GCA_000014545.1	0	0
			GCA_000014605.1	0	0
			GCA_000014645.1	0	0
	174.0	174.0	GCA_000014705.1	7	174
0.0	1102.0	1102.0	GCA_000014725.1	60	1480																								27.0
0.0	6040.0	6040.0	GCA_000014805.1	294	7277
0.0	757.0	757.0	GCA_000014845.1	38	935
0.0	10679.0	10679.0	GCA_000014865.1	513	13262												98.0												23.0
0.0	811.0	811.0	GCA_000014945.1	35	900
			GCA_000015105.1	0	0
0.0	1158.0	1317.0	GCA_000015145.1	96	2451			148.0							44.0				115.0
0.0	2262.0	2262.0	GCA_000015245.1	98	2484												106.0
0.0	12509.0	12670.0	GCA_000015265.1	630	15680	47.0		161.0							33.0		589.0		96.0											32.0
	102.0	102.0	GCA_000015345.1	4	106
0.0	2593.0	2593.0	GCA_000015365.1	119	3011	32.0											42.0
	26.0	26.0	GCA_000015425.1	1	26
0.0	7272.0	7272.0	GCA_000015545.1	366	9151	175.0											311.0
0.0	9499.0	9499.0	GCA_000015565.1	554	14262	89.0											547.0												44.0
0.0	5995.0	5995.0	GCA_000015585.1	281	7076	32.0											153.0														31.0
0.0	264.0	264.0	GCA_000015745.1	13	328
			GCA_000015965.1	0	0
0.0	494.0	502.0	GCA_000016045.1	35	828	109.0		8.0				8.0
0.0	3617.0	3725.0	GCA_000016205.1	354	8960	95.0		108.0									129.0		108.0
0.0	360.0	360.0	GCA_000016245.1	23	572
0.0	1694.0	1716.0	GCA_000016265.1	92	2185	54.0		22.0																22.0
0.0	2794.0	2817.0	GCA_000016285.1	138	3426	27.0		23.0																23.0
0.0	1234.0	1234.0	GCA_000016445.1	61	1488
			GCA_000016465.1	0	0
			GCA_000016485.1	0	0
0.0	129.0	129.0	GCA_000016505.1	6	154
	1616.0	1661.0	GCA_000016605.1	67	1684	23.0		45.0											45.0
			GCA_000016625.1	0	0
0.0	7927.0	7927.0	GCA_000016725.1	365	9026	41.0											125.0
0.0	4492.0	4492.0	GCA_000016745.1	356	8705												25.0
0.0	7583.0	7619.0	GCA_000016765.1	456	10763	22.0		36.0									283.0		36.0
0.0	1406.0	1406.0	GCA_000016945.1	68	1701
	29.0	29.0	GCA_000016965.1	1	29
0.0	446.0	446.0	GCA_000016985.1	22	559	43.0
	48.0	48.0	GCA_000017005.1	2	48
			GCA_000017065.1	0	0
	50.0	50.0	GCA_000017165.1	2	50
0.0	46.0	46.0	GCA_000017185.1	3	68
0.0	5916.0	5916.0	GCA_000017205.1	351	8601	69.0
	64.0	64.0	GCA_000017245.1	3	64
0.0	516.0	516.0	GCA_000017325.1	22	560
			GCA_000017445.3	0	0
0.0	63.0	63.0	GCA_000017465.2	6	163	15.0																	30.0									11.0
	48.0	48.0	GCA_000017485.1	3	74	26.0
0.0	17428.0	17492.0	GCA_000017505.1	945	23438	40.0		64.0									199.0		64.0
			GCA_000017525.1	0	0
			GCA_000017545.1	1	24																								24.0
0.0	3510.0	3535.0	GCA_000017625.1	174	4322	25.0		25.0											25.0
0.0	13286.0	13286.0	GCA_000017645.1	717	17618	22.0											279.0
0.0	750.0	750.0	GCA_000017665.1	38	908																												17.0
0.0	640.0	640.0	GCA_000017685.1	27	662
0.0	44.0	44.0	GCA_000017725.2	5	140
0.0	610.0	610.0	GCA_000017745.1	60	1425
0.0	431.0	431.0	GCA_000017765.1	43	1020
0.0	2315.0	2315.0	GCA_000017845.1	135	3504
			GCA_000018205.1	0	0
0.0	503.0	632.0	GCA_000018365.1	28	721			129.0							12.0				117.0
0.0	5693.0	5693.0	GCA_000018405.1	268	6561	25.0
0.0	2314.0	2403.0	GCA_000018505.1	163	4048	48.0		89.0									118.0		89.0												26.0
0.0	2671.0	2671.0	GCA_000018565.1	720	17472												7.0
0.0	233.0	233.0	GCA_000018605.1	129	2931
0.0	719.0	719.0	GCA_000018625.1	36	863	27.0
0.0	9016.0	9049.0	GCA_000018845.1	485	12025	45.0		33.0							33.0		457.0
0.0	3187.0	3206.0	GCA_000018865.1	489	11302	195.0		19.0									29.0							19.0							30.0
0.0	916.0	942.0	GCA_000018905.1	85	2169	75.0		26.0							3.0									23.0
			GCA_000018925.1	0	0
	47.0	47.0	GCA_000018965.1	2	47
	27.0	27.0	GCA_000019025.1	1	27
0.0	78.0	78.0	GCA_000019045.1	4	100
			GCA_000019105.1	0	0
0.0	281.0	281.0	GCA_000019185.1	15	358
	15.0	15.0	GCA_000019205.1	1	15																											11.0
0.0	2284.0	2284.0	GCA_000019225.1	102	2552	24.0																							52.0
0.0	28.0	28.0	GCA_000019245.3	3	74
	28.0	28.0	GCA_000019305.1	1	28
0.0	1417.0	1417.0	GCA_000019325.1	101	2598	617.0
0.0	563.0	563.0	GCA_000019385.1	52	1245
0.0	533.0	515.0	GCA_000019425.1	55	1320	18.0														140.0
0.0	2687.0	2687.0	GCA_000019585.2	263	6306	83.0
0.0	2417.0	2528.0	GCA_000019605.1	106	2638			111.0							5.0		25.0		83.0											23.0
0.0	59.0	59.0	GCA_000019685.1	4	118	25.0
	51.0	51.0	GCA_000019825.1	2	51
0.0	2739.0	2847.0	GCA_000019925.1	245	6015			108.0									80.0		108.0
0.0	70.0	70.0	GCA_000020005.1	5	126
0.0	4143.0	4143.0	GCA_000020025.1	551	14121	101.0
0.0	133.0	133.0	GCA_000020145.1	7	184
			GCA_000020165.1	0	0
0.0	3587.0	3587.0	GCA_000020225.1	174	4192	59.0											52.0
0.0	1779.0	1737.0	GCA_000020265.1	133	3228	42.0
0.0	268.0	268.0	GCA_000020305.1	15	367	28.0
0.0	18.0	18.0	GCA_000020325.1	2	51
0.0	7233.0	7234.0	GCA_000020725.1	649	15379	22.0																	4386.0								22.0
			GCA_000020765.1	0	0
0.0	2257.0	2257.0	GCA_000020865.1	122	3048	25.0
0.0	644.0	652.0	GCA_000020885.1	38	904	49.0		8.0				8.0
0.0	102.0	102.0	GCA_000020945.1	5	126
0.0	6618.0	6618.0	GCA_000021045.1	404	9926	82.0																	22.0
			GCA_000021085.1	0	0
0.0	1088.0	1088.0	GCA_000021125.1	67	1768	153.0
	26.0	26.0	GCA_000021185.1	1	26
	160.0	160.0	GCA_000021225.1	6	160
		60.0	GCA_000021285.1	3	60			60.0											60.0
0.0	11093.0	11165.0	GCA_000021325.1	543	13436	172.0		72.0									296.0		72.0		49.0
0.0	1818.0	1818.0	GCA_000021345.1	164	3871	50.0											42.0
			GCA_000021405.1	0	0
0.0	214.0	214.0	GCA_000021445.1	9	256
0.0	4880.0	4880.0	GCA_000021485.1	219	5341	20.0
	76.0	76.0	GCA_000021505.1	3	76
0.0	51.0	51.0	GCA_000021565.1	6	156
0.0	1961.0	2012.0	GCA_000021685.1	119	2970			51.0											51.0
0.0	3596.0	3596.0	GCA_000021805.1	271	7250	10.0											64.0
0.0	4111.0	4111.0	GCA_000021825.1	304	8281												63.0												23.0
0.0	10431.0	10463.0	GCA_000022025.1	508	12762	151.0		32.0									308.0													32.0
0.0	21419.0	21497.0	GCA_000022145.1	1191	29731	212.0		78.0							14.0		1384.0		64.0
0.0	603.0	603.0	GCA_000022165.1	32	770
0.0	2501.0	2512.0	GCA_000022205.1	161	4104	165.0		11.0							11.0		47.0
0.0	2760.0	2760.0	GCA_000022265.1	161	3993																		623.0
0.0	6870.0	6870.0	GCA_000022305.1	340	8523	148.0											138.0
0.0			GCA_000022605.2	1	24
0.0	416.0	416.0	GCA_000022665.2	46	1107	27.0
			GCA_000022785.1	0	0
0.0	1335.0	1335.0	GCA_000022805.1	66	1642
0.0	1346.0	1319.0	GCA_000022825.1	67	1688	27.0
0.0	1342.0	1342.0	GCA_000022845.1	68	1711
0.0	21.0	21.0	GCA_000022945.1	2	45
0.0	239.0	239.0	GCA_000023065.1	11	270
	220.0	220.0	GCA_000023085.1	9	220
0.0	1682.0	1682.0	GCA_000023185.1	145	3474												39.0
0.0	5391.0	5391.0	GCA_000023225.1	239	5946												29.0
0.0	1710.0	1710.0	GCA_000023265.1	87	2177	26.0											25.0
0.0	80.0	80.0	GCA_000023325.1	9	224
0.0	677.0	677.0	GCA_000023445.1	48	1150
0.0	1973.0	1973.0	GCA_000023545.1	92	2354												97.0
0.0	1308.0	1308.0	GCA_000023585.1	61	1640												5.0
0.0	10882.0	10904.0	GCA_000023625.1	443	11518			22.0											22.0
0.0	491.0	491.0	GCA_000023665.1	46	1104												14.0
	123.0	123.0	GCA_000023705.1	5	123
0.0	139.0	139.0	GCA_000023725.1	9	208
0.0	233.0	233.0	GCA_000023785.1	10	256
0.0	979.0	979.0	GCA_000023825.1	40	1010
	27.0	27.0	GCA_000023905.1	1	27
0.0	1689.0	1689.0	GCA_000023945.1	83	2093	27.0											1.0
	55.0	193.0	GCA_000023985.1	7	193			138.0							29.0				109.0
0.0	376.0	376.0	GCA_000024245.1	21	539
0.0	2641.0	2641.0	GCA_000024285.1	120	3063	41.0											28.0
0.0	4628.0	4628.0	GCA_000024525.1	223	5349	24.0											16.0
			GCA_000024565.1	0	0
0.0	71.0	158.0	GCA_000024625.1	9	241			87.0							28.0				59.0
0.0	154.0	154.0	GCA_000024665.1	17	401
0.0	3928.0	3944.0	GCA_000024845.1	175	4292	57.0		16.0							16.0
	179.0	179.0	GCA_000024885.1	7	179
0.0	4550.0	4590.0	GCA_000025005.1	234	6178	131.0		40.0									57.0		40.0												58.0
0.0	1334.0	1334.0	GCA_000025065.1	64	1600
			GCA_000025145.2	0	0
0.0		70.0	GCA_000025205.1	5	136			70.0											70.0
0.0	7853.0	7853.0	GCA_000025265.1	393	9975	40.0											328.0														21.0
			GCA_000025365.1	0	0
			GCA_000025385.1	0	0
0.0	2326.0	2326.0	GCA_000025625.1	172	4260	8.0
			GCA_000025785.1	0	0
0.0	3948.0	3948.0	GCA_000025965.1	196	4863
			GCA_000026005.1	0	0
	152.0	121.0	GCA_000026025.1	8	154	31.0																	92.0						63.0
	22.0	22.0	GCA_000026065.1	1	22
0.0	8015.0	8015.0	GCA_000026105.1	382	9483
0.0	511.0	511.0	GCA_000026125.1	24	576
0.0	2747.0	2747.0	GCA_000026145.1	239	5919
			GCA_000026205.1	0	0
0.0	695.0	695.0	GCA_000026245.1	65	1536
0.0	497.0	474.0	GCA_000026265.1	58	1359	23.0
0.0	676.0	645.0	GCA_000026285.2	34	844	31.0
	94.0	94.0	GCA_000026505.1	4	101
0.0	5798.0	5772.0	GCA_000026645.1	347	8623	26.0																	277.0
0.0	1595.0	1177.0	GCA_000026685.1	90	2202	418.0														17.0									285.0			1.0
	90.0	90.0	GCA_000026705.1	3	90
	16.0	16.0	GCA_000026725.1	1	16																		16.0
	16.0	16.0	GCA_000026745.1	1	16																		16.0
0.0	1434.0	1142.0	GCA_000026965.1	89	2144	309.0		17.0							17.0								1.0
0.0	883.0	883.0	GCA_000027065.2	52	1256
0.0	1111.0	983.0	GCA_000027085.1	57	1378	128.0																	929.0
0.0	833.0	811.0	GCA_000027225.1	41	1029	22.0																				4.0								580.0
			GCA_000027305.1	0	0
	31.0	31.0	GCA_000043285.1	1	31
	124.0	124.0	GCA_000046685.1	5	124
0.0	1555.0	1555.0	GCA_000047365.1	77	1925												38.0						63.0
			GCA_000050425.1	0	0
	16.0	16.0	GCA_000055945.1	1	16
0.0	6268.0	6268.0	GCA_000061505.1	490	12268
0.0	2876.0	2882.0	GCA_000063505.1	122	3077			6.0							6.0
0.0	2053.0	2056.0	GCA_000063525.1	85	2154			3.0							3.0
			GCA_000063605.1	0	0
0.0			GCA_000064305.2	1	27
0.0	11424.0	11462.0	GCA_000067045.1	537	13217	34.0		72.0											72.0
	74.0	74.0	GCA_000068525.2	3	74																		29.0
			GCA_000069925.1	0	0
0.0	1410.0	1410.0	GCA_000087965.1	94	2284
0.0	15280.0	15310.0	GCA_000090405.1	755	19046			30.0							30.0
0.0	87894.0	115346.0	GCA_000090985.2	6246	159710	30.0		90818.0		115346.0
0.0	8614.0	8740.0	GCA_000091025.4	427	10769	70.0		8614.0		8740.0													70.0												18.0
0.0	3721.0	3721.0	GCA_000091165.1	235	5753
			GCA_000091445.1	0	0
	212.0	212.0	GCA_000091785.1	8	212
0.0	1176.0	1176.0	GCA_000091985.1	59	1474																		563.0
0.0	1256.0	1256.0	GCA_000092185.1	56	1419												32.0
0.0	243.0	243.0	GCA_000092265.1	10	277
0.0	73283.0	73283.0	GCA_000092385.1	3845	98602	25.0																	289.0													24.0
0.0	458.0	458.0	GCA_000092525.1	53	1244	45.0
	74.0	74.0	GCA_000092665.1	3	74
0.0	74.0	74.0	GCA_000092725.1	4	93
	74.0	74.0	GCA_000092745.1	3	74
0.0	16729.0	16838.0	GCA_000092865.1	949	24003	157.0		109.0							32.0		375.0		52.0					25.0
0.0	4551.0	4551.0	GCA_000093145.2	206	5199
0.0	1024.0	1042.0	GCA_000143165.1	44	1108			18.0									46.0		18.0
			GCA_000143205.1	0	0
0.0	25787.0	52045.0	GCA_000143535.4	4659	115288			45807.0		52045.0
0.0	11681.0	11681.0	GCA_000144605.1	530	13268												285.0
0.0	593.0	573.0	GCA_000144935.3	40	989	20.0
	30.0	30.0	GCA_000144955.2	1	30
0.0	78.0	78.0	GCA_000145035.1	5	125
0.0	955.0	955.0	GCA_000145255.1	41	1004												24.0
	22.0	22.0	GCA_000145615.1	1	22
			GCA_000145705.1	0	0
0.0	1771.0	1771.0	GCA_000145825.2	97	2334
0.0	43.0	43.0	GCA_000145985.1	7	172	27.0		77.0											77.0
0.0	95.0		GCA_000146025.1	15	313	95.0
0.0	72.0	72.0	GCA_000146065.1	6	153
0.0	633.0	633.0	GCA_000146165.2	34	906	42.0
			GCA_000146185.1	0	0
0.0	195.0	195.0	GCA_000146265.4	10	241
0.0	2251.0	2251.0	GCA_000146305.1	119	2976
0.0	661.0	661.0	GCA_000146875.2	32	816
			GCA_000147015.1	0	0
			GCA_000147035.1	0	0
0.0	30870.0	30874.0	GCA_000147075.1	1236	32559			4.0							4.0
0.0	123.0	123.0	GCA_000147695.3	9	214
0.0	284.0	328.0	GCA_000147715.3	17	427			44.0											44.0
0.0	367.0	367.0	GCA_000147735.3	18	466	27.0											18.0
0.0	2696.0	2696.0	GCA_000147775.3	209	4906	28.0											24.0
0.0	2765.0	2765.0	GCA_000147795.3	214	5045	125.0											24.0
0.0	64271.0	64303.0	GCA_000147815.3	3590	90899	1979.0		32.0									608.0													32.0
0.0	9255.0	9316.0	GCA_000147835.3	590	13847	201.0		61.0							7.0		191.0		54.0
0.0	636.0	636.0	GCA_000148365.1	30	754
0.0	2146.0	2251.0	GCA_000148385.1	106	2659	30.0		105.0									76.0		105.0
0.0	1935.0	1935.0	GCA_000148405.1	121	3056																		569.0
	24.0	24.0	GCA_000148585.3	1	24
0.0	981.0	981.0	GCA_000148665.1	43	1145	23.0
0.0	895.0	895.0	GCA_000148855.1	39	1052																		32.0
0.0	912.0	912.0	GCA_000148915.1	37	962																		18.0
0.0	6143.0	6143.0	GCA_000152825.2	298	7465
			GCA_000152925.3	0	0
0.0	10196.0	10218.0	GCA_000153685.2	437	11337	409.0		22.0											22.0
0.0	10848.0	10870.0	GCA_000154585.2	444	11530			22.0											22.0
0.0	3189.0	3189.0	GCA_000154785.2	142	3449	64.0
0.0	1948.0	1948.0	GCA_000155675.2	107	2649	47.0
0.0	13036.0	13095.0	GCA_000157895.2	625	15907			59.0							17.0				42.0
			GCA_000158275.2	0	0
0.0	1944.0	1859.0	GCA_000164015.3	104	2513	85.0																									2.0
0.0	647.0	696.0	GCA_000164905.1	32	796			49.0							16.0				33.0
0.0	602.0	602.0	GCA_000164985.2	27	697																										31.0
0.0	1472.0	1514.0	GCA_000165715.3	82	2005			42.0									80.0		42.0
	31.0	31.0	GCA_000165775.3	1	31
0.0	1136.0	1136.0	GCA_000165815.1	57	1412
0.0	9057.0	9057.0	GCA_000165835.1	465	11309
0.0	642.0	642.0	GCA_000165905.1	47	1193																47.0		33.0
0.0	205.0	205.0	GCA_000165925.1	10	243
			GCA_000166095.1	0	0
0.0	6515.0	6515.0	GCA_000166115.1	336	8625	50.0											51.0
0.0	1923.0	1923.0	GCA_000166295.1	86	2195
0.0	320.0	320.0	GCA_000166455.2	19	461
0.0	21.0	21.0	GCA_000166635.2	2	37
	21.0	21.0	GCA_000166655.2	1	21
0.0	27.0	27.0	GCA_000166775.1	2	45
0.0	2864.0	2864.0	GCA_000168315.3	233	5595
			GCA_000168595.2	0	0
			GCA_000168635.2	0	0
			GCA_000168755.1	0	0
0.0	483.0	454.0	GCA_000168875.3	27	683	29.0
0.0	2147.0	2147.0	GCA_000172695.2	188	4382
			GCA_000173535.1	3	74
	73.0	73.0	GCA_000175295.2	4	97																										24.0
0.0	38492.0	38499.0	GCA_000177195.2	2138	54618	517.0		7.0									397.0													7.0	4.0
0.0	57.0	57.0	GCA_000177235.2	6	164
0.0	1343.0	1343.0	GCA_000177535.2	89	2324
0.0	21437.0	21484.0	GCA_000177615.2	1292	32581	1579.0		25.0									117.0							25.0
0.0	556.0	556.0	GCA_000178395.2	21	618	134.0
0.0	3724.0	3742.0	GCA_000178955.2	199	4928			18.0									55.0		18.0
0.0	622.0	622.0	GCA_000180175.2	69	1610
	51.0	51.0	GCA_000180515.2	2	51	27.0
0.0	8381.0	8381.0	GCA_000182745.1	395	9655
			GCA_000183225.1	0	0
			GCA_000183245.1	0	0
			GCA_000183305.1	0	0
0.0	305.0	305.0	GCA_000183405.1	13	342
0.0	101.0	101.0	GCA_000184065.1	31	771
			GCA_000184085.1	0	0
0.0	25578.0	25582.0	GCA_000184345.2	1013	26693	490.0		4.0							4.0		264.0
0.0	13050.0	13050.0	GCA_000184685.1	716	18052	179.0											578.0
0.0	816.0	816.0	GCA_000185185.1	37	998																		45.0
0.0	30.0	30.0	GCA_000185745.1	2	52
	51.0	51.0	GCA_000186665.4	2	51
0.0	223.0	223.0	GCA_000186745.1	10	250
0.0	265.0	265.0	GCA_000186985.3	10	290
0.0	41245.0	41274.0	GCA_000187005.1	1659	43232	182.0		29.0											29.0
	92.0	92.0	GCA_000187205.4	5	116
			GCA_000187935.2	0	0
0.0	68.0	68.0	GCA_000188215.1	4	101
0.0	60.0	60.0	GCA_000188715.1	3	89
0.0	562.0	562.0	GCA_000188955.5	31	754
			GCA_000189435.3	0	0
			GCA_000189455.3	0	0
	31.0	31.0	GCA_000189515.1	1	31
0.0	197.0	261.0	GCA_000189555.1	14	333			64.0				24.0							40.0		26.0								28.0
0.0	199.0	248.0	GCA_000189575.1	13	319	28.0		49.0				24.0							25.0		28.0
0.0	93.0	93.0	GCA_000189735.2	6	149
			GCA_000189775.3	0	0
0.0	1077.0	1148.0	GCA_000190315.1	59	1473	48.0		71.0											71.0
0.0	207.0	207.0	GCA_000190515.1	10	278
			GCA_000190595.1	0	0
0.0	447.0	447.0	GCA_000190735.2	19	499												2.0
0.0		60.0	GCA_000191045.1	4	108			60.0											60.0
	420.0	420.0	GCA_000191165.1	16	420
0.0	1328.0	1222.0	GCA_000191445.1	78	1836	123.0		17.0							17.0
0.0	1301.0	1200.0	GCA_000191505.1	81	1900	118.0		17.0							17.0
0.0	1252.0	1223.0	GCA_000191525.1	78	1888	46.0		17.0							17.0
	128.0	128.0	GCA_000191925.1	7	128
0.0	3123.0	3076.0	GCA_000192045.3	323	7719	57.0
0.0	1031.0	1031.0	GCA_000192315.1	45	1187	15.0
0.0	1006.0	1006.0	GCA_000192335.1	44	1181
			GCA_000192395.2	0	0
	30.0	30.0	GCA_000192705.1	1	30
0.0	71.0	71.0	GCA_000192865.1	26	556	5.0
	228.0	228.0	GCA_000193355.1	8	228
0.0	3330.0	3400.0	GCA_000193375.1	145	3584			61.0							25.0				45.0
0.0	430.0	430.0	GCA_000193395.1	35	886
0.0	98.0	98.0	GCA_000193435.3	5	115
0.0	4515.0	4515.0	GCA_000193595.3	275	6721	704.0														28.0
0.0	4501.0	4501.0	GCA_000193615.3	274	6691	705.0														60.0
0.0	9455.0	9477.0	GCA_000194075.3	442	11454			22.0											22.0
0.0	59.0	59.0	GCA_000194135.1	5	135	24.0
0.0			GCA_000194605.1	1	30
	230.0	243.0	GCA_000194625.1	10	256			13.0							13.0
0.0	6396.0	6396.0	GCA_000194745.1	465	11550	31.0
0.0	282.0	282.0	GCA_000195065.1	20	492	24.0
	47.0	47.0	GCA_000195085.1	2	47
0.0	2195.0	2195.0	GCA_000195105.1	121	2969
	60.0	160.0	GCA_000195275.1	7	160			100.0											100.0
0.0	4002.0	4002.0	GCA_000195295.1	198	4893	42.0
	30.0	30.0	GCA_000195395.6	1	30
			GCA_000195435.4	0	0
0.0	255.0	255.0	GCA_000195515.1	12	317
	120.0	120.0	GCA_000195795.1	4	120
	72.0	72.0	GCA_000195915.1	3	72
0.0	10590.0	10565.0	GCA_000195955.2	437	11374	92.0		67.0				45.0							22.0		113.0								362.0
0.0	4431.0	4350.0	GCA_000196015.1	242	6101	81.0															432.0
			GCA_000196055.1	0	0
0.0	2663.0	2663.0	GCA_000196115.1	143	3435
0.0	337.0	337.0	GCA_000196255.1	16	397
0.0	929.0	929.0	GCA_000196335.1	52	1363
	73.0	73.0	GCA_000196455.1	3	73
0.0	446.0	446.0	GCA_000196475.1	22	581												25.0						530.0
0.0	1477.0	1477.0	GCA_000196555.1	69	1732
0.0	1198.0	1198.0	GCA_000196575.1	58	1467
0.0	54.0	54.0	GCA_000196655.1	5	134	28.0
0.0	927.0	927.0	GCA_000196755.1	37	965
	124.0	124.0	GCA_000196795.1	5	124
0.0	3826.0	3826.0	GCA_000196815.1	175	4268
0.0	3280.0	3280.0	GCA_000196875.2	153	3825
0.0	3661.0	3673.0	GCA_000196895.1	178	4299			12.0							12.0								36.0
0.0	1848.0	1848.0	GCA_000198515.1	106	2656
0.0	7811.0	7811.0	GCA_000202835.1	369	9148																								124.0
0.0	53806.0	53678.0	GCA_000203835.1	2762	70774	173.0																	12539.0						2463.0								105.0	148.0
0.0	9934.0	9934.0	GCA_000203895.1	502	12261	22.0											265.0
0.0	656.0	656.0	GCA_000203935.1	28	709	26.0
0.0	339.0	339.0	GCA_000204275.1	14	365
0.0	2105.0	2105.0	GCA_000209655.1	88	2200
	26.0	26.0	GCA_000209755.1	1	26
0.0	7763.0	7856.0	GCA_000210155.1	345	8697	123.0		93.0											46.0				21.0		47.0
0.0	600.0	600.0	GCA_000210475.1	51	1236																		109.0
0.0	995.0	995.0	GCA_000210515.1	53	1366	42.0
0.0	607.0	607.0	GCA_000210855.2	33	796																		174.0
0.0	26.0	26.0	GCA_000210915.2	3	74																		26.0																25.0
	71.0	71.0	GCA_000210995.1	3	71
	71.0	71.0	GCA_000211015.1	3	71
	71.0	71.0	GCA_000211035.2	3	71
	71.0	71.0	GCA_000211055.2	3	71
			GCA_000211095.1	1	27
			GCA_000211235.1	1	25
			GCA_000211295.1	0	0
0.0	550.0	639.0	GCA_000211475.1	28	699			89.0											89.0
			GCA_000211545.6	0	0
			GCA_000211855.3	0	0
0.0	468.0	468.0	GCA_000212335.1	21	548
0.0	183.0	183.0	GCA_000212375.1	9	228
0.0	628.0	661.0	GCA_000212715.2	50	1232
0.0	3070.0	2789.0	GCA_000212755.3	241	5727	281.0
	73.0	113.0	GCA_000213215.1	5	114			40.0				17.0							23.0
			GCA_000213825.1	0	0
		70.0	GCA_000213955.1	2	70			70.0											70.0
0.0	3135.0	3135.0	GCA_000214095.3	141	3436	99.0											66.0
0.0	15630.0	15630.0	GCA_000214395.1	760	19085	70.0											693.0														28.0
0.0	8484.0	8484.0	GCA_000214705.1	377	9356	148.0											36.0												24.0
			GCA_000215345.3	0	0
0.0	799.0	799.0	GCA_000215665.1	44	1155
0.0	7791.0	7791.0	GCA_000215705.1	392	9808
0.0	395.0	395.0	GCA_000215895.1	23	564	46.0
0.0	347.0	347.0	GCA_000217675.1	23	535
0.0	1839.0	1839.0	GCA_000217715.1	97	2413	50.0											24.0
0.0	239.0	309.0	GCA_000217795.1	13	338			70.0											70.0
0.0	87.0	87.0	GCA_000217995.1	5	140
0.0	86.0	86.0	GCA_000218625.1	16	428
0.0	10675.0	10089.0	GCA_000219085.3	491	12080	616.0		30.0																						30.0
0.0	121.0	121.0	GCA_000219195.1	8	203	50.0
			GCA_000219475.3	0	0
0.0	590.0	590.0	GCA_000219515.3	57	1339
0.0	501.0	501.0	GCA_000219535.3	20	528
0.0	2095.0	2095.0	GCA_000219605.1	123	2974	23.0
	50.0	50.0	GCA_000219785.1	2	50
0.0	5343.0	5343.0	GCA_000219855.1	230	5879
0.0	2509.0	2509.0	GCA_000219875.1	110	2865
0.0	1031.0	1031.0	GCA_000219915.3	73	1814																		354.0
0.0	611.0	611.0	GCA_000220005.2	58	1405
	74.0	74.0	GCA_000220105.1	3	74
0.0	346.0	346.0	GCA_000220135.1	20	497
0.0	1498.0	1498.0	GCA_000220485.1	90	2193
	121.0	121.0	GCA_000220965.1	8	203	79.0
0.0	317.0	317.0	GCA_000221645.1	13	332
			GCA_000222835.1	0	0
0.0	924.0	927.0	GCA_000223195.1	66	1643	23.0		3.0							3.0
0.0	17.0	17.0	GCA_000223215.1	9	147
0.0	1129.0	1129.0	GCA_000223905.1	59	1439
			GCA_000223945.2	340	8475
			GCA_000223965.2	338	8426
0.0	6698.0	6698.0	GCA_000224005.3	363	9026	43.0
0.0	10489.0	10511.0	GCA_000224435.1	440	11440			22.0											22.0
0.0	1628.0	1628.0	GCA_000224475.1	99	2389	77.0
0.0	762.0	762.0	GCA_000224535.1	32	878																		85.0
0.0	319.0	319.0	GCA_000224965.2	43	1106
			GCA_000225465.1	0	0
0.0	3450.0	3450.0	GCA_000225915.1	332	7980
0.0	5844.0	5512.0	GCA_000226035.3	292	7163	332.0
0.0	59107.0	112073.0	GCA_000226095.1	7483	183077	26.0		79618.0		112059.0					14.0
	74.0	74.0	GCA_000226605.1	3	74
	115.0	115.0	GCA_000226625.1	4	115
0.0	3802.0	3783.0	GCA_000226975.3	236	5694	19.0																						19.0
0.0	565.0	565.0	GCA_000227625.1	35	875	44.0
0.0	159.0	159.0	GCA_000227665.3	9	240
0.0	5345.0	5345.0	GCA_000227685.3	329	8131	47.0
0.0	1319.0	1319.0	GCA_000227705.3	68	1682	63.0											17.0												24.0
0.0	4839.0	4839.0	GCA_000227745.3	258	6446	179.0											154.0
0.0	867.0	867.0	GCA_000230275.1	41	1005	25.0
0.0	85.0	131.0	GCA_000230655.3	8	212			46.0											46.0
0.0	2676.0	2676.0	GCA_000230695.3	212	4996	46.0											271.0
0.0	1108.0	1108.0	GCA_000230715.3	69	1720	20.0											21.0
0.0	2628.0	2628.0	GCA_000230735.3	143	3527	53.0											48.0
0.0	5882.0	5952.0	GCA_000230895.3	255	6362	49.0		70.0											40.0											30.0
0.0	2225.0	2234.0	GCA_000230955.3	117	2932	61.0		9.0																9.0
0.0	1352.0	1352.0	GCA_000230975.3	107	2498
0.0	2060.0	2083.0	GCA_000230995.3	128	3163	2.0		23.0									59.0							23.0
0.0	460.0	460.0	GCA_000231015.3	25	676	16.0
0.0	1550.0	1550.0	GCA_000231385.3	66	1712
0.0	613.0	613.0	GCA_000231405.3	26	658	19.0
	16.0	16.0	GCA_000231865.1	1	16
0.0	57.0	57.0	GCA_000231905.1	9	200	78.0
0.0			GCA_000231925.1	1	18
0.0	2854.0	2881.0	GCA_000233715.3	130	3321			27.0									73.0		27.0
0.0	531.0	531.0	GCA_000233735.1	33	816
0.0	592.0	592.0	GCA_000233875.1	29	732	20.0
0.0	592.0	592.0	GCA_000233895.1	29	732	20.0
0.0	5702.0	5720.0	GCA_000233915.4	444	10883			18.0											18.0
0.0	96.0	96.0	GCA_000235405.3	5	119
0.0	638.0	638.0	GCA_000235545.1	40	970	101.0
0.0	11209.0	11212.0	GCA_000235565.1	592	14766			3.0							3.0
0.0	1409.0	1409.0	GCA_000235765.3	243	5450
0.0	2613.0	2613.0	GCA_000236065.1	137	3432
0.0	2474.0	2583.0	GCA_000236215.4	204	4924			109.0											109.0
			GCA_000236475.1	0	0
0.0	568.0	568.0	GCA_000236605.1	29	722
0.0	18104.0	18140.0	GCA_000236665.1	868	22042	179.0		36.0									1245.0		36.0
			GCA_000236925.1	0	0
			GCA_000237125.3	0	0
0.0	429.0	682.0	GCA_000237865.1	35	828	6.0															259.0
0.0	5305.0	5305.0	GCA_000237975.1	231	5917	156.0											69.0
	57.0	57.0	GCA_000237995.2	2	57
0.0	137.0	137.0	GCA_000238255.4	32	793
	108.0	108.0	GCA_000238395.4	4	108
0.0	608.0	586.0	GCA_000238455.3	33	824	22.0
0.0	79.0	79.0	GCA_000238975.1	4	113
0.0	2397.0	2397.0	GCA_000240015.1	111	2805																		73.0
	22.0	22.0	GCA_000240075.2	1	22
0.0	25.0	25.0	GCA_000240095.3	2	50
0.0	58938.0	59058.0	GCA_000240165.1	3175	82158			120.0							6.0				114.0
0.0	1684.0	1684.0	GCA_000240185.2	101	2481
0.0	638.0	638.0	GCA_000240905.3	31	749
0.0	144.0	144.0	GCA_000241025.2	8	199
			GCA_000241055.1	0	0
			GCA_000241125.1	0	0
0.0	149.0	149.0	GCA_000241385.1	7	170
0.0	1378.0	1378.0	GCA_000241585.3	56	1411
0.0	788.0	788.0	GCA_000241915.1	40	1077
0.0	2966.0	3038.0	GCA_000242255.3	168	4037	62.0		72.0									142.0		72.0
0.0	2746.0	2746.0	GCA_000242335.3	157	4014												161.0
0.0	16779.0	16794.0	GCA_000242455.3	848	21135	165.0		15.0									729.0													15.0
0.0	2420.0	2420.0	GCA_000242595.3	110	2815	31.0											48.0
0.0	146.0	146.0	GCA_000242635.3	11	266
0.0	323.0	323.0	GCA_000242895.3	15	402
			GCA_000242915.2	0	0
0.0	19382.0	19399.0	GCA_000242935.3	1093	26676	149.0		17.0							17.0
0.0	1562.0	1562.0	GCA_000243115.3	67	1669
0.0	1152.0	1152.0	GCA_000243135.3	48	1179
0.0	2173.0	2173.0	GCA_000243155.3	92	2306	21.0
			GCA_000245095.2	13	307
			GCA_000245175.2	13	312
			GCA_000245215.2	11	260
			GCA_000245235.2	13	320
			GCA_000245275.2	11	267
0.0	57392.0	57395.0	GCA_000245355.1	3280	84043			3.0							3.0
0.0	962.0	962.0	GCA_000245515.1	59	1527																		589.0
	33.0	66.0	GCA_000246835.1	2	66																		33.0
0.0	644.0	738.0	GCA_000246985.3	28	767			79.0							31.0				63.0
0.0	4350.0	4496.0	GCA_000247545.1	200	5035	22.0		125.0							24.0				95.0											27.0
	136.0	136.0	GCA_000248095.3	5	136
0.0	528.0	502.0	GCA_000248375.2	34	846	26.0
			GCA_000248435.2	0	0
0.0	16903.0	16938.0	GCA_000250675.3	892	22443			35.0							35.0								27.0
0.0			GCA_000250905.1	1	29
0.0			GCA_000250925.1	1	29
	72.0	72.0	GCA_000250945.1	3	72
			GCA_000253195.1	0	0
0.0	3097.0	3125.0	GCA_000253255.1	174	4326																28.0
0.0	1023.0	1023.0	GCA_000253295.1	64	1549
			GCA_000253335.1	0	0
0.0	894.0	894.0	GCA_000255115.3	47	1217	30.0											21.0
0.0	942.0	942.0	GCA_000255535.1	115	2633																		39.0
0.0	78.0	78.0	GCA_000255615.3	5	131
0.0	570.0	570.0	GCA_000257275.1	50	1211
0.0	510.0	510.0	GCA_000258025.1	59	1362
0.0	565.0	594.0	GCA_000258365.1	30	731	23.0		29.0				29.0											146.0
0.0	24.0	24.0	GCA_000258405.1	2	46
	242.0	242.0	GCA_000258885.1	9	256
	60.0	60.0	GCA_000258905.1	2	60
	454.0	454.0	GCA_000259275.1	17	454
0.0	1089.0	1089.0	GCA_000260925.1	47	1201
	231.0	231.0	GCA_000260985.3	9	231
0.0	10427.0	10449.0	GCA_000262165.1	473	11661			22.0											22.0				20.0
0.0	4395.0	4395.0	GCA_000262325.2	204	5039
0.0	156.0	156.0	GCA_000262385.1	8	206
	619.0	619.0	GCA_000262655.1	28	751	132.0
			GCA_000262715.1	0	0
0.0	733.0	733.0	GCA_000263215.1	38	921
0.0	243.0	332.0	GCA_000263735.1	19	474	45.0		89.0											89.0
0.0	528.0	502.0	GCA_000263755.3	34	846	26.0
0.0	10646.0	10577.0	GCA_000263795.2	564	14093	69.0
0.0	5963.0	5963.0	GCA_000264665.2	306	7536
0.0	7513.0	7549.0	GCA_000264945.2	442	10487	62.0		36.0											36.0
	178.0	178.0	GCA_000265295.1	7	178
0.0	3091.0	3091.0	GCA_000265425.1	147	3614	71.0											135.0
0.0	692.0	692.0	GCA_000266885.1	42	1024												61.0
0.0	9442.0	9512.0	GCA_000266905.1	427	10811	156.0		70.0									364.0		40.0											30.0
0.0	1691.0	1691.0	GCA_000267545.1	115	2776
			GCA_000269645.2	52	1240
0.0	1540.0	1648.0	GCA_000269965.1	84	2070			108.0											108.0
0.0	836.0	836.0	GCA_000270065.1	40	1020
0.0	6396.0	6396.0	GCA_000270265.1	267	6876
0.0	745.0	766.0	GCA_000270325.1	38	923			21.0											21.0
0.0	10530.0	10552.0	GCA_000270345.1	451	11733	29.0		22.0											22.0
	83.0	99.0	GCA_000270405.1	5	99
0.0			GCA_000271325.1	2	51
0.0	5720.0	5664.0	GCA_000271985.2	339	8483	56.0
0.0	252.0	252.0	GCA_000272795.2	30	723	358.0
0.0	623.0	623.0	GCA_000272895.3	34	807
			GCA_000273405.1	652	15762
0.0			GCA_000277025.1	10	247
0.0			GCA_000277065.1	10	247
0.0	7397.0	7419.0	GCA_000277085.1	438	11426			22.0											22.0				2425.0
0.0	6998.0	7020.0	GCA_000277105.1	447	11615			22.0											22.0				3145.0
0.0	10436.0	10458.0	GCA_000277125.1	468	11585			22.0											22.0
0.0	10817.0	10839.0	GCA_000277145.1	480	11897			22.0											22.0
	725.0	725.0	GCA_000277365.1	28	744																		19.0
	910.0	910.0	GCA_000277385.1	34	910
	842.0	842.0	GCA_000277405.1	33	842
0.0	2033.0	2033.0	GCA_000279165.1	121	2935
0.0	28864.0	28936.0	GCA_000280925.3	1508	37613			72.0											72.0
0.0	5553.0	5479.0	GCA_000282175.2	276	6879	74.0
0.0	2564.0	2564.0	GCA_000283575.1	111	2774
			GCA_000283635.1	0	0
	160.0	160.0	GCA_000283675.1	6	160
0.0	674.0	674.0	GCA_000283735.1	33	794																		115.0
0.0			GCA_000283915.1	1	26
			GCA_000283995.1	0	0
0.0	16290.0	16275.0	GCA_000284015.1	818	20434	61.0		46.0							18.0	28.0
			GCA_000284075.1	0	0
			GCA_000284155.1	0	0
			GCA_000284175.1	0	0
			GCA_000284355.1	0	0
	26501.0	26501.0	GCA_000284415.2	1418	36213			56.0							56.0								36160.0
0.0	4169.0	4145.0	GCA_000284595.1	356	8795	24.0															100.0
			GCA_000286695.1	0	0
			GCA_000286795.1	0	0
0.0	8115.0	8115.0	GCA_000287215.3	428	10813	88.0
			GCA_000287255.1	0	0
			GCA_000287275.1	0	0
	77.0	77.0	GCA_000287335.1	3	77
	29.0	29.0	GCA_000287355.1	1	29
0.0	296.0	296.0	GCA_000292415.1	11	322
			GCA_000292445.1	0	0
0.0	383.0	383.0	GCA_000292455.1	20	582
			GCA_000292605.2	3310	82453
0.0	2989.0	2989.0	GCA_000293885.3	160	3830	50.0
	16.0	16.0	GCA_000294495.1	1	16
0.0	33291.0	32877.0	GCA_000294515.1	1757	44659	414.0
0.0	5159.0	5231.0	GCA_000294635.1	441	11341			72.0											72.0
	132.0	132.0	GCA_000295655.1	5	132
0.0	2303.0	2303.0	GCA_000296215.2	164	4010																										28.0
0.0	863.0	863.0	GCA_000296715.2	40	976
0.0	2092.0	2092.0	GCA_000297055.2	120	2862
0.0	10748.0	10770.0	GCA_000298095.1	482	11965			22.0											22.0
	119.0	119.0	GCA_000298375.2	6	119
	66.0	66.0	GCA_000298415.1	3	66
	82.0	82.0	GCA_000298455.2	4	82
	121.0	121.0	GCA_000298535.2	6	121
	66.0	66.0	GCA_000298555.2	3	66
	30.0	30.0	GCA_000299095.1	1	30
	46.0	46.0	GCA_000299115.1	2	46
			GCA_000299135.1	0	0
0.0	3116.0	3116.0	GCA_000299335.2	173	4276
			GCA_000299355.1	0	0
			GCA_000299365.1	0	0
0.0	179.0	179.0	GCA_000299435.1	10	228	24.0
0.0	823.0	823.0	GCA_000299455.1	70	1675
0.0	182.0	182.0	GCA_000299955.1	10	236
	150.0	150.0	GCA_000299965.1	6	150
0.0	276.0	276.0	GCA_000299995.1	13	324
0.0			GCA_000300075.1	2	42
0.0	2737.0	2845.0	GCA_000300095.1	188	4655	31.0		108.0											108.0
0.0	798.0	798.0	GCA_000300455.4	37	922
0.0	261.0	261.0	GCA_000300475.1	12	339
			GCA_000302475.3	0	0
0.0	15.0	15.0	GCA_000302555.4	2	33
			GCA_000304375.1	0	0
0.0	2792.0	2792.0	GCA_000304415.1	214	5041
	74.0	74.0	GCA_000304495.1	3	74
			GCA_000304735.1	0	0
			GCA_000305335.2	0	0
0.0	269.0	269.0	GCA_000305815.1	12	311
0.0	4417.0	4507.0	GCA_000305935.1	199	5077			90.0											90.0
	300.0	300.0	GCA_000306675.3	12	300
0.0	333.0	333.0	GCA_000306725.1	17	441
0.0	21875.0	21837.0	GCA_000306785.1	1160	29092	89.0		51.0							51.0
0.0	736.0	736.0	GCA_000306825.1	43	1127																		101.0
0.0	224.0	224.0	GCA_000306865.1	16	378
			GCA_000306885.1	0	0
0.0	5038.0	4198.0	GCA_000306945.1	270	6561	842.0
			GCA_000306985.1	0	0
			GCA_000307005.1	0	0
	30.0	30.0	GCA_000307025.1	1	30
			GCA_000307125.1	0	0
0.0	90.0	90.0	GCA_000307585.2	5	144
	93.0	93.0	GCA_000307975.2	5	118
0.0	105.0	105.0	GCA_000309565.2	6	166
0.0	15404.0	15496.0	GCA_000310065.1	764	19282	145.0		92.0											92.0
0.0	2214.0	2319.0	GCA_000311765.1	98	2469			105.0											105.0
0.0	425.0	425.0	GCA_000313175.2	20	463
			GCA_000313635.1	0	0
0.0	21950.0	21960.0	GCA_000316515.1	1044	26570	224.0		10.0				3.0			7.0		1304.0
0.0	826.0	826.0	GCA_000316625.1	66	1747	27.0																							32.0
0.0	11483.0	11483.0	GCA_000317045.1	522	13411												236.0
0.0	13899.0	13899.0	GCA_000317105.1	1011	25964	216.0											44.0												24.0
0.0	3750.0	3750.0	GCA_000317435.1	278	7396	133.0											109.0
0.0	1397.0	1397.0	GCA_000317635.1	90	2258	168.0											20.0
0.0	1276.0	1276.0	GCA_000317655.1	147	3571	169.0
0.0	60.0	60.0	GCA_000317855.1	3	89
			GCA_000317915.1	0	0
0.0	6781.0	5949.0	GCA_000317935.1	351	8564	840.0																							201.0
0.0	6840.0	6708.0	GCA_000317955.1	374	9256	133.0
0.0	7557.0	7309.0	GCA_000318015.1	402	9805	255.0
	74.0	74.0	GCA_000318525.2	3	74
	74.0	74.0	GCA_000318825.1	3	74
	74.0	74.0	GCA_000318865.1	3	74
			GCA_000319385.1	0	0
0.0	1638.0	1638.0	GCA_000319575.2	70	1793
0.0	2612.0	2612.0	GCA_000320385.2	205	4773	18.0
0.0	5925.0	5925.0	GCA_000321415.2	405	9995	39.0
	66.0	66.0	GCA_000328545.1	3	66
0.0	38392.0	38480.0	GCA_000328705.1	2116	53190			88.0											88.0
0.0	6397.0	6397.0	GCA_000328745.1	271	6955
0.0	731.0	731.0	GCA_000329365.2	35	854
0.0	1121.0	1121.0	GCA_000330845.1	201	4547	20.0
0.0	660.0	660.0	GCA_000330865.1	41	1029												20.0
0.0	64.0	64.0	GCA_000331085.2	6	132	44.0
		17.0	GCA_000331975.1	1	24			17.0							17.0
0.0	262.0	262.0	GCA_000331995.1	12	310
0.0			GCA_000332115.1	2	46
			GCA_000332735.1	0	0
0.0	49.0	49.0	GCA_000334405.1	3	73
0.0	464.0		GCA_000334515.1	34	793
0.0	3632.0	3632.0	GCA_000336465.1	178	4378
0.0	3378.0	3378.0	GCA_000338095.1	210	5400	26.0
	81.0	81.0	GCA_000338695.1	5	97																		16.0
0.0	750.0	750.0	GCA_000339015.1	39	931
	183.0	210.0	GCA_000340315.1	8	210			27.0											27.0
0.0	4123.0	4145.0	GCA_000340435.3	207	5241	123.0		22.0											22.0
	30.0	30.0	GCA_000340795.1	1	30
	30.0	30.0	GCA_000340825.1	1	30
0.0	57139.0	57261.0	GCA_000340845.1	3244	83131			122.0							122.0
			GCA_000340885.1	0	0
0.0	3041.0	3018.0	GCA_000341485.2	164	3925	206.0
0.0	242.0	242.0	GCA_000342265.1	11	271
0.0	2549.0	2549.0	GCA_000344355.2	141	3412	33.0																									2.0
	23.0	23.0	GCA_000344575.1	1	23
	51.0	51.0	GCA_000346595.1	2	51
	101.0	101.0	GCA_000347595.1	4	101
0.0	765.0	765.0	GCA_000347695.1	70	1832																		23.0
			GCA_000348805.1	0	0
0.0	864.0	864.0	GCA_000348885.1	38	1015
0.0	3851.0	3875.0	GCA_000349225.1	347	8303
0.0	417.0	458.0	GCA_000350185.1	45	1084																		41.0
0.0	1446.0	1446.0	GCA_000350305.1	64	1661
	208.0	290.0	GCA_000355675.1	11	290																																			5.0
0.0	2002.0	1987.0	GCA_000355765.4	92	2332	33.0		18.0											18.0
0.0	5841.0	5841.0	GCA_000359505.1	330	8169
			GCA_000359545.5	28	714
0.0	126.0	126.0	GCA_000364165.2	9	223
	72.0	72.0	GCA_000364205.2	3	72
0.0	1719.0	1719.0	GCA_000364385.3	100	2438																153.0
	74.0	74.0	GCA_000364785.1	3	74
0.0	9938.0	9960.0	GCA_000364825.1	446	11593			22.0											22.0				432.0
			GCA_000367725.3	25	629
0.0			GCA_000376605.1	2	40
0.0	632.0	632.0	GCA_000380325.1	32	769
			GCA_000382925.1	0	0
			GCA_000382945.1	0	0
0.0	3330.0	3402.0	GCA_000385525.1	221	5482	24.0		72.0											72.0
	102.0	102.0	GCA_000385925.1	4	102
0.0	7475.0	7475.0	GCA_000389905.1	419	10891																		1851.0
0.0	6896.0	6918.0	GCA_000389925.1	440	11448			22.0											22.0				2706.0
0.0	9875.0	9897.0	GCA_000389945.1	437	11359			22.0											22.0				427.0
	189.0	189.0	GCA_000392485.2	8	189
0.0	10744.0	10744.0	GCA_000397205.1	527	13026
0.0	13916.0	13952.0	GCA_000400635.2	677	16772			36.0							14.0				22.0
			GCA_000400815.2	5969	149360
	77.0	77.0	GCA_000400935.1	3	77
			GCA_000403625.1	0	0
0.0	6337.0	6337.0	GCA_000410575.1	309	7641	82.0
			GCA_000410995.1	0	0
0.0	7426.0	7426.0	GCA_000412225.2	405	10376			7426.0		7426.0
0.0			GCA_000412755.1	1	26
0.0	6859.0	6924.0	GCA_000416365.2	313	7707			40.0											40.0
0.0	1825.0	1825.0	GCA_000417085.2	102	2507	25.0
0.0	10783.0	10825.0	GCA_000418535.2	492	12240			42.0											42.0
0.0			GCA_000422045.1	1	29
			GCA_000427055.1	0	0
	30.0	30.0	GCA_000427075.1	1	30
	72.0	72.0	GCA_000427275.1	7	175	103.0
0.0	583.0	583.0	GCA_000430145.3	29	693
0.0	1617.0	1590.0	GCA_000430465.3	136	3239	27.0
			GCA_000438605.1	0	0
			GCA_000438705.2	0	0
0.0	1092.0	1092.0	GCA_000439395.1	39	1137
0.0	214.0	214.0	GCA_000439475.1	15	400																		97.0
0.0	431.0	431.0	GCA_000439555.1	17	456
0.0	66.0	66.0	GCA_000441535.1	4	124
	20.0	20.0	GCA_000441555.1	1	20
	74.0	74.0	GCA_000441655.1	3	74
			GCA_000442605.1	0	0
	79.0	79.0	GCA_000442635.1	3	79
	106.0	106.0	GCA_000444405.1	4	106																21.0
0.0	713.0	713.0	GCA_000444445.1	44	1065	144.0
			GCA_000444465.1	0	0
0.0	1708.0	1708.0	GCA_000445405.1	100	2426
0.0	779.0	779.0	GCA_000445995.2	35	836
0.0	1050.0	1082.0	GCA_000446015.1	47	1201			32.0											32.0
			GCA_000452385.2	0	0
0.0	2509.0	2353.0	GCA_000452445.3	123	2996	156.0
0.0	2496.0	2464.0	GCA_000452525.4	126	3077	32.0
0.0	2595.0	2540.0	GCA_000452565.3	132	3233	55.0
0.0	2227.0	2177.0	GCA_000452585.3	114	2828	50.0
0.0	2549.0	2508.0	GCA_000452605.3	119	2910	41.0
0.0	2010.0	2010.0	GCA_000452705.3	108	2574	127.0
0.0	2277.0	2147.0	GCA_000452745.3	114	2836	130.0
0.0	6207.0	6207.0	GCA_000463015.1	316	7756	42.0
	966.0	966.0	GCA_000463345.3	38	966
			GCA_000463395.1	0	0
0.0			GCA_000466075.2	1	31
0.0	1166.0	1166.0	GCA_000466785.3	52	1315	95.0
			GCA_000468575.2	0	0
0.0			GCA_000468915.2	1	31
			GCA_000470865.1	0	0
0.0	1274.0	1181.0	GCA_000470975.2	70	1719	93.0
	106.0	106.0	GCA_000471025.2	5	106
0.0	6651.0	6651.0	GCA_000471925.1	405	9979	46.0
			GCA_000471965.1	0	0
0.0	212.0	212.0	GCA_000473305.1	11	279
0.0	5087.0	5087.0	GCA_000473745.3	313	7676	68.0
0.0	1631.0	1631.0	GCA_000474015.1	95	2304
0.0	584.0	502.0	GCA_000474035.1	52	1241	82.0																	85.0									2.0									21.0
0.0			GCA_000477035.2	1	27
			GCA_000478255.2	0	0
			GCA_000478905.1	0	0
	54.0	54.0	GCA_000479335.1	2	54
			GCA_000479375.3	0	0
0.0	765.0	765.0	GCA_000484195.3	37	882
		25.0	GCA_000484505.2	1	25			25.0																25.0
0.0			GCA_000485885.1	1	17
0.0	632.0	609.0	GCA_000486045.2	30	732	23.0
0.0	721.0	721.0	GCA_000486445.2	38	934	95.0
0.0	747.0	621.0	GCA_000486525.2	37	896	126.0
0.0	775.0	751.0	GCA_000487155.2	37	938	24.0
0.0	699.0	699.0	GCA_000487255.2	33	807
0.0	556.0	556.0	GCA_000487775.2	30	719
	30.0	30.0	GCA_000487995.2	1	30
0.0	11018.0	11018.0	GCA_000492175.2	465	11822
0.0	607.0	578.0	GCA_000493535.2	32	775	29.0																	29.0
0.0	669.0	669.0	GCA_000493595.1	34	832
0.0	607.0	607.0	GCA_000493675.1	34	811
0.0	89.0	89.0	GCA_000493775.1	5	127
0.0			GCA_000494875.1	1	27
			GCA_000494895.1	0	0
			GCA_000495505.1	0	0
0.0	56.0	56.0	GCA_000496285.1	3	80
0.0	5898.0	5898.0	GCA_000496455.2	341	8446
			GCA_000496815.1	0	0
0.0	491.0	491.0	GCA_000497505.1	39	910
0.0	285.0	285.0	GCA_000497525.2	11	318
0.0	6485.0	6485.0	GCA_000498395.3	331	8087	194.0
			GCA_000498675.1	0	0
0.0	422.0	422.0	GCA_000499765.1	20	504
0.0	699.0	699.0	GCA_000499805.2	38	979
			GCA_000500935.1	0	0
0.0	130.0	130.0	GCA_000503835.1	6	145
			GCA_000503875.1	0	0
0.0	26.0	26.0	GCA_000503915.1	3	80
0.0	1129.0	1129.0	GCA_000504565.2	59	1439
0.0	35.0	35.0	GCA_000505685.2	3	75
0.0	602.0	602.0	GCA_000507205.2	30	763	44.0																									31.0
0.0	9437.0	9415.0	GCA_000508285.1	558	13892	22.0
0.0	132.0	159.0	GCA_000508305.1	7	181			27.0											27.0
0.0	1316.0	1316.0	GCA_000511285.2	63	1523
0.0	4343.0	4423.0	GCA_000511385.1	208	5212			80.0											80.0
	61.0	61.0	GCA_000512145.2	2	61
0.0	10105.0	10105.0	GCA_000512185.1	515	12964
0.0	5783.0	5837.0	GCA_000512205.2	428	10283	54.0		54.0											54.0
	32.0	32.0	GCA_000512745.2	1	32
0.0	154.0	154.0	GCA_000512775.2	7	196
0.0	794.0	794.0	GCA_000513355.1	34	858
0.0	764.0	764.0	GCA_000513395.1	33	828
0.0	764.0	764.0	GCA_000513415.1	33	828
			GCA_000513655.1	0	0
			GCA_000513675.1	0	0
0.0	52.0	143.0	GCA_000517445.1	7	197			91.0											91.0
			GCA_000517565.1	0	0
0.0	1626.0	1626.0	GCA_000520875.1	127	3051
			GCA_000521525.1	0	0
			GCA_000521545.1	0	0
			GCA_000521565.1	0	0
			GCA_000521585.1	0	0
0.0	4296.0	4368.0	GCA_000521645.1	432	11043	51.0		72.0											72.0
	51.0	51.0	GCA_000521655.1	2	51
			GCA_000524575.1	0	0
0.0	5943.0	5943.0	GCA_000524595.1	334	8333																		25.0
0.0	4785.0	4785.0	GCA_000525655.1	260	6834	29.0
0.0	335.0	335.0	GCA_000525675.1	17	446
			GCA_000529295.1	0	0
			GCA_000529585.1	0	0
			GCA_000530085.1	0	0
			GCA_000530135.1	0	0
	21.0	21.0	GCA_000530235.2	1	21
			GCA_000530255.2	0	0
0.0	9705.0	9705.0	GCA_000550765.1	477	11554
0.0	3221.0	3292.0	GCA_000567925.1	244	6021	31.0		71.0											71.0
0.0	3084.0	3155.0	GCA_000567945.1	246	6049	20.0		71.0											71.0
			GCA_000568455.1	0	0
0.0	5130.0	5403.0	GCA_000568855.2	313	7780	27.0		108.0				108.0											27.0
0.0	329.0	329.0	GCA_000568975.1	17	429
0.0	470.0	470.0	GCA_000569075.1	26	636
0.0	16.0	16.0	GCA_000577895.1	8	196
0.0	1286.0	1286.0	GCA_000582515.1	67	1655	109.0
0.0	183.0	183.0	GCA_000582555.1	8	205
0.0	26.0	26.0	GCA_000582665.1	2	49
	30.0	30.0	GCA_000582845.1	1	30
0.0	197.0	197.0	GCA_000583105.1	8	225
0.0	684.0	795.0	GCA_000585495.1	36	899			111.0											111.0
0.0	1652.0	1652.0	GCA_000590475.1	99	2463	92.0
0.0	1302.0	1254.0	GCA_000590535.2	64	1600	48.0
0.0	676.0	676.0	GCA_000590775.1	30	824
0.0	752.0	755.0	GCA_000590795.1	69	1711			3.0							3.0
0.0	1358.0	1358.0	GCA_000597885.1	63	1537
0.0	1326.0	1220.0	GCA_000597945.2	56	1398	106.0
0.0	13572.0	13572.0	GCA_000599545.1	644	16248
0.0	593.0	593.0	GCA_000599685.1	44	1059	85.0
0.0	612.0	612.0	GCA_000599705.1	46	1106	92.0
			GCA_000599965.1	0	0
	159.0	159.0	GCA_000600005.1	6	159
0.0	738.0	738.0	GCA_000600165.1	31	842	47.0
0.0	777.0	777.0	GCA_000600205.1	34	876	78.0
	217.0	217.0	GCA_000604045.1	9	217
0.0	7031.0	7007.0	GCA_000612075.2	383	9508	52.0
0.0	3160.0	3160.0	GCA_000612485.1	161	3868
0.0	1443.0	1443.0	GCA_000612505.1	74	1861
0.0	46117.0	45575.0	GCA_000612545.2	2712	69234	599.0		57.0																25.0						32.0
			GCA_000613145.2	1228	32163
			GCA_000618005.3	57	1425
0.0	735.0	735.0	GCA_000623055.2	35	855
0.0	735.0	735.0	GCA_000623095.2	35	855
0.0	735.0	735.0	GCA_000623135.2	35	855
0.0	735.0	735.0	GCA_000623475.2	35	855
0.0	735.0	735.0	GCA_000624175.2	35	855
0.0	735.0	735.0	GCA_000625855.2	35	855
0.0	735.0	735.0	GCA_000626095.2	35	855
0.0	727.0	727.0	GCA_000626315.1	36	876	54.0
0.0	760.0	760.0	GCA_000626375.1	35	855
			GCA_000626615.3	0	0
0.0	735.0	735.0	GCA_000626695.2	35	855
			GCA_000632435.1	0	0
0.0	18641.0	18641.0	GCA_000632475.2	1308	31344	519.0
0.0	1949.0	1985.0	GCA_000632805.1	204	4756	21.0		36.0											36.0
			GCA_000632925.1	0	0
0.0	176.0	176.0	GCA_000635895.2	8	225
0.0	6299.0	6299.0	GCA_000635955.1	308	7675	61.0
			GCA_000636115.1	0	0
0.0	1028.0	1028.0	GCA_000648515.1	48	1215	56.0
			GCA_000648525.1	0	0
			GCA_000648555.1	0	0
0.0	2549.0	2549.0	GCA_000648735.3	141	3412	33.0																									2.0
0.0	938.0	938.0	GCA_000685625.1	40	1066
0.0	29965.0	66745.0	GCA_000687475.2	9963	252481			29965.0		66745.0
			GCA_000688775.2	0	0
	21.0	21.0	GCA_000689295.1	1	21
0.0	166.0	29.0	GCA_000689635.2	37	1006	137.0
			GCA_000691545.1	0	0
0.0	6319.0	6319.0	GCA_000691565.1	334	8281
0.0	1070.0	1090.0	GCA_000691605.1	57	1445			20.0																20.0
	93.0	93.0	GCA_000695855.3	5	118
0.0	1585.0	1585.0	GCA_000695935.1	106	2624	132.0																						30.0
0.0	4004.0	4004.0	GCA_000695975.1	176	4343	156.0
0.0	4620.0	4620.0	GCA_000696345.2	222	5480
0.0	969.0	969.0	GCA_000696465.1	42	1039
0.0	750.0	750.0	GCA_000696485.1	33	801	25.0
0.0	938.0	941.0	GCA_000698285.1	81	2045			3.0							3.0
0.0	1017.0	1020.0	GCA_000698345.1	80	2028			3.0							3.0
0.0	685.0	639.0	GCA_000698715.2	31	730	46.0
0.0	2171.0	2171.0	GCA_000698825.1	114	2817	21.0
0.0	29.0	29.0	GCA_000699475.1	2	58
	139.0	139.0	GCA_000699525.1	6	139
0.0	3623.0	3709.0	GCA_000701165.2	284	6974	31.0		108.0											108.0
0.0	3563.0	3671.0	GCA_000705535.2	235	5822			108.0											108.0
0.0	1878.0	1924.0	GCA_000705595.2	162	3884
0.0	3082.0	3218.0	GCA_000706765.1	142	3603			105.0											105.0
0.0	2039.0	1986.0	GCA_000709395.2	120	3025	76.0		23.0															35.0	23.0
	87.0	87.0	GCA_000709455.1	3	87
			GCA_000709475.1	0	0
0.0	638.0	638.0	GCA_000709535.1	32	751
0.0	425.0	390.0	GCA_000710365.3	33	807	35.0
0.0	447.0	437.0	GCA_000710375.3	33	805	10.0
0.0	1734.0	1734.0	GCA_000714635.1	120	2876	149.0
0.0	1828.0	1828.0	GCA_000714655.1	97	2340	18.0
0.0	601.0	601.0	GCA_000715155.2	32	770
0.0	7744.0	7579.0	GCA_000715175.2	490	11649	201.0		36.0											36.0
	22.0	22.0	GCA_000723365.1	1	22
0.0	20108.0	16369.0	GCA_000723425.2	855	22354	3791.0		44.0											44.0
0.0	763.0	763.0	GCA_000723505.1	45	1192
0.0	1336.0	1336.0	GCA_000723785.1	63	1565
0.0	1752.0	1752.0	GCA_000724525.1	102	2473	105.0
0.0	103.0	103.0	GCA_000724585.1	9	235
0.0	316.0	316.0	GCA_000724665.3	28	699
0.0	638.0	638.0	GCA_000725265.1	60	1430
0.0	564.0	564.0	GCA_000725305.1	53	1261
0.0	25605.0	25341.0	GCA_000730165.2	1339	33452	297.0		33.0							3.0									30.0
			GCA_000730215.2	0	0
0.0	1161.0	1161.0	GCA_000730345.1	63	1654
0.0	586.0	586.0	GCA_000730445.1	40	986
0.0	2007.0	2007.0	GCA_000731295.1	128	3101
0.0	753.0	727.0	GCA_000732045.2	37	884	26.0
0.0	20.0	20.0	GCA_000732385.1	2	49
0.0	270.0	214.0	GCA_000732525.2	15	416	56.0
0.0	2727.0	2744.0	GCA_000732945.1	205	5188	379.0		17.0							17.0
0.0	1013.0	1013.0	GCA_000732965.1	60	1551	31.0
			GCA_000733995.1	6	132
0.0	218.0	218.0	GCA_000734015.1	16	389
0.0	1242.0	1274.0	GCA_000734035.1	53	1363																								11.0
0.0	9738.0	9752.0	GCA_000737325.2	479	12022			14.0							14.0
	185.0	185.0	GCA_000737405.1	8	185
0.0	332.0	332.0	GCA_000738045.1	16	421
0.0	355.0	355.0	GCA_000738065.1	20	525
0.0	2364.0	2364.0	GCA_000738435.1	106	2713
0.0	9874.0	9896.0	GCA_000738475.1	437	11367	590.0		22.0											22.0
0.0	25.0	109.0	GCA_000739065.1	6	160			109.0											109.0
0.0	2194.0	2219.0	GCA_000739455.1	139	3522	38.0		25.0																25.0
	25.0	25.0	GCA_000739475.1	1	25
0.0	1630.0	1630.0	GCA_000739495.1	102	2514	44.0
0.0	894.0	897.0	GCA_000740195.1	68	1704			3.0							3.0
0.0	904.0	907.0	GCA_000740295.1	74	1867			3.0							3.0
0.0	876.0	879.0	GCA_000740375.1	61	1515			3.0							3.0
0.0	305.0	305.0	GCA_000740985.1	37	1066	19.0
0.0	768.0	768.0	GCA_000742715.1	50	1307	82.0
0.0	703.0	703.0	GCA_000742735.1	48	1248	105.0
0.0	694.0	694.0	GCA_000742955.1	33	802
			GCA_000742975.1	0	0
0.0			GCA_000743015.1	1	29
0.0	145.0	163.0	GCA_000743035.1	12	299	28.0		18.0											18.0
			GCA_000746585.2	0	0
0.0	302.0	302.0	GCA_000746665.1	25	638
	212.0	212.0	GCA_000747335.1	8	226
0.0	89.0	89.0	GCA_000747345.1	4	116
	122.0	122.0	GCA_000747375.1	5	136
			GCA_000750195.1	0	0
0.0	712.0	712.0	GCA_000750335.1	36	876	44.0
0.0	556.0	525.0	GCA_000750555.1	52	1240	31.0																	85.0																		21.0
			GCA_000754305.1	0	0
0.0	898.0	924.0	GCA_000755085.1	67	1688	23.0		26.0							3.0									23.0
0.0	954.0	980.0	GCA_000755105.1	69	1743	23.0		26.0							3.0									23.0
0.0	83.0	83.0	GCA_000755145.1	7	157
0.0			GCA_000755705.1	1	28
0.0	2672.0	2780.0	GCA_000755725.1	214	5211			108.0											108.0
0.0	3069.0	3123.0	GCA_000755785.1	333	8528	55.0		54.0											54.0
0.0	2830.0	2938.0	GCA_000755805.1	220	5335			108.0											108.0
0.0	2966.0	3019.0	GCA_000756025.2	343	8832	319.0		53.0											53.0
0.0	3258.0	3366.0	GCA_000756045.1	217	5427	22.0		108.0											108.0
0.0	235.0	235.0	GCA_000756415.3	11	290
0.0	255.0	255.0	GCA_000756435.3	19	498
0.0	727.0	727.0	GCA_000756465.1	36	877	24.0
0.0	9413.0	9435.0	GCA_000756545.1	430	11146	821.0		22.0											22.0
0.0	27.0	27.0	GCA_000756715.2	4	92
0.0	1707.0	1707.0	GCA_000756775.2	90	2201
0.0	4561.0	4633.0	GCA_000757035.2	425	10858			72.0											72.0
0.0	1840.0	1760.0	GCA_000757785.1	103	2519	80.0
0.0	690.0	690.0	GCA_000758725.1	79	2041	24.0
	32.0	32.0	GCA_000759515.1	1	32
			GCA_000759555.1	0	0
0.0	316.0	316.0	GCA_000763535.2	21	520	49.0
0.0	192.0	192.0	GCA_000763575.1	9	221
0.0	572.0	523.0	GCA_000764045.2	35	871	49.0
0.0	3805.0	3877.0	GCA_000764575.1	401	10232	224.0		72.0											72.0
0.0	3193.0	3265.0	GCA_000764595.1	247	6133			72.0											72.0
0.0	1577.0	1577.0	GCA_000764615.1	97	2359
0.0	2255.0	2363.0	GCA_000764955.1	163	3985			108.0											108.0
0.0	3040.0	3112.0	GCA_000765375.1	238	5875			72.0											72.0
0.0	3150.0	3150.0	GCA_000765395.1	158	3814
0.0	337.0	337.0	GCA_000765415.1	20	478
0.0	939.0	962.0	GCA_000766885.2	56	1426
0.0	16.0	16.0	GCA_000767275.4	2	51
0.0			GCA_000767505.1	1	29
0.0	657.0	657.0	GCA_000767645.1	38	984
0.0	7227.0	7273.0	GCA_000767665.1	335	8339	136.0		46.0							6.0				40.0
0.0	598.0	598.0	GCA_000767685.1	39	992
	307.0	307.0	GCA_000769555.1	11	307
			GCA_000769575.1	0	0
0.0	638.0	638.0	GCA_000769635.1	40	1040
0.0	171.0	171.0	GCA_000770115.2	13	316
	21.0	21.0	GCA_000770195.1	1	21
0.0	3300.0	2921.0	GCA_000770355.2	265	6317	445.0
0.0	4140.0	4212.0	GCA_000770455.1	432	11034	49.0		72.0											72.0
0.0	3876.0	3948.0	GCA_000770495.1	422	10828	145.0		72.0											72.0
0.0	4475.0	4547.0	GCA_000770535.1	432	11090	30.0		72.0											72.0
0.0	4507.0	4599.0	GCA_000772085.1	416	10620	1078.0		92.0											92.0
	291.0	291.0	GCA_000772125.1	11	291
	232.0	232.0	GCA_000772165.1	9	232
	379.0	379.0	GCA_000772205.1	15	404	25.0
0.0	931.0	931.0	GCA_000772485.1	47	1190
0.0	2418.0	2135.0	GCA_000772715.2	231	5480	283.0
0.0	356.0	116.0	GCA_000774075.2	13	384	240.0
0.0	1398.0	1398.0	GCA_000775955.1	87	2105
0.0	208.0	208.0	GCA_000775995.1	16	340	25.0
	215.0	215.0	GCA_000783575.2	8	215
0.0	1332.0	1307.0	GCA_000783675.2	248	5486	25.0
0.0	757.0	757.0	GCA_000783755.2	36	886
0.0	9504.0	9504.0	GCA_000783775.2	503	12373
0.0	1273.0	1241.0	GCA_000783915.2	72	1781	32.0
0.0	629.0	629.0	GCA_000783995.2	28	699
0.0	1233.0	1233.0	GCA_000784865.1	174	3959	24.0
0.0	960.0	960.0	GCA_000784875.3	57	1387	80.0
0.0	1244.0	1244.0	GCA_000784905.1	228	5203	43.0
0.0	624.0	624.0	GCA_000784925.1	37	902
0.0	1465.0	1465.0	GCA_000784945.1	87	2087	44.0
0.0	596.0	596.0	GCA_000784965.1	36	887	55.0
0.0	29.0	29.0	GCA_000785105.2	3	78
0.0	17543.0	17592.0	GCA_000785495.1	867	22037			49.0							9.0				40.0
0.0	318.0	318.0	GCA_000786425.1	21	482																		63.0			37.0								30.0
0.0	821.0	853.0	GCA_000789255.1	34	880			32.0											32.0
0.0	144.0	144.0	GCA_000789315.1	6	172
			GCA_000789355.1	0	0
0.0	1264.0	1281.0	GCA_000800235.1	85	1997	136.0		17.0							17.0
0.0	4869.0	4869.0	GCA_000800255.1	256	6424	186.0
0.0	1102.0	1119.0	GCA_000800315.1	78	1854	136.0		17.0							17.0
0.0	1105.0	1122.0	GCA_000800415.1	84	2006	194.0		17.0							17.0
			GCA_000800435.1	0	0
0.0	528.0	528.0	GCA_000800475.2	35	862	49.0
0.0	2398.0	2398.0	GCA_000800725.2	137	3417	290.0
0.0	627.0	627.0	GCA_000800845.2	35	875	53.0
0.0	891.0	891.0	GCA_000801165.1	78	1948	155.0
0.0	739.0	739.0	GCA_000801185.2	64	1585	228.0
0.0	385.0	385.0	GCA_000801275.1	16	413
0.0	1470.0	1470.0	GCA_000801755.2	283	6295	24.0
0.0	490.0	490.0	GCA_000802205.2	20	550
0.0	4727.0	4727.0	GCA_000803645.1	289	6977
0.0	80.0	80.0	GCA_000807275.1	7	164
0.0	21.0	21.0	GCA_000807295.1	3	60
			GCA_000807355.1	0	0
0.0	1771.0	1771.0	GCA_000807395.3	101	2479
0.0	1528.0	1528.0	GCA_000807405.4	250	5567	26.0
0.0	1468.0	1468.0	GCA_000807415.4	104	2457	58.0
0.0	1682.0	1682.0	GCA_000807425.4	213	4810
0.0	3254.0	3225.0	GCA_000807775.2	213	5371	29.0
			GCA_000808055.1	0	0
	44.0	44.0	GCA_000808095.1	2	44
0.0	613.0	613.0	GCA_000813165.1	31	780	26.0
0.0	554.0	554.0	GCA_000814145.2	49	1190	40.0
0.0	1486.0	1486.0	GCA_000814805.1	90	2175
0.0	2074.0	2120.0	GCA_000814825.1	140	3568	28.0		46.0											46.0
			GCA_000815045.1	0	0
0.0	1195.0	1195.0	GCA_000816045.1	60	1484	68.0
0.0	1103.0	1182.0	GCA_000816105.1	57	1433	23.0		79.0							16.0				63.0
0.0	2262.0	2262.0	GCA_000816125.1	205	4812
0.0	1213.0	1230.0	GCA_000816165.1	84	1992	95.0		17.0							17.0
			GCA_000816225.1	0	0
	23.0	23.0	GCA_000816425.1	2	41																											10.0
0.0	31900.0	30430.0	GCA_000816465.4	1813	46197	1470.0
			GCA_000816945.1	0	0
0.0	6030.0	6030.0	GCA_000816985.1	351	8735	58.0																	25.0
	47.0	47.0	GCA_000817005.1	2	47
	27.0	27.0	GCA_000817065.1	1	27
0.0	1354.0	1354.0	GCA_000817325.1	61	1523	28.0
0.0	362.0	362.0	GCA_000817995.1	19	494
0.0	561.0	561.0	GCA_000818115.1	31	765	99.0
			GCA_000820495.2	0	0
			GCA_000826905.1	52	1241
			GCA_000826925.1	52	1241
0.0	2812.0	2812.0	GCA_000826965.4	205	5206	161.0
0.0	65927.0	66053.0	GCA_000827005.1	3828	98525			126.0											126.0															126.0
0.0	10520.0	10587.0	GCA_000827085.1	437	11366	62.0		67.0				45.0							22.0		113.0		62.0						362.0
0.0	1771.0	1771.0	GCA_000828055.2	121	2889
0.0	588.0	564.0	GCA_000828595.1	31	754	24.0																	51.0
0.0	10455.0	10455.0	GCA_000828695.1	503	12481
0.0	67.0	67.0	GCA_000828795.1	6	144
0.0	609.0	609.0	GCA_000828835.1	42	1005
			GCA_000828855.1	0	0
0.0	2658.0	2658.0	GCA_000828875.1	134	3376
0.0	977.0	977.0	GCA_000828955.1	46	1216
0.0	4321.0	4321.0	GCA_000828975.1	266	6327
0.0			GCA_000829155.1	1	18
	51.0	51.0	GCA_000829355.1	2	51
0.0	1479.0	1479.0	GCA_000829965.1	87	2177	27.0
	97.0	97.0	GCA_000830275.1	4	97
	27.0	27.0	GCA_000830315.1	1	27
0.0	1470.0	1470.0	GCA_000831005.1	123	3106	1064.0
0.0			GCA_000831185.1	1	27
			GCA_000831405.1	0	0
			GCA_000831425.1	0	0
			GCA_000831465.1	0	0
			GCA_000831545.1	0	0
	30.0	30.0	GCA_000831645.3	1	30
0.0	255.0	255.0	GCA_000832525.1	10	283
0.0	144.0	144.0	GCA_000832805.1	6	172
0.0	244.0	244.0	GCA_000832845.1	10	273
0.0	359.0	359.0	GCA_000832925.1	14	401
0.0	51.0	51.0	GCA_000833025.1	3	81
0.0	475.0	475.0	GCA_000833145.1	46	1107	19.0
			GCA_000833455.1	0	0
			GCA_000833495.1	0	0
			GCA_000833535.1	0	0
0.0	2665.0	2665.0	GCA_000833575.1	132	3324
0.0	725.0	725.0	GCA_000834195.1	32	820
0.0	1168.0	1168.0	GCA_000834215.1	55	1374
0.0	1297.0	1297.0	GCA_000834235.1	66	1646	34.0
0.0	352.0	352.0	GCA_000834255.1	21	532
0.0	1507.0	1507.0	GCA_000834295.1	77	1907
0.0	1240.0	1240.0	GCA_000834315.1	61	1494
0.0	1353.0	1353.0	GCA_000834415.1	69	1695
0.0	1357.0	1357.0	GCA_000834435.1	70	1755
0.0	1316.0	1316.0	GCA_000834475.1	66	1665
0.0	1294.0	1294.0	GCA_000834495.1	66	1638	32.0
0.0	976.0	976.0	GCA_000834515.1	44	1075
0.0	1157.0	1157.0	GCA_000834845.1	57	1413
0.0	1273.0	1273.0	GCA_000834885.1	66	1644	46.0
0.0	1507.0	1507.0	GCA_000834945.1	76	1934
			GCA_000835085.1	0	0
0.0	8872.0	8872.0	GCA_000835225.1	491	12059	1413.0
			GCA_000836825.1	0	0
	49.0	49.0	GCA_000836865.1	2	49
			GCA_000836945.1	0	0
			GCA_000836965.1	0	0
			GCA_000837005.1	0	0
0.0			GCA_000837025.1	2	48
			GCA_000837045.1	0	0
			GCA_000837105.1	0	0
	97.0		GCA_000837125.1	4	97
	51.0	51.0	GCA_000837145.1	2	51
	24.0	24.0	GCA_000837165.1	1	24
0.0	76.0	76.0	GCA_000837245.1	7	196
			GCA_000837265.1	0	0
			GCA_000837285.2	0	0
			GCA_000837305.1	1	23																		23.0
			GCA_000837325.1	0	0
			GCA_000837345.1	0	0
			GCA_000837365.1	0	0
			GCA_000837405.1	0	0
			GCA_000837505.2	0	0
			GCA_000837545.1	0	0
			GCA_000837585.1	0	0
			GCA_000837605.1	0	0
			GCA_000837685.1	0	0
0.0			GCA_000837705.1	1	25
	39.0		GCA_000837745.1	2	39
	21.0	21.0	GCA_000837765.1	1	21
	27.0		GCA_000837865.1	1	27
	49.0	49.0	GCA_000838005.1	2	49
			GCA_000838045.1	0	0
			GCA_000838065.1	0	0
			GCA_000838085.1	0	0
			GCA_000838105.1	0	0
			GCA_000838185.1	0	0
			GCA_000838365.1	0	0
			GCA_000838385.1	0	0
			GCA_000838405.1	0	0
0.0	28.0	28.0	GCA_000838465.1	3	58			28.0
			GCA_000838505.1	0	0
			GCA_000838565.1	0	0
			GCA_000838645.1	0	0
			GCA_000838705.1	0	0
			GCA_000838765.1	0	0
			GCA_000838785.1	0	0
			GCA_000838885.1	0	0
			GCA_000838905.1	0	0
			GCA_000838925.1	0	0
			GCA_000839005.1	0	0
			GCA_000839025.1	0	0
			GCA_000839085.1	0	0
			GCA_000839105.1	0	0
			GCA_000839125.1	0	0
			GCA_000839145.1	0	0
			GCA_000839185.1	0	0
			GCA_000839225.1	0	0
			GCA_000839245.1	0	0
			GCA_000839265.1	0	0
			GCA_000839285.1	0	0
	428.0	428.0	GCA_000839325.1	25	645																		267.0					378.0
			GCA_000839345.1	0	0
			GCA_000839365.1	0	0
			GCA_000839405.1	0	0
0.0	377.0		GCA_000839425.1	15	488
			GCA_000839445.1	0	0
			GCA_000839505.1	0	0
			GCA_000839625.1	0	0
			GCA_000839685.1	0	0
			GCA_000839705.1	0	0
			GCA_000839805.1	0	0
			GCA_000839825.1	0	0
			GCA_000839865.1	0	0
	48.0		GCA_000839885.1	2	48
			GCA_000839905.1	0	0
			GCA_000839925.2	0	0
			GCA_000839945.1	0	0
			GCA_000839965.1	0	0
			GCA_000840005.1	0	0
			GCA_000840065.1	0	0
			GCA_000840145.1	0	0
			GCA_000840185.1	0	0
			GCA_000840325.1	0	0
			GCA_000840345.1	0	0
			GCA_000840385.1	0	0
			GCA_000840405.1	0	0
			GCA_000840425.1	0	0
			GCA_000840445.1	0	0
			GCA_000840485.1	0	0
			GCA_000840505.1	0	0
			GCA_000840525.1	0	0
0.0	122.0	122.0	GCA_000840565.1	7	175
			GCA_000840585.1	0	0
	33.0	33.0	GCA_000840705.1	1	33																		1.0
0.0	23.0	23.0	GCA_000840725.1	2	50
			GCA_000840805.1	0	0
			GCA_000840905.1	0	0
			GCA_000840925.1	0	0
			GCA_000840985.1	0	0
0.0	372.0		GCA_000841005.1	23	610
			GCA_000841085.1	0	0
0.0			GCA_000841125.1	4	80
			GCA_000841165.1	0	0
	19.0	19.0	GCA_000841205.1	1	19
0.0			GCA_000841285.1	1	25
			GCA_000841325.1	0	0
	29.0	29.0	GCA_000841365.1	1	29
			GCA_000841405.1	0	0
	28.0		GCA_000841425.1	1	28
			GCA_000841485.1	0	0
			GCA_000841505.1	0	0
			GCA_000841565.1	0	0
0.0			GCA_000841665.1	3	65																							50.0
			GCA_000841685.1	0	0
			GCA_000841705.1	0	0
0.0			GCA_000841785.1	1	24
			GCA_000841845.1	0	0
			GCA_000841885.1	0	0
	56.0	56.0	GCA_000841925.1	2	56
0.0			GCA_000841945.1	1	23
			GCA_000841965.1	0	0
			GCA_000842045.1	0	0
			GCA_000842105.1	0	0
			GCA_000842125.1	0	0
			GCA_000842145.1	0	0
			GCA_000842165.1	0	0
			GCA_000842265.1	0	0
			GCA_000842325.1	0	0
0.0	170.0	173.0	GCA_000842365.1	10	270			3.0							3.0
0.0	2188.0	2165.0	GCA_000842385.1	178	4579
			GCA_000842465.1	0	0
			GCA_000842485.1	0	0
			GCA_000842525.1	0	0
			GCA_000842565.1	0	0
	28.0		GCA_000842585.1	1	28
			GCA_000842665.1	0	0
0.0	269.0	269.0	GCA_000842685.1	11	299
			GCA_000842785.1	0	0
			GCA_000842845.1	0	0
			GCA_000842865.1	0	0
			GCA_000842925.1	0	0
			GCA_000842985.1	0	0
	87.0	87.0	GCA_000843085.1	3	87
			GCA_000843105.1	0	0
			GCA_000843145.1	0	0
			GCA_000843205.1	0	0
0.0			GCA_000843225.1	1	31
			GCA_000843245.1	0	0
			GCA_000843265.1	0	0
			GCA_000843365.1	0	0
			GCA_000843385.1	0	0
			GCA_000843405.1	0	0
			GCA_000843425.1	0	0
			GCA_000843445.1	0	0
			GCA_000843505.1	0	0
			GCA_000843525.1	0	0
0.0			GCA_000843545.1	2	58
			GCA_000843565.1	0	0
0.0			GCA_000843605.1	1	25
			GCA_000843625.1	0	0
			GCA_000843665.1	0	0
0.0	407.0	462.0	GCA_000843725.1	41	1045																								42.0													63.0
			GCA_000843745.1	0	0
			GCA_000843765.1	0	0
			GCA_000843785.1	0	0
			GCA_000843805.1	1	24
			GCA_000843845.1	0	0
			GCA_000843865.1	0	0
			GCA_000843885.1	0	0
			GCA_000843965.1	0	0
	1636.0	1731.0	GCA_000843985.2	146	3809																		1993.0						1816.0													24.0
	178.0		GCA_000844045.1	7	189
			GCA_000844065.1	0	0
			GCA_000844085.1	0	0
			GCA_000844105.1	0	0
0.0	217.0		GCA_000844125.1	15	383
			GCA_000844185.1	0	0
0.0	30.0		GCA_000844245.1	4	99
			GCA_000844305.1	0	0
			GCA_000844325.1	0	0
			GCA_000844365.1	0	0
	67.0		GCA_000844385.1	3	67
0.0			GCA_000844405.1	3	59
			GCA_000844445.1	0	0
			GCA_000844465.1	0	0
			GCA_000844505.1	0	0
0.0	121.0		GCA_000844645.1	51	1412															1030.0									131.0
			GCA_000844665.1	0	0
			GCA_000844705.1	0	0
			GCA_000844765.1	0	0
			GCA_000844785.1	0	0
			GCA_000844805.1	0	0
			GCA_000844825.1	0	0
	164.0		GCA_000844845.1	7	164
			GCA_000844905.1	0	0
			GCA_000844985.1	0	0
			GCA_000845065.1	0	0
	131.0	131.0	GCA_000845085.1	7	173			103.0		103.0				131.0															42.0														131.0
0.0	116.0		GCA_000845105.1	7	184
			GCA_000845125.1	0	0
			GCA_000845145.1	0	0
	21.0	21.0	GCA_000845185.1	1	21
	333.0	506.0	GCA_000845245.1	39	1024			125.0				145.0											636.0						102.0							96.0						388.0	20.0
			GCA_000845265.1	0	0
			GCA_000845285.1	0	0
			GCA_000845305.1	0	0
			GCA_000845325.1	0	0
			GCA_000845345.1	0	0
			GCA_000845365.1	0	0
			GCA_000845385.1	0	0
			GCA_000845445.1	0	0
	412.0		GCA_000845465.1	12	412
	25.0	25.0	GCA_000845485.1	1	25
			GCA_000845545.1	0	0
			GCA_000845625.1	0	0
			GCA_000845645.1	0	0
			GCA_000845705.1	0	0
			GCA_000845725.1	0	0
			GCA_000845745.1	0	0
			GCA_000845765.1	0	0
			GCA_000845865.1	0	0
			GCA_000845905.1	0	0
	54.0	54.0	GCA_000845925.1	2	54
			GCA_000845945.1	0	0
			GCA_000846245.1	0	0
			GCA_000846325.1	0	0
	343.0	387.0	GCA_000846345.1	59	1531																		1531.0					1098.0														1451.0
			GCA_000846425.1	0	0
			GCA_000846525.1	0	0
	53.0	53.0	GCA_000846545.1	2	53
			GCA_000846725.1	0	0
			GCA_000846745.1	0	0
	54.0		GCA_000846825.1	2	54
			GCA_000846845.1	0	0
	33.0		GCA_000846885.1	1	33
	1391.0	1391.0	GCA_000846905.1	49	1391
			GCA_000846945.1	0	0
	48.0	19.0	GCA_000847025.1	2	48
	703.0	703.0	GCA_000847045.1	26	703
			GCA_000847125.1	0	0
	30.0		GCA_000847145.1	1	30
			GCA_000847185.1	0	0
			GCA_000847365.1	0	0
	72.0		GCA_000847385.1	3	72
			GCA_000847445.1	0	0
			GCA_000847485.1	0	0
	137.0		GCA_000847505.1	5	137			137.0						137.0		137.0																											111.0	68.0
			GCA_000847525.1	0	0
			GCA_000847565.2	0	0
	24.0		GCA_000847585.1	1	24
			GCA_000847625.1	0	0
			GCA_000847665.1	0	0
			GCA_000847685.1	0	0
			GCA_000847705.1	0	0
	20.0		GCA_000847725.1	1	20			20.0		20.0																																		20.0
			GCA_000847785.1	0	0
			GCA_000847805.1	0	0
	52.0	79.0	GCA_000847845.1	3	79
0.0	1087.0	1469.0	GCA_000847945.1	152	3998			29.0		29.0													2988.0																				1565.0
			GCA_000847985.1	0	0
			GCA_000848005.1	0	0
0.0	117.0		GCA_000848085.2	7	162
			GCA_000848145.1	0	0
			GCA_000848165.1	0	0
			GCA_000848205.1	0	0
			GCA_000848245.1	0	0
			GCA_000848265.1	0	0
			GCA_000848285.1	0	0
			GCA_000848325.1	0	0
			GCA_000848345.1	0	0
			GCA_000848365.1	0	0
	68.0		GCA_000848425.1	3	68
	29.0		GCA_000848445.1	1	29
			GCA_000848465.1	0	0
			GCA_000848485.1	0	0
			GCA_000848505.1	0	0
			GCA_000848565.1	0	0
			GCA_000848585.1	0	0
			GCA_000848665.1	0	0
			GCA_000848705.1	0	0
			GCA_000848745.1	0	0
0.0			GCA_000848765.1	3	57
			GCA_000848825.1	0	0
			GCA_000848885.1	0	0
			GCA_000848925.1	0	0
			GCA_000848985.1	0	0
	20.0		GCA_000849005.1	1	20
			GCA_000849025.1	0	0
	108.0		GCA_000849065.1	4	108
			GCA_000849085.1	0	0
	29.0	29.0	GCA_000849105.1	1	29
			GCA_000849145.1	0	0
			GCA_000849165.1	0	0
			GCA_000849185.1	0	0
			GCA_000849225.1	0	0
			GCA_000849305.1	0	0
			GCA_000849345.1	0	0
			GCA_000849365.1	0	0
			GCA_000849385.1	0	0
			GCA_000849405.1	0	0
			GCA_000849485.1	0	0
			GCA_000849545.1	0	0
			GCA_000849585.1	0	0
			GCA_000849645.1	0	0
0.0	1104.0		GCA_000849685.1	67	1721
			GCA_000849705.1	0	0
			GCA_000849785.1	0	0
			GCA_000849805.1	0	0
	122.0	122.0	GCA_000849825.2	4	122
			GCA_000849925.1	0	0
			GCA_000849965.1	0	0
			GCA_000850125.1	0	0
			GCA_000850225.1	0	0
			GCA_000850265.1	0	0
			GCA_000850325.1	0	0
			GCA_000850385.1	0	0
			GCA_000850405.1	0	0
			GCA_000850425.1	0	0
			GCA_000850485.1	0	0
			GCA_000850525.1	0	0
			GCA_000850585.1	0	0
			GCA_000850645.1	0	0
			GCA_000850685.1	0	0
			GCA_000850725.1	0	0
	25.0		GCA_000850745.1	1	25
			GCA_000850785.1	0	0
			GCA_000850825.1	0	0
			GCA_000850905.1	0	0
			GCA_000850925.1	0	0
			GCA_000851045.1	0	0
			GCA_000851125.1	0	0
			GCA_000851145.1	0	0
			GCA_000851165.1	1	20																																								20.0
			GCA_000851265.1	0	0
			GCA_000851325.1	0	0
			GCA_000851345.1	0	0
			GCA_000851365.1	0	0
			GCA_000851465.1	0	0
			GCA_000851505.1	0	0
			GCA_000851545.1	0	0
			GCA_000851565.1	0	0
			GCA_000851645.1	0	0
			GCA_000851665.1	0	0
			GCA_000851685.1	0	0
0.0	21.0		GCA_000851705.1	2	63
			GCA_000851805.1	0	0
			GCA_000851885.1	0	0
0.0	33.0		GCA_000851925.1	3	87
			GCA_000851945.1	0	0
			GCA_000851985.1	0	0
			GCA_000852005.1	0	0
			GCA_000852025.1	0	0
			GCA_000852045.1	0	0
			GCA_000852065.1	0	0
			GCA_000852105.1	0	0
			GCA_000852125.1	0	0
			GCA_000852205.1	0	0
			GCA_000852245.1	0	0
			GCA_000852265.1	0	0
			GCA_000852325.1	0	0
			GCA_000852365.1	0	0
			GCA_000852385.1	0	0
		29.0	GCA_000852405.1	1	29			29.0		29.0
	87.0	87.0	GCA_000852485.1	3	87
			GCA_000852565.1	0	0
			GCA_000852685.1	0	0
			GCA_000852705.1	0	0
			GCA_000852765.1	0	0
			GCA_000852785.1	0	0
			GCA_000852805.1	0	0
			GCA_000852905.1	0	0
			GCA_000852925.1	0	0
			GCA_000852965.1	0	0
			GCA_000852985.1	0	0
			GCA_000853025.1	0	0
			GCA_000853045.1	0	0
			GCA_000853065.1	0	0
			GCA_000853105.1	0	0
			GCA_000853125.1	0	0
			GCA_000853145.1	0	0
			GCA_000853165.1	0	0
			GCA_000853185.1	0	0
			GCA_000853225.1	0	0
			GCA_000853245.1	0	0
			GCA_000853265.1	0	0
			GCA_000853325.1	0	0
	17.0		GCA_000853365.1	1	17
			GCA_000853385.1	0	0
			GCA_000853405.1	0	0
			GCA_000853425.1	0	0
			GCA_000853445.1	0	0
			GCA_000853465.1	0	0
			GCA_000853505.1	0	0
			GCA_000853525.3	0	0
			GCA_000853545.1	0	0
	26.0	26.0	GCA_000853565.1	1	26
	23.0	23.0	GCA_000853605.1	1	23
	46.0	46.0	GCA_000853665.1	3	75			75.0		75.0																																		46.0	29.0
	79.0		GCA_000853805.1	3	79																																							79.0
			GCA_000853945.1	0	0
			GCA_000853965.1	0	0
			GCA_000854025.1	0	0
	29.0	29.0	GCA_000854085.1	1	29			29.0		29.0
	25.0	25.0	GCA_000854185.1	1	25																																							25.0
			GCA_000854245.1	0	0
	24.0		GCA_000854285.1	1	28			28.0		28.0
			GCA_000854405.1	0	0
			GCA_000854445.2	0	0
	28.0		GCA_000854505.1	1	28
			GCA_000854705.1	0	0
			GCA_000854805.1	0	0
			GCA_000854825.1	0	0
			GCA_000854905.1	0	0
			GCA_000855025.1	0	0
			GCA_000855145.1	0	0
			GCA_000855165.1	0	0
	30.0		GCA_000855185.1	1	30
			GCA_000855265.1	0	0
			GCA_000855305.1	0	0
			GCA_000855365.1	0	0
			GCA_000855385.1	0	0
	96.0	68.0	GCA_000855425.1	4	96			96.0		96.0																																		96.0
			GCA_000855465.1	0	0
			GCA_000855505.1	0	0
			GCA_000855525.1	0	0
			GCA_000855585.1	0	0
			GCA_000855605.1	0	0
			GCA_000855625.1	0	0
0.0			GCA_000855645.1	1	22
			GCA_000855725.1	0	0
			GCA_000855785.1	0	0
			GCA_000855805.1	0	0
			GCA_000855825.1	0	0
			GCA_000855865.1	0	0
			GCA_000855945.1	0	0
			GCA_000855965.1	0	0
			GCA_000855985.1	0	0
			GCA_000856005.1	0	0
0.0	6.0		GCA_000856045.1	2	70
			GCA_000856105.1	0	0
	40.0	40.0	GCA_000856125.1	2	40
			GCA_000856145.1	0	0
			GCA_000856185.1	0	0
			GCA_000856225.1	0	0
			GCA_000856245.1	0	0
			GCA_000856265.1	0	0
			GCA_000856285.1	0	0
			GCA_000856485.1	0	0
			GCA_000856525.1	0	0
0.0			GCA_000856565.1	1	26
0.0	25.0	25.0	GCA_000856585.1	3	75
			GCA_000856625.1	0	0
0.0			GCA_000856645.1	5	141
			GCA_000856665.2	0	0
			GCA_000856725.1	0	0
	49.0		GCA_000856745.1	2	49																		49.0
			GCA_000856765.1	0	0
			GCA_000856785.1	0	0
			GCA_000856865.1	0	0
	52.0		GCA_000856885.1	2	52
	24.0		GCA_000856925.1	1	24			24.0		24.0
			GCA_000856965.1	0	0
			GCA_000857085.1	0	0
			GCA_000857105.1	0	0
			GCA_000857145.1	2	38
			GCA_000857165.1	0	0
	59.0	59.0	GCA_000857185.1	2	59
			GCA_000857325.2	0	0
			GCA_000857345.1	0	0
			GCA_000857385.1	0	0
			GCA_000857425.1	0	0
			GCA_000857445.1	0	0
			GCA_000857485.1	0	0
			GCA_000857505.1	0	0
			GCA_000857525.1	0	0
	30.0	30.0	GCA_000857545.1	2	59																																						29.0
		24.0	GCA_000857565.1	1	24			24.0		24.0
	23.0		GCA_000857585.1	1	23
			GCA_000857625.1	0	0
			GCA_000857685.1	0	0
			GCA_000857765.1	0	0
0.0			GCA_000857805.1	1	20
			GCA_000857825.1	0	0
			GCA_000857925.1	0	0
			GCA_000857945.1	0	0
0.0	21.0	21.0	GCA_000857965.1	2	46
	125.0		GCA_000858025.1	7	178																		4.0																							49.0
	21.0		GCA_000858045.1	1	21
			GCA_000858125.1	0	0
			GCA_000858225.1	0	0
0.0	294.0		GCA_000858285.1	14	416																								21.0
			GCA_000858305.1	0	0
			GCA_000858345.1	0	0
			GCA_000858365.1	0	0
			GCA_000858405.1	0	0
			GCA_000858425.1	2	44																							44.0
	54.0	54.0	GCA_000858485.1	2	54
			GCA_000858545.1	0	0
			GCA_000858565.1	0	0
			GCA_000858585.1	0	0
			GCA_000858605.1	0	0
	156.0		GCA_000858645.1	8	198																																					42.0
			GCA_000858665.1	0	0
			GCA_000858685.1	0	0
			GCA_000858765.1	0	0
			GCA_000858845.1	0	0
			GCA_000858905.1	0	0
			GCA_000858945.1	0	0
			GCA_000858985.1	0	0
	88.0	88.0	GCA_000859065.1	3	88
	23.0	48.0	GCA_000859085.1	2	48			25.0		25.0				25.0
			GCA_000859185.1	0	0
			GCA_000859205.1	0	0
			GCA_000859225.1	0	0
			GCA_000859385.1	0	0
	106.0		GCA_000859485.1	4	106
			GCA_000859585.1	0	0
			GCA_000859605.1	0	0
			GCA_000859685.1	0	0
	30.0		GCA_000859705.1	1	30
			GCA_000859785.1	0	0
			GCA_000859805.1	33	824
			GCA_000859825.1	0	0
			GCA_000859865.1	0	0
			GCA_000859905.1	0	0
			GCA_000859925.1	0	0
			GCA_000859965.1	0	0
	127.0	127.0	GCA_000860005.1	7	181			78.0																																				51.0		27.0
			GCA_000860045.1	0	0
			GCA_000860065.1	0	0
			GCA_000860085.1	0	0
			GCA_000860125.1	0	0
			GCA_000860145.1	0	0
			GCA_000860165.1	0	0
			GCA_000860185.1	0	0
			GCA_000860245.1	0	0
			GCA_000860305.1	0	0
			GCA_000860325.1	0	0
			GCA_000860425.1	0	0
	18.0		GCA_000860465.1	1	18
			GCA_000860485.1	0	0
			GCA_000860505.1	0	0
	26.0		GCA_000860525.1	1	26																																							26.0
			GCA_000860585.1	0	0
			GCA_000860605.1	0	0
			GCA_000860625.1	0	0
			GCA_000860645.1	0	0
			GCA_000860685.1	0	0
			GCA_000860705.1	0	0
			GCA_000860725.1	0	0
			GCA_000860745.1	0	0
			GCA_000860805.1	0	0
			GCA_000860825.3	0	0
			GCA_000860925.1	0	0
			GCA_000860965.1	0	0
			GCA_000861045.1	0	0
	25.0		GCA_000861105.1	1	25																																							25.0
			GCA_000861145.1	0	0
			GCA_000861165.1	0	0
	25.0		GCA_000861185.1	2	46			46.0						46.0									25.0
			GCA_000861225.1	0	0
			GCA_000861245.1	0	0
			GCA_000861265.1	0	0
			GCA_000861285.1	0	0
			GCA_000861305.1	0	0
			GCA_000861345.1	0	0
			GCA_000861365.1	0	0
			GCA_000861385.1	0	0
	142.0		GCA_000861425.1	5	142
			GCA_000861445.1	0	0
			GCA_000861465.1	0	0
			GCA_000861565.1	0	0
			GCA_000861585.1	0	0
			GCA_000861645.1	0	0
			GCA_000861725.1	0	0
			GCA_000861765.1	0	0
			GCA_000861805.1	0	0
	18.0		GCA_000861845.1	1	18
			GCA_000861865.1	0	0
			GCA_000861945.1	0	0
			GCA_000861965.1	0	0
			GCA_000861985.1	0	0
0.0			GCA_000862005.1	1	17
			GCA_000862025.1	0	0
			GCA_000862105.1	0	0
			GCA_000862145.1	0	0
	20.0		GCA_000862205.1	1	20
			GCA_000862225.1	0	0
			GCA_000862245.1	0	0
			GCA_000862265.1	0	0
			GCA_000862325.1	0	0
			GCA_000862405.1	0	0
			GCA_000862465.1	0	0
			GCA_000862505.1	0	0
			GCA_000862525.1	0	0
			GCA_000862545.1	0	0
			GCA_000862625.1	0	0
			GCA_000862645.1	0	0
	21.0	21.0	GCA_000862685.1	1	21
			GCA_000862725.1	0	0
	29.0		GCA_000862745.1	1	29
			GCA_000862785.1	0	0
			GCA_000862805.1	0	0
	20.0	20.0	GCA_000862825.1	1	20
0.0			GCA_000862885.1	1	29
			GCA_000862925.1	0	0
			GCA_000862945.1	0	0
	71.0		GCA_000863025.1	3	71
0.0			GCA_000863045.1	1	18
			GCA_000863105.1	0	0
			GCA_000863125.1	0	0
			GCA_000863145.1	0	0
			GCA_000863185.1	0	0
			GCA_000863245.1	0	0
			GCA_000863285.1	0	0
			GCA_000863325.1	0	0
			GCA_000863345.1	0	0
			GCA_000863365.1	0	0
			GCA_000863405.1	0	0
			GCA_000863445.1	0	0
			GCA_000863545.1	0	0
	52.0	52.0	GCA_000863585.1	2	52																																							26.0
			GCA_000863625.1	0	0
			GCA_000863645.1	0	0
			GCA_000863665.1	0	0
	21.0	21.0	GCA_000863685.1	1	21
0.0			GCA_000863705.1	1	27
	31.0	31.0	GCA_000863745.1	1	31
			GCA_000863765.1	0	0
			GCA_000863785.1	0	0
			GCA_000863825.1	0	0
			GCA_000863845.1	0	0
	30.0		GCA_000863865.1	1	30
			GCA_000863945.2	0	0
			GCA_000863965.1	0	0
			GCA_000863985.1	0	0
	46.0		GCA_000864025.1	2	46
			GCA_000864045.1	0	0
			GCA_000864085.1	0	0
			GCA_000864105.1	0	0
			GCA_000864165.1	0	0
			GCA_000864265.1	0	0
	30.0	30.0	GCA_000864305.1	1	30
			GCA_000864325.1	0	0
			GCA_000864365.1	0	0
			GCA_000864425.1	0	0
			GCA_000864465.1	0	0
			GCA_000864505.1	0	0
0.0			GCA_000864565.1	2	53
0.0			GCA_000864585.1	1	25
			GCA_000864605.1	0	0
			GCA_000864625.1	0	0
			GCA_000864705.1	0	0
			GCA_000864725.1	0	0
			GCA_000864785.1	0	0
			GCA_000864885.1	0	0
			GCA_000864905.1	0	0
			GCA_000864945.1	0	0
			GCA_000864965.1	0	0
			GCA_000864985.2	0	0
			GCA_000865045.1	0	0
			GCA_000865065.1	0	0
			GCA_000865105.1	0	0
			GCA_000865185.1	0	0
			GCA_000865225.1	0	0
			GCA_000865245.1	0	0
			GCA_000865285.1	0	0
	20.0		GCA_000865325.1	1	20
0.0	3922.0	4814.0	GCA_000865345.1	440	12167																		17.0						6714.0
			GCA_000865365.1	0	0
	25.0		GCA_000865385.1	2	50			50.0								50.0																													25.0
			GCA_000865445.1	0	0
			GCA_000865465.1	1	26
			GCA_000865625.1	0	0
			GCA_000865685.1	0	0
[truncated: 106,462 more rows]
[truncated: 42 more columns]
