# Supplementary material for: Quadrupia provides a comprehensive catalog of G-quadruplexes across genomes from the tree of life
Source: Genome Res. 2025 Nov;35(11):2578–600. doi: 10.1101/gr.279790.124 (PMC12581993; doi:10.1101/gr.279790.124)
Supplement: Supplement 2 [file Supplemental_code.zip › Quadrupia/results/species_data.csv]

Accession	Species	Taxa	Genome Size	GC Percentage	Gene Count	Protein Coding Gene Count	Non Coding Gene Count	Gene Content	Taxid	Kingdom	Phylum
GCA_000002515.1	Kluyveromyces lactis	fungi	10689156	38.5	5389	5076	226	7509678	28985	Fungi	Ascomycota
GCA_031844645.1	Pseudomonas putida	bacteria	6733472	61.0	6234	6001	106	0	303	Eubacteria	Pseudomonadota
GCA_958295725.1	uncultured Alphaproteobacteria bacterium	bacteria	3665566	67.0	0	0	0	0	91750	Eubacteria	Pseudomonadota
GCA_000002765.3	Plasmodium falciparum 3D7	protozoa	23292622	19.0	5797	5387	252	13658969	36329	Protista	Apicomplexa
GCA_000006645.1	Yersinia pestis KIM10+	bacteria	4701745	47.5	4359	4205	100	3916203	187410	Eubacteria	Pseudomonadota
GCA_000006605.1	Corynebacterium jeikeium K411	bacteria	2476822	61.0	2182	2120	61	2232019	306537	Eubacteria	Actinomycetota
GCA_000006685.1	Chlamydia muridarum str. Nigg	bacteria	1080451	40.0	962	911	43	988387	243161	Eubacteria	Chlamydiota
GCA_000006905.1	Caulobacter vibrioides CB15	bacteria	4016947	67.0	3818	3737	57	3657949	190650	Eubacteria	Pseudomonadota
GCA_000007005.1	Saccharolobus solfataricus P2	archaea	2992245	35.5	3050	2994	56	2523332	273057	Archaeabacteria	Thermoproteota
GCA_000006945.2	Salmonella enterica subsp. enterica serovar Typhimurium str. LT2	bacteria	4951383	52.0	4717	4554	118	4380814	99287	Eubacteria	Pseudomonadota
GCA_000002985.3	Caenorhabditis elegans	invertebrate	100272607	35.0	46891	19972	24787	59709034	6239	Animalia	Nematoda
GCA_000007045.1	Streptococcus pneumoniae R6	bacteria	2038615	39.5	2116	2043	73	1785980	171101	Eubacteria	Bacillota
GCA_000007105.1	Zymomonas mobilis subsp. mobilis ZM4 = ATCC 31821	bacteria	2056363	46.0	1807	1736	60	1784979	264203	Eubacteria	Pseudomonadota
GCA_000007125.1	Brucella melitensis bv. 1 str. 16M	bacteria	3294931	57.0	3264	3198	66	2855633	224914	Eubacteria	Pseudomonadota
GCA_000007145.1	Xanthomonas campestris pv. campestris str. ATCC 33913	bacteria	5076188	65.0	4242	4181	61	4305233	190485	Eubacteria	Pseudomonadota
GCA_000007205.1	Chlamydia pneumoniae TW-183	bacteria	1225935	40.5	1155	1113	41	1110028	182082	Eubacteria	Chlamydiota
GCA_000007305.1	Pyrococcus furiosus DSM 3638	archaea	1908256	40.5	2169	2065	104	1747174	186497	Archaeabacteria	Euryarchaeota
GCA_000007365.1	Buchnera aphidicola str. Sg (Schizaphis graminum)	bacteria	641454	25.0	620	545	4	582360	198804	Eubacteria	Pseudomonadota
GCA_000007325.1	Fusobacterium nucleatum subsp. nucleatum ATCC 25586	bacteria	2174500	27.0	2067	2067	0	1932314	190304	Eubacteria	Fusobacteriota
GCA_000007385.1	Xanthomonas oryzae pv. oryzae KACC 10331	bacteria	4941439	63.5	4697	4538	56	4178407	291331	Eubacteria	Pseudomonadota
GCA_000007425.1	Streptococcus pyogenes MGAS315	bacteria	1900521	38.5	1951	1865	80	1658941	198466	Eubacteria	Bacillota
GCA_000007505.1	Brucella suis 1330	bacteria	3315175	57.0	3384	3273	0	2799351	204722	Eubacteria	Pseudomonadota
GCA_000007485.1	Tropheryma whipplei str. Twist	bacteria	927303	46.0	862	808	54	801246	203267	Eubacteria	Actinomycetota
GCA_000007525.1	Bifidobacterium longum NCC2705	bacteria	2260266	60.0	1800	1729	69	1950264	206672	Eubacteria	Actinomycetota
GCA_000007545.1	Salmonella enterica subsp. enterica serovar Typhi str. Ty2	bacteria	4791961	52.0	4649	4322	109	3982981	209261	Eubacteria	Pseudomonadota
GCA_000007585.1	Porphyromonas gingivalis W83	bacteria	2343476	48.0	2015	1909	64	1997404	242619	Eubacteria	Bacteroidota
GCA_000007565.2	Pseudomonas putida KT2440	bacteria	6181873	61.5	5786	5564	165	5527352	160488	Eubacteria	Pseudomonadota
GCA_000007605.1	Chlamydia caviae GPIC	bacteria	1181356	39.0	1022	1005	3	1074910	227941	Eubacteria	Chlamydiota
GCA_000007705.1	Chromobacterium violaceum ATCC 12472	bacteria	4751080	64.5	4529	4407	122	4247957	243365	Eubacteria	Pseudomonadota
GCA_000007725.1	Buchnera aphidicola str. Bp (Baizongia pistaciae)	bacteria	618379	25.0	553	507	36	509373	224915	Eubacteria	Pseudomonadota
GCA_000007765.2	Coxiella burnetii RSA 493	bacteria	2032807	42.5	2101	1850	45	1577682	227377	Eubacteria	Pseudomonadota
GCA_000007805.1	Pseudomonas syringae pv. tomato str. DC3000	bacteria	6538260	58.0	5844	5621	107	5700403	223283	Eubacteria	Pseudomonadota
GCA_000007825.1	Bacillus cereus ATCC 14579	bacteria	5427083	35.0	5497	5255	142	4576053	226900	Eubacteria	Bacillota
GCA_000007905.1	Helicobacter hepaticus ATCC 51449	bacteria	1799146	35.5	1915	1875	40	1680995	235279	Eubacteria	Campylobacterota
GCA_000007885.1	Yersinia pestis biovar Microtus str. 91001	bacteria	4803217	47.5	4277	4016	101	3922483	229193	Eubacteria	Pseudomonadota
GCA_000007925.1	Prochlorococcus marinus subsp. marinus str. CCMP1375	bacteria	1751080	36.0	1930	1882	6	1562012	167539	Eubacteria	Cyanobacteriota
GCA_000007945.1	[Haemophilus] ducreyi 35000HP	bacteria	1698955	38.0	1832	1717	64	1471234	233412	Eubacteria	Pseudomonadota
GCA_000008005.1	Bacillus cereus ATCC 10987	bacteria	5432652	35.0	6014	5844	133	4664297	222523	Eubacteria	Bacillota
GCA_000008025.1	Wolbachia endosymbiont of Drosophila melanogaster	bacteria	1267782	35.0	1309	1195	39	1023267	163164	Eubacteria	Pseudomonadota
GCA_000008085.1	Nanoarchaeum equitans Kin4-M	archaea	490885	31.5	553	536	17	454465	228908	Archaeabacteria	Nanoarchaeota
GCA_000008105.1	Salmonella enterica subsp. enterica serovar Choleraesuis str. SC-B67	bacteria	4944000	52.0	4927	4666	107	4166293	321314	Eubacteria	Pseudomonadota
GCA_000008145.1	Brucella abortus bv. 1 str. 9-941	bacteria	3286445	57.0	3350	3074	64	2688835	262698	Eubacteria	Pseudomonadota
GCA_000008205.1	Mesomycoplasma hyopneumoniae J	bacteria	897405	28.5	720	674	33	795989	262719	Eubacteria	Mycoplasmatota
GCA_000008305.1	Mesoplasma florum L1	bacteria	793224	27.0	712	683	29	738404	265311	Eubacteria	Mycoplasmatota
GCA_000008345.1	Cutibacterium acnes KPA171202	bacteria	2560265	60.0	2368	2297	54	2300346	267747	Eubacteria	Actinomycetota
GCA_000008365.1	Mycoplasma mobile 163K	bacteria	777079	24.5	669	635	34	712865	267748	Eubacteria	Mycoplasmatota
GCA_000008405.1	Mesomycoplasma hyopneumoniae 232	bacteria	892758	28.5	727	691	35	808936	295358	Eubacteria	Mycoplasmatota
GCA_000008505.1	[Bacillus thuringiensis] serovar konkukian str. 97-27	bacteria	5314794	35.0	5341	5197	144	4517843	281309	Eubacteria	Bacillota
GCA_000008525.1	Helicobacter pylori 26695	bacteria	1667867	38.5	1632	1566	43	1528018	85962	Eubacteria	Campylobacterota
GCA_000008565.1	Deinococcus radiodurans R1 = ATCC 13939 = DSM 20539	bacteria	3284156	66.5	3235	3101	58	2977571	243230	Eubacteria	Deinococcota
GCA_000008605.1	Treponema pallidum subsp. pallidum str. Nichols	bacteria	1138011	52.5	1091	1031	51	1072601	243276	Eubacteria	Spirochaetota
GCA_000008665.1	Archaeoglobus fulgidus DSM 4304	archaea	2178400	48.5	2486	2407	49	2025147	224325	Archaeabacteria	Euryarchaeota
GCA_000008725.1	Chlamydia trachomatis D/UW-3/CX	bacteria	1042519	41.0	939	894	45	948731	272561	Eubacteria	Chlamydiota
GCA_000008805.1	Neisseria meningitidis MC58	bacteria	2272360	51.5	2154	2063	0	1797081	122586	Eubacteria	Pseudomonadota
GCA_000008765.1	Clostridium acetobutylicum ATCC 824	bacteria	4132880	30.5	4022	3848	103	3630167	272562	Eubacteria	Bacillota
GCA_000008885.1	Wigglesworthia glossinidia endosymbiont of Glossina brevipalpis	bacteria	703004	22.0	645	611	34	617249	36870	Eubacteria	Pseudomonadota
GCA_000008925.1	Ligilactobacillus salivarius UCC118	bacteria	2133977	33.0	2185	2014	98	1803494	362948	Eubacteria	Bacillota
GCA_000008945.1	Bifidobacterium longum DJO10A	bacteria	2389526	60.0	2075	2003	71	2084689	205913	Eubacteria	Actinomycetota
GCA_000009005.1	Staphylococcus aureus RF122	bacteria	2742531	32.5	2622	2515	32	2239870	273036	Eubacteria	Bacillota
GCA_000009065.1	Yersinia pestis CO92	bacteria	4829855	47.5	4244	4081	10	3906176	214092	Eubacteria	Pseudomonadota
GCA_000009045.1	Bacillus subtilis subsp. subtilis str. 168	bacteria	4215606	43.5	4536	4237	211	3764299	224308	Eubacteria	Bacillota
GCA_000009105.1	Neisseria meningitidis Z2491	bacteria	2184406	51.5	1993	1909	0	1721764	122587	Eubacteria	Pseudomonadota
GCA_000009285.2	Cupriavidus necator H16	bacteria	7416678	66.0	6702	6626	73	6513404	381666	Eubacteria	Pseudomonadota
GCA_000009305.1	Helicobacter acinonychis str. Sheeba	bacteria	1557588	38.0	1660	1618	42	1406311	382638	Eubacteria	Campylobacterota
GCA_000009405.1	Staphylococcus carnosus subsp. carnosus TM300	bacteria	2566424	34.5	2537	2460	76	2227940	396513	Eubacteria	Bacillota
GCA_000009425.1	Lactococcus cremoris subsp. cremoris MG1363	bacteria	2529478	35.5	2585	2434	69	2104931	416870	Eubacteria	Bacillota
GCA_000009505.1	Salmonella enterica subsp. enterica serovar Enteritidis str. P125109	bacteria	4685848	52.0	4328	4200	3	4033853	550537	Eubacteria	Pseudomonadota
GCA_000009525.1	Salmonella enterica subsp. enterica serovar Gallinarum str. 287/91	bacteria	4658697	52.0	4279	3956	0	3708532	550538	Eubacteria	Pseudomonadota
GCA_000009565.2	Escherichia coli BL21(DE3)	bacteria	4558947	50.5	4424	4206	107	3963844	469008	Eubacteria	Pseudomonadota
GCA_000009685.1	Clostridium perfringens str. 13	bacteria	3085740	28.5	2683	2633	50	2626159	195102	Eubacteria	Bacillota
GCA_000009705.1	Nostoc sp. PCC 7120 = FACHB-418	bacteria	7211789	41.0	6051	6035	16	5941485	103690	Eubacteria	Cyanobacteriota
GCA_000009765.2	Streptomyces avermitilis MA-4680 = NBRC 14893	bacteria	9119895	70.5	7774	7684	89	7883234	227882	Eubacteria	Actinomycetota
GCA_000009785.1	Geobacillus kaustophilus HTA426	bacteria	3592666	51.5	3654	3540	114	3093195	235909	Eubacteria	Bacillota
GCA_000009805.1	Nocardia farcinica IFM 10152	bacteria	6292344	70.5	6010	5946	64	5688871	247156	Eubacteria	Actinomycetota
GCA_000009845.1	Onion yellows phytoplasma OY-M	bacteria	853092	27.5	791	752	39	633470	262768	Eubacteria	Mycoplasmatota
GCA_000009865.1	Staphylococcus haemolyticus JCSC1435	bacteria	2697861	32.5	2773	2694	76	2343056	279808	Eubacteria	Bacillota
GCA_000009925.1	Bacteroides fragilis YCH46	bacteria	5310990	43.0	4625	4625	0	4774850	295405	Eubacteria	Bacteroidota
GCA_000009945.1	Chlamydia felis Fe/C-56	bacteria	1173791	39.0	1054	1013	41	1074377	264202	Eubacteria	Chlamydiota
GCA_000009965.1	Thermococcus kodakarensis KOD1	archaea	2088737	51.5	2306	2306	0	1913811	69014	Archaeabacteria	Euryarchaeota
GCA_000010045.1	Desulfitobacterium hafniense Y51	bacteria	5727534	47.0	5137	5060	77	4880454	138119	Eubacteria	Bacillota
GCA_000010145.1	Limosilactobacillus fermentum IFO 3956	bacteria	2098685	51.0	1912	1843	69	1712495	334390	Eubacteria	Bacillota
GCA_000010245.1	Escherichia coli str. K-12 substr. W3110	bacteria	4646332	50.5	4382	4161	157	4068432	316407	Eubacteria	Pseudomonadota
GCA_000010345.1	Sulfurovum sp. NBC37-1	bacteria	2562277	43.5	2519	2438	53	2322772	387093	Eubacteria	Campylobacterota
GCA_000010365.1	Candidatus Carsonella ruddii PV	bacteria	159662	16.5	213	182	31	155379	387662	Eubacteria	Pseudomonadota
GCA_000010385.1	Escherichia coli SE11	bacteria	5155626	50.5	5109	5002	107	4599736	409438	Eubacteria	Pseudomonadota
GCA_000010405.1	Candidatus Vesicomyosocius okutanii	bacteria	1022154	31.5	939	937	0	869383	412965	Eubacteria	Pseudomonadota
GCA_000010445.1	Staphylococcus aureus subsp. aureus Mu3	bacteria	2880168	32.5	2776	2699	77	2438513	418127	Eubacteria	Bacillota
GCA_000010505.1	Porphyromonas gingivalis ATCC 33277	bacteria	2354886	48.0	2155	2090	65	2046409	431947	Eubacteria	Bacteroidota
GCA_000010525.1	Azorhizobium caulinodans ORS 571	bacteria	5369772	67.0	4782	4717	65	4843658	438753	Eubacteria	Pseudomonadota
GCA_000010565.1	Pelotomaculum thermopropionicum SI	bacteria	3025375	52.5	2977	2920	57	2591618	370438	Eubacteria	Bacillota
GCA_000010545.1	Burkholderia multivorans ATCC 17616	bacteria	7008810	66.5	6311	6112	81	5960020	395019	Eubacteria	Pseudomonadota
GCA_000010605.1	Streptomyces griseus subsp. griseus NBRC 13350	bacteria	8545929	72.0	7224	7136	86	7550391	455632	Eubacteria	Actinomycetota
GCA_000010585.1	Macrococcus caseolyticus JCSC5402	bacteria	2219737	36.5	2122	2061	61	1950204	458233	Eubacteria	Bacillota
GCA_000010645.1	Candidatus Azobacteroides pseudotrichonymphae genomovar. CFP2	bacteria	1224919	32.5	894	852	42	869076	511995	Eubacteria	Bacteroidota
GCA_000010685.1	Mycobacterium tuberculosis variant bovis BCG str. Tokyo 172	bacteria	4371711	65.5	4035	3950	50	3956101	561275	Eubacteria	Actinomycetota
GCA_000010705.1	Streptococcus dysgalactiae subsp. equisimilis GGS_124	bacteria	2106340	39.5	2176	2097	72	1854600	486410	Eubacteria	Bacillota
GCA_000010825.1	Acetobacter pasteurianus IFO 3283-01	bacteria	3340249	53.0	3122	3050	72	2977740	634452	Eubacteria	Pseudomonadota
GCA_000010845.1	Acetobacter pasteurianus IFO 3283-03	bacteria	3339669	53.0	3120	3048	72	2979960	634453	Eubacteria	Pseudomonadota
GCA_000010865.1	Acetobacter pasteurianus IFO 3283-07	bacteria	3338426	53.0	3119	3047	72	2976168	634454	Eubacteria	Pseudomonadota
GCA_000010905.1	Acetobacter pasteurianus IFO 3283-26	bacteria	3339683	53.0	3120	3048	72	2981496	634456	Eubacteria	Pseudomonadota
GCA_000010885.1	Acetobacter pasteurianus IFO 3283-22	bacteria	3339649	53.0	3120	3048	72	2981481	634455	Eubacteria	Pseudomonadota
GCA_000010945.1	Acetobacter pasteurianus IFO 3283-01-42C	bacteria	3247995	53.0	3050	2984	66	2896761	634458	Eubacteria	Pseudomonadota
GCA_000010965.1	Acetobacter pasteurianus IFO 3283-12	bacteria	3336990	53.0	3118	3046	72	2979046	634459	Eubacteria	Pseudomonadota
GCA_000011025.1	Rothia mucilaginosa DY-18	bacteria	2264603	59.5	2052	1992	60	1926905	680646	Eubacteria	Actinomycetota
GCA_000011105.1	Pyrococcus horikoshii OT3	archaea	1738505	41.5	2118	2061	49	1589738	70601	Archaeabacteria	Euryarchaeota
GCA_000011225.1	Malacoplasma penetrans HF-2	bacteria	1358633	25.5	1070	1037	33	1210318	272633	Eubacteria	Mycoplasmatota
GCA_000011185.1	Thermoplasma volcanium GSS1	archaea	1584804	39.5	1526	1526	0	1357918	273116	Archaeabacteria	Candidatus Thermoplasmatota
GCA_000011265.1	Staphylococcus aureus subsp. aureus MW2	bacteria	2820462	32.5	2695	2615	79	2387520	196620	Eubacteria	Bacillota
GCA_000011245.1	Oceanobacillus iheyensis HTE831	bacteria	3630528	35.5	3588	3496	92	3099822	221109	Eubacteria	Bacillota
GCA_000011445.1	Mycoplasma mycoides subsp. mycoides SC str. PG1	bacteria	1211703	23.5	1158	1016	36	1066685	272632	Eubacteria	Mycoplasmatota
GCA_000011645.1	Bacillus licheniformis DSM 13 = ATCC 14580	bacteria	4222597	46.0	4338	4179	93	3656656	279010	Eubacteria	Bacillota
GCA_000011765.2	Streptococcus pyogenes MGAS5005	bacteria	1838562	38.5	1926	1841	83	1620942	293653	Eubacteria	Bacillota
GCA_000011865.1	Campylobacter jejuni RM1221	bacteria	1777831	30.0	1937	1838	53	1632188	195099	Eubacteria	Campylobacterota
GCA_000011985.1	Lactobacillus acidophilus NCFM	bacteria	1993560	34.5	1936	1862	74	1797914	272621	Eubacteria	Bacillota
GCA_000011945.1	Anaplasma marginale str. St. Maries	bacteria	1197687	49.5	1002	949	37	1024175	234826	Eubacteria	Pseudomonadota
GCA_000012145.1	Rickettsia felis URRWXCal2	bacteria	1587240	32.5	1551	1512	39	1331527	315456	Eubacteria	Pseudomonadota
GCA_000012165.2	Streptococcus pyogenes MGAS6180	bacteria	1897578	38.0	1973	1882	86	1668239	319701	Eubacteria	Bacillota
GCA_000012245.1	Pseudomonas syringae pv. syringae B728a	bacteria	6093698	59.0	5220	5089	83	5369718	205918	Eubacteria	Pseudomonadota
GCA_000012265.1	Pseudomonas protegens Pf-5	bacteria	7074893	63.0	6273	6108	103	6232283	220664	Eubacteria	Pseudomonadota
GCA_000012365.1	Burkholderia thailandensis E264	bacteria	6723972	67.5	5714	5634	72	5847015	271848	Eubacteria	Pseudomonadota
GCA_000012465.1	Prochlorococcus marinus str. NATL2A	bacteria	1842899	35.0	2229	2163	44	1616145	59920	Eubacteria	Cyanobacteriota
GCA_000012525.1	Synechococcus elongatus PCC 7942 = FACHB-805	bacteria	2742269	55.0	2714	2661	53	2446039	1140	Eubacteria	Cyanobacteriota
GCA_000012545.1	Methanosphaera stadtmanae DSM 3091	archaea	1767403	27.5	1588	1534	52	1505835	339860	Archaeabacteria	Euryarchaeota
GCA_000012625.1	Synechococcus sp. CC9605	bacteria	2510659	59.0	2749	2638	52	2181138	110662	Eubacteria	Cyanobacteriota
GCA_000012645.1	Prochlorococcus marinus str. MIT 9312	bacteria	1709204	31.0	2016	1962	43	1552974	74546	Eubacteria	Cyanobacteriota
GCA_000012665.1	Oleidesulfovibrio alaskensis G20	bacteria	3730232	57.5	3364	3258	81	3273411	207559	Eubacteria	Thermodesulfobacteriota
GCA_000012725.1	Nitrobacter winogradskyi Nb-255	bacteria	3402093	62.0	3198	3122	6	2865012	323098	Eubacteria	Pseudomonadota
GCA_000012925.1	Geobacter metallireducens GS-15	bacteria	4011182	59.0	3702	3568	72	3657399	269799	Eubacteria	Thermodesulfobacteriota
GCA_000013065.1	Bacillus cereus Q1	bacteria	5506207	35.0	5635	5502	133	4655214	361100	Eubacteria	Bacillota
GCA_000013265.1	Escherichia coli UTI89	bacteria	5179971	50.5	5321	5211	110	4643269	364106	Eubacteria	Pseudomonadota
GCA_000013405.1	Syntrophus aciditrophicus SB	bacteria	3179300	51.0	3219	3168	51	2819316	56780	Eubacteria	Thermodesulfobacteriota
GCA_000013445.1	Methanospirillum hungatei JF-1	archaea	3544738	45.0	3304	3139	66	3067869	323259	Archaeabacteria	Euryarchaeota
GCA_000013485.1	Streptococcus pyogenes MGAS9429	bacteria	1836467	38.5	1962	1877	83	1637309	370551	Eubacteria	Bacillota
GCA_000013505.1	Streptococcus pyogenes MGAS10270	bacteria	1928252	38.0	2068	1987	79	1711128	370552	Eubacteria	Bacillota
GCA_000013525.1	Streptococcus pyogenes MGAS2096	bacteria	1860355	38.5	1979	1898	79	1649491	370553	Eubacteria	Bacillota
GCA_000013545.1	Streptococcus pyogenes MGAS10750	bacteria	1937111	38.0	2060	1979	79	1718836	370554	Eubacteria	Bacillota
GCA_000013645.1	Paraburkholderia xenovorans LB400	bacteria	9731138	62.5	9044	8702	85	8408114	266265	Eubacteria	Pseudomonadota
GCA_000013685.1	Rhodopseudomonas palustris BisB5	bacteria	4892717	64.5	4492	4397	74	4262276	316057	Eubacteria	Pseudomonadota
GCA_000013725.1	Methanococcoides burtonii DSM 6242	archaea	2575032	40.5	2500	2272	66	2086580	259564	Archaeabacteria	Euryarchaeota
GCA_000013825.1	Yersinia pestis Antiqua	bacteria	4879836	47.5	4470	4364	102	4122342	360102	Eubacteria	Pseudomonadota
GCA_000013845.2	Clostridium perfringens SM101	bacteria	2921996	28.0	2735	2619	95	2414073	289380	Eubacteria	Bacillota
GCA_000013925.2	Mycobacterium ulcerans Agy99	bacteria	5805761	65.0	5074	4241	50	4236392	362242	Eubacteria	Actinomycetota
GCA_000014025.1	Aliarcobacter butzleri RM4018	bacteria	2341251	27.0	2333	2259	69	2203434	367737	Eubacteria	Campylobacterota
GCA_000014305.1	Streptococcus suis 05ZYH33	bacteria	2096309	41.0	2254	2186	68	1844870	391295	Eubacteria	Bacillota
GCA_000014325.1	Streptococcus suis 98HAH33	bacteria	2095698	41.0	2257	2189	68	1846529	391296	Eubacteria	Bacillota
GCA_000014445.1	Leuconostoc mesenteroides subsp. mesenteroides ATCC 8293	bacteria	2075763	37.5	2108	2005	84	1847744	203120	Eubacteria	Bacillota
GCA_000014465.1	Levilactobacillus brevis ATCC 367	bacteria	2340228	46.0	2351	2218	80	1985611	387344	Eubacteria	Bacillota
GCA_000014505.1	Pediococcus pentosaceus ATCC 25745	bacteria	1832387	37.0	1847	1755	72	1636939	278197	Eubacteria	Bacillota
GCA_000014545.1	Lactococcus cremoris subsp. cremoris SK11	bacteria	2598348	35.5	2741	2504	83	2118188	272622	Eubacteria	Bacillota
GCA_000014605.1	Francisella tularensis subsp. holarctica OSU18	bacteria	1895727	32.0	1932	1555	49	1428460	393011	Eubacteria	Pseudomonadota
GCA_000014645.1	Francisella tularensis subsp. novicida U112	bacteria	1910031	32.0	1781	1719	48	1723754	401614	Eubacteria	Pseudomonadota
GCA_000014705.1	Shewanella frigidimarina NCIMB 400	bacteria	4845257	41.5	4199	4029	133	4125294	318167	Eubacteria	Pseudomonadota
GCA_000014725.1	Syntrophomonas wolfei subsp. wolfei str. Goettingen G311	bacteria	2936195	44.5	2642	2504	68	2448726	335541	Eubacteria	Bacillota
GCA_000014805.1	Aeromonas hydrophila subsp. hydrophila ATCC 7966	bacteria	4744448	61.5	4286	4122	157	4194692	380703	Eubacteria	Pseudomonadota
GCA_000014845.1	Escherichia coli APEC O1	bacteria	5497653	50.0	4983	4890	93	4781466	405955	Eubacteria	Pseudomonadota
GCA_000014865.1	Magnetococcus marinus MC-1	bacteria	4719581	54.0	3815	3716	57	4095727	156889	Eubacteria	Pseudomonadota
GCA_000014945.1	Methanothrix thermoacetophila PT	archaea	1879471	53.5	1781	1696	42	1554847	349307	Archaeabacteria	Euryarchaeota
GCA_000015105.1	Candidatus Ruthia magnifica str. Cm (Calyptogena magnifica)	bacteria	1160782	34.0	1117	976	41	926209	413404	Eubacteria	Pseudomonadota
GCA_000015145.1	Hyperthermus butylicus DSM 5456	archaea	1667163	53.5	1672	1602	52	1361577	415426	Archaeabacteria	Thermoproteota
GCA_000015245.1	Shewanella amazonensis SB2B	bacteria	4306142	53.5	3785	3645	130	3836588	326297	Eubacteria	Pseudomonadota
GCA_000015265.1	Nocardioides sp. JS614	bacteria	5293685	71.0	5026	4909	55	4818623	196162	Eubacteria	Actinomycetota
GCA_000015345.1	Dichelobacter nodosus VCS1703A	bacteria	1389350	44.0	1351	1280	55	1278589	246195	Eubacteria	Pseudomonadota
GCA_000015365.1	Marinobacter nauticus VT8	bacteria	4779762	56.5	4390	4272	63	4295764	351348	Eubacteria	Pseudomonadota
GCA_000015425.1	Acinetobacter baumannii ATCC 17978	bacteria	4001457	38.5	3905	3803	84	3415382	400667	Eubacteria	Pseudomonadota
GCA_000015565.1	Verminephrobacter eiseniae EF01-2	bacteria	5597943	65.0	5109	4947	59	4992523	391735	Eubacteria	Pseudomonadota
GCA_000015545.1	Acidovorax sp. JS42	bacteria	4585154	66.0	4383	4155	63	4038568	232721	Eubacteria	Pseudomonadota
GCA_000015585.1	Halorhodospira halophila SL1	bacteria	2678452	67.5	2493	2407	55	2463746	349124	Eubacteria	Pseudomonadota
GCA_000015745.1	Geobacillus thermodenitrificans NG80-2	bacteria	3608012	48.5	3590	3445	117	3065435	420246	Eubacteria	Bacillota
GCA_000015965.1	Prochlorococcus marinus str. MIT 9301	bacteria	1641879	31.0	1963	1907	42	1497197	167546	Eubacteria	Cyanobacteriota
GCA_000016045.1	Salmonella enterica subsp. enterica serovar Newport str. SL254	bacteria	5007719	52.0	5115	4805	155	4317879	423368	Eubacteria	Pseudomonadota
GCA_000016205.1	Burkholderia vietnamiensis G4	bacteria	8391070	65.5	7863	7617	88	7225588	269482	Eubacteria	Pseudomonadota
GCA_000016245.1	Vibrio cholerae O395	bacteria	4132319	47.5	3997	3875	121	3668574	345073	Eubacteria	Pseudomonadota
GCA_000016265.1	Rhizobium rhizogenes K84	bacteria	7273300	59.5	6820	6684	68	6361368	311403	Eubacteria	Pseudomonadota
GCA_000016285.1	Allorhizobium ampelinum S4	bacteria	6320946	57.0	5559	5389	80	5404930	311402	Eubacteria	Pseudomonadota
GCA_000016445.1	Yersinia pestis Pestoides F	bacteria	4725862	47.5	4262	4069	104	3908106	386656	Eubacteria	Pseudomonadota
GCA_000016465.1	Haemophilus influenzae PittEE	bacteria	1813033	38.0	1695	1619	70	1477739	374930	Eubacteria	Pseudomonadota
GCA_000016485.1	Haemophilus influenzae PittGG	bacteria	1887192	38.0	1741	1667	68	1454028	374931	Eubacteria	Pseudomonadota
GCA_000016505.1	Clostridium kluyveri DSM 555	bacteria	4023800	32.0	3994	3913	81	3428950	431943	Eubacteria	Bacillota
GCA_000016605.1	Metallosphaera sedula DSM 5348	archaea	2191517	46.0	2341	2256	42	1926228	399549	Archaeabacteria	Thermoproteota
GCA_000016625.1	Rickettsia massiliae MTU5	bacteria	1376184	32.5	1441	980	39	965236	416276	Eubacteria	Pseudomonadota
GCA_000016725.1	Acidiphilium cryptum JF-5	bacteria	3963080	67.0	3692	3559	55	3557345	349163	Eubacteria	Pseudomonadota
GCA_000016765.1	Rhizorhabdus wittichii RW1	bacteria	5915246	67.5	5455	5345	56	5398987	392499	Eubacteria	Pseudomonadota
GCA_000016745.1	Geotalea uraniireducens Rf4	bacteria	5136364	54.0	4489	4357	58	4474952	351605	Eubacteria	Thermodesulfobacteriota
GCA_000016965.1	Clostridium beijerinckii NCIMB 8052	bacteria	6000632	29.5	5243	5020	141	4834700	290402	Eubacteria	Bacillota
GCA_000016945.1	Yersinia pseudotuberculosis IP 31758	bacteria	4935125	47.0	4494	4324	130	4131097	349747	Eubacteria	Pseudomonadota
GCA_000016985.1	Alkaliphilus metalliredigens QYMF	bacteria	4929566	36.5	4941	4625	137	4139770	293826	Eubacteria	Bacillota
GCA_000017005.1	Streptococcus gordonii str. Challis substr. CH1	bacteria	2196662	40.5	2150	2051	73	1950686	467705	Eubacteria	Bacillota
GCA_000017065.1	Clostridium botulinum F str. Langeland	bacteria	4012918	28.0	3820	3655	116	3281241	441772	Eubacteria	Bacillota
GCA_000017165.1	Methanococcus vannielii SB	archaea	1720048	31.0	1752	1678	48	1494393	406327	Archaeabacteria	Euryarchaeota
GCA_000017185.1	Methanococcus aeolicus Nankai-3	archaea	1569500	30.0	1552	1490	43	1333233	419665	Archaeabacteria	Euryarchaeota
GCA_000017205.1	Pseudomonas aeruginosa PA7	bacteria	6588339	66.0	6142	6010	75	5885120	381754	Eubacteria	Pseudomonadota
GCA_000017245.1	Actinobacillus succinogenes 130Z	bacteria	2319663	44.5	2199	2079	82	2071287	339671	Eubacteria	Pseudomonadota
GCA_000017325.1	Shewanella baltica OS185	bacteria	5312910	46.0	4596	4394	140	4497294	402882	Eubacteria	Pseudomonadota
GCA_000017445.3	Rickettsia rickettsii str. Iowa	bacteria	1268201	32.0	1494	1384	37	1042401	452659	Eubacteria	Pseudomonadota
GCA_000017465.2	Campylobacter curvus 525.92	bacteria	1971270	44.5	1947	1862	59	1781443	360105	Eubacteria	Campylobacterota
GCA_000017485.1	Campylobacter jejuni subsp. doylei 269.97	bacteria	1845106	30.5	2037	1731	55	1539203	360109	Eubacteria	Campylobacterota
GCA_000017505.1	Anaeromyxobacter sp. Fw109-5	bacteria	5277990	73.5	4562	4466	58	4754703	404589	Eubacteria	Myxococcota
GCA_000017525.1	Candidatus Karelsulcia muelleri GWSS	bacteria	245530	22.0	264	227	36	236197	444179	Eubacteria	Bacteroidota
GCA_000017545.1	Fervidobacterium nodosum Rt17-B1	bacteria	1948941	34.5	1847	1750	58	1767644	381764	Eubacteria	Thermotogota
GCA_000017625.1	Methanoregula boonei 6A8	archaea	2542943	54.5	2513	2450	49	2194262	456442	Archaeabacteria	Euryarchaeota
GCA_000017645.1	Xanthobacter autotrophicus Py2	bacteria	5625098	67.0	5155	5035	59	4932263	78245	Eubacteria	Pseudomonadota
GCA_000017665.1	Cronobacter sakazakii ATCC BAA-894	bacteria	4530777	56.5	4573	4442	123	3989420	290339	Eubacteria	Pseudomonadota
GCA_000017685.1	Leptospira biflexa serovar Patoc strain 'Patoc 1 (Paris)'	bacteria	3951448	38.5	3775	3726	45	3682915	456481	Eubacteria	Spirochaetota
GCA_000017725.2	Campylobacter concisus 13826	bacteria	2099413	39.0	2104	2012	59	1900327	360104	Eubacteria	Campylobacterota
GCA_000017745.1	Escherichia coli O139:H28 str. E24377A	bacteria	5249288	50.5	5263	4997	110	4480920	331111	Eubacteria	Pseudomonadota
GCA_000017765.1	Escherichia coli HS	bacteria	4643538	50.5	4636	4384	157	4057150	331112	Eubacteria	Pseudomonadota
GCA_000017845.1	Crocosphaera subtropica ATCC 51142	bacteria	5460377	37.5	5365	5304	55	4741654	43989	Eubacteria	Cyanobacteriota
GCA_000018365.1	Thermococcus onnurineus NA1	archaea	1847607	51.0	2027	1976	51	1674273	523850	Archaeabacteria	Euryarchaeota
GCA_000018205.1	Rickettsia akari str. Hartford	bacteria	1231060	32.0	1293	1259	34	935589	293614	Eubacteria	Pseudomonadota
GCA_000018405.1	Desulfosudis oleivorans Hxd3	bacteria	3944167	56.0	3323	3265	53	3485121	96561	Eubacteria	Thermodesulfobacteriota
GCA_000018565.1	Herpetosiphon aurantiacus DSM 785	bacteria	6785430	50.5	5363	5278	68	5950635	316274	Eubacteria	Chloroflexota
GCA_000018505.1	Burkholderia multivorans ATCC 17616	bacteria	7008622	66.5	6373	6259	83	6116150	395019	Eubacteria	Pseudomonadota
GCA_000018605.1	Petrotoga mobilis SJ95	bacteria	2169548	34.0	2015	1898	57	1942522	403833	Eubacteria	Thermotogota
GCA_000018625.1	Salmonella enterica subsp. arizonae serovar 62:z4,z23:-	bacteria	4600800	51.0	4699	4510	142	3998363	41514	Eubacteria	Pseudomonadota
GCA_000018845.1	Methylorubrum extorquens PA1	bacteria	5471154	68.0	4956	4829	75	4619167	419610	Eubacteria	Pseudomonadota
GCA_000018865.1	Chloroflexus aurantiacus J-10-fl	bacteria	5258541	56.5	3990	3853	61	4243754	324602	Eubacteria	Chloroflexota
GCA_000018925.1	Francisella tularensis subsp. mediasiatica FSC147	bacteria	1893886	32.0	1750	1406	47	1377128	441952	Eubacteria	Pseudomonadota
GCA_000018905.1	Brucella suis ATCC 23445	bacteria	3324607	57.0	3426	3241	68	2779746	470137	Eubacteria	Pseudomonadota
GCA_000018965.1	Streptococcus pneumoniae 70585	bacteria	2184682	39.5	2323	2202	77	1866060	488221	Eubacteria	Bacillota
GCA_000019025.1	Streptococcus pneumoniae Taiwan19F-14	bacteria	2112148	39.5	2205	2044	77	1771062	487213	Eubacteria	Bacillota
GCA_000019045.1	Anoxybacillus flavithermus WK1	bacteria	2846746	41.5	2956	2832	105	2542596	491915	Eubacteria	Bacillota
GCA_000019105.1	synthetic Mycoplasma genitalium JCVI-1.0	other	582970	31.5	526	483	40	538080	488339	Metagenomes/Other
GCA_000019185.1	Shewanella halifaxensis HAW-EB4	bacteria	5226917	44.5	4464	4278	158	4405274	458817	Eubacteria	Pseudomonadota
GCA_000019205.1	Campylobacter lari RM2100	bacteria	1571661	29.5	1614	1538	58	1477899	306263	Eubacteria	Campylobacterota
GCA_000019225.1	Cellvibrio japonicus Ueda107	bacteria	4576573	51.5	3816	3754	58	4151740	498211	Eubacteria	Pseudomonadota
GCA_000019245.3	Lacticaseibacillus paracasei	bacteria	2898456	46.0	2909	2835	74	2487984	1597	Eubacteria	Bacillota
GCA_000019325.1	Xylella fastidiosa M12	bacteria	2475130	51.5	2368	2104	59	1929244	405440	Eubacteria	Pseudomonadota
GCA_000019305.1	Clostridium botulinum B1 str. Okra	bacteria	4107013	28.0	3971	3846	112	3371749	498213	Eubacteria	Bacillota
GCA_000019385.1	Escherichia coli ATCC 8739	bacteria	4746218	50.5	4409	4200	127	4131119	481805	Eubacteria	Pseudomonadota
GCA_000019425.1	Escherichia coli str. K-12 substr. DH10B	bacteria	4686137	50.5	4357	4126	157	3941379	316385	Eubacteria	Pseudomonadota
GCA_000019585.2	Xanthomonas oryzae pv. oryzae PXO99A	bacteria	5238555	63.5	5094	4951	60	4287127	360094	Eubacteria	Pseudomonadota
GCA_000019605.1	Candidatus Korarchaeum cryptofilum OPF8	archaea	1590757	49.0	1661	1602	49	1433163	374847	Archaeabacteria	Candidatus Korarchaeota
GCA_000019685.1	Borrelia duttonii Ly	bacteria	1574881	28.0	1469	1305	36	1269651	412419	Eubacteria	Spirochaetota
GCA_000019825.1	Streptococcus pneumoniae G54	bacteria	2078953	39.5	2186	2115	71	1806298	512566	Eubacteria	Bacillota
GCA_000019925.1	Burkholderia ambifaria MC40-6	bacteria	7642536	66.0	6886	6697	90	6613788	398577	Eubacteria	Pseudomonadota
GCA_000020005.1	Natranaerobius thermophilus JW/NM-WN-LF	bacteria	3191453	36.0	3025	2906	67	2770659	457570	Eubacteria	Bacillota
GCA_000020025.1	Nostoc punctiforme PCC 73102	bacteria	9059191	41.0	7174	6690	104	7018256	63737	Eubacteria	Cyanobacteriota
GCA_000020145.1	Elusimicrobium minutum Pei191	bacteria	1643562	39.5	1599	1529	50	1492923	445932	Eubacteria	Elusimicrobiota
GCA_000020165.1	Clostridium botulinum B str. Eklund 17B (NRP)	bacteria	3847969	27.0	3640	3475	116	3200912	935198	Eubacteria	Bacillota
GCA_000020225.1	Akkermansia muciniphila ATCC BAA-835	bacteria	2664102	55.5	2240	2138	63	2336650	349741	Eubacteria	Verrucomicrobiota
GCA_000020265.1	Rhizobium etli CIAT 652	bacteria	6448048	61.0	6171	6056	60	5551015	491916	Eubacteria	Pseudomonadota
GCA_000020305.1	Anaplasma marginale str. Florida	bacteria	1202435	49.5	997	942	40	1034972	320483	Eubacteria	Pseudomonadota
GCA_000020325.1	Sulfurihydrogenibium sp. YO3AOP1	bacteria	1838442	32.0	1829	1721	52	1593379	436114	Eubacteria	Aquificota
GCA_000020725.1	Citrifermentans bemidjiense Bem	bacteria	4615150	60.0	4166	4051	76	4072551	404380	Eubacteria	Thermodesulfobacteriota
GCA_000020765.1	Streptococcus equi subsp. zooepidemicus MGCS10565	bacteria	2024171	41.5	2001	1893	73	1732243	552526	Eubacteria	Bacillota
GCA_000020865.1	Edwardsiella tarda EIB202	bacteria	3804166	59.5	3717	3589	120	3290972	498217	Eubacteria	Pseudomonadota
GCA_000020885.1	Salmonella enterica subsp. enterica serovar Agona str. SL483	bacteria	4836638	51.5	4936	4614	162	4177263	454166	Eubacteria	Pseudomonadota
GCA_000020945.1	Coprothermobacter proteolyticus DSM 5265	bacteria	1424912	44.5	1462	1405	54	1321621	309798	Eubacteria	Coprothermobacterota
GCA_000021045.1	Azotobacter vinelandii DJ	bacteria	5365318	65.5	5223	5051	108	4645393	322710	Eubacteria	Pseudomonadota
GCA_000021125.1	Escherichia coli O157:H7 str. EC4115	bacteria	5704171	50.0	6066	5477	187	4788475	444450	Eubacteria	Pseudomonadota
GCA_000021085.1	Buchnera aphidicola str. 5A (Acyrthosiphon pisum)	bacteria	642122	26.0	599	555	37	559162	563178	Eubacteria	Pseudomonadota
GCA_000021185.1	Listeria monocytogenes HCC23	bacteria	2976212	38.0	3059	2974	85	2670398	552536	Eubacteria	Bacillota
GCA_000021225.1	Bacillus cereus AH187	bacteria	5599857	35.5	5960	5783	164	4757491	405534	Eubacteria	Bacillota
GCA_000021285.1	Thermosipho africanus TCF52B	bacteria	2016657	30.5	2043	1956	57	1829928	484019	Eubacteria	Thermotogota
GCA_000021325.1	Gluconacetobacter diazotrophicus PA1 5	bacteria	3914947	66.0	3646	3501	70	3470224	272568	Eubacteria	Pseudomonadota
GCA_000021345.1	Rhizobium leguminosarum bv. trifolii WSM2304	bacteria	6872702	61.0	6647	6415	65	5981919	395492	Eubacteria	Pseudomonadota
GCA_000021405.1	Borreliella burgdorferi ZS7	bacteria	1345494	28.0	1413	1239	38	1112669	445985	Eubacteria	Spirochaetota
GCA_000021485.1	Acidithiobacillus ferrooxidans ATCC 23270	bacteria	2982397	58.5	3303	3147	92	2682435	243159	Eubacteria	Pseudomonadota
GCA_000021445.1	Bacillus anthracis str. CDC 684	bacteria	5506763	35.0	6042	5896	140	4657573	568206	Eubacteria	Bacillota
GCA_000021565.1	Persephonella marina EX-H1	bacteria	1983966	37.0	2093	2051	42	1875078	123214	Eubacteria	Aquificota
GCA_000021505.1	Candidatus Hodgkinia cicadicola Dsem	bacteria	143795	58.0	188	169	18	136818	573234	Eubacteria	Pseudomonadota
GCA_000021685.1	Thermomicrobium roseum DSM 5159	bacteria	2920744	64.0	2909	2859	48	2611369	309801	Eubacteria	Thermomicrobiota
GCA_000021805.1	Rippkaea orientalis PCC 8801	bacteria	4787694	39.5	4620	4367	53	4063500	41431	Eubacteria	Cyanobacteriota
GCA_000021825.1	Gloeothece citriformis PCC 7424	bacteria	6554169	38.5	5944	5710	57	5339933	65393	Eubacteria	Cyanobacteriota
GCA_000022025.1	Pseudarthrobacter chlorophenolicus A6	bacteria	4980870	65.5	4745	4590	104	4458708	452863	Eubacteria	Actinomycetota
GCA_000022165.1	Salmonella enterica subsp. enterica serovar Typhimurium str. 14028S	bacteria	4964097	52.0	5624	5413	116	4505224	588858	Eubacteria	Pseudomonadota
GCA_000022145.1	Anaeromyxobacter dehalogenans 2CP-1	bacteria	5029329	74.5	4573	4473	59	4549447	455488	Eubacteria	Myxococcota
GCA_000022205.1	Halorubrum lacusprofundi ATCC 49239	archaea	3692576	63.5	3726	3560	61	3121954	416348	Archaeabacteria	Euryarchaeota
GCA_000022265.1	Geotalea daltonii FRC-32	bacteria	4304501	53.0	3974	3799	86	3890517	316067	Eubacteria	Thermodesulfobacteriota
GCA_000022305.1	[Acidovorax] ebreus TPSY	bacteria	3796573	66.5	3614	3479	69	3413069	535289	Eubacteria	Pseudomonadota
GCA_000022605.2	Blattabacterium sp. (Blattella germanica) str. Bge	bacteria	640935	27.0	631	590	40	615346	331104	Eubacteria	Bacteroidota
GCA_000022665.2	Escherichia coli BL21(DE3)	bacteria	4558953	50.5	4439	4196	173	3990916	469008	Eubacteria	Pseudomonadota
GCA_000022785.1	Rickettsia prowazekii str. Rp22	bacteria	1111612	29.0	1001	952	39	857785	449216	Eubacteria	Pseudomonadota
GCA_000022825.1	Yersinia pestis D182038	bacteria	4802263	47.5	3879	3777	92	3844328	637385	Eubacteria	Pseudomonadota
GCA_000022805.1	Yersinia pestis D106004	bacteria	4812922	47.5	3872	3781	89	3894051	637382	Eubacteria	Pseudomonadota
GCA_000022845.1	Yersinia pestis Z176003	bacteria	4725788	47.5	3780	3693	86	3833422	637386	Eubacteria	Pseudomonadota
GCA_000022945.1	Candidatus Karelsulcia muelleri SMDSEM	bacteria	276984	22.5	279	242	33	258994	595499	Eubacteria	Bacteroidota
GCA_000023065.1	Tolumonas auensis DSM 9187	bacteria	3471292	49.0	3292	3130	120	3123284	595494	Eubacteria	Pseudomonadota
GCA_000023085.1	Lactiplantibacillus plantarum JDM1	bacteria	3197759	44.5	3029	2948	78	2710991	644042	Eubacteria	Bacillota
GCA_000023185.1	Rhizobium leguminosarum bv. trifolii WSM1325	bacteria	7418122	60.5	7295	7001	63	6373965	395491	Eubacteria	Pseudomonadota
GCA_000023225.1	Desulfomicrobium baculatum DSM 4028	bacteria	3942657	58.5	3568	3436	75	3542560	525897	Eubacteria	Thermodesulfobacteriota
GCA_000023265.1	Acidimicrobium ferrooxidans DSM 10331	bacteria	2158157	68.0	2095	1964	57	1930086	525909	Eubacteria	Actinomycetota
GCA_000023325.1	Kosmotoga olearia TBF 19.5.1	bacteria	2302126	41.5	2224	2118	55	2037651	521045	Eubacteria	Thermotogota
GCA_000023445.1	Maridesulfovibrio salexigens DSM 2638	bacteria	4289847	47.0	3941	3807	108	3830409	526222	Eubacteria	Thermodesulfobacteriota
GCA_000023545.1	Musicola paradisiaca Ech703	bacteria	4679450	55.0	4137	3970	100	4021356	579405	Eubacteria	Pseudomonadota
GCA_000023585.1	Paenibacillus sp. JDR-2	bacteria	7184930	50.0	6414	6213	126	6385739	324057	Eubacteria	Bacillota
GCA_000023625.1	Mycobacterium tuberculosis KZN 1435	bacteria	4398250	65.5	4108	4060	48	4035396	478434	Eubacteria	Actinomycetota
GCA_000023665.1	Escherichia coli 'BL21-Gold(DE3)pLysS AG'	bacteria	4570938	50.5	4440	4228	112	3973128	866768	Eubacteria	Pseudomonadota
GCA_000023705.1	Methylotenera mobilis JLW8	bacteria	2547570	45.5	2403	2338	55	2292475	583345	Eubacteria	Pseudomonadota
GCA_000023725.1	Flavobacteriaceae bacterium 3519-10	bacteria	2768102	42.5	2582	2534	48	2511232	531844	Eubacteria	Bacteroidota
GCA_000023785.1	Hirschia baltica ATCC 49814	bacteria	3540114	45.0	3269	3187	47	3173547	582402	Eubacteria	Pseudomonadota
GCA_000023825.1	Pedobacter heparinus DSM 2366	bacteria	5167383	42.0	4339	4252	52	4808548	485917	Eubacteria	Bacteroidota
GCA_000023905.1	Leptotrichia buccalis C-1013-b	bacteria	2465610	29.5	2370	2220	64	2086491	523794	Eubacteria	Fusobacteriota
GCA_000023945.1	Halorhabdus utahensis DSM 12940	archaea	3116795	62.5	3077	2998	50	2749888	519442	Archaeabacteria	Euryarchaeota
GCA_000023985.1	Methanocaldococcus fervens AG86	archaea	1507251	32.0	1665	1581	45	1348706	573064	Archaeabacteria	Euryarchaeota
GCA_000024245.1	Zymomonas mobilis subsp. mobilis NCIMB 11163	bacteria	2223520	46.5	1978	1884	63	1915653	622759	Eubacteria	Pseudomonadota
GCA_000024285.1	Alicyclobacillus acidocaldarius subsp. acidocaldarius DSM 446	bacteria	3205686	61.5	3238	3084	85	2838026	521098	Eubacteria	Bacillota
GCA_000024525.1	Spirosoma linguale DSM 74	bacteria	8491258	50.0	7132	6938	63	7403943	504472	Eubacteria	Bacteroidota
GCA_000024565.1	Streptobacillus moniliformis DSM 12112	bacteria	1673280	26.0	1568	1442	57	1491703	519441	Eubacteria	Fusobacteriota
GCA_000024625.1	Methanocaldococcus vulcanius M7	archaea	1761737	31.5	1808	1742	43	1504463	579137	Archaeabacteria	Euryarchaeota
GCA_000024665.1	Fibrobacter succinogenes subsp. succinogenes S85	bacteria	3842635	48.0	3188	3085	69	3503875	59374	Eubacteria	Fibrobacterota
GCA_000024845.1	Rhodothermus marinus DSM 4252	bacteria	3386737	64.0	2965	2863	51	3087256	518766	Eubacteria	Rhodothermota
GCA_000024885.1	Sulfurospirillum deleyianum DSM 6946	bacteria	2306351	38.5	2346	2265	55	2149086	525898	Eubacteria	Campylobacterota
GCA_000025005.1	Thermobaculum terrenum ATCC BAA-798	bacteria	3101581	53.5	2933	2832	60	2826871	525904	Eubacteria	Chloroflexota
GCA_000025065.1	Dickeya parazeae Ech586	bacteria	4818394	53.5	4318	4144	102	4149783	590409	Eubacteria	Pseudomonadota
GCA_000025145.2	Staphylococcus aureus 04-02981	bacteria	2821452	32.5	2732	2650	81	2389714	703339	Eubacteria	Bacillota
GCA_000025205.1	Gardnerella vaginalis 409-05	bacteria	1617545	42.0	1338	1258	54	1385231	553190	Eubacteria	Actinomycetota
GCA_000025265.1	Conexibacter woesei DSM 14684	bacteria	6359369	72.5	6001	5914	51	5970241	469383	Eubacteria	Actinomycetota
GCA_000025365.1	Mycoplasmoides gallisepticum str. R(high)	bacteria	1012027	31.0	820	766	40	902206	710128	Eubacteria	Mycoplasmatota
GCA_000025385.1	Mycoplasmoides gallisepticum str. F	bacteria	977612	31.0	810	756	40	877313	708616	Eubacteria	Mycoplasmatota
GCA_000025625.1	Natrialba magadii ATCC 43099	archaea	4443643	61.0	4354	4204	60	3720254	547559	Archaeabacteria	Euryarchaeota
GCA_000025785.1	Candidatus Karelsulcia muelleri DMIN	bacteria	243933	22.0	261	226	35	236738	641892	Eubacteria	Bacteroidota
GCA_000025965.1	Aromatoleum aromaticum EbN1	bacteria	4727255	64.5	4628	4598	30	4298592	76114	Eubacteria	Pseudomonadota
GCA_000026005.1	Ehrlichia ruminantium str. Welgevonden	bacteria	1516355	27.0	944	888	24	947712	254945	Eubacteria	Pseudomonadota
GCA_000026025.1	Chlamydia abortus S26/3	bacteria	1144377	39.5	984	932	23	1008193	218497	Eubacteria	Chlamydiota
GCA_000026065.1	Latilactobacillus sakei subsp. sakei 23K	bacteria	1884661	41.0	1926	1885	41	1742536	314315	Eubacteria	Bacillota
GCA_000026105.1	Pseudomonas entomophila L48	bacteria	5888780	64.0	5278	5134	107	5264305	384676	Eubacteria	Pseudomonadota
GCA_000026125.1	Herminiimonas arsenicoxydans	bacteria	3424307	54.0	3352	3283	58	3038995	204773	Eubacteria	Pseudomonadota
GCA_000026145.1	Bradyrhizobium sp. ORS 278	bacteria	7456587	65.5	6818	6717	66	6395264	114615	Eubacteria	Pseudomonadota
GCA_000026205.1	Candidatus Phytoplasma mali	bacteria	601943	21.0	521	482	24	473430	37692	Eubacteria	Mycoplasmatota
GCA_000026245.1	Escherichia coli 55989	bacteria	5154862	50.5	5145	4763	226	4517887	585055	Eubacteria	Pseudomonadota
GCA_000026265.1	Escherichia coli IAI1	bacteria	4700560	50.5	4640	4354	197	4163514	585034	Eubacteria	Pseudomonadota
GCA_000026285.2	Escherichia coli S88	bacteria	5166121	50.5	5196	4832	205	4538189	585035	Eubacteria	Pseudomonadota
GCA_000026505.1	Lacticaseibacillus rhamnosus GG	bacteria	3010111	46.5	3016	2944	72	2579340	568703	Eubacteria	Bacillota
GCA_000026645.1	Pseudomonas aeruginosa LESB58	bacteria	6601757	66.0	6067	5931	102	5866367	557722	Eubacteria	Pseudomonadota
GCA_000026705.1	Listeria monocytogenes serotype 4b str. CLIP 80459	bacteria	2912690	38.0	2875	2766	85	2656154	568819	Eubacteria	Bacillota
GCA_000026685.1	Mycobacterium leprae Br4923	bacteria	3268071	57.5	2766	1604	46	1622823	561304	Eubacteria	Actinomycetota
GCA_000026725.1	Streptococcus suis SC84	bacteria	2095898	41.0	2067	1898	81	1800018	568813	Eubacteria	Bacillota
GCA_000026745.1	Streptococcus suis BM407	bacteria	2170808	41.0	2140	1947	81	1839662	568814	Eubacteria	Bacillota
GCA_000027065.2	Cronobacter turicensis z3032	bacteria	4599092	57.0	4565	4455	110	4080046	693216	Eubacteria	Pseudomonadota
GCA_000026965.1	Neisseria meningitidis 8013	bacteria	2277550	51.0	2206	1913	80	1757454	604162	Eubacteria	Pseudomonadota
GCA_000027225.1	Xenorhabdus bovienii SS-2004	bacteria	4225498	44.5	4475	4320	113	3642365	406818	Eubacteria	Pseudomonadota
GCA_000027085.1	Citrobacter rodentium ICC168	bacteria	5444283	54.5	5192	4913	87	4603302	637910	Eubacteria	Pseudomonadota
GCA_000027305.1	Haemophilus influenzae Rd KW20	bacteria	1830138	38.0	1775	1709	36	1593295	71421	Eubacteria	Pseudomonadota
GCA_000043285.1	Candidatus Blochmannia floridanus	bacteria	705557	27.0	631	583	42	594888	203907	Eubacteria	Pseudomonadota
GCA_000046685.1	Bartonella quintana str. Toulouse	bacteria	1581384	38.5	1357	1142	49	1154290	283165	Eubacteria	Pseudomonadota
GCA_000047365.1	Yersinia pseudotuberculosis IP 32953	bacteria	4840898	47.5	4236	4038	120	4030773	273123	Eubacteria	Pseudomonadota
GCA_000050425.1	Ehrlichia ruminantium str. Welgevonden	bacteria	1512977	27.0	997	958	39	963864	254945	Eubacteria	Pseudomonadota
GCA_000055945.1	Lawsonia intracellularis PHE/MN1-00	bacteria	1719014	33.0	1343	1341	0	1426559	363253	Eubacteria	Thermodesulfobacteriota
GCA_000061505.1	Azoarcus olearius	bacteria	4376040	67.5	4054	3989	65	4014951	418699	Eubacteria	Pseudomonadota
GCA_000063505.1	Synechococcus sp. WH 7803	bacteria	2366980	60.0	2586	2533	53	2209933	32051	Eubacteria	Cyanobacteriota
GCA_000063525.1	Synechococcus sp. RCC307	bacteria	2224914	60.5	2583	2535	48	2094703	316278	Eubacteria	Cyanobacteriota
GCA_000063605.1	Mycoplasmopsis agalactiae PG2	bacteria	877438	29.5	801	751	42	781446	347257	Eubacteria	Mycoplasmatota
GCA_000064305.2	Flavobacterium psychrophilum JIP02/86	bacteria	2860382	32.5	2578	2446	67	2476695	402612	Eubacteria	Bacteroidota
GCA_000067045.1	Gluconacetobacter diazotrophicus PA1 5	bacteria	3999591	66.0	3941	3855	3	3615295	272568	Eubacteria	Pseudomonadota
GCA_000069925.1	Candidatus Phytoplasma australiense	bacteria	879959	27.0	866	684	27	576429	59748	Eubacteria	Mycoplasmatota
GCA_000068525.2	Chlamydia trachomatis L2b/UCH-1/proctitis	bacteria	1038863	41.0	912	874	23	934732	471473	Eubacteria	Chlamydiota
GCA_000090405.1	Salinibacter ruber M8	bacteria	3832918	65.5	3302	3257	45	3319106	761659	Eubacteria	Rhodothermota
GCA_000087965.1	Xanthomonas albilineans GPE PC73	bacteria	3852299	62.5	3227	3199	28	3381479	380358	Eubacteria	Pseudomonadota
GCA_000091025.4	Eremothecium gossypii ATCC 10895	fungi	9095748	51.5	5331	4776	552	7331748	284811	Fungi	Ascomycota
GCA_000090985.2	Micromonas commoda	plant	20989326	63.5	10125	10049	72	16133673	296587	Plantae	Chlorophyta
GCA_000091165.1	Candidatus Methylomirabilis oxyfera	bacteria	2752854	58.5	3146	3072	54	2471322	671143	Eubacteria	candidate division NC10
GCA_000091445.1	synthetic Mycoplasma mycoides JCVI-syn1.0	other	1078809	23.5	911	828	41	940867	766747	Metagenomes/Other
GCA_000091985.1	Helicobacter mustelae 12198	bacteria	1578097	42.0	1436	1400	0	1394257	679897	Eubacteria	Campylobacterota
GCA_000091785.1	Legionella longbeachae NSW150	bacteria	4149158	37.0	3726	3470	57	3532230	661367	Eubacteria	Pseudomonadota
GCA_000092185.1	Thermosphaera aggregans DSM 11486	archaea	1316595	46.5	1457	1387	47	1200459	633148	Archaeabacteria	Thermoproteota
GCA_000092265.1	Moraxella catarrhalis BBH18	bacteria	1863286	41.5	1964	1886	62	1643712	1236608	Eubacteria	Pseudomonadota
GCA_000092385.1	Streptomyces bingchenggensis BCW-1	bacteria	11936683	70.5	10107	10022	84	10334641	749414	Eubacteria	Actinomycetota
GCA_000092525.1	Shigella sonnei Ss046	bacteria	5055316	50.5	4809	4475	119	4092462	300269	Eubacteria	Pseudomonadota
GCA_000092665.1	Chlamydia trachomatis E/150	bacteria	1042996	41.0	970	927	43	942724	707184	Eubacteria	Chlamydiota
GCA_000092725.1	Chlamydia trachomatis G/11074	bacteria	1042875	41.0	962	919	43	944758	707187	Eubacteria	Chlamydiota
GCA_000092745.1	Chlamydia trachomatis E/11023	bacteria	1043025	41.0	969	926	43	944751	707183	Eubacteria	Chlamydiota
GCA_000092865.1	Cellulomonas flavigena DSM 20109	bacteria	4123179	74.0	3784	3678	54	3725631	446466	Eubacteria	Actinomycetota
GCA_000093145.2	Comamonas thiooxydans	bacteria	5373644	61.0	4890	4802	86	4660911	363952	Eubacteria	Pseudomonadota
GCA_000143165.1	Dehalogenimonas lykanthroporepellens BL-DC-9	bacteria	1686510	55.0	1774	1659	52	1479988	552811	Eubacteria	Chloroflexota
GCA_000143205.1	Lactococcus cremoris subsp. cremoris NZ9000	bacteria	2530294	35.5	2594	2510	84	2131365	746361	Eubacteria	Bacillota
GCA_000144605.1	Brevundimonas subvibrioides ATCC 15264	bacteria	3445263	68.0	3393	3327	56	3149991	633149	Eubacteria	Pseudomonadota
GCA_000143535.4	Botrytis cinerea B05.10	fungi	42630066	41.5	11703	11703	0	26467986	332648	Fungi	Ascomycota
GCA_000144935.3	Corynebacterium pseudotuberculosis 1002	bacteria	2334828	52.0	2127	2011	62	2004972	679896	Eubacteria	Actinomycetota
GCA_000144955.2	Staphylococcus aureus subsp. aureus JKD6159	bacteria	2839400	32.5	2810	2646	82	2369834	869816	Eubacteria	Bacillota
GCA_000145035.1	Butyrivibrio proteoclasticus B316	bacteria	4404886	40.0	3881	3811	68	3954077	515622	Eubacteria	Bacillota
GCA_000145255.1	Gallionella capsiferriformans ES-2	bacteria	3162471	52.5	3009	2894	64	2877966	395494	Eubacteria	Pseudomonadota
GCA_000145705.1	Mesomycoplasma hyorhinis HUB-1	bacteria	839615	25.5	711	658	32	720267	872331	Eubacteria	Mycoplasmatota
GCA_000145615.1	Thermoanaerobacterium thermosaccharolyticum DSM 571	bacteria	2785752	34.0	2831	2601	74	2406759	580327	Eubacteria	Bacillota
GCA_000145825.2	Pseudomonas syringae Cit 7	bacteria	5874519	59.0	5110	4974	84	5176415	629264	Eubacteria	Pseudomonadota
GCA_000145985.1	Ignisphaera aggregans DSM 17230	archaea	1875953	35.5	2039	1930	47	1618047	583356	Archaeabacteria	Thermoproteota
GCA_000146025.1	Candidatus Endomicrobium trichonymphae	bacteria	1148570	35.0	1019	768	48	760353	1408204	Eubacteria	Elusimicrobiota
GCA_000146065.1	Candidatus Cloacimonas acidaminovorans str. Evry	bacteria	2246820	37.5	1869	1815	53	1958017	459349	Eubacteria	Candidatus Cloacimonadota
GCA_000146165.2	Shewanella oneidensis MR-1	bacteria	5131424	45.5	4574	4196	143	4235789	211586	Eubacteria	Pseudomonadota
GCA_000146185.1	[Eubacterium] eligens ATCC 27750	bacteria	2831389	37.5	2830	2765	65	2599083	515620	Eubacteria	Bacillota
GCA_000146265.4	Aggregatibacter actinomycetemcomitans D11S-1	bacteria	2160722	44.0	2165	2041	74	1878745	668336	Eubacteria	Pseudomonadota
GCA_000146305.1	Edwardsiella tarda FL6-60	bacteria	3728801	59.5	3389	3256	120	3168689	718251	Eubacteria	Pseudomonadota
GCA_000146875.2	Paenibacillus polymyxa E681	bacteria	5394883	45.5	4952	4769	127	4581672	349520	Eubacteria	Bacillota
GCA_000147015.1	Candidatus Zinderia insecticola CARI	bacteria	208564	13.5	236	206	29	196270	871271	Eubacteria	Pseudomonadota
GCA_000147035.1	Candidatus Karelsulcia muelleri CARI	bacteria	276511	21.0	288	246	34	266139	706194	Eubacteria	Bacteroidota
GCA_000147075.1	Spirochaeta thermophila DSM 6192	bacteria	2472645	61.5	2255	2203	52	2326152	665571	Eubacteria	Spirochaetota
GCA_000147695.3	Thermoanaerobacter wiegelii Rt8.B1	bacteria	2785056	34.0	2794	2522	74	2373131	697303	Eubacteria	Bacillota
GCA_000147715.3	Mesotoga prima MesG1.Ag.4.2	bacteria	2975953	45.0	2736	2574	76	2517888	660470	Eubacteria	Thermotogota
GCA_000147735.3	Shewanella baltica BA175	bacteria	5199401	46.0	4581	4344	141	4388060	693974	Eubacteria	Pseudomonadota
GCA_000147775.3	Sinorhizobium meliloti BL225C	bacteria	6978785	62.0	6776	6354	68	5926957	698936	Eubacteria	Pseudomonadota
GCA_000147795.3	Sinorhizobium meliloti AK83	bacteria	7140471	61.5	7030	6510	69	5923154	693982	Eubacteria	Pseudomonadota
GCA_000147815.3	Streptomyces violaceusniger Tu 4113	bacteria	11138313	70.5	9611	8985	84	9551812	653045	Eubacteria	Actinomycetota
GCA_000147835.3	Sphingobium chlorophenolicum L-1	bacteria	4573221	63.5	4265	4072	67	4055031	690566	Eubacteria	Pseudomonadota
GCA_000148365.1	Escherichia coli ABU 83972	bacteria	5132961	50.5	4906	4796	110	4542775	655817	Eubacteria	Pseudomonadota
GCA_000148385.1	Vulcanisaeta distributa DSM 14429	archaea	2374137	45.0	2593	2493	49	2136210	572478	Archaeabacteria	Thermoproteota
GCA_000148405.1	Xylella fastidiosa subsp. fastidiosa GB514	bacteria	2517383	51.5	2271	2216	55	1894294	788929	Eubacteria	Pseudomonadota
GCA_000148585.3	Streptococcus mitis NCTC 12261	bacteria	1868883	40.0	1796	1710	72	1657530	246201	Eubacteria	Bacillota
GCA_000148665.1	Helicobacter pylori 908	bacteria	1549666	39.0	1646	1595	39	1410509	869727	Eubacteria	Campylobacterota
GCA_000148855.1	Helicobacter pylori SJM180	bacteria	1658051	38.5	1623	1581	42	1491570	765962	Eubacteria	Campylobacterota
GCA_000148915.1	Helicobacter pylori Sat464	bacteria	1567570	39.0	1550	1508	42	1418543	794851	Eubacteria	Campylobacterota
GCA_000152825.2	Parvularcula bermudensis HTCC2503	bacteria	2902643	60.5	2737	2687	46	2620201	314260	Eubacteria	Pseudomonadota
GCA_000152925.3	Dokdonia sp. MED134	bacteria	3302548	38.0	2938	2886	51	3016946	313590	Eubacteria	Bacteroidota
GCA_000153685.2	Mycobacterium tuberculosis str. Haarlem	bacteria	4408224	65.5	4100	4036	48	4010262	395095	Eubacteria	Actinomycetota
GCA_000154585.2	Mycobacterium tuberculosis KZN 4207	bacteria	4394985	65.5	4044	3996	48	4026083	478433	Eubacteria	Actinomycetota
GCA_000154785.2	Roseobacter litoralis Och 149	bacteria	4745450	57.0	4668	4537	40	4229562	391595	Eubacteria	Pseudomonadota
GCA_000157895.2	Mycobacterium kansasii ATCC 12478	bacteria	6577228	66.0	5928	5866	51	5835677	557599	Eubacteria	Actinomycetota
GCA_000155675.2	Octadecabacter antarcticus 307	bacteria	4875481	54.5	4901	4492	48	3912659	391626	Eubacteria	Pseudomonadota
GCA_000158275.2	Fusobacterium animalis 7_1	bacteria	2514029	26.5	2485	2419	61	2262571	457405	Eubacteria	Fusobacteriota
GCA_000164015.3	Pseudomonas savastanoi pv. savastanoi NCPPB 3335	bacteria	6016828	58.0	5508	5138	80	4948374	693985	Eubacteria	Pseudomonadota
GCA_000164905.1	Hydrogenobacter thermophilus TK-6	bacteria	1742932	44.0	1948	1869	49	1666175	608538	Eubacteria	Aquificota
GCA_000164985.2	Paenibacillus polymyxa SC2	bacteria	6238510	44.5	5744	5387	202	5195408	886882	Eubacteria	Bacillota
GCA_000165715.3	Rubinisphaera brasiliensis DSM 5305	bacteria	6006602	56.0	4865	4750	54	5145779	756272	Eubacteria	Planctomycetota
GCA_000165775.3	Lactobacillus helveticus R0052	bacteria	2129206	36.5	2084	2011	73	1708015	880633	Eubacteria	Bacillota
GCA_000165835.1	Achromobacter xylosoxidans A8	bacteria	7359146	65.5	6894	6815	71	6729635	762376	Eubacteria	Pseudomonadota
GCA_000165815.1	Erwinia sp. Ejp617	bacteria	3957675	53.5	3769	3672	97	3375719	215689	Eubacteria	Pseudomonadota
GCA_000165905.1	Bifidobacterium bifidum PRL2010	bacteria	2214656	62.5	1792	1707	61	1869806	702459	Eubacteria	Actinomycetota
GCA_000165925.1	Bacillus atrophaeus 1942	bacteria	4168266	43.0	4282	4186	96	3634960	720555	Eubacteria	Bacillota
GCA_000166095.1	Methanothermus fervidus DSM 2088	archaea	1243342	31.5	1352	1283	49	1163294	523846	Archaeabacteria	Euryarchaeota
GCA_000166115.1	Desulfovibrio vulgaris RCH1	bacteria	3734357	63.0	3339	3221	87	3228526	573059	Eubacteria	Thermodesulfobacteriota
GCA_000166295.1	Marinobacter adhaerens HP15	bacteria	4651725	56.5	4470	4410	60	4209811	225937	Eubacteria	Pseudomonadota
GCA_000166455.2	Vibrio cholerae O1 str. 2010EL-1786	bacteria	4077740	47.5	3946	3845	101	3619444	914149	Eubacteria	Pseudomonadota
GCA_000166655.2	Borreliella burgdorferi JD1	bacteria	1531091	28.0	1544	1458	37	1294214	521008	Eubacteria	Spirochaetota
GCA_000166635.2	Borreliella burgdorferi N40	bacteria	1339539	28.0	1315	1242	37	1147721	521007	Eubacteria	Spirochaetota
GCA_000166775.1	Caldicellulosiruptor kronotskyensis 2002	bacteria	2843785	35.0	2644	2466	60	2494746	632348	Eubacteria	Bacillota
GCA_000168315.3	Xanthomonas oryzae pv. oryzicola BLS256	bacteria	4831746	64.0	4560	4473	60	4118957	383407	Eubacteria	Pseudomonadota
GCA_000168595.2	Listeria monocytogenes Finland 1998	bacteria	2874431	38.0	2847	2762	85	2586630	393127	Eubacteria	Bacillota
GCA_000168635.2	Listeria monocytogenes J0161	bacteria	3000464	37.5	3045	2955	73	2718054	393130	Eubacteria	Bacillota
GCA_000168755.1	Campylobacter jejuni subsp. jejuni 81-176	bacteria	1616175	30.5	0	0	0	0	354242	Eubacteria	Campylobacterota
GCA_000168875.3	Coxiella burnetii 'MSU Goat Q177'	bacteria	2102302	42.5	2237	1999	49	1698868	360116	Eubacteria	Pseudomonadota
GCA_000173535.1	Chlamydia trachomatis 70s	bacteria	1046064	41.0	0	0	0	0	564419	Eubacteria	Chlamydiota
GCA_000172695.2	Rhizobium sp. Kim5	bacteria	6817255	61.0	6698	6521	129	5918143	2020311	Eubacteria	Pseudomonadota
GCA_000175295.2	Thermoanaerobacter brockii subsp. finnii Ako-1	bacteria	2344824	34.5	2410	2209	72	2043155	509193	Eubacteria	Bacillota
GCA_000177195.2	Streptomyces sp. SirexAA-E	bacteria	7414440	71.5	6648	6357	85	6474251	862751	Eubacteria	Actinomycetota
GCA_000177235.2	Evansella cellulosilytica DSM 2522	bacteria	4681672	36.5	4444	4266	117	3803345	649639	Eubacteria	Bacillota
GCA_000177535.2	Corynebacterium resistens DSM 45100	bacteria	2601311	57.0	2230	2171	59	2302486	662755	Eubacteria	Actinomycetota
GCA_000177615.2	Candidatus Protofrankia datiscae	bacteria	5340989	70.0	4605	4215	53	4180415	2716812	Eubacteria	Actinomycetota
GCA_000178395.2	Parageobacillus thermoglucosidasius C56-YS93	bacteria	3993793	43.5	4142	3759	122	3288960	634956	Eubacteria	Bacillota
GCA_000180175.2	Plautia stali symbiont	bacteria	4092852	56.5	5278	5203	75	3463467	891974	Eubacteria	Pseudomonadota
GCA_000178955.2	Granulicella mallensis MP5ACTX8	bacteria	6237577	57.5	4960	4815	54	5451001	682795	Eubacteria	Acidobacteriota
GCA_000180515.2	Streptococcus pneumoniae SPNA45	bacteria	2129934	39.5	2083	1926	0	1641795	869309	Eubacteria	Bacillota
GCA_000182745.1	Komagataeibacter medellinensis NBRC 3288	bacteria	3513191	60.5	3270	3195	75	3078604	634177	Eubacteria	Pseudomonadota
GCA_000183225.1	Buchnera aphidicola str. LL01 (Acyrthosiphon pisum)	bacteria	641799	26.0	612	577	35	527811	713603	Eubacteria	Pseudomonadota
GCA_000183245.1	Buchnera aphidicola str. TLW03 (Acyrthosiphon pisum)	bacteria	641770	26.0	608	573	35	524096	713602	Eubacteria	Pseudomonadota
GCA_000183305.1	Buchnera aphidicola str. JF98 (Acyrthosiphon pisum)	bacteria	641771	26.0	512	477	35	371746	713600	Eubacteria	Pseudomonadota
GCA_000183405.1	Calditerrivibrio nitroreducens DSM 19672	bacteria	2216552	35.5	2177	2100	50	2076059	768670	Eubacteria	Deferribacterota
GCA_000184065.1	Pseudoalteromonas sp. SM9913	bacteria	4037671	40.0	3816	3712	87	3569827	234831	Eubacteria	Pseudomonadota
GCA_000184085.1	Campylobacter jejuni subsp. jejuni ICDCCJ07001	bacteria	1708924	30.5	1669	1531	53	1470138	757425	Eubacteria	Campylobacterota
GCA_000184345.2	Spirochaeta thermophila DSM 6578	bacteria	2560222	60.5	2350	2264	54	2392062	869211	Eubacteria	Spirochaetota
GCA_000184685.1	Intrasporangium calvum DSM 43043	bacteria	4024382	70.5	3710	3563	57	3618708	710696	Eubacteria	Actinomycetota
GCA_000185185.1	Helicobacter pylori India7	bacteria	1675918	38.5	1638	1600	38	1493320	907238	Eubacteria	Campylobacterota
GCA_000185745.1	Taylorella equigenitalis MCE9	bacteria	1695860	37.0	1603	1556	47	1581226	937774	Eubacteria	Pseudomonadota
GCA_000186665.4	Acinetobacter baumannii D1279779	bacteria	3711700	38.5	3487	3396	83	3206672	945556	Eubacteria	Pseudomonadota
GCA_000186745.1	Bacillus subtilis BSn5	bacteria	4093599	43.5	4258	4145	113	3627216	936156	Eubacteria	Bacillota
GCA_000186985.3	Mycoplasma haemofelis Ohio2	bacteria	1155937	38.5	1583	1524	34	1068532	859194	Eubacteria	Mycoplasmatota
GCA_000187005.1	Thermus scotoductus SA-01	bacteria	2355186	64.5	2518	2461	53	2221302	743525	Eubacteria	Deinococcota
GCA_000187205.4	Acinetobacter baumannii MDR-TJ	bacteria	4153407	39.0	4047	3936	96	3669847	889738	Eubacteria	Pseudomonadota
GCA_000187935.2	Streptococcus parauberis NCFD 2020	bacteria	2164480	35.0	2224	2146	77	1920506	873447	Eubacteria	Bacillota
GCA_000188215.1	Acinetobacter baumannii 1656-2	bacteria	4023106	39.0	3913	3824	89	3517295	696749	Eubacteria	Pseudomonadota
GCA_000188715.1	Streptococcus dysgalactiae subsp. equisimilis ATCC 12394	bacteria	2159491	39.0	2135	2056	72	1818221	663954	Eubacteria	Bacillota
GCA_000188955.5	Salmonella enterica subsp. enterica serovar Montevideo str. 507440-20	bacteria	4694375	52.0	4376	4250	113	4110019	859199	Eubacteria	Pseudomonadota
GCA_000189435.3	Staphylococcus aureus O11	bacteria	2766441	32.5	2525	2487	38	2236645	948561	Eubacteria	Bacillota
GCA_000189455.3	Staphylococcus aureus O46	bacteria	2791410	32.5	2602	2508	63	2332845	948563	Eubacteria	Bacillota
GCA_000189515.1	Lactobacillus helveticus H10	bacteria	2172383	36.5	2148	1978	74	1769083	767462	Eubacteria	Bacillota
GCA_000189555.1	Sulfolobus islandicus REY15A	archaea	2522992	35.0	2806	2644	109	2177858	930945	Archaeabacteria	Thermoproteota
GCA_000189575.1	Sulfolobus islandicus HVE10/4	archaea	2655201	35.0	2864	2723	103	2291693	930943	Archaeabacteria	Thermoproteota
GCA_000189735.2	Acinetobacter baumannii TCDC-AB0715	bacteria	4218013	38.5	4010	3956	54	3670285	980514	Eubacteria	Pseudomonadota
GCA_000189775.3	Thermoanaerobacterium xylanolyticum LX-11	bacteria	2534358	34.5	2492	2345	77	2244452	858215	Eubacteria	Bacillota
GCA_000190315.1	Vulcanisaeta moutnovskia 768-28	archaea	2298983	42.0	2393	2320	45	2014882	985053	Archaeabacteria	Thermoproteota
GCA_000190515.1	Bacillus thuringiensis serovar finitimus YBT-020	bacteria	5682383	35.0	5931	5782	149	4834660	930170	Eubacteria	Bacillota
GCA_000190595.1	Cellulophaga lytica DSM 7489	bacteria	3765936	32.0	3358	3284	55	3443047	867900	Eubacteria	Bacteroidota
GCA_000190735.2	Pseudopedobacter saltans DSM 12145	bacteria	4635236	36.5	3921	3792	67	4149395	762903	Eubacteria	Bacteroidota
GCA_000191045.1	Desulfurobacterium thermolithotrophum DSM 11699	bacteria	1541968	34.5	1594	1509	51	1448295	868864	Eubacteria	Aquificota
GCA_000191165.1	Lactobacillus delbrueckii subsp. bulgaricus 2038	bacteria	1872918	49.5	1792	1792	0	1534365	353496	Eubacteria	Bacillota
GCA_000191445.1	Neisseria meningitidis H44/76	bacteria	2240883	51.0	2097	1961	71	1774047	909420	Eubacteria	Pseudomonadota
GCA_000191505.1	Neisseria meningitidis M04-240196	bacteria	2250449	51.0	2094	1947	71	1784415	935593	Eubacteria	Pseudomonadota
GCA_000191525.1	Neisseria meningitidis NZ-05/33	bacteria	2248966	51.0	2085	1948	71	1777930	935589	Eubacteria	Pseudomonadota
GCA_000191925.1	Chlamydia psittaci 6BC	bacteria	1179213	39.0	1016	975	41	1060319	331636	Eubacteria	Chlamydiota
GCA_000192045.3	Xanthomonas perforans 91-118	bacteria	4898349	65.0	4350	4082	95	4161410	925776	Eubacteria	Pseudomonadota
GCA_000192315.1	Helicobacter pylori 2017	bacteria	1548238	39.0	1647	1593	39	1412721	985081	Eubacteria	Campylobacterota
GCA_000192335.1	Helicobacter pylori 2018	bacteria	1562832	39.0	1655	1603	39	1423084	985080	Eubacteria	Campylobacterota
GCA_000192395.2	Mycoplasma capricolum subsp. capripneumoniae M1601	bacteria	1016707	23.5	910	723	39	731041	927701	Eubacteria	Mycoplasmatota
GCA_000192705.1	Lactococcus lactis subsp. lactis CV56	bacteria	2518737	35.0	2549	2408	81	2127887	929102	Eubacteria	Bacillota
GCA_000192865.1	Marinomonas mediterranea MMB-1	bacteria	4684316	44.0	4330	4121	103	4084755	717774	Eubacteria	Pseudomonadota
GCA_000193355.1	Bacillus thuringiensis serovar chinensis CT-43	bacteria	6151150	35.0	6380	6206	123	5079575	541229	Eubacteria	Bacillota
GCA_000193375.1	Thermoproteus uzoniensis 768-20	archaea	1936063	59.5	2229	2186	38	1767306	999630	Archaeabacteria	Thermoproteota
GCA_000193395.1	Prevotella denticola F0289	bacteria	2937589	50.0	2495	2386	67	2475902	767031	Eubacteria	Bacteroidota
GCA_000193435.3	Caldicellulosiruptor acetigenus 6A	bacteria	2674809	36.0	2549	2318	58	2241590	632516	Eubacteria	Bacillota
GCA_000193595.3	Bordetella pertussis B1917	bacteria	4102186	67.5	3882	3458	60	3406181	743277	Eubacteria	Pseudomonadota
GCA_000193615.3	Bordetella pertussis B1920	bacteria	4114630	67.5	3890	3461	60	3409860	743278	Eubacteria	Pseudomonadota
GCA_000194075.3	Mycobacterium tuberculosis variant bovis BCG str. ATCC 35743	bacteria	4334064	65.5	4083	4035	47	3698528	998092	Eubacteria	Actinomycetota
GCA_000194135.1	Hippea maritima DSM 10411	bacteria	1694430	37.0	1780	1677	57	1580424	760142	Eubacteria	Campylobacterota
GCA_000194605.1	Fluviicola taffensis DSM 16823	bacteria	4633577	36.0	4131	4033	48	4192713	755732	Eubacteria	Bacteroidota
GCA_000194625.1	Archaeoglobus veneficus SNP6	archaea	1901943	47.0	2194	2090	49	1699304	693661	Archaeabacteria	Euryarchaeota
GCA_000194745.1	Burkholderia gladioli BSR3	bacteria	9052299	67.0	7757	7410	83	7684719	999541	Eubacteria	Pseudomonadota
GCA_000195065.1	Vibrio cholerae LMA3984-4	bacteria	3738715	47.5	3442	3153	115	3000040	935297	Eubacteria	Pseudomonadota
GCA_000195085.1	Candidatus Pelagibacter sp. IMCC9063	bacteria	1284727	31.5	1482	1447	35	1219593	1002672	Eubacteria	Pseudomonadota
GCA_000195105.1	Stutzerimonas stutzeri DSM 4166	bacteria	4689946	64.0	4374	4302	71	4170878	996285	Eubacteria	Pseudomonadota
GCA_000195295.1	Desulfobacca acetoxidans DSM 11109	bacteria	3282536	52.5	3023	2866	54	2775726	880072	Eubacteria	Thermodesulfobacteriota
GCA_000195275.1	Treponema succinifaciens DSM 2489	bacteria	2897425	39.0	2786	2608	63	2550315	869209	Eubacteria	Spirochaetota
GCA_000195395.6	Listeria monocytogenes J1-220	bacteria	3032269	37.5	3040	2927	89	2716151	930782	Eubacteria	Bacillota
GCA_000195435.4	Listeria monocytogenes J1816	bacteria	2947460	37.5	2947	2731	74	2482013	930781	Eubacteria	Bacillota
GCA_000195515.1	Bacillus amyloliquefaciens TA208	bacteria	3937511	45.5	4177	4089	88	3483135	999891	Eubacteria	Bacillota
GCA_000195795.1	Listeria innocua Clip11262	bacteria	3093113	37.0	3064	3039	3	2818337	272626	Eubacteria	Bacillota
GCA_000195915.1	Thermoplasma acidophilum DSM 1728	archaea	1564906	45.5	1478	1478	0	1354877	273075	Archaeabacteria	Candidatus Thermoplasmatota
GCA_000195955.2	Mycobacterium tuberculosis H37Rv	bacteria	4411532	65.5	4111	4018	80	4022387	83332	Eubacteria	Actinomycetota
GCA_000196055.1	Streptococcus agalactiae NEM316	bacteria	2211485	35.5	2137	2094	3	1999152	211110	Eubacteria	Bacillota
GCA_000196015.1	Cupriavidus metallidurans CH34	bacteria	6913352	63.5	6832	6488	77	6110235	266264	Eubacteria	Pseudomonadota
GCA_000196255.1	Photobacterium profundum SS9	bacteria	6403280	41.5	5689	5480	209	5291466	298386	Eubacteria	Pseudomonadota
GCA_000196115.1	Rhodopirellula baltica SH 1	bacteria	7145576	55.0	7325	7325	0	6775441	243090	Eubacteria	Planctomycetota
GCA_000196335.1	Corynebacterium glutamicum ATCC 13032	bacteria	3282708	53.5	3138	3057	80	2900768	196627	Eubacteria	Actinomycetota
GCA_000196455.1	Acetoanaerobium sticklandii	bacteria	2715461	33.0	2688	2573	115	2461374	1511	Eubacteria	Bacillota
GCA_000196475.1	Photorhabdus asymbiotica	bacteria	5094138	42.0	4425	4417	2	4255482	291112	Eubacteria	Pseudomonadota
GCA_000196555.1	Bifidobacterium longum subsp. longum JCM 1217	bacteria	2385164	60.0	2009	1924	85	2075774	565042	Eubacteria	Actinomycetota
GCA_000196655.1	Methanohalobium evestigatum Z-7303	archaea	2406232	36.0	2437	2254	59	2021250	644295	Archaeabacteria	Euryarchaeota
GCA_000196575.1	Bifidobacterium longum subsp. infantis 157F	bacteria	2408831	60.0	2070	1999	71	2089220	565040	Eubacteria	Actinomycetota
GCA_000196755.1	Helicobacter pylori B8	bacteria	1680029	38.5	1762	1720	42	1545045	693745	Eubacteria	Campylobacterota
GCA_000196795.1	Acinetobacter oleivorans DR1	bacteria	4152543	38.5	3963	3874	89	3646889	436717	Eubacteria	Pseudomonadota
GCA_000196815.1	Nitrospira defluvii	bacteria	4317083	59.0	4320	4268	49	3873411	330214	Eubacteria	Nitrospirota
GCA_000196875.2	Halomonas elongata DSM 2581	bacteria	4061825	63.5	3726	3625	82	3639539	768066	Eubacteria	Pseudomonadota
GCA_000196895.1	Halalkalicoccus jeotgali B3	archaea	3698650	62.5	3922	3873	49	3111734	795797	Archaeabacteria	Euryarchaeota
GCA_000198515.1	gamma proteobacterium HdN1	bacteria	4587455	53.0	3831	3763	23	4118693	83406	Eubacteria	Pseudomonadota
GCA_000202835.1	Acidiphilium multivorum AIU301	bacteria	4214744	66.5	4006	3949	57	3833351	926570	Eubacteria	Pseudomonadota
GCA_000203835.1	Streptomyces coelicolor A3(2)	bacteria	9054847	71.5	8225	8149	13	8019935	100226	Eubacteria	Actinomycetota
GCA_000203895.1	Paracoccus denitrificans PD1222	bacteria	5236194	66.5	5173	5077	51	4757475	318586	Eubacteria	Pseudomonadota
GCA_000203935.1	Shewanella sp. ANA-3	bacteria	5251146	47.5	4518	4360	134	4545124	94122	Eubacteria	Pseudomonadota
GCA_000204275.1	Bacillus amyloliquefaciens LL3	bacteria	4001985	45.5	4355	4228	94	3522215	1001582	Eubacteria	Bacillota
GCA_000209655.1	Pusillimonas sp. T7-7	bacteria	3924810	56.5	3831	3773	53	3580546	1007105	Eubacteria	Pseudomonadota
GCA_000209755.1	Listeria monocytogenes L99	bacteria	2979198	38.0	3010	2925	85	2676539	563174	Eubacteria	Bacillota
GCA_000210155.1	Geobacter sulfurreducens KN400	bacteria	3714272	61.0	3649	3324	297	3382232	663917	Eubacteria	Thermodesulfobacteriota
GCA_000210475.1	Escherichia coli ETEC H10407	bacteria	5325888	50.5	4974	4874	1	4561465	316401	Eubacteria	Pseudomonadota
GCA_000210515.1	Limosilactobacillus fermentum CECT 5716	bacteria	2100449	51.0	1149	1051	74	1224525	712938	Eubacteria	Bacillota
GCA_000210855.2	Salmonella enterica subsp. enterica serovar Typhimurium str. SL1344	bacteria	5067450	52.0	4859	4672	115	4381069	216597	Eubacteria	Pseudomonadota
GCA_000210915.2	Halobacteriovorax marinus SJ	bacteria	3437906	36.5	3288	3231	38	3185995	862908	Eubacteria	Bdellovibrionota
GCA_000210995.1	Streptococcus pneumoniae SPN034156	bacteria	2024476	39.5	1956	1799	0	1618428	869303	Eubacteria	Bacillota
GCA_000211015.1	Streptococcus pneumoniae SPN034183	bacteria	2037254	39.5	1985	1819	0	1631302	869304	Eubacteria	Bacillota
GCA_000211035.2	Streptococcus pneumoniae SPN994038	bacteria	2026239	39.5	1974	1819	0	1633642	869306	Eubacteria	Bacillota
GCA_000211055.2	Streptococcus pneumoniae SPN994039	bacteria	2026505	39.5	1974	1819	0	1634608	869307	Eubacteria	Bacillota
GCA_000211095.1	Streptococcus pneumoniae SPN033038	bacteria	2133496	39.5	0	0	0	0	869312	Eubacteria	Bacillota
GCA_000211235.1	Clostridioides difficile BI1	bacteria	4464700	28.0	0	0	0	0	699034	Eubacteria	Bacillota
GCA_000211295.1	Mesomycoplasma hyorhinis MCLD	bacteria	829709	25.5	811	778	33	723362	936139	Eubacteria	Mycoplasmatota
GCA_000211475.1	Pyrococcus sp. NA2	archaea	1861320	42.5	2029	1980	49	1706983	342949	Archaeabacteria	Euryarchaeota
GCA_000211545.6	Mycoplasmoides gallisepticum S6	bacteria	985433	31.0	879	816	58	895816	1006581	Eubacteria	Mycoplasmatota
GCA_000211855.3	Lacinutrix sp. 5H-3-7-4	bacteria	3296168	30.5	3027	2967	45	3038860	983544	Eubacteria	Bacteroidota
GCA_000212335.1	Glaciecola sp. 4H-3-7+YE-5	bacteria	5393591	44.0	4690	4547	79	4703363	983545	Eubacteria	Pseudomonadota
GCA_000212375.1	Porphyromonas asaccharolytica DSM 20707	bacteria	2186370	52.0	1777	1699	55	1913927	879243	Eubacteria	Bacteroidota
GCA_000212715.2	Escherichia coli UMNK88	bacteria	5666764	50.5	5755	5608	118	4933303	696406	Eubacteria	Pseudomonadota
GCA_000212755.3	Xanthomonas oryzae	bacteria	4952202	63.5	4644	3806	235	3870001	347	Eubacteria	Pseudomonadota
GCA_000213215.1	Acidianus hospitalis W1	archaea	2137654	34.0	2424	2329	75	1867284	933801	Archaeabacteria	Thermoproteota
GCA_000213825.1	Streptococcus parauberis KCTC 11537	bacteria	2143887	35.5	1937	1868	69	1713759	936154	Eubacteria	Bacillota
GCA_000213955.1	Gardnerella vaginalis HMP9231	bacteria	1726519	41.0	1397	1317	54	1472056	1009464	Eubacteria	Actinomycetota
GCA_000214095.3	Acidithiobacillus ferrivorans SS3	bacteria	3207552	56.5	3336	3093	57	2836216	743299	Eubacteria	Pseudomonadota
GCA_000214395.1	Delftia sp. Cs1-4	bacteria	6685842	66.5	6031	5861	98	5999260	742013	Eubacteria	Pseudomonadota
GCA_000214705.1	Desulfofundulus kuznetsovii DSM 6115	bacteria	3601386	54.5	3630	3398	59	3058311	760568	Eubacteria	Bacillota
GCA_000215345.3	Aliarcobacter butzleri 7h1h	bacteria	2253233	27.0	2280	2199	70	2120935	1036172	Eubacteria	Campylobacterota
GCA_000215665.1	Corynebacterium ulcerans BR-AD22	bacteria	2606374	53.0	2402	2334	64	2306357	945712	Eubacteria	Actinomycetota
GCA_000215705.1	Ramlibacter tataouinensis TTB310	bacteria	4070193	69.5	3927	3881	46	3764054	365046	Eubacteria	Pseudomonadota
GCA_000215895.1	Shewanella baltica OS117	bacteria	5526018	46.0	4986	4668	130	4586680	693970	Eubacteria	Pseudomonadota
GCA_000217675.1	Vibrio anguillarum 775	bacteria	4052047	44.5	3837	3731	105	3534773	882102	Eubacteria	Pseudomonadota
GCA_000217715.1	Halopiger xanaduensis SH-6	archaea	4355268	65.0	4370	4221	60	3724648	797210	Archaeabacteria	Euryarchaeota
GCA_000217795.1	Thermodesulfatator indicus DSM 15286	bacteria	2322224	42.0	2291	2195	58	2101503	667014	Eubacteria	Thermodesulfobacteriota
GCA_000217995.1	Methanosalsum zhilinae DSM 4017	archaea	2138444	39.0	2086	1976	61	1857778	679901	Archaeabacteria	Euryarchaeota
GCA_000218625.1	Flexistipes sinusarabici DSM 4947	bacteria	2526590	38.0	2399	2261	53	2179830	717231	Eubacteria	Deferribacterota
GCA_000219085.3	Mycobacterium avium subsp. paratuberculosis S397	bacteria	4895755	69.0	4623	4367	53	4265192	1010838	Eubacteria	Actinomycetota
GCA_000219195.1	Candidatus Tremblaya princeps PCIT	bacteria	138927	58.5	160	121	17	101088	891398	Eubacteria	Pseudomonadota
GCA_000219475.3	Lactobacillus johnsonii pf01	bacteria	1973006	34.5	0	0	0	0	1037411	Eubacteria	Bacillota
GCA_000219515.3	Escherichia coli PCN033	bacteria	5156873	50.5	5230	5072	107	4549789	1001989	Eubacteria	Pseudomonadota
GCA_000219535.3	Brevibacillus laterosporus LMG 15441	bacteria	5153859	41.0	4704	4549	149	4377217	1042163	Eubacteria	Bacillota
GCA_000219605.1	Stutzerimonas stutzeri	bacteria	4547930	63.5	4314	4217	70	4022189	316	Eubacteria	Pseudomonadota
GCA_000219785.1	Leuconostoc sp. C2	bacteria	1877273	37.5	1935	1855	80	1674349	979982	Eubacteria	Bacillota
GCA_000219855.1	Sulfobacillus acidophilus TPY	bacteria	3551206	56.5	3837	3754	67	3150494	1051632	Eubacteria	Bacillota
GCA_000219875.1	Alicyclobacillus acidocaldarius subsp. acidocaldarius Tc-4-1	bacteria	3124048	61.5	3297	3208	81	2791113	1048834	Eubacteria	Bacillota
GCA_000219915.3	Advenella kashmirensis WT001	bacteria	4423879	54.5	3980	3933	47	3050675	1036672	Eubacteria	Pseudomonadota
GCA_000220105.1	Chlamydia trachomatis L2c	bacteria	1038313	41.0	997	954	43	940260	887712	Eubacteria	Chlamydiota
GCA_000220005.2	Escherichia coli UMNF18	bacteria	5635305	50.5	5792	5628	118	4836555	1050617	Eubacteria	Pseudomonadota
GCA_000220135.1	Bifidobacterium breve UCC2003	bacteria	2422684	58.5	1985	1854	60	2050227	326426	Eubacteria	Actinomycetota
GCA_000220485.1	Klebsiella pneumoniae KCTC 2242	bacteria	5462423	57.0	5264	5152	112	4780753	1049565	Eubacteria	Pseudomonadota
GCA_000220965.1	Candidatus Tremblaya princeps PCVAL	bacteria	138931	58.5	155	116	15	98870	1053648	Eubacteria	Pseudomonadota
GCA_000221645.1	Bacillus amyloliquefaciens XH7	bacteria	3939203	45.5	4286	4190	96	3489215	1034836	Eubacteria	Bacillota
GCA_000222835.1	Borreliella afzelii PKo	bacteria	1404288	27.5	1494	1455	37	1239716	390236	Eubacteria	Spirochaetota
GCA_000223195.1	Brucella suis 1330	bacteria	3315163	57.0	3437	3266	64	2876271	204722	Eubacteria	Pseudomonadota
GCA_000223215.1	Brachyspira intermedia PWS/A	bacteria	3308048	27.0	2926	2872	36	2800012	1045858	Eubacteria	Spirochaetota
GCA_000223905.1	Haloarcula hispanica ATCC 33960	archaea	3890005	62.0	3924	3859	60	3372164	634497	Archaeabacteria	Euryarchaeota
GCA_000223945.2	Pseudomonas aeruginosa 19BR	bacteria	6742964	66.0	0	0	0	0	1051003	Eubacteria	Pseudomonadota
GCA_000223965.2	Pseudomonas aeruginosa 213BR	bacteria	6719211	66.0	0	0	0	0	1051004	Eubacteria	Pseudomonadota
GCA_000224005.3	Marichromatium purpuratum 984	bacteria	3779112	67.5	3333	3256	65	3301111	765910	Eubacteria	Pseudomonadota
GCA_000224435.1	Mycobacterium tuberculosis CTRI-2	bacteria	4398525	65.5	4003	3946	48	3976151	707235	Eubacteria	Actinomycetota
GCA_000224475.1	halophilic archaeon DL31	archaea	3643158	62.0	3788	3476	51	3030195	756883	Archaeabacteria	Euryarchaeota
GCA_000224535.1	Helicobacter pylori Puno120	bacteria	1637762	38.5	1582	1540	42	1445896	1055528	Eubacteria	Campylobacterota
GCA_000224965.2	Bifidobacterium animalis subsp. lactis BLC1	bacteria	1938583	60.0	1607	1518	64	1692359	1075106	Eubacteria	Actinomycetota
GCA_000225465.1	Buchnera aphidicola str. Ua (Uroleucon ambrosiae)	bacteria	627953	24.0	591	538	38	544591	1005057	Eubacteria	Pseudomonadota
GCA_000225915.1	Xanthomonas euvesicatoria pv. citrumelo F1	bacteria	4967469	64.5	4262	4181	60	4298296	981368	Eubacteria	Pseudomonadota
GCA_000226035.3	Pseudomonas putida B6-2	bacteria	6377271	61.5	5756	5512	111	5464927	1081940	Eubacteria	Pseudomonadota
GCA_000226605.1	Chlamydia trachomatis A2497	bacteria	1051806	41.0	1032	989	43	964438	580047	Eubacteria	Chlamydiota
GCA_000226625.1	Taylorella asinigenitalis MCE3	bacteria	1638559	38.0	1576	1524	47	1529187	1008459	Eubacteria	Pseudomonadota
GCA_000226095.1	Thermothelomyces thermophilus ATCC 42464	fungi	38744216	51.0	9292	9097	192	18047383	573729	Fungi	Ascomycota
GCA_000226975.3	Halobiforma lacisalsi AJ5	archaea	4381543	65.0	4247	4097	60	3692689	358396	Archaeabacteria	Euryarchaeota
GCA_000227665.3	Thiomicrospira aerophila AL3	bacteria	2158359	45.5	2126	2071	49	2006403	717772	Eubacteria	Pseudomonadota
GCA_000227625.1	Escherichia coli O7:K1 str. CE10	bacteria	5378729	50.5	5269	5080	113	4681484	1072459	Eubacteria	Pseudomonadota
GCA_000227685.3	Thioalkalivibrio paradoxus ARh 1	bacteria	3756729	66.5	3489	3418	49	3183290	713585	Eubacteria	Pseudomonadota
GCA_000227705.3	Thermobacillus composti KWC4	bacteria	4355525	60.0	4113	3858	101	3770414	717605	Eubacteria	Bacillota
GCA_000230275.1	Acidaminococcus intestini RyC-MR95	bacteria	2487765	50.0	2472	2404	61	2161062	568816	Eubacteria	Bacillota
GCA_000227745.3	Thiocystis violascens DSM 198	bacteria	5017071	62.5	4627	4330	64	4292095	765911	Eubacteria	Pseudomonadota
GCA_000230695.3	Rhodanobacter denitrificans	bacteria	4225490	67.0	3958	3824	59	3792711	666685	Eubacteria	Pseudomonadota
GCA_000230655.3	Thermotoga maritima MSB8	bacteria	1869644	46.0	1930	1871	50	1772465	243274	Eubacteria	Thermotogota
GCA_000230715.3	Natronobacterium gregoryi SP2	archaea	3788356	62.0	3835	3656	59	3136226	797304	Archaeabacteria	Euryarchaeota
GCA_000230735.3	Natrinema pellirubrum DSM 15624	archaea	4354100	63.5	4461	4199	58	3630125	797303	Archaeabacteria	Euryarchaeota
GCA_000230955.3	Halobacterium sp. DL1	archaea	3162560	66.0	3345	3280	50	2744443	751944	Archaeabacteria	Euryarchaeota
GCA_000230895.3	Mycolicibacterium rhodesiae NBB3	bacteria	6415739	65.0	6337	6147	56	5908526	710685	Eubacteria	Actinomycetota
GCA_000230975.3	Hyphomicrobium denitrificans 1NES1	bacteria	3808687	59.5	3890	3842	48	3355881	670307	Eubacteria	Pseudomonadota
GCA_000230995.3	Mesorhizobium australicum WSM2073	bacteria	6200534	62.5	6075	5792	62	5371183	754035	Eubacteria	Pseudomonadota
GCA_000231015.3	Desulfurococcus amylolyticus DSM 16532	archaea	1384116	44.5	1522	1421	51	1223984	768672	Archaeabacteria	Thermoproteota
GCA_000231385.3	Desulfosporosinus meridiei DSM 13257	bacteria	4873567	41.5	4660	4352	116	4057032	768704	Eubacteria	Bacillota
GCA_000231405.3	Desulfitobacterium metallireducens DSM 15288	bacteria	3176073	41.5	3163	3046	97	2759105	871968	Eubacteria	Bacillota
GCA_000231865.1	Streptococcus suis SS12	bacteria	2096866	41.0	2161	2079	71	1856318	1005041	Eubacteria	Bacillota
GCA_000231905.1	Streptococcus suis D12	bacteria	2183059	41.0	2190	2078	68	1880075	1004952	Eubacteria	Bacillota
GCA_000233715.3	Desulfoscipio gibsoniae DSM 7213	bacteria	4855529	45.0	4755	4352	89	3948412	767817	Eubacteria	Bacillota
GCA_000231925.1	Streptococcus suis ST1	bacteria	2034321	41.0	2097	1987	70	1735875	1004951	Eubacteria	Bacillota
GCA_000233735.1	Corynebacterium pseudotuberculosis 1/06-A	bacteria	2279118	52.0	2127	1963	61	1851777	1087454	Eubacteria	Actinomycetota
GCA_000233875.1	Escherichia coli str. 'clone D i2'	bacteria	5038386	50.5	5049	4919	110	4497569	885276	Eubacteria	Pseudomonadota
GCA_000233895.1	Escherichia coli str. 'clone D i14'	bacteria	5038386	50.5	5049	4919	110	4497569	885275	Eubacteria	Pseudomonadota
GCA_000233915.4	Pseudoxanthomonas spadix BD-a59	bacteria	3452554	67.5	3202	3149	53	3020411	1045855	Eubacteria	Pseudomonadota
GCA_000235405.3	Fervidobacterium pennivorans DSM 9078	bacteria	2166381	38.5	2063	1947	57	1974009	771875	Eubacteria	Thermotogota
GCA_000235545.1	Salmonella enterica subsp. enterica serovar Gallinarum/Pullorum str. RKS5078	bacteria	4637962	52.0	4682	4325	94	3760321	1081093	Eubacteria	Pseudomonadota
GCA_000235565.1	Methanothrix harundinacea 6Ac	archaea	2571034	60.5	2414	2371	43	2217351	1110509	Archaeabacteria	Euryarchaeota
GCA_000235765.3	Enterobacter cloacae subsp. dissolvens SDM	bacteria	4968248	55.0	4646	4542	104	4419691	1104326	Eubacteria	Pseudomonadota
GCA_000236065.1	Burkholderia sp. YI23	bacteria	8896411	63.0	7886	7804	82	7708413	1097668	Eubacteria	Pseudomonadota
GCA_000236215.4	Burkholderia cenocepacia H111	bacteria	7714893	67.0	7016	6932	84	6755665	1055524	Eubacteria	Pseudomonadota
GCA_000236475.1	Lactococcus cremoris subsp. cremoris A76	bacteria	2577104	35.5	2845	2769	76	2216286	1104322	Eubacteria	Bacillota
GCA_000236605.1	Geobacillus thermoleovorans CCB_US3_UF5	bacteria	3596620	52.0	4002	3887	115	3142571	1111068	Eubacteria	Bacillota
GCA_000236665.1	Azospira oryzae PS	bacteria	3806980	65.0	3538	3443	64	3445603	640081	Eubacteria	Pseudomonadota
GCA_000236925.1	Staphylococcus argenteus	bacteria	2787638	32.0	2533	2531	0	2325412	985002	Eubacteria	Bacillota
GCA_000237125.3	Staphylococcus aureus subsp. aureus M013	bacteria	2816697	32.5	2830	2663	82	2341492	1118959	Eubacteria	Bacillota
GCA_000237865.1	Haloquadratum walsbyi C23	archaea	3260476	47.5	3592	2650	56	2589321	768065	Archaeabacteria	Euryarchaeota
GCA_000237975.1	Sulfobacillus acidophilus DSM 10332	bacteria	3557831	56.5	3695	3471	69	3106298	679936	Eubacteria	Bacillota
GCA_000237995.2	Pediococcus claussenii ATCC BAA-344	bacteria	1978793	37.0	1976	1881	69	1731058	701521	Eubacteria	Bacillota
GCA_000238255.4	Pseudoalteromonas spongiae UST010723-006	bacteria	4752413	40.5	4450	4335	115	4262281	1117319	Eubacteria	Pseudomonadota
GCA_000238395.4	Pseudoalteromonas arctica A 37-1-2	bacteria	4721971	39.0	4424	4292	132	4149862	1117313	Eubacteria	Pseudomonadota
GCA_000238455.3	Salmonella enterica subsp. enterica serovar Montevideo str. 42N	bacteria	4768632	52.0	4777	4516	126	4192817	763921	Eubacteria	Pseudomonadota
GCA_000240015.1	Cutibacterium acnes TypeIA2 P.acn33	bacteria	2489623	60.0	2287	2233	54	2175076	1114966	Eubacteria	Actinomycetota
GCA_000238975.1	Serratia symbiotica str. 'Cinara cedri'	bacteria	1762765	29.0	772	672	41	691911	568817	Eubacteria	Pseudomonadota
GCA_000240075.2	Flavobacterium columnare ATCC 49512	bacteria	3162432	31.0	2731	2642	89	2722128	1041826	Eubacteria	Bacteroidota
GCA_000240095.3	Elizabethkingia anophelis Ag1	bacteria	4093812	35.0	3780	3676	70	3630530	1117646	Eubacteria	Bacteroidota
GCA_000240165.1	Streptantibioticus cattleyicolor NRRL 8057 = DSM 46488	bacteria	8095515	73.0	7651	7569	82	7144783	1003195	Eubacteria	Actinomycetota
GCA_000240185.2	Klebsiella pneumoniae subsp. pneumoniae HS11286	bacteria	5682322	57.0	5867	5779	88	5031716	1125630	Eubacteria	Pseudomonadota
GCA_000240905.3	Salmonella enterica subsp. enterica serovar Pomona str. ATCC 10729	bacteria	4678025	52.0	4731	4466	122	4132841	941188	Eubacteria	Pseudomonadota
GCA_000241025.2	Aggregatibacter actinomycetemcomitans ANH9381	bacteria	2136808	44.0	2142	2058	69	1868405	754507	Eubacteria	Pseudomonadota
GCA_000241055.1	Oenococcus kitaharae DSM 17330	bacteria	1842238	42.5	1878	1825	48	1670074	1045004	Eubacteria	Bacillota
GCA_000241125.1	Mesomycoplasma hyorhinis GDL-1	bacteria	837480	25.5	741	647	33	680593	1129369	Eubacteria	Mycoplasmatota
GCA_000241385.1	Vibrio sp. EJY3	bacteria	5452646	44.5	4937	4786	149	4691472	1116375	Eubacteria	Pseudomonadota
GCA_000241585.3	Acetobacter pasteurianus NBRC 101655	bacteria	3100990	52.5	2947	2875	72	2809505	1006554	Eubacteria	Pseudomonadota
GCA_000241915.1	Corynebacterium diphtheriae INCA 402	bacteria	2449071	53.5	2293	2215	65	2172886	698972	Eubacteria	Actinomycetota
GCA_000242255.3	Frateuria aurantia DSM 6220	bacteria	3603458	63.0	3288	3101	88	3137238	767434	Eubacteria	Pseudomonadota
GCA_000242335.3	Prevotella dentalis DSM 3688	bacteria	3350206	55.5	2726	2544	86	2945200	908937	Eubacteria	Bacteroidota
GCA_000242455.3	Singulisphaera acidiphila DSM 18658	bacteria	9755686	62.0	7683	7251	107	8004921	886293	Eubacteria	Planctomycetota
GCA_000242595.3	Spirochaeta africana DSM 8902	bacteria	3285855	57.5	2873	2782	56	3080200	889378	Eubacteria	Spirochaetota
GCA_000242635.3	Solitalea canadensis DSM 3403	bacteria	5202069	37.0	4490	4310	74	4554774	929556	Eubacteria	Bacteroidota
GCA_000242895.3	Bacillus sp. 1NLA3E	bacteria	4815602	37.5	4534	4410	124	3926112	666686	Eubacteria	Bacillota
GCA_000242915.2	Sulfurimonas gotlandica GD1	bacteria	2952682	33.5	2934	2874	59	2769209	929558	Eubacteria	Campylobacterota
GCA_000242935.3	Opitutaceae bacterium TAV5	bacteria	7417673	63.0	6136	6071	52	6474518	794903	Eubacteria	Verrucomicrobiota
GCA_000243115.3	Niabella soli DSM 19437	bacteria	4697343	45.0	4184	4110	45	4139652	929713	Eubacteria	Bacteroidota
GCA_000243155.3	Desulfitobacterium dehalogenans ATCC 51507	bacteria	4321753	44.5	4241	4011	99	3677183	756499	Eubacteria	Bacillota
GCA_000243135.3	Desulfitobacterium dichloroeliminans LMG P-21439	bacteria	3624449	44.0	3525	3340	98	3139756	871963	Eubacteria	Bacillota
GCA_000245095.2	Sulfolobus islandicus M.16.2	archaea	2645252	35.0	0	0	0	0	1132497	Archaeabacteria	Thermoproteota
GCA_000245175.2	Sulfolobus islandicus M.16.23	archaea	2601131	35.0	0	0	0	0	1132501	Archaeabacteria	Thermoproteota
GCA_000245235.2	Sulfolobus islandicus M.16.43	archaea	2589840	35.0	0	0	0	0	1132504	Archaeabacteria	Thermoproteota
GCA_000245215.2	Sulfolobus islandicus M.16.40	archaea	2664783	34.5	0	0	0	0	1132503	Archaeabacteria	Thermoproteota
GCA_000245275.2	Sulfolobus islandicus M.16.47	archaea	2637559	35.0	0	0	0	0	1132506	Archaeabacteria	Thermoproteota
GCA_000245355.1	Streptomyces hygroscopicus subsp. jinggangensis 5008	bacteria	10383684	71.5	9195	9108	87	8645852	1133850	Eubacteria	Actinomycetota
GCA_000245515.1	Escherichia coli O55:H7 str. RM12579	bacteria	5448306	50.0	5255	5128	127	4718489	1048689	Eubacteria	Pseudomonadota
GCA_000246985.3	Thermococcus litoralis DSM 5473	archaea	2215172	43.0	2575	2516	49	2005332	523849	Archaeabacteria	Euryarchaeota
GCA_000247545.1	Pyrobaculum oguniense TE7	archaea	2452920	55.0	3014	2835	145	2154879	698757	Archaeabacteria	Thermoproteota
GCA_000248095.3	Limosilactobacillus mucosae LM1	bacteria	2434610	46.0	2280	1990	116	1931162	1130798	Eubacteria	Bacillota
GCA_000246835.1	Streptococcus infantarius subsp. infantarius CJ18	bacteria	2008249	37.5	2085	1902	86	1694313	1069533	Eubacteria	Bacillota
GCA_000248375.2	Corynebacterium pseudotuberculosis 316	bacteria	2368850	52.0	2172	2036	65	2024955	1074485	Eubacteria	Actinomycetota
GCA_000248435.2	Francisella tularensis subsp. tularensis TI0902	bacteria	1892857	32.0	1778	1554	54	1469924	1001534	Eubacteria	Pseudomonadota
GCA_000250675.3	Nocardia brasiliensis ATCC 700358	bacteria	9436348	68.0	8471	8414	57	8271584	1133849	Eubacteria	Actinomycetota
GCA_000250905.1	Streptococcus pyogenes MGAS15252	bacteria	1750832	38.0	1757	1662	74	1541120	798300	Eubacteria	Bacillota
GCA_000250925.1	Streptococcus pyogenes MGAS1882	bacteria	1781029	38.0	1792	1691	74	1546580	1010840	Eubacteria	Bacillota
GCA_000250945.1	Enterococcus faecium Aus0004	bacteria	3019780	38.0	2997	2932	65	2604788	1155766	Eubacteria	Bacillota
GCA_000253255.1	Novosphingobium sp. PP1Y	bacteria	5313905	63.0	4776	4683	67	4678788	702113	Eubacteria	Pseudomonadota
GCA_000253195.1	Clostridium botulinum H04402 065	bacteria	3919740	28.0	3721	3693	0	3136543	941968	Eubacteria	Bacillota
GCA_000253295.1	Hyphomicrobium sp. MC1	bacteria	4757528	59.0	4969	4893	61	4223178	717785	Eubacteria	Pseudomonadota
GCA_000253335.1	Streptococcus salivarius CCHSS3	bacteria	2217184	39.5	2113	2027	86	1966887	1048332	Eubacteria	Bacillota
GCA_000255115.3	Desulfosporosinus acidiphilus SJ4	bacteria	4991181	42.0	4787	4505	94	4090765	646529	Eubacteria	Bacillota
GCA_000255535.1	Rahnella aquatilis HX2	bacteria	5656799	52.0	5180	5082	98	4895886	1151116	Eubacteria	Pseudomonadota
GCA_000255615.3	Acetivibrio thermocellus AD2	bacteria	3554854	39.0	3115	3035	68	3024872	1138384	Eubacteria	Bacillota
GCA_000257275.1	Escherichia coli P12b	bacteria	4935294	50.5	4581	4393	105	4088999	910348	Eubacteria	Pseudomonadota
GCA_000258025.1	Escherichia coli KO11FL	bacteria	5027172	50.5	4825	4709	107	4448305	595495	Eubacteria	Pseudomonadota
GCA_000258365.1	Salmonella enterica subsp. enterica serovar Heidelberg str. B182	bacteria	4788046	52.0	4626	4332	235	4136665	1160717	Eubacteria	Pseudomonadota
GCA_000258405.1	Ignavibacterium album JCM 16511	bacteria	3658997	33.5	3245	3195	48	3384972	945713	Eubacteria	Ignavibacteriota
GCA_000258885.1	Bacillus anthracis str. H9401	bacteria	5495471	35.0	5917	5791	126	4621788	768494	Eubacteria	Bacillota
GCA_000258905.1	Listeria monocytogenes 07PF0776	bacteria	2901562	38.0	2882	2797	85	2572829	1126011	Eubacteria	Bacillota
GCA_000259275.1	Helicobacter cetorum MIT 99-5656	bacteria	1847790	35.5	1731	1689	42	1642960	1163745	Eubacteria	Campylobacterota
GCA_000260925.1	Pectobacterium parmentieri	bacteria	5164411	50.0	4804	4705	99	4429648	1905730	Eubacteria	Pseudomonadota
GCA_000260985.3	Methylophaga nitratireducenticrescens	bacteria	3137100	44.5	3017	2924	57	2820018	754476	Eubacteria	Pseudomonadota
GCA_000262165.1	Mycobacterium sp. MOTT36Y	bacteria	5613626	67.5	5177	5128	49	5068694	1168287	Eubacteria	Actinomycetota
GCA_000262325.2	Pseudomonas fluorescens A506	bacteria	6019547	59.5	5495	5334	105	5321254	1037911	Eubacteria	Pseudomonadota
GCA_000262385.1	Bacillus velezensis YAU B9601-Y2	bacteria	4238624	45.5	4352	4238	114	3636571	1155777	Eubacteria	Bacillota
GCA_000262655.1	Helicobacter pylori XZ274	bacteria	1656544	38.5	1682	1438	42	1291449	1127122	Eubacteria	Campylobacterota
GCA_000263215.1	Cronobacter sakazakii ES15	bacteria	4268675	57.0	4018	3916	102	3778431	1138308	Eubacteria	Pseudomonadota
GCA_000262715.1	Blattabacterium sp. (Blaberus giganteus)	bacteria	632588	25.5	615	577	37	605353	1186051	Eubacteria	Bacteroidota
GCA_000263735.1	Pyrococcus sp. ST04	archaea	1736885	42.0	1839	1748	50	1565216	1183377	Archaeabacteria	Euryarchaeota
GCA_000263755.3	Corynebacterium pseudotuberculosis 258	bacteria	2368876	52.0	2175	2049	65	2041601	1168865	Eubacteria	Actinomycetota
GCA_000263795.2	Hydrogenophaga sp. PBC	bacteria	5232477	68.0	5013	4907	49	4773529	795665	Eubacteria	Pseudomonadota
GCA_000264665.2	Pseudomonas putida ND6	bacteria	6304310	61.5	6484	6391	93	5694040	231023	Eubacteria	Pseudomonadota
GCA_000264945.2	Sphingobium indicum B90A	bacteria	3945731	65.0	3731	3623	59	3448174	861109	Eubacteria	Pseudomonadota
GCA_000265295.1	Sulfurospirillum barnesii SES-3	bacteria	2510109	38.5	2565	2491	49	2351802	760154	Eubacteria	Campylobacterota
GCA_000265425.1	Terriglobus roseus DSM 18391	bacteria	5227858	60.0	4399	4245	61	4606386	926566	Eubacteria	Acidobacteriota
GCA_000266885.1	Turneriella parva DSM 21527	bacteria	4409302	53.5	4214	4139	45	4036154	869212	Eubacteria	Spirochaetota
GCA_000266905.1	Mycolicibacterium chubuense NBB4	bacteria	6342624	68.0	6068	5843	55	5759319	710421	Eubacteria	Actinomycetota
GCA_000269645.2	Escherichia coli str. K-12 substr. MG1655	bacteria	4638970	50.5	0	0	0	0	511145	Eubacteria	Pseudomonadota
GCA_000267545.1	Stutzerimonas stutzeri CCUG 29243	bacteria	4709064	62.5	4374	4300	74	4172778	1196835	Eubacteria	Pseudomonadota
GCA_000269965.1	Bifidobacterium longum subsp. infantis ATCC 15697 = JCM 1222 = DSM 20088	bacteria	2828958	59.5	2641	2552	89	2437591	391904	Eubacteria	Actinomycetota
GCA_000270065.1	Helicobacter pylori F57	bacteria	1609006	38.5	1563	1520	43	1479193	866346	Eubacteria	Campylobacterota
GCA_000270265.1	Synechocystis sp. PCC 6803	bacteria	3571103	47.5	3220	3171	49	3112292	1148	Eubacteria	Cyanobacteriota
GCA_000270325.1	Candidatus Caldarchaeum subterraneum	archaea	1680938	51.5	1790	1730	48	1534860	311458	Archaeabacteria	Nitrososphaerota
GCA_000270345.1	Mycobacterium tuberculosis CCDC5079	bacteria	4398812	65.5	3696	3647	48	3803597	443149	Eubacteria	Actinomycetota
GCA_000270405.1	Chlamydia psittaci 01DC11	bacteria	1172197	39.0	1019	975	41	1061652	1112252	Eubacteria	Chlamydiota
GCA_000271325.1	Solibacillus silvestris StLB046	bacteria	3984229	38.5	3956	3823	133	3372677	1002809	Eubacteria	Bacillota
GCA_000271985.2	Pseudomonas aeruginosa SJTD-1	bacteria	6243825	66.5	5696	5603	79	5558905	1193501	Eubacteria	Pseudomonadota
GCA_000272795.2	Salmonella enterica subsp. enterica serovar Newport str. CVM 21554	bacteria	4726694	52.0	4427	2783	112	2292231	858308	Eubacteria	Pseudomonadota
GCA_000273405.1	Cereibacter sphaeroides 2.4.1	bacteria	4628173	68.5	0	0	0	0	272943	Eubacteria	Pseudomonadota
GCA_000272895.3	Salmonella enterica subsp. enterica serovar Newport str. CVM 22462	bacteria	5121199	52.0	4883	4747	116	4461294	858305	Eubacteria	Pseudomonadota
GCA_000277025.1	Legionella pneumophila subsp. pneumophila str. Hextuple_2q	bacteria	2682626	38.5	0	0	0	0	1081094	Eubacteria	Pseudomonadota
GCA_000277065.1	Legionella pneumophila subsp. pneumophila str. Hextuple_3a	bacteria	2682626	38.5	0	0	0	0	1081095	Eubacteria	Pseudomonadota
GCA_000277085.1	Mycobacterium tuberculosis RGTB327	bacteria	4380119	65.5	3739	3691	48	3053158	1091500	Eubacteria	Actinomycetota
GCA_000277105.1	Mycobacterium tuberculosis RGTB423	bacteria	4406587	65.5	3670	3622	48	2896643	1091501	Eubacteria	Actinomycetota
GCA_000277125.1	Mycobacterium intracellulare ATCC 13950	bacteria	5402402	68.0	5193	5144	49	4937262	487521	Eubacteria	Actinomycetota
GCA_000277145.1	Mycobacterium intracellulare MOTT-02	bacteria	5409696	68.0	5198	5149	49	4946675	1138382	Eubacteria	Actinomycetota
GCA_000277365.1	Helicobacter pylori Shi417	bacteria	1665719	38.5	1590	1548	42	1492159	1163739	Eubacteria	Campylobacterota
GCA_000277385.1	Helicobacter pylori Shi169	bacteria	1616909	38.5	1567	1525	42	1440787	1163741	Eubacteria	Campylobacterota
GCA_000277405.1	Helicobacter pylori Shi112	bacteria	1663456	38.5	1606	1564	42	1493992	1163740	Eubacteria	Campylobacterota
GCA_000279165.1	Stutzerimonas stutzeri DSM 10701	bacteria	4174118	63.0	3888	3815	73	3681345	1123519	Eubacteria	Pseudomonadota
GCA_000280925.3	Myxococcus hansupus	bacteria	9490432	69.0	7832	7753	79	8450912	1297742	Eubacteria	Myxococcota
GCA_000282175.2	Pseudomonas sp. GM17	bacteria	6866808	62.5	6163	5953	86	5987960	1144323	Eubacteria	Pseudomonadota
GCA_000283575.1	Oscillibacter valericigenes Sjm18-20	bacteria	4470622	53.0	4793	4723	70	3839736	693746	Eubacteria	Bacillota
GCA_000283635.1	Streptococcus macedonicus ACA-DC 198	bacteria	2142762	37.5	2297	1994	88	1797155	1116231	Eubacteria	Bacillota
GCA_000283675.1	Bacillus cereus NC7401	bacteria	5552031	35.5	5907	5761	146	4706566	334406	Eubacteria	Bacillota
GCA_000283735.1	Salmonella enterica subsp. enterica serovar Typhimurium str. T000240	bacteria	5069994	52.0	4977	4871	106	4467076	718274	Eubacteria	Pseudomonadota
GCA_000283915.1	Rickettsia canadensis str. CA410	bacteria	1150228	31.0	1052	1016	36	862926	1105107	Eubacteria	Pseudomonadota
GCA_000283995.1	Rickettsia philipii str. 364D	bacteria	1287740	32.0	1380	1344	36	989612	481009	Eubacteria	Pseudomonadota
GCA_000284015.1	Blastococcus saxobsidens DD2	bacteria	4875340	72.5	4911	4821	67	4394962	1146883	Eubacteria	Actinomycetota
GCA_000284075.1	Rickettsia rhipicephali str. 3-7-female6-CWPP	bacteria	1305467	32.0	1302	1266	36	970308	1105113	Eubacteria	Pseudomonadota
GCA_000284155.1	Rickettsia australis str. Cutlack	bacteria	1323280	32.0	1297	1261	36	979102	1105110	Eubacteria	Pseudomonadota
GCA_000284175.1	Rickettsia montanensis str. OSU 85-930	bacteria	1279798	32.5	1254	1217	36	993533	1105114	Eubacteria	Pseudomonadota
GCA_000284355.1	Aliarcobacter butzleri ED-1	bacteria	2256675	27.0	2226	2158	68	2128580	944546	Eubacteria	Campylobacterota
GCA_000284415.2	Pararhodospirillum photometricum DSM 122	bacteria	3876289	64.5	3287	3284	3	3187518	1150469	Eubacteria	Pseudomonadota
GCA_000284595.1	Stenotrophomonas maltophilia D457	bacteria	4769156	66.5	4239	4101	108	4118734	1163399	Eubacteria	Pseudomonadota
GCA_000286695.1	Mycoplasmoides gallisepticum NC95_13295-2-2P	bacteria	953989	31.5	792	754	38	860997	1159198	Eubacteria	Mycoplasmatota
GCA_000286795.1	Mycoplasmoides gallisepticum CA06_2006.052-5-2P	bacteria	976412	31.5	801	763	38	878098	1159203	Eubacteria	Mycoplasmatota
GCA_000287215.3	Aeromonas media WS	bacteria	4788430	60.5	4569	4385	156	4102920	1208104	Eubacteria	Pseudomonadota
GCA_000287255.1	Candidatus Carsonella ruddii CS isolate Thao2000	bacteria	162504	14.0	221	190	31	158867	1202537	Eubacteria	Pseudomonadota
GCA_000287275.1	Candidatus Carsonella ruddii HC isolate Thao2000	bacteria	166163	14.0	223	192	31	162891	1202538	Eubacteria	Pseudomonadota
GCA_000287335.1	secondary endosymbiont of Ctenarytaina eucalypti	bacteria	1441139	43.0	963	918	45	739980	1199245	Eubacteria	Pseudomonadota
GCA_000287355.1	secondary endosymbiont of Heteropsylla cubana	bacteria	1121596	28.5	620	576	44	557810	134287	Eubacteria	Pseudomonadota
GCA_000292415.1	Bacillus cereus FRI-35	bacteria	5382319	35.0	5580	5435	145	4557487	1217984	Eubacteria	Bacillota
GCA_000292455.1	Bacillus thuringiensis HD-771	bacteria	6438373	35.0	6704	6569	135	5351788	1218175	Eubacteria	Bacillota
GCA_000292445.1	Mycoplasmoides genitalium M6282	bacteria	579504	31.5	523	484	39	485538	662946	Eubacteria	Mycoplasmatota
GCA_000292605.2	Pyricularia oryzae P131	fungi	43237743	51.0	0	0	0	0	1143193	Fungi	Ascomycota
GCA_000293885.3	Pseudomonas fluorescens NCIMB 11764	bacteria	6998154	59.0	6365	6150	91	6046559	1221522	Eubacteria	Pseudomonadota
GCA_000294495.1	Streptococcus suis S735	bacteria	1980887	41.0	1950	1882	68	1746023	1184252	Eubacteria	Bacillota
GCA_000294515.1	Nocardiopsis alba ATCC BAA-2165	bacteria	5848211	69.5	5608	5508	68	5063232	1205910	Eubacteria	Actinomycetota
GCA_000294635.1	Burkholderia pseudomallei BPC006	bacteria	7155061	68.0	7230	7159	71	6226843	1229785	Eubacteria	Pseudomonadota
GCA_000295655.1	Riemerella anatipestifer RA-CH-1	bacteria	2309519	35.0	2237	2187	50	2080057	1228997	Eubacteria	Bacteroidota
GCA_000296215.2	Bradyrhizobium sp. CCGE-LA001	bacteria	7833499	63.5	7077	6907	54	6484334	1223566	Eubacteria	Pseudomonadota
GCA_000296715.2	Brevibacillus brevis X23	bacteria	6643437	46.5	6450	6144	173	5840970	1200792	Eubacteria	Bacillota
GCA_000297055.2	Sulfuricella denitrificans skB26	bacteria	3217213	56.0	3124	3073	51	2918634	1163617	Eubacteria	Pseudomonadota
GCA_000298095.1	Mycobacterium intracellulare subsp. intracellulare MTCC 9506	bacteria	5589007	68.0	5318	5254	48	5049034	1232724	Eubacteria	Actinomycetota
GCA_000298375.2	Chlamydia psittaci 84/55	bacteria	1179551	39.0	1168	1127	41	1055684	1218176	Eubacteria	Chlamydiota
GCA_000298415.1	Chlamydia psittaci GR9	bacteria	1147152	39.0	1083	1042	41	1031412	1218353	Eubacteria	Chlamydiota
GCA_000298455.2	Chlamydia psittaci VS225	bacteria	1164938	38.5	1157	1116	41	1048246	1218355	Eubacteria	Chlamydiota
GCA_000298535.2	Chlamydia psittaci CP3	bacteria	1175702	39.0	1165	1124	41	1056218	1050219	Eubacteria	Chlamydiota
GCA_000298555.2	Chlamydia psittaci NJ1	bacteria	1168986	38.5	1093	1052	41	1058765	1050221	Eubacteria	Chlamydiota
GCA_000299095.1	alpha proteobacterium HIMB5	bacteria	1343202	28.5	1466	1431	35	1299700	859653	Eubacteria	Pseudomonadota
GCA_000299115.1	alpha proteobacterium HIMB59	bacteria	1410127	32.0	1531	1493	38	1364083	744985	Eubacteria	Pseudomonadota
GCA_000299335.2	Isoalcanivorax pacificus W11-5	bacteria	4168427	62.5	3754	3702	52	3714255	391936	Eubacteria	Pseudomonadota
GCA_000299355.1	Gottschalkia acidurici 9a	bacteria	3108248	29.5	2960	2842	101	2580119	1128398	Eubacteria	Bacillota
GCA_000299365.1	Candidatus Nitrosopumilus koreensis AR1	archaea	1639964	34.0	1931	1890	41	1422847	1229908	Archaeabacteria	Nitrososphaerota
GCA_000299435.1	Exiguobacterium antarcticum B7	bacteria	2815863	47.0	2941	2772	93	2456943	1087448	Eubacteria	Bacillota
GCA_000299455.1	Escherichia coli O104:H4 str. 2011C-3493	bacteria	5437407	50.5	5270	5150	116	4734459	1133852	Eubacteria	Pseudomonadota
GCA_000299955.1	Alteromonas macleodii str. 'English Channel 673'	bacteria	4601785	44.5	3979	3888	91	4055078	1004788	Eubacteria	Pseudomonadota
GCA_000299965.1	Cycloclasticus sp. P1	bacteria	2363215	41.5	2293	2248	38	2160864	385025	Eubacteria	Pseudomonadota
GCA_000300075.1	Candidatus Portiera aleyrodidarum BT-B-HRs	bacteria	351658	26.0	307	273	34	242503	1206109	Eubacteria	Pseudomonadota
GCA_000300095.1	Paraburkholderia phenoliruptrix BR3459a	bacteria	7651131	63.0	6605	6496	80	6437418	1229205	Eubacteria	Pseudomonadota
GCA_000299135.1	Streptococcus agalactiae GD201008-001	bacteria	2063112	35.5	2088	1964	98	1815154	1203670	Eubacteria	Bacillota
GCA_000300455.4	Kosakonia sacchari SP1	bacteria	4902027	53.5	4625	4473	116	4311070	1235834	Eubacteria	Pseudomonadota
GCA_000300475.1	Bacillus thuringiensis MC28	bacteria	6694533	34.5	6678	6557	120	5376459	1195464	Eubacteria	Bacillota
GCA_000302475.3	Streptococcus agalactiae	bacteria	1841952	35.0	1912	1679	81	1488866	1311	Eubacteria	Bacillota
GCA_000302555.4	Campylobacter jejuni subsp. jejuni PT14	bacteria	1635301	30.5	1657	1607	50	1526841	1201032	Eubacteria	Campylobacterota
GCA_000304375.1	Campylobacter jejuni subsp. jejuni NCTC 11168-BN148	bacteria	1641481	30.5	1700	1622	56	1538795	1211776	Eubacteria	Campylobacterota
GCA_000304415.1	Sinorhizobium meliloti Rm41	bacteria	7149690	62.0	6908	6844	64	6187667	1230587	Eubacteria	Pseudomonadota
GCA_000304495.1	Chlamydia trachomatis E/SW3	bacteria	1042903	41.0	913	876	24	925716	1071759	Eubacteria	Chlamydiota
GCA_000304735.1	Borreliella afzelii HLJ01	bacteria	905471	28.0	928	892	36	837929	1239934	Eubacteria	Spirochaetota
GCA_000305335.2	Streptococcus salivarius 57.I	bacteria	2138805	39.5	2083	1996	84	1913659	1046629	Eubacteria	Bacillota
GCA_000299995.1	Alteromonas macleodii str. 'Black Sea 11'	bacteria	4480507	44.5	3858	3772	86	3927383	1004785	Eubacteria	Pseudomonadota
GCA_000305815.1	Dehalobacter sp. CF	bacteria	3092048	44.0	3040	2980	60	2658128	1131462	Eubacteria	Bacillota
GCA_000305935.1	Thermacetogenium phaeum DSM 12270	bacteria	2939057	53.5	2897	2824	59	2478250	1089553	Eubacteria	Bacillota
GCA_000306675.3	Leptospira mayottensis 200901116	bacteria	4216282	39.5	3944	3592	44	3397745	1192864	Eubacteria	Spirochaetota
GCA_000306725.1	Methanolobus psychrophilus R15	archaea	3072769	44.5	3229	3167	62	2640361	1094980	Archaeabacteria	Euryarchaeota
GCA_000306785.1	Modestobacter marinus	bacteria	5575517	74.0	5562	5446	70	5067656	477641	Eubacteria	Actinomycetota
GCA_000306825.1	Corynebacterium ulcerans 0102	bacteria	2579188	53.0	2417	2349	63	2280245	996634	Eubacteria	Actinomycetota
GCA_000306865.1	Legionella pneumophila subsp. pneumophila	bacteria	3617686	38.0	3327	3221	53	3175221	91891	Eubacteria	Pseudomonadota
GCA_000306885.1	Wolbachia endosymbiont of Onchocerca ochengi	bacteria	957990	32.0	881	647	39	644190	100901	Eubacteria	Pseudomonadota
GCA_000306945.1	Bordetella pertussis 18323	bacteria	4043846	67.5	3747	3377	1	3297782	568706	Eubacteria	Pseudomonadota
GCA_000306985.1	Listeria monocytogenes SLCC7179	bacteria	2882234	38.0	2911	2826	85	2603235	879090	Eubacteria	Bacillota
GCA_000307005.1	Listeria monocytogenes SLCC2479	bacteria	2972172	37.5	3018	2935	83	2683768	882020	Eubacteria	Bacillota
GCA_000307025.1	Listeria monocytogenes ATCC 19117	bacteria	2951805	37.5	2953	2868	85	2666133	882095	Eubacteria	Bacillota
GCA_000307125.1	Clostridium botulinum B str. Eklund 17B (NRP)	bacteria	3829198	27.0	3521	3521	0	3167659	935198	Eubacteria	Bacillota
GCA_000307585.2	Thermoanaerobacterium saccharolyticum JW/SL-YS485	bacteria	2837411	35.0	2931	2840	70	2574276	1094508	Eubacteria	Bacillota
GCA_000307975.2	Acinetobacter baumannii AC30	bacteria	3922859	38.5	3729	3660	51	3429042	1224747	Eubacteria	Pseudomonadota
GCA_000309565.2	Lacticaseibacillus casei 12A	bacteria	2907892	46.0	2799	2681	72	2445456	1051650	Eubacteria	Bacillota
GCA_000310065.1	Acidipropionibacterium acidipropionici ATCC 4875	bacteria	3656170	68.5	3433	3336	65	3245185	1171373	Eubacteria	Actinomycetota
GCA_000311765.1	Gluconobacter oxydans H24	bacteria	3816232	56.0	3806	3732	74	3446972	1224746	Eubacteria	Pseudomonadota
GCA_000313175.2	Leptospira santarosai serovar Shermani str. LT 821	bacteria	3983611	41.5	4191	4080	43	3390610	758847	Eubacteria	Spirochaetota
GCA_000313635.1	Mesomycoplasma hyorhinis SK76	bacteria	836897	25.5	786	753	33	758875	1118964	Eubacteria	Mycoplasmatota
GCA_000316515.1	Cyanobium gracile PCC 6307	bacteria	3342364	68.5	3437	3280	54	2989527	292564	Eubacteria	Cyanobacteriota
GCA_000316625.1	Nostoc sp. PCC 7107	bacteria	6329823	40.0	5538	5237	92	5146313	317936	Eubacteria	Cyanobacteriota
GCA_000317105.1	Oscillatoria acuminata PCC 6304	bacteria	7804270	47.5	6100	5796	96	6237241	56110	Eubacteria	Cyanobacteriota
GCA_000317045.1	Geitlerinema sp. PCC 7407	bacteria	4681111	58.0	3912	3815	58	3928918	1173025	Eubacteria	Cyanobacteriota
GCA_000317435.1	Calothrix sp. PCC 6303	bacteria	6960392	39.5	5841	5535	56	5522122	1170562	Eubacteria	Cyanobacteriota
GCA_000317635.1	Halothece sp. PCC 7418	bacteria	4179170	42.5	3920	3708	58	3566412	65093	Eubacteria	Cyanobacteriota
GCA_000317655.1	Cyanobacterium stanieri PCC 7202	bacteria	3163381	38.5	2941	2837	55	2733969	292563	Eubacteria	Cyanobacteriota
GCA_000317855.1	Streptococcus dysgalactiae subsp. equisimilis AC-2713	bacteria	2179445	39.5	2287	2215	72	1943297	759913	Eubacteria	Bacillota
GCA_000317915.1	Enterococcus faecalis str. Symbioflor 1	bacteria	2810675	37.5	2808	2733	75	2500543	1261557	Eubacteria	Bacillota
GCA_000317935.1	Bordetella parapertussis Bpp5	bacteria	4899574	67.5	4574	4184	1	4039935	1208660	Eubacteria	Pseudomonadota
GCA_000317955.1	Bordetella bronchiseptica MO149	bacteria	5091817	68.0	4667	4622	1	4636482	1208658	Eubacteria	Pseudomonadota
GCA_000318015.1	Bordetella bronchiseptica 253	bacteria	5264383	68.0	4842	4781	1	4724629	568707	Eubacteria	Pseudomonadota
GCA_000318525.2	Chlamydia trachomatis A/363	bacteria	1051528	41.0	952	908	44	955276	1071753	Eubacteria	Chlamydiota
GCA_000318825.1	Chlamydia trachomatis L1/440/LN	bacteria	1039261	41.0	936	892	44	943532	1071769	Eubacteria	Chlamydiota
GCA_000318865.1	Chlamydia trachomatis L1/224	bacteria	1046319	41.0	942	898	44	949915	1071771	Eubacteria	Chlamydiota
GCA_000319385.1	Candidatus Endolissoclinum faulkneri L2	bacteria	1481191	34.0	1546	1498	48	953591	1193729	Eubacteria	Pseudomonadota
GCA_000319575.2	Spiribacter salinus M19-40	bacteria	1739487	62.5	1732	1684	48	1655349	1260251	Eubacteria	Pseudomonadota
GCA_000320385.2	Sinorhizobium meliloti GR4	bacteria	7141709	62.0	6822	6656	120	6109948	1235461	Eubacteria	Pseudomonadota
GCA_000321415.2	Thioalkalivibrio nitratireducens DSM 14787	bacteria	4002350	66.0	3880	3780	48	3350934	1255043	Eubacteria	Pseudomonadota
GCA_000328545.1	Thermoanaerobacterium thermosaccharolyticum M0795	bacteria	2894276	33.5	2919	2714	72	2498736	698948	Eubacteria	Bacillota
GCA_000328705.1	Saccharothrix espanaensis DSM 44229	bacteria	9360653	72.0	8497	8427	68	8366610	1179773	Eubacteria	Actinomycetota
GCA_000328745.1	Bacillus subtilis BEST7613	bacteria	7585470	45.5	7430	7270	160	6658305	1204343	Eubacteria	Bacillota
GCA_000329365.2	Salmonella enterica subsp. enterica serovar Enteritidis str. CDC_2010K_0968	bacteria	4739031	52.0	4456	4325	112	4102821	886715	Eubacteria	Pseudomonadota
GCA_000330845.1	Enterobacteriaceae bacterium strain FGI 57	bacteria	4762179	54.0	4536	4323	148	4238963	693444	Eubacteria	Pseudomonadota
GCA_000330865.1	Serratia sp. FGI94	bacteria	4858216	58.5	4588	4361	151	4225715	671990	Eubacteria	Pseudomonadota
GCA_000331085.2	Mycoplasmoides pneumoniae M129-B7	bacteria	816451	40.0	777	707	40	722995	1238993	Eubacteria	Mycoplasmatota
GCA_000331975.1	Candidatus Uzinura diaspidicola str. ASNER	bacteria	263431	30.0	272	227	35	239003	1133592	Eubacteria	Bacteroidota
GCA_000331995.1	Thermoclostridium stercorarium subsp. stercorarium DSM 8532	bacteria	2974379	42.0	2763	2687	57	2609783	1121335	Eubacteria	Bacillota
GCA_000332115.1	Nonlabens dokdonensis DSW-6	bacteria	3914632	35.0	3666	3618	48	3546541	592029	Eubacteria	Bacteroidota
GCA_000332735.1	Staphylococcus warneri SG1	bacteria	2560716	32.5	2505	2429	76	2208444	1194526	Eubacteria	Bacillota
GCA_000334405.1	Blattabacterium sp. (Blatta orientalis) str. Tarazona	bacteria	638184	28.0	627	579	39	601209	1072467	Eubacteria	Bacteroidota
GCA_000334515.1	Klebsiella aerogenes EA1509E	bacteria	5591105	54.5	na	na	na	0	935296	Eubacteria	Pseudomonadota
GCA_000336465.1	Pseudomonas poae RE*1-1-14	bacteria	5512241	60.5	4877	4796	81	4886907	1282356	Eubacteria	Pseudomonadota
GCA_000338095.1	Corynebacterium urealyticum DSM 7111	bacteria	2316065	64.0	2007	1935	63	2053965	1267754	Eubacteria	Actinomycetota
GCA_000338695.1	Chlamydia psittaci Mat116	bacteria	1163362	39.0	1058	1017	41	1016432	500464	Eubacteria	Chlamydiota
GCA_000339015.1	Cronobacter sakazakii SP291	bacteria	4518784	56.5	4287	4183	104	3924222	956149	Eubacteria	Pseudomonadota
GCA_000340315.1	Sulfolobus acidocaldarius N8	archaea	2176362	36.5	2308	2275	33	1875491	1028566	Archaeabacteria	Thermoproteota
GCA_000340435.3	Mycobacterium haemophilum DSM 44634	bacteria	4235765	63.5	3930	3728	49	3586897	1202450	Eubacteria	Actinomycetota
GCA_000340795.1	Candidatus Kinetoplastibacterium desouzaii TCC079E	bacteria	833125	30.0	795	742	52	763080	1208919	Eubacteria	Pseudomonadota
GCA_000340825.1	Candidatus Kinetoplastibacterium crithidii TCC036E	bacteria	821930	30.5	785	728	53	752384	1208918	Eubacteria	Pseudomonadota
GCA_000340845.1	Streptomyces hygroscopicus subsp. jinggangensis TL01	bacteria	10077952	71.5	8965	8878	87	8473170	1203460	Eubacteria	Actinomycetota
GCA_000340885.1	Clostridium saccharoperbutylacetonicum N1-4(HMT)	bacteria	6666445	29.5	5937	5821	105	5578438	931276	Eubacteria	Bacillota
GCA_000341485.2	Bordetella holmesii H558	bacteria	3696428	62.5	3612	3396	66	3149820	1281885	Eubacteria	Pseudomonadota
GCA_000342265.1	beta proteobacterium CB	bacteria	2045720	46.0	2152	2112	39	1904424	543913	Eubacteria	Pseudomonadota
GCA_000344355.2	Pseudomonas syringae pv. actinidiae ICMP 18708	bacteria	6630003	58.0	5955	5748	81	5597269	1104679	Eubacteria	Pseudomonadota
GCA_000344575.1	Lactococcus lactis subsp. lactis IO-1	bacteria	2421471	35.0	2327	2233	86	2098262	1046624	Eubacteria	Bacillota
GCA_000346595.1	Candidatus Liberibacter asiaticus str. gxpsy	bacteria	1268237	36.5	1191	1141	50	1005764	1174529	Eubacteria	Pseudomonadota
GCA_000347595.1	Bibersteinia trehalosi USDA-ARS-USMARC-192	bacteria	2407846	41.0	2325	2250	75	2187150	1171377	Eubacteria	Pseudomonadota
GCA_000347695.1	Bifidobacterium thermophilum RBL67	bacteria	2291643	60.0	1904	1845	59	1918726	1254439	Eubacteria	Actinomycetota
GCA_000348805.1	Blattabacterium cuenoti BPAA	bacteria	632490	26.0	624	575	40	598552	1229512	Eubacteria	Bacteroidota
GCA_000348885.1	Helicobacter pylori OK310	bacteria	1595436	38.5	1535	1493	42	1455742	1248726	Eubacteria	Campylobacterota
GCA_000349225.1	Xanthomonas citri subsp. citri Aw12879	bacteria	5398685	64.5	4832	4760	60	4678746	1137651	Eubacteria	Pseudomonadota
GCA_000350185.1	Escherichia coli str. K-12 substr. MDS42	bacteria	3976195	51.0	3754	3547	150	3533126	1110693	Eubacteria	Pseudomonadota
GCA_000350305.1	Thermoplasmatales archaeon BRNA1	archaea	1461105	58.0	1577	1528	49	1340374	1054217	Archaeabacteria	Candidatus Thermoplasmatota
GCA_000355675.1	Thalassolituus oleivorans MIL-1	bacteria	3920328	46.5	3732	3662	66	3786422	1298593	Eubacteria	Pseudomonadota
GCA_000355765.4	Nitrosospira lacus	bacteria	3261088	53.5	2968	2876	51	2775844	1288494	Eubacteria	Pseudomonadota
GCA_000359505.1	Pseudomonas aeruginosa B136-33	bacteria	6421010	66.0	5904	5828	76	5693804	1280938	Eubacteria	Pseudomonadota
GCA_000359545.5	Coxiella burnetii Cb175_Guyana	bacteria	2026953	42.5	0	0	0	0	1294266	Eubacteria	Pseudomonadota
GCA_000364165.2	Clostridium sp. MD294	bacteria	2924599	30.5	2870	2798	72	2555900	97138	Eubacteria	Bacillota
GCA_000364205.2	Ligilactobacillus murinus ASF361	bacteria	2237771	40.0	2241	2156	85	1978271	1235801	Eubacteria	Bacillota
GCA_000364385.3	Klebsiella pneumoniae	bacteria	5781501	56.5	5730	5514	201	5115965	573	Eubacteria	Pseudomonadota
GCA_000364785.1	Chlamydia trachomatis L2/434/Bu(f)	bacteria	1046341	41.0	968	910	43	940908	1262673	Eubacteria	Chlamydiota
GCA_000364825.1	Mycobacterium tuberculosis str. Beijing/NITR203	bacteria	4411128	65.5	4158	4110	48	3891477	1306400	Eubacteria	Actinomycetota
GCA_000367725.3	Coxiella burnetii Z3055	bacteria	1995457	42.5	0	0	0	0	1293501	Eubacteria	Pseudomonadota
GCA_000376605.1	Wolbachia endosymbiont of Drosophila simulans wHa	bacteria	1295804	35.0	1143	1009	37	1016047	1236909	Eubacteria	Pseudomonadota
GCA_000380325.1	Salmonella enterica subsp. enterica serovar Typhimurium str. U288	bacteria	5017059	52.0	4905	4798	107	4395944	1171376	Eubacteria	Pseudomonadota
GCA_000382925.1	Listeria monocytogenes	bacteria	2776517	38.0	3216	3131	85	2306741	1639	Eubacteria	Bacillota
GCA_000382945.1	Listeria monocytogenes N53-1	bacteria	2776847	38.0	3235	3150	85	2304472	1234142	Eubacteria	Bacillota
GCA_000385525.1	Burkholderia thailandensis MSMB121	bacteria	6731379	67.5	5845	5758	68	5803248	1249661	Eubacteria	Pseudomonadota
GCA_000385925.1	Streptococcus cristatus AS 1.3089	bacteria	2142100	42.0	2131	2069	62	1839063	1302863	Eubacteria	Bacillota
GCA_000389905.1	Mycobacterium tuberculosis str. Haarlem/NITR202	bacteria	4404786	65.5	3730	3681	49	2663818	1304279	Eubacteria	Actinomycetota
GCA_000389925.1	Mycobacterium tuberculosis CAS/NITR204	bacteria	4392876	65.5	4008	3960	48	2951620	1310114	Eubacteria	Actinomycetota
GCA_000389945.1	Mycobacterium tuberculosis EAI5/NITR206	bacteria	4390306	65.5	4067	4019	48	3827978	1310115	Eubacteria	Actinomycetota
GCA_000392485.2	Lactiplantibacillus plantarum subsp. plantarum P-8	bacteria	3246630	44.5	3262	3179	83	2727273	767468	Eubacteria	Bacillota
GCA_000397205.1	Pseudomonas protegens CHA0	bacteria	6867980	63.0	6199	6115	83	6127592	1124983	Eubacteria	Pseudomonadota
GCA_000400635.2	Amycolatopsis keratiniphila	bacteria	8982090	69.0	8232	8162	62	8115611	129921	Eubacteria	Actinomycetota
GCA_000400815.2	Verticillium dahliae JR2	fungi	36150287	53.5	0	0	0	0	1202531	Fungi	Ascomycota
GCA_000400935.1	Spiroplasma chrysopicola DF-1	bacteria	1123322	28.5	1051	1009	36	1006599	1276227	Eubacteria	Mycoplasmatota
GCA_000403625.1	Streptococcus iniae SF1	bacteria	2149844	36.5	2196	2125	57	1902819	1318633	Eubacteria	Bacillota
GCA_000410575.1	Pseudomonas putida H8234	bacteria	6870827	61.5	6482	6357	87	5980926	1331671	Eubacteria	Pseudomonadota
GCA_000410995.1	Limosilactobacillus reuteri I5007	bacteria	2093275	38.5	2141	2054	87	1850149	1340495	Eubacteria	Bacillota
GCA_000412225.2	[Ashbya] aceris (nom. inval.)	fungi	8867527	51.0	4690	4487	203	6760720	566037	Fungi	Ascomycota
GCA_000412755.1	Candidatus Tremblaya phenacola PAVE	bacteria	171500	42.0	214	175	36	160263	1266371	Eubacteria	Pseudomonadota
GCA_000416365.2	Mycobacterium sp. VKM Ac-1817D	bacteria	6324222	66.0	6146	6078	60	5786959	1273687	Eubacteria	Actinomycetota
GCA_000417085.2	Klebsiella pneumoniae UHKPC33	bacteria	5663117	57.0	5757	5585	117	4987974	1284802	Eubacteria	Pseudomonadota
GCA_000418535.2	Mycobacterium intracellulare subsp. yongonense 05-1390	bacteria	5662088	67.5	5439	5390	49	5127280	1138871	Eubacteria	Actinomycetota
GCA_000422045.1	Streptococcus pyogenes HSC5	bacteria	1818351	38.5	1856	1744	85	1569615	1336746	Eubacteria	Bacillota
GCA_000427055.1	Streptococcus agalactiae ILRI112	bacteria	2029198	35.0	2173	2073	100	1808903	1318615	Eubacteria	Bacillota
GCA_000427075.1	Streptococcus agalactiae ILRI005	bacteria	2109759	35.0	2256	2155	101	1885996	1309807	Eubacteria	Bacillota
GCA_000427275.1	Mannheimia haemolytica D171	bacteria	2501382	41.0	2487	2339	80	2137257	1311759	Eubacteria	Pseudomonadota
GCA_000430465.3	Rhizobium leguminosarum bv. trifolii TA1	bacteria	7613129	60.5	7389	7002	65	6460640	754521	Eubacteria	Pseudomonadota
GCA_000430145.3	Salmonella enterica subsp. enterica serovar Typhimurium var. 5- str. CFSAN001921	bacteria	5089224	52.0	4934	4801	106	4444721	1271862	Eubacteria	Pseudomonadota
GCA_000438605.1	Listeria monocytogenes	bacteria	2988947	37.5	3052	2953	85	2687840	1639	Eubacteria	Bacillota
GCA_000438705.2	Listeria monocytogenes	bacteria	3009523	37.5	3067	2973	85	2704279	1639	Eubacteria	Bacillota
GCA_000439395.1	Glaesserella parasuis ZJ0906	bacteria	2324740	40.0	2289	2211	78	1920229	1322346	Eubacteria	Pseudomonadota
GCA_000439475.1	Alteromonas mediterranea 615	bacteria	4582352	44.5	3644	3560	84	3271891	1300253	Eubacteria	Pseudomonadota
GCA_000439555.1	Alteromonas mediterranea U8	bacteria	4395035	44.5	3873	3795	78	3813711	1300257	Eubacteria	Pseudomonadota
GCA_000441535.1	Streptococcus lutetiensis 033	bacteria	1975547	37.5	2016	1890	77	1658220	1076934	Eubacteria	Bacillota
GCA_000441555.1	Candidatus Profftella armatura	bacteria	464857	24.0	410	372	37	415987	669502	Eubacteria	Pseudomonadota
GCA_000441655.1	Chlamydia trachomatis RC-J/943	bacteria	1038797	41.0	969	926	43	943387	907266	Eubacteria	Chlamydiota
GCA_000442605.1	Candidatus Nasuia deltocephalinicola str. NAS-ALF	bacteria	112091	17.0	169	137	32	108841	1343077	Eubacteria	Pseudomonadota
GCA_000442635.1	Candidatus Karelsulcia muelleri str. Sulcia-ALF	bacteria	190733	23.5	225	188	35	186835	1343076	Eubacteria	Bacteroidota
GCA_000444405.1	Enterococcus faecium Aus0085	bacteria	3239275	37.5	3317	3221	96	2764344	1305849	Eubacteria	Bacillota
GCA_000444445.1	Salmonella enterica subsp. enterica serovar Pullorum str. S06004	bacteria	4682599	52.0	4465	4052	100	3589077	1298917	Eubacteria	Pseudomonadota
GCA_000444465.1	Borreliella burgdorferi CA382	bacteria	910736	28.5	857	819	38	843688	1328311	Eubacteria	Spirochaetota
GCA_000445405.1	Klebsiella pneumoniae JM45	bacteria	5603174	57.0	5249	5141	108	4682774	1380908	Eubacteria	Pseudomonadota
GCA_000445995.2	Geobacillus genomosp. 3	bacteria	3486308	52.5	3707	3584	118	3061285	1921421	Eubacteria	Bacillota
GCA_000446015.1	Thermofilum adornatum	archaea	1750259	46.5	1942	1896	46	1580268	1365176	Archaeabacteria	Thermoproteota
GCA_000452385.2	Staphylococcus aureus subsp. aureus Tager 104	bacteria	2820837	32.5	2742	2664	76	2367745	1381115	Eubacteria	Bacillota
GCA_000452445.3	Pseudomonas syringae pv. pisi str. PP1	bacteria	6039562	58.5	5631	5238	84	5177631	1357292	Eubacteria	Pseudomonadota
GCA_000452525.4	Pseudomonas syringae USA011	bacteria	6112257	59.0	5442	5155	82	5337059	1357289	Eubacteria	Pseudomonadota
GCA_000452565.3	Pseudomonas syringae UB303	bacteria	6141482	59.0	5535	5231	83	5379026	1357287	Eubacteria	Pseudomonadota
GCA_000452585.3	Pseudomonas syringae CC457	bacteria	5979293	58.5	5171	4995	84	5255006	1357285	Eubacteria	Pseudomonadota
GCA_000452605.3	Pseudomonas syringae CC440	bacteria	5933410	59.0	5147	4978	85	5202579	1357284	Eubacteria	Pseudomonadota
GCA_000452705.3	Pseudomonas syringae CC1557	bacteria	5811653	58.5	5225	5068	79	4918937	1357279	Eubacteria	Pseudomonadota
GCA_000452745.3	Pseudomonas asturiensis	bacteria	5912259	59.0	5279	5107	86	5129756	1190415	Eubacteria	Pseudomonadota
GCA_000463015.1	Variovorax paradoxus B4	bacteria	7148516	67.0	6844	6753	54	6588232	1246301	Eubacteria	Pseudomonadota
GCA_000463345.3	Serratia sp. ATCC 39006	bacteria	4971757	49.0	4548	4313	104	4264102	104623	Eubacteria	Pseudomonadota
GCA_000463395.1	Streptococcus constellatus subsp. pharyngis C232	bacteria	1935414	38.0	1899	1756	71	1627769	696216	Eubacteria	Bacillota
GCA_000466075.2	Campylobacter jejuni subsp. jejuni 00-2544	bacteria	1766434	30.0	1860	1783	54	1639838	1383068	Eubacteria	Campylobacterota
GCA_000466785.3	Limosilactobacillus fermentum 3872	bacteria	2330492	50.5	2327	2111	74	1919049	1381124	Eubacteria	Bacillota
GCA_000468575.2	Cellulophaga baltica 4	bacteria	4655091	34.5	4428	3642	58	3211876	1348582	Eubacteria	Bacteroidota
GCA_000468915.2	Campylobacter jejuni subsp. jejuni 00-2425	bacteria	1718982	30.5	1813	1741	50	1600812	1357994	Eubacteria	Campylobacterota
GCA_000470865.1	Staphylococcus aureus subsp. aureus SA40	bacteria	2728308	32.5	2550	2465	75	2248931	1194085	Eubacteria	Bacillota
GCA_000470975.2	Brevibacillus sp. NSP2.1	bacteria	5643637	53.5	5507	5123	156	4719421	3003229	Eubacteria	Bacillota
GCA_000471025.2	Chlamydia gallinacea 08-1274/3	bacteria	1067202	37.5	955	900	46	964884	1143323	Eubacteria	Chlamydiota
GCA_000471925.1	Ralstonia pickettii DTP0602	bacteria	8125850	65.5	7587	7449	85	7119947	1366050	Eubacteria	Pseudomonadota
GCA_000471965.1	Blattabacterium sp. (Nauphoeta cinerea)	bacteria	626626	26.0	622	586	36	596959	1316444	Eubacteria	Bacteroidota
GCA_000473305.1	Bacteroidales bacterium CF	bacteria	2657245	41.0	2356	2310	46	2461175	1400053	Eubacteria	Bacteroidota
GCA_000473745.3	Pseudomonas aeruginosa VRFPA04	bacteria	6818030	66.0	5939	5778	97	5604573	1400868	Eubacteria	Pseudomonadota
GCA_000474015.1	Klebsiella pneumoniae CG43	bacteria	5166857	57.5	4940	4791	106	4533621	1244085	Eubacteria	Pseudomonadota
GCA_000474035.1	synthetic Escherichia coli C321.deltaA	bacteria	4643553	50.5	4508	4103	170	3922796	1385755	Eubacteria	Pseudomonadota
GCA_000477035.2	Cellulophaga baltica NN016038	bacteria	4560540	34.5	3963	3726	56	3885223	1348585	Eubacteria	Bacteroidota
GCA_000478255.2	Lactococcus lactis subsp. lactis NCDO 2118	bacteria	2592264	34.5	2519	2378	85	2188790	1117941	Eubacteria	Bacillota
GCA_000478905.1	Candidatus Pantoea carbekii	bacteria	1151074	30.5	873	825	48	800808	1235990	Eubacteria	Pseudomonadota
GCA_000479335.1	Streptococcus ilei	bacteria	1992567	42.0	1943	1834	70	1748846	1156431	Eubacteria	Bacillota
GCA_000479375.3	Lactococcus lactis subsp. lactis KLDS 4.0325	bacteria	2760872	35.0	2869	2596	87	2273840	1399116	Eubacteria	Bacillota
GCA_000484195.3	Salmonella enterica subsp. enterica serovar Agona str. 460004 2-1	bacteria	4797172	52.0	4667	4452	118	4213905	1124917	Eubacteria	Pseudomonadota
GCA_000484505.2	Clostridium autoethanogenum DSM 10061	bacteria	4357704	31.0	4100	3884	101	3606938	1341692	Eubacteria	Bacillota
GCA_000485885.1	Staphylococcus aureus subsp. aureus Z172	bacteria	3018303	32.5	2948	2870	76	2537739	1406863	Eubacteria	Bacillota
GCA_000486045.2	Salmonella enterica subsp. enterica serovar Heidelberg str. SARA35	bacteria	4751206	52.0	4792	4512	119	4159773	1029997	Eubacteria	Pseudomonadota
GCA_000486445.2	Salmonella enterica subsp. enterica serovar Sloterdijk str. ATCC 15791	bacteria	4817791	52.0	4633	4446	115	4188462	938141	Eubacteria	Pseudomonadota
GCA_000486525.2	Salmonella enterica subsp. enterica serovar Senftenberg str. ATCC 43845	bacteria	5260609	51.5	5398	4511	123	3982510	930772	Eubacteria	Pseudomonadota
GCA_000487155.2	Salmonella enterica subsp. enterica serovar Inverness str. ATCC 10720	bacteria	4989883	52.0	5091	4776	120	4343956	941187	Eubacteria	Pseudomonadota
GCA_000487255.2	Salmonella enterica subsp. enterica serovar Chester str. ATCC 11997	bacteria	4660922	52.0	4703	4417	122	4084330	941190	Eubacteria	Pseudomonadota
GCA_000487775.2	Salmonella enterica subsp. enterica serovar Bredeney str. CFSAN001080	bacteria	4603849	52.0	4282	4148	112	4020871	1194154	Eubacteria	Pseudomonadota
GCA_000487995.2	Mucispirillum schaedleri ASF457	bacteria	2347083	31.0	2191	2148	43	2063242	1379858	Eubacteria	Deferribacterota
GCA_000492175.2	Firmicutes bacterium ASF500	bacteria	3665928	58.5	3589	3530	59	3196666	1378168	Eubacteria	Bacillota
GCA_000493535.2	Salmonella enterica subsp. enterica serovar Typhimurium str. DT2	bacteria	4908645	52.0	4650	4496	88	4231988	568709	Eubacteria	Pseudomonadota
GCA_000493595.1	Escherichia coli PMV-1	bacteria	5210927	50.5	5116	4843	273	4592120	1382700	Eubacteria	Pseudomonadota
GCA_000493675.1	Salmonella enterica subsp. enterica serovar Typhimurium str. DT104	bacteria	5027665	52.0	4765	4597	109	4333858	85569	Eubacteria	Pseudomonadota
GCA_000493775.1	Streptococcus dysgalactiae subsp. equisimilis 167	bacteria	2076397	39.5	2294	2223	71	1806456	1247189	Eubacteria	Bacillota
GCA_000494875.1	Staphylococcus pasteuri SP1	bacteria	2559946	32.5	2498	2414	64	2194034	1276282	Eubacteria	Bacillota
GCA_000494895.1	Streptococcus suis T15	bacteria	2240234	40.5	2258	2190	68	1961586	1340847	Eubacteria	Bacillota
GCA_000495505.1	Campylobacter fetus subsp. testudinum 03-427	bacteria	1775480	33.0	1762	1692	56	1640543	1244528	Eubacteria	Campylobacterota
GCA_000496285.1	Bacillus toyonensis BCT-7112	bacteria	5025419	35.5	5075	4942	133	4221305	1415784	Eubacteria	Bacillota
GCA_000496455.2	Pseudomonas aeruginosa DHS01	bacteria	7055752	65.5	6651	6524	84	6234698	1411700	Eubacteria	Pseudomonadota
GCA_000496815.1	Mesomycoplasma hyorhinis DBS 1050	bacteria	837447	25.5	782	737	33	743107	634997	Eubacteria	Mycoplasmatota
GCA_000497505.1	Shigella dysenteriae 1617	bacteria	4480198	50.5	6503	6409	93	3840997	754093	Eubacteria	Pseudomonadota
GCA_000497525.2	Bacillus thuringiensis YBT-1518	bacteria	6672921	35.0	6877	6738	139	5422531	529122	Eubacteria	Bacillota
GCA_000498395.3	Pseudomonas putida S13.1.2	bacteria	6621848	62.0	5872	5659	98	5715025	1384061	Eubacteria	Pseudomonadota
GCA_000498675.1	Lactobacillus johnsonii N6.2	bacteria	1887251	34.0	1811	1698	67	1665749	1408186	Eubacteria	Bacillota
GCA_000499765.1	Methanobacterium sp. MB1	archaea	2029766	39.5	2069	2021	48	1701090	1379702	Archaeabacteria	Euryarchaeota
GCA_000499805.2	Corynebacterium ulcerans FRC58	bacteria	2542597	53.0	2423	2361	62	2261407	1408268	Eubacteria	Actinomycetota
GCA_000500935.1	Spiroplasma apis B31	bacteria	1160554	28.0	1030	997	32	1026054	1276258	Eubacteria	Mycoplasmatota
GCA_000503835.1	candidate division WWE3 bacterium RAAC2_WWE3_1	bacteria	878109	43.0	919	871	48	813094	1394710	Eubacteria	candidate division WWE3
GCA_000503875.1	candidate division SR1 bacterium RAAC1_SR1_1	bacteria	1177760	31.0	1099	1059	40	1077345	1394709	Eubacteria	Candidatus Absconditabacteria
GCA_000503915.1	Candidatus Saccharibacteria bacterium RAAC3_TM7_1	bacteria	845464	49.0	961	920	40	775847	1394711	Eubacteria	Candidatus Saccharibacteria
GCA_000504565.2	Haloarcula hispanica N601	archaea	3901495	62.0	4014	3932	60	3413696	1417673	Archaeabacteria	Euryarchaeota
GCA_000505685.2	Acinetobacter baumannii ZW85-1	bacteria	3925246	39.0	3673	3586	87	3414841	1400867	Eubacteria	Pseudomonadota
GCA_000507205.2	Paenibacillus polymyxa CR1	bacteria	6019882	45.5	5306	4967	122	4920528	1429244	Eubacteria	Bacillota
GCA_000508285.1	Achromobacter xylosoxidans NBRC 15126 = ATCC 27061	bacteria	6683584	67.5	6146	6065	65	5914563	1216976	Eubacteria	Pseudomonadota
GCA_000508305.1	Sulfolobus acidocaldarius SUSAZ	archaea	2061920	36.0	2228	2146	50	1778667	1435377	Archaeabacteria	Thermoproteota
GCA_000511285.2	Dickeya solani RNS 08.23.3.1.A	bacteria	4922468	56.0	4631	4534	97	4291445	1240086	Eubacteria	Pseudomonadota
GCA_000511385.1	Phaeobacter gallaeciensis DSM 26640	bacteria	4540155	59.0	4438	4359	75	4051301	1423144	Eubacteria	Pseudomonadota
GCA_000512145.2	Borrelia parkeri HR1	bacteria	1030684	28.5	978	933	36	941332	1435045	Eubacteria	Spirochaetota
GCA_000512185.1	Aeromonas hydrophila 4AK4	bacteria	4527993	62.0	4272	4140	132	3954097	1354302	Eubacteria	Pseudomonadota
GCA_000512205.2	Sphingomonas sanxanigenens DSM 19645 = NX02	bacteria	6580298	66.5	6311	6211	67	5870078	1123269	Eubacteria	Pseudomonadota
GCA_000512745.2	Campylobacter fetus subsp. venerealis cfvi03/293	bacteria	1996729	33.0	2044	1939	56	1800207	1273266	Eubacteria	Campylobacterota
GCA_000512775.2	Bacillus anthracis str. A16R	bacteria	5410560	35.0	5762	5441	133	4435483	673518	Eubacteria	Bacillota
GCA_000513355.1	Erwinia amylovora LA637	bacteria	3869546	53.5	3565	3505	58	3313123	1407064	Eubacteria	Pseudomonadota
GCA_000513395.1	Erwinia amylovora LA636	bacteria	3789866	53.5	3471	3411	58	3245474	1407063	Eubacteria	Pseudomonadota
GCA_000513415.1	Erwinia amylovora LA635	bacteria	3791024	53.5	3473	3413	58	3244716	1407062	Eubacteria	Pseudomonadota
GCA_000513655.1	Listeria monocytogenes serotype 1/2a str. 10-0815	bacteria	3032624	37.5	3065	2991	73	2735377	1196188	Eubacteria	Bacillota
GCA_000513675.1	Listeria monocytogenes serotype 1/2a str. 10-1047	bacteria	2998206	37.5	3015	2941	73	2703435	1196190	Eubacteria	Bacillota
GCA_000517445.1	Thermococcus paralvinellae	archaea	1957742	40.0	2090	2016	50	1774924	582419	Archaeabacteria	Euryarchaeota
GCA_000517565.1	Desulfurella acetivorans A63	bacteria	1819992	32.0	1912	1833	54	1684611	694431	Eubacteria	Campylobacterota
GCA_000520875.1	Rhizobium leguminosarum bv. trifolii CB782	bacteria	6703653	61.0	6616	6496	60	5802883	1033991	Eubacteria	Pseudomonadota
GCA_000521525.1	Buchnera aphidicola str. USDA (Myzus persicae)	bacteria	651306	25.0	621	575	35	587533	1009856	Eubacteria	Pseudomonadota
GCA_000521545.1	Buchnera aphidicola str. W106 (Myzus persicae)	bacteria	651304	25.0	621	573	35	587547	1009857	Eubacteria	Pseudomonadota
GCA_000521565.1	Buchnera aphidicola str. G002 (Myzus persicae)	bacteria	651316	25.0	621	572	35	587489	1009858	Eubacteria	Pseudomonadota
GCA_000521585.1	Buchnera aphidicola str. F009 (Myzus persicae)	bacteria	651310	25.0	621	573	35	587504	1009859	Eubacteria	Pseudomonadota
GCA_000521645.1	Burkholderia pseudomallei MSHR146	bacteria	7313103	68.0	6052	5963	71	6093448	1249471	Eubacteria	Pseudomonadota
GCA_000521655.1	Mannheimia varigena USDA-ARS-USMARC-1296	bacteria	2245238	40.0	2190	2109	81	2039344	1433287	Eubacteria	Pseudomonadota
GCA_000524575.1	Francisella tularensis subsp. holarctica PHIT-FT049	bacteria	1881193	32.0	2002	1670	49	1397721	1432652	Eubacteria	Pseudomonadota
GCA_000524595.1	Pseudomonas aeruginosa YL84	bacteria	6433441	66.0	5938	5821	77	5687433	1448140	Eubacteria	Pseudomonadota
GCA_000525655.1	Corynebacterium falsenii DSM 44353	bacteria	2719616	63.0	2401	2306	60	2365784	1451189	Eubacteria	Actinomycetota
GCA_000529295.1	Spodoptera exigua multiple nucleopolyhedrovirus	viral	142709	43.0	137	137	0	121583	10454	Unclassified Viruses
GCA_000525675.1	Bdellovibrio bacteriovorus W	bacteria	3006992	43.0	2911	2871	40	2731155	765869	Eubacteria	Bdellovibrionota
GCA_000529585.1	Spodoptera exigua multiple nucleopolyhedrovirus	viral	135718	43.5	137	137	0	121682	10454	Unclassified Viruses
GCA_000530085.1	Spodoptera exigua multiple nucleopolyhedrovirus	viral	135653	43.5	137	137	0	121652	10454	Unclassified Viruses
GCA_000530135.1	Spodoptera exigua multiple nucleopolyhedrovirus	viral	134972	43.5	137	137	0	121694	10454	Unclassified Viruses
GCA_000530235.2	Spodoptera exigua multiple nucleopolyhedrovirus	viral	135556	43.5	137	137	0	121658	10454	Unclassified Viruses
GCA_000530255.2	Spodoptera exigua multiple nucleopolyhedrovirus	viral	135395	43.5	138	138	0	121458	10454	Unclassified Viruses
GCA_000550765.1	Komagataeibacter xylinus E25	bacteria	3905082	62.0	3745	3674	71	3405606	1296990	Eubacteria	Pseudomonadota
GCA_000567925.1	Burkholderia thailandensis 2002721723	bacteria	6577133	67.5	5617	5533	70	5558980	1241582	Eubacteria	Pseudomonadota
GCA_000567945.1	Burkholderia thailandensis E444	bacteria	6651696	67.5	5664	5571	70	5585716	1249662	Eubacteria	Pseudomonadota
GCA_000568455.1	Staphylococcus aureus USA300-ISMMS1	bacteria	2951201	32.5	2867	2748	78	2442712	1458279	Eubacteria	Bacillota
GCA_000568855.2	Pseudomonas aeruginosa PAK	bacteria	6283316	66.0	6299	5960	153	5638041	1009714	Eubacteria	Pseudomonadota
GCA_000569075.1	Bifidobacterium breve S27	bacteria	2294458	58.5	1896	1748	61	1997520	936351	Eubacteria	Actinomycetota
GCA_000568975.1	Bifidobacterium breve JCM 7017	bacteria	2288919	58.5	1873	1770	58	1982531	1385939	Eubacteria	Actinomycetota
GCA_000577895.1	Clostridium bornimense	bacteria	3617025	29.0	3373	3292	81	3162144	1216932	Eubacteria	Bacillota
GCA_000582515.1	Yersinia similis	bacteria	4964409	46.5	4356	4135	110	3936027	367190	Eubacteria	Pseudomonadota
GCA_000582555.1	Thalassolituus oleivorans R6-15	bacteria	3764053	46.5	3489	3372	61	3332812	1208320	Eubacteria	Pseudomonadota
GCA_000582665.1	Lacticaseibacillus paracasei N1115	bacteria	3064279	46.0	3126	2985	77	2549634	1446494	Eubacteria	Bacillota
GCA_000582845.1	Listeria monocytogenes EGD	bacteria	2907193	38.0	2933	2848	85	2619683	1334565	Eubacteria	Bacillota
GCA_000583105.1	Bacillus anthracis str. SVA11	bacteria	5487517	35.0	5905	5741	126	4571487	1392837	Eubacteria	Bacillota
GCA_000585495.1	Thermococcus nautili	archaea	1976356	54.5	2288	2236	50	1830928	195522	Archaeabacteria	Euryarchaeota
GCA_000590475.1	Stutzerimonas stutzeri	bacteria	4731359	60.5	4286	4147	72	4101358	316	Eubacteria	Pseudomonadota
GCA_000590535.2	Yersinia pestis EV NIIEG	bacteria	4553687	47.5	4093	3841	100	3698963	1455696	Eubacteria	Pseudomonadota
GCA_000590775.1	Helicobacter pylori SouthAfrica20	bacteria	1622903	38.5	1745	1703	41	1463562	1352356	Eubacteria	Campylobacterota
GCA_000590795.1	Brucella ceti TE10759-12	bacteria	3278034	57.0	2679	2611	63	2571028	1423891	Eubacteria	Pseudomonadota
GCA_000597885.1	Flammeovirgaceae bacterium 311	bacteria	6665617	46.0	5448	5387	61	5768067	1257021	Eubacteria	Bacteroidota
GCA_000597945.2	Yersinia hibernica	bacteria	4850874	48.0	4717	4351	112	4052365	2339259	Eubacteria	Pseudomonadota
GCA_000599545.1	Rhodococcus opacus PD630	bacteria	9169032	67.0	9005	8942	63	8286876	543736	Eubacteria	Actinomycetota
GCA_000599685.1	Escherichia coli	bacteria	4998910	50.5	4848	4560	125	4271812	562	Eubacteria	Pseudomonadota
GCA_000599705.1	Escherichia coli	bacteria	5090442	50.5	4967	4572	137	4234336	562	Eubacteria	Pseudomonadota
GCA_000599965.1	Streptococcus agalactiae 138P	bacteria	1838701	35.0	1831	1593	86	1477365	1417990	Eubacteria	Bacillota
GCA_000600005.1	Snodgrassella alvi wkB2	bacteria	2527978	41.0	2370	2299	71	2113987	1196094	Eubacteria	Pseudomonadota
GCA_000600165.1	Helicobacter pylori oki422	bacteria	1634852	38.5	1620	1468	43	1409296	1382924	Eubacteria	Campylobacterota
GCA_000600205.1	Helicobacter pylori oki828	bacteria	1600345	38.5	1590	1445	43	1361425	1382926	Eubacteria	Campylobacterota
GCA_000604045.1	Aggregatibacter actinomycetemcomitans HK1651	bacteria	2105503	44.0	2402	2327	74	1889926	272556	Eubacteria	Pseudomonadota
GCA_000612075.2	Aeromonas hydrophila YL17	bacteria	4796281	61.5	4270	4078	157	4133047	1448139	Eubacteria	Pseudomonadota
GCA_000612485.1	Bordetella holmesii ATCC 51541	bacteria	3699674	62.5	3975	3912	63	3281302	1247649	Eubacteria	Pseudomonadota
GCA_000612505.1	Paenibacillus sabinae T27	bacteria	5270569	52.5	4896	4788	108	4525300	1268072	Eubacteria	Bacillota
GCA_000612545.2	Streptomyces sp. PCS3-D2	bacteria	7628241	72.0	6853	6581	98	6563532	1460244	Eubacteria	Actinomycetota
GCA_000613145.2	Yarrowia lipolytica WSH-Z06	fungi	20090583	49.0	0	0	0	0	1437815	Fungi	Ascomycota
GCA_000618005.3	Escherichia coli O157:H16 str. 98-3133	bacteria	4882073	50.0	0	0	0	0	1446608	Eubacteria	Pseudomonadota
GCA_000623055.2	Salmonella enterica subsp. enterica serovar Enteritidis str. EC20121175	bacteria	4679953	52.0	4513	4367	111	4085667	1412592	Eubacteria	Pseudomonadota
GCA_000623095.2	Salmonella enterica subsp. enterica serovar Enteritidis str. EC20121178	bacteria	4685848	52.0	4531	4367	122	4089488	1412595	Eubacteria	Pseudomonadota
GCA_000623135.2	Salmonella enterica subsp. enterica serovar Enteritidis str. EC20121180	bacteria	4685848	52.0	4532	4369	122	4090191	1412597	Eubacteria	Pseudomonadota
GCA_000623475.2	Salmonella enterica subsp. enterica serovar Enteritidis str. SA19994216	bacteria	4685847	52.0	4531	4367	122	4089936	1412499	Eubacteria	Pseudomonadota
GCA_000624175.2	Salmonella enterica subsp. enterica serovar Enteritidis str. EC20121177	bacteria	4685848	52.0	4532	4366	122	4087650	1412594	Eubacteria	Pseudomonadota
GCA_000625855.2	Salmonella enterica subsp. enterica serovar Enteritidis str. SA20082034	bacteria	4685659	52.0	4532	4369	122	4087029	1412488	Eubacteria	Pseudomonadota
GCA_000626095.2	Salmonella enterica subsp. enterica serovar Enteritidis str. EC20120200	bacteria	4685848	52.0	4532	4363	122	4085313	1412529	Eubacteria	Pseudomonadota
GCA_000626375.1	Salmonella enterica subsp. enterica serovar Enteritidis str. EC20111095	bacteria	4679953	52.0	4529	4330	111	4069022	1244120	Eubacteria	Pseudomonadota
GCA_000626315.1	Salmonella enterica subsp. enterica serovar Enteritidis str. EC20110353	bacteria	4710452	52.0	4572	3934	103	3507355	1243618	Eubacteria	Pseudomonadota
GCA_000626615.3	Staphylococcus aureus	bacteria	2810186	32.5	2921	2774	75	2381553	1280	Eubacteria	Bacillota
GCA_000626695.2	Salmonella enterica subsp. enterica serovar Enteritidis str. EC20100325	bacteria	4685849	52.0	4532	4366	122	4086050	1412600	Eubacteria	Pseudomonadota
GCA_000632435.1	Campylobacter jejuni subsp. jejuni R14	bacteria	1795858	30.0	1877	1824	53	1608889	1295010	Eubacteria	Campylobacterota
GCA_000632475.2	Azospirillum argentinense	bacteria	7391279	68.5	6501	6311	114	6387470	2970906	Eubacteria	Pseudomonadota
GCA_000632805.1	Dyella jiangningensis	bacteria	5396991	64.0	4765	4666	59	4670426	1379159	Eubacteria	Pseudomonadota
GCA_000632925.1	Ehrlichia chaffeensis str. Saint Vincent	bacteria	1173884	30.0	1015	973	40	915100	1249655	Eubacteria	Pseudomonadota
GCA_000635895.2	Bacillus cereus	bacteria	5734615	35.0	5648	5418	153	4769871	1396	Eubacteria	Bacillota
GCA_000635955.1	Aeromonas hydrophila pc104A	bacteria	5023829	60.5	4493	4300	144	4246763	1418107	Eubacteria	Pseudomonadota
GCA_000636115.1	Streptococcus agalactiae	bacteria	1838126	35.0	1825	1590	84	1473363	1311	Eubacteria	Bacillota
GCA_000648515.1	Citrobacter freundii CFNIH1	bacteria	5371331	52.0	5144	4961	111	4696680	1333848	Eubacteria	Pseudomonadota
GCA_000648525.1	Streptococcus iniae	bacteria	2070822	36.5	1997	1872	58	1786392	1346	Eubacteria	Bacillota
GCA_000648555.1	Streptococcus iniae	bacteria	2070182	36.5	1996	1865	58	1772339	1346	Eubacteria	Bacillota
GCA_000648735.3	Pseudomonas syringae pv. actinidiae ICMP 18884	bacteria	6629992	58.0	5967	5750	81	5601957	1095103	Eubacteria	Pseudomonadota
GCA_000685625.1	Helicobacter pylori J166	bacteria	1650561	38.5	1555	1454	43	1447294	102611	Eubacteria	Campylobacterota
GCA_000688775.2	Streptococcus sp. VT 162	bacteria	2041142	41.0	2019	1922	36	1753034	1419814	Eubacteria	Bacillota
GCA_000687475.2	Ustilaginoidea virens	fungi	37060086	50.0	8297	8297	0	13485041	1159556	Fungi	Ascomycota
GCA_000689295.1	Spodoptera exigua multiple nucleopolyhedrovirus	viral	135292	43.5	137	137	0	121673	10454	Unclassified Viruses
GCA_000689635.2	Anaplasma phagocytophilum str. Norway variant2	bacteria	1545197	41.5	1164	1078	44	1049010	1392507	Eubacteria	Pseudomonadota
GCA_000691545.1	Borreliella garinii SZ	bacteria	902487	28.0	846	804	37	845180	1421551	Eubacteria	Spirochaetota
GCA_000691565.1	Pseudomonas putida	bacteria	6484062	62.0	5946	5861	85	5550844	303	Eubacteria	Pseudomonadota
GCA_000691605.1	Bdellovibrio bacteriovorus	bacteria	3830427	50.5	3641	3589	39	3518768	959	Eubacteria	Bdellovibrionota
GCA_000695855.3	Acinetobacter baumannii	bacteria	3935134	38.5	3769	3662	67	3430414	470	Eubacteria	Pseudomonadota
GCA_000695935.1	Klebsiella pneumoniae subsp. pneumoniae KPNIH27	bacteria	6132443	56.5	5885	5699	119	5281543	1328324	Eubacteria	Pseudomonadota
GCA_000695975.1	Leptospirillum ferriphilum YSK	bacteria	2330585	54.0	2337	2260	54	2108688	1441628	Eubacteria	Nitrospirota
GCA_000696345.2	Pseudomonas donghuensis	bacteria	5656185	62.0	5258	5108	100	5072386	1163398	Eubacteria	Pseudomonadota
GCA_000696465.1	Pectobacterium atrosepticum	bacteria	5004926	51.0	4399	4254	100	4252202	29471	Eubacteria	Pseudomonadota
GCA_000696485.1	Halomonas campaniensis	bacteria	4074048	52.5	3665	3552	79	3616045	213554	Eubacteria	Pseudomonadota
GCA_000698285.1	Brucella suis bv. 2	bacteria	3325042	57.0	3422	3359	63	2878353	645170	Eubacteria	Pseudomonadota
GCA_000698345.1	Brucella suis bv. 2	bacteria	3328458	57.0	3437	3374	63	2881596	645170	Eubacteria	Pseudomonadota
GCA_000698715.2	Salmonella enterica subsp. enterica serovar Bareilly str. CFSAN000211	bacteria	4727567	52.0	4604	4396	117	4151547	1173459	Eubacteria	Pseudomonadota
GCA_000698825.1	Xylella fastidiosa MUL0034	bacteria	2666577	51.5	2561	2442	56	2116162	1401256	Eubacteria	Pseudomonadota
GCA_000699475.1	Candidatus Hodgkinia cicadicola	bacteria	150297	46.0	194	170	23	139648	573658	Eubacteria	Pseudomonadota
GCA_000699525.1	Bacillus subtilis subsp. subtilis str. AG1839	bacteria	4193640	43.0	4355	4231	116	3738394	1221328	Eubacteria	Bacillota
GCA_000701165.2	Burkholderia cepacia JBK9	bacteria	8481212	66.5	7522	7344	88	7287310	1395570	Eubacteria	Pseudomonadota
GCA_000705535.2	Burkholderia seminalis	bacteria	8022336	67.0	7262	7048	89	6957402	488731	Eubacteria	Pseudomonadota
GCA_000705595.2	Sinorhizobium americanum CCGM7	bacteria	6853050	62.0	6665	6540	64	5859530	1408224	Eubacteria	Pseudomonadota
GCA_000706765.1	Bifidobacterium indicum LMG 11587 = DSM 20214	bacteria	1734546	60.0	1413	1350	56	1548053	1341694	Eubacteria	Actinomycetota
GCA_000709395.2	Mesorhizobium huakuii 7653R	bacteria	7100567	62.5	6969	6571	63	6090410	763057	Eubacteria	Pseudomonadota
GCA_000709455.1	Chlamydia muridarum str. Nigg 2 MCR	bacteria	1072952	40.0	937	888	44	972631	1460373	Eubacteria	Chlamydiota
GCA_000709475.1	Staphylococcus aureus	bacteria	3052055	32.5	3064	2992	72	2565256	1280	Eubacteria	Bacillota
GCA_000709535.1	Salmonella bongori serovar 48:z41:-- str. RKS3044	bacteria	4394500	51.0	4121	3940	104	3747989	1382510	Eubacteria	Pseudomonadota
GCA_000710365.3	Bacteroides fragilis	bacteria	5417262	43.0	4719	4410	92	4774077	817	Eubacteria	Bacteroidota
GCA_000710375.3	Bacteroides fragilis	bacteria	5565806	43.0	4932	4559	92	4860395	817	Eubacteria	Bacteroidota
GCA_000714635.1	Klebsiella variicola	bacteria	5551467	57.0	5198	4918	88	4628908	244366	Eubacteria	Pseudomonadota
GCA_000714655.1	Klebsiella oxytoca KONIH1	bacteria	6684898	55.5	6322	6155	117	5812917	1333852	Eubacteria	Pseudomonadota
GCA_000715155.2	Salmonella enterica subsp. enterica serovar Typhimurium	bacteria	4857390	52.0	4977	4805	108	4272561	90371	Eubacteria	Pseudomonadota
GCA_000715175.2	Rhizorhabdus wittichii DC-6	bacteria	6573352	67.0	6237	5999	58	5833435	1283312	Eubacteria	Pseudomonadota
GCA_000723365.1	Mycoplasma amphoriforme A39	bacteria	1029022	31.5	715	715	0	824902	572419	Eubacteria	Mycoplasmatota
GCA_000723425.2	Mycobacterium marinum E11	bacteria	6450522	65.5	5432	5308	49	5601281	1131442	Eubacteria	Actinomycetota
GCA_000723505.1	Mucinivorans hirudinis	bacteria	3149227	44.5	3060	3015	45	2790901	1433126	Eubacteria	Bacteroidota
GCA_000723785.1	Acetobacter pasteurianus 386B	bacteria	3078647	52.5	2942	2876	66	2749451	1266844	Eubacteria	Pseudomonadota
GCA_000724525.1	Klebsiella michiganensis	bacteria	6311385	55.5	5837	5634	114	5431770	1134687	Eubacteria	Pseudomonadota
GCA_000724585.1	Bacillus cereus	bacteria	5223665	35.5	4404	4278	125	3400103	1396	Eubacteria	Bacillota
GCA_000724665.3	Bacteroides fragilis	bacteria	5316784	43.0	4694	4397	92	4685027	817	Eubacteria	Bacteroidota
GCA_000725265.1	Escherichia coli B7A	bacteria	5230440	50.5	5492	5384	108	4591249	340184	Eubacteria	Pseudomonadota
GCA_000725305.1	Escherichia coli KLY	bacteria	4718545	50.5	4399	4245	119	4108677	1435461	Eubacteria	Pseudomonadota
GCA_000730165.2	Nitrospirillum amazonense CBAmc	bacteria	7382386	67.0	6234	6079	82	6506064	1441467	Eubacteria	Pseudomonadota
GCA_000730215.2	Streptococcus agalactiae	bacteria	2221207	35.0	2233	2102	104	1954582	1311	Eubacteria	Bacillota
GCA_000730345.1	Escherichia coli O157:H7 str. SS17	bacteria	5655941	50.0	5721	5592	129	5010994	1328859	Eubacteria	Pseudomonadota
GCA_000730445.1	Corynebacterium pseudotuberculosis	bacteria	2338300	52.0	2303	2242	59	2057004	1719	Eubacteria	Actinomycetota
GCA_000731295.1	Neorhizobium galegae bv. officinalis bv. officinalis str. HAMBI 1141	bacteria	6413184	61.0	6213	6153	60	5717612	1028801	Eubacteria	Pseudomonadota
GCA_000732045.2	Salmonella enterica subsp. enterica serovar Give	bacteria	4767676	52.0	4600	4395	118	4168412	46626	Eubacteria	Pseudomonadota
GCA_000732385.1	Streptococcus pyogenes STAB901	bacteria	1795609	38.0	1812	1358	86	1131679	1440772	Eubacteria	Bacillota
GCA_000732525.2	Bacillus mycoides	bacteria	6005285	35.0	6149	5276	157	4307572	1405	Eubacteria	Bacillota
GCA_000732945.1	Corynebacterium atypicum	bacteria	2359448	65.0	1765	1578	65	1543116	191610	Eubacteria	Actinomycetota
GCA_000732965.1	Escherichia coli O157:H7 str. EDL933	bacteria	5639399	50.0	5920	5772	123	4927665	155864	Eubacteria	Pseudomonadota
GCA_000733995.1	Mycoplasmoides pneumoniae M29	bacteria	857799	39.5	0	0	0	0	1441379	Eubacteria	Mycoplasmatota
GCA_000734015.1	Thermodesulfobacterium commune DSM 2178	bacteria	1764045	36.5	1532	1453	50	1387760	289377	Eubacteria	Thermodesulfobacteriota
GCA_000734035.1	Archaeoglobus fulgidus DSM 8774	archaea	2316287	48.0	2657	2557	56	2133209	1344584	Archaeabacteria	Euryarchaeota
GCA_000737325.2	Sandaracinus amylolyticus	bacteria	10327335	72.0	9023	8961	62	9465294	927083	Eubacteria	Myxococcota
GCA_000737405.1	Bacillus subtilis TO-A	bacteria	4057487	43.5	4197	4083	94	3604186	1340494	Eubacteria	Bacillota
GCA_000738045.1	Phocaeicola dorei	bacteria	5729085	41.5	4713	4519	105	5054436	357276	Eubacteria	Bacteroidota
GCA_000738065.1	Phocaeicola dorei	bacteria	5243219	41.5	4186	4024	100	4596365	357276	Eubacteria	Bacteroidota
GCA_000738435.1	Planktomarina temperata RCA23	bacteria	3288122	53.5	3092	3033	47	2937963	666509	Eubacteria	Pseudomonadota
GCA_000738475.1	Mycobacterium tuberculosis	bacteria	4411515	65.5	4029	3917	54	3905821	1773	Eubacteria	Actinomycetota
GCA_000739455.1	Corynebacterium imitans	bacteria	2565321	64.0	2092	2013	67	1992000	156978	Eubacteria	Actinomycetota
GCA_000739065.1	Methanocaldococcus bathoardescens	archaea	1607556	30.5	1685	1635	41	1420740	1301915	Archaeabacteria	Euryarchaeota
GCA_000739475.1	Borreliella valaisiana Tom4006	bacteria	992695	28.0	944	899	38	919733	1398491	Eubacteria	Spirochaetota
GCA_000739495.1	Klebsiella pneumoniae	bacteria	5510332	57.0	5225	5075	119	4804447	573	Eubacteria	Pseudomonadota
GCA_000740195.1	Brucella abortus bv. 9 str. C68	bacteria	3279946	57.0	3156	3074	64	2807048	520455	Eubacteria	Pseudomonadota
GCA_000740295.1	Brucella abortus	bacteria	3280310	57.0	3158	3077	64	2806526	235	Eubacteria	Pseudomonadota
GCA_000740375.1	Brucella abortus bv. 2 str. 86/8/59	bacteria	3286128	57.0	3183	3104	64	2816560	520450	Eubacteria	Pseudomonadota
GCA_000740985.1	Glaesserella parasuis	bacteria	2265927	40.0	2148	1979	79	1814230	738	Eubacteria	Pseudomonadota
GCA_000742735.1	Corynebacterium glutamicum	bacteria	3162487	54.0	2901	2760	76	2697380	1718	Eubacteria	Actinomycetota
GCA_000742715.1	Corynebacterium glutamicum	bacteria	3192886	54.0	2932	2785	79	2732937	1718	Eubacteria	Actinomycetota
GCA_000742955.1	Brucella anthropi	bacteria	4901165	56.0	4694	4621	69	4293872	529	Eubacteria	Pseudomonadota
GCA_000742975.1	Enterococcus faecalis ATCC 29212	bacteria	3048131	37.0	2959	2844	73	2627208	1201292	Eubacteria	Bacillota
GCA_000743015.1	Streptococcus pyogenes	bacteria	1844804	38.0	1866	1775	85	1593750	1314	Eubacteria	Bacillota
GCA_000743035.1	Candidatus Paracaedimonas acanthamoebae	bacteria	2175773	37.5	1775	1683	46	1561544	244581	Eubacteria	Pseudomonadota
GCA_000746585.2	Rickettsiales bacterium Ac37b	bacteria	1917564	30.5	1850	1780	43	1622804	1528098	Eubacteria	Pseudomonadota
GCA_000746665.1	Vibrio vulnificus	bacteria	5127345	46.5	4666	4512	131	4480552	672	Eubacteria	Pseudomonadota
GCA_000747335.1	Bacillus anthracis	bacteria	5227170	35.0	5510	5382	128	4299634	1392	Eubacteria	Bacillota
GCA_000747345.1	Bacillus sp. X1(2014)	bacteria	3422674	38.0	3225	2984	159	2636565	1565991	Eubacteria	Bacillota
GCA_000750195.1	Cellulophaga lytica	bacteria	3824196	32.0	3236	3168	53	3350310	979	Eubacteria	Bacteroidota
GCA_000747375.1	Bacillus anthracis	bacteria	5225433	35.0	5641	5513	128	4283249	1392	Eubacteria	Bacillota
GCA_000750335.1	Salmonella enterica subsp. enterica serovar Enteritidis	bacteria	4709890	52.0	4418	4277	109	4080429	149539	Eubacteria	Pseudomonadota
GCA_000750555.1	Escherichia coli BW25113	bacteria	4631469	50.5	4490	4131	172	3973885	679895	Eubacteria	Pseudomonadota
GCA_000754305.1	Candidatus Karelsulcia muelleri	bacteria	244618	22.0	262	227	34	232641	336810	Eubacteria	Bacteroidota
GCA_000755085.1	Brucella suis	bacteria	3493279	57.0	3248	3124	57	2951869	29461	Eubacteria	Pseudomonadota
GCA_000755105.1	Brucella suis	bacteria	3440864	57.0	3216	3090	59	2907899	29461	Eubacteria	Pseudomonadota
GCA_000755145.1	Treponema putidum	bacteria	2800562	37.0	2450	2225	49	2213169	221027	Eubacteria	Spirochaetota
GCA_000755705.1	Candidatus Izimaplasma bacterium HR1	bacteria	1878735	31.0	1857	1815	42	1728746	1541959	Eubacteria	Mycoplasmatota
GCA_000755725.1	Burkholderia cenocepacia	bacteria	8045250	66.5	7164	7066	87	6980514	95486	Eubacteria	Pseudomonadota
GCA_000755785.1	Burkholderia mallei	bacteria	5835541	68.0	5076	4995	66	4866204	13373	Eubacteria	Pseudomonadota
GCA_000755805.1	Burkholderia cepacia	bacteria	8147114	67.0	7414	7323	84	7110795	292	Eubacteria	Pseudomonadota
GCA_000756025.2	Burkholderia mallei	bacteria	5874930	68.0	5211	4957	64	4779346	13373	Eubacteria	Pseudomonadota
GCA_000756045.1	Paraburkholderia xenovorans LB400	bacteria	9702951	62.5	8739	8631	82	8304532	266265	Eubacteria	Pseudomonadota
GCA_000756415.3	Piscirickettsia salmonis	bacteria	3509678	39.5	3644	3570	74	2933173	1238	Eubacteria	Pseudomonadota
GCA_000756435.3	Piscirickettsia salmonis	bacteria	3245670	39.5	3365	3291	74	2740723	1238	Eubacteria	Pseudomonadota
GCA_000756465.1	Salmonella enterica subsp. arizonae serovar 62:z36:- str. RKS2983	bacteria	4574846	51.0	4390	4188	104	3902682	1386967	Eubacteria	Pseudomonadota
GCA_000756545.1	Mycobacterium tuberculosis	bacteria	4410945	65.5	4114	3994	54	3875332	1773	Eubacteria	Actinomycetota
GCA_000756715.2	Jeotgalicoccus saudimassiliensis	bacteria	2191063	42.5	2288	2181	107	1987630	1461582	Eubacteria	Bacillota
GCA_000756775.2	Pseudomonas saudiphocaensis	bacteria	3673759	61.0	3509	3414	95	3303450	1499686	Eubacteria	Pseudomonadota
GCA_000757035.2	Burkholderia pseudomallei Pasteur 52237	bacteria	7325318	68.0	6082	5999	75	6123291	331978	Eubacteria	Pseudomonadota
GCA_000757785.1	Pluralibacter gergoviae	bacteria	5489680	59.0	5038	4842	120	4749029	61647	Eubacteria	Pseudomonadota
GCA_000758725.1	Paenibacillus odorifer	bacteria	6812473	44.0	5593	5431	117	5360271	189426	Eubacteria	Bacillota
GCA_000759515.1	Campylobacter fetus subsp. venerealis 97/608	bacteria	2000424	33.0	2050	1930	56	1779135	1093099	Eubacteria	Campylobacterota
GCA_000759555.1	Staphylococcus epidermidis	bacteria	2538314	32.0	2406	2309	78	2094573	1282	Eubacteria	Bacillota
GCA_000763535.2	Vibrio coralliilyticus	bacteria	5732794	45.5	5255	4909	110	4775550	190893	Eubacteria	Pseudomonadota
GCA_000763575.1	Thermoanaerobacter kivui	bacteria	2397824	35.0	2481	2378	68	2064614	2325	Eubacteria	Bacillota
GCA_000764045.2	Corynebacterium pseudotuberculosis	bacteria	2370901	52.0	2141	1880	66	1844085	1719	Eubacteria	Actinomycetota
GCA_000764575.1	Burkholderia pseudomallei NAU35A-3	bacteria	7204083	68.0	5938	5844	71	5928988	1249477	Eubacteria	Pseudomonadota
GCA_000764595.1	Burkholderia thailandensis MSMB59	bacteria	6739500	67.5	5791	5709	69	5707781	1250339	Eubacteria	Pseudomonadota
GCA_000764615.1	Klebsiella pneumoniae	bacteria	5990738	56.5	5707	5594	113	5277916	573	Eubacteria	Pseudomonadota
GCA_000764955.1	Burkholderia cenocepacia	bacteria	6612421	66.0	5853	5763	84	5692600	95486	Eubacteria	Pseudomonadota
GCA_000765375.1	Burkholderia thailandensis E254	bacteria	6676730	67.5	5669	5591	70	5652693	1249665	Eubacteria	Pseudomonadota
GCA_000765395.1	Bordetella holmesii 44057	bacteria	3697138	62.5	3948	3883	65	3282799	1172205	Eubacteria	Pseudomonadota
GCA_000766885.2	Corynebacterium camporealensis	bacteria	2450029	59.0	2127	1972	63	2094077	161896	Eubacteria	Actinomycetota
GCA_000765415.1	Vibrio cholerae	bacteria	4258023	47.5	3894	3754	128	3722829	666	Eubacteria	Pseudomonadota
GCA_000767275.4	Fervidobacterium islandicum	bacteria	2237453	40.5	2120	2043	56	2039418	2423	Eubacteria	Thermotogota
GCA_000767505.1	Streptococcus pyogenes	bacteria	1709790	38.5	1657	1550	86	1475566	1314	Eubacteria	Bacillota
GCA_000767645.1	Corynebacterium ulcerans	bacteria	2509428	53.0	2303	2232	63	2223169	65058	Eubacteria	Actinomycetota
GCA_000767665.1	Mycolicibacterium smegmatis	bacteria	6988337	67.0	6791	6624	54	6383189	1772	Eubacteria	Actinomycetota
GCA_000767685.1	Corynebacterium ramonii FRC0011	bacteria	2442826	53.0	2210	2146	63	2174189	1006579	Eubacteria	Actinomycetota
GCA_000769555.1	Bacillus velezensis	bacteria	4014440	46.0	3902	3798	104	3593359	492670	Eubacteria	Bacillota
GCA_000769575.1	Staphylococcus aureus	bacteria	3046210	32.5	2891	2759	56	2484925	1280	Eubacteria	Bacillota
GCA_000769635.1	Corynebacterium ulcerans	bacteria	2466435	53.0	2336	2260	60	2194259	65058	Eubacteria	Actinomycetota
GCA_000770115.2	Vibrio harveyi	bacteria	5881490	44.5	5342	5097	170	5032668	669	Eubacteria	Pseudomonadota
GCA_000770195.1	Candidatus Malacoplasma girerdii	bacteria	618983	28.5	611	572	34	581431	1318617	Eubacteria	Mycoplasmatota
GCA_000770355.2	Xanthomonas vasicola pv. arecae	bacteria	4960675	63.0	4606	4019	146	3996782	487849	Eubacteria	Pseudomonadota
GCA_000770455.1	Burkholderia pseudomallei B03	bacteria	7264759	68.0	6036	5953	71	6064370	1439854	Eubacteria	Pseudomonadota
GCA_000770495.1	Burkholderia pseudomallei TSV 48	bacteria	7337621	68.0	6090	6005	69	6078535	1435365	Eubacteria	Pseudomonadota
GCA_000770535.1	Burkholderia pseudomallei A79A	bacteria	7272441	68.0	6042	5961	71	6078500	1439855	Eubacteria	Pseudomonadota
GCA_000772085.1	Curtobacterium sp. MR_MD2014	bacteria	3443800	71.5	3223	2675	61	2550442	1561023	Eubacteria	Actinomycetota
GCA_000772125.1	Bacillus subtilis	bacteria	3876276	45.5	4005	3852	94	3417377	1423	Eubacteria	Bacillota
GCA_000772165.1	Bacillus subtilis	bacteria	3959897	46.0	3834	3677	94	3499609	1423	Eubacteria	Bacillota
GCA_000772205.1	Bacillus subtilis	bacteria	3981674	46.5	3921	3741	114	3516413	1423	Eubacteria	Bacillota
GCA_000772485.1	Bifidobacterium longum subsp. longum GT15	bacteria	2337521	59.5	1989	1893	70	2014336	1300227	Eubacteria	Actinomycetota
GCA_000772715.2	Xanthomonas vasicola	bacteria	5063935	63.0	4730	4137	159	4078804	56459	Eubacteria	Pseudomonadota
GCA_000774075.2	Bacillus thuringiensis	bacteria	5701837	34.5	5785	5534	80	4625109	1428	Eubacteria	Bacillota
GCA_000775955.1	Klebsiella pneumoniae	bacteria	5118878	57.5	5023	4881	114	4529346	573	Eubacteria	Pseudomonadota
GCA_000775995.1	Treponema sp. OMZ 838	bacteria	2708067	44.5	2353	2236	54	2237890	1539298	Eubacteria	Spirochaetota
GCA_000783575.2	Proteus mirabilis	bacteria	4077315	38.5	3826	3642	110	3455962	584	Eubacteria	Pseudomonadota
GCA_000783675.2	Enterobacter cloacae complex sp.	bacteria	4876999	55.5	4878	4597	114	4331008	2027919	Eubacteria	Pseudomonadota
GCA_000783755.2	Citrobacter freundii	bacteria	5451221	51.5	5499	5175	118	4790743	546	Eubacteria	Pseudomonadota
GCA_000783915.2	Serratia marcescens	bacteria	5248423	59.5	4943	4755	128	4614391	615	Eubacteria	Pseudomonadota
GCA_000783775.2	Aeromonas caviae	bacteria	4518310	61.5	4159	3950	160	3935310	648	Eubacteria	Pseudomonadota
GCA_000783995.2	Citrobacter freundii	bacteria	5258481	51.5	5113	4830	119	4662917	546	Eubacteria	Pseudomonadota
GCA_000784865.1	Enterobacter cloacae	bacteria	4946444	54.5	4742	4514	110	4332806	550	Eubacteria	Pseudomonadota
GCA_000784875.3	Pantoea sp. PSNIH1	bacteria	4410683	56.0	4212	3956	104	3692784	1484158	Eubacteria	Pseudomonadota
GCA_000784905.1	Enterobacter cloacae	bacteria	4927441	55.0	4719	4495	109	4294527	550	Eubacteria	Pseudomonadota
GCA_000784925.1	Escherichia coli	bacteria	5559642	50.0	5589	5322	119	4855370	562	Eubacteria	Pseudomonadota
GCA_000784945.1	Klebsiella pneumoniae subsp. pneumoniae	bacteria	5520596	57.0	5514	5271	117	4816026	72407	Eubacteria	Pseudomonadota
GCA_000785105.2	Lentilactobacillus curieae	bacteria	2095860	39.5	2037	1930	80	1840417	1138822	Eubacteria	Bacillota
GCA_000784965.1	Pantoea sp. PSNIH2	bacteria	4967343	56.0	4681	4378	106	4081597	1484157	Eubacteria	Pseudomonadota
GCA_000785495.1	Pimelobacter simplex	bacteria	5637360	72.5	5484	5427	54	5185760	2045	Eubacteria	Actinomycetota
GCA_000786425.1	Vibrio anguillarum	bacteria	4373835	44.0	3832	3727	11	3752529	55601	Eubacteria	Pseudomonadota
GCA_000789255.1	Geoglobus acetivorans	archaea	1860815	46.5	2274	2218	50	1685856	565033	Archaeabacteria	Euryarchaeota
GCA_000789315.1	Bacillus cereus	bacteria	5718945	35.0	5934	5788	146	4787839	1396	Eubacteria	Bacillota
GCA_000789355.1	Clostridium botulinum 202F	bacteria	3914604	27.0	3795	3694	101	3282831	1415774	Eubacteria	Bacillota
GCA_000800235.1	Neisseria meningitidis	bacteria	2195266	51.5	2231	2101	72	1797292	487	Eubacteria	Pseudomonadota
GCA_000800315.1	Neisseria meningitidis	bacteria	2196674	51.5	2218	2064	73	1773207	487	Eubacteria	Pseudomonadota
GCA_000800255.1	Pseudomonas parafulva	bacteria	5087619	63.0	4427	4212	98	4424334	157782	Eubacteria	Pseudomonadota
GCA_000800415.1	Neisseria meningitidis	bacteria	2183230	51.5	2224	2025	72	1709287	487	Eubacteria	Pseudomonadota
GCA_000800435.1	Candidatus Karelsulcia muelleri	bacteria	190405	24.0	221	187	32	183754	336810	Eubacteria	Bacteroidota
GCA_000800475.2	Bifidobacterium pseudolongum PV8-2	bacteria	2032698	63.0	1684	1577	66	1722680	1447715	Eubacteria	Actinomycetota
GCA_000800725.2	Edwardsiella sp. EA181011	bacteria	3934167	59.0	3476	3122	121	3021144	1578828	Eubacteria	Pseudomonadota
GCA_000800845.2	Escherichia coli RS218	bacteria	5201869	50.5	5043	4658	115	4257699	439184	Eubacteria	Pseudomonadota
GCA_000801165.1	Escherichia coli	bacteria	4995948	50.5	4711	4544	123	4340541	562	Eubacteria	Pseudomonadota
GCA_000801185.2	Escherichia coli	bacteria	5045911	50.5	4994	4789	123	4435844	562	Eubacteria	Pseudomonadota
GCA_000801275.1	Vibrio nigripulchritudo	bacteria	6322155	45.5	5807	5574	155	5579675	28173	Eubacteria	Pseudomonadota
GCA_000801755.2	Enterobacter sp. E20	bacteria	4763114	55.5	4455	4289	109	4177599	1560339	Eubacteria	Pseudomonadota
GCA_000802205.2	Candidatus Nitrosocosmicus oleophilus	archaea	3430706	34.0	3758	3725	33	2537543	1353260	Archaeabacteria	Nitrososphaerota
GCA_000807275.1	Frischella perrara	bacteria	2692351	34.0	2342	2272	66	2306616	1267021	Eubacteria	Pseudomonadota
GCA_000803645.1	Sphingopyxis fribergensis	bacteria	5202172	63.5	4882	4824	49	4698689	1515612	Eubacteria	Pseudomonadota
GCA_000807295.1	Borrelia miyamotoi	bacteria	907293	28.5	837	773	35	810990	47466	Eubacteria	Spirochaetota
GCA_000807355.1	Campylobacter jejuni subsp. jejuni	bacteria	1712361	30.5	1878	1824	54	1612811	32022	Eubacteria	Campylobacterota
GCA_000807395.3	Klebsiella pneumoniae	bacteria	5620801	57.0	5710	5495	122	4901927	573	Eubacteria	Pseudomonadota
GCA_000807405.4	Enterobacter hormaechei subsp. xiangfangensis	bacteria	5160986	55.0	5022	4821	110	4546353	1296536	Eubacteria	Pseudomonadota
GCA_000807415.4	Enterobacter roggenkampii	bacteria	5276896	55.5	5021	4755	109	4531192	1812935	Eubacteria	Pseudomonadota
GCA_000807425.4	Enterobacter hormaechei subsp. steigerwaltii	bacteria	5303516	55.0	5169	4986	111	4695150	299766	Eubacteria	Pseudomonadota
GCA_000807775.2	Pandoraea fibrosis	bacteria	5592065	62.5	4934	4801	81	4843363	1891094	Eubacteria	Pseudomonadota
GCA_000808055.1	Listeria monocytogenes	bacteria	2904228	38.0	2888	2805	83	2607706	1639	Eubacteria	Bacillota
GCA_000808095.1	Borreliella chilensis	bacteria	982238	28.0	940	898	37	913552	1245910	Eubacteria	Spirochaetota
GCA_000813165.1	Escherichia coli APEC IMT5155	bacteria	5126057	50.5	5154	5020	107	4463969	1329907	Eubacteria	Pseudomonadota
GCA_000814145.2	Escherichia coli	bacteria	5106503	50.5	5145	4906	118	4470945	562	Eubacteria	Pseudomonadota
GCA_000814805.1	Klebsiella pneumoniae subsp. pneumoniae 1158	bacteria	5341039	57.0	5100	4989	111	4699901	1392499	Eubacteria	Pseudomonadota
GCA_000814825.1	Berryella intestinalis	bacteria	1967093	63.5	1475	1408	55	1447424	1531429	Eubacteria	Actinomycetota
GCA_000815045.1	Staphylococcus aureus	bacteria	2872768	32.5	2937	2845	68	2432071	1280	Eubacteria	Bacillota
GCA_000816045.1	Dickeya zeae EC1	bacteria	4532364	53.0	4061	3919	111	3861796	1427366	Eubacteria	Pseudomonadota
GCA_000816105.1	Thermococcus guaymasensis DSM 11113	archaea	1920914	52.5	2170	2092	51	1737136	1432656	Archaeabacteria	Euryarchaeota
GCA_000816125.1	Rhizobium etli bv. phaseoli str. IE4803	bacteria	6997434	61.0	6777	6599	127	6010231	1432049	Eubacteria	Pseudomonadota
GCA_000816165.1	Neisseria meningitidis LNP21362	bacteria	2139957	51.5	2156	1945	72	1711323	1386087	Eubacteria	Pseudomonadota
GCA_000816225.1	Campylobacter lari subsp. concheus LMG 11760	bacteria	1502102	29.5	1527	1452	55	1413855	1031536	Eubacteria	Campylobacterota
GCA_000816425.1	Campylobacter lari RM16712	bacteria	1565009	29.5	1583	1508	55	1474014	1453988	Eubacteria	Campylobacterota
GCA_000816465.4	Streptomyces pluripotens	bacteria	7586568	69.5	6675	6196	90	6220736	1355015	Eubacteria	Actinomycetota
GCA_000816945.1	Clostridium botulinum CDC_297	bacteria	3892029	28.0	3674	3608	66	3195360	1408285	Eubacteria	Bacillota
GCA_000816985.1	Pseudomonas aeruginosa	bacteria	6603099	66.0	6195	6077	77	5880266	287	Eubacteria	Pseudomonadota
GCA_000817005.1	Streptococcus pneumoniae	bacteria	2287774	39.5	2332	2246	86	1995612	1313	Eubacteria	Bacillota
GCA_000817325.1	Synechococcus elongatus UTEX 2973	bacteria	2744626	55.0	2702	2645	51	2408981	1350461	Eubacteria	Cyanobacteriota
GCA_000817065.1	Streptococcus mutans UA159-FR	bacteria	2031692	36.5	1948	1865	79	1753007	1437447	Eubacteria	Bacillota
GCA_000817995.1	Bifidobacterium adolescentis	bacteria	2173720	59.0	1891	1823	68	1915634	1680	Eubacteria	Actinomycetota
GCA_000818115.1	Salmonella enterica subsp. enterica serovar Paratyphi A	bacteria	4612373	52.0	4518	4192	129	3870247	54388	Eubacteria	Pseudomonadota
GCA_000820495.2	Influenza B virus (B/Lee/1940)	viral	14452	40.0	2	2	0	4494	518987	Orthornavirae	Negarnaviricota
GCA_000826905.1	synthetic Escherichia coli C321.deltaA	bacteria	4650162	50.5	0	0	0	0	1385755	Eubacteria	Pseudomonadota
GCA_000826925.1	synthetic Escherichia coli C321.deltaA	bacteria	4650152	50.5	0	0	0	0	1385755	Eubacteria	Pseudomonadota
GCA_000826965.4	Pandoraea apista	bacteria	5582097	62.5	4979	4676	74	4569502	93218	Eubacteria	Pseudomonadota
GCA_000827005.1	Streptomyces albus	bacteria	8384669	72.5	7411	7330	81	7360742	1888	Eubacteria	Actinomycetota
GCA_000827085.1	Mycobacterium tuberculosis H37RvSiena	bacteria	4410911	65.5	4069	3948	71	4015106	1437856	Eubacteria	Actinomycetota
GCA_000828055.2	Klebsiella variicola	bacteria	5521203	57.5	5156	4992	127	4851732	244366	Eubacteria	Pseudomonadota
GCA_000828595.1	Salmonella enterica subsp. enterica serovar Typhimurium str. L-3553	bacteria	5184452	52.0	5213	5081	107	4545026	996633	Eubacteria	Pseudomonadota
GCA_000828695.1	Pseudomonas protegens Cab57	bacteria	6827892	63.0	6270	6186	84	6109568	1420599	Eubacteria	Pseudomonadota
GCA_000828795.1	Acinetobacter baumannii NCGM 237	bacteria	4021920	39.0	3439	3347	92	3396333	1401639	Eubacteria	Pseudomonadota
GCA_000828855.1	Metamycoplasma canadense	bacteria	693241	24.0	537	484	38	599381	29554	Eubacteria	Mycoplasmatota
GCA_000828835.1	Thioploca ingrica	bacteria	4810005	41.0	4011	3964	47	4166141	40754	Eubacteria	Pseudomonadota
GCA_000828875.1	Burkholderia sp. RPE67	bacteria	8685756	63.0	8194	8112	82	7668065	758796	Eubacteria	Pseudomonadota
GCA_000828955.1	Helicobacter pylori NY40	bacteria	1696917	38.5	1686	1644	42	1545441	1426844	Eubacteria	Campylobacterota
GCA_000829155.1	Candidatus Karelsulcia muelleri PSPU	bacteria	285352	20.5	288	251	33	265404	1189303	Eubacteria	Bacteroidota
GCA_000828975.1	Burkholderiales bacterium GJ-E10	bacteria	3276549	66.0	3087	3087	0	2966888	1469502	Eubacteria	Pseudomonadota
GCA_000829355.1	Candidatus Liberibacter asiaticus str. Ishi-1	bacteria	1190853	36.0	1127	1074	53	946510	931202	Eubacteria	Pseudomonadota
GCA_000829965.1	Raoultella ornithinolytica	bacteria	5522044	57.0	5075	4875	114	4760469	54291	Eubacteria	Pseudomonadota
GCA_000830275.1	archaeon GW2011_AR10	archaea	1241428	43.0	1373	1339	34	1129785	1579370	Archaeabacteria
GCA_000830315.1	archaeon GW2011_AR20	archaea	829411	31.5	1045	1010	34	774285	1579378	Archaeabacteria
GCA_000831005.1	Marinobacter salarius	bacteria	4616532	57.0	4462	3168	48	2586279	1420917	Eubacteria	Pseudomonadota
GCA_000831185.1	Flavobacterium psychrophilum	bacteria	2684585	32.0	2315	2254	42	2275234	96345	Eubacteria	Bacteroidota
GCA_000831405.1	Candidatus Hodgkinia cicadicola	bacteria	133698	46.5	177	121	17	100190	573658	Eubacteria	Pseudomonadota
GCA_000831425.1	Candidatus Hodgkinia cicadicola	bacteria	140570	46.0	184	140	22	116483	573658	Eubacteria	Pseudomonadota
GCA_000831465.1	Candidatus Karelsulcia muelleri	bacteria	270029	23.0	283	247	35	258365	336810	Eubacteria	Bacteroidota
GCA_000831545.1	Rickettsia rickettsii str. Morgan	bacteria	1269809	32.0	1436	1343	38	972704	1337396	Eubacteria	Pseudomonadota
GCA_000831645.3	Companilactobacillus heilongjiangensis	bacteria	2790548	37.0	2484	2337	68	2237472	1074467	Eubacteria	Bacillota
GCA_000832525.1	Bacillus cereus	bacteria	5697763	35.0	5748	5592	143	4786807	1396	Eubacteria	Bacillota
GCA_000832805.1	Bacillus cereus G9241	bacteria	5720073	35.0	5854	5683	144	4775371	269801	Eubacteria	Bacillota
GCA_000832845.1	Bacillus cereus ATCC 4342	bacteria	5306298	35.0	5438	5268	148	4474851	526977	Eubacteria	Bacillota
GCA_000832925.1	Bacillus thuringiensis	bacteria	5291389	35.0	5454	5292	147	4501070	1428	Eubacteria	Bacillota
GCA_000833025.1	Myroides profundi	bacteria	4064534	33.5	3663	3548	115	3482999	480520	Eubacteria	Bacteroidota
GCA_000833145.1	Escherichia coli	bacteria	4528118	50.5	4491	4260	118	3962867	562	Eubacteria	Pseudomonadota
GCA_000833455.1	Francisella philomiragia subsp. philomiragia ATCC 25015	bacteria	2017400	32.5	1926	1843	49	1828486	539329	Eubacteria	Pseudomonadota
GCA_000833495.1	Francisella tularensis subsp. holarctica	bacteria	1893733	32.0	2153	2105	48	1686046	119857	Eubacteria	Pseudomonadota
GCA_000833535.1	Francisella tularensis subsp. tularensis SCHU S4	bacteria	1892789	32.0	2078	2030	48	1694084	177416	Eubacteria	Pseudomonadota
GCA_000834195.1	Yersinia enterocolitica	bacteria	4615412	47.0	4246	4118	106	3908342	630	Eubacteria	Pseudomonadota
GCA_000833575.1	Corynebacterium singulare	bacteria	2830519	60.0	2651	2561	70	2543160	161899	Eubacteria	Actinomycetota
GCA_000834215.1	Yersinia frederiksenii Y225	bacteria	4550894	47.0	4192	4088	104	3901788	1454377	Eubacteria	Pseudomonadota
GCA_000834235.1	Yersinia pestis	bacteria	4861517	47.5	4462	4351	90	4016653	632	Eubacteria	Pseudomonadota
GCA_000834255.1	Yersinia ruckeri	bacteria	3605216	47.0	3248	3133	101	3048922	29486	Eubacteria	Pseudomonadota
GCA_000834295.1	Yersinia pseudotuberculosis IP 32953	bacteria	4839430	47.5	4294	4181	107	4065469	273123	Eubacteria	Pseudomonadota
GCA_000834315.1	Yersinia pestis Pestoides F	bacteria	4728318	47.5	4278	4148	95	3909550	386656	Eubacteria	Pseudomonadota
GCA_000834415.1	Yersinia pseudotuberculosis	bacteria	4774559	47.0	4214	4099	105	3981145	633	Eubacteria	Pseudomonadota
GCA_000834435.1	Yersinia pseudotuberculosis	bacteria	4728337	47.5	4149	4032	104	3952918	633	Eubacteria	Pseudomonadota
GCA_000834475.1	Yersinia pseudotuberculosis PB1/+	bacteria	4765387	47.0	4209	4099	105	3992441	502801	Eubacteria	Pseudomonadota
GCA_000834495.1	Yersinia pestis	bacteria	4838262	47.5	4401	4293	88	4029372	632	Eubacteria	Pseudomonadota
GCA_000834515.1	Yersinia intermedia	bacteria	4859749	47.0	4412	4300	103	4125640	631	Eubacteria	Pseudomonadota
GCA_000834845.1	Yersinia pestis Angola	bacteria	4674610	47.5	4395	4304	91	3900368	349746	Eubacteria	Pseudomonadota
GCA_000834885.1	Yersinia pestis	bacteria	4700481	47.5	4295	4160	94	3875801	632	Eubacteria	Pseudomonadota
GCA_000834945.1	Yersinia pseudotuberculosis str. PA3606	bacteria	4830299	47.5	4235	4111	108	4024016	748672	Eubacteria	Pseudomonadota
GCA_000835085.1	Mycoplasma capricolum subsp. capripneumoniae 87001	bacteria	1017333	23.5	934	898	36	858047	1124992	Eubacteria	Mycoplasmatota
GCA_000835225.1	Mycobacterium avium subsp. paratuberculosis	bacteria	4781002	69.0	4449	4140	50	3980992	1770	Eubacteria	Actinomycetota
GCA_000836825.1	Epsilonpolyomavirus bovis	viral	4697	41.0	na	na	na	0	1891754	Shotokuvirae	Cossaviricota
GCA_000836865.1	Macaca mulata papillomavirus 1	viral	8028	48.0	8	8	0	6982	2779844	Shotokuvirae	Cossaviricota
GCA_000836945.1	Escherichia phage T4	viral	168903	35.0	278	278	0	158968	2681598	Heunggongvirae	Uroviricota
GCA_000836965.1	Escherichia phage HK022	viral	40751	49.0	69	69	0	36592	2681618	Heunggongvirae	Uroviricota
GCA_000837005.1	Torque teno mini virus 9	viral	2915	38.0	na	na	na	0	687377	Unclassified Viruses
GCA_000837025.1	Enterobacteria phage PRD1	viral	14927	48.0	31	31	0	14273	10658	Bamfordvirae	Preplasmiviricota
GCA_000837045.1	Coconut foliar decay virus	viral	1291	50.5	na	na	na	0	12474	Shotokuvirae	Cressdnaviricota
GCA_000837105.1	Tomato mottle virus-[Florida]	viral	5145	42.5	6	6	0	3940	223359	Shotokuvirae	Cressdnaviricota
GCA_000837125.1	Orgyia pseudotsugata multiple nucleopolyhedrovirus	viral	131995	55.0	na	na	na	0	262177	Unclassified Viruses
GCA_000837145.1	Bombyx mori nucleopolyhedrovirus	viral	128413	40.0	135	135	0	104848	271108	Unclassified Viruses
GCA_000837165.1	Vibrio phage VfO3K6	viral	8784	45.0	10	10	0	7576	127507	Loebvirae	Hofneiviricota
GCA_000837245.1	Mycobacterium phage Bxb1	viral	50550	63.5	86	86	0	45701	2902907	Heunggongvirae	Uroviricota
GCA_000837265.1	Lactococcus phage bIL312	viral	15179	33.0	27	27	0	11394	151539	Unclassified Viruses
GCA_000837285.2	Discula destructiva virus 1	viral	3372	49.0	na	na	na	0	148880	Orthornavirae	Pisuviricota
GCA_000837305.1	Cucurbit leaf crumple virus	viral	5232	44.0	6	6	0	3925	134681	Shotokuvirae	Cressdnaviricota
GCA_000837325.1	Goose circovirus	viral	1821	49.0	1	1	0	882	146032	Shotokuvirae	Cressdnaviricota
GCA_000837345.1	Blueberry red ringspot virus	viral	8303	31.0	na	na	na	0	172220	Pararnavirae	Artverviricota
GCA_000837365.1	Streptococcus phage Sfi21	viral	40739	37.5	38	38	0	32311	2905688	Heunggongvirae	Uroviricota
GCA_000837405.1	Staphylococcus phage phiETA	viral	43081	35.0	na	na	na	0	2993860	Heunggongvirae	Uroviricota
GCA_000837505.2	Atkinsonella hypoxylon virus	viral	4315	40.0	na	na	na	0	37961	Orthornavirae	Pisuviricota
GCA_000837545.1	Honeysuckle yellow vein mosaic virus	viral	2757	43.5	6	6	0	2474	180587	Shotokuvirae	Cressdnaviricota
GCA_000837585.1	Solanum nodiflorum mottle virus satellite RNA	viral	377	56.0	0	0	0	0	195061	Unclassified Viruses
GCA_000837605.1	Tomato mosaic Havana virus-[Quivican]	viral	5206	43.5	7	7	0	3933	223357	Shotokuvirae	Cressdnaviricota
GCA_000837685.1	Bacillus phage SPBc2	viral	134416	34.5	184	184	0	115492	2932878	Heunggongvirae	Uroviricota
GCA_000837705.1	Squash leaf curl virus	viral	5241	44.0	na	na	na	0	10829	Shotokuvirae	Cressdnaviricota
GCA_000837745.1	Hamiltonella phage APSE-1	viral	36524	43.5	na	na	na	0	2682836	Heunggongvirae	Uroviricota
GCA_000837765.1	Porcine circovirus 1	viral	1758	48.0	2	2	0	1632	133704	Shotokuvirae	Cressdnaviricota
GCA_000837865.1	Betapolyomavirus hominis	viral	5153	39.5	na	na	na	0	1891762	Shotokuvirae	Cossaviricota
GCA_000838005.1	Plutella xylostella granulovirus	viral	100999	40.5	120	119	0	88892	98383	Unclassified Viruses
GCA_000838045.1	Lactococcus phage bIL310	viral	14957	35.5	28	28	0	11434	151538	Unclassified Viruses
GCA_000838065.1	Lactococcus phage TP901-1	viral	37667	35.0	18	18	0	15174	35345	Heunggongvirae	Uroviricota
GCA_000838085.1	Ageratum yellow vein Sri Lanka virus	viral	2748	42.5	6	6	0	2465	222079	Shotokuvirae	Cressdnaviricota
GCA_000838105.1	Invertebrate iridescent virus 6	viral	212482	28.5	5	5	0	14205	176652	Bamfordvirae	Nucleocytoviricota
GCA_000838185.1	Planaria asexual strain-specific virus-like element type 1	viral	7610	36.5	6	6	0	5688	159252	Unclassified Viruses
GCA_000838365.1	South African cassava mosaic virus	viral	5560	44.5	8	8	0	4175	63723	Shotokuvirae	Cressdnaviricota
GCA_000838385.1	Chino del tomate virus-[IC]	viral	5213	45.0	na	na	na	0	222455	Shotokuvirae	Cressdnaviricota
GCA_000838405.1	Cabbage leaf curl virus	viral	5096	42.5	7	6	0	3618	51336	Shotokuvirae	Cressdnaviricota
GCA_000838465.1	Minute virus of mice	viral	5149	42.0	3	3	0	4444	10794	Shotokuvirae	Cossaviricota
GCA_000838505.1	Human papillomavirus type 60	viral	7313	36.5	7	7	0	6790	40540	Shotokuvirae	Cossaviricota
GCA_000838565.1	Melanoplus sanguinipes entomopoxvirus 'O'	viral	236120	18.0	267	267	0	207092	2083191	Bamfordvirae	Nucleocytoviricota
GCA_000838645.1	adeno-associated virus 2	viral	4679	53.5	na	na	na	0	10804	Shotokuvirae	Cossaviricota
GCA_000838705.1	Odocoileus virginianus papillomavirus 1	viral	8374	47.5	8	8	0	6723	2772504	Shotokuvirae	Cossaviricota
GCA_000838765.1	Lactococcus phage bIL170	viral	31754	34.0	63	26	0	28806	2898539	Heunggongvirae	Uroviricota
GCA_000838785.1	Periplaneta fuliginosa densovirus	viral	5454	38.0	na	na	na	0	97344	Shotokuvirae	Cossaviricota
GCA_000838885.1	Lactococcus phage bIL285	viral	35538	35.0	62	62	0	33062	151535	Heunggongvirae	Uroviricota
GCA_000838905.1	Enterobacteria phage HK620	viral	38297	46.5	58	57	0	33938	155148	Heunggongvirae	Uroviricota
GCA_000838925.1	Tobacco leaf curl Zimbabwe virus	viral	2767	43.0	6	6	0	2474	223337	Shotokuvirae	Cressdnaviricota
GCA_000839005.1	Staphylococcus prophage phiPV83	viral	45636	33.0	na	na	na	0	129009	Heunggongvirae	Uroviricota
GCA_000839025.1	Lactococcus phage bIL311	viral	14510	34.0	21	21	0	8696	151534	Unclassified Viruses
GCA_000839085.1	Rice yellow mottle virus satellite	viral	220	63.0	na	na	na	0	195056	Unclassified Viruses
GCA_000839105.1	Camelpox virus M-96	viral	205719	33.0	na	na	na	0	203173	Bamfordvirae	Nucleocytoviricota
GCA_000839125.1	Enterobacteria phage SfV	viral	37074	50.5	53	53	0	34357	55884	Heunggongvirae	Uroviricota
GCA_000839145.1	Clostridium phage phi3626	viral	33507	28.0	6	6	0	5527	190478	Heunggongvirae	Uroviricota
GCA_000839185.1	Cowpox virus	viral	224499	33.0	231	231	0	206366	10243	Bamfordvirae	Nucleocytoviricota
GCA_000839225.1	Tomato golden mottle virus	viral	5172	41.5	7	7	0	3937	223342	Shotokuvirae	Cressdnaviricota
GCA_000839245.1	Melon chlorotic leaf curl virus	viral	5325	43.0	6	6	0	3967	165826	Shotokuvirae	Cressdnaviricota
GCA_000839265.1	Tomato leaf curl Bangalore virus	viral	2749	42.0	6	6	0	2466	220608	Shotokuvirae	Cressdnaviricota
GCA_000839285.1	Velvet tobacco mottle virus Satellite RNA	viral	366	55.5	0	0	0	0	196095	Unclassified Viruses
GCA_000839325.1	Ictalurid herpesvirus 1	viral	134226	56.0	90	90	0	120238	10401	Heunggongvirae	Peploviricota
GCA_000839345.1	Iotapapillomavirus 1	viral	7687	50.0	6	6	0	7110	10567	Shotokuvirae	Cossaviricota
GCA_000839365.1	Human papillomavirus type 48	viral	7100	36.5	7	7	0	6632	40538	Shotokuvirae	Cossaviricota
GCA_000839405.1	Diatraea saccharalis densovirus	viral	5941	35.0	na	na	na	0	72003	Shotokuvirae	Cossaviricota
GCA_000839425.1	Ateline gammaherpesvirus 3	viral	108409	36.5	na	na	na	0	85618	Heunggongvirae	Peploviricota
GCA_000839445.1	Streptococcus phage Sfi19	viral	37370	38.0	43	43	0	32964	2905685	Heunggongvirae	Uroviricota
GCA_000839505.1	Pepper huasteco yellow vein virus	viral	5220	41.5	7	6	0	3275	223303	Shotokuvirae	Cressdnaviricota
GCA_000839625.1	Escherichia phage N15	viral	46375	51.0	60	60	0	42153	1604876	Heunggongvirae	Uroviricota
GCA_000839685.1	Goose parvovirus	viral	5106	46.5	4	4	0	4083	38251	Shotokuvirae	Cossaviricota
GCA_000839705.1	Trichoplusia ni cypovirus 15	viral	25120	36.0	na	na	na	0	134606	Orthornavirae	Duplornaviricota
GCA_000839805.1	Lumpy skin disease virus NI-2490	viral	150773	25.5	156	156	0	144381	376849	Bamfordvirae	Nucleocytoviricota
GCA_000839825.1	Porcine endogenous retrovirus E	viral	8072	48.0	0	0	0	0	168238	Pararnavirae	Artverviricota
GCA_000839885.1	Spodoptera litura nucleopolyhedrovirus	viral	139342	42.5	na	na	na	0	46242	Unclassified Viruses
GCA_000839865.1	Spodoptera exigua multiple nucleopolyhedrovirus	viral	135611	43.5	4	3	0	4897	10454	Unclassified Viruses
GCA_000839905.1	Listeria phage PSA	viral	37618	34.5	14	13	1	14841	171618	Heunggongvirae	Uroviricota
GCA_000839925.2	Halorubrum phage HF2	viral	77672	55.5	132	126	6	71245	33771	Heunggongvirae	Uroviricota
GCA_000839945.1	Miscanthus streak virus - [91]	viral	2672	50.5	na	na	na	0	268776	Shotokuvirae	Cressdnaviricota
GCA_000839965.1	Swinepox virus	viral	146454	27.0	150	150	0	140921	10276	Bamfordvirae	Nucleocytoviricota
GCA_000840005.1	Bean calico mosaic virus	viral	5175	41.0	7	7	0	3929	31602	Shotokuvirae	Cressdnaviricota
GCA_000840065.1	Sugarcane streak virus - [Natal]	viral	2758	50.5	na	na	na	0	268781	Shotokuvirae	Cressdnaviricota
GCA_000840145.1	Tomato leaf curl Taiwan virus	viral	2739	41.5	6	6	0	2471	196093	Shotokuvirae	Cressdnaviricota
GCA_000840185.1	Tomato leaf curl Karnataka virus	viral	2759	42.5	6	6	0	2465	220932	Shotokuvirae	Cressdnaviricota
GCA_000840325.1	Galleria mellonella densovirus	viral	6039	36.0	4	4	0	2436	37138	Shotokuvirae	Cossaviricota
GCA_000840345.1	Lactococcus phage r1t	viral	33350	35.0	2	2	0	1080	43685	Heunggongvirae	Uroviricota
GCA_000840385.1	Taro bacilliform virus	viral	7458	39.0	na	na	na	0	178354	Pararnavirae	Artverviricota
GCA_000840405.1	Pseudoalteromonas phage PM2	viral	10079	42.0	na	na	na	0	2905728	Bamfordvirae	Preplasmiviricota
GCA_000840425.1	Cotton leaf curl Kokhran virus-[806b]	viral	2748	43.0	6	6	0	2462	222465	Shotokuvirae	Cressdnaviricota
GCA_000840445.1	Tomato leaf curl Bangladesh virus	viral	2761	42.5	6	6	0	2465	223344	Shotokuvirae	Cressdnaviricota
GCA_000840485.1	Sida golden yellow vein virus-[Jamaica:Liguanea2:2008]	viral	5150	44.0	6	6	0	3061	929766	Shotokuvirae	Cressdnaviricota
GCA_000840505.1	Rhynchosia golden mosaic virus	viral	5155	42.5	7	7	0	3937	117198	Shotokuvirae	Cressdnaviricota
GCA_000840525.1	Sida golden mosaic Costa Rica virus	viral	5192	45.0	7	2	0	3493	223313	Shotokuvirae	Cressdnaviricota
GCA_000840565.1	Mycobacterium phage Cjw1	viral	75931	63.0	142	141	1	70579	2907830	Heunggongvirae	Uroviricota
GCA_000840585.1	Mycobacterium phage Barnyard	viral	70797	57.0	109	109	0	66853	205880	Heunggongvirae	Uroviricota
GCA_000840705.1	Escherichia phage RB49	viral	164018	40.0	278	277	0	154516	50948	Heunggongvirae	Uroviricota
GCA_000840725.1	Burkholderia phage BcepNazgul	viral	57455	60.5	73	73	0	54185	242861	Heunggongvirae	Uroviricota
GCA_000840805.1	Pseudomonas phage PaP3	viral	45503	52.0	72	72	0	41688	2905964	Heunggongvirae	Uroviricota
GCA_000840905.1	Sida micrantha mosaic virus	viral	5331	46.5	7	7	0	3937	228897	Shotokuvirae	Cressdnaviricota
GCA_000840925.1	Pepper yellow vein Mali virus	viral	2786	44.0	6	6	0	2474	260378	Shotokuvirae	Cressdnaviricota
GCA_000840985.1	Tomato yellow leaf curl Kanchanaburi virus-[Thailand Kan1]	viral	5504	39.0	8	8	0	4151	266800	Shotokuvirae	Cressdnaviricota
GCA_000841005.1	Ambystoma tigrinum stebbensi virus	viral	106332	54.0	3	3	0	3270	217733	Bamfordvirae	Nucleocytoviricota
GCA_000841085.1	Papaya leaf curl virus	viral	2746	40.5	7	7	0	2465	53260	Shotokuvirae	Cressdnaviricota
GCA_000841125.1	Casphalia extranea densovirus	viral	5002	37.5	3	3	0	4299	180586	Shotokuvirae	Cossaviricota
GCA_000841165.1	Salmonella phage ST64T	viral	40679	47.5	65	65	0	36849	2905963	Heunggongvirae	Uroviricota
GCA_000841205.1	Tomato leaf curl Gujarat virus - [Varanasi]	viral	5445	42.0	8	8	0	4157	269306	Shotokuvirae	Cressdnaviricota
GCA_000841285.1	Sida mottle virus-[Brazil]	viral	2668	46.5	6	6	0	2290	223319	Shotokuvirae	Cressdnaviricota
GCA_000841325.1	Sida golden mosaic Honduras virus	viral	5192	45.5	7	7	0	3937	223316	Shotokuvirae	Cressdnaviricota
GCA_000841365.1	Mycobacterium phage Che9c	viral	57050	65.0	85	84	1	53674	2907832	Heunggongvirae	Uroviricota
GCA_000841405.1	Yersinia phage L-413C	viral	30728	52.0	38	38	0	26902	2992578	Heunggongvirae	Uroviricota
GCA_000841425.1	Goose hemorrhagic polyomavirus	viral	5256	48.0	na	na	na	0	208491	Shotokuvirae	Cossaviricota
GCA_000841485.1	Adoxophyes orana granulovirus	viral	99657	34.0	118	118	0	94786	170617	Unclassified Viruses
GCA_000841505.1	Cryptophlebia leucotreta granulovirus	viral	110907	32.0	1	0	0	0	35254	Unclassified Viruses
GCA_000841565.1	Lactobacillus phage phig1e	viral	42259	43.0	62	50	0	38669	52979	Heunggongvirae	Uroviricota
GCA_000841665.1	Enterobacteria phage T3	viral	38208	49.5	55	54	0	34857	10759	Heunggongvirae	Uroviricota
GCA_000841685.1	Canarypox virus	viral	359853	30.0	328	328	0	325212	44088	Bamfordvirae	Nucleocytoviricota
GCA_000841705.1	Tomato leaf curl Mali virus	viral	2773	41.5	6	6	0	2474	260379	Shotokuvirae	Cressdnaviricota
GCA_000841785.1	Merremia mosaic virus	viral	5085	42.5	7	7	0	3859	77813	Shotokuvirae	Cressdnaviricota
GCA_000841845.1	Bean golden mosaic virus-[Brazil]	viral	5197	39.5	6	6	0	3928	222444	Shotokuvirae	Cressdnaviricota
GCA_000841885.1	Natrialba phage PhiCh1	viral	58498	61.5	na	na	na	0	114777	Heunggongvirae	Uroviricota
GCA_000841925.1	Helicoverpa zea nudivirus 2	viral	231621	41.5	113	113	0	157815	1128424	Unclassified Viruses
GCA_000841945.1	Bos taurus papillomavirus 5	viral	7841	44.0	6	6	0	6803	2491661	Shotokuvirae	Cossaviricota
GCA_000841965.1	Human erythrovirus V9	viral	5028	42.0	6	6	0	4559	72197	Shotokuvirae	Cossaviricota
GCA_000842045.1	Cotton leaf curl Alabad virus-[802a]	viral	2744	42.5	6	6	0	2469	222457	Shotokuvirae	Cressdnaviricota
GCA_000842105.1	Malvastrum yellow vein virus-[Y47]	viral	2731	44.0	6	6	0	2466	222476	Shotokuvirae	Cressdnaviricota
GCA_000842125.1	Sweet potato leaf curl Georgia virus-[16]	viral	2773	44.0	6	6	0	2534	223330	Shotokuvirae	Cressdnaviricota
GCA_000842145.1	Tobacco leaf curl Japan virus	viral	2761	42.5	6	6	0	2472	223332	Shotokuvirae	Cressdnaviricota
GCA_000842165.1	Pseudomonas phage gh-1	viral	37359	57.0	3	3	0	29832	197783	Heunggongvirae	Uroviricota
GCA_000842265.1	Streptococcus phage C1	viral	16687	34.5	20	20	0	14543	2907838	Heunggongvirae	Uroviricota
GCA_000842325.1	Tomato yellow leaf curl Thailand alphasatellite	viral	1363	40.0	1	1	0	948	2169845	Unclassified Viruses
GCA_000842365.1	Mycobacterium phage Bxz1	viral	156102	64.5	253	225	27	142717	205877	Heunggongvirae	Uroviricota
GCA_000842385.1	Bovine alphaherpesvirus 5	viral	138390	74.5	72	72	0	113969	35244	Heunggongvirae	Peploviricota
GCA_000842465.1	Xanthomonas phage Cf1c	viral	7308	58.0	na	na	na	0	2928691	Loebvirae	Hofneiviricota
GCA_000842485.1	Pseudomonas phage D3112	viral	37611	64.0	55	55	0	35295	2907964	Heunggongvirae	Uroviricota
GCA_000842525.1	Tomato leaf curl China virus - [G32]	viral	2738	42.5	6	6	0	2471	269303	Shotokuvirae	Cressdnaviricota
GCA_000842565.1	Lactobacillus prophage Lj965	viral	40190	35.0	46	46	0	35704	139870	Heunggongvirae	Uroviricota
GCA_000842585.1	Sulfolobus virus Kamchatka 1	viral	17385	38.5	na	na	na	0	248496	Unclassified Viruses
GCA_000842665.1	Tomato leaf curl Sudan virus - [Gezira]	viral	2779	41.0	6	6	0	2471	270147	Shotokuvirae	Cressdnaviricota
GCA_000842685.1	Actinoplanes phage phiAsp2	viral	58638	70.0	76	76	0	54676	279303	Heunggongvirae	Uroviricota
GCA_000842785.1	Tomato leaf curl Vietnam virus	viral	2745	42.5	6	6	0	2471	208177	Shotokuvirae	Cressdnaviricota
GCA_000842845.1	Fibrovirus fs1	viral	6340	43.0	na	na	na	0	70203	Loebvirae	Hofneiviricota
GCA_000842865.1	Haemophilus phage HP2	viral	31508	39.5	36	36	0	28338	2932882	Heunggongvirae	Uroviricota
GCA_000842925.1	Tomato leaf curl New Delhi virus-Severe	viral	5435	42.5	2	2	0	1725	223351	Shotokuvirae	Cressdnaviricota
GCA_000842985.1	Potato yellow mosaic virus	viral	5117	43.5	6	6	0	3182	10827	Shotokuvirae	Cressdnaviricota
GCA_000843085.1	Lomovskayavirus BT1	viral	41831	62.5	56	55	1	36886	225588	Heunggongvirae	Uroviricota
GCA_000843105.1	Lactococcus phage 4268	viral	36596	35.0	49	49	0	34003	201847	Heunggongvirae	Uroviricota
GCA_000843205.1	Sugarcane streak Reunion virus	viral	2735	51.5	4	4	0	2252	78395	Shotokuvirae	Cressdnaviricota
GCA_000843145.1	Salmonella phage SP6	viral	43769	47.0	52	52	0	39849	2907955	Heunggongvirae	Uroviricota
GCA_000843225.1	Roseobacter phage SIO1	viral	39898	46.0	na	na	na	0	2905867	Heunggongvirae	Uroviricota
GCA_000843245.1	Aeromonas phage Aeh1	viral	233234	42.5	352	352	0	217285	2880362	Heunggongvirae	Uroviricota
GCA_000843265.1	Vibrio phage VpV262	viral	46012	49.5	na	na	na	0	2907796	Heunggongvirae	Uroviricota
GCA_000843365.1	Vibrio phage VSK	viral	6882	43.5	14	14	0	6099	181604	Loebvirae	Hofneiviricota
GCA_000843385.1	Euphorbia leaf curl virus - [G35]	viral	2746	43.5	6	6	0	2459	269060	Shotokuvirae	Cressdnaviricota
GCA_000843405.1	Salmonella phage PSP3	viral	30636	52.5	3	3	0	1278	2907836	Heunggongvirae	Uroviricota
GCA_000843425.1	Lactobacillus prophage Lj928	viral	38384	34.5	50	50	0	34650	139872	Heunggongvirae	Uroviricota
GCA_000843445.1	Sulfolobus virus Ragged Hills	viral	16473	37.5	na	na	na	0	256994	Unclassified Viruses
GCA_000843505.1	Beet curly top virus - California [Logan]	viral	2993	39.0	na	na	na	0	268960	Shotokuvirae	Cressdnaviricota
GCA_000843525.1	Tomato yellow margin leaf curl virus	viral	5118	40.5	7	7	0	3928	260909	Shotokuvirae	Cressdnaviricota
GCA_000843545.1	Pseudomonas phage PaP2	viral	43783	45.0	58	58	0	40455	270673	Heunggongvirae	Uroviricota
GCA_000843565.1	Squash leaf curl Philippines virus	viral	5444	42.0	7	7	0	4112	269277	Shotokuvirae	Cressdnaviricota
GCA_000843605.1	Burkholderia phage BcepC6B	viral	42415	65.0	46	46	0	39305	2883949	Heunggongvirae	Uroviricota
GCA_000843625.1	Neodiprion sertifer nucleopolyhedrovirus	viral	86462	33.5	30	30	0	33384	111874	Unclassified Viruses
GCA_000843665.1	Staphylococcus phage PVL	viral	41401	33.5	na	na	na	0	71366	Heunggongvirae	Uroviricota
GCA_000843725.1	Panine betaherpesvirus 2	viral	241087	61.5	169	169	0	195557	188763	Heunggongvirae	Peploviricota
GCA_000843745.1	Adoxophyes honmai nucleopolyhedrovirus	viral	113220	35.5	na	na	na	0	224399	Unclassified Viruses
GCA_000843765.1	Stachytarpheta leaf curl virus - [Hn5]	viral	2749	42.0	6	6	0	2468	223329	Shotokuvirae	Cressdnaviricota
GCA_000843785.1	Vibrio phage KVP40	viral	244834	42.5	415	381	24	228594	75320	Heunggongvirae	Uroviricota
GCA_000843805.1	Rhodothermus phage RM378	viral	129908	42.0	0	0	0	0	148943	Heunggongvirae	Uroviricota
GCA_000843845.1	Tomato leaf curl deltasatellite	viral	682	41.5	0	0	0	0	1993650	Unclassified Viruses
GCA_000843865.1	Turnip crinkle virus satellite RNA	viral	230	52.5	0	0	0	0	196094	Unclassified Viruses
GCA_000843885.1	Columbid circovirus	viral	2037	55.5	2	2	0	1776	126070	Shotokuvirae	Cressdnaviricota
GCA_000843965.1	Beak and feather disease virus	viral	1993	53.0	3	3	0	1654	77856	Shotokuvirae	Cressdnaviricota
GCA_000843985.2	Equid gammaherpesvirus 2	viral	184439	57.0	78	77	0	122239	12657	Heunggongvirae	Peploviricota
GCA_000844045.1	Bovine papular stomatitis virus	viral	134431	64.0	na	na	na	0	129727	Bamfordvirae	Nucleocytoviricota
GCA_000844065.1	Vibrio phage VP2	viral	39853	50.5	na	na	na	0	260372	Heunggongvirae	Uroviricota
GCA_000844085.1	Snake adeno-associated virus	viral	4432	45.0	2	2	0	3870	252602	Shotokuvirae	Cossaviricota
GCA_000844105.1	Agrotis segetum granulovirus	viral	131680	37.0	132	132	0	115977	10464	Unclassified Viruses
GCA_000844125.1	Streptomyces phage VWB	viral	49220	71.0	1	1	0	1293	10702	Heunggongvirae	Uroviricota
GCA_000844185.1	Bovine adenovirus 2	viral	33034	43.5	1	1	0	468	114429	Bamfordvirae	Preplasmiviricota
GCA_000844245.1	Bovine adenovirus 3	viral	34446	54.0	na	na	na	0	10510	Bamfordvirae	Preplasmiviricota
GCA_000844305.1	Cacao swollen shoot virus	viral	7161	44.0	na	na	na	0	31559	Pararnavirae	Artverviricota
GCA_000844325.1	Zinnia leaf curl virus-associated DNA beta	viral	1354	39.0	1	1	0	357	220813	Unclassified Viruses
GCA_000844365.1	Dendrolimus punctatus densovirus	viral	5039	37.5	3	3	0	4335	292208	Shotokuvirae	Cossaviricota
GCA_000844385.1	Canis familiaris papillomavirus 2	viral	8101	46.0	na	na	na	0	292792	Shotokuvirae	Cossaviricota
GCA_000844405.1	Bracoviriform congregatae	viral	567670	33.5	169	155	2	180972	39640	Unclassified Viruses
GCA_000844445.1	Vibrio phage VP5	viral	39786	50.0	1	1	0	1032	260827	Heunggongvirae	Uroviricota
GCA_000844465.1	Okra leaf curl alphasatellite	viral	1377	40.5	1	1	0	948	518829	Unclassified Viruses
GCA_000844505.1	Mycoplasma phage MAV1	viral	15644	29.0	15	15	0	14115	75590	Unclassified Viruses
GCA_000844645.1	Macaca mulatta rhadinovirus 17577	viral	133719	52.0	na	na	na	0	83534	Heunggongvirae	Peploviricota
GCA_000844665.1	Faba bean necrotic yellows virus	viral	7993	38.0	8	8	0	4918	59817	Shotokuvirae	Cressdnaviricota
GCA_000844705.1	Decapod penstyldensovirus 1	viral	3909	42.5	na	na	na	0	1513224	Shotokuvirae	Cossaviricota
GCA_000844765.1	Papaya leaf curl betasatellite	viral	1372	37.0	1	1	0	357	714640	Unclassified Viruses
GCA_000844785.1	Tomato leaf curl Java virus-[Ageratum] satellite DNA	viral	1360	35.0	1	1	0	357	263578	Unclassified Viruses
GCA_000844805.1	Avian adeno-associated virus ATCC VR-865	viral	4694	54.0	2	2	0	4221	219704	Shotokuvirae	Cossaviricota
GCA_000844825.1	Escherichia phage T7	viral	39937	48.0	na	na	na	0	10760	Heunggongvirae	Uroviricota
GCA_000844845.1	Orf virus	viral	139962	63.0	na	na	na	0	10258	Bamfordvirae	Nucleocytoviricota
GCA_000844905.1	Burkholderia phage BcepB1A	viral	47399	54.0	73	73	0	44918	279530	Heunggongvirae	Uroviricota
GCA_000844985.1	Ageratum leaf curl virus - [G52]	viral	2735	42.0	6	6	0	2468	298650	Shotokuvirae	Cressdnaviricota
GCA_000845065.1	Sulfolobus islandicus rod-shaped virus 1	viral	32308	25.0	na	na	na	0	157898	Zilligvirae	Taleaviricota
GCA_000845085.1	Human adenovirus 2	viral	35937	55.0	31	20	2	34928	10515	Bamfordvirae	Preplasmiviricota
GCA_000845105.1	Fowl aviadenovirus 1	viral	43804	54.0	5	5	0	17046	10553	Bamfordvirae	Preplasmiviricota
GCA_000845125.1	East African cassava mosaic Zanzibar virus	viral	5548	44.0	8	8	0	4172	223275	Shotokuvirae	Cressdnaviricota
GCA_000845145.1	Papaya leaf curl Guangdong virus - [GD2]	viral	2742	43.5	6	6	0	2471	269113	Shotokuvirae	Cressdnaviricota
GCA_000845185.1	Trichechus manatus latirostris papillomavirus 1	viral	7722	45.0	7	7	0	6855	2908011	Shotokuvirae	Cossaviricota
GCA_000845245.1	Human betaherpesvirus 5	viral	235646	57.0	173	169	4	209686	10359	Heunggongvirae	Peploviricota
GCA_000845265.1	Corchorus yellow vein virus - [Hoa Binh]	viral	5415	43.0	7	7	0	3934	293284	Shotokuvirae	Cressdnaviricota
GCA_000845285.1	Malvastrum yellow vein Yunnan virus satellite DNA beta	viral	1350	39.5	1	1	0	357	377611	Unclassified Viruses
GCA_000845305.1	Ross's goose hepatitis B virus	viral	3018	43.5	1	1	0	984	259931	Pararnavirae	Artverviricota
GCA_000845325.1	Villovirus Vf33	viral	7965	45.5	7	7	0	4973	127509	Loebvirae	Hofneiviricota
GCA_000845345.1	Peanut chlorotic streak virus	viral	8174	34.0	na	na	na	0	35593	Pararnavirae	Artverviricota
GCA_000845365.1	Mirabilis mosaic virus	viral	7857	38.0	na	na	na	0	194445	Pararnavirae	Artverviricota
GCA_000845385.1	Lactococcus phage bIL286	viral	41834	35.0	61	61	0	38942	151536	Heunggongvirae	Uroviricota
GCA_000845445.1	Burkholderia phage Bcep1	viral	48177	63.5	71	71	0	44197	2883943	Heunggongvirae	Uroviricota
GCA_000845465.1	Saimiriine gammaherpesvirus 2	viral	112930	34.0	6	6	0	4495	10381	Heunggongvirae	Peploviricota
GCA_000845485.1	Felis domesticus papillomavirus 1	viral	8300	46.0	7	7	0	6645	2847078	Shotokuvirae	Cossaviricota
GCA_000845545.1	Bovine ephemeral fever virus	viral	14900	33.5	9	9	0	14542	11303	Orthornavirae	Negarnaviricota
GCA_000845625.1	Tomato yellow leaf curl Thailand betasatellite	viral	1337	37.0	1	1	0	357	693897	Unclassified Viruses
GCA_000845645.1	Adeno-associated virus - 7	viral	4721	57.0	na	na	na	0	202812	Shotokuvirae	Cossaviricota
GCA_000845705.1	Yaba monkey tumor virus	viral	134721	29.5	na	na	na	0	38804	Bamfordvirae	Nucleocytoviricota
GCA_000845725.1	Cestrum yellow leaf curling virus	viral	8253	36.5	na	na	na	0	175814	Pararnavirae	Artverviricota
GCA_000845745.1	Tomato leaf curl Iran virus	viral	2763	42.0	na	na	na	0	270140	Shotokuvirae	Cressdnaviricota
GCA_000845765.1	Salmonella phage P22	viral	41724	47.0	74	72	2	38377	2908168	Heunggongvirae	Uroviricota
GCA_000845865.1	Shigella phage Sf6	viral	39043	47.0	68	66	0	35104	2905959	Heunggongvirae	Uroviricota
GCA_000845905.1	Figwort mosaic virus	viral	7743	35.0	na	na	na	0	10649	Pararnavirae	Artverviricota
GCA_000845925.1	Canine adenovirus 1	viral	30536	47.0	30	30	0	28183	10512	Bamfordvirae	Preplasmiviricota
GCA_000845945.1	Duck adenovirus 1	viral	33213	43.0	7	7	0	5955	130329	Bamfordvirae	Preplasmiviricota
GCA_000846245.1	Macroptilium mosaic Puerto Rico virus	viral	5186	38.5	7	7	0	3928	223282	Shotokuvirae	Cressdnaviricota
GCA_000846325.1	Enterobacteria phage P4	viral	11624	49.5	na	na	na	0	10680	Heunggongvirae	Uroviricota
GCA_000846345.1	Equid alphaherpesvirus 4	viral	145597	50.0	76	76	0	129186	10331	Heunggongvirae	Peploviricota
GCA_000846425.1	Mouse mammary tumor virus	viral	8805	43.5	5	3	0	8028	11757	Pararnavirae	Artverviricota
GCA_000846525.1	Adeno-associated virus - 8	viral	4393	57.0	na	na	na	0	202813	Shotokuvirae	Cossaviricota
GCA_000846545.1	Fromanvirus L5	viral	52297	62.0	93	90	3	47469	31757	Heunggongvirae	Uroviricota
GCA_000846725.1	Klebsiella phage phiKO2	viral	51601	51.0	64	64	0	48036	255431	Heunggongvirae	Uroviricota
GCA_000846745.1	Enterobacteria phage ST104	viral	41391	47.0	62	62	0	36804	221029	Heunggongvirae	Uroviricota
GCA_000846845.1	Cucurbita yellow vein virus-associated DNA beta	viral	667	39.5	0	0	0	0	220814	Unclassified Viruses
GCA_000846825.1	Porcine adenovirus 5	viral	32621	50.5	na	na	na	0	45370	Bamfordvirae	Preplasmiviricota
GCA_000846885.1	Thermoproteus tenax spherical virus 1	viral	20933	49.5	na	na	na	0	292639	Unclassified Viruses
GCA_000846905.1	Singapore grouper iridovirus	viral	140131	48.5	162	162	0	125042	262968	Bamfordvirae	Nucleocytoviricota
GCA_000846945.1	Bovine parvovirus - 2	viral	5610	44.0	na	na	na	0	172296	Shotokuvirae	Cossaviricota
GCA_000847025.1	Primolicivirus Pf1	viral	7349	61.0	2	2	0	684	2011081	Loebvirae	Hofneiviricota
GCA_000847045.1	Paramecium bursaria Chlorella virus 1	viral	330611	39.5	813	802	10	314602	10506	Bamfordvirae	Nucleocytoviricota
GCA_000847125.1	Aedes albopictus densovirus 2	viral	4176	38.0	3	3	0	3377	1513199	Shotokuvirae	Cossaviricota
GCA_000847145.1	Bacillus phage SPP1	viral	44010	43.5	na	na	na	0	10724	Heunggongvirae	Uroviricota
GCA_000847185.1	Yaba-like disease virus	viral	144575	27.0	151	151	0	138289	132475	Bamfordvirae	Nucleocytoviricota
GCA_000847365.1	Enterobacteria phage GA	viral	3466	47.5	na	na	na	0	12018	Orthornavirae	Lenarviricota
GCA_000847385.1	Eggplant mosaic virus	viral	6331	54.0	na	na	na	0	12151	Orthornavirae	Kitrinoviricota
GCA_000847445.1	Erysimum latent virus	viral	6035	50.5	3	3	0	5859	12152	Orthornavirae	Kitrinoviricota
GCA_000847485.1	Escherichia phage MS2	viral	3569	52.0	na	na	na	0	12022	Orthornavirae	Lenarviricota
GCA_000847505.1	Human T-lymphotropic virus 2	viral	8952	53.5	na	na	na	0	11909	Pararnavirae	Artverviricota
GCA_000847525.1	Alfalfa mosaic virus	viral	8274	42.5	na	na	na	0	12321	Orthornavirae	Kitrinoviricota
GCA_000847565.2	Borna disease virus 2	viral	8908	50.0	6	6	0	8695	1714622	Orthornavirae	Negarnaviricota
GCA_000847585.1	Barmah Forest virus	viral	11488	48.5	na	na	na	0	11020	Orthornavirae	Kitrinoviricota
GCA_000847625.1	Sacbrood virus	viral	8832	40.5	1	1	0	8577	89463	Orthornavirae	Pisuviricota
GCA_000847665.1	Leishmania RNA virus 2 - 1	viral	5241	46.0	na	na	na	0	39116	Orthornavirae	Duplornaviricota
GCA_000847685.1	Papaya mosaic virus	viral	6656	47.5	na	na	na	0	12181	Orthornavirae	Kitrinoviricota
GCA_000847705.1	Vesicular exanthema of swine virus	viral	8284	47.5	na	na	na	0	35612	Orthornavirae	Pisuviricota
GCA_000847725.1	Fujinami sarcoma virus	viral	4788	59.5	na	na	na	0	11885	Pararnavirae	Artverviricota
GCA_000847785.1	Hop stunt viroid	viral	302	55.0	0	0	0	0	12893	Unclassified Viruses
GCA_000847805.1	Nodamura virus	viral	4540	54.5	na	na	na	0	12288	Orthornavirae	Kitrinoviricota
GCA_000847845.1	Primate T-lymphotropic virus 3	viral	8918	53.0	4	4	0	7174	194443	Pararnavirae	Artverviricota
GCA_000847945.1	Bovine herpesvirus type 1.1	viral	135301	72.0	71	70	0	115689	79889	Heunggongvirae	Peploviricota
GCA_000847985.1	Soybean chlorotic mottle virus	viral	8178	33.5	na	na	na	0	10651	Pararnavirae	Artverviricota
GCA_000848005.1	Macroptilium yellow mosaic virus	viral	5223	42.0	7	7	0	3931	169865	Shotokuvirae	Cressdnaviricota
GCA_000848085.2	White spot syndrome virus	viral	309286	40.5	na	na	na	0	342409	Unclassified Viruses
GCA_000848145.1	Coconut cadang-cadang viroid	viral	246	59.0	0	0	0	0	36453	Unclassified Viruses
GCA_000848165.1	Bovine immunodeficiency virus	viral	8482	44.5	3	3	0	7142	11657	Pararnavirae	Artverviricota
GCA_000848205.1	Sonchus yellow net nucleorhabdovirus	viral	13720	41.0	6	6	0	13402	11307	Orthornavirae	Negarnaviricota
GCA_000848245.1	Cherry green ring mottle virus	viral	8372	42.0	na	na	na	0	65467	Orthornavirae	Kitrinoviricota
GCA_000848265.1	Abelson murine leukemia virus	viral	5894	55.0	1	1	0	5002	11788	Pararnavirae	Artverviricota
GCA_000848285.1	Apple chlorotic leaf spot virus	viral	7555	41.5	na	na	na	0	12175	Orthornavirae	Kitrinoviricota
GCA_000848325.1	Leishmania RNA virus 1 - 1	viral	5284	46.0	na	na	na	0	58103	Orthornavirae	Duplornaviricota
GCA_000848345.1	Tomato apical stunt viroid	viral	360	55.0	0	0	0	0	12885	Unclassified Viruses
GCA_000848365.1	Cardamine chlorotic fleck virus	viral	4041	50.5	na	na	na	0	31711	Orthornavirae	Kitrinoviricota
GCA_000848425.1	Sphaeropsis sapinea RNA virus 2	viral	5202	63.0	na	na	na	0	73498	Orthornavirae	Duplornaviricota
GCA_000848445.1	Cereal yellow dwarf virus RPS	viral	5662	51.5	na	na	na	0	228582	Orthornavirae	Pisuviricota
GCA_000848465.1	Cherry mottle leaf virus	viral	8018	40.5	4	4	0	7553	131226	Orthornavirae	Kitrinoviricota
GCA_000848485.1	Western chimpanzee simian foamy virus	viral	13246	38.5	4	4	0	9127	2170203	Pararnavirae	Artverviricota
GCA_000848505.1	Ebola virus - Mayinga, Zaire, 1976	viral	18959	41.0	7	7	0	18073	128952	Orthornavirae	Negarnaviricota
GCA_000848565.1	Soybean dwarf virus	viral	5853	44.0	5	5	0	4853	12049	Orthornavirae	Kitrinoviricota
GCA_000848585.1	Avian metaavulavirus 6	viral	16236	46.0	7	7	0	15937	2560316	Orthornavirae	Negarnaviricota
GCA_000848665.1	Garlic virus A	viral	8660	49.0	1	1	0	1074	12433	Orthornavirae	Kitrinoviricota
GCA_000848745.1	Cauliflower mosaic virus	viral	8024	39.5	na	na	na	0	10641	Pararnavirae	Artverviricota
GCA_000848705.1	Human parainfluenza virus 1 strain Washington/1964	viral	15600	37.0	10	10	0	15476	188538	Orthornavirae	Negarnaviricota
GCA_000848765.1	H-1 parvovirus	viral	5176	44.0	na	na	na	0	10799	Shotokuvirae	Cossaviricota
GCA_000848825.1	Escherichia phage HK97	viral	39732	49.5	61	60	0	35216	2681617	Heunggongvirae	Uroviricota
GCA_000848885.1	Streptococcus phage EJ-1	viral	42935	39.5	8	8	0	5591	12402	Heunggongvirae	Uroviricota
GCA_000848925.1	Canine parvovirus	viral	5323	35.5	2	0	0	1833	10788	Shotokuvirae	Cossaviricota
GCA_000848985.1	Salmonella phage IKe	viral	6883	40.5	na	na	na	0	10867	Loebvirae	Hofneiviricota
GCA_000849005.1	Avian carcinoma Mill Hill virus 2	viral	2630	56.0	na	na	na	0	11870	Pararnavirae	Artverviricota
GCA_000849025.1	Visna-maedi virus	viral	9202	41.5	6	6	0	8405	2169971	Pararnavirae	Artverviricota
GCA_000849065.1	Kennedya yellow mosaic virus	viral	6362	54.0	na	na	na	0	12158	Orthornavirae	Kitrinoviricota
GCA_000849085.1	Rhopalosiphum padi virus	viral	10011	38.5	na	na	na	0	66834	Orthornavirae	Pisuviricota
GCA_000849105.1	Helicoverpa armigera stunt virus	viral	7790	59.0	2	2	0	2027	37206	Orthornavirae	Kitrinoviricota
GCA_000849145.1	Cryphonectria hypovirus 1	viral	12734	52.0	na	na	na	0	40281	Orthornavirae	Pisuviricota
GCA_000849165.1	Ovine lentivirus	viral	9256	40.5	na	na	na	0	11663	Pararnavirae	Artverviricota
GCA_000849225.1	Cucumber green mottle mosaic virus	viral	6424	43.0	na	na	na	0	12235	Orthornavirae	Kitrinoviricota
GCA_000849185.1	Satellite tobacco mosaic virus	viral	1239	47.0	na	na	na	0	12881	Unclassified Viruses
GCA_000849305.1	Bovine orthopneumovirus	viral	15140	33.5	10	10	0	14716	11246	Orthornavirae	Negarnaviricota
GCA_000849345.1	Cassava common mosaic virus	viral	6376	47.0	na	na	na	0	39046	Orthornavirae	Kitrinoviricota
GCA_000849365.1	Cucumber fruit mottle mosaic virus	viral	6562	43.5	na	na	na	0	146499	Orthornavirae	Kitrinoviricota
GCA_000849385.1	Taura syndrome virus	viral	10205	43.0	na	na	na	0	142102	Orthornavirae	Pisuviricota
GCA_000849405.1	Perina nuda virus	viral	9476	44.0	na	na	na	0	170621	Orthornavirae	Pisuviricota
GCA_000849485.1	Wasabi mottle virus	viral	6298	43.5	na	na	na	0	1169032	Orthornavirae	Kitrinoviricota
GCA_000849545.1	Apple mosaic virus	viral	8511	44.5	na	na	na	0	12319	Orthornavirae	Kitrinoviricota
GCA_000849585.1	Commelina yellow mottle virus	viral	7489	39.5	na	na	na	0	10653	Pararnavirae	Artverviricota
GCA_000849645.1	Listeria phage A118	viral	40834	36.0	10	10	0	10901	40521	Heunggongvirae	Uroviricota
GCA_000849685.1	Tupaiid betaherpesvirus 1	viral	195859	66.5	na	na	na	0	10397	Heunggongvirae	Peploviricota
GCA_000849705.1	Streptococcus phage MM1	viral	40248	38.0	3	3	0	2448	120574	Heunggongvirae	Uroviricota
GCA_000849785.1	Mulard duck circovirus	viral	1996	51.0	2	2	0	1653	232802	Shotokuvirae	Cressdnaviricota
GCA_000849825.2	Synechococcus phage P60	viral	46675	53.0	55	55	0	43372	2905923	Heunggongvirae	Uroviricota
GCA_000849805.1	Beet black scorch virus satellite RNA	viral	615	46.0	na	na	na	0	298965	Unclassified Viruses
GCA_000849925.1	Bunyamwera virus	viral	12294	35.0	na	na	na	0	35304	Orthornavirae	Negarnaviricota
GCA_000849965.1	Gibbon ape leukemia virus	viral	8088	52.0	na	na	na	0	11840	Pararnavirae	Artverviricota
GCA_000850125.1	Cryphonectria hypovirus 3	viral	9799	45.5	na	na	na	0	106962	Orthornavirae	Pisuviricota
GCA_000850225.1	Acinetobacter phage AP205	viral	4268	43.5	na	na	na	0	154784	Orthornavirae	Lenarviricota
GCA_000850265.1	Walleye dermal sarcoma virus	viral	12708	41.0	3	2	0	8852	39720	Pararnavirae	Artverviricota
GCA_000850325.1	Lyssavirus australis	viral	11822	44.0	5	5	0	10861	90961	Orthornavirae	Negarnaviricota
GCA_000850385.1	American plum line pattern virus	viral	7830	44.5	na	na	na	0	134632	Orthornavirae	Kitrinoviricota
GCA_000850405.1	Orthohantavirus andesense	viral	12104	38.5	na	na	na	0	1980456	Orthornavirae	Negarnaviricota
GCA_000850425.1	Beet soil-borne mosaic virus	viral	14222	41.0	na	na	na	0	76343	Orthornavirae	Kitrinoviricota
GCA_000850485.1	Bamboo mosaic virus satellite RNA	viral	836	53.5	na	na	na	0	190811	Unclassified Viruses
GCA_000850525.1	Columnea latent viroid	viral	370	57.5	0	0	0	0	12901	Unclassified Viruses
GCA_000850585.1	Lettuce infectious yellows virus	viral	15311	35.0	na	na	na	0	31713	Orthornavirae	Kitrinoviricota
GCA_000850645.1	Barley yellow dwarf virus (ISOLATE MAV-PS1)	viral	5273	47.5	na	na	na	0	31723	Orthornavirae	Kitrinoviricota
GCA_000850685.1	Potato mop-top virus	viral	12141	42.5	5	5	0	2830	37128	Orthornavirae	Kitrinoviricota
GCA_000850725.1	Rice dwarf virus	viral	24839	43.5	na	na	na	0	10991	Orthornavirae	Duplornaviricota
GCA_000850745.1	Himetobi P virus	viral	9275	39.5	na	na	na	0	81583	Orthornavirae	Pisuviricota
GCA_000850785.1	Spinach latent virus	viral	8688	42.5	na	na	na	0	42680	Orthornavirae	Kitrinoviricota
GCA_000850825.1	Pea enation mosaic virus 2	viral	4253	55.5	na	na	na	0	193120	Orthornavirae	Kitrinoviricota
GCA_000850905.1	Sorghum chlorotic spot virus	viral	10296	44.5	3	3	0	7536	107804	Orthornavirae	Kitrinoviricota
GCA_000850925.1	Ophiostoma mitovirus 3a	viral	2617	38.0	na	na	na	0	198597	Orthornavirae	Lenarviricota
GCA_000851045.1	Prunus necrotic ringspot virus	viral	7880	44.0	na	na	na	0	37733	Orthornavirae	Kitrinoviricota
GCA_000851125.1	Mirafiori lettuce big-vein virus	viral	12499	34.5	na	na	na	0	200255	Orthornavirae	Negarnaviricota
GCA_000851145.1	Influenza A virus (A/Hong Kong/1073/99(H9N2))	viral	13498	44.0	10	10	0	13112	130760	Orthornavirae	Negarnaviricota
GCA_000851165.1	Kamiti River virus	viral	11375	50.0	na	na	na	0	218849	Orthornavirae	Kitrinoviricota
GCA_000851265.1	Satellite maize white line mosaic virus	viral	1168	50.5	na	na	na	0	31503	Unclassified Viruses
GCA_000851325.1	Coleus blumei viroid 2-RL	viral	301	59.5	0	0	0	0	53188	Unclassified Viruses
GCA_000851345.1	Discula destructiva virus 2	viral	3392	48.5	na	na	na	0	160484	Orthornavirae	Pisuviricota
GCA_000851365.1	Raspberry bushy dwarf virus	viral	7680	42.5	0	0	0	7316	12451	Orthornavirae	Kitrinoviricota
GCA_000851465.1	Ustilago maydis virus H1	viral	6099	51.5	na	na	na	0	28882	Orthornavirae	Duplornaviricota
GCA_000851505.1	Carrot red leaf luteovirus associated RNA	viral	2835	50.0	na	na	na	0	67962	Unclassified Viruses
GCA_000851545.1	Fusarium solani virus 1	viral	3090	52.0	na	na	na	0	1511847	Orthornavirae	Pisuviricota
GCA_000851565.1	Broad bean mottle virus	viral	8250	43.0	na	na	na	0	12301	Orthornavirae	Kitrinoviricota
GCA_000851645.1	Greasy grouper nervous necrosis virus	viral	4536	52.0	na	na	na	0	143921	Orthornavirae	Kitrinoviricota
GCA_000851665.1	Drosophila X virus	viral	6603	45.5	1	1	0	2994	48981	Orthornavirae
GCA_000851685.1	Kadipiro virus	viral	20985	37.5	na	na	na	0	104580	Orthornavirae	Duplornaviricota
GCA_000851705.1	Mammarenavirus lassaense	viral	10681	42.0	na	na	na	0	3052310	Orthornavirae	Negarnaviricota
GCA_000851805.1	Cucurbit yellow stunting disorder virus	viral	17099	36.5	3	3	0	3800	51330	Orthornavirae	Kitrinoviricota
GCA_000851885.1	Grapevine leafroll-associated virus 3	viral	17919	46.0	na	na	na	0	55951	Orthornavirae	Kitrinoviricota
GCA_000851925.1	Squirrel monkey retrovirus-H	viral	8785	49.5	na	na	na	0	11857	Pararnavirae	Artverviricota
GCA_000851945.1	Beet soil-borne virus	viral	12293	40.0	na	na	na	0	46436	Orthornavirae	Kitrinoviricota
GCA_000851985.1	Citrus leaf rugose virus	viral	8683	44.0	na	na	na	0	37126	Orthornavirae	Kitrinoviricota
GCA_000852005.1	Helminthosporium victoriae virus 190S	viral	5179	58.0	na	na	na	0	45237	Orthornavirae	Duplornaviricota
GCA_000852045.1	Potato aucuba mosaic virus	viral	7059	43.5	0	0	0	6873	12182	Orthornavirae	Kitrinoviricota
GCA_000852025.1	Impatiens necrotic spot virus	viral	16740	33.0	1	0	0	8604	11612	Orthornavirae	Negarnaviricota
GCA_000852065.1	Nilaparvata lugens reovirus	viral	28699	34.5	na	na	na	0	33724	Orthornavirae	Duplornaviricota
GCA_000852105.1	Coleus blumei viroid 3-FR	viral	364	55.0	0	0	0	0	53190	Unclassified Viruses
GCA_000852125.1	Pseudomonas phage phi6	viral	13385	55.5	na	na	na	0	2928686	Orthornavirae	Duplornaviricota
GCA_000852205.1	Avian nephritis virus 1	viral	6927	46.0	1	1	0	2052	336960	Orthornavirae	Pisuviricota
GCA_000852245.1	Trichomonas vaginalis virus 1	viral	4647	44.5	1	1	0	2271	674953	Orthornavirae	Duplornaviricota
GCA_000852265.1	Obuda pepper virus	viral	6507	41.0	na	na	na	0	31749	Orthornavirae	Kitrinoviricota
GCA_000852325.1	Aura virus	viral	11824	48.0	na	na	na	0	44158	Orthornavirae	Kitrinoviricota
GCA_000852365.1	Cryphonectria parasitica mitovirus 1-NB631	viral	2728	36.5	na	na	na	0	186769	Orthornavirae	Lenarviricota
GCA_000852385.1	Ophiostoma mitovirus 4	viral	2599	26.5	1	1	0	2599	88387	Orthornavirae	Lenarviricota
GCA_000852405.1	Tioman virus	viral	15522	43.0	6	6	0	15232	162013	Orthornavirae	Negarnaviricota
GCA_000852485.1	Tulip virus X	viral	6056	57.0	5	5	0	5819	167132	Orthornavirae	Kitrinoviricota
GCA_000852565.1	Beet western yellows virus	viral	5666	50.0	na	na	na	0	12042	Orthornavirae	Pisuviricota
GCA_000852685.1	Henipavirus hendraense	viral	18234	39.0	6	6	0	18131	3052223	Orthornavirae	Negarnaviricota
GCA_000852705.1	Mossman virus	viral	16650	41.0	6	6	0	16529	241630	Orthornavirae	Negarnaviricota
GCA_000852765.1	Carnation ringspot virus	viral	5243	48.0	na	na	na	0	12268	Orthornavirae	Kitrinoviricota
GCA_000852785.1	Citrus bark cracking viroid	viral	284	55.0	0	0	0	0	12898	Unclassified Viruses
GCA_000852805.1	Leishmania RNA virus 1 - 4	viral	5283	46.0	na	na	na	0	12530	Orthornavirae	Duplornaviricota
GCA_000852905.1	Coleus blumei viroid 1	viral	248	55.0	0	0	0	0	192025	Unclassified Viruses
GCA_000852925.1	Eyach virus	viral	29210	45.5	na	na	na	0	62352	Orthornavirae	Duplornaviricota
GCA_000852965.1	Rice ragged stunt virus	viral	26164	44.5	na	na	na	0	42475	Orthornavirae	Duplornaviricota
GCA_000852985.1	Chicory yellow mottle virus large satellite RNA	viral	1165	50.5	na	na	na	0	192021	Unclassified Viruses
GCA_000853025.1	Rhizoctonia solani virus 717	viral	4569	43.5	na	na	na	0	46618	Orthornavirae	Pisuviricota
GCA_000853045.1	Turnip crinkle virus	viral	4054	51.5	na	na	na	0	11988	Orthornavirae	Kitrinoviricota
GCA_000853065.1	Tomato aspermy virus	viral	8870	44.0	2	2	0	1500	12315	Orthornavirae	Kitrinoviricota
GCA_000853105.1	Zygosaccharomyces bailii virus Z	viral	3157	36.5	2	2	0	2805	114871	Orthornavirae	Pisuviricota
GCA_000853125.1	Fusarium poae virus 1	viral	4388	44.5	na	na	na	0	75747	Orthornavirae	Pisuviricota
GCA_000853145.1	Cricket paralysis virus	viral	9185	39.0	na	na	na	0	12136	Orthornavirae	Pisuviricota
GCA_000853165.1	Gremmeniella abietina RNA virus MS1	viral	4554	49.0	na	na	na	0	191436	Orthornavirae	Pisuviricota
GCA_000853185.1	Saccharomyces 23S RNA narnavirus	viral	2891	58.5	na	na	na	0	198599	Orthornavirae	Lenarviricota
GCA_000853225.1	Sweet potato chlorotic stunt virus	viral	17630	37.5	12	11	0	16052	81931	Orthornavirae	Kitrinoviricota
GCA_000853245.1	Yellowtail ascites virus - Y-6	viral	5711	53.0	1	1	0	2735	360000	Orthornavirae
GCA_000853325.1	Tomato black ring virus	viral	11991	44.5	2	2	0	10833	12275	Orthornavirae	Pisuviricota
GCA_000853265.1	Colorado tick fever virus	viral	29174	46.5	1	1	0	750	46839	Orthornavirae	Duplornaviricota
GCA_000853365.1	Cereal yellow dwarf virus RPV	viral	5723	50.0	na	na	na	0	2170100	Orthornavirae	Pisuviricota
GCA_000853385.1	Kashmir bee virus	viral	9524	37.5	na	na	na	0	68876	Orthornavirae	Pisuviricota
GCA_000853405.1	Enzootic nasal tumour virus of goats	viral	7448	41.5	na	na	na	0	239365	Pararnavirae	Artverviricota
GCA_000853425.1	Mamastrovirus 10	viral	6610	50.5	3	3	0	6473	1239574	Orthornavirae	Pisuviricota
GCA_000853445.1	Beet pseudoyellows virus	viral	15909	41.0	na	na	na	0	72750	Orthornavirae	Kitrinoviricota
GCA_000853465.1	Broad bean wilt virus 1	viral	9263	42.5	2	2	0	8586	50817	Orthornavirae	Pisuviricota
GCA_000853505.1	Human coronavirus 229E	viral	27317	38.0	6	6	0	6261	11137	Orthornavirae	Pisuviricota
GCA_000853525.3	Helicobasidium mompa totivirus 1-17	viral	5207	55.0	2	2	0	4901	196690	Orthornavirae	Duplornaviricota
GCA_000853545.1	Pelargonium chlorotic ring pattern virus	viral	3904	50.0	5	5	0	3605	167021	Orthornavirae	Kitrinoviricota
GCA_000853565.1	Pelargonium flower break virus	viral	3923	51.0	6	6	0	3654	35291	Orthornavirae	Kitrinoviricota
GCA_000853605.1	Johnsongrass chlorotic stripe mosaic virus	viral	4421	52.5	3	3	0	1749	229149	Orthornavirae	Kitrinoviricota
GCA_000853665.1	Bovine leukemia virus	viral	8419	54.0	6	4	0	7550	11901	Pararnavirae	Artverviricota
GCA_000853805.1	Aichivirus B	viral	8374	54.5	na	na	na	0	194965	Orthornavirae	Pisuviricota
GCA_000853945.1	Eggplant latent viroid	viral	335	53.5	2	0	2	105	219174	Unclassified Viruses
GCA_000853965.1	Saguaro cactus virus	viral	3879	51.5	6	6	0	3616	52274	Orthornavirae	Kitrinoviricota
GCA_000854085.1	Reston ebolavirus	viral	18891	40.5	8	8	0	18664	186539	Orthornavirae	Negarnaviricota
GCA_000854025.1	Sugarcane mosaic virus	viral	9596	41.5	na	na	na	0	12224	Orthornavirae	Pisuviricota
GCA_000854185.1	Moloney murine leukemia virus	viral	8332	53.0	4	3	0	7154	11801	Pararnavirae	Artverviricota
GCA_000854245.1	Thogotovirus thogotoense	viral	10461	48.0	na	na	na	0	11569	Orthornavirae	Negarnaviricota
GCA_000854285.1	Toscana virus	viral	12488	44.5	1	1	0	6288	11590	Orthornavirae	Negarnaviricota
GCA_000854405.1	Orthohantavirus puumalaense	viral	12062	36.5	na	na	na	0	3052493	Orthornavirae	Negarnaviricota
GCA_000854445.2	Bluetongue virus	viral	19176	43.5	na	na	na	0	40051	Orthornavirae	Duplornaviricota
GCA_000854505.1	Oyster mushroom spherical virus	viral	5784	53.5	na	na	na	0	218667	Unclassified Viruses
GCA_000854705.1	Carnation mottle virus	viral	4003	48.5	na	na	na	0	11986	Orthornavirae	Kitrinoviricota
GCA_000854805.1	Parainfluenza virus 5	viral	15246	42.0	7	7	0	15102	2905673	Orthornavirae	Negarnaviricota
GCA_000854825.1	Giardia lamblia virus	viral	6277	50.0	na	na	na	0	29255	Orthornavirae	Duplornaviricota
GCA_000854905.1	Sweet potato chlorotic fleck virus	viral	9104	42.0	na	na	na	0	263004	Orthornavirae	Kitrinoviricota
GCA_000855025.1	Hordeum mosaic virus	viral	9463	44.0	na	na	na	0	41764	Orthornavirae	Pisuviricota
GCA_000855145.1	Beet virus Q	viral	11445	41.5	na	na	na	0	71972	Orthornavirae	Kitrinoviricota
GCA_000855165.1	Mamastrovirus 13	viral	6440	48.5	na	na	na	0	1239577	Orthornavirae	Pisuviricota
GCA_000855185.1	Asparagus virus 3	viral	6985	52.5	na	na	na	0	445435	Orthornavirae	Kitrinoviricota
GCA_000855265.1	Helminthosporium victoriae virus 145S	viral	12481	45.5	na	na	na	0	2560520	Orthornavirae	Duplornaviricota
GCA_000855305.1	Ectropis obliqua picorna-like virus	viral	9394	44.5	na	na	na	0	240555	Orthornavirae	Pisuviricota
GCA_000855365.1	Pear blister canker viroid	viral	315	60.0	0	0	0	0	12783	Unclassified Viruses
GCA_000855385.1	Citrus bent leaf viroid	viral	315	60.0	0	0	0	0	12906	Unclassified Viruses
GCA_000855425.1	Rous sarcoma virus	viral	9392	54.0	3	2	0	6392	11886	Pararnavirae	Artverviricota
GCA_000855465.1	Grapevine fanleaf virus satellite RNA	viral	1114	54.5	na	na	na	0	141860	Unclassified Viruses
GCA_000855505.1	Omsk hemorrhagic fever virus	viral	10787	53.5	na	na	na	0	12542	Orthornavirae	Kitrinoviricota
GCA_000855525.1	Strawberry mild yellow edge virus	viral	5966	50.5	na	na	na	0	12187	Orthornavirae	Kitrinoviricota
GCA_000855585.1	Sudan ebolavirus	viral	18875	41.0	7	7	0	18305	186540	Orthornavirae	Negarnaviricota
GCA_000855605.1	Tomato black ring virus satellite RNA	viral	1374	45.5	na	na	na	0	196089	Unclassified Viruses
GCA_000855625.1	Respirovirus muris	viral	15384	46.0	9	9	0	14465	3052731	Orthornavirae	Negarnaviricota
GCA_000855645.1	Seoul virus 80-39	viral	11950	38.5	1	1	0	6456	12557	Orthornavirae	Negarnaviricota
GCA_000855725.1	Barley stripe mosaic virus	viral	10221	42.5	na	na	na	0	12327	Orthornavirae	Kitrinoviricota
GCA_000855785.1	Hantavirus Z10	viral	11850	39.0	na	na	na	0	93830	Orthornavirae	Negarnaviricota
GCA_000855805.1	Getah virus	viral	11597	52.0	na	na	na	0	59300	Orthornavirae	Kitrinoviricota
GCA_000855825.1	Sabia virus	viral	10499	39.5	na	na	na	0	2907957	Orthornavirae	Negarnaviricota
GCA_000855865.1	Little cherry virus 2	viral	15045	40.5	na	na	na	0	154339	Orthornavirae	Kitrinoviricota
GCA_000855945.1	Cherry virus A	viral	7383	39.0	na	na	na	0	42882	Orthornavirae	Kitrinoviricota
GCA_000855965.1	Olive latent virus 1	viral	3699	48.0	na	na	na	0	47669	Orthornavirae	Kitrinoviricota
GCA_000855985.1	Bovine viral diarrhea virus 2 C413	viral	12255	45.0	na	na	na	0	60869	Orthornavirae	Kitrinoviricota
GCA_000856005.1	Oat golden stripe virus	viral	10343	44.0	5	5	0	8589	45103	Orthornavirae	Kitrinoviricota
GCA_000856045.1	Mammarenavirus piritalense	viral	10482	40.0	2	2	0	3217	3052324	Orthornavirae	Negarnaviricota
GCA_000856105.1	Tobacco ringspot virus	viral	11443	46.5	na	na	na	0	12282	Orthornavirae	Pisuviricota
GCA_000856125.1	African horse sickness virus	viral	19524	42.5	8	8	0	16148	40050	Orthornavirae	Duplornaviricota
GCA_000856145.1	St Croix River virus	viral	18445	51.5	na	na	na	0	104581	Orthornavirae	Duplornaviricota
GCA_000856185.1	Penicillium stoloniferum virus S	viral	3336	49.5	na	na	na	0	216371	Orthornavirae	Pisuviricota
GCA_000856225.1	Humulus japonicus latent virus	viral	8130	42.0	na	na	na	0	269213	Orthornavirae	Kitrinoviricota
GCA_000856245.1	Diaporthe ambigua RNA virus 1	viral	4113	53.0	na	na	na	0	111470	Unclassified Viruses
GCA_000856265.1	Potato spindle tuber viroid	viral	359	58.0	0	0	0	0	12892	Unclassified Viruses
GCA_000856285.1	Hop latent viroid	viral	256	56.5	0	0	0	0	12907	Unclassified Viruses
GCA_000856485.1	Lyssavirus mokola	viral	11940	44.0	5	0	0	11760	12538	Orthornavirae	Negarnaviricota
GCA_000856525.1	Infectious pancreatic necrosis virus	viral	5881	54.0	na	na	na	0	11002	Orthornavirae
GCA_000856565.1	Hepatitis delta virus	viral	1682	58.5	na	na	na	0	12475	Unclassified Viruses
GCA_000856585.1	Mopeia virus AN20410	viral	10698	43.0	4	4	0	10209	300175	Orthornavirae	Negarnaviricota
GCA_000856625.1	Watermelon mosaic virus	viral	10035	41.0	na	na	na	0	146500	Orthornavirae	Pisuviricota
GCA_000856645.1	Rinderpest virus (strain Kabete O)	viral	15882	47.5	na	na	na	0	11242	Orthornavirae	Negarnaviricota
GCA_000856665.2	Influenza C virus (C/Ann Arbor/1/50)	viral	12906	37.0	9	9	0	12373	11553	Orthornavirae	Negarnaviricota
GCA_000856725.1	Potato leafroll virus	viral	5987	49.0	na	na	na	0	12045	Orthornavirae	Pisuviricota
GCA_000856745.1	Plantago asiatica mosaic virus	viral	6128	58.5	na	na	na	0	28354	Orthornavirae	Kitrinoviricota
GCA_000856765.1	Carnation Italian ringspot virus	viral	4763	48.0	5	5	0	4290	39443	Orthornavirae	Kitrinoviricota
GCA_000856785.1	Oat chlorotic stunt virus	viral	4114	50.0	2	2	0	864	146762	Orthornavirae	Kitrinoviricota
GCA_000856865.1	Sorghum mosaic virus	viral	9624	39.0	na	na	na	0	32619	Orthornavirae	Pisuviricota
GCA_000856885.1	Canine adenovirus 2	viral	31323	50.0	na	na	na	0	10514	Bamfordvirae	Preplasmiviricota
GCA_000856925.1	Maize chlorotic mottle virus	viral	4437	50.0	na	na	na	0	12138	Orthornavirae	Kitrinoviricota
GCA_000856965.1	Pepino mosaic virus	viral	6450	40.5	na	na	na	0	112229	Orthornavirae	Kitrinoviricota
GCA_000857085.1	Human adenovirus 11	viral	34794	48.5	na	na	na	0	10541	Bamfordvirae	Preplasmiviricota
GCA_000857105.1	Fusarium graminearum dsRNA mycovirus-1	viral	6621	51.5	na	na	na	0	194397	Orthornavirae	Pisuviricota
GCA_000857145.1	Begomovirus-associated DNA-III	viral	1209	40.5	0	0	0	0	302070	Unclassified Viruses
GCA_000857165.1	Strawberry latent ringspot virus	viral	11338	45.0	na	na	na	0	28351	Orthornavirae	Pisuviricota
GCA_000857185.1	Erethizon dorsatum papillomavirus 1	viral	7428	44.5	7	7	0	6814	291590	Shotokuvirae	Cossaviricota
GCA_000857325.2	Marburg virus - Musoke, Kenya, 1980	viral	19111	38.0	7	7	0	18867	33727	Orthornavirae	Negarnaviricota
GCA_000857345.1	Ageratum yellow vein virus	viral	2741	41.0	7	7	0	2471	44560	Shotokuvirae	Cressdnaviricota
GCA_000857385.1	Tomato leaf curl Madagascar virus-Menabe [Madagascar:Morondova:2001]	viral	2777	44.0	6	6	0	2474	996311	Shotokuvirae	Cressdnaviricota
GCA_000857425.1	Feline foamy virus	viral	10479	38.5	4	4	0	8966	53182	Pararnavirae	Artverviricota
GCA_000857445.1	Synechococcus phage S-PM2	viral	196280	37.5	245	244	0	182828	238854	Heunggongvirae	Uroviricota
GCA_000857485.1	Malvastrum yellow vein Yunnan virus	viral	2747	43.0	6	6	0	2465	290030	Shotokuvirae	Cressdnaviricota
GCA_000857505.1	Banana streak OL virus	viral	7389	41.0	3	3	0	6433	328671	Pararnavirae	Artverviricota
GCA_000857525.1	Caprine arthritis encephalitis virus	viral	9189	41.0	3	3	0	7370	11660	Pararnavirae	Artverviricota
GCA_000857545.1	Torque teno virus 1	viral	3852	49.0	3	3	0	2725	687340	Unclassified Viruses
GCA_000857565.1	Pneumonia virus of mice J3666	viral	14885	40.0	12	12	0	14588	270473	Orthornavirae	Negarnaviricota
GCA_000857585.1	Xanthomonas phage Xp15	viral	55770	51.5	na	na	na	0	322855	Heunggongvirae	Uroviricota
GCA_000857625.1	Staphylococcus phage 187	viral	39620	34.0	na	na	na	0	2908096	Heunggongvirae	Uroviricota
GCA_000857685.1	Staphylococcus phage 55	viral	41902	35.5	na	na	na	0	2936817	Heunggongvirae	Uroviricota
GCA_000857765.1	Grapevine virus B	viral	7599	46.0	4	4	0	6604	35289	Orthornavirae	Kitrinoviricota
GCA_000857805.1	teschovirus A1	viral	7117	44.5	na	na	na	0	85506	Orthornavirae	Pisuviricota
GCA_000857825.1	Avastrovirus 1	viral	7003	43.5	na	na	na	0	1239437	Orthornavirae	Pisuviricota
GCA_000857925.1	Streptococcus phage DT1	viral	34815	39.0	na	na	na	0	2932879	Heunggongvirae	Uroviricota
GCA_000857945.1	Mamestra configurata nucleopolyhedrovirus B	viral	158482	40.0	78	78	0	87378	204440	Unclassified Viruses
GCA_000857965.1	Novirhabdovirus hirame	viral	11034	51.0	6	6	0	10269	1980915	Orthornavirae	Negarnaviricota
GCA_000858025.1	Reticuloendotheliosis virus	viral	8295	52.5	na	na	na	0	11636	Pararnavirae	Artverviricota
GCA_000858045.1	Karshi virus	viral	10653	54.0	na	na	na	0	64287	Orthornavirae	Kitrinoviricota
GCA_000858125.1	Cotton leaf curl Gezira betasatellite	viral	1348	37.5	na	na	na	0	304222	Unclassified Viruses
GCA_000858225.1	Omikronpapillomavirus 1	viral	7879	46.0	8	8	0	7082	82676	Shotokuvirae	Cossaviricota
GCA_000858285.1	Human herpesvirus 3 strain Dumas	viral	124884	46.0	na	na	na	0	10338	Heunggongvirae	Peploviricota
GCA_000858305.1	Bacillus phage GA1	viral	21129	34.5	22	15	1	15016	2679898	Heunggongvirae	Uroviricota
GCA_000858345.1	Mint virus 1	viral	15450	46.0	na	na	na	0	300740	Orthornavirae	Kitrinoviricota
GCA_000858365.1	Pelargonium necrotic spot virus	viral	4744	48.5	2	2	0	3696	255587	Orthornavirae	Kitrinoviricota
GCA_000858405.1	Acheta domestica densovirus	viral	5234	39.5	0	0	0	0	185639	Shotokuvirae	Cossaviricota
GCA_000858425.1	Pseudomonas phage phiKMV	viral	42519	62.0	17	17	0	23886	204270	Heunggongvirae	Uroviricota
GCA_000858485.1	African swine fever virus	viral	170101	38.5	152	152	0	150024	10497	Bamfordvirae	Nucleocytoviricota
GCA_000858545.1	Streptococcus phage 2972	viral	34704	40.0	na	na	na	0	2908019	Heunggongvirae	Uroviricota
GCA_000858565.1	Mungbean yellow mosaic India virus	viral	5361	41.5	9	9	0	4169	223287	Shotokuvirae	Cressdnaviricota
GCA_000858585.1	Staphylococcus phage 66	viral	18199	29.0	na	na	na	0	320832	Heunggongvirae	Uroviricota
GCA_000858605.1	Staphylococcus phage 2638A	viral	41318	36.5	na	na	na	0	320836	Heunggongvirae	Uroviricota
GCA_000858645.1	Human adenovirus 1	viral	36001	55.0	na	na	na	0	10533	Bamfordvirae	Preplasmiviricota
GCA_000858665.1	Yokose virus	viral	10857	47.0	na	na	na	0	64294	Orthornavirae	Kitrinoviricota
GCA_000858685.1	Fragaria chiloensis latent virus	viral	8485	42.0	na	na	na	0	255238	Orthornavirae	Kitrinoviricota
GCA_000858765.1	Human coronavirus HKU1	viral	29926	32.0	8	8	0	29349	290028	Orthornavirae	Pisuviricota
GCA_000858845.1	Strawberry latent ringspot virus satellite RNA	viral	1118	50.5	na	na	na	0	195062	Unclassified Viruses
GCA_000858905.1	Blackberry yellow vein-associated virus	viral	15716	38.0	na	na	na	0	404196	Orthornavirae	Kitrinoviricota
GCA_000858945.1	Orthotospovirus citrullomaculosi	viral	17331	34.0	2	2	0	9576	3052571	Orthornavirae	Negarnaviricota
GCA_000858985.1	Leek yellow stripe virus	viral	10142	42.0	na	na	na	0	42004	Orthornavirae	Pisuviricota
GCA_000859065.1	Friend murine leukemia virus	viral	8323	53.0	3	3	0	7187	11795	Pararnavirae	Artverviricota
GCA_000859085.1	Murine type C retrovirus	viral	8135	53.5	4	2	0	7082	44561	Pararnavirae	Artverviricota
GCA_000859185.1	Honeysuckle yellow vein virus-[UK1]	viral	2784	44.0	6	6	0	2561	240866	Shotokuvirae	Cressdnaviricota
GCA_000859205.1	Haemophilus phage Aaphi23	viral	43033	42.0	15	15	0	10821	230158	Heunggongvirae	Uroviricota
GCA_000859225.1	Gremmeniella abietina RNA virus MS2	viral	4553	49.0	na	na	na	0	279540	Orthornavirae	Pisuviricota
GCA_000859385.1	Staphylococcus phage 3A	viral	43095	33.0	na	na	na	0	2952374	Heunggongvirae	Uroviricota
GCA_000859485.1	Human adenovirus 7	viral	35514	51.0	na	na	na	0	10519	Bamfordvirae	Preplasmiviricota
GCA_000859585.1	Prochlorococcus phage P-SSM2	viral	252401	35.5	335	334	1	240407	268746	Heunggongvirae	Uroviricota
GCA_000859605.1	Kyuri green mottle mosaic virus	viral	6514	45.0	3	3	0	6288	111970	Orthornavirae	Kitrinoviricota
GCA_000859685.1	Lactobacillus phage phiJL-1	viral	36674	39.0	na	na	na	0	2892345	Heunggongvirae	Uroviricota
GCA_000859705.1	Mint virus X	viral	5914	59.0	na	na	na	0	301865	Orthornavirae	Kitrinoviricota
GCA_000859785.1	East African cassava mosaic virus-Uganda2 Severe	viral	5576	44.5	4	4	0	2635	223272	Shotokuvirae	Cressdnaviricota
GCA_000859805.1	Murid betaherpesvirus 1	viral	230278	58.5	0	0	0	0	10366	Heunggongvirae	Peploviricota
GCA_000859825.1	Pothos latent virus	viral	4415	47.0	1	1	0	3974	44562	Orthornavirae	Kitrinoviricota
GCA_000859865.1	Chayote yellow mosaic virus	viral	2787	47.5	5	5	0	2314	222450	Shotokuvirae	Cressdnaviricota
GCA_000859905.1	Odontoglossum ringspot virus	viral	6618	39.5	na	na	na	0	12238	Orthornavirae	Kitrinoviricota
GCA_000859925.1	Equine rhinitis A virus	viral	7734	46.0	na	na	na	0	47000	Orthornavirae	Pisuviricota
GCA_000859965.1	Avian endogenous retrovirus EAV-HP	viral	4302	53.0	1	1	0	3378	93465	Pararnavirae	Artverviricota
GCA_000860005.1	Simian T-lymphotropic virus 2	viral	8855	54.5	6	1	0	6896	33748	Pararnavirae	Artverviricota
GCA_000860045.1	Gremmeniella abietina mitochondrial RNA virus S2	viral	2587	31.0	na	na	na	0	279538	Orthornavirae	Lenarviricota
GCA_000860065.1	Senecio yellow mosaic virus	viral	2746	40.0	6	6	0	2474	310103	Shotokuvirae	Cressdnaviricota
GCA_000860085.1	Vaccinia virus WR	viral	194711	33.0	218	218	0	172290	10254	Bamfordvirae	Nucleocytoviricota
GCA_000860125.1	Grapevine rupestris stem pitting-associated virus 1	viral	8744	42.5	na	na	na	0	81832	Orthornavirae	Kitrinoviricota
GCA_000860165.1	Tobacco leaf curl Yunnan virus - [Y136]	viral	2750	42.0	6	6	0	2471	269282	Shotokuvirae	Cressdnaviricota
GCA_000860145.1	Small anellovirus 2	viral	2635	39.5	na	na	na	0	289367	Unclassified Viruses
GCA_000860185.1	Staphylococcus phage PT1028	viral	15603	31.0	na	na	na	0	320831	Unclassified Viruses
GCA_000860245.1	Staphylococcus phage ROSA	viral	43155	35.0	na	na	na	0	320843	Heunggongvirae	Uroviricota
GCA_000860305.1	Grapevine fanleaf virus	viral	11116	45.0	na	na	na	0	12274	Orthornavirae	Pisuviricota
GCA_000860325.1	Staphylococcus phage 37	viral	43681	35.0	na	na	na	0	2936813	Heunggongvirae	Uroviricota
GCA_000860425.1	Red clover mottle virus	viral	9576	41.0	na	na	na	0	12262	Orthornavirae	Pisuviricota
GCA_000860465.1	Tomato ringspot virus	viral	15485	47.0	1	1	0	6594	12280	Orthornavirae	Pisuviricota
GCA_000860485.1	Powassan virus	viral	10839	53.0	na	na	na	0	11083	Orthornavirae	Kitrinoviricota
GCA_000860505.1	Hepatovirus A	viral	7478	37.5	na	na	na	0	12092	Orthornavirae	Pisuviricota
GCA_000860525.1	Pepper mottle virus	viral	9640	41.0	na	na	na	0	12209	Orthornavirae	Pisuviricota
GCA_000860585.1	Potato virus M	viral	8533	48.5	na	na	na	0	12167	Orthornavirae	Kitrinoviricota
GCA_000860605.1	Beet yellows virus	viral	15480	46.0	1	1	0	9225	12161	Orthornavirae	Kitrinoviricota
GCA_000860625.1	Rice tungro spherical virus	viral	12226	45.5	na	na	na	0	35287	Orthornavirae	Pisuviricota
GCA_000860645.1	Brome streak mosaic virus	viral	9672	46.5	na	na	na	0	42631	Orthornavirae	Pisuviricota
GCA_000860685.1	Ryegrass mosaic virus	viral	9535	46.0	na	na	na	0	40666	Orthornavirae	Pisuviricota
GCA_000860725.1	Peanut mottle virus	viral	9709	42.0	na	na	na	0	33763	Orthornavirae	Pisuviricota
GCA_000860705.1	Tobacco vein mottling virus	viral	9475	41.5	na	na	na	0	12228	Orthornavirae	Pisuviricota
GCA_000860745.1	Southern bean mosaic virus	viral	4132	49.5	na	na	na	0	12139	Orthornavirae	Pisuviricota
GCA_000860805.1	Langat virus	viral	10943	54.0	na	na	na	0	11085	Orthornavirae	Kitrinoviricota
GCA_000860825.3	Ryegrass mottle virus	viral	4287	53.5	1	1	0	708	119910	Orthornavirae	Pisuviricota
GCA_000860965.1	Papaya leaf distortion mosaic virus	viral	10155	39.5	0	0	0	0	46917	Orthornavirae	Pisuviricota
GCA_000860925.1	Cycas necrotic stunt virus	viral	12138	44.5	2	2	0	10734	173976	Orthornavirae	Pisuviricota
GCA_000861045.1	Burkholderia phage phiE52237	viral	37639	64.5	47	47	0	32875	2681592	Heunggongvirae	Uroviricota
GCA_000861105.1	human hepatitis E virus genotype 1a	viral	7176	57.5	na	na	na	0	3070749	Orthornavirae	Kitrinoviricota
GCA_000861145.1	Bombyx mori densovirus 5	viral	5078	39.0	4	4	0	4284	125788	Shotokuvirae	Cossaviricota
GCA_000861165.1	Human poliovirus 1 Mahoney	viral	7440	46.0	na	na	na	0	12081	Orthornavirae	Pisuviricota
GCA_000861185.1	Theiler's murine encephalomyeltits virus GDVII	viral	8101	49.0	na	na	na	0	12127	Orthornavirae	Pisuviricota
GCA_000861225.1	Cowpea severe mosaic virus	viral	9689	41.5	na	na	na	0	12261	Orthornavirae	Pisuviricota
GCA_000861245.1	Bovine viral diarrhea virus 1-NADL	viral	12573	45.5	na	na	na	0	11100	Orthornavirae	Kitrinoviricota
GCA_000861265.1	rhinovirus B14	viral	7212	40.5	na	na	na	0	12131	Orthornavirae	Pisuviricota
GCA_000861285.1	Rabbit hemorrhagic disease virus-FRG	viral	7437	50.0	na	na	na	0	314536	Orthornavirae	Pisuviricota
GCA_000861305.1	Malvastrum yellow vein betasatellite	viral	1348	42.0	1	1	0	357	221036	Unclassified Viruses
GCA_000861345.1	Tobacco etch virus	viral	9494	43.0	na	na	na	0	12227	Orthornavirae	Pisuviricota
GCA_000861365.1	Blueberry scorch virus	viral	8512	47.5	na	na	na	0	31722	Orthornavirae	Kitrinoviricota
GCA_000861385.1	Bean common mosaic necrosis virus	viral	9612	42.0	na	na	na	0	43240	Orthornavirae	Pisuviricota
GCA_000861425.1	Oat blue dwarf virus	viral	6509	62.5	na	na	na	0	56879	Orthornavirae	Kitrinoviricota
GCA_000861445.1	Maize chlorotic dwarf virus	viral	11832	42.0	na	na	na	0	51354	Orthornavirae	Pisuviricota
GCA_000861465.1	Johnsongrass mosaic virus	viral	9779	42.0	na	na	na	0	31742	Orthornavirae	Pisuviricota
GCA_000861565.1	A-2 plaque virus	viral	7374	42.5	na	na	na	0	120087	Orthornavirae	Pisuviricota
GCA_000861585.1	Potato virus A	viral	9585	42.5	na	na	na	0	12215	Orthornavirae	Pisuviricota
GCA_000861645.1	Zucchini yellow mosaic virus	viral	9591	43.0	na	na	na	0	12232	Orthornavirae	Pisuviricota
GCA_000861725.1	Peru tomato mosaic virus	viral	9899	41.0	na	na	na	0	187978	Orthornavirae	Pisuviricota
GCA_000861765.1	Tupaia virus	viral	11440	43.5	6	6	0	11299	318558	Orthornavirae	Negarnaviricota
GCA_000861805.1	Junonia coenia densovirus	viral	5908	37.0	0	0	0	4632	12524	Shotokuvirae	Cossaviricota
GCA_000861845.1	hepatitis C virus genotype 1a	viral	9646	58.0	na	na	na	0	2847144	Orthornavirae	Kitrinoviricota
GCA_000861865.1	Human astrovirus 1	viral	6813	44.5	na	na	na	0	12456	Orthornavirae	Pisuviricota
GCA_000861945.1	Human papillomavirus type 6b	viral	7902	40.5	9	9	0	7087	10600	Shotokuvirae	Cossaviricota
GCA_000861965.1	Heron hepatitis B virus	viral	3027	45.0	na	na	na	0	28300	Pararnavirae	Artverviricota
GCA_000861985.1	Deerpox virus W-848-83	viral	166259	26.0	169	163	0	156017	305674	Bamfordvirae	Nucleocytoviricota
GCA_000862005.1	GB virus C	viral	9392	59.0	na	na	na	0	54290	Orthornavirae	Kitrinoviricota
GCA_000862025.1	Grapevine chrome mosaic virus	viral	11653	45.0	na	na	na	0	12273	Orthornavirae	Pisuviricota
GCA_000862105.1	Venezuelan equine encephalitis virus	viral	11444	50.0	2	2	0	11439	11036	Orthornavirae	Kitrinoviricota
GCA_000862145.1	Japanese encephalitis virus	viral	10976	51.0	na	na	na	0	11072	Orthornavirae	Kitrinoviricota
GCA_000862205.1	UR2 sarcoma virus	viral	3166	47.5	na	na	na	0	354090	Pararnavirae	Artverviricota
GCA_000862225.1	Cell fusing agent virus	viral	10682	51.0	na	na	na	0	31658	Orthornavirae	Kitrinoviricota
GCA_000862245.1	rhinovirus A89	viral	7152	39.0	na	na	na	0	12132	Orthornavirae	Pisuviricota
GCA_000862265.1	Citrus tristeza virus	viral	19296	45.0	na	na	na	0	12162	Orthornavirae	Kitrinoviricota
GCA_000862325.1	Little cherry virus 1	viral	16934	35.0	na	na	na	0	217686	Orthornavirae	Kitrinoviricota
GCA_000862405.1	GB virus-B	viral	9399	50.5	na	na	na	0	2847087	Orthornavirae	Kitrinoviricota
GCA_000862465.1	Soybean mosaic virus N	viral	9588	41.5	na	na	na	0	12223	Orthornavirae	Pisuviricota
GCA_000862505.1	Bovine coronavirus	viral	31028	37.0	6	6	0	8499	11128	Orthornavirae	Pisuviricota
GCA_000862525.1	Oat mosaic virus	viral	9834	46.5	na	na	na	0	157837	Orthornavirae	Pisuviricota
GCA_000862545.1	Sleeping disease virus	viral	11900	56.0	9	0	0	11745	78540	Orthornavirae	Kitrinoviricota
GCA_000862625.1	Banana streak GF virus	viral	7263	42.0	3	3	0	6358	328670	Pararnavirae	Artverviricota
GCA_000862645.1	Aeromonas phage 31	viral	172963	43.5	262	247	15	160494	321023	Heunggongvirae	Uroviricota
GCA_000862685.1	Human papillomavirus type 90	viral	8033	46.5	7	7	0	6646	333769	Shotokuvirae	Cossaviricota
GCA_000862725.1	Newcastle disease virus B1	viral	15186	46.0	6	6	0	14888	139270	Orthornavirae	Negarnaviricota
GCA_000862745.1	Porcine reproductive and respiratory syndrome virus 1	viral	15428	52.5	na	na	na	0	1965066	Orthornavirae	Pisuviricota
GCA_000862785.1	Tomato leaf curl China betasatellite	viral	1339	35.5	1	1	0	357	278069	Unclassified Viruses
GCA_000862805.1	Human papillomavirus type 61	viral	7989	46.0	7	7	0	6622	37116	Shotokuvirae	Cossaviricota
GCA_000862825.1	Human papillomavirus type 49	viral	7560	41.0	6	6	0	7045	10616	Shotokuvirae	Cossaviricota
GCA_000862885.1	Procyon lotor papillomavirus 1	viral	8170	45.5	7	7	0	6599	312349	Shotokuvirae	Cossaviricota
GCA_000862925.1	Bean pod mottle virus	viral	9657	38.0	1	1	0	3057	12260	Orthornavirae	Pisuviricota
GCA_000862945.1	Parsnip yellow fleck virus	viral	9871	43.0	na	na	na	0	12777	Orthornavirae	Pisuviricota
GCA_000863025.1	Rubella virus	viral	9762	69.5	na	na	na	0	11041	Orthornavirae	Kitrinoviricota
GCA_000863045.1	Orthohantavirus dobravaense	viral	11840	39.0	3	3	0	11154	3052477	Orthornavirae	Negarnaviricota
GCA_000863105.1	Southern cowpea mosaic virus	viral	4194	51.5	na	na	na	0	196398	Orthornavirae	Pisuviricota
GCA_000863125.1	Tick-borne encephalitis virus	viral	11141	53.5	na	na	na	0	11084	Orthornavirae	Kitrinoviricota
GCA_000863145.1	Bean yellow mosaic virus	viral	9532	41.0	na	na	na	0	12197	Orthornavirae	Pisuviricota
GCA_000863185.1	Sweet potato feathery mottle virus	viral	10820	42.0	10	0	0	10479	12844	Orthornavirae	Pisuviricota
GCA_000863245.1	tremovirus A1	viral	7055	44.5	na	na	na	0	2871093	Orthornavirae	Pisuviricota
GCA_000863285.1	Apoi virus	viral	10116	48.0	na	na	na	0	64280	Orthornavirae	Kitrinoviricota
GCA_000863325.1	Foot-and-mouth disease virus O	viral	8134	55.0	na	na	na	0	12118	Orthornavirae	Pisuviricota
GCA_000863345.1	Aconitum latent virus	viral	8657	47.0	6	6	0	8372	101764	Orthornavirae	Kitrinoviricota
GCA_000863365.1	Alkhumra hemorrhagic fever virus	viral	10685	54.0	na	na	na	0	172148	Orthornavirae	Kitrinoviricota
GCA_000863405.1	Porcine enterovirus 9	viral	7388	45.5	na	na	na	0	64141	Orthornavirae	Pisuviricota
GCA_000863545.1	Heterosigma akashiwo RNA virus SOG263	viral	8587	46.5	na	na	na	0	239720	Orthornavirae	Pisuviricota
GCA_000863445.1	Wild potato mosaic virus	viral	9878	42.0	na	na	na	0	187977	Orthornavirae	Pisuviricota
GCA_000863585.1	Human T-cell leukemia virus type I	viral	8507	53.0	6	4	0	7559	11908	Pararnavirae	Artverviricota
GCA_000863625.1	Henipavirus nipahense	viral	18246	38.0	5	5	0	18143	3052225	Orthornavirae	Negarnaviricota
GCA_000863645.1	Pennisetum mosaic virus	viral	9611	39.5	na	na	na	0	221262	Orthornavirae	Pisuviricota
GCA_000863665.1	Bos taurus papillomavirus 3	viral	7276	43.0	8	8	0	6643	2758957	Shotokuvirae	Cossaviricota
GCA_000863685.1	Human papillomavirus 9	viral	7434	40.5	6	6	0	6988	10621	Shotokuvirae	Cossaviricota
GCA_000863705.1	Deltapapillomavirus 3	viral	7761	45.5	na	na	na	0	56144	Shotokuvirae	Cossaviricota
GCA_000863745.1	Chrysodeixis chalcites nucleopolyhedrovirus	viral	149622	39.0	151	151	0	134247	320432	Unclassified Viruses
GCA_000863765.1	Fiji disease virus	viral	29339	31.5	na	na	na	0	77698	Orthornavirae	Duplornaviricota
GCA_000863785.1	Peanut stunt virus	viral	8492	46.5	na	na	na	0	12313	Orthornavirae	Kitrinoviricota
GCA_000863825.1	Tomato yellow leaf curl China alphasatellite	viral	1363	40.5	1	1	0	948	240557	Unclassified Viruses
GCA_000863845.1	Human papillomavirus type 41	viral	7614	46.5	11	11	0	6915	10589	Shotokuvirae	Cossaviricota
GCA_000863865.1	Murine polyomavirus strain BG	viral	5307	47.0	na	na	na	0	179241	Shotokuvirae	Cossaviricota
GCA_000863945.2	Human papillomavirus type 16	viral	7904	36.5	8	8	0	6919	333760	Shotokuvirae	Cossaviricota
GCA_000863965.1	Human papillomavirus type 34	viral	7723	38.0	6	6	0	6572	333764	Shotokuvirae	Cossaviricota
GCA_000863985.1	Deltapapillomavirus 4	viral	7945	45.0	8	8	0	6496	337052	Shotokuvirae	Cossaviricota
GCA_000864025.1	Haloarcula hispanica virus SH1	viral	30889	68.0	na	na	na	0	326574	Helvetiavirae	Dividoviricota
GCA_000864045.1	Duck circovirus	viral	1991	50.5	3	3	0	1653	324685	Shotokuvirae	Cressdnaviricota
GCA_000864085.1	Tomato chlorosis virus	viral	16842	40.0	11	11	0	15309	67754	Orthornavirae	Kitrinoviricota
GCA_000864105.1	Influenza A virus (A/goose/Guangdong/1/1996(H5N1))	viral	13590	44.0	8	8	0	13139	93838	Orthornavirae	Negarnaviricota
GCA_000864165.1	Bacillus phage Gamma	viral	37253	35.0	53	53	0	33667	347962	Heunggongvirae	Uroviricota
GCA_000864265.1	Rosellinia necatrix partitivirus 1-W8	viral	4578	48.0	2	2	0	4191	235994	Orthornavirae	Pisuviricota
GCA_000864305.1	Bos taurus papillomavirus 7	viral	7412	45.5	7	7	0	6743	1001533	Shotokuvirae	Cossaviricota
GCA_000864325.1	Sida leaf curl alphasatellite	viral	1384	43.0	1	1	0	948	2169843	Unclassified Viruses
GCA_000864365.1	Yunnan orbivirus	viral	19816	40.5	na	na	na	0	306276	Orthornavirae	Duplornaviricota
GCA_000864425.1	Tomato leaf curl Joydebpur virus	viral	2761	44.0	6	6	0	2465	309390	Shotokuvirae	Cressdnaviricota
GCA_000864505.1	Pseudomonas phage 73	viral	42999	53.5	0	0	0	0	347325	Heunggongvirae	Uroviricota
GCA_000864465.1	Vernonia yellow vein virus	viral	2745	42.0	7	7	0	2468	367061	Shotokuvirae	Cressdnaviricota
GCA_000864565.1	PreXMRV-1	viral	8197	53.0	2	2	0	2910	1038068	Pararnavirae	Artverviricota
GCA_000864585.1	His2 virus	viral	16067	40.0	na	na	na	0	128710	Trapavirae	Saleviricota
GCA_000864605.1	Gammapolyomavirus pypyrrhula	viral	5278	51.0	na	na	na	0	1891751	Shotokuvirae	Cossaviricota
GCA_000864625.1	Clostridium phage phi CD119	viral	53325	28.5	12	12	0	8241	2883936	Heunggongvirae	Uroviricota
GCA_000864705.1	Sweet potato leaf curl virus	viral	2828	45.0	6	6	0	2535	100755	Shotokuvirae	Cressdnaviricota
GCA_000864725.1	Human papillomavirus type 54	viral	7759	41.5	7	7	0	6562	1671798	Shotokuvirae	Cossaviricota
GCA_000864785.1	Tobacco curly shoot alphasatellite	viral	1367	41.0	1	1	0	948	926844	Unclassified Viruses
GCA_000864885.1	SARS coronavirus Tor2	viral	29751	40.5	na	na	na	0	227984	Orthornavirae	Pisuviricota
GCA_000864905.1	Human papillomavirus type 10	viral	7919	45.5	6	6	0	6706	333759	Shotokuvirae	Cossaviricota
GCA_000864945.1	Human papillomavirus type 2a	viral	7860	48.0	0	0	0	0	10584	Shotokuvirae	Cossaviricota
GCA_000864965.1	Artichoke mottled crinkle virus	viral	4789	48.0	na	na	na	0	12142	Orthornavirae	Kitrinoviricota
GCA_000864985.2	Penicillium stoloniferum virus F	viral	3177	42.0	na	na	na	0	296210	Orthornavirae	Pisuviricota
GCA_000865045.1	Cotton leaf curl Bangalore virus	viral	2751	44.0	6	6	0	2466	307110	Shotokuvirae	Cressdnaviricota
GCA_000865065.1	dengue virus type 4	viral	10649	47.0	na	na	na	0	11070	Orthornavirae	Kitrinoviricota
GCA_000865105.1	Sclerotinia sclerotiorum debilitation-associated RNA virus	viral	5470	40.5	na	na	na	0	213034	Orthornavirae	Kitrinoviricota
GCA_000865185.1	Aurantiochytrium single-stranded RNA virus 01	viral	9035	49.5	na	na	na	0	674971	Orthornavirae	Pisuviricota
GCA_000865225.1	Clostridium phage c-st	viral	185683	26.0	198	198	0	154363	12336	Heunggongvirae	Uroviricota
GCA_000865245.1	Escherichia phage Rtp	viral	46219	44.0	75	75	0	41465	2994041	Heunggongvirae	Uroviricota
GCA_000865285.1	Sida leaf curl virus-associated DNA beta	viral	1365	42.0	1	1	0	357	337824	Unclassified Viruses
GCA_000865325.1	Avian metapneumovirus	viral	14071	41.0	na	na	na	0	38525	Orthornavirae	Negarnaviricota
GCA_000865345.1	Papiine alphaherpesvirus 2	viral	156487	76.0	73	73	0	120298	340907	Heunggongvirae	Peploviricota
GCA_000865365.1	Xanthomonas phage OP2	viral	46643	60.5	na	na	na	0	331627	Heunggongvirae	Uroviricota
GCA_000865385.1	Maize necrotic streak virus	viral	4094	51.0	na	na	na	0	137556	Orthornavirae	Kitrinoviricota
GCA_000865445.1	TYLCCNV-[Y322] satellite DNA beta	viral	1331	35.5	1	1	0	357	366686	Unclassified Viruses
GCA_000865465.1	Pseudomonas phage F10	viral	39199	62.0	0	0	0	0	347324	Heunggongvirae	Uroviricota
[truncated: 106,338 more rows]
