# Supplementary material for: Quadrupia provides a comprehensive catalog of G-quadruplexes across genomes from the tree of life
Source: Genome Res. 2025 Nov;35(11):2578–600. doi: 10.1101/gr.279790.124 (PMC12581993; doi:10.1101/gr.279790.124)
Supplement: Supplement 2 [file Supplemental_code.zip › Quadrupia/scripts/schedule.sh]

#!/bin/bash

total_buckets=${1:-2}
awk -F '\t' '{ print $2 }' design.csv | tail -n+2 > gff_listing.txt
python scheduling.py gff_listing.txt --total_buckets ${total_buckets}
