# Supplementary material for: Quadrupia provides a comprehensive catalog of G-quadruplexes across genomes from the tree of life
Source: Genome Res. 2025 Nov;35(11):2578–600. doi: 10.1101/gr.279790.124 (PMC12581993; doi:10.1101/gr.279790.124)
Supplement: Supplement 2 [file Supplemental_code.zip › Quadrupia/scripts/scheduling.py]

import json
import os
import random
import numpy as np
from abc import abstractmethod
import uuid

class Scheduler:
    
    # INTERFACE
    @abstractmethod
    def schedule(self, files: list[os.PathLike[str]], total_buckets: int, use_gff: int = 0) -> list[list[str]]:
        pass
    
    def saveas(self, scheduled_files: dict[str, list[str]], dest: os.PathLike[str]) -> None:
        with open(dest, mode="w", encoding="UTF-8") as f:
            json.dump(scheduled_files, f, indent=4)

    def schedule_from_dir(self, indir: str, total_buckets: int, suffix: str) -> dict[str, list[str]]:
        indir = Path(indir).resolve()
        files = [str(file) for file in indir.glob(f"*{suffix}")]
        return self.schedule(files, total_buckets, use_gff=0)

    def schedule_from_file(self, inputfile: str, total_buckets: int) -> dict[str, list[str]]:
        files = []
        with open(inputfile, mode="r", encoding="utf-8") as f:
            for line in f:
                line = line.strip()
                files.append(line)
        return self.schedule(files, total_buckets, use_gff=0)

class RandomScheduler(Scheduler):

    def schedule(self, files: list[str], total_buckets: int, use_gff: int = 0) -> dict[str, list[str]]:
        files = [str(file) for file in files]
        jobs = np.array_split(files, total_buckets)
        jobs = {job_id: job.tolist() for job_id, job in enumerate(jobs)}
        return jobs

class MiniBucketScheduler(Scheduler):

    def schedule(self, files: list[str | os.PathLike[str]], total_buckets: int, use_gff: int = 0) -> dict[str, list[str]]:
        if use_gff:
            files = [str(file).replace("fna", "gff") for file in files]
        scheduled_files = [[] for _ in range(total_buckets)]
        bucket_burden = [0 for _ in range(total_buckets)]
        print(f"Initializing scheduling for {len(files)} total files.")
        print(f"Assigning files to ⟶  {total_buckets} buckets.")
        for file in files:
            file_size = os.path.getsize(file)
            minimum_bucket_burden = min(bucket_burden)
            minimum_bucket_ids = [i for i in range(total_buckets) if bucket_burden[i] == minimum_bucket_burden]
            random_mini_bucket_pos = random.choice(minimum_bucket_ids)
            mini_bucket = scheduled_files[random_mini_bucket_pos]
            mini_bucket.append(file)
            bucket_burden[random_mini_bucket_pos] += file_size

        print("Scheduling has been completed succesfully.")
        for i in range(total_buckets):
            files = scheduled_files[i]
            print(f"Bucket {i+1}: {len(files)} files; {bucket_burden[i] / 1000: .2f} predicted Kbytes.")
        return {bucket_id: job for bucket_id, job in enumerate(scheduled_files)}

class MeanBucketScheduler(Scheduler):
    def schedule(self, files: list[os.PathLike[str]], total_buckets: int) -> dict[str, list[str]]:
        raise NotImplementedError()

if __name__ == "__main__":

    from pathlib import Path
    import argparse
    parser = argparse.ArgumentParser(description="""""")
    parser.add_argument("accessions_path", type=str, default='filtered_assemblies.txt')
    parser.add_argument("--total_buckets", type=int, default=2)
    parser.add_argument("--use_gff", type=int, default=0)
    
    args = parser.parse_args()
    accessions_path = Path(args.accessions_path).resolve()
    total_buckets = args.total_buckets
    use_gff = args.use_gff
    accessions = []
    with open(accessions_path, mode="r") as f:
        for line in f:
            line = line.strip()
            if line.count("\t") > 1:
                has_gff = int(line.split("\t")[2])
                line = line.split("\t")[0]
            else:
                has_gff = 1
            if has_gff:
                accessions.append(line)
    scheduler = MiniBucketScheduler()
    scheduled_files = scheduler.schedule(accessions, total_buckets=total_buckets, use_gff=use_gff)

    unique_filename = str(uuid.uuid4()).replace("-", "").replace("_", "")
    destination = f"new_schedule_{total_buckets}_{unique_filename}.json"
    scheduler.saveas(scheduled_files, destination)
    print(f"New schedule has been saved at {destination}.")
