# Supplementary material for: Quadrupia provides a comprehensive catalog of G-quadruplexes across genomes from the tree of life
Source: Genome Res. 2025 Nov;35(11):2578–600. doi: 10.1101/gr.279790.124 (PMC12581993; doi:10.1101/gr.279790.124)
Supplement: Supplement 2 [file Supplemental_code.zip › Quadrupia/scripts/taxonomic_colors.json]

{
	"domain": [{
                "Viruses": "#B2EBEB",
                "Eukaryota": "#FFB2B2",
                "Archaea": "#B2B2FF",
                "Bacteria": "#B2D8B2"
                },
              {
              "Viruses": "#66C2A5",
              "Bacteria": "#FC8D62",
              "Eukaryota": "#8DA0CB",
              "Archaea": "#E78AC3"
            }],
            "template": {
                         "Viruses": "#B1C266",
                         "Bacteria": "#A6391B",
                         "Eukaryota": "#2D4080",
                         "Archaea": "#D13B6D"
                          },
           "non-template": {"Viruses": "#66C28B",
                            "Bacteria": "#FC8D62",
                            "Eukaryota": "#6CA5C4",
                            "Archaea": "#9A3BD1"
	   },
    "kingdom": {
                       "Viruses": "#87C4C4",
                       "Bacteria": "#0FBF2D",
                       "Archaea": "#7B7BED",
                       "Fungi": "#4D325E",
                       "Plantae": "#B50996",
                       "Animalia": "#9BBA2D",
                       "Protista": "#C78F5B"
                     }
}
