# Supplementary material for: Quadrupia provides a comprehensive catalog of G-quadruplexes across genomes from the tree of life
Source: Genome Res. 2025 Nov;35(11):2578–600. doi: 10.1101/gr.279790.124 (PMC12581993; doi:10.1101/gr.279790.124)
Supplement: Supplement 2 [file Supplemental_code.zip › Quadrupia/slurm/batch/4_get_gff_feature_lengths.sh]

#!/bin/bash
#SBATCH --ntasks-per-node=80
#SBATCH -o /storage/group/izg5139/default/akshatha/gquad/slurm/logs/gff_feature_out.log
#SBATCH -e /storage/group/izg5139/default/akshatha/gquad/slurm/logs/gff_feature_err.log

source /storage/home/abn5461/miniconda3/bin/activate /storage/home/abn5461/miniconda3/envs/gquad
python /storage/group/izg5139/default/akshatha/gquad/scripts/4_get_gff_feature_lengths.py
