# Supplementary material for: Quadrupia provides a comprehensive catalog of G-quadruplexes across genomes from the tree of life
Source: Genome Res. 2025 Nov;35(11):2578–600. doi: 10.1101/gr.279790.124 (PMC12581993; doi:10.1101/gr.279790.124)
Supplement: Supplement 2 [file Supplemental_code.zip › Quadrupia/slurm/files/csv_to_bed_args.txt]

/storage/group/izg5139/default/akshatha/gquad/raw_data/g4hunter GCF_002756615.1_ASM275661v1_genomic.csv /storage/group/izg5139/default/akshatha/gquad/data/g4hunter_bed
/storage/group/izg5139/default/akshatha/gquad/raw_data/g4hunter GCA_905217755.2_AI2589v1_cp_genomic.csv /storage/group/izg5139/default/akshatha/gquad/data/g4hunter_bed
/storage/group/izg5139/default/akshatha/gquad/raw_data/g4hunter GCF_900234795.1_TK0001_PRJEB23178_v1_genomic.csv /storage/group/izg5139/default/akshatha/gquad/data/g4hunter_bed
/storage/group/izg5139/default/akshatha/gquad/raw_data/g4hunter GCF_005944305.1_ASM594430v1_genomic.csv /storage/group/izg5139/default/akshatha/gquad/data/g4hunter_bed
/storage/group/izg5139/default/akshatha/gquad/raw_data/g4hunter GCF_000868645.1_ViralProj18273_genomic.csv /storage/group/izg5139/default/akshatha/gquad/data/g4hunter_bed
/storage/group/izg5139/default/akshatha/gquad/raw_data/g4hunter GCA_016673835.1_ASM1667383v1_genomic.csv /storage/group/izg5139/default/akshatha/gquad/data/g4hunter_bed
/storage/group/izg5139/default/akshatha/gquad/raw_data/g4hunter GCA_031083195.1_ASM3108319v1_genomic.csv /storage/group/izg5139/default/akshatha/gquad/data/g4hunter_bed
/storage/group/izg5139/default/akshatha/gquad/raw_data/g4hunter GCA_003177655.1_ASM317765v1_genomic.csv /storage/group/izg5139/default/akshatha/gquad/data/g4hunter_bed
/storage/group/izg5139/default/akshatha/gquad/raw_data/g4hunter GCA_003616495.1_ASM361649v1_genomic.csv /storage/group/izg5139/default/akshatha/gquad/data/g4hunter_bed
/storage/group/izg5139/default/akshatha/gquad/raw_data/g4hunter GCA_004025765.1_ASM402576v1_genomic.csv /storage/group/izg5139/default/akshatha/gquad/data/g4hunter_bed
/storage/group/izg5139/default/akshatha/gquad/raw_data/g4hunter GCA_029969525.1_ASM2996952v1_genomic.csv /storage/group/izg5139/default/akshatha/gquad/data/g4hunter_bed
/storage/group/izg5139/default/akshatha/gquad/raw_data/g4hunter GCF_001923795.1_ViralProj358952_genomic.csv /storage/group/izg5139/default/akshatha/gquad/data/g4hunter_bed
/storage/group/izg5139/default/akshatha/gquad/raw_data/g4hunter GCF_001019695.1_ASM101969v1_genomic.csv /storage/group/izg5139/default/akshatha/gquad/data/g4hunter_bed
/storage/group/izg5139/default/akshatha/gquad/raw_data/g4hunter GCA_004130925.1_ASM413092v1_genomic.csv /storage/group/izg5139/default/akshatha/gquad/data/g4hunter_bed
/storage/group/izg5139/default/akshatha/gquad/raw_data/g4hunter GCA_004203575.1_ASM420357v1_genomic.csv /storage/group/izg5139/default/akshatha/gquad/data/g4hunter_bed
/storage/group/izg5139/default/akshatha/gquad/raw_data/g4hunter GCF_020740535.1_ASM2074053v1_genomic.csv /storage/group/izg5139/default/akshatha/gquad/data/g4hunter_bed
/storage/group/izg5139/default/akshatha/gquad/raw_data/g4hunter GCA_006083675.1_ASM608367v1_genomic.csv /storage/group/izg5139/default/akshatha/gquad/data/g4hunter_bed
/storage/group/izg5139/default/akshatha/gquad/raw_data/g4hunter GCF_000418305.1_ASM41830v1_genomic.csv /storage/group/izg5139/default/akshatha/gquad/data/g4hunter_bed
/storage/group/izg5139/default/akshatha/gquad/raw_data/g4hunter GCA_003617935.1_ASM361793v1_genomic.csv /storage/group/izg5139/default/akshatha/gquad/data/g4hunter_bed
/storage/group/izg5139/default/akshatha/gquad/raw_data/g4hunter GCA_030253985.1_ASM3025398v1_genomic.csv /storage/group/izg5139/default/akshatha/gquad/data/g4hunter_bed
/storage/group/izg5139/default/akshatha/gquad/raw_data/g4hunter GCA_031528785.1_ASM3152878v1_genomic.csv /storage/group/izg5139/default/akshatha/gquad/data/g4hunter_bed
/storage/group/izg5139/default/akshatha/gquad/raw_data/g4hunter GCF_004119655.1_ASM411965v1_genomic.csv /storage/group/izg5139/default/akshatha/gquad/data/g4hunter_bed
/storage/group/izg5139/default/akshatha/gquad/raw_data/g4hunter GCF_000915295.1_ViralProj233691_genomic.csv /storage/group/izg5139/default/akshatha/gquad/data/g4hunter_bed
/storage/group/izg5139/default/akshatha/gquad/raw_data/g4hunter GCA_029215565.1_ASM2921556v1_genomic.csv /storage/group/izg5139/default/akshatha/gquad/data/g4hunter_bed
/storage/group/izg5139/default/akshatha/gquad/raw_data/g4hunter GCA_004042635.1_ASM404263v1_genomic.csv /storage/group/izg5139/default/akshatha/gquad/data/g4hunter_bed
/storage/group/izg5139/default/akshatha/gquad/raw_data/g4hunter GCA_003380125.2_ASM338012v2_genomic.csv /storage/group/izg5139/default/akshatha/gquad/data/g4hunter_bed
/storage/group/izg5139/default/akshatha/gquad/raw_data/g4hunter GCA_004095475.1_ASM409547v1_genomic.csv /storage/group/izg5139/default/akshatha/gquad/data/g4hunter_bed
/storage/group/izg5139/default/akshatha/gquad/raw_data/g4hunter GCA_009738225.1_ASM973822v1_genomic.csv /storage/group/izg5139/default/akshatha/gquad/data/g4hunter_bed
/storage/group/izg5139/default/akshatha/gquad/raw_data/g4hunter GCA_029972565.1_ASM2997256v1_genomic.csv /storage/group/izg5139/default/akshatha/gquad/data/g4hunter_bed
/storage/group/izg5139/default/akshatha/gquad/raw_data/g4hunter GCA_024752535.1_ASM2475253v1_genomic.csv /storage/group/izg5139/default/akshatha/gquad/data/g4hunter_bed
/storage/group/izg5139/default/akshatha/gquad/raw_data/g4hunter GCF_900635805.1_34211_C02_genomic.csv /storage/group/izg5139/default/akshatha/gquad/data/g4hunter_bed
/storage/group/izg5139/default/akshatha/gquad/raw_data/g4hunter GCF_000165525.1_ASM16552v1_genomic.csv /storage/group/izg5139/default/akshatha/gquad/data/g4hunter_bed
/storage/group/izg5139/default/akshatha/gquad/raw_data/g4hunter GCA_927798205.1_Perceval_bis_genomic.csv /storage/group/izg5139/default/akshatha/gquad/data/g4hunter_bed
/storage/group/izg5139/default/akshatha/gquad/raw_data/g4hunter GCA_005566895.1_ASM556689v1_genomic.csv /storage/group/izg5139/default/akshatha/gquad/data/g4hunter_bed
/storage/group/izg5139/default/akshatha/gquad/raw_data/g4hunter GCA_006965205.1_ASM696520v1_genomic.csv /storage/group/izg5139/default/akshatha/gquad/data/g4hunter_bed
/storage/group/izg5139/default/akshatha/gquad/raw_data/g4hunter GCA_003108165.1_ASM310816v1_genomic.csv /storage/group/izg5139/default/akshatha/gquad/data/g4hunter_bed
/storage/group/izg5139/default/akshatha/gquad/raw_data/g4hunter GCF_002156785.1_ASM215678v1_genomic.csv /storage/group/izg5139/default/akshatha/gquad/data/g4hunter_bed
/storage/group/izg5139/default/akshatha/gquad/raw_data/g4hunter GCA_949794475.1_23495_7_346_l_nanopore_genomic.csv /storage/group/izg5139/default/akshatha/gquad/data/g4hunter_bed
/storage/group/izg5139/default/akshatha/gquad/raw_data/g4hunter GCA_001935045.1_ViralProj359885_genomic.csv /storage/group/izg5139/default/akshatha/gquad/data/g4hunter_bed
/storage/group/izg5139/default/akshatha/gquad/raw_data/g4hunter GCF_025985365.1_ASM2598536v1_genomic.csv /storage/group/izg5139/default/akshatha/gquad/data/g4hunter_bed
/storage/group/izg5139/default/akshatha/gquad/raw_data/g4hunter GCF_023617335.1_ASM2361733v1_genomic.csv /storage/group/izg5139/default/akshatha/gquad/data/g4hunter_bed
/storage/group/izg5139/default/akshatha/gquad/raw_data/g4hunter GCA_002613325.1_ASM261332v1_genomic.csv /storage/group/izg5139/default/akshatha/gquad/data/g4hunter_bed
/storage/group/izg5139/default/akshatha/gquad/raw_data/g4hunter GCA_902987925.1_UFOv-RE-26jul17-C1035_genomic.csv /storage/group/izg5139/default/akshatha/gquad/data/g4hunter_bed
/storage/group/izg5139/default/akshatha/gquad/raw_data/g4hunter GCA_001704955.2_ASM170495v2_genomic.csv /storage/group/izg5139/default/akshatha/gquad/data/g4hunter_bed
/storage/group/izg5139/default/akshatha/gquad/raw_data/g4hunter GCA_030623445.1_ASM3062344v1_genomic.csv /storage/group/izg5139/default/akshatha/gquad/data/g4hunter_bed
/storage/group/izg5139/default/akshatha/gquad/raw_data/g4hunter GCA_022675135.1_ASM2267513v1_genomic.csv /storage/group/izg5139/default/akshatha/gquad/data/g4hunter_bed
/storage/group/izg5139/default/akshatha/gquad/raw_data/g4hunter GCA_002628305.1_ASM262830v1_genomic.csv /storage/group/izg5139/default/akshatha/gquad/data/g4hunter_bed
/storage/group/izg5139/default/akshatha/gquad/raw_data/g4hunter GCA_024969205.1_ASM2496920v1_genomic.csv /storage/group/izg5139/default/akshatha/gquad/data/g4hunter_bed
/storage/group/izg5139/default/akshatha/gquad/raw_data/g4hunter GCA_025838385.1_ASM2583838v1_genomic.csv /storage/group/izg5139/default/akshatha/gquad/data/g4hunter_bed
/storage/group/izg5139/default/akshatha/gquad/raw_data/g4hunter GCA_025583265.2_ASM2558326v2_genomic.csv /storage/group/izg5139/default/akshatha/gquad/data/g4hunter_bed
/storage/group/izg5139/default/akshatha/gquad/raw_data/g4hunter GCA_012950515.1_ASM1295051v1_genomic.csv /storage/group/izg5139/default/akshatha/gquad/data/g4hunter_bed
/storage/group/izg5139/default/akshatha/gquad/raw_data/g4hunter GCF_000600145.1_ASM60014v1_genomic.csv /storage/group/izg5139/default/akshatha/gquad/data/g4hunter_bed
/storage/group/izg5139/default/akshatha/gquad/raw_data/g4hunter GCF_927798495.1_Voltaire_bis_genomic.csv /storage/group/izg5139/default/akshatha/gquad/data/g4hunter_bed
/storage/group/izg5139/default/akshatha/gquad/raw_data/g4hunter GCF_029581155.1_ASM2958115v1_genomic.csv /storage/group/izg5139/default/akshatha/gquad/data/g4hunter_bed
/storage/group/izg5139/default/akshatha/gquad/raw_data/g4hunter GCF_000845425.1_ViralProj14405_genomic.csv /storage/group/izg5139/default/akshatha/gquad/data/g4hunter_bed
/storage/group/izg5139/default/akshatha/gquad/raw_data/g4hunter GCA_013745955.1_ASM1374595v1_genomic.csv /storage/group/izg5139/default/akshatha/gquad/data/g4hunter_bed
/storage/group/izg5139/default/akshatha/gquad/raw_data/g4hunter GCF_020535385.1_ASM2053538v1_genomic.csv /storage/group/izg5139/default/akshatha/gquad/data/g4hunter_bed
/storage/group/izg5139/default/akshatha/gquad/raw_data/g4hunter GCF_025263565.1_ASM2526356v1_genomic.csv /storage/group/izg5139/default/akshatha/gquad/data/g4hunter_bed
/storage/group/izg5139/default/akshatha/gquad/raw_data/g4hunter GCF_026970915.1_ASM2697091v1_genomic.csv /storage/group/izg5139/default/akshatha/gquad/data/g4hunter_bed
/storage/group/izg5139/default/akshatha/gquad/raw_data/g4hunter GCF_002302595.1_ASM230259v1_genomic.csv /storage/group/izg5139/default/akshatha/gquad/data/g4hunter_bed
/storage/group/izg5139/default/akshatha/gquad/raw_data/g4hunter GCF_018585595.1_ASM1858559v1_genomic.csv /storage/group/izg5139/default/akshatha/gquad/data/g4hunter_bed
/storage/group/izg5139/default/akshatha/gquad/raw_data/g4hunter GCA_018127395.1_ASM1812739v1_genomic.csv /storage/group/izg5139/default/akshatha/gquad/data/g4hunter_bed
/storage/group/izg5139/default/akshatha/gquad/raw_data/g4hunter GCA_021055425.1_ASM2105542v1_genomic.csv /storage/group/izg5139/default/akshatha/gquad/data/g4hunter_bed
/storage/group/izg5139/default/akshatha/gquad/raw_data/g4hunter GCA_000789315.1_ASM78931v1_genomic.csv /storage/group/izg5139/default/akshatha/gquad/data/g4hunter_bed
/storage/group/izg5139/default/akshatha/gquad/raw_data/g4hunter GCF_003341175.1_ASM334117v1_genomic.csv /storage/group/izg5139/default/akshatha/gquad/data/g4hunter_bed
/storage/group/izg5139/default/akshatha/gquad/raw_data/g4hunter GCA_014070565.1_ASM1407056v1_genomic.csv /storage/group/izg5139/default/akshatha/gquad/data/g4hunter_bed
/storage/group/izg5139/default/akshatha/gquad/raw_data/g4hunter GCF_003966775.1_ASM396677v1_genomic.csv /storage/group/izg5139/default/akshatha/gquad/data/g4hunter_bed
/storage/group/izg5139/default/akshatha/gquad/raw_data/g4hunter GCA_023272755.1_ASM2327275v1_genomic.csv /storage/group/izg5139/default/akshatha/gquad/data/g4hunter_bed
/storage/group/izg5139/default/akshatha/gquad/raw_data/g4hunter GCA_000839145.1_ViralProj14166_genomic.csv /storage/group/izg5139/default/akshatha/gquad/data/g4hunter_bed
/storage/group/izg5139/default/akshatha/gquad/raw_data/g4hunter GCF_023277445.1_ASM2327744v1_genomic.csv /storage/group/izg5139/default/akshatha/gquad/data/g4hunter_bed
/storage/group/izg5139/default/akshatha/gquad/raw_data/g4hunter GCA_002826365.1_ASM282636v1_genomic.csv /storage/group/izg5139/default/akshatha/gquad/data/g4hunter_bed
/storage/group/izg5139/default/akshatha/gquad/raw_data/g4hunter GCA_023701655.1_CAU_F1_paternal_1.0_genomic.csv /storage/group/izg5139/default/akshatha/gquad/data/g4hunter_bed
/storage/group/izg5139/default/akshatha/gquad/raw_data/g4hunter GCA_002620325.1_ASM262032v1_genomic.csv /storage/group/izg5139/default/akshatha/gquad/data/g4hunter_bed
/storage/group/izg5139/default/akshatha/gquad/raw_data/g4hunter GCF_026278325.1_ASM2627832v1_genomic.csv /storage/group/izg5139/default/akshatha/gquad/data/g4hunter_bed
/storage/group/izg5139/default/akshatha/gquad/raw_data/g4hunter GCA_024529955.1_ASM2452995v1_genomic.csv /storage/group/izg5139/default/akshatha/gquad/data/g4hunter_bed
/storage/group/izg5139/default/akshatha/gquad/raw_data/g4hunter GCA_031122415.1_ASM3112241v1_genomic.csv /storage/group/izg5139/default/akshatha/gquad/data/g4hunter_bed
/storage/group/izg5139/default/akshatha/gquad/raw_data/g4hunter GCF_001014285.1_ASM101428v1_genomic.csv /storage/group/izg5139/default/akshatha/gquad/data/g4hunter_bed
/storage/group/izg5139/default/akshatha/gquad/raw_data/g4hunter GCA_011302735.1_ASM1130273v1_genomic.csv /storage/group/izg5139/default/akshatha/gquad/data/g4hunter_bed
/storage/group/izg5139/default/akshatha/gquad/raw_data/g4hunter GCA_031122315.1_ASM3112231v1_genomic.csv /storage/group/izg5139/default/akshatha/gquad/data/g4hunter_bed
/storage/group/izg5139/default/akshatha/gquad/raw_data/g4hunter GCF_016406145.1_ASM1640614v1_genomic.csv /storage/group/izg5139/default/akshatha/gquad/data/g4hunter_bed
/storage/group/izg5139/default/akshatha/gquad/raw_data/g4hunter GCF_025558565.1_ASM2555856v1_genomic.csv /storage/group/izg5139/default/akshatha/gquad/data/g4hunter_bed
/storage/group/izg5139/default/akshatha/gquad/raw_data/g4hunter GCA_004140355.1_ASM414035v1_genomic.csv /storage/group/izg5139/default/akshatha/gquad/data/g4hunter_bed
/storage/group/izg5139/default/akshatha/gquad/raw_data/g4hunter GCA_029965545.1_ASM2996554v1_genomic.csv /storage/group/izg5139/default/akshatha/gquad/data/g4hunter_bed
/storage/group/izg5139/default/akshatha/gquad/raw_data/g4hunter GCF_029234115.1_ASM2923411v1_genomic.csv /storage/group/izg5139/default/akshatha/gquad/data/g4hunter_bed
/storage/group/izg5139/default/akshatha/gquad/raw_data/g4hunter GCA_014824615.1_ASM1482461v1_genomic.csv /storage/group/izg5139/default/akshatha/gquad/data/g4hunter_bed
/storage/group/izg5139/default/akshatha/gquad/raw_data/g4hunter GCA_020978345.1_ASM2097834v1_genomic.csv /storage/group/izg5139/default/akshatha/gquad/data/g4hunter_bed
/storage/group/izg5139/default/akshatha/gquad/raw_data/g4hunter GCF_019222705.1_ASM1922270v1_genomic.csv /storage/group/izg5139/default/akshatha/gquad/data/g4hunter_bed
/storage/group/izg5139/default/akshatha/gquad/raw_data/g4hunter GCF_017565685.3_ASM1756568v3_genomic.csv /storage/group/izg5139/default/akshatha/gquad/data/g4hunter_bed
/storage/group/izg5139/default/akshatha/gquad/raw_data/g4hunter GCA_029237085.1_ASM2923708v1_genomic.csv /storage/group/izg5139/default/akshatha/gquad/data/g4hunter_bed
/storage/group/izg5139/default/akshatha/gquad/raw_data/g4hunter GCA_030585855.1_ASM3058585v1_genomic.csv /storage/group/izg5139/default/akshatha/gquad/data/g4hunter_bed
/storage/group/izg5139/default/akshatha/gquad/raw_data/g4hunter GCA_012937655.1_ASM1293765v1_genomic.csv /storage/group/izg5139/default/akshatha/gquad/data/g4hunter_bed
/storage/group/izg5139/default/akshatha/gquad/raw_data/g4hunter GCA_000866745.1_ViralProj16114_genomic.csv /storage/group/izg5139/default/akshatha/gquad/data/g4hunter_bed
/storage/group/izg5139/default/akshatha/gquad/raw_data/g4hunter GCF_020783235.1_ASM2078323v1_genomic.csv /storage/group/izg5139/default/akshatha/gquad/data/g4hunter_bed
/storage/group/izg5139/default/akshatha/gquad/raw_data/g4hunter GCA_014773615.1_ASM1477361v1_genomic.csv /storage/group/izg5139/default/akshatha/gquad/data/g4hunter_bed
/storage/group/izg5139/default/akshatha/gquad/raw_data/g4hunter GCF_018554055.1_ASM1855405v1_genomic.csv /storage/group/izg5139/default/akshatha/gquad/data/g4hunter_bed
/storage/group/izg5139/default/akshatha/gquad/raw_data/g4hunter GCA_002990035.1_ASM299003v1_genomic.csv /storage/group/izg5139/default/akshatha/gquad/data/g4hunter_bed
/storage/group/izg5139/default/akshatha/gquad/raw_data/g4hunter GCF_000881475.1_ViralProj31221_genomic.csv /storage/group/izg5139/default/akshatha/gquad/data/g4hunter_bed
/storage/group/izg5139/default/akshatha/gquad/raw_data/g4hunter GCA_004636445.1_ASM463644v1_genomic.csv /storage/group/izg5139/default/akshatha/gquad/data/g4hunter_bed
/storage/group/izg5139/default/akshatha/gquad/raw_data/g4hunter GCA_014726515.1_ASM1472651v1_genomic.csv /storage/group/izg5139/default/akshatha/gquad/data/g4hunter_bed
/storage/group/izg5139/default/akshatha/gquad/raw_data/g4hunter GCA_014730925.1_ASM1473092v1_genomic.csv /storage/group/izg5139/default/akshatha/gquad/data/g4hunter_bed
/storage/group/izg5139/default/akshatha/gquad/raw_data/g4hunter GCF_013260645.1_ASM1326064v1_genomic.csv /storage/group/izg5139/default/akshatha/gquad/data/g4hunter_bed
/storage/group/izg5139/default/akshatha/gquad/raw_data/g4hunter GCF_014725915.1_ASM1472591v1_genomic.csv /storage/group/izg5139/default/akshatha/gquad/data/g4hunter_bed
/storage/group/izg5139/default/akshatha/gquad/raw_data/g4hunter GCA_009627435.1_ASM962743v1_genomic.csv /storage/group/izg5139/default/akshatha/gquad/data/g4hunter_bed
/storage/group/izg5139/default/akshatha/gquad/raw_data/g4hunter GCA_008314275.1_ASM831427v1_genomic.csv /storage/group/izg5139/default/akshatha/gquad/data/g4hunter_bed
/storage/group/izg5139/default/akshatha/gquad/raw_data/g4hunter GCA_002744335.1_ASM274433v1_genomic.csv /storage/group/izg5139/default/akshatha/gquad/data/g4hunter_bed
/storage/group/izg5139/default/akshatha/gquad/raw_data/g4hunter GCA_902989265.1_UFOv-RE-9nov16-C154_genomic.csv /storage/group/izg5139/default/akshatha/gquad/data/g4hunter_bed
/storage/group/izg5139/default/akshatha/gquad/raw_data/g4hunter GCA_004068515.1_ASM406851v1_genomic.csv /storage/group/izg5139/default/akshatha/gquad/data/g4hunter_bed
/storage/group/izg5139/default/akshatha/gquad/raw_data/g4hunter GCA_004078495.1_ASM407849v1_genomic.csv /storage/group/izg5139/default/akshatha/gquad/data/g4hunter_bed
/storage/group/izg5139/default/akshatha/gquad/raw_data/g4hunter GCA_006770385.1_ASM677038v1_genomic.csv /storage/group/izg5139/default/akshatha/gquad/data/g4hunter_bed
/storage/group/izg5139/default/akshatha/gquad/raw_data/g4hunter GCA_000881115.1_ViralMultiSegProj34755_genomic.csv /storage/group/izg5139/default/akshatha/gquad/data/g4hunter_bed
/storage/group/izg5139/default/akshatha/gquad/raw_data/g4hunter GCA_020493905.1_ASM2049390v1_genomic.csv /storage/group/izg5139/default/akshatha/gquad/data/g4hunter_bed
/storage/group/izg5139/default/akshatha/gquad/raw_data/g4hunter GCA_021055785.1_ASM2105578v1_genomic.csv /storage/group/izg5139/default/akshatha/gquad/data/g4hunter_bed
/storage/group/izg5139/default/akshatha/gquad/raw_data/g4hunter GCA_004065215.1_ASM406521v1_genomic.csv /storage/group/izg5139/default/akshatha/gquad/data/g4hunter_bed
/storage/group/izg5139/default/akshatha/gquad/raw_data/g4hunter GCA_004008135.1_ASM400813v1_genomic.csv /storage/group/izg5139/default/akshatha/gquad/data/g4hunter_bed
/storage/group/izg5139/default/akshatha/gquad/raw_data/g4hunter GCA_902993645.1_UFOv-RH-23may17-C2065_genomic.csv /storage/group/izg5139/default/akshatha/gquad/data/g4hunter_bed
/storage/group/izg5139/default/akshatha/gquad/raw_data/g4hunter GCF_025258945.1_ASM2525894v1_genomic.csv /storage/group/izg5139/default/akshatha/gquad/data/g4hunter_bed
/storage/group/izg5139/default/akshatha/gquad/raw_data/g4hunter GCA_008812155.1_ASM881215v1_genomic.csv /storage/group/izg5139/default/akshatha/gquad/data/g4hunter_bed
/storage/group/izg5139/default/akshatha/gquad/raw_data/g4hunter GCF_021559875.1_ASM2155987v1_genomic.csv /storage/group/izg5139/default/akshatha/gquad/data/g4hunter_bed
/storage/group/izg5139/default/akshatha/gquad/raw_data/g4hunter GCA_900095885.1_Daq1742_genomic.csv /storage/group/izg5139/default/akshatha/gquad/data/g4hunter_bed
/storage/group/izg5139/default/akshatha/gquad/raw_data/g4hunter GCA_004034795.1_ASM403479v1_genomic.csv /storage/group/izg5139/default/akshatha/gquad/data/g4hunter_bed
/storage/group/izg5139/default/akshatha/gquad/raw_data/g4hunter GCA_022674695.1_ASM2267469v1_genomic.csv /storage/group/izg5139/default/akshatha/gquad/data/g4hunter_bed
/storage/group/izg5139/default/akshatha/gquad/raw_data/g4hunter GCA_030290955.1_ASM3029095v1_genomic.csv /storage/group/izg5139/default/akshatha/gquad/data/g4hunter_bed
/storage/group/izg5139/default/akshatha/gquad/raw_data/g4hunter GCA_900004435.1_A_England_05080637_2010_genomic.csv /storage/group/izg5139/default/akshatha/gquad/data/g4hunter_bed
/storage/group/izg5139/default/akshatha/gquad/raw_data/g4hunter GCF_005484365.1_ASM548436v1_genomic.csv /storage/group/izg5139/default/akshatha/gquad/data/g4hunter_bed
/storage/group/izg5139/default/akshatha/gquad/raw_data/g4hunter GCF_011396735.1_ASM1139673v1_genomic.csv /storage/group/izg5139/default/akshatha/gquad/data/g4hunter_bed
/storage/group/izg5139/default/akshatha/gquad/raw_data/g4hunter GCF_014076535.1_ASM1407653v1_genomic.csv /storage/group/izg5139/default/akshatha/gquad/data/g4hunter_bed
/storage/group/izg5139/default/akshatha/gquad/raw_data/g4hunter GCF_018583475.1_ASM1858347v1_genomic.csv /storage/group/izg5139/default/akshatha/gquad/data/g4hunter_bed
/storage/group/izg5139/default/akshatha/gquad/raw_data/g4hunter GCF_000839465.1_ViralProj14051_genomic.csv /storage/group/izg5139/default/akshatha/gquad/data/g4hunter_bed
/storage/group/izg5139/default/akshatha/gquad/raw_data/g4hunter GCA_012940595.1_ASM1294059v1_genomic.csv /storage/group/izg5139/default/akshatha/gquad/data/g4hunter_bed
/storage/group/izg5139/default/akshatha/gquad/raw_data/g4hunter GCA_018448305.1_ASM1844830v1_genomic.csv /storage/group/izg5139/default/akshatha/gquad/data/g4hunter_bed
/storage/group/izg5139/default/akshatha/gquad/raw_data/g4hunter GCA_004091895.1_ASM409189v1_genomic.csv /storage/group/izg5139/default/akshatha/gquad/data/g4hunter_bed
/storage/group/izg5139/default/akshatha/gquad/raw_data/g4hunter GCF_024628885.1_ASM2462888v1_genomic.csv /storage/group/izg5139/default/akshatha/gquad/data/g4hunter_bed
/storage/group/izg5139/default/akshatha/gquad/raw_data/g4hunter GCF_000283815.1_ASM28381v1_genomic.csv /storage/group/izg5139/default/akshatha/gquad/data/g4hunter_bed
/storage/group/izg5139/default/akshatha/gquad/raw_data/g4hunter GCF_024662175.1_ASM2466217v1_genomic.csv /storage/group/izg5139/default/akshatha/gquad/data/g4hunter_bed
/storage/group/izg5139/default/akshatha/gquad/raw_data/g4hunter GCA_018563325.1_ASM1856332v1_genomic.csv /storage/group/izg5139/default/akshatha/gquad/data/g4hunter_bed
/storage/group/izg5139/default/akshatha/gquad/raw_data/g4hunter GCF_024205425.1_ASM2420542v1_genomic.csv /storage/group/izg5139/default/akshatha/gquad/data/g4hunter_bed
/storage/group/izg5139/default/akshatha/gquad/raw_data/g4hunter GCF_001620285.1_ASM162028v1_genomic.csv /storage/group/izg5139/default/akshatha/gquad/data/g4hunter_bed
/storage/group/izg5139/default/akshatha/gquad/raw_data/g4hunter GCF_012427705.1_ASM1242770v1_genomic.csv /storage/group/izg5139/default/akshatha/gquad/data/g4hunter_bed
/storage/group/izg5139/default/akshatha/gquad/raw_data/g4hunter GCA_004772635.1_ASM477263v1_genomic.csv /storage/group/izg5139/default/akshatha/gquad/data/g4hunter_bed
/storage/group/izg5139/default/akshatha/gquad/raw_data/g4hunter GCA_018987205.1_ASM1898720v1_genomic.csv /storage/group/izg5139/default/akshatha/gquad/data/g4hunter_bed
/storage/group/izg5139/default/akshatha/gquad/raw_data/g4hunter GCA_031159225.1_ASM3115922v1_genomic.csv /storage/group/izg5139/default/akshatha/gquad/data/g4hunter_bed
/storage/group/izg5139/default/akshatha/gquad/raw_data/g4hunter GCA_003364975.1_ASM336497v1_genomic.csv /storage/group/izg5139/default/akshatha/gquad/data/g4hunter_bed
/storage/group/izg5139/default/akshatha/gquad/raw_data/g4hunter GCF_001188935.1_ASM118893v1_genomic.csv /storage/group/izg5139/default/akshatha/gquad/data/g4hunter_bed
/storage/group/izg5139/default/akshatha/gquad/raw_data/g4hunter GCA_019915765.1_ASM1991576v1_genomic.csv /storage/group/izg5139/default/akshatha/gquad/data/g4hunter_bed
/storage/group/izg5139/default/akshatha/gquad/raw_data/g4hunter GCA_019456615.1_ASM1945661v1_genomic.csv /storage/group/izg5139/default/akshatha/gquad/data/g4hunter_bed
/storage/group/izg5139/default/akshatha/gquad/raw_data/g4hunter GCA_013317965.2_ASM1331796v2_genomic.csv /storage/group/izg5139/default/akshatha/gquad/data/g4hunter_bed
/storage/group/izg5139/default/akshatha/gquad/raw_data/g4hunter GCA_018571305.1_ASM1857130v1_genomic.csv /storage/group/izg5139/default/akshatha/gquad/data/g4hunter_bed
/storage/group/izg5139/default/akshatha/gquad/raw_data/g4hunter GCA_031259975.1_3896RS16-BR_node1_genomic.csv /storage/group/izg5139/default/akshatha/gquad/data/g4hunter_bed
/storage/group/izg5139/default/akshatha/gquad/raw_data/g4hunter GCA_003365515.1_ASM336551v1_genomic.csv /storage/group/izg5139/default/akshatha/gquad/data/g4hunter_bed
/storage/group/izg5139/default/akshatha/gquad/raw_data/g4hunter GCF_029692005.1_ASM2969200v1_genomic.csv /storage/group/izg5139/default/akshatha/gquad/data/g4hunter_bed
/storage/group/izg5139/default/akshatha/gquad/raw_data/g4hunter GCF_029204125.1_ASM2920412v1_genomic.csv /storage/group/izg5139/default/akshatha/gquad/data/g4hunter_bed
/storage/group/izg5139/default/akshatha/gquad/raw_data/g4hunter GCF_018074945.1_ASM1807494v1_genomic.csv /storage/group/izg5139/default/akshatha/gquad/data/g4hunter_bed
/storage/group/izg5139/default/akshatha/gquad/raw_data/g4hunter GCF_000439735.1_ASM43973v1_genomic.csv /storage/group/izg5139/default/akshatha/gquad/data/g4hunter_bed
/storage/group/izg5139/default/akshatha/gquad/raw_data/g4hunter GCF_023614525.1_ASM2361452v1_genomic.csv /storage/group/izg5139/default/akshatha/gquad/data/g4hunter_bed
/storage/group/izg5139/default/akshatha/gquad/raw_data/g4hunter GCF_023735295.1_ASM2373529v1_genomic.csv /storage/group/izg5139/default/akshatha/gquad/data/g4hunter_bed
/storage/group/izg5139/default/akshatha/gquad/raw_data/g4hunter GCA_025084075.1_ASM2508407v1_genomic.csv /storage/group/izg5139/default/akshatha/gquad/data/g4hunter_bed
/storage/group/izg5139/default/akshatha/gquad/raw_data/g4hunter GCA_905337795.2_AI3050v1_cp_genomic.csv /storage/group/izg5139/default/akshatha/gquad/data/g4hunter_bed
/storage/group/izg5139/default/akshatha/gquad/raw_data/g4hunter GCA_031578965.1_ASM3157896v1_genomic.csv /storage/group/izg5139/default/akshatha/gquad/data/g4hunter_bed
/storage/group/izg5139/default/akshatha/gquad/raw_data/g4hunter GCA_031159845.1_ASM3115984v1_genomic.csv /storage/group/izg5139/default/akshatha/gquad/data/g4hunter_bed
/storage/group/izg5139/default/akshatha/gquad/raw_data/g4hunter GCA_902984185.1_UFOv-Jr-7aug17-C16_genomic.csv /storage/group/izg5139/default/akshatha/gquad/data/g4hunter_bed
/storage/group/izg5139/default/akshatha/gquad/raw_data/g4hunter GCA_003180475.1_ASM318047v1_genomic.csv /storage/group/izg5139/default/akshatha/gquad/data/g4hunter_bed
/storage/group/izg5139/default/akshatha/gquad/raw_data/g4hunter GCA_030586035.1_ASM3058603v1_genomic.csv /storage/group/izg5139/default/akshatha/gquad/data/g4hunter_bed
/storage/group/izg5139/default/akshatha/gquad/raw_data/g4hunter GCA_945837415.1_Vibrio_phage_217E38-1_genomic.csv /storage/group/izg5139/default/akshatha/gquad/data/g4hunter_bed
/storage/group/izg5139/default/akshatha/gquad/raw_data/g4hunter GCA_024384105.1_ASM2438410v1_genomic.csv /storage/group/izg5139/default/akshatha/gquad/data/g4hunter_bed
/storage/group/izg5139/default/akshatha/gquad/raw_data/g4hunter GCA_024707905.1_ASM2470790v1_genomic.csv /storage/group/izg5139/default/akshatha/gquad/data/g4hunter_bed
/storage/group/izg5139/default/akshatha/gquad/raw_data/g4hunter GCA_012939715.1_ASM1293971v1_genomic.csv /storage/group/izg5139/default/akshatha/gquad/data/g4hunter_bed
/storage/group/izg5139/default/akshatha/gquad/raw_data/g4hunter GCA_000914575.1_ViralProj239909_genomic.csv /storage/group/izg5139/default/akshatha/gquad/data/g4hunter_bed
/storage/group/izg5139/default/akshatha/gquad/raw_data/g4hunter GCA_008385205.1_ASM838520v1_genomic.csv /storage/group/izg5139/default/akshatha/gquad/data/g4hunter_bed
/storage/group/izg5139/default/akshatha/gquad/raw_data/g4hunter GCA_029719825.1_ASM2971982v1_genomic.csv /storage/group/izg5139/default/akshatha/gquad/data/g4hunter_bed
/storage/group/izg5139/default/akshatha/gquad/raw_data/g4hunter GCA_002624245.1_ASM262424v1_genomic.csv /storage/group/izg5139/default/akshatha/gquad/data/g4hunter_bed
/storage/group/izg5139/default/akshatha/gquad/raw_data/g4hunter GCA_002959025.1_ASM295902v1_genomic.csv /storage/group/izg5139/default/akshatha/gquad/data/g4hunter_bed
/storage/group/izg5139/default/akshatha/gquad/raw_data/g4hunter GCF_020525805.1_ASM2052580v1_genomic.csv /storage/group/izg5139/default/akshatha/gquad/data/g4hunter_bed
/storage/group/izg5139/default/akshatha/gquad/raw_data/g4hunter GCA_012939615.1_ASM1293961v1_genomic.csv /storage/group/izg5139/default/akshatha/gquad/data/g4hunter_bed
/storage/group/izg5139/default/akshatha/gquad/raw_data/g4hunter GCA_024506105.1_ASM2450610v1_genomic.csv /storage/group/izg5139/default/akshatha/gquad/data/g4hunter_bed
/storage/group/izg5139/default/akshatha/gquad/raw_data/g4hunter GCA_002829885.1_ASM282988v1_genomic.csv /storage/group/izg5139/default/akshatha/gquad/data/g4hunter_bed
/storage/group/izg5139/default/akshatha/gquad/raw_data/g4hunter GCA_012943315.1_ASM1294331v1_genomic.csv /storage/group/izg5139/default/akshatha/gquad/data/g4hunter_bed
/storage/group/izg5139/default/akshatha/gquad/raw_data/g4hunter GCF_000907075.1_ViralProj195532_genomic.csv /storage/group/izg5139/default/akshatha/gquad/data/g4hunter_bed
/storage/group/izg5139/default/akshatha/gquad/raw_data/g4hunter GCA_000851665.1_ViralMultiSegProj14853_genomic.csv /storage/group/izg5139/default/akshatha/gquad/data/g4hunter_bed
/storage/group/izg5139/default/akshatha/gquad/raw_data/g4hunter GCA_016925095.1_ASM1692509v1_genomic.csv /storage/group/izg5139/default/akshatha/gquad/data/g4hunter_bed
/storage/group/izg5139/default/akshatha/gquad/raw_data/g4hunter GCF_023238445.1_ASM2323844v1_genomic.csv /storage/group/izg5139/default/akshatha/gquad/data/g4hunter_bed
/storage/group/izg5139/default/akshatha/gquad/raw_data/g4hunter GCF_013167555.1_ASM1316755v1_genomic.csv /storage/group/izg5139/default/akshatha/gquad/data/g4hunter_bed
/storage/group/izg5139/default/akshatha/gquad/raw_data/g4hunter GCA_000021805.1_ASM2180v1_genomic.csv /storage/group/izg5139/default/akshatha/gquad/data/g4hunter_bed
/storage/group/izg5139/default/akshatha/gquad/raw_data/g4hunter GCA_003619955.1_ASM361995v1_genomic.csv /storage/group/izg5139/default/akshatha/gquad/data/g4hunter_bed
/storage/group/izg5139/default/akshatha/gquad/raw_data/g4hunter GCA_011604405.1_ASM1160440v1_genomic.csv /storage/group/izg5139/default/akshatha/gquad/data/g4hunter_bed
/storage/group/izg5139/default/akshatha/gquad/raw_data/g4hunter GCA_018572045.1_ASM1857204v1_genomic.csv /storage/group/izg5139/default/akshatha/gquad/data/g4hunter_bed
/storage/group/izg5139/default/akshatha/gquad/raw_data/g4hunter GCA_030285905.1_ASM3028590v1_genomic.csv /storage/group/izg5139/default/akshatha/gquad/data/g4hunter_bed
/storage/group/izg5139/default/akshatha/gquad/raw_data/g4hunter GCA_021431865.1_ASM2143186v1_genomic.csv /storage/group/izg5139/default/akshatha/gquad/data/g4hunter_bed
/storage/group/izg5139/default/akshatha/gquad/raw_data/g4hunter GCF_024396695.1_ASM2439669v1_genomic.csv /storage/group/izg5139/default/akshatha/gquad/data/g4hunter_bed
/storage/group/izg5139/default/akshatha/gquad/raw_data/g4hunter GCA_000879635.1_ViralProj30609_genomic.csv /storage/group/izg5139/default/akshatha/gquad/data/g4hunter_bed
/storage/group/izg5139/default/akshatha/gquad/raw_data/g4hunter GCA_023521015.1_ASM2352101v1_genomic.csv /storage/group/izg5139/default/akshatha/gquad/data/g4hunter_bed
/storage/group/izg5139/default/akshatha/gquad/raw_data/g4hunter GCF_030166995.1_ASM3016699v1_genomic.csv /storage/group/izg5139/default/akshatha/gquad/data/g4hunter_bed
/storage/group/izg5139/default/akshatha/gquad/raw_data/g4hunter GCA_025888305.1_ASM2588830v1_genomic.csv /storage/group/izg5139/default/akshatha/gquad/data/g4hunter_bed
/storage/group/izg5139/default/akshatha/gquad/raw_data/g4hunter GCA_004056335.1_ASM405633v1_genomic.csv /storage/group/izg5139/default/akshatha/gquad/data/g4hunter_bed
/storage/group/izg5139/default/akshatha/gquad/raw_data/g4hunter GCF_000865485.1_ViralProj16387_genomic.csv /storage/group/izg5139/default/akshatha/gquad/data/g4hunter_bed
/storage/group/izg5139/default/akshatha/gquad/raw_data/g4hunter GCA_013898335.1_ASM1389833v1_genomic.csv /storage/group/izg5139/default/akshatha/gquad/data/g4hunter_bed
/storage/group/izg5139/default/akshatha/gquad/raw_data/g4hunter GCA_002952835.1_ASM295283v1_genomic.csv /storage/group/izg5139/default/akshatha/gquad/data/g4hunter_bed
/storage/group/izg5139/default/akshatha/gquad/raw_data/g4hunter GCA_004149945.1_ASM414994v1_genomic.csv /storage/group/izg5139/default/akshatha/gquad/data/g4hunter_bed
/storage/group/izg5139/default/akshatha/gquad/raw_data/g4hunter GCF_017357805.1_ASM1735780v1_genomic.csv /storage/group/izg5139/default/akshatha/gquad/data/g4hunter_bed
/storage/group/izg5139/default/akshatha/gquad/raw_data/g4hunter GCA_005145345.1_ASM514534v1_genomic.csv /storage/group/izg5139/default/akshatha/gquad/data/g4hunter_bed
/storage/group/izg5139/default/akshatha/gquad/raw_data/g4hunter GCA_004063295.1_ASM406329v1_genomic.csv /storage/group/izg5139/default/akshatha/gquad/data/g4hunter_bed
/storage/group/izg5139/default/akshatha/gquad/raw_data/g4hunter GCA_002903065.1_ASM290306v1_genomic.csv /storage/group/izg5139/default/akshatha/gquad/data/g4hunter_bed
/storage/group/izg5139/default/akshatha/gquad/raw_data/g4hunter GCA_030439275.1_ASM3043927v1_genomic.csv /storage/group/izg5139/default/akshatha/gquad/data/g4hunter_bed
/storage/group/izg5139/default/akshatha/gquad/raw_data/g4hunter GCF_025946485.2_ASM2594648v2_genomic.csv /storage/group/izg5139/default/akshatha/gquad/data/g4hunter_bed
/storage/group/izg5139/default/akshatha/gquad/raw_data/g4hunter GCF_002859465.1_ASM285946v1_genomic.csv /storage/group/izg5139/default/akshatha/gquad/data/g4hunter_bed
/storage/group/izg5139/default/akshatha/gquad/raw_data/g4hunter GCA_000612505.1_ASM61250v1_genomic.csv /storage/group/izg5139/default/akshatha/gquad/data/g4hunter_bed
/storage/group/izg5139/default/akshatha/gquad/raw_data/g4hunter GCA_000376605.1_ASM37660v1_genomic.csv /storage/group/izg5139/default/akshatha/gquad/data/g4hunter_bed
/storage/group/izg5139/default/akshatha/gquad/raw_data/g4hunter GCA_021725475.1_ASM2172547v1_genomic.csv /storage/group/izg5139/default/akshatha/gquad/data/g4hunter_bed
/storage/group/izg5139/default/akshatha/gquad/raw_data/g4hunter GCF_030370195.1_ASM3037019v1_genomic.csv /storage/group/izg5139/default/akshatha/gquad/data/g4hunter_bed
/storage/group/izg5139/default/akshatha/gquad/raw_data/g4hunter GCA_000193395.1_ASM19339v1_genomic.csv /storage/group/izg5139/default/akshatha/gquad/data/g4hunter_bed
/storage/group/izg5139/default/akshatha/gquad/raw_data/g4hunter GCA_006426415.1_ASM642641v1_genomic.csv /storage/group/izg5139/default/akshatha/gquad/data/g4hunter_bed
/storage/group/izg5139/default/akshatha/gquad/raw_data/g4hunter GCA_003403855.1_ASM340385v1_genomic.csv /storage/group/izg5139/default/akshatha/gquad/data/g4hunter_bed
/storage/group/izg5139/default/akshatha/gquad/raw_data/g4hunter GCA_009673305.1_ASM967330v1_genomic.csv /storage/group/izg5139/default/akshatha/gquad/data/g4hunter_bed
/storage/group/izg5139/default/akshatha/gquad/raw_data/g4hunter GCA_024637755.1_ASM2463775v1_genomic.csv /storage/group/izg5139/default/akshatha/gquad/data/g4hunter_bed
/storage/group/izg5139/default/akshatha/gquad/raw_data/g4hunter GCF_029953555.1_ASM2995355v1_genomic.csv /storage/group/izg5139/default/akshatha/gquad/data/g4hunter_bed
/storage/group/izg5139/default/akshatha/gquad/raw_data/g4hunter GCA_021952485.1_ASM2195248v1_genomic.csv /storage/group/izg5139/default/akshatha/gquad/data/g4hunter_bed
/storage/group/izg5139/default/akshatha/gquad/raw_data/g4hunter GCA_030439485.1_ASM3043948v1_genomic.csv /storage/group/izg5139/default/akshatha/gquad/data/g4hunter_bed
/storage/group/izg5139/default/akshatha/gquad/raw_data/g4hunter GCF_009689005.1_ASM968900v1_genomic.csv /storage/group/izg5139/default/akshatha/gquad/data/g4hunter_bed
/storage/group/izg5139/default/akshatha/gquad/raw_data/g4hunter GCF_028893375.1_ASM2889337v1_genomic.csv /storage/group/izg5139/default/akshatha/gquad/data/g4hunter_bed
/storage/group/izg5139/default/akshatha/gquad/raw_data/g4hunter GCA_018339955.1_ASM1833995v1_genomic.csv /storage/group/izg5139/default/akshatha/gquad/data/g4hunter_bed
/storage/group/izg5139/default/akshatha/gquad/raw_data/g4hunter GCA_900289125.1_CFBP2116_finsihed_replicons_genomic.csv /storage/group/izg5139/default/akshatha/gquad/data/g4hunter_bed
/storage/group/izg5139/default/akshatha/gquad/raw_data/g4hunter GCA_003100755.1_ASM310075v1_genomic.csv /storage/group/izg5139/default/akshatha/gquad/data/g4hunter_bed
/storage/group/izg5139/default/akshatha/gquad/raw_data/g4hunter GCF_000890015.1_ViralProj51183_genomic.csv /storage/group/izg5139/default/akshatha/gquad/data/g4hunter_bed
/storage/group/izg5139/default/akshatha/gquad/raw_data/g4hunter GCF_002393225.1_ASM239322v1_genomic.csv /storage/group/izg5139/default/akshatha/gquad/data/g4hunter_bed
/storage/group/izg5139/default/akshatha/gquad/raw_data/g4hunter GCA_000893635.1_ViralProj66897_genomic.csv /storage/group/izg5139/default/akshatha/gquad/data/g4hunter_bed
/storage/group/izg5139/default/akshatha/gquad/raw_data/g4hunter GCF_000025125.1_ASM2512v1_genomic.csv /storage/group/izg5139/default/akshatha/gquad/data/g4hunter_bed
/storage/group/izg5139/default/akshatha/gquad/raw_data/g4hunter GCF_020150015.1_ASM2015001v1_genomic.csv /storage/group/izg5139/default/akshatha/gquad/data/g4hunter_bed
/storage/group/izg5139/default/akshatha/gquad/raw_data/g4hunter GCA_006436995.1_ASM643699v1_genomic.csv /storage/group/izg5139/default/akshatha/gquad/data/g4hunter_bed
/storage/group/izg5139/default/akshatha/gquad/raw_data/g4hunter GCF_028752655.1_ASM2875265v1_genomic.csv /storage/group/izg5139/default/akshatha/gquad/data/g4hunter_bed
/storage/group/izg5139/default/akshatha/gquad/raw_data/g4hunter GCF_023124155.1_ASM2312415v1_genomic.csv /storage/group/izg5139/default/akshatha/gquad/data/g4hunter_bed
/storage/group/izg5139/default/akshatha/gquad/raw_data/g4hunter GCF_018585405.1_ASM1858540v1_genomic.csv /storage/group/izg5139/default/akshatha/gquad/data/g4hunter_bed
/storage/group/izg5139/default/akshatha/gquad/raw_data/g4hunter GCF_001870065.1_ASM187006v1_genomic.csv /storage/group/izg5139/default/akshatha/gquad/data/g4hunter_bed
/storage/group/izg5139/default/akshatha/gquad/raw_data/g4hunter GCF_016638525.1_ASM1663852v1_genomic.csv /storage/group/izg5139/default/akshatha/gquad/data/g4hunter_bed
/storage/group/izg5139/default/akshatha/gquad/raw_data/g4hunter GCF_014297595.1_ASM1429759v1_genomic.csv /storage/group/izg5139/default/akshatha/gquad/data/g4hunter_bed
/storage/group/izg5139/default/akshatha/gquad/raw_data/g4hunter GCA_012939295.1_ASM1293929v1_genomic.csv /storage/group/izg5139/default/akshatha/gquad/data/g4hunter_bed
/storage/group/izg5139/default/akshatha/gquad/raw_data/g4hunter GCA_021398875.1_ASM2139887v1_genomic.csv /storage/group/izg5139/default/akshatha/gquad/data/g4hunter_bed
/storage/group/izg5139/default/akshatha/gquad/raw_data/g4hunter GCF_013459645.1_ASM1345964v1_genomic.csv /storage/group/izg5139/default/akshatha/gquad/data/g4hunter_bed
/storage/group/izg5139/default/akshatha/gquad/raw_data/g4hunter GCF_030323585.1_ASM3032358v1_genomic.csv /storage/group/izg5139/default/akshatha/gquad/data/g4hunter_bed
/storage/group/izg5139/default/akshatha/gquad/raw_data/g4hunter GCA_024832785.2_ASM2483278v2_genomic.csv /storage/group/izg5139/default/akshatha/gquad/data/g4hunter_bed
/storage/group/izg5139/default/akshatha/gquad/raw_data/g4hunter GCF_000227685.2_ASM22768v3_genomic.csv /storage/group/izg5139/default/akshatha/gquad/data/g4hunter_bed
/storage/group/izg5139/default/akshatha/gquad/raw_data/g4hunter GCA_003847345.1_ASM384734v1_genomic.csv /storage/group/izg5139/default/akshatha/gquad/data/g4hunter_bed
/storage/group/izg5139/default/akshatha/gquad/raw_data/g4hunter GCF_019357495.1_ASM1935749v1_genomic.csv /storage/group/izg5139/default/akshatha/gquad/data/g4hunter_bed
/storage/group/izg5139/default/akshatha/gquad/raw_data/g4hunter GCA_027271055.1_ASM2727105v1_genomic.csv /storage/group/izg5139/default/akshatha/gquad/data/g4hunter_bed
/storage/group/izg5139/default/akshatha/gquad/raw_data/g4hunter GCF_002821405.1_ASM282140v1_genomic.csv /storage/group/izg5139/default/akshatha/gquad/data/g4hunter_bed
/storage/group/izg5139/default/akshatha/gquad/raw_data/g4hunter GCA_021442295.1_ASM2144229v1_genomic.csv /storage/group/izg5139/default/akshatha/gquad/data/g4hunter_bed
/storage/group/izg5139/default/akshatha/gquad/raw_data/g4hunter GCF_031035935.1_ASM3103593v1_genomic.csv /storage/group/izg5139/default/akshatha/gquad/data/g4hunter_bed
/storage/group/izg5139/default/akshatha/gquad/raw_data/g4hunter GCF_020662745.1_ASM2066274v1_genomic.csv /storage/group/izg5139/default/akshatha/gquad/data/g4hunter_bed
/storage/group/izg5139/default/akshatha/gquad/raw_data/g4hunter GCA_000915895.1_ViralMultiSegProj231682_genomic.csv /storage/group/izg5139/default/akshatha/gquad/data/g4hunter_bed
/storage/group/izg5139/default/akshatha/gquad/raw_data/g4hunter GCA_010120505.1_ASM1012050v1_genomic.csv /storage/group/izg5139/default/akshatha/gquad/data/g4hunter_bed
/storage/group/izg5139/default/akshatha/gquad/raw_data/g4hunter GCA_004058535.1_ASM405853v1_genomic.csv /storage/group/izg5139/default/akshatha/gquad/data/g4hunter_bed
/storage/group/izg5139/default/akshatha/gquad/raw_data/g4hunter GCA_023120075.1_ASM2312007v1_genomic.csv /storage/group/izg5139/default/akshatha/gquad/data/g4hunter_bed
/storage/group/izg5139/default/akshatha/gquad/raw_data/g4hunter GCF_024666385.1_ASM2466638v1_genomic.csv /storage/group/izg5139/default/akshatha/gquad/data/g4hunter_bed
/storage/group/izg5139/default/akshatha/gquad/raw_data/g4hunter GCA_008792805.1_ASM879280v1_genomic.csv /storage/group/izg5139/default/akshatha/gquad/data/g4hunter_bed
/storage/group/izg5139/default/akshatha/gquad/raw_data/g4hunter GCF_020735425.1_ASM2073542v1_genomic.csv /storage/group/izg5139/default/akshatha/gquad/data/g4hunter_bed
/storage/group/izg5139/default/akshatha/gquad/raw_data/g4hunter GCA_026684135.1_ASM2668413v1_genomic.csv /storage/group/izg5139/default/akshatha/gquad/data/g4hunter_bed
/storage/group/izg5139/default/akshatha/gquad/raw_data/g4hunter GCA_013112075.1_ASM1311207v1_genomic.csv /storage/group/izg5139/default/akshatha/gquad/data/g4hunter_bed
/storage/group/izg5139/default/akshatha/gquad/raw_data/g4hunter GCA_030644225.1_ASM3064422v1_genomic.csv /storage/group/izg5139/default/akshatha/gquad/data/g4hunter_bed
/storage/group/izg5139/default/akshatha/gquad/raw_data/g4hunter GCA_002618225.1_ASM261822v1_genomic.csv /storage/group/izg5139/default/akshatha/gquad/data/g4hunter_bed
/storage/group/izg5139/default/akshatha/gquad/raw_data/g4hunter GCA_014622685.1_ASM1462268v1_genomic.csv /storage/group/izg5139/default/akshatha/gquad/data/g4hunter_bed
/storage/group/izg5139/default/akshatha/gquad/raw_data/g4hunter GCA_027934815.1_ASM2793481v1_genomic.csv /storage/group/izg5139/default/akshatha/gquad/data/g4hunter_bed
/storage/group/izg5139/default/akshatha/gquad/raw_data/g4hunter GCA_003083635.1_ASM308363v1_genomic.csv /storage/group/izg5139/default/akshatha/gquad/data/g4hunter_bed
/storage/group/izg5139/default/akshatha/gquad/raw_data/g4hunter GCA_003819175.1_ASM381917v1_genomic.csv /storage/group/izg5139/default/akshatha/gquad/data/g4hunter_bed
/storage/group/izg5139/default/akshatha/gquad/raw_data/g4hunter GCF_006351805.1_ASM635180v1_genomic.csv /storage/group/izg5139/default/akshatha/gquad/data/g4hunter_bed
/storage/group/izg5139/default/akshatha/gquad/raw_data/g4hunter GCA_001046955.1_ASM104695v1_genomic.csv /storage/group/izg5139/default/akshatha/gquad/data/g4hunter_bed
/storage/group/izg5139/default/akshatha/gquad/raw_data/g4hunter GCA_003369735.1_ASM336973v1_genomic.csv /storage/group/izg5139/default/akshatha/gquad/data/g4hunter_bed
/storage/group/izg5139/default/akshatha/gquad/raw_data/g4hunter GCA_018751995.1_ASM1875199v1_genomic.csv /storage/group/izg5139/default/akshatha/gquad/data/g4hunter_bed
/storage/group/izg5139/default/akshatha/gquad/raw_data/g4hunter GCA_024426025.1_ASM2442602v1_genomic.csv /storage/group/izg5139/default/akshatha/gquad/data/g4hunter_bed
/storage/group/izg5139/default/akshatha/gquad/raw_data/g4hunter GCF_002948995.1_ASM294899v1_genomic.csv /storage/group/izg5139/default/akshatha/gquad/data/g4hunter_bed
/storage/group/izg5139/default/akshatha/gquad/raw_data/g4hunter GCA_003128525.1_ASM312852v1_genomic.csv /storage/group/izg5139/default/akshatha/gquad/data/g4hunter_bed
/storage/group/izg5139/default/akshatha/gquad/raw_data/g4hunter GCF_002149065.1_ASM214906v1_genomic.csv /storage/group/izg5139/default/akshatha/gquad/data/g4hunter_bed
/storage/group/izg5139/default/akshatha/gquad/raw_data/g4hunter GCA_003652545.1_ASM365254v1_genomic.csv /storage/group/izg5139/default/akshatha/gquad/data/g4hunter_bed
/storage/group/izg5139/default/akshatha/gquad/raw_data/g4hunter GCF_002149245.1_ViralProj266638.2_genomic.csv /storage/group/izg5139/default/akshatha/gquad/data/g4hunter_bed
/storage/group/izg5139/default/akshatha/gquad/raw_data/g4hunter GCA_000612485.1_ASM61248v1_genomic.csv /storage/group/izg5139/default/akshatha/gquad/data/g4hunter_bed
/storage/group/izg5139/default/akshatha/gquad/raw_data/g4hunter GCF_019930785.1_ASM1993078v1_genomic.csv /storage/group/izg5139/default/akshatha/gquad/data/g4hunter_bed
/storage/group/izg5139/default/akshatha/gquad/raw_data/g4hunter GCA_013724425.1_ASM1372442v1_genomic.csv /storage/group/izg5139/default/akshatha/gquad/data/g4hunter_bed
/storage/group/izg5139/default/akshatha/gquad/raw_data/g4hunter GCF_000924375.1_ViralProj262927_genomic.csv /storage/group/izg5139/default/akshatha/gquad/data/g4hunter_bed
/storage/group/izg5139/default/akshatha/gquad/raw_data/g4hunter GCF_013088285.1_ASM1308828v1_genomic.csv /storage/group/izg5139/default/akshatha/gquad/data/g4hunter_bed
/storage/group/izg5139/default/akshatha/gquad/raw_data/g4hunter GCF_005221925.1_ASM522192v1_genomic.csv /storage/group/izg5139/default/akshatha/gquad/data/g4hunter_bed
/storage/group/izg5139/default/akshatha/gquad/raw_data/g4hunter GCA_016699285.1_ASM1669928v1_genomic.csv /storage/group/izg5139/default/akshatha/gquad/data/g4hunter_bed
/storage/group/izg5139/default/akshatha/gquad/raw_data/g4hunter GCA_000287335.1_ASM28733v1_genomic.csv /storage/group/izg5139/default/akshatha/gquad/data/g4hunter_bed
/storage/group/izg5139/default/akshatha/gquad/raw_data/g4hunter GCF_005160065.1_ASM516006v1_genomic.csv /storage/group/izg5139/default/akshatha/gquad/data/g4hunter_bed
/storage/group/izg5139/default/akshatha/gquad/raw_data/g4hunter GCF_003047755.2_ASM304775v2_genomic.csv /storage/group/izg5139/default/akshatha/gquad/data/g4hunter_bed
/storage/group/izg5139/default/akshatha/gquad/raw_data/g4hunter GCA_004129795.1_ASM412979v1_genomic.csv /storage/group/izg5139/default/akshatha/gquad/data/g4hunter_bed
/storage/group/izg5139/default/akshatha/gquad/raw_data/g4hunter GCA_020991125.1_ASM2099112v1_genomic.csv /storage/group/izg5139/default/akshatha/gquad/data/g4hunter_bed
/storage/group/izg5139/default/akshatha/gquad/raw_data/g4hunter GCF_000902075.1_ViralProj183145_genomic.csv /storage/group/izg5139/default/akshatha/gquad/data/g4hunter_bed
/storage/group/izg5139/default/akshatha/gquad/raw_data/g4hunter GCF_013487825.1_ASM1348782v1_genomic.csv /storage/group/izg5139/default/akshatha/gquad/data/g4hunter_bed
/storage/group/izg5139/default/akshatha/gquad/raw_data/g4hunter GCF_903989455.1_ASM90398945v1_genomic.csv /storage/group/izg5139/default/akshatha/gquad/data/g4hunter_bed
/storage/group/izg5139/default/akshatha/gquad/raw_data/g4hunter GCA_003847505.1_ASM384750v1_genomic.csv /storage/group/izg5139/default/akshatha/gquad/data/g4hunter_bed
/storage/group/izg5139/default/akshatha/gquad/raw_data/g4hunter GCA_021090905.1_ASM2109090v1_genomic.csv /storage/group/izg5139/default/akshatha/gquad/data/g4hunter_bed
/storage/group/izg5139/default/akshatha/gquad/raw_data/g4hunter GCA_003266805.1_ASM326680v1_genomic.csv /storage/group/izg5139/default/akshatha/gquad/data/g4hunter_bed
/storage/group/izg5139/default/akshatha/gquad/raw_data/g4hunter GCF_022409295.1_ASM2240929v1_genomic.csv /storage/group/izg5139/default/akshatha/gquad/data/g4hunter_bed
/storage/group/izg5139/default/akshatha/gquad/raw_data/g4hunter GCA_003623275.1_ASM362327v1_genomic.csv /storage/group/izg5139/default/akshatha/gquad/data/g4hunter_bed
/storage/group/izg5139/default/akshatha/gquad/raw_data/g4hunter GCA_004096115.1_ASM409611v1_genomic.csv /storage/group/izg5139/default/akshatha/gquad/data/g4hunter_bed
/storage/group/izg5139/default/akshatha/gquad/raw_data/g4hunter GCA_031203555.1_ASM3120355v1_genomic.csv /storage/group/izg5139/default/akshatha/gquad/data/g4hunter_bed
/storage/group/izg5139/default/akshatha/gquad/raw_data/g4hunter GCF_029888385.1_ASM2988838v1_genomic.csv /storage/group/izg5139/default/akshatha/gquad/data/g4hunter_bed
/storage/group/izg5139/default/akshatha/gquad/raw_data/g4hunter GCF_900149875.1_EPEC1_genomic.csv /storage/group/izg5139/default/akshatha/gquad/data/g4hunter_bed
/storage/group/izg5139/default/akshatha/gquad/raw_data/g4hunter GCA_019342965.1_ASM1934296v1_genomic.csv /storage/group/izg5139/default/akshatha/gquad/data/g4hunter_bed
/storage/group/izg5139/default/akshatha/gquad/raw_data/g4hunter GCF_003029255.2_ASM302925v2_genomic.csv /storage/group/izg5139/default/akshatha/gquad/data/g4hunter_bed
/storage/group/izg5139/default/akshatha/gquad/raw_data/g4hunter GCF_011074885.1_ASM1107488v2_genomic.csv /storage/group/izg5139/default/akshatha/gquad/data/g4hunter_bed
/storage/group/izg5139/default/akshatha/gquad/raw_data/g4hunter GCF_013168295.1_ASM1316829v1_genomic.csv /storage/group/izg5139/default/akshatha/gquad/data/g4hunter_bed
/storage/group/izg5139/default/akshatha/gquad/raw_data/g4hunter GCA_000902595.1_ViralProj181985_genomic.csv /storage/group/izg5139/default/akshatha/gquad/data/g4hunter_bed
/storage/group/izg5139/default/akshatha/gquad/raw_data/g4hunter GCF_023100745.1_ASM2310074v1_genomic.csv /storage/group/izg5139/default/akshatha/gquad/data/g4hunter_bed
/storage/group/izg5139/default/akshatha/gquad/raw_data/g4hunter GCA_003076535.1_ASM307653v1_genomic.csv /storage/group/izg5139/default/akshatha/gquad/data/g4hunter_bed
/storage/group/izg5139/default/akshatha/gquad/raw_data/g4hunter GCA_027927225.1_ASM2792722v1_genomic.csv /storage/group/izg5139/default/akshatha/gquad/data/g4hunter_bed
/storage/group/izg5139/default/akshatha/gquad/raw_data/g4hunter GCF_004088395.1_ASM408839v1_genomic.csv /storage/group/izg5139/default/akshatha/gquad/data/g4hunter_bed
/storage/group/izg5139/default/akshatha/gquad/raw_data/g4hunter GCA_003084115.1_ASM308411v1_genomic.csv /storage/group/izg5139/default/akshatha/gquad/data/g4hunter_bed
/storage/group/izg5139/default/akshatha/gquad/raw_data/g4hunter GCA_003568515.1_ASM356851v1_genomic.csv /storage/group/izg5139/default/akshatha/gquad/data/g4hunter_bed
/storage/group/izg5139/default/akshatha/gquad/raw_data/g4hunter GCF_000915055.1_ViralProj230584_genomic.csv /storage/group/izg5139/default/akshatha/gquad/data/g4hunter_bed
/storage/group/izg5139/default/akshatha/gquad/raw_data/g4hunter GCF_009696665.2_ASM969666v2_genomic.csv /storage/group/izg5139/default/akshatha/gquad/data/g4hunter_bed
/storage/group/izg5139/default/akshatha/gquad/raw_data/g4hunter GCF_024832785.1_ASM2483278v2_genomic.csv /storage/group/izg5139/default/akshatha/gquad/data/g4hunter_bed
/storage/group/izg5139/default/akshatha/gquad/raw_data/g4hunter GCA_002596025.1_ASM259602v1_genomic.csv /storage/group/izg5139/default/akshatha/gquad/data/g4hunter_bed
/storage/group/izg5139/default/akshatha/gquad/raw_data/g4hunter GCF_004340325.1_ASM434032v1_genomic.csv /storage/group/izg5139/default/akshatha/gquad/data/g4hunter_bed
/storage/group/izg5139/default/akshatha/gquad/raw_data/g4hunter GCF_023516155.1_ASM2351615v1_genomic.csv /storage/group/izg5139/default/akshatha/gquad/data/g4hunter_bed
/storage/group/izg5139/default/akshatha/gquad/raw_data/g4hunter GCF_029542925.1_ASM2954292v1_genomic.csv /storage/group/izg5139/default/akshatha/gquad/data/g4hunter_bed
/storage/group/izg5139/default/akshatha/gquad/raw_data/g4hunter GCA_004083195.1_ASM408319v1_genomic.csv /storage/group/izg5139/default/akshatha/gquad/data/g4hunter_bed
/storage/group/izg5139/default/akshatha/gquad/raw_data/g4hunter GCA_023533965.1_ASM2353396v1_genomic.csv /storage/group/izg5139/default/akshatha/gquad/data/g4hunter_bed
/storage/group/izg5139/default/akshatha/gquad/raw_data/g4hunter GCA_002921775.1_ASM292177v1_genomic.csv /storage/group/izg5139/default/akshatha/gquad/data/g4hunter_bed
/storage/group/izg5139/default/akshatha/gquad/raw_data/g4hunter GCF_000412265.2_ASM41226v2_genomic.csv /storage/group/izg5139/default/akshatha/gquad/data/g4hunter_bed
/storage/group/izg5139/default/akshatha/gquad/raw_data/g4hunter GCA_002284895.1_ASM228489v1_genomic.csv /storage/group/izg5139/default/akshatha/gquad/data/g4hunter_bed
/storage/group/izg5139/default/akshatha/gquad/raw_data/g4hunter GCA_009799885.1_ASM979988v1_genomic.csv /storage/group/izg5139/default/akshatha/gquad/data/g4hunter_bed
/storage/group/izg5139/default/akshatha/gquad/raw_data/g4hunter GCF_016599595.1_ASM1659959v1_genomic.csv /storage/group/izg5139/default/akshatha/gquad/data/g4hunter_bed
/storage/group/izg5139/default/akshatha/gquad/raw_data/g4hunter GCA_000287215.3_ASM28721v3_genomic.csv /storage/group/izg5139/default/akshatha/gquad/data/g4hunter_bed
/storage/group/izg5139/default/akshatha/gquad/raw_data/g4hunter GCA_031106175.1_ASM3110617v1_genomic.csv /storage/group/izg5139/default/akshatha/gquad/data/g4hunter_bed
/storage/group/izg5139/default/akshatha/gquad/raw_data/g4hunter GCA_022213885.1_ASM2221388v1_genomic.csv /storage/group/izg5139/default/akshatha/gquad/data/g4hunter_bed
/storage/group/izg5139/default/akshatha/gquad/raw_data/g4hunter GCA_013899985.1_ASM1389998v1_genomic.csv /storage/group/izg5139/default/akshatha/gquad/data/g4hunter_bed
/storage/group/izg5139/default/akshatha/gquad/raw_data/g4hunter GCA_018141965.1_ASM1814196v1_genomic.csv /storage/group/izg5139/default/akshatha/gquad/data/g4hunter_bed
/storage/group/izg5139/default/akshatha/gquad/raw_data/g4hunter GCF_000909235.1_ViralProj206491_genomic.csv /storage/group/izg5139/default/akshatha/gquad/data/g4hunter_bed
/storage/group/izg5139/default/akshatha/gquad/raw_data/g4hunter GCA_902988235.1_UFOv-RE-26jul17-C1407_genomic.csv /storage/group/izg5139/default/akshatha/gquad/data/g4hunter_bed
/storage/group/izg5139/default/akshatha/gquad/raw_data/g4hunter GCF_000832885.1_ASM83288v1_genomic.csv /storage/group/izg5139/default/akshatha/gquad/data/g4hunter_bed
/storage/group/izg5139/default/akshatha/gquad/raw_data/g4hunter GCA_004098835.1_ASM409883v1_genomic.csv /storage/group/izg5139/default/akshatha/gquad/data/g4hunter_bed
/storage/group/izg5139/default/akshatha/gquad/raw_data/g4hunter GCA_012626635.1_ASM1262663v1_genomic.csv /storage/group/izg5139/default/akshatha/gquad/data/g4hunter_bed
/storage/group/izg5139/default/akshatha/gquad/raw_data/g4hunter GCF_005163085.1_ASM516308v1_genomic.csv /storage/group/izg5139/default/akshatha/gquad/data/g4hunter_bed
/storage/group/izg5139/default/akshatha/gquad/raw_data/g4hunter GCA_015242435.1_ASM1524243v1_genomic.csv /storage/group/izg5139/default/akshatha/gquad/data/g4hunter_bed
/storage/group/izg5139/default/akshatha/gquad/raw_data/g4hunter GCF_014171015.1_ASM1417101v1_genomic.csv /storage/group/izg5139/default/akshatha/gquad/data/g4hunter_bed
/storage/group/izg5139/default/akshatha/gquad/raw_data/g4hunter GCF_029887495.1_ASM2988749v1_genomic.csv /storage/group/izg5139/default/akshatha/gquad/data/g4hunter_bed
/storage/group/izg5139/default/akshatha/gquad/raw_data/g4hunter GCA_024759525.1_ASM2475952v1_genomic.csv /storage/group/izg5139/default/akshatha/gquad/data/g4hunter_bed
/storage/group/izg5139/default/akshatha/gquad/raw_data/g4hunter GCF_026639055.1_ASM2663905v1_genomic.csv /storage/group/izg5139/default/akshatha/gquad/data/g4hunter_bed
/storage/group/izg5139/default/akshatha/gquad/raw_data/g4hunter GCA_008796305.1_ASM879630v1_genomic.csv /storage/group/izg5139/default/akshatha/gquad/data/g4hunter_bed
/storage/group/izg5139/default/akshatha/gquad/raw_data/g4hunter GCA_023299485.1_ASM2329948v1_genomic.csv /storage/group/izg5139/default/akshatha/gquad/data/g4hunter_bed
/storage/group/izg5139/default/akshatha/gquad/raw_data/g4hunter GCF_000261045.2_ASM26104v2_genomic.csv /storage/group/izg5139/default/akshatha/gquad/data/g4hunter_bed
/storage/group/izg5139/default/akshatha/gquad/raw_data/g4hunter GCF_008087625.1_ASM808762v1_genomic.csv /storage/group/izg5139/default/akshatha/gquad/data/g4hunter_bed
/storage/group/izg5139/default/akshatha/gquad/raw_data/g4hunter GCF_030758555.1_ASM3075855v1_genomic.csv /storage/group/izg5139/default/akshatha/gquad/data/g4hunter_bed
/storage/group/izg5139/default/akshatha/gquad/raw_data/g4hunter GCF_027912675.1_ASM2791267v1_genomic.csv /storage/group/izg5139/default/akshatha/gquad/data/g4hunter_bed
/storage/group/izg5139/default/akshatha/gquad/raw_data/g4hunter GCA_031228865.1_ASM3122886v1_genomic.csv /storage/group/izg5139/default/akshatha/gquad/data/g4hunter_bed
/storage/group/izg5139/default/akshatha/gquad/raw_data/g4hunter GCF_023169825.1_ASM2316982v1_genomic.csv /storage/group/izg5139/default/akshatha/gquad/data/g4hunter_bed
/storage/group/izg5139/default/akshatha/gquad/raw_data/g4hunter GCA_013168715.1_ASM1316871v1_genomic.csv /storage/group/izg5139/default/akshatha/gquad/data/g4hunter_bed
/storage/group/izg5139/default/akshatha/gquad/raw_data/g4hunter GCA_900176725.1_lib00264_genomic.csv /storage/group/izg5139/default/akshatha/gquad/data/g4hunter_bed
/storage/group/izg5139/default/akshatha/gquad/raw_data/g4hunter GCA_003087715.1_ASM308771v1_genomic.csv /storage/group/izg5139/default/akshatha/gquad/data/g4hunter_bed
/storage/group/izg5139/default/akshatha/gquad/raw_data/g4hunter GCA_029762275.1_ASM2976227v1_genomic.csv /storage/group/izg5139/default/akshatha/gquad/data/g4hunter_bed
/storage/group/izg5139/default/akshatha/gquad/raw_data/g4hunter GCA_000833455.1_ASM83345v1_genomic.csv /storage/group/izg5139/default/akshatha/gquad/data/g4hunter_bed
/storage/group/izg5139/default/akshatha/gquad/raw_data/g4hunter GCA_001563565.1_ASM156356v1_genomic.csv /storage/group/izg5139/default/akshatha/gquad/data/g4hunter_bed
/storage/group/izg5139/default/akshatha/gquad/raw_data/g4hunter GCA_031201975.1_ASM3120197v1_genomic.csv /storage/group/izg5139/default/akshatha/gquad/data/g4hunter_bed
/storage/group/izg5139/default/akshatha/gquad/raw_data/g4hunter GCF_001470355.1_ViralProj306288_genomic.csv /storage/group/izg5139/default/akshatha/gquad/data/g4hunter_bed
/storage/group/izg5139/default/akshatha/gquad/raw_data/g4hunter GCA_002448095.1_ASM244809v1_genomic.csv /storage/group/izg5139/default/akshatha/gquad/data/g4hunter_bed
/storage/group/izg5139/default/akshatha/gquad/raw_data/g4hunter GCF_009762725.1_ASM976272v1_genomic.csv /storage/group/izg5139/default/akshatha/gquad/data/g4hunter_bed
/storage/group/izg5139/default/akshatha/gquad/raw_data/g4hunter GCF_026153375.1_ASM2615337v1_genomic.csv /storage/group/izg5139/default/akshatha/gquad/data/g4hunter_bed
/storage/group/izg5139/default/akshatha/gquad/raw_data/g4hunter GCA_013955285.1_ASM1395528v1_genomic.csv /storage/group/izg5139/default/akshatha/gquad/data/g4hunter_bed
/storage/group/izg5139/default/akshatha/gquad/raw_data/g4hunter GCA_020492365.1_ASM2049236v1_genomic.csv /storage/group/izg5139/default/akshatha/gquad/data/g4hunter_bed
/storage/group/izg5139/default/akshatha/gquad/raw_data/g4hunter GCF_903891135.1_Streptococcus_thermophilus_CIRM_1121_genomic.csv /storage/group/izg5139/default/akshatha/gquad/data/g4hunter_bed
/storage/group/izg5139/default/akshatha/gquad/raw_data/g4hunter GCA_002613945.1_ASM261394v1_genomic.csv /storage/group/izg5139/default/akshatha/gquad/data/g4hunter_bed
/storage/group/izg5139/default/akshatha/gquad/raw_data/g4hunter GCA_013046785.1_ASM1304678v1_genomic.csv /storage/group/izg5139/default/akshatha/gquad/data/g4hunter_bed
/storage/group/izg5139/default/akshatha/gquad/raw_data/g4hunter GCF_002007605.1_ASM200760v1_genomic.csv /storage/group/izg5139/default/akshatha/gquad/data/g4hunter_bed
/storage/group/izg5139/default/akshatha/gquad/raw_data/g4hunter GCF_019704575.1_ASM1970457v1_genomic.csv /storage/group/izg5139/default/akshatha/gquad/data/g4hunter_bed
/storage/group/izg5139/default/akshatha/gquad/raw_data/g4hunter GCA_009731675.1_ASM973167v1_genomic.csv /storage/group/izg5139/default/akshatha/gquad/data/g4hunter_bed
/storage/group/izg5139/default/akshatha/gquad/raw_data/g4hunter GCA_903231845.1_UFOv-Jr-28jun17-C1460_genomic.csv /storage/group/izg5139/default/akshatha/gquad/data/g4hunter_bed
/storage/group/izg5139/default/akshatha/gquad/raw_data/g4hunter GCF_003971345.1_ASM397134v1_genomic.csv /storage/group/izg5139/default/akshatha/gquad/data/g4hunter_bed
/storage/group/izg5139/default/akshatha/gquad/raw_data/g4hunter GCF_900234375.1_MFPB16A15_assembly_v1_genomic.csv /storage/group/izg5139/default/akshatha/gquad/data/g4hunter_bed
/storage/group/izg5139/default/akshatha/gquad/raw_data/g4hunter GCA_031167855.1_ASM3116785v1_genomic.csv /storage/group/izg5139/default/akshatha/gquad/data/g4hunter_bed
/storage/group/izg5139/default/akshatha/gquad/raw_data/g4hunter GCA_001887535.1_ASM188753v1_genomic.csv /storage/group/izg5139/default/akshatha/gquad/data/g4hunter_bed
/storage/group/izg5139/default/akshatha/gquad/raw_data/g4hunter GCA_000913175.1_ViralProj230583_genomic.csv /storage/group/izg5139/default/akshatha/gquad/data/g4hunter_bed
/storage/group/izg5139/default/akshatha/gquad/raw_data/g4hunter GCA_004063775.1_ASM406377v1_genomic.csv /storage/group/izg5139/default/akshatha/gquad/data/g4hunter_bed
/storage/group/izg5139/default/akshatha/gquad/raw_data/g4hunter GCA_003440295.1_ASM344029v1_genomic.csv /storage/group/izg5139/default/akshatha/gquad/data/g4hunter_bed
/storage/group/izg5139/default/akshatha/gquad/raw_data/g4hunter GCA_014517035.1_ASM1451703v1_genomic.csv /storage/group/izg5139/default/akshatha/gquad/data/g4hunter_bed
/storage/group/izg5139/default/akshatha/gquad/raw_data/g4hunter GCA_030287725.1_ASM3028772v1_genomic.csv /storage/group/izg5139/default/akshatha/gquad/data/g4hunter_bed
/storage/group/izg5139/default/akshatha/gquad/raw_data/g4hunter GCA_005037715.2_ASM503771v2_genomic.csv /storage/group/izg5139/default/akshatha/gquad/data/g4hunter_bed
/storage/group/izg5139/default/akshatha/gquad/raw_data/g4hunter GCF_026723925.1_ASM2672392v1_genomic.csv /storage/group/izg5139/default/akshatha/gquad/data/g4hunter_bed
/storage/group/izg5139/default/akshatha/gquad/raw_data/g4hunter GCA_003826255.1_ASM382625v1_genomic.csv /storage/group/izg5139/default/akshatha/gquad/data/g4hunter_bed
/storage/group/izg5139/default/akshatha/gquad/raw_data/g4hunter GCF_014217645.1_ASM1421764v1_genomic.csv /storage/group/izg5139/default/akshatha/gquad/data/g4hunter_bed
/storage/group/izg5139/default/akshatha/gquad/raw_data/g4hunter GCA_002608185.1_ASM260818v1_genomic.csv /storage/group/izg5139/default/akshatha/gquad/data/g4hunter_bed
/storage/group/izg5139/default/akshatha/gquad/raw_data/g4hunter GCA_020685805.2_ASM2068580v2_genomic.csv /storage/group/izg5139/default/akshatha/gquad/data/g4hunter_bed
/storage/group/izg5139/default/akshatha/gquad/raw_data/g4hunter GCF_001987535.1_ASM198753v1_genomic.csv /storage/group/izg5139/default/akshatha/gquad/data/g4hunter_bed
/storage/group/izg5139/default/akshatha/gquad/raw_data/g4hunter GCF_001933925.1_ViralProj359835_genomic.csv /storage/group/izg5139/default/akshatha/gquad/data/g4hunter_bed
/storage/group/izg5139/default/akshatha/gquad/raw_data/g4hunter GCF_024919115.1_ASM2491911v1_genomic.csv /storage/group/izg5139/default/akshatha/gquad/data/g4hunter_bed
/storage/group/izg5139/default/akshatha/gquad/raw_data/g4hunter GCF_001505615.1_ViralProj307897_genomic.csv /storage/group/izg5139/default/akshatha/gquad/data/g4hunter_bed
/storage/group/izg5139/default/akshatha/gquad/raw_data/g4hunter GCA_002881235.1_ASM288123v1_genomic.csv /storage/group/izg5139/default/akshatha/gquad/data/g4hunter_bed
/storage/group/izg5139/default/akshatha/gquad/raw_data/g4hunter GCA_002787645.1_ASM278764v1_genomic.csv /storage/group/izg5139/default/akshatha/gquad/data/g4hunter_bed
/storage/group/izg5139/default/akshatha/gquad/raw_data/g4hunter GCA_002546525.1_ASM254652v1_genomic.csv /storage/group/izg5139/default/akshatha/gquad/data/g4hunter_bed
/storage/group/izg5139/default/akshatha/gquad/raw_data/g4hunter GCA_012947785.1_ASM1294778v1_genomic.csv /storage/group/izg5139/default/akshatha/gquad/data/g4hunter_bed
/storage/group/izg5139/default/akshatha/gquad/raw_data/g4hunter GCA_030289075.1_ASM3028907v1_genomic.csv /storage/group/izg5139/default/akshatha/gquad/data/g4hunter_bed
/storage/group/izg5139/default/akshatha/gquad/raw_data/g4hunter GCA_004074155.1_ASM407415v1_genomic.csv /storage/group/izg5139/default/akshatha/gquad/data/g4hunter_bed
/storage/group/izg5139/default/akshatha/gquad/raw_data/g4hunter GCF_024918255.1_ASM2491825v1_genomic.csv /storage/group/izg5139/default/akshatha/gquad/data/g4hunter_bed
/storage/group/izg5139/default/akshatha/gquad/raw_data/g4hunter GCF_024969525.1_ASM2496952v1_genomic.csv /storage/group/izg5139/default/akshatha/gquad/data/g4hunter_bed
/storage/group/izg5139/default/akshatha/gquad/raw_data/g4hunter GCF_000914195.1_ViralProj231186_genomic.csv /storage/group/izg5139/default/akshatha/gquad/data/g4hunter_bed
/storage/group/izg5139/default/akshatha/gquad/raw_data/g4hunter GCA_004035975.1_ASM403597v1_genomic.csv /storage/group/izg5139/default/akshatha/gquad/data/g4hunter_bed
/storage/group/izg5139/default/akshatha/gquad/raw_data/g4hunter GCA_900635115.1_34410_A02_genomic.csv /storage/group/izg5139/default/akshatha/gquad/data/g4hunter_bed
/storage/group/izg5139/default/akshatha/gquad/raw_data/g4hunter GCF_011193375.1_ASM1119337v1_genomic.csv /storage/group/izg5139/default/akshatha/gquad/data/g4hunter_bed
/storage/group/izg5139/default/akshatha/gquad/raw_data/g4hunter GCF_024123775.1_ASM2412377v2_genomic.csv /storage/group/izg5139/default/akshatha/gquad/data/g4hunter_bed
/storage/group/izg5139/default/akshatha/gquad/raw_data/g4hunter GCA_031228535.1_ASM3122853v1_genomic.csv /storage/group/izg5139/default/akshatha/gquad/data/g4hunter_bed
/storage/group/izg5139/default/akshatha/gquad/raw_data/g4hunter GCA_009685985.1_ASM968598v1_genomic.csv /storage/group/izg5139/default/akshatha/gquad/data/g4hunter_bed
/storage/group/izg5139/default/akshatha/gquad/raw_data/g4hunter GCA_004071635.1_ASM407163v1_genomic.csv /storage/group/izg5139/default/akshatha/gquad/data/g4hunter_bed
/storage/group/izg5139/default/akshatha/gquad/raw_data/g4hunter GCA_003575285.1_ASM357528v1_genomic.csv /storage/group/izg5139/default/akshatha/gquad/data/g4hunter_bed
/storage/group/izg5139/default/akshatha/gquad/raw_data/g4hunter GCA_003079775.1_ASM307977v1_genomic.csv /storage/group/izg5139/default/akshatha/gquad/data/g4hunter_bed
/storage/group/izg5139/default/akshatha/gquad/raw_data/g4hunter GCA_020490475.1_ASM2049047v1_genomic.csv /storage/group/izg5139/default/akshatha/gquad/data/g4hunter_bed
/storage/group/izg5139/default/akshatha/gquad/raw_data/g4hunter GCA_027926485.1_ASM2792648v1_genomic.csv /storage/group/izg5139/default/akshatha/gquad/data/g4hunter_bed
/storage/group/izg5139/default/akshatha/gquad/raw_data/g4hunter GCA_004042615.1_ASM404261v1_genomic.csv /storage/group/izg5139/default/akshatha/gquad/data/g4hunter_bed
/storage/group/izg5139/default/akshatha/gquad/raw_data/g4hunter GCA_002958705.1_ASM295870v1_genomic.csv /storage/group/izg5139/default/akshatha/gquad/data/g4hunter_bed
/storage/group/izg5139/default/akshatha/gquad/raw_data/g4hunter GCA_008798595.1_ASM879859v1_genomic.csv /storage/group/izg5139/default/akshatha/gquad/data/g4hunter_bed
/storage/group/izg5139/default/akshatha/gquad/raw_data/g4hunter GCA_003619735.1_ASM361973v1_genomic.csv /storage/group/izg5139/default/akshatha/gquad/data/g4hunter_bed
/storage/group/izg5139/default/akshatha/gquad/raw_data/g4hunter GCA_031199735.1_Camelus_dromedarius_papillomavirus_3_Egypt_2018_genomic.csv /storage/group/izg5139/default/akshatha/gquad/data/g4hunter_bed
/storage/group/izg5139/default/akshatha/gquad/raw_data/g4hunter GCA_001399655.1_ASM139965v1_genomic.csv /storage/group/izg5139/default/akshatha/gquad/data/g4hunter_bed
/storage/group/izg5139/default/akshatha/gquad/raw_data/g4hunter GCF_000859005.1_ViralProj15188_genomic.csv /storage/group/izg5139/default/akshatha/gquad/data/g4hunter_bed
/storage/group/izg5139/default/akshatha/gquad/raw_data/g4hunter GCA_009866925.3_ASM986692v3_genomic.csv /storage/group/izg5139/default/akshatha/gquad/data/g4hunter_bed
/storage/group/izg5139/default/akshatha/gquad/raw_data/g4hunter GCA_008221765.1_ASM822176v1_genomic.csv /storage/group/izg5139/default/akshatha/gquad/data/g4hunter_bed
/storage/group/izg5139/default/akshatha/gquad/raw_data/g4hunter GCA_000841785.1_ViralMultiSegProj14370_genomic.csv /storage/group/izg5139/default/akshatha/gquad/data/g4hunter_bed
/storage/group/izg5139/default/akshatha/gquad/raw_data/g4hunter GCA_004053795.1_ASM405379v1_genomic.csv /storage/group/izg5139/default/akshatha/gquad/data/g4hunter_bed
/storage/group/izg5139/default/akshatha/gquad/raw_data/g4hunter GCA_003266765.1_ASM326676v1_genomic.csv /storage/group/izg5139/default/akshatha/gquad/data/g4hunter_bed
/storage/group/izg5139/default/akshatha/gquad/raw_data/g4hunter GCF_003665355.1_ASM366535v1_genomic.csv /storage/group/izg5139/default/akshatha/gquad/data/g4hunter_bed
/storage/group/izg5139/default/akshatha/gquad/raw_data/g4hunter GCF_001636235.1_ASM163623v1_genomic.csv /storage/group/izg5139/default/akshatha/gquad/data/g4hunter_bed
/storage/group/izg5139/default/akshatha/gquad/raw_data/g4hunter GCA_000017185.1_ASM1718v1_genomic.csv /storage/group/izg5139/default/akshatha/gquad/data/g4hunter_bed
/storage/group/izg5139/default/akshatha/gquad/raw_data/g4hunter GCA_000968055.1_ASM96805v1_genomic.csv /storage/group/izg5139/default/akshatha/gquad/data/g4hunter_bed
/storage/group/izg5139/default/akshatha/gquad/raw_data/g4hunter GCA_002549055.1_ASM254905v1_genomic.csv /storage/group/izg5139/default/akshatha/gquad/data/g4hunter_bed
/storage/group/izg5139/default/akshatha/gquad/raw_data/g4hunter GCA_002600225.1_ASM260022v1_genomic.csv /storage/group/izg5139/default/akshatha/gquad/data/g4hunter_bed
/storage/group/izg5139/default/akshatha/gquad/raw_data/g4hunter GCF_016458885.1_ASM1645888v1_genomic.csv /storage/group/izg5139/default/akshatha/gquad/data/g4hunter_bed
/storage/group/izg5139/default/akshatha/gquad/raw_data/g4hunter GCA_030575155.1_ASM3057515v1_genomic.csv /storage/group/izg5139/default/akshatha/gquad/data/g4hunter_bed
/storage/group/izg5139/default/akshatha/gquad/raw_data/g4hunter GCA_004147665.1_ASM414766v1_genomic.csv /storage/group/izg5139/default/akshatha/gquad/data/g4hunter_bed
/storage/group/izg5139/default/akshatha/gquad/raw_data/g4hunter GCA_002548215.1_ASM254821v1_genomic.csv /storage/group/izg5139/default/akshatha/gquad/data/g4hunter_bed
/storage/group/izg5139/default/akshatha/gquad/raw_data/g4hunter GCA_013343495.1_ASM1334349v1_genomic.csv /storage/group/izg5139/default/akshatha/gquad/data/g4hunter_bed
/storage/group/izg5139/default/akshatha/gquad/raw_data/g4hunter GCF_003020845.1_ASM302084v1_genomic.csv /storage/group/izg5139/default/akshatha/gquad/data/g4hunter_bed
/storage/group/izg5139/default/akshatha/gquad/raw_data/g4hunter GCA_002596225.1_ASM259622v1_genomic.csv /storage/group/izg5139/default/akshatha/gquad/data/g4hunter_bed
/storage/group/izg5139/default/akshatha/gquad/raw_data/g4hunter GCA_031123165.1_ASM3112316v1_genomic.csv /storage/group/izg5139/default/akshatha/gquad/data/g4hunter_bed
/storage/group/izg5139/default/akshatha/gquad/raw_data/g4hunter GCF_003971285.1_ASM397128v1_genomic.csv /storage/group/izg5139/default/akshatha/gquad/data/g4hunter_bed
/storage/group/izg5139/default/akshatha/gquad/raw_data/g4hunter GCA_000847145.1_ViralProj14586_genomic.csv /storage/group/izg5139/default/akshatha/gquad/data/g4hunter_bed
/storage/group/izg5139/default/akshatha/gquad/raw_data/g4hunter GCA_004060195.1_ASM406019v1_genomic.csv /storage/group/izg5139/default/akshatha/gquad/data/g4hunter_bed
/storage/group/izg5139/default/akshatha/gquad/raw_data/g4hunter GCF_023703935.1_ASM2370393v1_genomic.csv /storage/group/izg5139/default/akshatha/gquad/data/g4hunter_bed
/storage/group/izg5139/default/akshatha/gquad/raw_data/g4hunter GCA_012945695.1_ASM1294569v1_genomic.csv /storage/group/izg5139/default/akshatha/gquad/data/g4hunter_bed
/storage/group/izg5139/default/akshatha/gquad/raw_data/g4hunter GCA_031159695.1_ASM3115969v1_genomic.csv /storage/group/izg5139/default/akshatha/gquad/data/g4hunter_bed
/storage/group/izg5139/default/akshatha/gquad/raw_data/g4hunter GCA_000900475.1_ViralProj179413_genomic.csv /storage/group/izg5139/default/akshatha/gquad/data/g4hunter_bed
/storage/group/izg5139/default/akshatha/gquad/raw_data/g4hunter GCA_030572955.1_ASM3057295v1_genomic.csv /storage/group/izg5139/default/akshatha/gquad/data/g4hunter_bed
/storage/group/izg5139/default/akshatha/gquad/raw_data/g4hunter GCA_031198315.1_ASM3119831v1_genomic.csv /storage/group/izg5139/default/akshatha/gquad/data/g4hunter_bed
/storage/group/izg5139/default/akshatha/gquad/raw_data/g4hunter GCA_002744035.1_ASM274403v1_genomic.csv /storage/group/izg5139/default/akshatha/gquad/data/g4hunter_bed
/storage/group/izg5139/default/akshatha/gquad/raw_data/g4hunter GCA_946887485.1_G0802_genomic.csv /storage/group/izg5139/default/akshatha/gquad/data/g4hunter_bed
/storage/group/izg5139/default/akshatha/gquad/raw_data/g4hunter GCA_007556815.1_ASM755681v1_genomic.csv /storage/group/izg5139/default/akshatha/gquad/data/g4hunter_bed
/storage/group/izg5139/default/akshatha/gquad/raw_data/g4hunter GCF_001698065.1_ASM169806v1_genomic.csv /storage/group/izg5139/default/akshatha/gquad/data/g4hunter_bed
/storage/group/izg5139/default/akshatha/gquad/raw_data/g4hunter GCF_004771375.1_ASM477137v1_genomic.csv /storage/group/izg5139/default/akshatha/gquad/data/g4hunter_bed
/storage/group/izg5139/default/akshatha/gquad/raw_data/g4hunter GCF_023182775.2_ASM2318277v2_genomic.csv /storage/group/izg5139/default/akshatha/gquad/data/g4hunter_bed
/storage/group/izg5139/default/akshatha/gquad/raw_data/g4hunter GCA_900637645.1_52363_G01_genomic.csv /storage/group/izg5139/default/akshatha/gquad/data/g4hunter_bed
/storage/group/izg5139/default/akshatha/gquad/raw_data/g4hunter GCF_029590495.1_ASM2959049v1_genomic.csv /storage/group/izg5139/default/akshatha/gquad/data/g4hunter_bed
/storage/group/izg5139/default/akshatha/gquad/raw_data/g4hunter GCA_012937095.1_ASM1293709v1_genomic.csv /storage/group/izg5139/default/akshatha/gquad/data/g4hunter_bed
/storage/group/izg5139/default/akshatha/gquad/raw_data/g4hunter GCF_008693885.1_ASM869388v1_genomic.csv /storage/group/izg5139/default/akshatha/gquad/data/g4hunter_bed
/storage/group/izg5139/default/akshatha/gquad/raw_data/g4hunter GCA_008305705.1_ASM830570v1_genomic.csv /storage/group/izg5139/default/akshatha/gquad/data/g4hunter_bed
/storage/group/izg5139/default/akshatha/gquad/raw_data/g4hunter GCF_027625475.1_ASM2762547v1_genomic.csv /storage/group/izg5139/default/akshatha/gquad/data/g4hunter_bed
/storage/group/izg5139/default/akshatha/gquad/raw_data/g4hunter GCF_000919875.1_ViralMultiSegProj247973_genomic.csv /storage/group/izg5139/default/akshatha/gquad/data/g4hunter_bed
/storage/group/izg5139/default/akshatha/gquad/raw_data/g4hunter GCA_028893155.1_ASM2889315v1_genomic.csv /storage/group/izg5139/default/akshatha/gquad/data/g4hunter_bed
/storage/group/izg5139/default/akshatha/gquad/raw_data/g4hunter GCF_003966625.1_ASM396662v1_genomic.csv /storage/group/izg5139/default/akshatha/gquad/data/g4hunter_bed
/storage/group/izg5139/default/akshatha/gquad/raw_data/g4hunter GCA_004048835.1_ASM404883v1_genomic.csv /storage/group/izg5139/default/akshatha/gquad/data/g4hunter_bed
/storage/group/izg5139/default/akshatha/gquad/raw_data/g4hunter GCA_003082915.1_ASM308291v1_genomic.csv /storage/group/izg5139/default/akshatha/gquad/data/g4hunter_bed
/storage/group/izg5139/default/akshatha/gquad/raw_data/g4hunter GCF_002356215.1_ASM235621v1_genomic.csv /storage/group/izg5139/default/akshatha/gquad/data/g4hunter_bed
/storage/group/izg5139/default/akshatha/gquad/raw_data/g4hunter GCA_030583745.1_ASM3058374v1_genomic.csv /storage/group/izg5139/default/akshatha/gquad/data/g4hunter_bed
/storage/group/izg5139/default/akshatha/gquad/raw_data/g4hunter GCF_006337745.1_ASM633774v1_genomic.csv /storage/group/izg5139/default/akshatha/gquad/data/g4hunter_bed
/storage/group/izg5139/default/akshatha/gquad/raw_data/g4hunter GCF_026224735.1_ASM2622473v1_genomic.csv /storage/group/izg5139/default/akshatha/gquad/data/g4hunter_bed
/storage/group/izg5139/default/akshatha/gquad/raw_data/g4hunter GCA_022845595.1_ASM2284559v1_genomic.csv /storage/group/izg5139/default/akshatha/gquad/data/g4hunter_bed
/storage/group/izg5139/default/akshatha/gquad/raw_data/g4hunter GCF_024759425.1_ASM2475942v1_genomic.csv /storage/group/izg5139/default/akshatha/gquad/data/g4hunter_bed
/storage/group/izg5139/default/akshatha/gquad/raw_data/g4hunter GCF_004564135.1_ASM456413v1_genomic.csv /storage/group/izg5139/default/akshatha/gquad/data/g4hunter_bed
/storage/group/izg5139/default/akshatha/gquad/raw_data/g4hunter GCF_024971935.1_ASM2497193v1_genomic.csv /storage/group/izg5139/default/akshatha/gquad/data/g4hunter_bed
/storage/group/izg5139/default/akshatha/gquad/raw_data/g4hunter GCA_004060795.1_ASM406079v1_genomic.csv /storage/group/izg5139/default/akshatha/gquad/data/g4hunter_bed
/storage/group/izg5139/default/akshatha/gquad/raw_data/g4hunter GCA_010706275.1_ASM1070627v1_genomic.csv /storage/group/izg5139/default/akshatha/gquad/data/g4hunter_bed
/storage/group/izg5139/default/akshatha/gquad/raw_data/g4hunter GCA_018577775.1_ASM1857777v1_genomic.csv /storage/group/izg5139/default/akshatha/gquad/data/g4hunter_bed
/storage/group/izg5139/default/akshatha/gquad/raw_data/g4hunter GCF_001042525.2_ASM104252v2_genomic.csv /storage/group/izg5139/default/akshatha/gquad/data/g4hunter_bed
/storage/group/izg5139/default/akshatha/gquad/raw_data/g4hunter GCF_001743915.1_ViralProj344165_genomic.csv /storage/group/izg5139/default/akshatha/gquad/data/g4hunter_bed
/storage/group/izg5139/default/akshatha/gquad/raw_data/g4hunter GCA_026870155.3_ASM2687015v3_genomic.csv /storage/group/izg5139/default/akshatha/gquad/data/g4hunter_bed
/storage/group/izg5139/default/akshatha/gquad/raw_data/g4hunter GCF_019974135.1_ASM1997413v1_genomic.csv /storage/group/izg5139/default/akshatha/gquad/data/g4hunter_bed
/storage/group/izg5139/default/akshatha/gquad/raw_data/g4hunter GCF_022700795.1_ASM2270079v1_genomic.csv /storage/group/izg5139/default/akshatha/gquad/data/g4hunter_bed
/storage/group/izg5139/default/akshatha/gquad/raw_data/g4hunter GCF_030323185.1_ASM3032318v1_genomic.csv /storage/group/izg5139/default/akshatha/gquad/data/g4hunter_bed
/storage/group/izg5139/default/akshatha/gquad/raw_data/g4hunter GCA_003342515.1_ASM334251v1_genomic.csv /storage/group/izg5139/default/akshatha/gquad/data/g4hunter_bed
/storage/group/izg5139/default/akshatha/gquad/raw_data/g4hunter GCF_028743415.1_ASM2874341v1_genomic.csv /storage/group/izg5139/default/akshatha/gquad/data/g4hunter_bed
/storage/group/izg5139/default/akshatha/gquad/raw_data/g4hunter GCF_013004085.1_ASM1300408v1_genomic.csv /storage/group/izg5139/default/akshatha/gquad/data/g4hunter_bed
/storage/group/izg5139/default/akshatha/gquad/raw_data/g4hunter GCA_013389575.1_ASM1338957v1_genomic.csv /storage/group/izg5139/default/akshatha/gquad/data/g4hunter_bed
/storage/group/izg5139/default/akshatha/gquad/raw_data/g4hunter GCA_012941255.1_ASM1294125v1_genomic.csv /storage/group/izg5139/default/akshatha/gquad/data/g4hunter_bed
/storage/group/izg5139/default/akshatha/gquad/raw_data/g4hunter GCF_030845375.1_ASM3084537v1_genomic.csv /storage/group/izg5139/default/akshatha/gquad/data/g4hunter_bed
/storage/group/izg5139/default/akshatha/gquad/raw_data/g4hunter GCF_900638005.1_53550_B01_genomic.csv /storage/group/izg5139/default/akshatha/gquad/data/g4hunter_bed
/storage/group/izg5139/default/akshatha/gquad/raw_data/g4hunter GCA_004193755.1_ASM419375v1_genomic.csv /storage/group/izg5139/default/akshatha/gquad/data/g4hunter_bed
/storage/group/izg5139/default/akshatha/gquad/raw_data/g4hunter GCA_025264445.1_ASM2526444v1_genomic.csv /storage/group/izg5139/default/akshatha/gquad/data/g4hunter_bed
/storage/group/izg5139/default/akshatha/gquad/raw_data/g4hunter GCF_016800965.1_ASM1680096v1_genomic.csv /storage/group/izg5139/default/akshatha/gquad/data/g4hunter_bed
/storage/group/izg5139/default/akshatha/gquad/raw_data/g4hunter GCF_002855415.1_ASM285541v1_genomic.csv /storage/group/izg5139/default/akshatha/gquad/data/g4hunter_bed
/storage/group/izg5139/default/akshatha/gquad/raw_data/g4hunter GCF_008086305.1_ASM808630v1_genomic.csv /storage/group/izg5139/default/akshatha/gquad/data/g4hunter_bed
/storage/group/izg5139/default/akshatha/gquad/raw_data/g4hunter GCA_008812875.1_ASM881287v1_genomic.csv /storage/group/izg5139/default/akshatha/gquad/data/g4hunter_bed
/storage/group/izg5139/default/akshatha/gquad/raw_data/g4hunter GCA_029910775.1_ASM2991077v1_genomic.csv /storage/group/izg5139/default/akshatha/gquad/data/g4hunter_bed
/storage/group/izg5139/default/akshatha/gquad/raw_data/g4hunter GCF_002214605.1_ASM221460v1_genomic.csv /storage/group/izg5139/default/akshatha/gquad/data/g4hunter_bed
/storage/group/izg5139/default/akshatha/gquad/raw_data/g4hunter GCA_006151925.1_ASM615192v1_genomic.csv /storage/group/izg5139/default/akshatha/gquad/data/g4hunter_bed
/storage/group/izg5139/default/akshatha/gquad/raw_data/g4hunter GCA_027928525.1_ASM2792852v1_genomic.csv /storage/group/izg5139/default/akshatha/gquad/data/g4hunter_bed
/storage/group/izg5139/default/akshatha/gquad/raw_data/g4hunter GCA_004007345.1_ASM400734v1_genomic.csv /storage/group/izg5139/default/akshatha/gquad/data/g4hunter_bed
/storage/group/izg5139/default/akshatha/gquad/raw_data/g4hunter GCA_003128145.1_ASM312814v1_genomic.csv /storage/group/izg5139/default/akshatha/gquad/data/g4hunter_bed
/storage/group/izg5139/default/akshatha/gquad/raw_data/g4hunter GCF_001963815.1_ViralProj361947_genomic.csv /storage/group/izg5139/default/akshatha/gquad/data/g4hunter_bed
/storage/group/izg5139/default/akshatha/gquad/raw_data/g4hunter GCF_002076895.1_ASM207689v1_genomic.csv /storage/group/izg5139/default/akshatha/gquad/data/g4hunter_bed
/storage/group/izg5139/default/akshatha/gquad/raw_data/g4hunter GCA_031202625.1_ASM3120262v1_genomic.csv /storage/group/izg5139/default/akshatha/gquad/data/g4hunter_bed
/storage/group/izg5139/default/akshatha/gquad/raw_data/g4hunter GCA_012954995.1_ASM1295499v1_genomic.csv /storage/group/izg5139/default/akshatha/gquad/data/g4hunter_bed
/storage/group/izg5139/default/akshatha/gquad/raw_data/g4hunter GCA_027936725.1_ASM2793672v1_genomic.csv /storage/group/izg5139/default/akshatha/gquad/data/g4hunter_bed
/storage/group/izg5139/default/akshatha/gquad/raw_data/g4hunter GCA_005394265.1_ASM539426v1_genomic.csv /storage/group/izg5139/default/akshatha/gquad/data/g4hunter_bed
/storage/group/izg5139/default/akshatha/gquad/raw_data/g4hunter GCA_002192355.1_ASM219235v1_genomic.csv /storage/group/izg5139/default/akshatha/gquad/data/g4hunter_bed
/storage/group/izg5139/default/akshatha/gquad/raw_data/g4hunter GCA_029236915.1_ASM2923691v1_genomic.csv /storage/group/izg5139/default/akshatha/gquad/data/g4hunter_bed
/storage/group/izg5139/default/akshatha/gquad/raw_data/g4hunter GCA_902984355.1_UFOv-Jr-7aug17-C1688_genomic.csv /storage/group/izg5139/default/akshatha/gquad/data/g4hunter_bed
/storage/group/izg5139/default/akshatha/gquad/raw_data/g4hunter GCA_004092535.1_ASM409253v1_genomic.csv /storage/group/izg5139/default/akshatha/gquad/data/g4hunter_bed
/storage/group/izg5139/default/akshatha/gquad/raw_data/g4hunter GCF_016127235.1_ASM1612723v1_genomic.csv /storage/group/izg5139/default/akshatha/gquad/data/g4hunter_bed
/storage/group/izg5139/default/akshatha/gquad/raw_data/g4hunter GCF_020097015.1_ASM2009701v1_genomic.csv /storage/group/izg5139/default/akshatha/gquad/data/g4hunter_bed
/storage/group/izg5139/default/akshatha/gquad/raw_data/g4hunter GCA_019047005.1_ASM1904700v1_genomic.csv /storage/group/izg5139/default/akshatha/gquad/data/g4hunter_bed
/storage/group/izg5139/default/akshatha/gquad/raw_data/g4hunter GCA_030013715.1_ASM3001371v1_genomic.csv /storage/group/izg5139/default/akshatha/gquad/data/g4hunter_bed
/storage/group/izg5139/default/akshatha/gquad/raw_data/g4hunter GCA_023565615.1_ASM2356561v1_genomic.csv /storage/group/izg5139/default/akshatha/gquad/data/g4hunter_bed
/storage/group/izg5139/default/akshatha/gquad/raw_data/g4hunter GCA_004034835.1_ASM403483v1_genomic.csv /storage/group/izg5139/default/akshatha/gquad/data/g4hunter_bed
/storage/group/izg5139/default/akshatha/gquad/raw_data/g4hunter GCF_029814845.1_ASM2981484v1_genomic.csv /storage/group/izg5139/default/akshatha/gquad/data/g4hunter_bed
/storage/group/izg5139/default/akshatha/gquad/raw_data/g4hunter GCA_001013705.1_A_England_WTSI1807_2010_genomic.csv /storage/group/izg5139/default/akshatha/gquad/data/g4hunter_bed
/storage/group/izg5139/default/akshatha/gquad/raw_data/g4hunter GCA_003102595.1_ASM310259v1_genomic.csv /storage/group/izg5139/default/akshatha/gquad/data/g4hunter_bed
/storage/group/izg5139/default/akshatha/gquad/raw_data/g4hunter GCA_020492185.1_ASM2049218v1_genomic.csv /storage/group/izg5139/default/akshatha/gquad/data/g4hunter_bed
/storage/group/izg5139/default/akshatha/gquad/raw_data/g4hunter GCA_902992315.1_UFOv-RH-18aug17-C4080_genomic.csv /storage/group/izg5139/default/akshatha/gquad/data/g4hunter_bed
/storage/group/izg5139/default/akshatha/gquad/raw_data/g4hunter GCF_012933245.2_ASM1293324v2_genomic.csv /storage/group/izg5139/default/akshatha/gquad/data/g4hunter_bed
/storage/group/izg5139/default/akshatha/gquad/raw_data/g4hunter GCF_000829255.1_ASM82925v1_genomic.csv /storage/group/izg5139/default/akshatha/gquad/data/g4hunter_bed
/storage/group/izg5139/default/akshatha/gquad/raw_data/g4hunter GCF_026967635.1_ASM2696763v1_genomic.csv /storage/group/izg5139/default/akshatha/gquad/data/g4hunter_bed
/storage/group/izg5139/default/akshatha/gquad/raw_data/g4hunter GCA_031133305.1_ASM3113330v1_genomic.csv /storage/group/izg5139/default/akshatha/gquad/data/g4hunter_bed
/storage/group/izg5139/default/akshatha/gquad/raw_data/g4hunter GCF_001457655.1_NCTC8143_genomic.csv /storage/group/izg5139/default/akshatha/gquad/data/g4hunter_bed
/storage/group/izg5139/default/akshatha/gquad/raw_data/g4hunter GCA_023650455.1_ASM2365045v1_genomic.csv /storage/group/izg5139/default/akshatha/gquad/data/g4hunter_bed
/storage/group/izg5139/default/akshatha/gquad/raw_data/g4hunter GCA_023661325.1_ASM2366132v1_genomic.csv /storage/group/izg5139/default/akshatha/gquad/data/g4hunter_bed
/storage/group/izg5139/default/akshatha/gquad/raw_data/g4hunter GCA_006435295.1_ASM643529v1_genomic.csv /storage/group/izg5139/default/akshatha/gquad/data/g4hunter_bed
/storage/group/izg5139/default/akshatha/gquad/raw_data/g4hunter GCF_012272955.1_ASM1227295v1_genomic.csv /storage/group/izg5139/default/akshatha/gquad/data/g4hunter_bed
/storage/group/izg5139/default/akshatha/gquad/raw_data/g4hunter GCF_013343255.1_ASM1334325v1_genomic.csv /storage/group/izg5139/default/akshatha/gquad/data/g4hunter_bed
/storage/group/izg5139/default/akshatha/gquad/raw_data/g4hunter GCA_000011985.1_ASM1198v1_genomic.csv /storage/group/izg5139/default/akshatha/gquad/data/g4hunter_bed
/storage/group/izg5139/default/akshatha/gquad/raw_data/g4hunter GCA_003088035.1_ASM308803v1_genomic.csv /storage/group/izg5139/default/akshatha/gquad/data/g4hunter_bed
/storage/group/izg5139/default/akshatha/gquad/raw_data/g4hunter GCF_000260515.1_ASM26051v1_genomic.csv /storage/group/izg5139/default/akshatha/gquad/data/g4hunter_bed
/storage/group/izg5139/default/akshatha/gquad/raw_data/g4hunter GCA_031320655.1_ASM3132065v1_genomic.csv /storage/group/izg5139/default/akshatha/gquad/data/g4hunter_bed
/storage/group/izg5139/default/akshatha/gquad/raw_data/g4hunter GCA_003111505.1_ASM311150v1_genomic.csv /storage/group/izg5139/default/akshatha/gquad/data/g4hunter_bed
/storage/group/izg5139/default/akshatha/gquad/raw_data/g4hunter GCF_000971705.1_ASM97170v1_genomic.csv /storage/group/izg5139/default/akshatha/gquad/data/g4hunter_bed
/storage/group/izg5139/default/akshatha/gquad/raw_data/g4hunter GCA_006027055.2_ASM602705v2_genomic.csv /storage/group/izg5139/default/akshatha/gquad/data/g4hunter_bed
/storage/group/izg5139/default/akshatha/gquad/raw_data/g4hunter GCA_031106165.1_ASM3110616v1_genomic.csv /storage/group/izg5139/default/akshatha/gquad/data/g4hunter_bed
/storage/group/izg5139/default/akshatha/gquad/raw_data/g4hunter GCF_002447695.1_ASM244769v1_genomic.csv /storage/group/izg5139/default/akshatha/gquad/data/g4hunter_bed
/storage/group/izg5139/default/akshatha/gquad/raw_data/g4hunter GCF_000494385.3_ASM49438v3_genomic.csv /storage/group/izg5139/default/akshatha/gquad/data/g4hunter_bed
/storage/group/izg5139/default/akshatha/gquad/raw_data/g4hunter GCF_024585585.1_ASM2458558v1_genomic.csv /storage/group/izg5139/default/akshatha/gquad/data/g4hunter_bed
/storage/group/izg5139/default/akshatha/gquad/raw_data/g4hunter GCA_003531705.1_ASM353170v1_genomic.csv /storage/group/izg5139/default/akshatha/gquad/data/g4hunter_bed
/storage/group/izg5139/default/akshatha/gquad/raw_data/g4hunter GCF_016598675.1_ASM1659867v1_genomic.csv /storage/group/izg5139/default/akshatha/gquad/data/g4hunter_bed
/storage/group/izg5139/default/akshatha/gquad/raw_data/g4hunter GCA_023535635.1_ASM2353563v1_genomic.csv /storage/group/izg5139/default/akshatha/gquad/data/g4hunter_bed
/storage/group/izg5139/default/akshatha/gquad/raw_data/g4hunter GCF_031167025.1_ASM3116702v1_genomic.csv /storage/group/izg5139/default/akshatha/gquad/data/g4hunter_bed
/storage/group/izg5139/default/akshatha/gquad/raw_data/g4hunter GCF_002213905.1_ASM221390v1_genomic.csv /storage/group/izg5139/default/akshatha/gquad/data/g4hunter_bed
/storage/group/izg5139/default/akshatha/gquad/raw_data/g4hunter GCA_020892205.1_ASM2089220v1_genomic.csv /storage/group/izg5139/default/akshatha/gquad/data/g4hunter_bed
/storage/group/izg5139/default/akshatha/gquad/raw_data/g4hunter GCA_030875245.1_ASM3087524v1_genomic.csv /storage/group/izg5139/default/akshatha/gquad/data/g4hunter_bed
/storage/group/izg5139/default/akshatha/gquad/raw_data/g4hunter GCF_001747445.1_ASM174744v1_genomic.csv /storage/group/izg5139/default/akshatha/gquad/data/g4hunter_bed
/storage/group/izg5139/default/akshatha/gquad/raw_data/g4hunter GCF_018987125.1_ASM1898712v1_genomic.csv /storage/group/izg5139/default/akshatha/gquad/data/g4hunter_bed
/storage/group/izg5139/default/akshatha/gquad/raw_data/g4hunter GCA_024123855.1_ASM2412385v1_genomic.csv /storage/group/izg5139/default/akshatha/gquad/data/g4hunter_bed
/storage/group/izg5139/default/akshatha/gquad/raw_data/g4hunter GCA_027573075.1_ASM2757307v1_genomic.csv /storage/group/izg5139/default/akshatha/gquad/data/g4hunter_bed
/storage/group/izg5139/default/akshatha/gquad/raw_data/g4hunter GCF_026016045.1_ASM2601604v1_genomic.csv /storage/group/izg5139/default/akshatha/gquad/data/g4hunter_bed
/storage/group/izg5139/default/akshatha/gquad/raw_data/g4hunter GCF_014295015.1_ASM1429501v1_genomic.csv /storage/group/izg5139/default/akshatha/gquad/data/g4hunter_bed
/storage/group/izg5139/default/akshatha/gquad/raw_data/g4hunter GCA_002617745.1_ASM261774v1_genomic.csv /storage/group/izg5139/default/akshatha/gquad/data/g4hunter_bed
/storage/group/izg5139/default/akshatha/gquad/raw_data/g4hunter GCA_008327465.1_ASM832746v1_genomic.csv /storage/group/izg5139/default/akshatha/gquad/data/g4hunter_bed
/storage/group/izg5139/default/akshatha/gquad/raw_data/g4hunter GCA_031659955.1_ASM3165995v1_genomic.csv /storage/group/izg5139/default/akshatha/gquad/data/g4hunter_bed
/storage/group/izg5139/default/akshatha/gquad/raw_data/g4hunter GCA_030289375.1_ASM3028937v1_genomic.csv /storage/group/izg5139/default/akshatha/gquad/data/g4hunter_bed
/storage/group/izg5139/default/akshatha/gquad/raw_data/g4hunter GCA_008330425.1_ASM833042v1_genomic.csv /storage/group/izg5139/default/akshatha/gquad/data/g4hunter_bed
/storage/group/izg5139/default/akshatha/gquad/raw_data/g4hunter GCF_003717575.1_ASM371757v1_genomic.csv /storage/group/izg5139/default/akshatha/gquad/data/g4hunter_bed
/storage/group/izg5139/default/akshatha/gquad/raw_data/g4hunter GCF_007990525.1_ASM799052v1_genomic.csv /storage/group/izg5139/default/akshatha/gquad/data/g4hunter_bed
/storage/group/izg5139/default/akshatha/gquad/raw_data/g4hunter GCA_015296525.2_ASM1529652v2_genomic.csv /storage/group/izg5139/default/akshatha/gquad/data/g4hunter_bed
/storage/group/izg5139/default/akshatha/gquad/raw_data/g4hunter GCA_004147965.1_ASM414796v1_genomic.csv /storage/group/izg5139/default/akshatha/gquad/data/g4hunter_bed
/storage/group/izg5139/default/akshatha/gquad/raw_data/g4hunter GCA_018437845.1_ASM1843784v1_genomic.csv /storage/group/izg5139/default/akshatha/gquad/data/g4hunter_bed
/storage/group/izg5139/default/akshatha/gquad/raw_data/g4hunter GCA_008727715.1_ASM872771v1_genomic.csv /storage/group/izg5139/default/akshatha/gquad/data/g4hunter_bed
/storage/group/izg5139/default/akshatha/gquad/raw_data/g4hunter GCF_000465255.1_ASM46525v1_genomic.csv /storage/group/izg5139/default/akshatha/gquad/data/g4hunter_bed
/storage/group/izg5139/default/akshatha/gquad/raw_data/g4hunter GCA_001985885.1_ASM198588v1_genomic.csv /storage/group/izg5139/default/akshatha/gquad/data/g4hunter_bed
/storage/group/izg5139/default/akshatha/gquad/raw_data/g4hunter GCA_018444445.1_ASM1844444v1_genomic.csv /storage/group/izg5139/default/akshatha/gquad/data/g4hunter_bed
/storage/group/izg5139/default/akshatha/gquad/raw_data/g4hunter GCF_015289985.1_ASM1528998v1_genomic.csv /storage/group/izg5139/default/akshatha/gquad/data/g4hunter_bed
/storage/group/izg5139/default/akshatha/gquad/raw_data/g4hunter GCA_004047535.1_ASM404753v1_genomic.csv /storage/group/izg5139/default/akshatha/gquad/data/g4hunter_bed
/storage/group/izg5139/default/akshatha/gquad/raw_data/g4hunter GCA_023586805.1_ASM2358680v1_genomic.csv /storage/group/izg5139/default/akshatha/gquad/data/g4hunter_bed
/storage/group/izg5139/default/akshatha/gquad/raw_data/g4hunter GCF_001831915.2_ASM183191v2_genomic.csv /storage/group/izg5139/default/akshatha/gquad/data/g4hunter_bed
/storage/group/izg5139/default/akshatha/gquad/raw_data/g4hunter GCA_031123645.1_ASM3112364v1_genomic.csv /storage/group/izg5139/default/akshatha/gquad/data/g4hunter_bed
/storage/group/izg5139/default/akshatha/gquad/raw_data/g4hunter GCA_004132925.1_ASM413292v1_genomic.csv /storage/group/izg5139/default/akshatha/gquad/data/g4hunter_bed
/storage/group/izg5139/default/akshatha/gquad/raw_data/g4hunter GCA_027941735.1_ASM2794173v1_genomic.csv /storage/group/izg5139/default/akshatha/gquad/data/g4hunter_bed
/storage/group/izg5139/default/akshatha/gquad/raw_data/g4hunter GCA_018448255.1_ASM1844825v1_genomic.csv /storage/group/izg5139/default/akshatha/gquad/data/g4hunter_bed
/storage/group/izg5139/default/akshatha/gquad/raw_data/g4hunter GCA_031166105.1_ASM3116610v1_genomic.csv /storage/group/izg5139/default/akshatha/gquad/data/g4hunter_bed
/storage/group/izg5139/default/akshatha/gquad/raw_data/g4hunter GCF_008693825.1_ASM869382v1_genomic.csv /storage/group/izg5139/default/akshatha/gquad/data/g4hunter_bed
/storage/group/izg5139/default/akshatha/gquad/raw_data/g4hunter GCA_003652405.1_ASM365240v1_genomic.csv /storage/group/izg5139/default/akshatha/gquad/data/g4hunter_bed
/storage/group/izg5139/default/akshatha/gquad/raw_data/g4hunter GCF_009662215.1_ASM966221v1_genomic.csv /storage/group/izg5139/default/akshatha/gquad/data/g4hunter_bed
/storage/group/izg5139/default/akshatha/gquad/raw_data/g4hunter GCA_027943445.1_ASM2794344v1_genomic.csv /storage/group/izg5139/default/akshatha/gquad/data/g4hunter_bed
/storage/group/izg5139/default/akshatha/gquad/raw_data/g4hunter GCA_008935955.1_ASM893595v1_genomic.csv /storage/group/izg5139/default/akshatha/gquad/data/g4hunter_bed
/storage/group/izg5139/default/akshatha/gquad/raw_data/g4hunter GCF_000146975.1_ASM14697v1_genomic.csv /storage/group/izg5139/default/akshatha/gquad/data/g4hunter_bed
/storage/group/izg5139/default/akshatha/gquad/raw_data/g4hunter GCA_031158945.1_ASM3115894v1_genomic.csv /storage/group/izg5139/default/akshatha/gquad/data/g4hunter_bed
/storage/group/izg5139/default/akshatha/gquad/raw_data/g4hunter GCF_013348125.1_ASM1334812v1_genomic.csv /storage/group/izg5139/default/akshatha/gquad/data/g4hunter_bed
/storage/group/izg5139/default/akshatha/gquad/raw_data/g4hunter GCA_009658575.1_ASM965857v1_genomic.csv /storage/group/izg5139/default/akshatha/gquad/data/g4hunter_bed
/storage/group/izg5139/default/akshatha/gquad/raw_data/g4hunter GCA_031545055.1_ASM3154505v1_genomic.csv /storage/group/izg5139/default/akshatha/gquad/data/g4hunter_bed
/storage/group/izg5139/default/akshatha/gquad/raw_data/g4hunter GCA_902988375.1_UFOv-RE-26jul17-C526_genomic.csv /storage/group/izg5139/default/akshatha/gquad/data/g4hunter_bed
/storage/group/izg5139/default/akshatha/gquad/raw_data/g4hunter GCF_016894405.1_ASM1689440v1_genomic.csv /storage/group/izg5139/default/akshatha/gquad/data/g4hunter_bed
/storage/group/izg5139/default/akshatha/gquad/raw_data/g4hunter GCA_003614075.1_ASM361407v1_genomic.csv /storage/group/izg5139/default/akshatha/gquad/data/g4hunter_bed
/storage/group/izg5139/default/akshatha/gquad/raw_data/g4hunter GCA_004007115.1_ASM400711v1_genomic.csv /storage/group/izg5139/default/akshatha/gquad/data/g4hunter_bed
/storage/group/izg5139/default/akshatha/gquad/raw_data/g4hunter GCA_004050915.1_ASM405091v1_genomic.csv /storage/group/izg5139/default/akshatha/gquad/data/g4hunter_bed
/storage/group/izg5139/default/akshatha/gquad/raw_data/g4hunter GCA_004062595.1_ASM406259v1_genomic.csv /storage/group/izg5139/default/akshatha/gquad/data/g4hunter_bed
/storage/group/izg5139/default/akshatha/gquad/raw_data/g4hunter GCA_019998045.2_ASM1999804v2_genomic.csv /storage/group/izg5139/default/akshatha/gquad/data/g4hunter_bed
/storage/group/izg5139/default/akshatha/gquad/raw_data/g4hunter GCF_003324835.1_ASM332483v1_genomic.csv /storage/group/izg5139/default/akshatha/gquad/data/g4hunter_bed
/storage/group/izg5139/default/akshatha/gquad/raw_data/g4hunter GCF_018361365.1_ASM1836136v1_genomic.csv /storage/group/izg5139/default/akshatha/gquad/data/g4hunter_bed
/storage/group/izg5139/default/akshatha/gquad/raw_data/g4hunter GCA_902996505.1_UFOv-RH-9nov16-C2974_genomic.csv /storage/group/izg5139/default/akshatha/gquad/data/g4hunter_bed
/storage/group/izg5139/default/akshatha/gquad/raw_data/g4hunter GCF_001502515.1_ViralProj307725_genomic.csv /storage/group/izg5139/default/akshatha/gquad/data/g4hunter_bed
/storage/group/izg5139/default/akshatha/gquad/raw_data/g4hunter GCF_003186225.1_ASM318622v1_genomic.csv /storage/group/izg5139/default/akshatha/gquad/data/g4hunter_bed
/storage/group/izg5139/default/akshatha/gquad/raw_data/g4hunter GCF_024749625.1_ASM2474962v1_genomic.csv /storage/group/izg5139/default/akshatha/gquad/data/g4hunter_bed
/storage/group/izg5139/default/akshatha/gquad/raw_data/g4hunter GCA_004064635.1_ASM406463v1_genomic.csv /storage/group/izg5139/default/akshatha/gquad/data/g4hunter_bed
/storage/group/izg5139/default/akshatha/gquad/raw_data/g4hunter GCA_001655575.1_ASM165557v1_genomic.csv /storage/group/izg5139/default/akshatha/gquad/data/g4hunter_bed
/storage/group/izg5139/default/akshatha/gquad/raw_data/g4hunter GCA_963422435.1_ooCorCand1.Candidatus_Binatia_1.1_genomic.csv /storage/group/izg5139/default/akshatha/gquad/data/g4hunter_bed
/storage/group/izg5139/default/akshatha/gquad/raw_data/g4hunter GCF_002220345.1_ASM222034v1_genomic.csv /storage/group/izg5139/default/akshatha/gquad/data/g4hunter_bed
/storage/group/izg5139/default/akshatha/gquad/raw_data/g4hunter GCA_027943885.1_ASM2794388v1_genomic.csv /storage/group/izg5139/default/akshatha/gquad/data/g4hunter_bed
/storage/group/izg5139/default/akshatha/gquad/raw_data/g4hunter GCA_003143215.2_ASM314321v2_genomic.csv /storage/group/izg5139/default/akshatha/gquad/data/g4hunter_bed
/storage/group/izg5139/default/akshatha/gquad/raw_data/g4hunter GCA_947251845.1_iyAthCord1.Wolbachia_sp_1.1_genomic.csv /storage/group/izg5139/default/akshatha/gquad/data/g4hunter_bed
/storage/group/izg5139/default/akshatha/gquad/raw_data/g4hunter GCA_012945615.1_ASM1294561v1_genomic.csv /storage/group/izg5139/default/akshatha/gquad/data/g4hunter_bed
/storage/group/izg5139/default/akshatha/gquad/raw_data/g4hunter GCF_001987735.1_ASM198773v1_genomic.csv /storage/group/izg5139/default/akshatha/gquad/data/g4hunter_bed
/storage/group/izg5139/default/akshatha/gquad/raw_data/g4hunter GCA_016653815.1_ASM1665381v1_genomic.csv /storage/group/izg5139/default/akshatha/gquad/data/g4hunter_bed
/storage/group/izg5139/default/akshatha/gquad/raw_data/g4hunter GCA_000286795.1_ASM28679v1_genomic.csv /storage/group/izg5139/default/akshatha/gquad/data/g4hunter_bed
/storage/group/izg5139/default/akshatha/gquad/raw_data/g4hunter GCF_007747655.1_ASM774765v1_genomic.csv /storage/group/izg5139/default/akshatha/gquad/data/g4hunter_bed
/storage/group/izg5139/default/akshatha/gquad/raw_data/g4hunter GCA_014070865.1_ASM1407086v1_genomic.csv /storage/group/izg5139/default/akshatha/gquad/data/g4hunter_bed
/storage/group/izg5139/default/akshatha/gquad/raw_data/g4hunter GCA_025398675.1_ASM2539867v1_genomic.csv /storage/group/izg5139/default/akshatha/gquad/data/g4hunter_bed
/storage/group/izg5139/default/akshatha/gquad/raw_data/g4hunter GCA_017474015.1_ASM1747401v1_genomic.csv /storage/group/izg5139/default/akshatha/gquad/data/g4hunter_bed
/storage/group/izg5139/default/akshatha/gquad/raw_data/g4hunter GCA_028974295.1_ASM2897429v1_genomic.csv /storage/group/izg5139/default/akshatha/gquad/data/g4hunter_bed
/storage/group/izg5139/default/akshatha/gquad/raw_data/g4hunter GCA_001761325.1_ASM176132v1_genomic.csv /storage/group/izg5139/default/akshatha/gquad/data/g4hunter_bed
/storage/group/izg5139/default/akshatha/gquad/raw_data/g4hunter GCF_030845595.1_ASM3084559v1_genomic.csv /storage/group/izg5139/default/akshatha/gquad/data/g4hunter_bed
/storage/group/izg5139/default/akshatha/gquad/raw_data/g4hunter GCF_003031385.1_ASM303138v1_genomic.csv /storage/group/izg5139/default/akshatha/gquad/data/g4hunter_bed
/storage/group/izg5139/default/akshatha/gquad/raw_data/g4hunter GCF_008041995.1_ASM804199v1_genomic.csv /storage/group/izg5139/default/akshatha/gquad/data/g4hunter_bed
/storage/group/izg5139/default/akshatha/gquad/raw_data/g4hunter GCA_030021885.1_ASM3002188v1_genomic.csv /storage/group/izg5139/default/akshatha/gquad/data/g4hunter_bed
/storage/group/izg5139/default/akshatha/gquad/raw_data/g4hunter GCF_004636985.1_ASM463698v1_genomic.csv /storage/group/izg5139/default/akshatha/gquad/data/g4hunter_bed
/storage/group/izg5139/default/akshatha/gquad/raw_data/g4hunter GCF_022759765.1_ASM2275976v1_genomic.csv /storage/group/izg5139/default/akshatha/gquad/data/g4hunter_bed
/storage/group/izg5139/default/akshatha/gquad/raw_data/g4hunter GCF_009833965.1_ASM983396v1_genomic.csv /storage/group/izg5139/default/akshatha/gquad/data/g4hunter_bed
/storage/group/izg5139/default/akshatha/gquad/raw_data/g4hunter GCF_024227435.1_ASM2422743v1_genomic.csv /storage/group/izg5139/default/akshatha/gquad/data/g4hunter_bed
/storage/group/izg5139/default/akshatha/gquad/raw_data/g4hunter GCF_024339025.1_ASM2433902v1_genomic.csv /storage/group/izg5139/default/akshatha/gquad/data/g4hunter_bed
/storage/group/izg5139/default/akshatha/gquad/raw_data/g4hunter GCF_001708615.1_ASM170861v1_genomic.csv /storage/group/izg5139/default/akshatha/gquad/data/g4hunter_bed
/storage/group/izg5139/default/akshatha/gquad/raw_data/g4hunter GCA_000892455.1_ViralProj64697_genomic.csv /storage/group/izg5139/default/akshatha/gquad/data/g4hunter_bed
/storage/group/izg5139/default/akshatha/gquad/raw_data/g4hunter GCF_009627835.1_ASM962783v1_genomic.csv /storage/group/izg5139/default/akshatha/gquad/data/g4hunter_bed
/storage/group/izg5139/default/akshatha/gquad/raw_data/g4hunter GCA_006444275.1_ASM644427v1_genomic.csv /storage/group/izg5139/default/akshatha/gquad/data/g4hunter_bed
/storage/group/izg5139/default/akshatha/gquad/raw_data/g4hunter GCA_904067325.1_vB_KppS-Totoro_assembly_genomic.csv /storage/group/izg5139/default/akshatha/gquad/data/g4hunter_bed
/storage/group/izg5139/default/akshatha/gquad/raw_data/g4hunter GCF_025426175.1_ASM2542617v1_genomic.csv /storage/group/izg5139/default/akshatha/gquad/data/g4hunter_bed
/storage/group/izg5139/default/akshatha/gquad/raw_data/g4hunter GCA_004774325.1_ASM477432v1_genomic.csv /storage/group/izg5139/default/akshatha/gquad/data/g4hunter_bed
/storage/group/izg5139/default/akshatha/gquad/raw_data/g4hunter GCA_004054515.1_ASM405451v1_genomic.csv /storage/group/izg5139/default/akshatha/gquad/data/g4hunter_bed
/storage/group/izg5139/default/akshatha/gquad/raw_data/g4hunter GCF_024363505.1_ASM2436350v1_genomic.csv /storage/group/izg5139/default/akshatha/gquad/data/g4hunter_bed
/storage/group/izg5139/default/akshatha/gquad/raw_data/g4hunter GCA_024722395.1_ASM2472239v1_genomic.csv /storage/group/izg5139/default/akshatha/gquad/data/g4hunter_bed
/storage/group/izg5139/default/akshatha/gquad/raw_data/g4hunter GCA_023651955.1_ASM2365195v1_genomic.csv /storage/group/izg5139/default/akshatha/gquad/data/g4hunter_bed
/storage/group/izg5139/default/akshatha/gquad/raw_data/g4hunter GCA_004148925.1_ASM414892v1_genomic.csv /storage/group/izg5139/default/akshatha/gquad/data/g4hunter_bed
/storage/group/izg5139/default/akshatha/gquad/raw_data/g4hunter GCA_031274835.1_ASM3127483v1_genomic.csv /storage/group/izg5139/default/akshatha/gquad/data/g4hunter_bed
/storage/group/izg5139/default/akshatha/gquad/raw_data/g4hunter GCA_012945735.1_ASM1294573v1_genomic.csv /storage/group/izg5139/default/akshatha/gquad/data/g4hunter_bed
/storage/group/izg5139/default/akshatha/gquad/raw_data/g4hunter GCA_013122655.1_Pine_14-204_genomic.csv /storage/group/izg5139/default/akshatha/gquad/data/g4hunter_bed
/storage/group/izg5139/default/akshatha/gquad/raw_data/g4hunter GCA_014730575.1_ASM1473057v1_genomic.csv /storage/group/izg5139/default/akshatha/gquad/data/g4hunter_bed
/storage/group/izg5139/default/akshatha/gquad/raw_data/g4hunter GCA_002606485.1_ASM260648v1_genomic.csv /storage/group/izg5139/default/akshatha/gquad/data/g4hunter_bed
/storage/group/izg5139/default/akshatha/gquad/raw_data/g4hunter GCA_004067635.1_ASM406763v1_genomic.csv /storage/group/izg5139/default/akshatha/gquad/data/g4hunter_bed
/storage/group/izg5139/default/akshatha/gquad/raw_data/g4hunter GCA_011022425.1_ASM1102242v1_genomic.csv /storage/group/izg5139/default/akshatha/gquad/data/g4hunter_bed
/storage/group/izg5139/default/akshatha/gquad/raw_data/g4hunter GCF_022459015.1_ASM2245901v1_genomic.csv /storage/group/izg5139/default/akshatha/gquad/data/g4hunter_bed
/storage/group/izg5139/default/akshatha/gquad/raw_data/g4hunter GCF_009732755.1_ASM973275v1_genomic.csv /storage/group/izg5139/default/akshatha/gquad/data/g4hunter_bed
/storage/group/izg5139/default/akshatha/gquad/raw_data/g4hunter GCA_004223785.2_ASM422378v2_genomic.csv /storage/group/izg5139/default/akshatha/gquad/data/g4hunter_bed
/storage/group/izg5139/default/akshatha/gquad/raw_data/g4hunter GCF_018847315.1_ASM1884731v1_genomic.csv /storage/group/izg5139/default/akshatha/gquad/data/g4hunter_bed
/storage/group/izg5139/default/akshatha/gquad/raw_data/g4hunter GCF_900474995.1_41906_H01_genomic.csv /storage/group/izg5139/default/akshatha/gquad/data/g4hunter_bed
/storage/group/izg5139/default/akshatha/gquad/raw_data/g4hunter GCA_027933855.1_ASM2793385v1_genomic.csv /storage/group/izg5139/default/akshatha/gquad/data/g4hunter_bed
/storage/group/izg5139/default/akshatha/gquad/raw_data/g4hunter GCA_012971345.1_ASM1297134v1_genomic.csv /storage/group/izg5139/default/akshatha/gquad/data/g4hunter_bed
/storage/group/izg5139/default/akshatha/gquad/raw_data/g4hunter GCF_002215585.1_ASM221558v1_genomic.csv /storage/group/izg5139/default/akshatha/gquad/data/g4hunter_bed
/storage/group/izg5139/default/akshatha/gquad/raw_data/g4hunter GCA_029220065.1_ASM2922006v1_genomic.csv /storage/group/izg5139/default/akshatha/gquad/data/g4hunter_bed
/storage/group/izg5139/default/akshatha/gquad/raw_data/g4hunter GCA_007832855.1_ASM783285v1_genomic.csv /storage/group/izg5139/default/akshatha/gquad/data/g4hunter_bed
/storage/group/izg5139/default/akshatha/gquad/raw_data/g4hunter GCA_018340295.1_ASM1834029v1_genomic.csv /storage/group/izg5139/default/akshatha/gquad/data/g4hunter_bed
/storage/group/izg5139/default/akshatha/gquad/raw_data/g4hunter GCA_018847495.1_ASM1884749v1_genomic.csv /storage/group/izg5139/default/akshatha/gquad/data/g4hunter_bed
/storage/group/izg5139/default/akshatha/gquad/raw_data/g4hunter GCF_026222675.1_ASM2622267v1_genomic.csv /storage/group/izg5139/default/akshatha/gquad/data/g4hunter_bed
/storage/group/izg5139/default/akshatha/gquad/raw_data/g4hunter GCA_022608585.1_ASM2260858v1_genomic.csv /storage/group/izg5139/default/akshatha/gquad/data/g4hunter_bed
/storage/group/izg5139/default/akshatha/gquad/raw_data/g4hunter GCA_026278285.1_ASM2627828v1_genomic.csv /storage/group/izg5139/default/akshatha/gquad/data/g4hunter_bed
/storage/group/izg5139/default/akshatha/gquad/raw_data/g4hunter GCA_030296995.1_ASM3029699v1_genomic.csv /storage/group/izg5139/default/akshatha/gquad/data/g4hunter_bed
/storage/group/izg5139/default/akshatha/gquad/raw_data/g4hunter GCF_001515915.2_ASM151591v2_genomic.csv /storage/group/izg5139/default/akshatha/gquad/data/g4hunter_bed
/storage/group/izg5139/default/akshatha/gquad/raw_data/g4hunter GCF_001744075.1_ViralProj344198_genomic.csv /storage/group/izg5139/default/akshatha/gquad/data/g4hunter_bed
/storage/group/izg5139/default/akshatha/gquad/raw_data/g4hunter GCF_014883935.1_ASM1488393v1_genomic.csv /storage/group/izg5139/default/akshatha/gquad/data/g4hunter_bed
/storage/group/izg5139/default/akshatha/gquad/raw_data/g4hunter GCA_018885385.1_ASM1888538v1_genomic.csv /storage/group/izg5139/default/akshatha/gquad/data/g4hunter_bed
/storage/group/izg5139/default/akshatha/gquad/raw_data/g4hunter GCF_017948365.1_ASM1794836v1_genomic.csv /storage/group/izg5139/default/akshatha/gquad/data/g4hunter_bed
/storage/group/izg5139/default/akshatha/gquad/raw_data/g4hunter GCA_002580905.1_ASM258090v1_genomic.csv /storage/group/izg5139/default/akshatha/gquad/data/g4hunter_bed
/storage/group/izg5139/default/akshatha/gquad/raw_data/g4hunter GCA_002956645.1_ASM295664v1_genomic.csv /storage/group/izg5139/default/akshatha/gquad/data/g4hunter_bed
/storage/group/izg5139/default/akshatha/gquad/raw_data/g4hunter GCA_001441095.1_ViralProj301248_genomic.csv /storage/group/izg5139/default/akshatha/gquad/data/g4hunter_bed
/storage/group/izg5139/default/akshatha/gquad/raw_data/g4hunter GCA_003372105.2_ASM337210v2_genomic.csv /storage/group/izg5139/default/akshatha/gquad/data/g4hunter_bed
/storage/group/izg5139/default/akshatha/gquad/raw_data/g4hunter GCA_012953775.1_ASM1295377v1_genomic.csv /storage/group/izg5139/default/akshatha/gquad/data/g4hunter_bed
/storage/group/izg5139/default/akshatha/gquad/raw_data/g4hunter GCF_012934555.1_ASM1293455v1_genomic.csv /storage/group/izg5139/default/akshatha/gquad/data/g4hunter_bed
/storage/group/izg5139/default/akshatha/gquad/raw_data/g4hunter GCA_026108095.1_ASM2610809v1_genomic.csv /storage/group/izg5139/default/akshatha/gquad/data/g4hunter_bed
/storage/group/izg5139/default/akshatha/gquad/raw_data/g4hunter GCA_012940175.1_ASM1294017v1_genomic.csv /storage/group/izg5139/default/akshatha/gquad/data/g4hunter_bed
/storage/group/izg5139/default/akshatha/gquad/raw_data/g4hunter GCA_022984235.1_ASM2298423v1_genomic.csv /storage/group/izg5139/default/akshatha/gquad/data/g4hunter_bed
/storage/group/izg5139/default/akshatha/gquad/raw_data/g4hunter GCF_019900845.1_ASM1990084v1_genomic.csv /storage/group/izg5139/default/akshatha/gquad/data/g4hunter_bed
/storage/group/izg5139/default/akshatha/gquad/raw_data/g4hunter GCA_006426755.1_ASM642675v1_genomic.csv /storage/group/izg5139/default/akshatha/gquad/data/g4hunter_bed
/storage/group/izg5139/default/akshatha/gquad/raw_data/g4hunter GCA_012615635.1_ASM1261563v1_genomic.csv /storage/group/izg5139/default/akshatha/gquad/data/g4hunter_bed
/storage/group/izg5139/default/akshatha/gquad/raw_data/g4hunter GCA_031083715.1_ASM3108371v1_genomic.csv /storage/group/izg5139/default/akshatha/gquad/data/g4hunter_bed
/storage/group/izg5139/default/akshatha/gquad/raw_data/g4hunter GCF_002625245.1_ASM262524v1_genomic.csv /storage/group/izg5139/default/akshatha/gquad/data/g4hunter_bed
/storage/group/izg5139/default/akshatha/gquad/raw_data/g4hunter GCA_027589095.1_ASM2758909v1_genomic.csv /storage/group/izg5139/default/akshatha/gquad/data/g4hunter_bed
/storage/group/izg5139/default/akshatha/gquad/raw_data/g4hunter GCF_030544605.1_ASM3054460v1_genomic.csv /storage/group/izg5139/default/akshatha/gquad/data/g4hunter_bed
/storage/group/izg5139/default/akshatha/gquad/raw_data/g4hunter GCA_004129635.1_ASM412963v1_genomic.csv /storage/group/izg5139/default/akshatha/gquad/data/g4hunter_bed
/storage/group/izg5139/default/akshatha/gquad/raw_data/g4hunter GCF_003004115.1_ASM300411v1_genomic.csv /storage/group/izg5139/default/akshatha/gquad/data/g4hunter_bed
/storage/group/izg5139/default/akshatha/gquad/raw_data/g4hunter GCA_000986155.1_A_England_01180016_2009_genomic.csv /storage/group/izg5139/default/akshatha/gquad/data/g4hunter_bed
/storage/group/izg5139/default/akshatha/gquad/raw_data/g4hunter GCF_002139935.1_ASM213993v1_genomic.csv /storage/group/izg5139/default/akshatha/gquad/data/g4hunter_bed
/storage/group/izg5139/default/akshatha/gquad/raw_data/g4hunter GCA_004051455.1_ASM405145v1_genomic.csv /storage/group/izg5139/default/akshatha/gquad/data/g4hunter_bed
/storage/group/izg5139/default/akshatha/gquad/raw_data/g4hunter GCF_002625205.1_ASM262520v1_genomic.csv /storage/group/izg5139/default/akshatha/gquad/data/g4hunter_bed
/storage/group/izg5139/default/akshatha/gquad/raw_data/g4hunter GCA_003657745.2_ASM365774v2_genomic.csv /storage/group/izg5139/default/akshatha/gquad/data/g4hunter_bed
/storage/group/izg5139/default/akshatha/gquad/raw_data/g4hunter GCF_023822065.1_ASM2382206v1_genomic.csv /storage/group/izg5139/default/akshatha/gquad/data/g4hunter_bed
/storage/group/izg5139/default/akshatha/gquad/raw_data/g4hunter GCA_029967565.1_ASM2996756v1_genomic.csv /storage/group/izg5139/default/akshatha/gquad/data/g4hunter_bed
/storage/group/izg5139/default/akshatha/gquad/raw_data/g4hunter GCA_030288935.1_ASM3028893v1_genomic.csv /storage/group/izg5139/default/akshatha/gquad/data/g4hunter_bed
/storage/group/izg5139/default/akshatha/gquad/raw_data/g4hunter GCA_024371375.1_ASM2437137v1_genomic.csv /storage/group/izg5139/default/akshatha/gquad/data/g4hunter_bed
/storage/group/izg5139/default/akshatha/gquad/raw_data/g4hunter GCA_010092465.1_ASM1009246v1_genomic.csv /storage/group/izg5139/default/akshatha/gquad/data/g4hunter_bed
/storage/group/izg5139/default/akshatha/gquad/raw_data/g4hunter GCF_020735745.1_ASM2073574v1_genomic.csv /storage/group/izg5139/default/akshatha/gquad/data/g4hunter_bed
/storage/group/izg5139/default/akshatha/gquad/raw_data/g4hunter GCF_003366055.1_ASM336605v1_genomic.csv /storage/group/izg5139/default/akshatha/gquad/data/g4hunter_bed
/storage/group/izg5139/default/akshatha/gquad/raw_data/g4hunter GCA_002822965.1_ASM282296v1_genomic.csv /storage/group/izg5139/default/akshatha/gquad/data/g4hunter_bed
/storage/group/izg5139/default/akshatha/gquad/raw_data/g4hunter GCA_003502735.1_ASM350273v1_genomic.csv /storage/group/izg5139/default/akshatha/gquad/data/g4hunter_bed
/storage/group/izg5139/default/akshatha/gquad/raw_data/g4hunter GCA_018577575.1_ASM1857757v1_genomic.csv /storage/group/izg5139/default/akshatha/gquad/data/g4hunter_bed
/storage/group/izg5139/default/akshatha/gquad/raw_data/g4hunter GCF_001586155.1_ASM158615v1_genomic.csv /storage/group/izg5139/default/akshatha/gquad/data/g4hunter_bed
/storage/group/izg5139/default/akshatha/gquad/raw_data/g4hunter GCF_030060435.1_ASM3006043v1_genomic.csv /storage/group/izg5139/default/akshatha/gquad/data/g4hunter_bed
/storage/group/izg5139/default/akshatha/gquad/raw_data/g4hunter GCF_000762265.1_ASM76226v1_genomic.csv /storage/group/izg5139/default/akshatha/gquad/data/g4hunter_bed
/storage/group/izg5139/default/akshatha/gquad/raw_data/g4hunter GCF_029227835.1_ASM2922783v1_genomic.csv /storage/group/izg5139/default/akshatha/gquad/data/g4hunter_bed
/storage/group/izg5139/default/akshatha/gquad/raw_data/g4hunter GCF_003343225.1_ASM334322v1_genomic.csv /storage/group/izg5139/default/akshatha/gquad/data/g4hunter_bed
/storage/group/izg5139/default/akshatha/gquad/raw_data/g4hunter GCF_003660105.1_ASM366010v1_genomic.csv /storage/group/izg5139/default/akshatha/gquad/data/g4hunter_bed
/storage/group/izg5139/default/akshatha/gquad/raw_data/g4hunter GCF_017815775.1_ASM1781577v1_genomic.csv /storage/group/izg5139/default/akshatha/gquad/data/g4hunter_bed
/storage/group/izg5139/default/akshatha/gquad/raw_data/g4hunter GCF_002441955.1_ASM244195v1_genomic.csv /storage/group/izg5139/default/akshatha/gquad/data/g4hunter_bed
/storage/group/izg5139/default/akshatha/gquad/raw_data/g4hunter GCA_002757755.1_ASM275775v1_genomic.csv /storage/group/izg5139/default/akshatha/gquad/data/g4hunter_bed
/storage/group/izg5139/default/akshatha/gquad/raw_data/g4hunter GCF_023156065.1_ASM2315606v1_genomic.csv /storage/group/izg5139/default/akshatha/gquad/data/g4hunter_bed
/storage/group/izg5139/default/akshatha/gquad/raw_data/g4hunter GCA_031198525.1_ASM3119852v1_genomic.csv /storage/group/izg5139/default/akshatha/gquad/data/g4hunter_bed
/storage/group/izg5139/default/akshatha/gquad/raw_data/g4hunter GCF_030168405.1_ASM3016840v1_genomic.csv /storage/group/izg5139/default/akshatha/gquad/data/g4hunter_bed
/storage/group/izg5139/default/akshatha/gquad/raw_data/g4hunter GCA_021130825.1_ASM2113082v1_genomic.csv /storage/group/izg5139/default/akshatha/gquad/data/g4hunter_bed
/storage/group/izg5139/default/akshatha/gquad/raw_data/g4hunter GCF_029625275.1_ASM2962527v1_genomic.csv /storage/group/izg5139/default/akshatha/gquad/data/g4hunter_bed
/storage/group/izg5139/default/akshatha/gquad/raw_data/g4hunter GCF_022695655.1_ASM2269565v1_genomic.csv /storage/group/izg5139/default/akshatha/gquad/data/g4hunter_bed
/storage/group/izg5139/default/akshatha/gquad/raw_data/g4hunter GCF_026572395.1_ASM2657239v1_genomic.csv /storage/group/izg5139/default/akshatha/gquad/data/g4hunter_bed
/storage/group/izg5139/default/akshatha/gquad/raw_data/g4hunter GCA_000864905.1_ViralProj15504_genomic.csv /storage/group/izg5139/default/akshatha/gquad/data/g4hunter_bed
/storage/group/izg5139/default/akshatha/gquad/raw_data/g4hunter GCF_001887475.1_ASM188747v1_genomic.csv /storage/group/izg5139/default/akshatha/gquad/data/g4hunter_bed
/storage/group/izg5139/default/akshatha/gquad/raw_data/g4hunter GCF_002105595.1_ASM210559v1_genomic.csv /storage/group/izg5139/default/akshatha/gquad/data/g4hunter_bed
/storage/group/izg5139/default/akshatha/gquad/raw_data/g4hunter GCA_004070015.1_ASM407001v1_genomic.csv /storage/group/izg5139/default/akshatha/gquad/data/g4hunter_bed
/storage/group/izg5139/default/akshatha/gquad/raw_data/g4hunter GCA_905123855.1_28157_4_56_genomic.csv /storage/group/izg5139/default/akshatha/gquad/data/g4hunter_bed
/storage/group/izg5139/default/akshatha/gquad/raw_data/g4hunter GCF_001019795.1_ViralMultiSegProj285599_genomic.csv /storage/group/izg5139/default/akshatha/gquad/data/g4hunter_bed
/storage/group/izg5139/default/akshatha/gquad/raw_data/g4hunter GCA_004780825.1_ASM478082v1_genomic.csv /storage/group/izg5139/default/akshatha/gquad/data/g4hunter_bed
/storage/group/izg5139/default/akshatha/gquad/raw_data/g4hunter GCA_027933535.1_ASM2793353v1_genomic.csv /storage/group/izg5139/default/akshatha/gquad/data/g4hunter_bed
/storage/group/izg5139/default/akshatha/gquad/raw_data/g4hunter GCF_001767275.1_ASM176727v1_genomic.csv /storage/group/izg5139/default/akshatha/gquad/data/g4hunter_bed
/storage/group/izg5139/default/akshatha/gquad/raw_data/g4hunter GCA_026273225.1_ASM2627322v1_genomic.csv /storage/group/izg5139/default/akshatha/gquad/data/g4hunter_bed
/storage/group/izg5139/default/akshatha/gquad/raw_data/g4hunter GCF_003815895.1_ASM381589v1_genomic.csv /storage/group/izg5139/default/akshatha/gquad/data/g4hunter_bed
/storage/group/izg5139/default/akshatha/gquad/raw_data/g4hunter GCF_001046095.2_ASM104609v2_genomic.csv /storage/group/izg5139/default/akshatha/gquad/data/g4hunter_bed
/storage/group/izg5139/default/akshatha/gquad/raw_data/g4hunter GCF_013462495.1_ASM1346249v1_genomic.csv /storage/group/izg5139/default/akshatha/gquad/data/g4hunter_bed
/storage/group/izg5139/default/akshatha/gquad/raw_data/g4hunter GCA_006438035.1_ASM643803v1_genomic.csv /storage/group/izg5139/default/akshatha/gquad/data/g4hunter_bed
/storage/group/izg5139/default/akshatha/gquad/raw_data/g4hunter GCF_003798365.1_ASM379836v1_genomic.csv /storage/group/izg5139/default/akshatha/gquad/data/g4hunter_bed
/storage/group/izg5139/default/akshatha/gquad/raw_data/g4hunter GCA_021474165.1_ASM2147416v1_genomic.csv /storage/group/izg5139/default/akshatha/gquad/data/g4hunter_bed
/storage/group/izg5139/default/akshatha/gquad/raw_data/g4hunter GCF_024126355.1_ASM2412635v1_genomic.csv /storage/group/izg5139/default/akshatha/gquad/data/g4hunter_bed
/storage/group/izg5139/default/akshatha/gquad/raw_data/g4hunter GCF_024584665.1_ASM2458466v1_genomic.csv /storage/group/izg5139/default/akshatha/gquad/data/g4hunter_bed
/storage/group/izg5139/default/akshatha/gquad/raw_data/g4hunter GCA_006415795.1_ASM641579v1_genomic.csv /storage/group/izg5139/default/akshatha/gquad/data/g4hunter_bed
/storage/group/izg5139/default/akshatha/gquad/raw_data/g4hunter GCF_026651085.1_ASM2665108v1_genomic.csv /storage/group/izg5139/default/akshatha/gquad/data/g4hunter_bed
/storage/group/izg5139/default/akshatha/gquad/raw_data/g4hunter GCA_008939465.1_ASM893946v1_genomic.csv /storage/group/izg5139/default/akshatha/gquad/data/g4hunter_bed
/storage/group/izg5139/default/akshatha/gquad/raw_data/g4hunter GCF_003073395.1_ASM307339v1_genomic.csv /storage/group/izg5139/default/akshatha/gquad/data/g4hunter_bed
/storage/group/izg5139/default/akshatha/gquad/raw_data/g4hunter GCA_030294865.1_ASM3029486v1_genomic.csv /storage/group/izg5139/default/akshatha/gquad/data/g4hunter_bed
/storage/group/izg5139/default/akshatha/gquad/raw_data/g4hunter GCA_031129645.1_ASM3112964v1_genomic.csv /storage/group/izg5139/default/akshatha/gquad/data/g4hunter_bed
/storage/group/izg5139/default/akshatha/gquad/raw_data/g4hunter GCF_900474905.1_42042_A02_genomic.csv /storage/group/izg5139/default/akshatha/gquad/data/g4hunter_bed
/storage/group/izg5139/default/akshatha/gquad/raw_data/g4hunter GCA_031102565.1_ASM3110256v1_genomic.csv /storage/group/izg5139/default/akshatha/gquad/data/g4hunter_bed
/storage/group/izg5139/default/akshatha/gquad/raw_data/g4hunter GCA_015135075.1_ASM1513507v1_genomic.csv /storage/group/izg5139/default/akshatha/gquad/data/g4hunter_bed
/storage/group/izg5139/default/akshatha/gquad/raw_data/g4hunter GCF_017189435.1_ASM1718943v1_genomic.csv /storage/group/izg5139/default/akshatha/gquad/data/g4hunter_bed
/storage/group/izg5139/default/akshatha/gquad/raw_data/g4hunter GCA_009732635.1_ASM973263v1_genomic.csv /storage/group/izg5139/default/akshatha/gquad/data/g4hunter_bed
/storage/group/izg5139/default/akshatha/gquad/raw_data/g4hunter GCA_011067225.1_ASM1106722v1_genomic.csv /storage/group/izg5139/default/akshatha/gquad/data/g4hunter_bed
/storage/group/izg5139/default/akshatha/gquad/raw_data/g4hunter GCF_028224025.1_ASM2822402v1_genomic.csv /storage/group/izg5139/default/akshatha/gquad/data/g4hunter_bed
/storage/group/izg5139/default/akshatha/gquad/raw_data/g4hunter GCA_001183745.1_ASM118374v1_genomic.csv /storage/group/izg5139/default/akshatha/gquad/data/g4hunter_bed
/storage/group/izg5139/default/akshatha/gquad/raw_data/g4hunter GCA_001686605.1_ASM168660v1_genomic.csv /storage/group/izg5139/default/akshatha/gquad/data/g4hunter_bed
/storage/group/izg5139/default/akshatha/gquad/raw_data/g4hunter GCA_030506345.1_ASM3050634v1_genomic.csv /storage/group/izg5139/default/akshatha/gquad/data/g4hunter_bed
/storage/group/izg5139/default/akshatha/gquad/raw_data/g4hunter GCF_003319235.1_ASM331923v1_genomic.csv /storage/group/izg5139/default/akshatha/gquad/data/g4hunter_bed
/storage/group/izg5139/default/akshatha/gquad/raw_data/g4hunter GCA_002951755.1_ASM295175v1_genomic.csv /storage/group/izg5139/default/akshatha/gquad/data/g4hunter_bed
/storage/group/izg5139/default/akshatha/gquad/raw_data/g4hunter GCF_003094295.1_ASM309429v1_genomic.csv /storage/group/izg5139/default/akshatha/gquad/data/g4hunter_bed
/storage/group/izg5139/default/akshatha/gquad/raw_data/g4hunter GCF_015377585.1_ASM1537758v1_genomic.csv /storage/group/izg5139/default/akshatha/gquad/data/g4hunter_bed
/storage/group/izg5139/default/akshatha/gquad/raw_data/g4hunter GCA_021496055.1_ASM2149605v1_genomic.csv /storage/group/izg5139/default/akshatha/gquad/data/g4hunter_bed
/storage/group/izg5139/default/akshatha/gquad/raw_data/g4hunter GCA_023682375.1_ASM2368237v1_genomic.csv /storage/group/izg5139/default/akshatha/gquad/data/g4hunter_bed
/storage/group/izg5139/default/akshatha/gquad/raw_data/g4hunter GCA_029965895.1_ASM2996589v1_genomic.csv /storage/group/izg5139/default/akshatha/gquad/data/g4hunter_bed
/storage/group/izg5139/default/akshatha/gquad/raw_data/g4hunter GCA_905122335.1_28157_4_140_genomic.csv /storage/group/izg5139/default/akshatha/gquad/data/g4hunter_bed
/storage/group/izg5139/default/akshatha/gquad/raw_data/g4hunter GCA_006415275.1_ASM641527v1_genomic.csv /storage/group/izg5139/default/akshatha/gquad/data/g4hunter_bed
/storage/group/izg5139/default/akshatha/gquad/raw_data/g4hunter GCA_005890195.1_ASM589019v1_genomic.csv /storage/group/izg5139/default/akshatha/gquad/data/g4hunter_bed
/storage/group/izg5139/default/akshatha/gquad/raw_data/g4hunter GCA_020543775.1_ASM2054377v1_genomic.csv /storage/group/izg5139/default/akshatha/gquad/data/g4hunter_bed
/storage/group/izg5139/default/akshatha/gquad/raw_data/g4hunter GCF_001188775.1_ASM118877v1_genomic.csv /storage/group/izg5139/default/akshatha/gquad/data/g4hunter_bed
/storage/group/izg5139/default/akshatha/gquad/raw_data/g4hunter GCA_031155085.1_ASM3115508v1_genomic.csv /storage/group/izg5139/default/akshatha/gquad/data/g4hunter_bed
/storage/group/izg5139/default/akshatha/gquad/raw_data/g4hunter GCA_012939595.1_ASM1293959v1_genomic.csv /storage/group/izg5139/default/akshatha/gquad/data/g4hunter_bed
/storage/group/izg5139/default/akshatha/gquad/raw_data/g4hunter GCA_902992575.1_UFOv-RH-20APR16-C1214_genomic.csv /storage/group/izg5139/default/akshatha/gquad/data/g4hunter_bed
/storage/group/izg5139/default/akshatha/gquad/raw_data/g4hunter GCA_026898375.1_ASM2689837v1_genomic.csv /storage/group/izg5139/default/akshatha/gquad/data/g4hunter_bed
/storage/group/izg5139/default/akshatha/gquad/raw_data/g4hunter GCF_022924035.1_ASM2292403v1_genomic.csv /storage/group/izg5139/default/akshatha/gquad/data/g4hunter_bed
/storage/group/izg5139/default/akshatha/gquad/raw_data/g4hunter GCF_001646555.1_ViralProj321700_genomic.csv /storage/group/izg5139/default/akshatha/gquad/data/g4hunter_bed
/storage/group/izg5139/default/akshatha/gquad/raw_data/g4hunter GCA_012939495.1_ASM1293949v1_genomic.csv /storage/group/izg5139/default/akshatha/gquad/data/g4hunter_bed
/storage/group/izg5139/default/akshatha/gquad/raw_data/g4hunter GCA_031236215.1_ASM3123621v1_genomic.csv /storage/group/izg5139/default/akshatha/gquad/data/g4hunter_bed
/storage/group/izg5139/default/akshatha/gquad/raw_data/g4hunter GCA_000022025.1_ASM2202v1_genomic.csv /storage/group/izg5139/default/akshatha/gquad/data/g4hunter_bed
/storage/group/izg5139/default/akshatha/gquad/raw_data/g4hunter GCA_004779725.1_ASM477972v1_genomic.csv /storage/group/izg5139/default/akshatha/gquad/data/g4hunter_bed
/storage/group/izg5139/default/akshatha/gquad/raw_data/g4hunter GCF_001887515.1_ASM188751v1_genomic.csv /storage/group/izg5139/default/akshatha/gquad/data/g4hunter_bed
/storage/group/izg5139/default/akshatha/gquad/raw_data/g4hunter GCA_022672175.1_ASM2267217v1_genomic.csv /storage/group/izg5139/default/akshatha/gquad/data/g4hunter_bed
/storage/group/izg5139/default/akshatha/gquad/raw_data/g4hunter GCA_004096755.1_ASM409675v1_genomic.csv /storage/group/izg5139/default/akshatha/gquad/data/g4hunter_bed
/storage/group/izg5139/default/akshatha/gquad/raw_data/g4hunter GCF_028750055.1_ASM2875005v1_genomic.csv /storage/group/izg5139/default/akshatha/gquad/data/g4hunter_bed
/storage/group/izg5139/default/akshatha/gquad/raw_data/g4hunter GCF_000899655.1_ViralProj179423_genomic.csv /storage/group/izg5139/default/akshatha/gquad/data/g4hunter_bed
/storage/group/izg5139/default/akshatha/gquad/raw_data/g4hunter GCA_900007775.1_A_England_10740691_2011_genomic.csv /storage/group/izg5139/default/akshatha/gquad/data/g4hunter_bed
/storage/group/izg5139/default/akshatha/gquad/raw_data/g4hunter GCF_030384745.1_ASM3038474v1_genomic.csv /storage/group/izg5139/default/akshatha/gquad/data/g4hunter_bed
/storage/group/izg5139/default/akshatha/gquad/raw_data/g4hunter GCF_030020425.1_ASM3002042v1_genomic.csv /storage/group/izg5139/default/akshatha/gquad/data/g4hunter_bed
/storage/group/izg5139/default/akshatha/gquad/raw_data/g4hunter GCA_031085615.1_ASM3108561v1_genomic.csv /storage/group/izg5139/default/akshatha/gquad/data/g4hunter_bed
/storage/group/izg5139/default/akshatha/gquad/raw_data/g4hunter GCA_002582785.1_ASM258278v1_genomic.csv /storage/group/izg5139/default/akshatha/gquad/data/g4hunter_bed
/storage/group/izg5139/default/akshatha/gquad/raw_data/g4hunter GCF_000955455.1_ViralProj276881_genomic.csv /storage/group/izg5139/default/akshatha/gquad/data/g4hunter_bed
/storage/group/izg5139/default/akshatha/gquad/raw_data/g4hunter GCF_001746795.1_ASM174679v1_genomic.csv /storage/group/izg5139/default/akshatha/gquad/data/g4hunter_bed
/storage/group/izg5139/default/akshatha/gquad/raw_data/g4hunter GCF_025142595.1_ASM2514259v1_genomic.csv /storage/group/izg5139/default/akshatha/gquad/data/g4hunter_bed
/storage/group/izg5139/default/akshatha/gquad/raw_data/g4hunter GCA_012937265.1_ASM1293726v1_genomic.csv /storage/group/izg5139/default/akshatha/gquad/data/g4hunter_bed
/storage/group/izg5139/default/akshatha/gquad/raw_data/g4hunter GCF_022559705.1_ASM2255970v1_genomic.csv /storage/group/izg5139/default/akshatha/gquad/data/g4hunter_bed
/storage/group/izg5139/default/akshatha/gquad/raw_data/g4hunter GCA_027887265.1_ASM2788726v1_genomic.csv /storage/group/izg5139/default/akshatha/gquad/data/g4hunter_bed
/storage/group/izg5139/default/akshatha/gquad/raw_data/g4hunter GCA_023516275.1_ASM2351627v1_genomic.csv /storage/group/izg5139/default/akshatha/gquad/data/g4hunter_bed
/storage/group/izg5139/default/akshatha/gquad/raw_data/g4hunter GCA_018443935.1_ASM1844393v1_genomic.csv /storage/group/izg5139/default/akshatha/gquad/data/g4hunter_bed
/storage/group/izg5139/default/akshatha/gquad/raw_data/g4hunter GCA_014824435.1_ASM1482443v1_genomic.csv /storage/group/izg5139/default/akshatha/gquad/data/g4hunter_bed
/storage/group/izg5139/default/akshatha/gquad/raw_data/g4hunter GCA_017945965.1_ASM1794596v1_genomic.csv /storage/group/izg5139/default/akshatha/gquad/data/g4hunter_bed
/storage/group/izg5139/default/akshatha/gquad/raw_data/g4hunter GCF_018861235.2_ASM1886123v2_genomic.csv /storage/group/izg5139/default/akshatha/gquad/data/g4hunter_bed
/storage/group/izg5139/default/akshatha/gquad/raw_data/g4hunter GCF_002952715.2_ASM295271v2_genomic.csv /storage/group/izg5139/default/akshatha/gquad/data/g4hunter_bed
/storage/group/izg5139/default/akshatha/gquad/raw_data/g4hunter GCA_000870165.1_ViralProj17997_genomic.csv /storage/group/izg5139/default/akshatha/gquad/data/g4hunter_bed
/storage/group/izg5139/default/akshatha/gquad/raw_data/g4hunter GCA_029718925.1_ASM2971892v1_genomic.csv /storage/group/izg5139/default/akshatha/gquad/data/g4hunter_bed
/storage/group/izg5139/default/akshatha/gquad/raw_data/g4hunter GCF_002446895.1_ASM244689v1_genomic.csv /storage/group/izg5139/default/akshatha/gquad/data/g4hunter_bed
/storage/group/izg5139/default/akshatha/gquad/raw_data/g4hunter GCA_027939535.1_ASM2793953v1_genomic.csv /storage/group/izg5139/default/akshatha/gquad/data/g4hunter_bed
/storage/group/izg5139/default/akshatha/gquad/raw_data/g4hunter GCA_002613405.1_ASM261340v1_genomic.csv /storage/group/izg5139/default/akshatha/gquad/data/g4hunter_bed
/storage/group/izg5139/default/akshatha/gquad/raw_data/g4hunter GCA_030439225.1_ASM3043922v1_genomic.csv /storage/group/izg5139/default/akshatha/gquad/data/g4hunter_bed
/storage/group/izg5139/default/akshatha/gquad/raw_data/g4hunter GCA_031166055.1_AEV-2_genomic.csv /storage/group/izg5139/default/akshatha/gquad/data/g4hunter_bed
/storage/group/izg5139/default/akshatha/gquad/raw_data/g4hunter GCA_031314385.1_ASM3131438v1_genomic.csv /storage/group/izg5139/default/akshatha/gquad/data/g4hunter_bed
/storage/group/izg5139/default/akshatha/gquad/raw_data/g4hunter GCA_031125885.1_ASM3112588v1_genomic.csv /storage/group/izg5139/default/akshatha/gquad/data/g4hunter_bed
/storage/group/izg5139/default/akshatha/gquad/raw_data/g4hunter GCA_009688125.1_ASM968812v1_genomic.csv /storage/group/izg5139/default/akshatha/gquad/data/g4hunter_bed
/storage/group/izg5139/default/akshatha/gquad/raw_data/g4hunter GCA_027941265.1_ASM2794126v1_genomic.csv /storage/group/izg5139/default/akshatha/gquad/data/g4hunter_bed
/storage/group/izg5139/default/akshatha/gquad/raw_data/g4hunter GCA_009653475.1_ASM965347v1_genomic.csv /storage/group/izg5139/default/akshatha/gquad/data/g4hunter_bed
/storage/group/izg5139/default/akshatha/gquad/raw_data/g4hunter GCA_019095755.1_ASM1909575v1_genomic.csv /storage/group/izg5139/default/akshatha/gquad/data/g4hunter_bed
/storage/group/izg5139/default/akshatha/gquad/raw_data/g4hunter GCA_000881735.1_ViralProj32681_genomic.csv /storage/group/izg5139/default/akshatha/gquad/data/g4hunter_bed
/storage/group/izg5139/default/akshatha/gquad/raw_data/g4hunter GCA_002605645.1_ASM260564v1_genomic.csv /storage/group/izg5139/default/akshatha/gquad/data/g4hunter_bed
/storage/group/izg5139/default/akshatha/gquad/raw_data/g4hunter GCA_014844775.1_ASM1484477v1_genomic.csv /storage/group/izg5139/default/akshatha/gquad/data/g4hunter_bed
/storage/group/izg5139/default/akshatha/gquad/raw_data/g4hunter GCA_014488745.1_ASM1448874v1_genomic.csv /storage/group/izg5139/default/akshatha/gquad/data/g4hunter_bed
/storage/group/izg5139/default/akshatha/gquad/raw_data/g4hunter GCA_023517855.1_ASM2351785v1_genomic.csv /storage/group/izg5139/default/akshatha/gquad/data/g4hunter_bed
/storage/group/izg5139/default/akshatha/gquad/raw_data/g4hunter GCA_025841995.1_ASM2584199v1_genomic.csv /storage/group/izg5139/default/akshatha/gquad/data/g4hunter_bed
/storage/group/izg5139/default/akshatha/gquad/raw_data/g4hunter GCF_000478925.1_ASM47892v1_genomic.csv /storage/group/izg5139/default/akshatha/gquad/data/g4hunter_bed
/storage/group/izg5139/default/akshatha/gquad/raw_data/g4hunter GCF_015839235.1_ASM1583923v1_genomic.csv /storage/group/izg5139/default/akshatha/gquad/data/g4hunter_bed
/storage/group/izg5139/default/akshatha/gquad/raw_data/g4hunter GCA_022674565.1_ASM2267456v1_genomic.csv /storage/group/izg5139/default/akshatha/gquad/data/g4hunter_bed
/storage/group/izg5139/default/akshatha/gquad/raw_data/g4hunter GCF_030930975.1_ASM3093097v1_genomic.csv /storage/group/izg5139/default/akshatha/gquad/data/g4hunter_bed
/storage/group/izg5139/default/akshatha/gquad/raw_data/g4hunter GCA_030685915.1_ASM3068591v1_genomic.csv /storage/group/izg5139/default/akshatha/gquad/data/g4hunter_bed
/storage/group/izg5139/default/akshatha/gquad/raw_data/g4hunter GCF_003034015.1_ASM303401v1_genomic.csv /storage/group/izg5139/default/akshatha/gquad/data/g4hunter_bed
/storage/group/izg5139/default/akshatha/gquad/raw_data/g4hunter GCF_020099275.1_ASM2009927v1_genomic.csv /storage/group/izg5139/default/akshatha/gquad/data/g4hunter_bed
/storage/group/izg5139/default/akshatha/gquad/raw_data/g4hunter GCF_947251825.1_ilCamBiln1.Wolbachia_sp_1.1_genomic.csv /storage/group/izg5139/default/akshatha/gquad/data/g4hunter_bed
/storage/group/izg5139/default/akshatha/gquad/raw_data/g4hunter GCA_902986005.1_UFOv-RE-18aug17-C989_genomic.csv /storage/group/izg5139/default/akshatha/gquad/data/g4hunter_bed
/storage/group/izg5139/default/akshatha/gquad/raw_data/g4hunter GCF_001461605.1_ViralProj304908_genomic.csv /storage/group/izg5139/default/akshatha/gquad/data/g4hunter_bed
/storage/group/izg5139/default/akshatha/gquad/raw_data/g4hunter GCA_002004355.1_ViralProj375055_genomic.csv /storage/group/izg5139/default/akshatha/gquad/data/g4hunter_bed
/storage/group/izg5139/default/akshatha/gquad/raw_data/g4hunter GCA_003178295.1_ASM317829v1_genomic.csv /storage/group/izg5139/default/akshatha/gquad/data/g4hunter_bed
/storage/group/izg5139/default/akshatha/gquad/raw_data/g4hunter GCA_031315665.1_ASM3131566v1_genomic.csv /storage/group/izg5139/default/akshatha/gquad/data/g4hunter_bed
/storage/group/izg5139/default/akshatha/gquad/raw_data/g4hunter GCA_020869185.1_ASM2086918v1_genomic.csv /storage/group/izg5139/default/akshatha/gquad/data/g4hunter_bed
/storage/group/izg5139/default/akshatha/gquad/raw_data/g4hunter GCA_003203695.1_ASM320369v1_genomic.csv /storage/group/izg5139/default/akshatha/gquad/data/g4hunter_bed
/storage/group/izg5139/default/akshatha/gquad/raw_data/g4hunter GCF_023206055.1_ASM2320605v1_genomic.csv /storage/group/izg5139/default/akshatha/gquad/data/g4hunter_bed
/storage/group/izg5139/default/akshatha/gquad/raw_data/g4hunter GCA_003856415.1_ASM385641v1_genomic.csv /storage/group/izg5139/default/akshatha/gquad/data/g4hunter_bed
/storage/group/izg5139/default/akshatha/gquad/raw_data/g4hunter GCA_905232015.2_AI2686v1_cp_genomic.csv /storage/group/izg5139/default/akshatha/gquad/data/g4hunter_bed
/storage/group/izg5139/default/akshatha/gquad/raw_data/g4hunter GCF_022700835.1_ASM2270083v1_genomic.csv /storage/group/izg5139/default/akshatha/gquad/data/g4hunter_bed
/storage/group/izg5139/default/akshatha/gquad/raw_data/g4hunter GCA_005133505.2_ASM513350v2_genomic.csv /storage/group/izg5139/default/akshatha/gquad/data/g4hunter_bed
/storage/group/izg5139/default/akshatha/gquad/raw_data/g4hunter GCA_902996315.1_UFOv-RH-9nov16-C1342_genomic.csv /storage/group/izg5139/default/akshatha/gquad/data/g4hunter_bed
/storage/group/izg5139/default/akshatha/gquad/raw_data/g4hunter GCF_008124085.1_ASM812408v1_genomic.csv /storage/group/izg5139/default/akshatha/gquad/data/g4hunter_bed
/storage/group/izg5139/default/akshatha/gquad/raw_data/g4hunter GCF_013086735.1_ASM1308673v1_genomic.csv /storage/group/izg5139/default/akshatha/gquad/data/g4hunter_bed
/storage/group/izg5139/default/akshatha/gquad/raw_data/g4hunter GCA_031226445.1_ASM3122644v1_genomic.csv /storage/group/izg5139/default/akshatha/gquad/data/g4hunter_bed
/storage/group/izg5139/default/akshatha/gquad/raw_data/g4hunter GCF_013724765.1_ASM1372476v1_genomic.csv /storage/group/izg5139/default/akshatha/gquad/data/g4hunter_bed
/storage/group/izg5139/default/akshatha/gquad/raw_data/g4hunter GCF_001605175.1_ASM160517v1_genomic.csv /storage/group/izg5139/default/akshatha/gquad/data/g4hunter_bed
/storage/group/izg5139/default/akshatha/gquad/raw_data/g4hunter GCF_002119445.1_ASM211944v1_genomic.csv /storage/group/izg5139/default/akshatha/gquad/data/g4hunter_bed
/storage/group/izg5139/default/akshatha/gquad/raw_data/g4hunter GCA_003129165.1_ASM312916v1_genomic.csv /storage/group/izg5139/default/akshatha/gquad/data/g4hunter_bed
/storage/group/izg5139/default/akshatha/gquad/raw_data/g4hunter GCA_008946445.1_ASM894644v1_genomic.csv /storage/group/izg5139/default/akshatha/gquad/data/g4hunter_bed
/storage/group/izg5139/default/akshatha/gquad/raw_data/g4hunter GCA_029760915.1_ASM2976091v1_genomic.csv /storage/group/izg5139/default/akshatha/gquad/data/g4hunter_bed
/storage/group/izg5139/default/akshatha/gquad/raw_data/g4hunter GCF_001986515.1_ASM198651v1_genomic.csv /storage/group/izg5139/default/akshatha/gquad/data/g4hunter_bed
/storage/group/izg5139/default/akshatha/gquad/raw_data/g4hunter GCF_016864355.1_ASM1686435v1_genomic.csv /storage/group/izg5139/default/akshatha/gquad/data/g4hunter_bed
/storage/group/izg5139/default/akshatha/gquad/raw_data/g4hunter GCF_025765835.1_ASM2576583v1_genomic.csv /storage/group/izg5139/default/akshatha/gquad/data/g4hunter_bed
/storage/group/izg5139/default/akshatha/gquad/raw_data/g4hunter GCF_019443305.1_ASM1944330v1_genomic.csv /storage/group/izg5139/default/akshatha/gquad/data/g4hunter_bed
/storage/group/izg5139/default/akshatha/gquad/raw_data/g4hunter GCA_028609445.1_ASM2860944v1_genomic.csv /storage/group/izg5139/default/akshatha/gquad/data/g4hunter_bed
/storage/group/izg5139/default/akshatha/gquad/raw_data/g4hunter GCA_003047615.1_ASM304761v1_genomic.csv /storage/group/izg5139/default/akshatha/gquad/data/g4hunter_bed
/storage/group/izg5139/default/akshatha/gquad/raw_data/g4hunter GCF_019334765.1_ASM1933476v1_genomic.csv /storage/group/izg5139/default/akshatha/gquad/data/g4hunter_bed
/storage/group/izg5139/default/akshatha/gquad/raw_data/g4hunter GCA_012631785.1_ASM1263178v1_genomic.csv /storage/group/izg5139/default/akshatha/gquad/data/g4hunter_bed
/storage/group/izg5139/default/akshatha/gquad/raw_data/g4hunter GCF_001466415.2_ASM146641v2_genomic.csv /storage/group/izg5139/default/akshatha/gquad/data/g4hunter_bed
/storage/group/izg5139/default/akshatha/gquad/raw_data/g4hunter GCA_031321515.1_ASM3132151v1_genomic.csv /storage/group/izg5139/default/akshatha/gquad/data/g4hunter_bed
/storage/group/izg5139/default/akshatha/gquad/raw_data/g4hunter GCA_000511385.1_ASM51138v1_genomic.csv /storage/group/izg5139/default/akshatha/gquad/data/g4hunter_bed
/storage/group/izg5139/default/akshatha/gquad/raw_data/g4hunter GCA_002776635.1_ASM277663v1_genomic.csv /storage/group/izg5139/default/akshatha/gquad/data/g4hunter_bed
/storage/group/izg5139/default/akshatha/gquad/raw_data/g4hunter GCF_013334145.1_ASM1333414v1_genomic.csv /storage/group/izg5139/default/akshatha/gquad/data/g4hunter_bed
/storage/group/izg5139/default/akshatha/gquad/raw_data/g4hunter GCA_027937005.1_ASM2793700v1_genomic.csv /storage/group/izg5139/default/akshatha/gquad/data/g4hunter_bed
/storage/group/izg5139/default/akshatha/gquad/raw_data/g4hunter GCA_900149145.1_Msy_ATCC_42132_Feb2016_genomic.csv /storage/group/izg5139/default/akshatha/gquad/data/g4hunter_bed
/storage/group/izg5139/default/akshatha/gquad/raw_data/g4hunter GCF_000926395.1_ViralProj264907_genomic.csv /storage/group/izg5139/default/akshatha/gquad/data/g4hunter_bed
/storage/group/izg5139/default/akshatha/gquad/raw_data/g4hunter GCF_001654495.1_ASM165449v1_genomic.csv /storage/group/izg5139/default/akshatha/gquad/data/g4hunter_bed
/storage/group/izg5139/default/akshatha/gquad/raw_data/g4hunter GCF_003194085.1_ASM319408v1_genomic.csv /storage/group/izg5139/default/akshatha/gquad/data/g4hunter_bed
/storage/group/izg5139/default/akshatha/gquad/raw_data/g4hunter GCA_031164015.1_ASM3116401v1_genomic.csv /storage/group/izg5139/default/akshatha/gquad/data/g4hunter_bed
/storage/group/izg5139/default/akshatha/gquad/raw_data/g4hunter GCA_028752675.1_ASM2875267v1_genomic.csv /storage/group/izg5139/default/akshatha/gquad/data/g4hunter_bed
/storage/group/izg5139/default/akshatha/gquad/raw_data/g4hunter GCA_006409165.1_ASM640916v1_genomic.csv /storage/group/izg5139/default/akshatha/gquad/data/g4hunter_bed
/storage/group/izg5139/default/akshatha/gquad/raw_data/g4hunter GCA_029685915.1_ASM2968591v1_genomic.csv /storage/group/izg5139/default/akshatha/gquad/data/g4hunter_bed
/storage/group/izg5139/default/akshatha/gquad/raw_data/g4hunter GCA_000568455.1_ASM56845v1_genomic.csv /storage/group/izg5139/default/akshatha/gquad/data/g4hunter_bed
/storage/group/izg5139/default/akshatha/gquad/raw_data/g4hunter GCF_026428275.1_ASM2642827v1_genomic.csv /storage/group/izg5139/default/akshatha/gquad/data/g4hunter_bed
/storage/group/izg5139/default/akshatha/gquad/raw_data/g4hunter GCA_005222365.1_ASM522236v1_genomic.csv /storage/group/izg5139/default/akshatha/gquad/data/g4hunter_bed
/storage/group/izg5139/default/akshatha/gquad/raw_data/g4hunter GCA_000866145.1_ViralProj16325_genomic.csv /storage/group/izg5139/default/akshatha/gquad/data/g4hunter_bed
/storage/group/izg5139/default/akshatha/gquad/raw_data/g4hunter GCA_030345365.1_ASM3034536v1_genomic.csv /storage/group/izg5139/default/akshatha/gquad/data/g4hunter_bed
/storage/group/izg5139/default/akshatha/gquad/raw_data/g4hunter GCF_005281455.1_ASM528145v1_genomic.csv /storage/group/izg5139/default/akshatha/gquad/data/g4hunter_bed
/storage/group/izg5139/default/akshatha/gquad/raw_data/g4hunter GCF_013348965.1_ASM1334896v1_genomic.csv /storage/group/izg5139/default/akshatha/gquad/data/g4hunter_bed
/storage/group/izg5139/default/akshatha/gquad/raw_data/g4hunter GCA_016600865.1_ASM1660086v1_genomic.csv /storage/group/izg5139/default/akshatha/gquad/data/g4hunter_bed
/storage/group/izg5139/default/akshatha/gquad/raw_data/g4hunter GCA_027941655.1_ASM2794165v1_genomic.csv /storage/group/izg5139/default/akshatha/gquad/data/g4hunter_bed
/storage/group/izg5139/default/akshatha/gquad/raw_data/g4hunter GCF_000166315.1_ASM16631v1_genomic.csv /storage/group/izg5139/default/akshatha/gquad/data/g4hunter_bed
/storage/group/izg5139/default/akshatha/gquad/raw_data/g4hunter GCA_003091535.1_ASM309153v1_genomic.csv /storage/group/izg5139/default/akshatha/gquad/data/g4hunter_bed
/storage/group/izg5139/default/akshatha/gquad/raw_data/g4hunter GCA_004368195.1_ASM436819v1_genomic.csv /storage/group/izg5139/default/akshatha/gquad/data/g4hunter_bed
/storage/group/izg5139/default/akshatha/gquad/raw_data/g4hunter GCA_003652105.1_ASM365210v1_genomic.csv /storage/group/izg5139/default/akshatha/gquad/data/g4hunter_bed
/storage/group/izg5139/default/akshatha/gquad/raw_data/g4hunter GCF_030438115.1_ASM3043811v1_genomic.csv /storage/group/izg5139/default/akshatha/gquad/data/g4hunter_bed
/storage/group/izg5139/default/akshatha/gquad/raw_data/g4hunter GCA_026724195.1_ASM2672419v1_genomic.csv /storage/group/izg5139/default/akshatha/gquad/data/g4hunter_bed
/storage/group/izg5139/default/akshatha/gquad/raw_data/g4hunter GCF_000419385.1_ASM41938v1_genomic.csv /storage/group/izg5139/default/akshatha/gquad/data/g4hunter_bed
/storage/group/izg5139/default/akshatha/gquad/raw_data/g4hunter GCF_001470075.1_ViralProj306282_genomic.csv /storage/group/izg5139/default/akshatha/gquad/data/g4hunter_bed
/storage/group/izg5139/default/akshatha/gquad/raw_data/g4hunter GCA_004007255.1_ASM400725v1_genomic.csv /storage/group/izg5139/default/akshatha/gquad/data/g4hunter_bed
/storage/group/izg5139/default/akshatha/gquad/raw_data/g4hunter GCA_021055805.1_ASM2105580v1_genomic.csv /storage/group/izg5139/default/akshatha/gquad/data/g4hunter_bed
/storage/group/izg5139/default/akshatha/gquad/raw_data/g4hunter GCA_022673365.1_ASM2267336v1_genomic.csv /storage/group/izg5139/default/akshatha/gquad/data/g4hunter_bed
/storage/group/izg5139/default/akshatha/gquad/raw_data/g4hunter GCF_003025345.2_ASM302534v2_genomic.csv /storage/group/izg5139/default/akshatha/gquad/data/g4hunter_bed
/storage/group/izg5139/default/akshatha/gquad/raw_data/g4hunter GCA_905330495.2_AI2882v1_cpp_genomic.csv /storage/group/izg5139/default/akshatha/gquad/data/g4hunter_bed
/storage/group/izg5139/default/akshatha/gquad/raw_data/g4hunter GCA_905219095.2_AI2646v1_cp_genomic.csv /storage/group/izg5139/default/akshatha/gquad/data/g4hunter_bed
/storage/group/izg5139/default/akshatha/gquad/raw_data/g4hunter GCF_023375035.1_ASM2337503v1_genomic.csv /storage/group/izg5139/default/akshatha/gquad/data/g4hunter_bed
/storage/group/izg5139/default/akshatha/gquad/raw_data/g4hunter GCA_008248145.1_ASM824814v1_genomic.csv /storage/group/izg5139/default/akshatha/gquad/data/g4hunter_bed
/storage/group/izg5139/default/akshatha/gquad/raw_data/g4hunter GCF_009685725.1_ASM968572v1_genomic.csv /storage/group/izg5139/default/akshatha/gquad/data/g4hunter_bed
/storage/group/izg5139/default/akshatha/gquad/raw_data/g4hunter GCF_022936425.1_ASM2293642v1_genomic.csv /storage/group/izg5139/default/akshatha/gquad/data/g4hunter_bed
/storage/group/izg5139/default/akshatha/gquad/raw_data/g4hunter GCA_003109205.1_ASM310920v1_genomic.csv /storage/group/izg5139/default/akshatha/gquad/data/g4hunter_bed
/storage/group/izg5139/default/akshatha/gquad/raw_data/g4hunter GCF_016745095.1_ASM1674509v1_genomic.csv /storage/group/izg5139/default/akshatha/gquad/data/g4hunter_bed
/storage/group/izg5139/default/akshatha/gquad/raw_data/g4hunter GCA_021870295.1_ASM2187029v1_genomic.csv /storage/group/izg5139/default/akshatha/gquad/data/g4hunter_bed
/storage/group/izg5139/default/akshatha/gquad/raw_data/g4hunter GCA_000858665.1_ViralProj15118_genomic.csv /storage/group/izg5139/default/akshatha/gquad/data/g4hunter_bed
/storage/group/izg5139/default/akshatha/gquad/raw_data/g4hunter GCA_001953155.1_ASM195315v1_genomic.csv /storage/group/izg5139/default/akshatha/gquad/data/g4hunter_bed
/storage/group/izg5139/default/akshatha/gquad/raw_data/g4hunter GCF_021923125.1_ASM2192312v1_genomic.csv /storage/group/izg5139/default/akshatha/gquad/data/g4hunter_bed
/storage/group/izg5139/default/akshatha/gquad/raw_data/g4hunter GCA_003972565.1_ASM397256v1_genomic.csv /storage/group/izg5139/default/akshatha/gquad/data/g4hunter_bed
/storage/group/izg5139/default/akshatha/gquad/raw_data/g4hunter GCA_000884775.1_ViralProj37825_genomic.csv /storage/group/izg5139/default/akshatha/gquad/data/g4hunter_bed
/storage/group/izg5139/default/akshatha/gquad/raw_data/g4hunter GCA_020486585.1_ASM2048658v1_genomic.csv /storage/group/izg5139/default/akshatha/gquad/data/g4hunter_bed
/storage/group/izg5139/default/akshatha/gquad/raw_data/g4hunter GCA_021355145.1_ASM2135514v1_genomic.csv /storage/group/izg5139/default/akshatha/gquad/data/g4hunter_bed
/storage/group/izg5139/default/akshatha/gquad/raw_data/g4hunter GCA_001308455.2_ViralProj297387_genomic.csv /storage/group/izg5139/default/akshatha/gquad/data/g4hunter_bed
/storage/group/izg5139/default/akshatha/gquad/raw_data/g4hunter GCF_023373625.1_ASM2337362v1_genomic.csv /storage/group/izg5139/default/akshatha/gquad/data/g4hunter_bed
/storage/group/izg5139/default/akshatha/gquad/raw_data/g4hunter GCA_015918475.1_ASM1591847v1_genomic.csv /storage/group/izg5139/default/akshatha/gquad/data/g4hunter_bed
/storage/group/izg5139/default/akshatha/gquad/raw_data/g4hunter GCF_003233655.1_ASM323365v1_genomic.csv /storage/group/izg5139/default/akshatha/gquad/data/g4hunter_bed
/storage/group/izg5139/default/akshatha/gquad/raw_data/g4hunter GCA_014517315.1_ASM1451731v1_genomic.csv /storage/group/izg5139/default/akshatha/gquad/data/g4hunter_bed
/storage/group/izg5139/default/akshatha/gquad/raw_data/g4hunter GCA_004782585.1_ASM478258v1_genomic.csv /storage/group/izg5139/default/akshatha/gquad/data/g4hunter_bed
/storage/group/izg5139/default/akshatha/gquad/raw_data/g4hunter GCF_018905915.1_ASM1890591v1_genomic.csv /storage/group/izg5139/default/akshatha/gquad/data/g4hunter_bed
/storage/group/izg5139/default/akshatha/gquad/raw_data/g4hunter GCF_018127865.1_ASM1812786v1_genomic.csv /storage/group/izg5139/default/akshatha/gquad/data/g4hunter_bed
/storage/group/izg5139/default/akshatha/gquad/raw_data/g4hunter GCA_020685865.2_ASM2068586v2_genomic.csv /storage/group/izg5139/default/akshatha/gquad/data/g4hunter_bed
/storage/group/izg5139/default/akshatha/gquad/raw_data/g4hunter GCF_003428425.1_ASM342842v1_genomic.csv /storage/group/izg5139/default/akshatha/gquad/data/g4hunter_bed
/storage/group/izg5139/default/akshatha/gquad/raw_data/g4hunter GCF_004209815.1_ASM420981v1_genomic.csv /storage/group/izg5139/default/akshatha/gquad/data/g4hunter_bed
/storage/group/izg5139/default/akshatha/gquad/raw_data/g4hunter GCF_009834045.1_ASM983404v1_genomic.csv /storage/group/izg5139/default/akshatha/gquad/data/g4hunter_bed
/storage/group/izg5139/default/akshatha/gquad/raw_data/g4hunter GCA_003190505.1_ASM319050v1_genomic.csv /storage/group/izg5139/default/akshatha/gquad/data/g4hunter_bed
/storage/group/izg5139/default/akshatha/gquad/raw_data/g4hunter GCF_000021205.1_ASM2120v1_genomic.csv /storage/group/izg5139/default/akshatha/gquad/data/g4hunter_bed
/storage/group/izg5139/default/akshatha/gquad/raw_data/g4hunter GCA_031154205.1_ASM3115420v1_genomic.csv /storage/group/izg5139/default/akshatha/gquad/data/g4hunter_bed
/storage/group/izg5139/default/akshatha/gquad/raw_data/g4hunter GCF_013087225.1_ASM1308722v1_genomic.csv /storage/group/izg5139/default/akshatha/gquad/data/g4hunter_bed
/storage/group/izg5139/default/akshatha/gquad/raw_data/g4hunter GCA_002286315.1_ASM228631v1_genomic.csv /storage/group/izg5139/default/akshatha/gquad/data/g4hunter_bed
/storage/group/izg5139/default/akshatha/gquad/raw_data/g4hunter GCA_006409535.1_ASM640953v1_genomic.csv /storage/group/izg5139/default/akshatha/gquad/data/g4hunter_bed
/storage/group/izg5139/default/akshatha/gquad/raw_data/g4hunter GCA_028608825.1_ASM2860882v1_genomic.csv /storage/group/izg5139/default/akshatha/gquad/data/g4hunter_bed
/storage/group/izg5139/default/akshatha/gquad/raw_data/g4hunter GCF_006517815.1_ASM651781v1_genomic.csv /storage/group/izg5139/default/akshatha/gquad/data/g4hunter_bed
/storage/group/izg5139/default/akshatha/gquad/raw_data/g4hunter GCF_007922615.2_ASM792261v2_genomic.csv /storage/group/izg5139/default/akshatha/gquad/data/g4hunter_bed
/storage/group/izg5139/default/akshatha/gquad/raw_data/g4hunter GCA_005574435.1_ASM557443v1_genomic.csv /storage/group/izg5139/default/akshatha/gquad/data/g4hunter_bed
/storage/group/izg5139/default/akshatha/gquad/raw_data/g4hunter GCA_013426055.1_ASM1342605v1_genomic.csv /storage/group/izg5139/default/akshatha/gquad/data/g4hunter_bed
/storage/group/izg5139/default/akshatha/gquad/raw_data/g4hunter GCF_904066025.1_83_genomic.csv /storage/group/izg5139/default/akshatha/gquad/data/g4hunter_bed
/storage/group/izg5139/default/akshatha/gquad/raw_data/g4hunter GCA_013368055.1_ASM1336805v1_genomic.csv /storage/group/izg5139/default/akshatha/gquad/data/g4hunter_bed
/storage/group/izg5139/default/akshatha/gquad/raw_data/g4hunter GCF_003812165.1_ASM381216v1_genomic.csv /storage/group/izg5139/default/akshatha/gquad/data/g4hunter_bed
/storage/group/izg5139/default/akshatha/gquad/raw_data/g4hunter GCA_000922935.1_ViralProj253220_genomic.csv /storage/group/izg5139/default/akshatha/gquad/data/g4hunter_bed
/storage/group/izg5139/default/akshatha/gquad/raw_data/g4hunter GCF_029590435.1_ASM2959043v1_genomic.csv /storage/group/izg5139/default/akshatha/gquad/data/g4hunter_bed
/storage/group/izg5139/default/akshatha/gquad/raw_data/g4hunter GCF_030503695.1_ASM3050369v1_genomic.csv /storage/group/izg5139/default/akshatha/gquad/data/g4hunter_bed
/storage/group/izg5139/default/akshatha/gquad/raw_data/g4hunter GCA_013004145.1_ASM1300414v1_genomic.csv /storage/group/izg5139/default/akshatha/gquad/data/g4hunter_bed
/storage/group/izg5139/default/akshatha/gquad/raw_data/g4hunter GCA_946887725.1_H3B1-10M_genomic.csv /storage/group/izg5139/default/akshatha/gquad/data/g4hunter_bed
/storage/group/izg5139/default/akshatha/gquad/raw_data/g4hunter GCF_009388245.1_ASM938824v1_genomic.csv /storage/group/izg5139/default/akshatha/gquad/data/g4hunter_bed
/storage/group/izg5139/default/akshatha/gquad/raw_data/g4hunter GCA_946892365.1_Genome_sequence_of_Klebsiella_phage_mtp17_genomic.csv /storage/group/izg5139/default/akshatha/gquad/data/g4hunter_bed
/storage/group/izg5139/default/akshatha/gquad/raw_data/g4hunter GCF_030285945.1_ASM3028594v1_genomic.csv /storage/group/izg5139/default/akshatha/gquad/data/g4hunter_bed
/storage/group/izg5139/default/akshatha/gquad/raw_data/g4hunter GCF_026650825.1_ASM2665082v1_genomic.csv /storage/group/izg5139/default/akshatha/gquad/data/g4hunter_bed
/storage/group/izg5139/default/akshatha/gquad/raw_data/g4hunter GCF_002967955.2_ASM296795v2_genomic.csv /storage/group/izg5139/default/akshatha/gquad/data/g4hunter_bed
/storage/group/izg5139/default/akshatha/gquad/raw_data/g4hunter GCA_018584125.1_ASM1858412v1_genomic.csv /storage/group/izg5139/default/akshatha/gquad/data/g4hunter_bed
/storage/group/izg5139/default/akshatha/gquad/raw_data/g4hunter GCA_021183545.1_ASM2118354v1_genomic.csv /storage/group/izg5139/default/akshatha/gquad/data/g4hunter_bed
/storage/group/izg5139/default/akshatha/gquad/raw_data/g4hunter GCA_004128715.1_ASM412871v1_genomic.csv /storage/group/izg5139/default/akshatha/gquad/data/g4hunter_bed
/storage/group/izg5139/default/akshatha/gquad/raw_data/g4hunter GCF_001890385.1_ASM189038v1_genomic.csv /storage/group/izg5139/default/akshatha/gquad/data/g4hunter_bed
/storage/group/izg5139/default/akshatha/gquad/raw_data/g4hunter GCF_018394375.1_ASM1839437v1_genomic.csv /storage/group/izg5139/default/akshatha/gquad/data/g4hunter_bed
/storage/group/izg5139/default/akshatha/gquad/raw_data/g4hunter GCA_003101075.1_ASM310107v1_genomic.csv /storage/group/izg5139/default/akshatha/gquad/data/g4hunter_bed
/storage/group/izg5139/default/akshatha/gquad/raw_data/g4hunter GCA_029970255.1_ASM2997025v1_genomic.csv /storage/group/izg5139/default/akshatha/gquad/data/g4hunter_bed
/storage/group/izg5139/default/akshatha/gquad/raw_data/g4hunter GCF_019139535.1_ASM1913953v1_genomic.csv /storage/group/izg5139/default/akshatha/gquad/data/g4hunter_bed
/storage/group/izg5139/default/akshatha/gquad/raw_data/g4hunter GCA_020494185.1_ASM2049418v1_genomic.csv /storage/group/izg5139/default/akshatha/gquad/data/g4hunter_bed
/storage/group/izg5139/default/akshatha/gquad/raw_data/g4hunter GCA_005688015.2_ASM568801v2_genomic.csv /storage/group/izg5139/default/akshatha/gquad/data/g4hunter_bed
/storage/group/izg5139/default/akshatha/gquad/raw_data/g4hunter GCA_002628165.1_ASM262816v1_genomic.csv /storage/group/izg5139/default/akshatha/gquad/data/g4hunter_bed
/storage/group/izg5139/default/akshatha/gquad/raw_data/g4hunter GCA_004008375.1_ASM400837v1_genomic.csv /storage/group/izg5139/default/akshatha/gquad/data/g4hunter_bed
/storage/group/izg5139/default/akshatha/gquad/raw_data/g4hunter GCF_003399795.2_ASM339979v2_genomic.csv /storage/group/izg5139/default/akshatha/gquad/data/g4hunter_bed
/storage/group/izg5139/default/akshatha/gquad/raw_data/g4hunter GCA_018572935.1_ASM1857293v1_genomic.csv /storage/group/izg5139/default/akshatha/gquad/data/g4hunter_bed
/storage/group/izg5139/default/akshatha/gquad/raw_data/g4hunter GCA_000901755.1_ViralProj181210_genomic.csv /storage/group/izg5139/default/akshatha/gquad/data/g4hunter_bed
/storage/group/izg5139/default/akshatha/gquad/raw_data/g4hunter GCA_002590935.1_ASM259093v1_genomic.csv /storage/group/izg5139/default/akshatha/gquad/data/g4hunter_bed
/storage/group/izg5139/default/akshatha/gquad/raw_data/g4hunter GCA_002594245.1_ASM259424v1_genomic.csv /storage/group/izg5139/default/akshatha/gquad/data/g4hunter_bed
/storage/group/izg5139/default/akshatha/gquad/raw_data/g4hunter GCF_000828815.1_ASM82881v1_genomic.csv /storage/group/izg5139/default/akshatha/gquad/data/g4hunter_bed
/storage/group/izg5139/default/akshatha/gquad/raw_data/g4hunter GCF_001987975.1_ASM198797v1_genomic.csv /storage/group/izg5139/default/akshatha/gquad/data/g4hunter_bed
/storage/group/izg5139/default/akshatha/gquad/raw_data/g4hunter GCA_001677495.1_ASM167749v1_genomic.csv /storage/group/izg5139/default/akshatha/gquad/data/g4hunter_bed
/storage/group/izg5139/default/akshatha/gquad/raw_data/g4hunter GCF_009950125.1_ASM995012v1_genomic.csv /storage/group/izg5139/default/akshatha/gquad/data/g4hunter_bed
/storage/group/izg5139/default/akshatha/gquad/raw_data/g4hunter GCF_014900655.1_ASM1490065v1_genomic.csv /storage/group/izg5139/default/akshatha/gquad/data/g4hunter_bed
/storage/group/izg5139/default/akshatha/gquad/raw_data/g4hunter GCA_001592435.1_ASM159243v1_genomic.csv /storage/group/izg5139/default/akshatha/gquad/data/g4hunter_bed
/storage/group/izg5139/default/akshatha/gquad/raw_data/g4hunter GCF_016617715.1_ASM1661771v1_genomic.csv /storage/group/izg5139/default/akshatha/gquad/data/g4hunter_bed
/storage/group/izg5139/default/akshatha/gquad/raw_data/g4hunter GCA_004080915.1_ASM408091v1_genomic.csv /storage/group/izg5139/default/akshatha/gquad/data/g4hunter_bed
/storage/group/izg5139/default/akshatha/gquad/raw_data/g4hunter GCA_014725615.1_ASM1472561v1_genomic.csv /storage/group/izg5139/default/akshatha/gquad/data/g4hunter_bed
/storage/group/izg5139/default/akshatha/gquad/raw_data/g4hunter GCA_013426475.1_ASM1342647v1_genomic.csv /storage/group/izg5139/default/akshatha/gquad/data/g4hunter_bed
/storage/group/izg5139/default/akshatha/gquad/raw_data/g4hunter GCA_000866045.1_ViralProj16228_genomic.csv /storage/group/izg5139/default/akshatha/gquad/data/g4hunter_bed
/storage/group/izg5139/default/akshatha/gquad/raw_data/g4hunter GCA_000019685.1_ASM1968v1_genomic.csv /storage/group/izg5139/default/akshatha/gquad/data/g4hunter_bed
/storage/group/izg5139/default/akshatha/gquad/raw_data/g4hunter GCA_003033075.1_ASM303307v1_genomic.csv /storage/group/izg5139/default/akshatha/gquad/data/g4hunter_bed
/storage/group/izg5139/default/akshatha/gquad/raw_data/g4hunter GCA_002602445.1_ASM260244v1_genomic.csv /storage/group/izg5139/default/akshatha/gquad/data/g4hunter_bed
/storage/group/izg5139/default/akshatha/gquad/raw_data/g4hunter GCA_004089995.1_ASM408999v1_genomic.csv /storage/group/izg5139/default/akshatha/gquad/data/g4hunter_bed
/storage/group/izg5139/default/akshatha/gquad/raw_data/g4hunter GCA_031200595.1_ASM3120059v1_genomic.csv /storage/group/izg5139/default/akshatha/gquad/data/g4hunter_bed
/storage/group/izg5139/default/akshatha/gquad/raw_data/g4hunter GCA_030643805.1_ASM3064380v1_genomic.csv /storage/group/izg5139/default/akshatha/gquad/data/g4hunter_bed
/storage/group/izg5139/default/akshatha/gquad/raw_data/g4hunter GCF_014656625.1_ASM1465662v1_genomic.csv /storage/group/izg5139/default/akshatha/gquad/data/g4hunter_bed
/storage/group/izg5139/default/akshatha/gquad/raw_data/g4hunter GCA_022846015.1_ASM2284601v1_genomic.csv /storage/group/izg5139/default/akshatha/gquad/data/g4hunter_bed
/storage/group/izg5139/default/akshatha/gquad/raw_data/g4hunter GCA_003727175.1_ASM372717v1_genomic.csv /storage/group/izg5139/default/akshatha/gquad/data/g4hunter_bed
/storage/group/izg5139/default/akshatha/gquad/raw_data/g4hunter GCA_031250425.1_ASM3125042v1_genomic.csv /storage/group/izg5139/default/akshatha/gquad/data/g4hunter_bed
/storage/group/izg5139/default/akshatha/gquad/raw_data/g4hunter GCF_018289335.1_ASM1828933v1_genomic.csv /storage/group/izg5139/default/akshatha/gquad/data/g4hunter_bed
/storage/group/izg5139/default/akshatha/gquad/raw_data/g4hunter GCA_004079895.1_ASM407989v1_genomic.csv /storage/group/izg5139/default/akshatha/gquad/data/g4hunter_bed
/storage/group/izg5139/default/akshatha/gquad/raw_data/g4hunter GCA_007858575.1_ASM785857v1_genomic.csv /storage/group/izg5139/default/akshatha/gquad/data/g4hunter_bed
/storage/group/izg5139/default/akshatha/gquad/raw_data/g4hunter GCF_002213745.1_ASM221374v1_genomic.csv /storage/group/izg5139/default/akshatha/gquad/data/g4hunter_bed
/storage/group/izg5139/default/akshatha/gquad/raw_data/g4hunter GCF_019222765.1_ASM1922276v1_genomic.csv /storage/group/izg5139/default/akshatha/gquad/data/g4hunter_bed
/storage/group/izg5139/default/akshatha/gquad/raw_data/g4hunter GCF_000899395.1_ViralProj177533_genomic.csv /storage/group/izg5139/default/akshatha/gquad/data/g4hunter_bed
/storage/group/izg5139/default/akshatha/gquad/raw_data/g4hunter GCF_017743055.1_ASM1774305v1_genomic.csv /storage/group/izg5139/default/akshatha/gquad/data/g4hunter_bed
/storage/group/izg5139/default/akshatha/gquad/raw_data/g4hunter GCA_002128125.1_ASM212812v1_genomic.csv /storage/group/izg5139/default/akshatha/gquad/data/g4hunter_bed
/storage/group/izg5139/default/akshatha/gquad/raw_data/g4hunter GCA_003023985.1_ASM302398v1_genomic.csv /storage/group/izg5139/default/akshatha/gquad/data/g4hunter_bed
/storage/group/izg5139/default/akshatha/gquad/raw_data/g4hunter GCF_000742835.1_ASM74283v1_genomic.csv /storage/group/izg5139/default/akshatha/gquad/data/g4hunter_bed
/storage/group/izg5139/default/akshatha/gquad/raw_data/g4hunter GCA_031173405.1_ASM3117340v1_genomic.csv /storage/group/izg5139/default/akshatha/gquad/data/g4hunter_bed
/storage/group/izg5139/default/akshatha/gquad/raw_data/g4hunter GCF_005037845.1_ASM503784v2_genomic.csv /storage/group/izg5139/default/akshatha/gquad/data/g4hunter_bed
/storage/group/izg5139/default/akshatha/gquad/raw_data/g4hunter GCA_009671305.1_ASM967130v1_genomic.csv /storage/group/izg5139/default/akshatha/gquad/data/g4hunter_bed
/storage/group/izg5139/default/akshatha/gquad/raw_data/g4hunter GCF_001736775.1_ViralProj343512_genomic.csv /storage/group/izg5139/default/akshatha/gquad/data/g4hunter_bed
/storage/group/izg5139/default/akshatha/gquad/raw_data/g4hunter GCA_905218955.2_AI2634v1_cp_genomic.csv /storage/group/izg5139/default/akshatha/gquad/data/g4hunter_bed
/storage/group/izg5139/default/akshatha/gquad/raw_data/g4hunter GCA_021049345.1_ASM2104934v1_genomic.csv /storage/group/izg5139/default/akshatha/gquad/data/g4hunter_bed
/storage/group/izg5139/default/akshatha/gquad/raw_data/g4hunter GCA_031177605.1_ASM3117760v1_genomic.csv /storage/group/izg5139/default/akshatha/gquad/data/g4hunter_bed
/storage/group/izg5139/default/akshatha/gquad/raw_data/g4hunter GCA_008931325.1_ASM893132v1_genomic.csv /storage/group/izg5139/default/akshatha/gquad/data/g4hunter_bed
/storage/group/izg5139/default/akshatha/gquad/raw_data/g4hunter GCA_900639545.1_E7933_hybrid_assembly_genomic.csv /storage/group/izg5139/default/akshatha/gquad/data/g4hunter_bed
/storage/group/izg5139/default/akshatha/gquad/raw_data/g4hunter GCA_013744185.1_ASM1374418v1_genomic.csv /storage/group/izg5139/default/akshatha/gquad/data/g4hunter_bed
/storage/group/izg5139/default/akshatha/gquad/raw_data/g4hunter GCA_018726505.1_ASM1872650v1_genomic.csv /storage/group/izg5139/default/akshatha/gquad/data/g4hunter_bed
/storage/group/izg5139/default/akshatha/gquad/raw_data/g4hunter GCA_004083895.1_ASM408389v1_genomic.csv /storage/group/izg5139/default/akshatha/gquad/data/g4hunter_bed
/storage/group/izg5139/default/akshatha/gquad/raw_data/g4hunter GCA_028728085.1_ASM2872808v1_genomic.csv /storage/group/izg5139/default/akshatha/gquad/data/g4hunter_bed
/storage/group/izg5139/default/akshatha/gquad/raw_data/g4hunter GCA_946891505.1_Genome_sequence_of_Klebsiella_phage_cp38_genomic.csv /storage/group/izg5139/default/akshatha/gquad/data/g4hunter_bed
/storage/group/izg5139/default/akshatha/gquad/raw_data/g4hunter GCA_011044455.1_ASM1104445v1_genomic.csv /storage/group/izg5139/default/akshatha/gquad/data/g4hunter_bed
/storage/group/izg5139/default/akshatha/gquad/raw_data/g4hunter GCA_029953515.1_ASM2995351v1_genomic.csv /storage/group/izg5139/default/akshatha/gquad/data/g4hunter_bed
/storage/group/izg5139/default/akshatha/gquad/raw_data/g4hunter GCA_004089015.1_ASM408901v1_genomic.csv /storage/group/izg5139/default/akshatha/gquad/data/g4hunter_bed
/storage/group/izg5139/default/akshatha/gquad/raw_data/g4hunter GCF_002620665.1_ASM262066v1_genomic.csv /storage/group/izg5139/default/akshatha/gquad/data/g4hunter_bed
/storage/group/izg5139/default/akshatha/gquad/raw_data/g4hunter GCA_902985735.1_UFOv-RE-18aug17-C83_genomic.csv /storage/group/izg5139/default/akshatha/gquad/data/g4hunter_bed
/storage/group/izg5139/default/akshatha/gquad/raw_data/g4hunter GCA_000625855.2_ASM62585v2_genomic.csv /storage/group/izg5139/default/akshatha/gquad/data/g4hunter_bed
/storage/group/izg5139/default/akshatha/gquad/raw_data/g4hunter GCF_003389915.1_ASM338991v1_genomic.csv /storage/group/izg5139/default/akshatha/gquad/data/g4hunter_bed
/storage/group/izg5139/default/akshatha/gquad/raw_data/g4hunter GCA_000930395.1_ViralProj268427_genomic.csv /storage/group/izg5139/default/akshatha/gquad/data/g4hunter_bed
/storage/group/izg5139/default/akshatha/gquad/raw_data/g4hunter GCA_021910025.1_ASM2191002v1_genomic.csv /storage/group/izg5139/default/akshatha/gquad/data/g4hunter_bed
/storage/group/izg5139/default/akshatha/gquad/raw_data/g4hunter GCA_025843315.1_ASM2584331v1_genomic.csv /storage/group/izg5139/default/akshatha/gquad/data/g4hunter_bed
/storage/group/izg5139/default/akshatha/gquad/raw_data/g4hunter GCA_902991505.1_UFOv-RH-18aug17-C10376_genomic.csv /storage/group/izg5139/default/akshatha/gquad/data/g4hunter_bed
/storage/group/izg5139/default/akshatha/gquad/raw_data/g4hunter GCF_016350005.1_ASM1635000v1_genomic.csv /storage/group/izg5139/default/akshatha/gquad/data/g4hunter_bed
/storage/group/izg5139/default/akshatha/gquad/raw_data/g4hunter GCA_951812655.1_ooOscLobu1.Nitrosopumilus_sp_2.1_genomic.csv /storage/group/izg5139/default/akshatha/gquad/data/g4hunter_bed
/storage/group/izg5139/default/akshatha/gquad/raw_data/g4hunter GCA_020491485.1_ASM2049148v1_genomic.csv /storage/group/izg5139/default/akshatha/gquad/data/g4hunter_bed
/storage/group/izg5139/default/akshatha/gquad/raw_data/g4hunter GCA_030439055.1_ASM3043905v1_genomic.csv /storage/group/izg5139/default/akshatha/gquad/data/g4hunter_bed
/storage/group/izg5139/default/akshatha/gquad/raw_data/g4hunter GCA_902983925.1_UFOv-Jr-28aug17-C39_genomic.csv /storage/group/izg5139/default/akshatha/gquad/data/g4hunter_bed
/storage/group/izg5139/default/akshatha/gquad/raw_data/g4hunter GCF_900636685.1_43874_A01_genomic.csv /storage/group/izg5139/default/akshatha/gquad/data/g4hunter_bed
/storage/group/izg5139/default/akshatha/gquad/raw_data/g4hunter GCF_001041795.1_ViralProj287975_genomic.csv /storage/group/izg5139/default/akshatha/gquad/data/g4hunter_bed
/storage/group/izg5139/default/akshatha/gquad/raw_data/g4hunter GCA_002597445.1_ASM259744v1_genomic.csv /storage/group/izg5139/default/akshatha/gquad/data/g4hunter_bed
/storage/group/izg5139/default/akshatha/gquad/raw_data/g4hunter GCF_000922755.1_ViralProj248630_genomic.csv /storage/group/izg5139/default/akshatha/gquad/data/g4hunter_bed
/storage/group/izg5139/default/akshatha/gquad/raw_data/g4hunter GCF_015571975.1_ASM1557197v1_genomic.csv /storage/group/izg5139/default/akshatha/gquad/data/g4hunter_bed
/storage/group/izg5139/default/akshatha/gquad/raw_data/g4hunter GCA_008822685.1_ASM882268v1_genomic.csv /storage/group/izg5139/default/akshatha/gquad/data/g4hunter_bed
/storage/group/izg5139/default/akshatha/gquad/raw_data/g4hunter GCF_000737085.1_ASM73708v1_genomic.csv /storage/group/izg5139/default/akshatha/gquad/data/g4hunter_bed
/storage/group/izg5139/default/akshatha/gquad/raw_data/g4hunter GCF_008221175.1_ASM822117v1_genomic.csv /storage/group/izg5139/default/akshatha/gquad/data/g4hunter_bed
/storage/group/izg5139/default/akshatha/gquad/raw_data/g4hunter GCA_015534735.1_ASM1553473v1_genomic.csv /storage/group/izg5139/default/akshatha/gquad/data/g4hunter_bed
/storage/group/izg5139/default/akshatha/gquad/raw_data/g4hunter GCF_001651145.1_ViralProj322487_genomic.csv /storage/group/izg5139/default/akshatha/gquad/data/g4hunter_bed
/storage/group/izg5139/default/akshatha/gquad/raw_data/g4hunter GCA_022559505.1_ASM2255950v1_genomic.csv /storage/group/izg5139/default/akshatha/gquad/data/g4hunter_bed
/storage/group/izg5139/default/akshatha/gquad/raw_data/g4hunter GCF_009913415.1_ASM991341v1_genomic.csv /storage/group/izg5139/default/akshatha/gquad/data/g4hunter_bed
/storage/group/izg5139/default/akshatha/gquad/raw_data/g4hunter GCA_003103795.1_ASM310379v1_genomic.csv /storage/group/izg5139/default/akshatha/gquad/data/g4hunter_bed
/storage/group/izg5139/default/akshatha/gquad/raw_data/g4hunter GCF_019969525.1_ASM1996952v1_genomic.csv /storage/group/izg5139/default/akshatha/gquad/data/g4hunter_bed
/storage/group/izg5139/default/akshatha/gquad/raw_data/g4hunter GCA_030704225.1_ASM3070422v1_genomic.csv /storage/group/izg5139/default/akshatha/gquad/data/g4hunter_bed
/storage/group/izg5139/default/akshatha/gquad/raw_data/g4hunter GCA_006443875.1_ASM644387v1_genomic.csv /storage/group/izg5139/default/akshatha/gquad/data/g4hunter_bed
/storage/group/izg5139/default/akshatha/gquad/raw_data/g4hunter GCA_012621365.1_ASM1262136v1_genomic.csv /storage/group/izg5139/default/akshatha/gquad/data/g4hunter_bed
/storage/group/izg5139/default/akshatha/gquad/raw_data/g4hunter GCF_900187015.1_50465_F01_genomic.csv /storage/group/izg5139/default/akshatha/gquad/data/g4hunter_bed
/storage/group/izg5139/default/akshatha/gquad/raw_data/g4hunter GCA_902984945.1_UFOv-RE-15aug16-C1101_genomic.csv /storage/group/izg5139/default/akshatha/gquad/data/g4hunter_bed
/storage/group/izg5139/default/akshatha/gquad/raw_data/g4hunter GCF_020149935.1_ASM2014993v1_genomic.csv /storage/group/izg5139/default/akshatha/gquad/data/g4hunter_bed
/storage/group/izg5139/default/akshatha/gquad/raw_data/g4hunter GCF_023156665.1_Caraway_yellows_virus_genomic.csv /storage/group/izg5139/default/akshatha/gquad/data/g4hunter_bed
/storage/group/izg5139/default/akshatha/gquad/raw_data/g4hunter GCA_030577095.1_ASM3057709v1_genomic.csv /storage/group/izg5139/default/akshatha/gquad/data/g4hunter_bed
/storage/group/izg5139/default/akshatha/gquad/raw_data/g4hunter GCF_002859745.1_ASM285974v1_genomic.csv /storage/group/izg5139/default/akshatha/gquad/data/g4hunter_bed
/storage/group/izg5139/default/akshatha/gquad/raw_data/g4hunter GCA_004771095.1_ASM477109v1_genomic.csv /storage/group/izg5139/default/akshatha/gquad/data/g4hunter_bed
/storage/group/izg5139/default/akshatha/gquad/raw_data/g4hunter GCA_016835535.1_ASM1683553v1_genomic.csv /storage/group/izg5139/default/akshatha/gquad/data/g4hunter_bed
/storage/group/izg5139/default/akshatha/gquad/raw_data/g4hunter GCA_019973835.2_ASM1997383v2_genomic.csv /storage/group/izg5139/default/akshatha/gquad/data/g4hunter_bed
/storage/group/izg5139/default/akshatha/gquad/raw_data/g4hunter GCF_000861625.1_ViralMultiSegProj15384_genomic.csv /storage/group/izg5139/default/akshatha/gquad/data/g4hunter_bed
/storage/group/izg5139/default/akshatha/gquad/raw_data/g4hunter GCA_031201965.1_ASM3120196v1_genomic.csv /storage/group/izg5139/default/akshatha/gquad/data/g4hunter_bed
/storage/group/izg5139/default/akshatha/gquad/raw_data/g4hunter GCF_009764215.1_ASM976421v1_genomic.csv /storage/group/izg5139/default/akshatha/gquad/data/g4hunter_bed
/storage/group/izg5139/default/akshatha/gquad/raw_data/g4hunter GCF_000758665.1_ASM75866v1_genomic.csv /storage/group/izg5139/default/akshatha/gquad/data/g4hunter_bed
/storage/group/izg5139/default/akshatha/gquad/raw_data/g4hunter GCF_009648935.1_ASM964893v1_genomic.csv /storage/group/izg5139/default/akshatha/gquad/data/g4hunter_bed
/storage/group/izg5139/default/akshatha/gquad/raw_data/g4hunter GCF_013267795.1_ASM1326779v1_genomic.csv /storage/group/izg5139/default/akshatha/gquad/data/g4hunter_bed
/storage/group/izg5139/default/akshatha/gquad/raw_data/g4hunter GCF_024346975.1_ASM2434697v1_genomic.csv /storage/group/izg5139/default/akshatha/gquad/data/g4hunter_bed
/storage/group/izg5139/default/akshatha/gquad/raw_data/g4hunter GCA_012944345.1_ASM1294434v1_genomic.csv /storage/group/izg5139/default/akshatha/gquad/data/g4hunter_bed
/storage/group/izg5139/default/akshatha/gquad/raw_data/g4hunter GCF_016026415.1_ASM1602641v1_genomic.csv /storage/group/izg5139/default/akshatha/gquad/data/g4hunter_bed
/storage/group/izg5139/default/akshatha/gquad/raw_data/g4hunter GCF_020042685.1_ASM2004268v1_genomic.csv /storage/group/izg5139/default/akshatha/gquad/data/g4hunter_bed
/storage/group/izg5139/default/akshatha/gquad/raw_data/g4hunter GCF_002752955.1_ASM275295v1_genomic.csv /storage/group/izg5139/default/akshatha/gquad/data/g4hunter_bed
/storage/group/izg5139/default/akshatha/gquad/raw_data/g4hunter GCA_003104355.1_ASM310435v1_genomic.csv /storage/group/izg5139/default/akshatha/gquad/data/g4hunter_bed
/storage/group/izg5139/default/akshatha/gquad/raw_data/g4hunter GCF_001504095.2_ViralProj307886_genomic.csv /storage/group/izg5139/default/akshatha/gquad/data/g4hunter_bed
/storage/group/izg5139/default/akshatha/gquad/raw_data/g4hunter GCA_000316515.1_ASM31651v1_genomic.csv /storage/group/izg5139/default/akshatha/gquad/data/g4hunter_bed
/storage/group/izg5139/default/akshatha/gquad/raw_data/g4hunter GCF_004063515.1_ASM406351v1_genomic.csv /storage/group/izg5139/default/akshatha/gquad/data/g4hunter_bed
/storage/group/izg5139/default/akshatha/gquad/raw_data/g4hunter GCA_003851955.1_ASM385195v1_genomic.csv /storage/group/izg5139/default/akshatha/gquad/data/g4hunter_bed
/storage/group/izg5139/default/akshatha/gquad/raw_data/g4hunter GCA_014730775.1_ASM1473077v1_genomic.csv /storage/group/izg5139/default/akshatha/gquad/data/g4hunter_bed
/storage/group/izg5139/default/akshatha/gquad/raw_data/g4hunter GCA_015645045.1_ASM1564504v1_genomic.csv /storage/group/izg5139/default/akshatha/gquad/data/g4hunter_bed
/storage/group/izg5139/default/akshatha/gquad/raw_data/g4hunter GCF_025723105.1_ASM2572310v1_genomic.csv /storage/group/izg5139/default/akshatha/gquad/data/g4hunter_bed
/storage/group/izg5139/default/akshatha/gquad/raw_data/g4hunter GCA_001189275.1_ASM118927v1_genomic.csv /storage/group/izg5139/default/akshatha/gquad/data/g4hunter_bed
/storage/group/izg5139/default/akshatha/gquad/raw_data/g4hunter GCA_020492265.1_ASM2049226v1_genomic.csv /storage/group/izg5139/default/akshatha/gquad/data/g4hunter_bed
/storage/group/izg5139/default/akshatha/gquad/raw_data/g4hunter GCF_017604265.1_ASM1760426v1_genomic.csv /storage/group/izg5139/default/akshatha/gquad/data/g4hunter_bed
/storage/group/izg5139/default/akshatha/gquad/raw_data/g4hunter GCA_009738795.1_ASM973879v1_genomic.csv /storage/group/izg5139/default/akshatha/gquad/data/g4hunter_bed
/storage/group/izg5139/default/akshatha/gquad/raw_data/g4hunter GCF_001704235.1_ASM170423v1_genomic.csv /storage/group/izg5139/default/akshatha/gquad/data/g4hunter_bed
/storage/group/izg5139/default/akshatha/gquad/raw_data/g4hunter GCA_031314985.1_ASM3131498v1_genomic.csv /storage/group/izg5139/default/akshatha/gquad/data/g4hunter_bed
/storage/group/izg5139/default/akshatha/gquad/raw_data/g4hunter GCF_004009375.1_ASM400937v1_genomic.csv /storage/group/izg5139/default/akshatha/gquad/data/g4hunter_bed
/storage/group/izg5139/default/akshatha/gquad/raw_data/g4hunter GCA_011896725.1_ASM1189672v1_genomic.csv /storage/group/izg5139/default/akshatha/gquad/data/g4hunter_bed
/storage/group/izg5139/default/akshatha/gquad/raw_data/g4hunter GCA_003443375.1_ASM344337v1_genomic.csv /storage/group/izg5139/default/akshatha/gquad/data/g4hunter_bed
/storage/group/izg5139/default/akshatha/gquad/raw_data/g4hunter GCA_902994715.1_UFOv-RH-23may17-C8623_genomic.csv /storage/group/izg5139/default/akshatha/gquad/data/g4hunter_bed
/storage/group/izg5139/default/akshatha/gquad/raw_data/g4hunter GCA_019444685.1_ASM1944468v1_genomic.csv /storage/group/izg5139/default/akshatha/gquad/data/g4hunter_bed
/storage/group/izg5139/default/akshatha/gquad/raw_data/g4hunter GCF_000982325.1_ViralProj282474_genomic.csv /storage/group/izg5139/default/akshatha/gquad/data/g4hunter_bed
/storage/group/izg5139/default/akshatha/gquad/raw_data/g4hunter GCA_022608345.1_ASM2260834v1_genomic.csv /storage/group/izg5139/default/akshatha/gquad/data/g4hunter_bed
/storage/group/izg5139/default/akshatha/gquad/raw_data/g4hunter GCA_007751255.1_ASM775125v1_genomic.csv /storage/group/izg5139/default/akshatha/gquad/data/g4hunter_bed
/storage/group/izg5139/default/akshatha/gquad/raw_data/g4hunter GCF_016406545.1_ASM1640654v1_genomic.csv /storage/group/izg5139/default/akshatha/gquad/data/g4hunter_bed
/storage/group/izg5139/default/akshatha/gquad/raw_data/g4hunter GCA_031122305.1_ASM3112230v1_genomic.csv /storage/group/izg5139/default/akshatha/gquad/data/g4hunter_bed
/storage/group/izg5139/default/akshatha/gquad/raw_data/g4hunter GCA_031259915.1_3895RS16-BR_node3_genomic.csv /storage/group/izg5139/default/akshatha/gquad/data/g4hunter_bed
/storage/group/izg5139/default/akshatha/gquad/raw_data/g4hunter GCA_003502595.1_ASM350259v1_genomic.csv /storage/group/izg5139/default/akshatha/gquad/data/g4hunter_bed
/storage/group/izg5139/default/akshatha/gquad/raw_data/g4hunter GCA_014918235.1_ASM1491823v1_genomic.csv /storage/group/izg5139/default/akshatha/gquad/data/g4hunter_bed
/storage/group/izg5139/default/akshatha/gquad/raw_data/g4hunter GCA_004089815.1_ASM408981v1_genomic.csv /storage/group/izg5139/default/akshatha/gquad/data/g4hunter_bed
/storage/group/izg5139/default/akshatha/gquad/raw_data/g4hunter GCA_027573895.1_ASM2757389v1_genomic.csv /storage/group/izg5139/default/akshatha/gquad/data/g4hunter_bed
/storage/group/izg5139/default/akshatha/gquad/raw_data/g4hunter GCA_004778585.1_ASM477858v1_genomic.csv /storage/group/izg5139/default/akshatha/gquad/data/g4hunter_bed
/storage/group/izg5139/default/akshatha/gquad/raw_data/g4hunter GCA_000018505.1_ASM1850v1_genomic.csv /storage/group/izg5139/default/akshatha/gquad/data/g4hunter_bed
/storage/group/izg5139/default/akshatha/gquad/raw_data/g4hunter GCA_030644125.1_ASM3064412v1_genomic.csv /storage/group/izg5139/default/akshatha/gquad/data/g4hunter_bed
/storage/group/izg5139/default/akshatha/gquad/raw_data/g4hunter GCA_015918355.1_ASM1591835v1_genomic.csv /storage/group/izg5139/default/akshatha/gquad/data/g4hunter_bed
/storage/group/izg5139/default/akshatha/gquad/raw_data/g4hunter GCF_000024125.1_ASM2412v1_genomic.csv /storage/group/izg5139/default/akshatha/gquad/data/g4hunter_bed
/storage/group/izg5139/default/akshatha/gquad/raw_data/g4hunter GCA_002628965.1_ASM262896v1_genomic.csv /storage/group/izg5139/default/akshatha/gquad/data/g4hunter_bed
/storage/group/izg5139/default/akshatha/gquad/raw_data/g4hunter GCF_003443055.1_ASM344305v1_genomic.csv /storage/group/izg5139/default/akshatha/gquad/data/g4hunter_bed
/storage/group/izg5139/default/akshatha/gquad/raw_data/g4hunter GCA_011045575.1_ASM1104557v1_genomic.csv /storage/group/izg5139/default/akshatha/gquad/data/g4hunter_bed
/storage/group/izg5139/default/akshatha/gquad/raw_data/g4hunter GCF_000772065.1_ASM77206v1_genomic.csv /storage/group/izg5139/default/akshatha/gquad/data/g4hunter_bed
/storage/group/izg5139/default/akshatha/gquad/raw_data/g4hunter GCF_012974845.1_ASM1297484v1_genomic.csv /storage/group/izg5139/default/akshatha/gquad/data/g4hunter_bed
/storage/group/izg5139/default/akshatha/gquad/raw_data/g4hunter GCF_008727655.1_ASM872765v1_genomic.csv /storage/group/izg5139/default/akshatha/gquad/data/g4hunter_bed
/storage/group/izg5139/default/akshatha/gquad/raw_data/g4hunter GCF_001553565.1_ASM155356v1_genomic.csv /storage/group/izg5139/default/akshatha/gquad/data/g4hunter_bed
/storage/group/izg5139/default/akshatha/gquad/raw_data/g4hunter GCA_004288035.1_ASM428803v1_genomic.csv /storage/group/izg5139/default/akshatha/gquad/data/g4hunter_bed
/storage/group/izg5139/default/akshatha/gquad/raw_data/g4hunter GCA_015582635.1_ASM1558263v1_genomic.csv /storage/group/izg5139/default/akshatha/gquad/data/g4hunter_bed
/storage/group/izg5139/default/akshatha/gquad/raw_data/g4hunter GCA_014303395.1_ASM1430339v1_genomic.csv /storage/group/izg5139/default/akshatha/gquad/data/g4hunter_bed
/storage/group/izg5139/default/akshatha/gquad/raw_data/g4hunter GCA_031281535.1_ASM3128153v1_genomic.csv /storage/group/izg5139/default/akshatha/gquad/data/g4hunter_bed
/storage/group/izg5139/default/akshatha/gquad/raw_data/g4hunter GCF_023093875.1_ASM2309387v1_genomic.csv /storage/group/izg5139/default/akshatha/gquad/data/g4hunter_bed
/storage/group/izg5139/default/akshatha/gquad/raw_data/g4hunter GCA_006436895.1_ASM643689v1_genomic.csv /storage/group/izg5139/default/akshatha/gquad/data/g4hunter_bed
/storage/group/izg5139/default/akshatha/gquad/raw_data/g4hunter GCA_003105945.1_ASM310594v1_genomic.csv /storage/group/izg5139/default/akshatha/gquad/data/g4hunter_bed
/storage/group/izg5139/default/akshatha/gquad/raw_data/g4hunter GCF_900636915.1_45532_F02_genomic.csv /storage/group/izg5139/default/akshatha/gquad/data/g4hunter_bed
/storage/group/izg5139/default/akshatha/gquad/raw_data/g4hunter GCA_014070745.1_ASM1407074v1_genomic.csv /storage/group/izg5139/default/akshatha/gquad/data/g4hunter_bed
/storage/group/izg5139/default/akshatha/gquad/raw_data/g4hunter GCF_002163625.1_ASM216362v1_genomic.csv /storage/group/izg5139/default/akshatha/gquad/data/g4hunter_bed
/storage/group/izg5139/default/akshatha/gquad/raw_data/g4hunter GCF_000214235.1_ASM21423v1_genomic.csv /storage/group/izg5139/default/akshatha/gquad/data/g4hunter_bed
/storage/group/izg5139/default/akshatha/gquad/raw_data/g4hunter GCA_029783395.1_ASM2978339v1_genomic.csv /storage/group/izg5139/default/akshatha/gquad/data/g4hunter_bed
/storage/group/izg5139/default/akshatha/gquad/raw_data/g4hunter GCA_027618015.1_ASM2761801v1_genomic.csv /storage/group/izg5139/default/akshatha/gquad/data/g4hunter_bed
/storage/group/izg5139/default/akshatha/gquad/raw_data/g4hunter GCA_022609145.1_ASM2260914v1_genomic.csv /storage/group/izg5139/default/akshatha/gquad/data/g4hunter_bed
/storage/group/izg5139/default/akshatha/gquad/raw_data/g4hunter GCA_007635275.2_ASM763527v2_genomic.csv /storage/group/izg5139/default/akshatha/gquad/data/g4hunter_bed
/storage/group/izg5139/default/akshatha/gquad/raw_data/g4hunter GCF_029774055.1_ASM2977405v1_genomic.csv /storage/group/izg5139/default/akshatha/gquad/data/g4hunter_bed
/storage/group/izg5139/default/akshatha/gquad/raw_data/g4hunter GCA_021216565.1_ASM2121656v1_genomic.csv /storage/group/izg5139/default/akshatha/gquad/data/g4hunter_bed
/storage/group/izg5139/default/akshatha/gquad/raw_data/g4hunter GCA_012934085.1_ASM1293408v1_genomic.csv /storage/group/izg5139/default/akshatha/gquad/data/g4hunter_bed
/storage/group/izg5139/default/akshatha/gquad/raw_data/g4hunter GCF_000924315.1_ViralMultiSegProj262089_genomic.csv /storage/group/izg5139/default/akshatha/gquad/data/g4hunter_bed
/storage/group/izg5139/default/akshatha/gquad/raw_data/g4hunter GCA_008314035.1_ASM831403v1_genomic.csv /storage/group/izg5139/default/akshatha/gquad/data/g4hunter_bed
/storage/group/izg5139/default/akshatha/gquad/raw_data/g4hunter GCF_009792335.1_ASM979233v1_genomic.csv /storage/group/izg5139/default/akshatha/gquad/data/g4hunter_bed
/storage/group/izg5139/default/akshatha/gquad/raw_data/g4hunter GCA_015244975.1_ASM1524497v1_genomic.csv /storage/group/izg5139/default/akshatha/gquad/data/g4hunter_bed
/storage/group/izg5139/default/akshatha/gquad/raw_data/g4hunter GCA_006409885.1_ASM640988v1_genomic.csv /storage/group/izg5139/default/akshatha/gquad/data/g4hunter_bed
/storage/group/izg5139/default/akshatha/gquad/raw_data/g4hunter GCA_017310615.1_ASM1731061v1_genomic.csv /storage/group/izg5139/default/akshatha/gquad/data/g4hunter_bed
/storage/group/izg5139/default/akshatha/gquad/raw_data/g4hunter GCA_027573815.1_ASM2757381v1_genomic.csv /storage/group/izg5139/default/akshatha/gquad/data/g4hunter_bed
/storage/group/izg5139/default/akshatha/gquad/raw_data/g4hunter GCA_004031295.1_ASM403129v1_genomic.csv /storage/group/izg5139/default/akshatha/gquad/data/g4hunter_bed
/storage/group/izg5139/default/akshatha/gquad/raw_data/g4hunter GCF_005166365.1_ASM516636v1_genomic.csv /storage/group/izg5139/default/akshatha/gquad/data/g4hunter_bed
/storage/group/izg5139/default/akshatha/gquad/raw_data/g4hunter GCA_000939415.2_HGAP_assembly_of_Acinetobacter_baumannii_ORAB01_genomic.csv /storage/group/izg5139/default/akshatha/gquad/data/g4hunter_bed
/storage/group/izg5139/default/akshatha/gquad/raw_data/g4hunter GCF_003955945.1_ASM395594v1_genomic.csv /storage/group/izg5139/default/akshatha/gquad/data/g4hunter_bed
/storage/group/izg5139/default/akshatha/gquad/raw_data/g4hunter GCA_031192055.1_ASM3119205v1_genomic.csv /storage/group/izg5139/default/akshatha/gquad/data/g4hunter_bed
/storage/group/izg5139/default/akshatha/gquad/raw_data/g4hunter GCA_003341615.1_ASM334161v1_genomic.csv /storage/group/izg5139/default/akshatha/gquad/data/g4hunter_bed
/storage/group/izg5139/default/akshatha/gquad/raw_data/g4hunter GCF_003726775.1_ASM372677v1_genomic.csv /storage/group/izg5139/default/akshatha/gquad/data/g4hunter_bed
/storage/group/izg5139/default/akshatha/gquad/raw_data/g4hunter GCF_023539285.1_ASM2353928v1_genomic.csv /storage/group/izg5139/default/akshatha/gquad/data/g4hunter_bed
/storage/group/izg5139/default/akshatha/gquad/raw_data/g4hunter GCF_021018765.1_ASM2101876v1_genomic.csv /storage/group/izg5139/default/akshatha/gquad/data/g4hunter_bed
/storage/group/izg5139/default/akshatha/gquad/raw_data/g4hunter GCF_000347675.2_ASM34767v2_genomic.csv /storage/group/izg5139/default/akshatha/gquad/data/g4hunter_bed
/storage/group/izg5139/default/akshatha/gquad/raw_data/g4hunter GCF_009708715.1_ASM970871v1_genomic.csv /storage/group/izg5139/default/akshatha/gquad/data/g4hunter_bed
/storage/group/izg5139/default/akshatha/gquad/raw_data/g4hunter GCF_000013805.1_ASM1380v1_genomic.csv /storage/group/izg5139/default/akshatha/gquad/data/g4hunter_bed
/storage/group/izg5139/default/akshatha/gquad/raw_data/g4hunter GCA_009187345.1_ASM918734v1_genomic.csv /storage/group/izg5139/default/akshatha/gquad/data/g4hunter_bed
/storage/group/izg5139/default/akshatha/gquad/raw_data/g4hunter GCF_002116955.1_ASM211695v1_genomic.csv /storage/group/izg5139/default/akshatha/gquad/data/g4hunter_bed
/storage/group/izg5139/default/akshatha/gquad/raw_data/g4hunter GCA_002598625.1_ASM259862v1_genomic.csv /storage/group/izg5139/default/akshatha/gquad/data/g4hunter_bed
/storage/group/izg5139/default/akshatha/gquad/raw_data/g4hunter GCA_015291825.1_ASM1529182v1_genomic.csv /storage/group/izg5139/default/akshatha/gquad/data/g4hunter_bed
/storage/group/izg5139/default/akshatha/gquad/raw_data/g4hunter GCF_001646095.1_ViralProj321686_genomic.csv /storage/group/izg5139/default/akshatha/gquad/data/g4hunter_bed
/storage/group/izg5139/default/akshatha/gquad/raw_data/g4hunter GCF_001664165.1_ASM166416v1_genomic.csv /storage/group/izg5139/default/akshatha/gquad/data/g4hunter_bed
/storage/group/izg5139/default/akshatha/gquad/raw_data/g4hunter GCA_007998715.1_ASM799871v1_genomic.csv /storage/group/izg5139/default/akshatha/gquad/data/g4hunter_bed
/storage/group/izg5139/default/akshatha/gquad/raw_data/g4hunter GCA_020496935.1_ASM2049693v1_genomic.csv /storage/group/izg5139/default/akshatha/gquad/data/g4hunter_bed
/storage/group/izg5139/default/akshatha/gquad/raw_data/g4hunter GCA_019285655.1_ASM1928565v1_genomic.csv /storage/group/izg5139/default/akshatha/gquad/data/g4hunter_bed
/storage/group/izg5139/default/akshatha/gquad/raw_data/g4hunter GCF_021383745.1_ASM2138374v1_genomic.csv /storage/group/izg5139/default/akshatha/gquad/data/g4hunter_bed
/storage/group/izg5139/default/akshatha/gquad/raw_data/g4hunter GCA_007647785.1_ASM764778v1_genomic.csv /storage/group/izg5139/default/akshatha/gquad/data/g4hunter_bed
/storage/group/izg5139/default/akshatha/gquad/raw_data/g4hunter GCA_907166785.1_pMOL952_IncHI2_genomic.csv /storage/group/izg5139/default/akshatha/gquad/data/g4hunter_bed
/storage/group/izg5139/default/akshatha/gquad/raw_data/g4hunter GCF_000583775.1_ASM58377v1_genomic.csv /storage/group/izg5139/default/akshatha/gquad/data/g4hunter_bed
/storage/group/izg5139/default/akshatha/gquad/raw_data/g4hunter GCF_019448195.1_ASM1944819v1_genomic.csv /storage/group/izg5139/default/akshatha/gquad/data/g4hunter_bed
/storage/group/izg5139/default/akshatha/gquad/raw_data/g4hunter GCA_004085435.1_ASM408543v1_genomic.csv /storage/group/izg5139/default/akshatha/gquad/data/g4hunter_bed
/storage/group/izg5139/default/akshatha/gquad/raw_data/g4hunter GCA_023898195.1_ASM2389819v1_genomic.csv /storage/group/izg5139/default/akshatha/gquad/data/g4hunter_bed
/storage/group/izg5139/default/akshatha/gquad/raw_data/g4hunter GCA_902983955.1_UFOv-Jr-28aug17-C459_genomic.csv /storage/group/izg5139/default/akshatha/gquad/data/g4hunter_bed
/storage/group/izg5139/default/akshatha/gquad/raw_data/g4hunter GCF_001500855.2_ViralProj307802_genomic.csv /storage/group/izg5139/default/akshatha/gquad/data/g4hunter_bed
/storage/group/izg5139/default/akshatha/gquad/raw_data/g4hunter GCF_013391105.1_ASM1339110v1_genomic.csv /storage/group/izg5139/default/akshatha/gquad/data/g4hunter_bed
/storage/group/izg5139/default/akshatha/gquad/raw_data/g4hunter GCA_030264095.1_ASM3026409v1_genomic.csv /storage/group/izg5139/default/akshatha/gquad/data/g4hunter_bed
/storage/group/izg5139/default/akshatha/gquad/raw_data/g4hunter GCA_024397435.1_ASM2439743v1_genomic.csv /storage/group/izg5139/default/akshatha/gquad/data/g4hunter_bed
/storage/group/izg5139/default/akshatha/gquad/raw_data/g4hunter GCF_030908405.1_ASM3090840v1_genomic.csv /storage/group/izg5139/default/akshatha/gquad/data/g4hunter_bed
/storage/group/izg5139/default/akshatha/gquad/raw_data/g4hunter GCA_004781765.1_ASM478176v1_genomic.csv /storage/group/izg5139/default/akshatha/gquad/data/g4hunter_bed
/storage/group/izg5139/default/akshatha/gquad/raw_data/g4hunter GCA_018584025.1_ASM1858402v1_genomic.csv /storage/group/izg5139/default/akshatha/gquad/data/g4hunter_bed
/storage/group/izg5139/default/akshatha/gquad/raw_data/g4hunter GCA_000894235.1_ViralProj81167_genomic.csv /storage/group/izg5139/default/akshatha/gquad/data/g4hunter_bed
/storage/group/izg5139/default/akshatha/gquad/raw_data/g4hunter GCA_002618425.1_ASM261842v1_genomic.csv /storage/group/izg5139/default/akshatha/gquad/data/g4hunter_bed
/storage/group/izg5139/default/akshatha/gquad/raw_data/g4hunter GCA_000801275.1_ASM80127v1_genomic.csv /storage/group/izg5139/default/akshatha/gquad/data/g4hunter_bed
/storage/group/izg5139/default/akshatha/gquad/raw_data/g4hunter GCA_012939565.1_ASM1293956v1_genomic.csv /storage/group/izg5139/default/akshatha/gquad/data/g4hunter_bed
/storage/group/izg5139/default/akshatha/gquad/raw_data/g4hunter GCF_030450025.1_ASM3045002v1_genomic.csv /storage/group/izg5139/default/akshatha/gquad/data/g4hunter_bed
/storage/group/izg5139/default/akshatha/gquad/raw_data/g4hunter GCF_001718595.1_ASM171859v1_genomic.csv /storage/group/izg5139/default/akshatha/gquad/data/g4hunter_bed
/storage/group/izg5139/default/akshatha/gquad/raw_data/g4hunter GCF_023161985.2_ASM2316198v2_genomic.csv /storage/group/izg5139/default/akshatha/gquad/data/g4hunter_bed
/storage/group/izg5139/default/akshatha/gquad/raw_data/g4hunter GCF_002142615.1_ASM214261v1_genomic.csv /storage/group/izg5139/default/akshatha/gquad/data/g4hunter_bed
/storage/group/izg5139/default/akshatha/gquad/raw_data/g4hunter GCA_004093735.1_ASM409373v1_genomic.csv /storage/group/izg5139/default/akshatha/gquad/data/g4hunter_bed
/storage/group/izg5139/default/akshatha/gquad/raw_data/g4hunter GCA_029968325.1_ASM2996832v1_genomic.csv /storage/group/izg5139/default/akshatha/gquad/data/g4hunter_bed
/storage/group/izg5139/default/akshatha/gquad/raw_data/g4hunter GCA_003083035.1_ASM308303v1_genomic.csv /storage/group/izg5139/default/akshatha/gquad/data/g4hunter_bed
/storage/group/izg5139/default/akshatha/gquad/raw_data/g4hunter GCF_027942155.1_ASM2794215v1_genomic.csv /storage/group/izg5139/default/akshatha/gquad/data/g4hunter_bed
/storage/group/izg5139/default/akshatha/gquad/raw_data/g4hunter GCF_020906075.1_ASM2090607v1_genomic.csv /storage/group/izg5139/default/akshatha/gquad/data/g4hunter_bed
/storage/group/izg5139/default/akshatha/gquad/raw_data/g4hunter GCF_000271365.1_ASM27136v1_genomic.csv /storage/group/izg5139/default/akshatha/gquad/data/g4hunter_bed
/storage/group/izg5139/default/akshatha/gquad/raw_data/g4hunter GCF_002624005.1_ASM262400v1_genomic.csv /storage/group/izg5139/default/akshatha/gquad/data/g4hunter_bed
/storage/group/izg5139/default/akshatha/gquad/raw_data/g4hunter GCA_031579915.1_ASM3157991v1_genomic.csv /storage/group/izg5139/default/akshatha/gquad/data/g4hunter_bed
/storage/group/izg5139/default/akshatha/gquad/raw_data/g4hunter GCA_004800525.1_ASM480052v1_genomic.csv /storage/group/izg5139/default/akshatha/gquad/data/g4hunter_bed
/storage/group/izg5139/default/akshatha/gquad/raw_data/g4hunter GCA_027932025.1_ASM2793202v1_genomic.csv /storage/group/izg5139/default/akshatha/gquad/data/g4hunter_bed
/storage/group/izg5139/default/akshatha/gquad/raw_data/g4hunter GCA_031136675.1_ASM3113667v1_genomic.csv /storage/group/izg5139/default/akshatha/gquad/data/g4hunter_bed
/storage/group/izg5139/default/akshatha/gquad/raw_data/g4hunter GCF_002142595.1_ASM214259v1_genomic.csv /storage/group/izg5139/default/akshatha/gquad/data/g4hunter_bed
/storage/group/izg5139/default/akshatha/gquad/raw_data/g4hunter GCA_028515085.1_ASM2851508v1_genomic.csv /storage/group/izg5139/default/akshatha/gquad/data/g4hunter_bed
/storage/group/izg5139/default/akshatha/gquad/raw_data/g4hunter GCA_008821365.1_ASM882136v1_genomic.csv /storage/group/izg5139/default/akshatha/gquad/data/g4hunter_bed
/storage/group/izg5139/default/akshatha/gquad/raw_data/g4hunter GCA_023913515.1_ASM2391351v1_genomic.csv /storage/group/izg5139/default/akshatha/gquad/data/g4hunter_bed
/storage/group/izg5139/default/akshatha/gquad/raw_data/g4hunter GCF_027570435.1_ASM2757043v1_genomic.csv /storage/group/izg5139/default/akshatha/gquad/data/g4hunter_bed
/storage/group/izg5139/default/akshatha/gquad/raw_data/g4hunter GCF_027116575.1_ASM2711657v1_genomic.csv /storage/group/izg5139/default/akshatha/gquad/data/g4hunter_bed
/storage/group/izg5139/default/akshatha/gquad/raw_data/g4hunter GCF_016925675.1_ASM1692567v1_genomic.csv /storage/group/izg5139/default/akshatha/gquad/data/g4hunter_bed
/storage/group/izg5139/default/akshatha/gquad/raw_data/g4hunter GCA_027944815.1_ASM2794481v1_genomic.csv /storage/group/izg5139/default/akshatha/gquad/data/g4hunter_bed
/storage/group/izg5139/default/akshatha/gquad/raw_data/g4hunter GCF_000833195.1_ASM83319v1_genomic.csv /storage/group/izg5139/default/akshatha/gquad/data/g4hunter_bed
/storage/group/izg5139/default/akshatha/gquad/raw_data/g4hunter GCA_031150735.1_ASM3115073v1_genomic.csv /storage/group/izg5139/default/akshatha/gquad/data/g4hunter_bed
/storage/group/izg5139/default/akshatha/gquad/raw_data/g4hunter GCF_019428585.1_ASM1942858v1_genomic.csv /storage/group/izg5139/default/akshatha/gquad/data/g4hunter_bed
/storage/group/izg5139/default/akshatha/gquad/raw_data/g4hunter GCA_000382925.1_ASM38292v1_genomic.csv /storage/group/izg5139/default/akshatha/gquad/data/g4hunter_bed
/storage/group/izg5139/default/akshatha/gquad/raw_data/g4hunter GCA_009688805.1_ASM968880v1_genomic.csv /storage/group/izg5139/default/akshatha/gquad/data/g4hunter_bed
/storage/group/izg5139/default/akshatha/gquad/raw_data/g4hunter GCF_001901105.1_ASM190110v1_genomic.csv /storage/group/izg5139/default/akshatha/gquad/data/g4hunter_bed
/storage/group/izg5139/default/akshatha/gquad/raw_data/g4hunter GCA_003958705.1_ASM395870v1_genomic.csv /storage/group/izg5139/default/akshatha/gquad/data/g4hunter_bed
/storage/group/izg5139/default/akshatha/gquad/raw_data/g4hunter GCA_000473305.1_ASM47330v1_genomic.csv /storage/group/izg5139/default/akshatha/gquad/data/g4hunter_bed
/storage/group/izg5139/default/akshatha/gquad/raw_data/g4hunter GCA_003193005.1_ASM319300v1_genomic.csv /storage/group/izg5139/default/akshatha/gquad/data/g4hunter_bed
/storage/group/izg5139/default/akshatha/gquad/raw_data/g4hunter GCF_000341465.2_ASM34146v2_genomic.csv /storage/group/izg5139/default/akshatha/gquad/data/g4hunter_bed
/storage/group/izg5139/default/akshatha/gquad/raw_data/g4hunter GCA_003813045.1_ASM381304v1_genomic.csv /storage/group/izg5139/default/akshatha/gquad/data/g4hunter_bed
/storage/group/izg5139/default/akshatha/gquad/raw_data/g4hunter GCA_004073055.1_ASM407305v1_genomic.csv /storage/group/izg5139/default/akshatha/gquad/data/g4hunter_bed
/storage/group/izg5139/default/akshatha/gquad/raw_data/g4hunter GCA_013390245.1_ASM1339024v1_genomic.csv /storage/group/izg5139/default/akshatha/gquad/data/g4hunter_bed
/storage/group/izg5139/default/akshatha/gquad/raw_data/g4hunter GCA_031159835.1_ASM3115983v1_genomic.csv /storage/group/izg5139/default/akshatha/gquad/data/g4hunter_bed
/storage/group/izg5139/default/akshatha/gquad/raw_data/g4hunter GCF_900520365.1_ASM90052036v1_genomic.csv /storage/group/izg5139/default/akshatha/gquad/data/g4hunter_bed
/storage/group/izg5139/default/akshatha/gquad/raw_data/g4hunter GCF_001021895.1_ASM102189v1_genomic.csv /storage/group/izg5139/default/akshatha/gquad/data/g4hunter_bed
/storage/group/izg5139/default/akshatha/gquad/raw_data/g4hunter GCA_001941765.1_ASM194176v1_genomic.csv /storage/group/izg5139/default/akshatha/gquad/data/g4hunter_bed
/storage/group/izg5139/default/akshatha/gquad/raw_data/g4hunter GCA_004068075.1_ASM406807v1_genomic.csv /storage/group/izg5139/default/akshatha/gquad/data/g4hunter_bed
/storage/group/izg5139/default/akshatha/gquad/raw_data/g4hunter GCA_002599405.1_ASM259940v1_genomic.csv /storage/group/izg5139/default/akshatha/gquad/data/g4hunter_bed
/storage/group/izg5139/default/akshatha/gquad/raw_data/g4hunter GCF_003330945.1_ASM333094v1_genomic.csv /storage/group/izg5139/default/akshatha/gquad/data/g4hunter_bed
/storage/group/izg5139/default/akshatha/gquad/raw_data/g4hunter GCA_031692735.1_ASM3169273v1_genomic.csv /storage/group/izg5139/default/akshatha/gquad/data/g4hunter_bed
/storage/group/izg5139/default/akshatha/gquad/raw_data/g4hunter GCF_001448705.2_ASM144870v2_genomic.csv /storage/group/izg5139/default/akshatha/gquad/data/g4hunter_bed
/storage/group/izg5139/default/akshatha/gquad/raw_data/g4hunter GCA_905335725.2_AI3064v2_cp_genomic.csv /storage/group/izg5139/default/akshatha/gquad/data/g4hunter_bed
/storage/group/izg5139/default/akshatha/gquad/raw_data/g4hunter GCF_025345545.1_ASM2534554v1_genomic.csv /storage/group/izg5139/default/akshatha/gquad/data/g4hunter_bed
/storage/group/izg5139/default/akshatha/gquad/raw_data/g4hunter GCA_002582245.1_ASM258224v1_genomic.csv /storage/group/izg5139/default/akshatha/gquad/data/g4hunter_bed
/storage/group/izg5139/default/akshatha/gquad/raw_data/g4hunter GCF_000470825.1_ASM47082v1_genomic.csv /storage/group/izg5139/default/akshatha/gquad/data/g4hunter_bed
/storage/group/izg5139/default/akshatha/gquad/raw_data/g4hunter GCF_008727435.1_ASM872743v1_genomic.csv /storage/group/izg5139/default/akshatha/gquad/data/g4hunter_bed
/storage/group/izg5139/default/akshatha/gquad/raw_data/g4hunter GCA_012936705.1_ASM1293670v1_genomic.csv /storage/group/izg5139/default/akshatha/gquad/data/g4hunter_bed
/storage/group/izg5139/default/akshatha/gquad/raw_data/g4hunter GCA_021354885.1_ASM2135488v1_genomic.csv /storage/group/izg5139/default/akshatha/gquad/data/g4hunter_bed
/storage/group/izg5139/default/akshatha/gquad/raw_data/g4hunter GCA_029721195.1_ASM2972119v1_genomic.csv /storage/group/izg5139/default/akshatha/gquad/data/g4hunter_bed
/storage/group/izg5139/default/akshatha/gquad/raw_data/g4hunter GCA_003083895.1_ASM308389v1_genomic.csv /storage/group/izg5139/default/akshatha/gquad/data/g4hunter_bed
/storage/group/izg5139/default/akshatha/gquad/raw_data/g4hunter GCA_023078975.1_ASM2307897v1_genomic.csv /storage/group/izg5139/default/akshatha/gquad/data/g4hunter_bed
/storage/group/izg5139/default/akshatha/gquad/raw_data/g4hunter GCA_006711145.1_ASM671114v1_genomic.csv /storage/group/izg5139/default/akshatha/gquad/data/g4hunter_bed
/storage/group/izg5139/default/akshatha/gquad/raw_data/g4hunter GCF_001039495.1_ASM103949v1_genomic.csv /storage/group/izg5139/default/akshatha/gquad/data/g4hunter_bed
/storage/group/izg5139/default/akshatha/gquad/raw_data/g4hunter GCA_002620605.1_ASM262060v1_genomic.csv /storage/group/izg5139/default/akshatha/gquad/data/g4hunter_bed
/storage/group/izg5139/default/akshatha/gquad/raw_data/g4hunter GCF_003010455.1_ASM301045v1_genomic.csv /storage/group/izg5139/default/akshatha/gquad/data/g4hunter_bed
/storage/group/izg5139/default/akshatha/gquad/raw_data/g4hunter GCA_014774125.1_ASM1477412v1_genomic.csv /storage/group/izg5139/default/akshatha/gquad/data/g4hunter_bed
/storage/group/izg5139/default/akshatha/gquad/raw_data/g4hunter GCF_900474835.1_41800_H02_genomic.csv /storage/group/izg5139/default/akshatha/gquad/data/g4hunter_bed
/storage/group/izg5139/default/akshatha/gquad/raw_data/g4hunter GCA_031311395.1_ASM3131139v1_genomic.csv /storage/group/izg5139/default/akshatha/gquad/data/g4hunter_bed
/storage/group/izg5139/default/akshatha/gquad/raw_data/g4hunter GCA_009936255.1_ASM993625v1_genomic.csv /storage/group/izg5139/default/akshatha/gquad/data/g4hunter_bed
/storage/group/izg5139/default/akshatha/gquad/raw_data/g4hunter GCA_000763575.1_ASM76357v1_genomic.csv /storage/group/izg5139/default/akshatha/gquad/data/g4hunter_bed
/storage/group/izg5139/default/akshatha/gquad/raw_data/g4hunter GCA_024371975.1_ASM2437197v1_genomic.csv /storage/group/izg5139/default/akshatha/gquad/data/g4hunter_bed
/storage/group/izg5139/default/akshatha/gquad/raw_data/g4hunter GCF_015074865.1_ASM1507486v1_genomic.csv /storage/group/izg5139/default/akshatha/gquad/data/g4hunter_bed
/storage/group/izg5139/default/akshatha/gquad/raw_data/g4hunter GCA_008693565.1_ASM869356v1_genomic.csv /storage/group/izg5139/default/akshatha/gquad/data/g4hunter_bed
/storage/group/izg5139/default/akshatha/gquad/raw_data/g4hunter GCA_009578005.1_ASM957800v1_genomic.csv /storage/group/izg5139/default/akshatha/gquad/data/g4hunter_bed
/storage/group/izg5139/default/akshatha/gquad/raw_data/g4hunter GCF_029886885.1_ASM2988688v1_genomic.csv /storage/group/izg5139/default/akshatha/gquad/data/g4hunter_bed
/storage/group/izg5139/default/akshatha/gquad/raw_data/g4hunter GCA_902983115.1_UFOv-Jr-11may16-C1480_genomic.csv /storage/group/izg5139/default/akshatha/gquad/data/g4hunter_bed
/storage/group/izg5139/default/akshatha/gquad/raw_data/g4hunter GCA_030290115.1_ASM3029011v1_genomic.csv /storage/group/izg5139/default/akshatha/gquad/data/g4hunter_bed
/storage/group/izg5139/default/akshatha/gquad/raw_data/g4hunter GCF_020423085.1_ASM2042308v1_genomic.csv /storage/group/izg5139/default/akshatha/gquad/data/g4hunter_bed
/storage/group/izg5139/default/akshatha/gquad/raw_data/g4hunter GCA_003294925.2_ASM329492v2_genomic.csv /storage/group/izg5139/default/akshatha/gquad/data/g4hunter_bed
/storage/group/izg5139/default/akshatha/gquad/raw_data/g4hunter GCF_003382935.1_ASM338293v1_genomic.csv /storage/group/izg5139/default/akshatha/gquad/data/g4hunter_bed
/storage/group/izg5139/default/akshatha/gquad/raw_data/g4hunter GCA_003177675.1_ASM317767v1_genomic.csv /storage/group/izg5139/default/akshatha/gquad/data/g4hunter_bed
/storage/group/izg5139/default/akshatha/gquad/raw_data/g4hunter GCF_001589755.1_ViralProj314625_genomic.csv /storage/group/izg5139/default/akshatha/gquad/data/g4hunter_bed
/storage/group/izg5139/default/akshatha/gquad/raw_data/g4hunter GCA_002881555.1_ASM288155v1_genomic.csv /storage/group/izg5139/default/akshatha/gquad/data/g4hunter_bed
/storage/group/izg5139/default/akshatha/gquad/raw_data/g4hunter GCF_009930675.1_ASM993067v1_genomic.csv /storage/group/izg5139/default/akshatha/gquad/data/g4hunter_bed
/storage/group/izg5139/default/akshatha/gquad/raw_data/g4hunter GCA_001307475.2_ASM130747v2_genomic.csv /storage/group/izg5139/default/akshatha/gquad/data/g4hunter_bed
/storage/group/izg5139/default/akshatha/gquad/raw_data/g4hunter GCA_029970545.1_ASM2997054v1_genomic.csv /storage/group/izg5139/default/akshatha/gquad/data/g4hunter_bed
/storage/group/izg5139/default/akshatha/gquad/raw_data/g4hunter GCF_002886405.1_ASM288640v1_genomic.csv /storage/group/izg5139/default/akshatha/gquad/data/g4hunter_bed
/storage/group/izg5139/default/akshatha/gquad/raw_data/g4hunter GCF_000850165.1_ViralProj14698_genomic.csv /storage/group/izg5139/default/akshatha/gquad/data/g4hunter_bed
/storage/group/izg5139/default/akshatha/gquad/raw_data/g4hunter GCF_000015005.1_ASM1500v1_genomic.csv /storage/group/izg5139/default/akshatha/gquad/data/g4hunter_bed
/storage/group/izg5139/default/akshatha/gquad/raw_data/g4hunter GCA_002621525.1_ASM262152v1_genomic.csv /storage/group/izg5139/default/akshatha/gquad/data/g4hunter_bed
/storage/group/izg5139/default/akshatha/gquad/raw_data/g4hunter GCA_022811345.1_ASM2281134v1_genomic.csv /storage/group/izg5139/default/akshatha/gquad/data/g4hunter_bed
/storage/group/izg5139/default/akshatha/gquad/raw_data/g4hunter GCA_031173205.1_ASM3117320v1_genomic.csv /storage/group/izg5139/default/akshatha/gquad/data/g4hunter_bed
/storage/group/izg5139/default/akshatha/gquad/raw_data/g4hunter GCA_031123125.1_ASM3112312v1_genomic.csv /storage/group/izg5139/default/akshatha/gquad/data/g4hunter_bed
/storage/group/izg5139/default/akshatha/gquad/raw_data/g4hunter GCF_020138555.1_ASM2013855v1_genomic.csv /storage/group/izg5139/default/akshatha/gquad/data/g4hunter_bed
/storage/group/izg5139/default/akshatha/gquad/raw_data/g4hunter GCF_004129035.1_ASM412903v1_genomic.csv /storage/group/izg5139/default/akshatha/gquad/data/g4hunter_bed
/storage/group/izg5139/default/akshatha/gquad/raw_data/g4hunter GCA_030062355.1_ASM3006235v1_genomic.csv /storage/group/izg5139/default/akshatha/gquad/data/g4hunter_bed
/storage/group/izg5139/default/akshatha/gquad/raw_data/g4hunter GCA_003032075.1_ASM303207v1_genomic.csv /storage/group/izg5139/default/akshatha/gquad/data/g4hunter_bed
/storage/group/izg5139/default/akshatha/gquad/raw_data/g4hunter GCF_021497885.1_ASM2149788v1_genomic.csv /storage/group/izg5139/default/akshatha/gquad/data/g4hunter_bed
/storage/group/izg5139/default/akshatha/gquad/raw_data/g4hunter GCF_003722615.1_ASM372261v1_genomic.csv /storage/group/izg5139/default/akshatha/gquad/data/g4hunter_bed
/storage/group/izg5139/default/akshatha/gquad/raw_data/g4hunter GCA_024383665.1_ASM2438366v1_genomic.csv /storage/group/izg5139/default/akshatha/gquad/data/g4hunter_bed
/storage/group/izg5139/default/akshatha/gquad/raw_data/g4hunter GCA_006337345.1_ASM633734v1_genomic.csv /storage/group/izg5139/default/akshatha/gquad/data/g4hunter_bed
/storage/group/izg5139/default/akshatha/gquad/raw_data/g4hunter GCF_019550945.1_ASM1955094v1_genomic.csv /storage/group/izg5139/default/akshatha/gquad/data/g4hunter_bed
/storage/group/izg5139/default/akshatha/gquad/raw_data/g4hunter GCF_013378315.1_ASM1337831v1_genomic.csv /storage/group/izg5139/default/akshatha/gquad/data/g4hunter_bed
/storage/group/izg5139/default/akshatha/gquad/raw_data/g4hunter GCF_002753605.1_ASM275360v1_genomic.csv /storage/group/izg5139/default/akshatha/gquad/data/g4hunter_bed
/storage/group/izg5139/default/akshatha/gquad/raw_data/g4hunter GCF_004788035.1_ASM478803v1_genomic.csv /storage/group/izg5139/default/akshatha/gquad/data/g4hunter_bed
/storage/group/izg5139/default/akshatha/gquad/raw_data/g4hunter GCF_002795845.1_ASM279584v1_genomic.csv /storage/group/izg5139/default/akshatha/gquad/data/g4hunter_bed
/storage/group/izg5139/default/akshatha/gquad/raw_data/g4hunter GCF_026210775.1_ASM2621077v1_genomic.csv /storage/group/izg5139/default/akshatha/gquad/data/g4hunter_bed
/storage/group/izg5139/default/akshatha/gquad/raw_data/g4hunter GCA_025399135.1_ASM2539913v1_genomic.csv /storage/group/izg5139/default/akshatha/gquad/data/g4hunter_bed
/storage/group/izg5139/default/akshatha/gquad/raw_data/g4hunter GCF_018135605.1_ASM1813560v1_genomic.csv /storage/group/izg5139/default/akshatha/gquad/data/g4hunter_bed
/storage/group/izg5139/default/akshatha/gquad/raw_data/g4hunter GCA_023533685.1_ASM2353368v1_genomic.csv /storage/group/izg5139/default/akshatha/gquad/data/g4hunter_bed
/storage/group/izg5139/default/akshatha/gquad/raw_data/g4hunter GCF_002174235.1_ASM217423v1_genomic.csv /storage/group/izg5139/default/akshatha/gquad/data/g4hunter_bed
/storage/group/izg5139/default/akshatha/gquad/raw_data/g4hunter GCA_016944595.1_ASM1694459v1_genomic.csv /storage/group/izg5139/default/akshatha/gquad/data/g4hunter_bed
/storage/group/izg5139/default/akshatha/gquad/raw_data/g4hunter GCA_006450655.1_ASM645065v1_genomic.csv /storage/group/izg5139/default/akshatha/gquad/data/g4hunter_bed
/storage/group/izg5139/default/akshatha/gquad/raw_data/g4hunter GCA_002118525.1_ViralProj385653_genomic.csv /storage/group/izg5139/default/akshatha/gquad/data/g4hunter_bed
/storage/group/izg5139/default/akshatha/gquad/raw_data/g4hunter GCA_027938915.1_ASM2793891v1_genomic.csv /storage/group/izg5139/default/akshatha/gquad/data/g4hunter_bed
/storage/group/izg5139/default/akshatha/gquad/raw_data/g4hunter GCF_905219385.1_QI0055_genomic.csv /storage/group/izg5139/default/akshatha/gquad/data/g4hunter_bed
/storage/group/izg5139/default/akshatha/gquad/raw_data/g4hunter GCF_029889745.1_ASM2988974v1_genomic.csv /storage/group/izg5139/default/akshatha/gquad/data/g4hunter_bed
/storage/group/izg5139/default/akshatha/gquad/raw_data/g4hunter GCA_003089095.1_ASM308909v1_genomic.csv /storage/group/izg5139/default/akshatha/gquad/data/g4hunter_bed
/storage/group/izg5139/default/akshatha/gquad/raw_data/g4hunter GCF_027625395.1_ASM2762539v1_genomic.csv /storage/group/izg5139/default/akshatha/gquad/data/g4hunter_bed
/storage/group/izg5139/default/akshatha/gquad/raw_data/g4hunter GCF_000200475.1_ASM20047v1_genomic.csv /storage/group/izg5139/default/akshatha/gquad/data/g4hunter_bed
/storage/group/izg5139/default/akshatha/gquad/raw_data/g4hunter GCA_002626765.1_ASM262676v1_genomic.csv /storage/group/izg5139/default/akshatha/gquad/data/g4hunter_bed
/storage/group/izg5139/default/akshatha/gquad/raw_data/g4hunter GCA_023531895.1_FMV15SnBuPox_genomic.csv /storage/group/izg5139/default/akshatha/gquad/data/g4hunter_bed
/storage/group/izg5139/default/akshatha/gquad/raw_data/g4hunter GCF_024266605.1_ASM2426660v1_genomic.csv /storage/group/izg5139/default/akshatha/gquad/data/g4hunter_bed
/storage/group/izg5139/default/akshatha/gquad/raw_data/g4hunter GCF_030378205.1_ASM3037820v1_genomic.csv /storage/group/izg5139/default/akshatha/gquad/data/g4hunter_bed
/storage/group/izg5139/default/akshatha/gquad/raw_data/g4hunter GCF_024969445.1_ASM2496944v1_genomic.csv /storage/group/izg5139/default/akshatha/gquad/data/g4hunter_bed
/storage/group/izg5139/default/akshatha/gquad/raw_data/g4hunter GCA_003872475.2_ASM387247v2_genomic.csv /storage/group/izg5139/default/akshatha/gquad/data/g4hunter_bed
/storage/group/izg5139/default/akshatha/gquad/raw_data/g4hunter GCA_902992925.1_UFOv-RH-20APR16-C2639_genomic.csv /storage/group/izg5139/default/akshatha/gquad/data/g4hunter_bed
/storage/group/izg5139/default/akshatha/gquad/raw_data/g4hunter GCA_004064775.1_ASM406477v1_genomic.csv /storage/group/izg5139/default/akshatha/gquad/data/g4hunter_bed
/storage/group/izg5139/default/akshatha/gquad/raw_data/g4hunter GCA_023702775.1_ASM2370277v1_genomic.csv /storage/group/izg5139/default/akshatha/gquad/data/g4hunter_bed
/storage/group/izg5139/default/akshatha/gquad/raw_data/g4hunter GCF_009914495.1_ASM991449v1_genomic.csv /storage/group/izg5139/default/akshatha/gquad/data/g4hunter_bed
/storage/group/izg5139/default/akshatha/gquad/raw_data/g4hunter GCA_017654365.1_ASM1765436v1_genomic.csv /storage/group/izg5139/default/akshatha/gquad/data/g4hunter_bed
/storage/group/izg5139/default/akshatha/gquad/raw_data/g4hunter GCF_007833435.1_ASM783343v1_genomic.csv /storage/group/izg5139/default/akshatha/gquad/data/g4hunter_bed
/storage/group/izg5139/default/akshatha/gquad/raw_data/g4hunter GCF_006547025.1_ASM654702v1_genomic.csv /storage/group/izg5139/default/akshatha/gquad/data/g4hunter_bed
/storage/group/izg5139/default/akshatha/gquad/raw_data/g4hunter GCA_031579375.1_ASM3157937v1_genomic.csv /storage/group/izg5139/default/akshatha/gquad/data/g4hunter_bed
/storage/group/izg5139/default/akshatha/gquad/raw_data/g4hunter GCF_000189495.1_ASM18949v1_genomic.csv /storage/group/izg5139/default/akshatha/gquad/data/g4hunter_bed
/storage/group/izg5139/default/akshatha/gquad/raw_data/g4hunter GCA_003502535.1_ASM350253v1_genomic.csv /storage/group/izg5139/default/akshatha/gquad/data/g4hunter_bed
/storage/group/izg5139/default/akshatha/gquad/raw_data/g4hunter GCF_003717095.1_ASM371709v1_genomic.csv /storage/group/izg5139/default/akshatha/gquad/data/g4hunter_bed
/storage/group/izg5139/default/akshatha/gquad/raw_data/g4hunter GCA_004064275.1_ASM406427v1_genomic.csv /storage/group/izg5139/default/akshatha/gquad/data/g4hunter_bed
/storage/group/izg5139/default/akshatha/gquad/raw_data/g4hunter GCF_009688585.1_ASM968858v1_genomic.csv /storage/group/izg5139/default/akshatha/gquad/data/g4hunter_bed
/storage/group/izg5139/default/akshatha/gquad/raw_data/g4hunter GCA_019915325.1_ASM1991532v1_genomic.csv /storage/group/izg5139/default/akshatha/gquad/data/g4hunter_bed
/storage/group/izg5139/default/akshatha/gquad/raw_data/g4hunter GCF_027945055.1_ASM2794505v1_genomic.csv /storage/group/izg5139/default/akshatha/gquad/data/g4hunter_bed
/storage/group/izg5139/default/akshatha/gquad/raw_data/g4hunter GCA_902991435.1_UFOv-RH-15aug16-C8650_genomic.csv /storage/group/izg5139/default/akshatha/gquad/data/g4hunter_bed
/storage/group/izg5139/default/akshatha/gquad/raw_data/g4hunter GCA_003852155.1_ASM385215v1_genomic.csv /storage/group/izg5139/default/akshatha/gquad/data/g4hunter_bed
/storage/group/izg5139/default/akshatha/gquad/raw_data/g4hunter GCA_012530715.1_ASM1253071v1_genomic.csv /storage/group/izg5139/default/akshatha/gquad/data/g4hunter_bed
/storage/group/izg5139/default/akshatha/gquad/raw_data/g4hunter GCF_030123165.1_ASM3012316v1_genomic.csv /storage/group/izg5139/default/akshatha/gquad/data/g4hunter_bed
/storage/group/izg5139/default/akshatha/gquad/raw_data/g4hunter GCA_027930185.1_ASM2793018v1_genomic.csv /storage/group/izg5139/default/akshatha/gquad/data/g4hunter_bed
/storage/group/izg5139/default/akshatha/gquad/raw_data/g4hunter GCF_028583545.1_ASM2858354v1_genomic.csv /storage/group/izg5139/default/akshatha/gquad/data/g4hunter_bed
/storage/group/izg5139/default/akshatha/gquad/raw_data/g4hunter GCA_003128185.1_ASM312818v1_genomic.csv /storage/group/izg5139/default/akshatha/gquad/data/g4hunter_bed
/storage/group/izg5139/default/akshatha/gquad/raw_data/g4hunter GCA_031193125.1_ASM3119312v1_genomic.csv /storage/group/izg5139/default/akshatha/gquad/data/g4hunter_bed
/storage/group/izg5139/default/akshatha/gquad/raw_data/g4hunter GCF_022453545.1_ASM2245354v1_genomic.csv /storage/group/izg5139/default/akshatha/gquad/data/g4hunter_bed
/storage/group/izg5139/default/akshatha/gquad/raw_data/g4hunter GCA_031258605.1_ASM3125860v1_genomic.csv /storage/group/izg5139/default/akshatha/gquad/data/g4hunter_bed
/storage/group/izg5139/default/akshatha/gquad/raw_data/g4hunter GCF_021166355.2_ASM2116635v2_genomic.csv /storage/group/izg5139/default/akshatha/gquad/data/g4hunter_bed
/storage/group/izg5139/default/akshatha/gquad/raw_data/g4hunter GCA_000026025.1_ASM2602v1_genomic.csv /storage/group/izg5139/default/akshatha/gquad/data/g4hunter_bed
/storage/group/izg5139/default/akshatha/gquad/raw_data/g4hunter GCF_022220265.1_ASM2222026v1_genomic.csv /storage/group/izg5139/default/akshatha/gquad/data/g4hunter_bed
/storage/group/izg5139/default/akshatha/gquad/raw_data/g4hunter GCA_004128935.1_ASM412893v1_genomic.csv /storage/group/izg5139/default/akshatha/gquad/data/g4hunter_bed
/storage/group/izg5139/default/akshatha/gquad/raw_data/g4hunter GCA_026247885.1_ASM2624788v1_genomic.csv /storage/group/izg5139/default/akshatha/gquad/data/g4hunter_bed
/storage/group/izg5139/default/akshatha/gquad/raw_data/g4hunter GCA_021730185.1_ASM2173018v1_genomic.csv /storage/group/izg5139/default/akshatha/gquad/data/g4hunter_bed
/storage/group/izg5139/default/akshatha/gquad/raw_data/g4hunter GCF_000846385.1_ViralProj14426_genomic.csv /storage/group/izg5139/default/akshatha/gquad/data/g4hunter_bed
/storage/group/izg5139/default/akshatha/gquad/raw_data/g4hunter GCA_009671705.1_ASM967170v1_genomic.csv /storage/group/izg5139/default/akshatha/gquad/data/g4hunter_bed
/storage/group/izg5139/default/akshatha/gquad/raw_data/g4hunter GCA_000899035.1_ViralProj171979_genomic.csv /storage/group/izg5139/default/akshatha/gquad/data/g4hunter_bed
/storage/group/izg5139/default/akshatha/gquad/raw_data/g4hunter GCA_009689265.1_ASM968926v1_genomic.csv /storage/group/izg5139/default/akshatha/gquad/data/g4hunter_bed
/storage/group/izg5139/default/akshatha/gquad/raw_data/g4hunter GCF_000874465.1_ViralProj30061_genomic.csv /storage/group/izg5139/default/akshatha/gquad/data/g4hunter_bed
/storage/group/izg5139/default/akshatha/gquad/raw_data/g4hunter GCF_016807685.1_ASM1680768v1_genomic.csv /storage/group/izg5139/default/akshatha/gquad/data/g4hunter_bed
/storage/group/izg5139/default/akshatha/gquad/raw_data/g4hunter GCA_009660225.1_ASM966022v1_genomic.csv /storage/group/izg5139/default/akshatha/gquad/data/g4hunter_bed
/storage/group/izg5139/default/akshatha/gquad/raw_data/g4hunter GCF_018403805.1_ASM1840380v1_genomic.csv /storage/group/izg5139/default/akshatha/gquad/data/g4hunter_bed
/storage/group/izg5139/default/akshatha/gquad/raw_data/g4hunter GCA_900199745.1_VE_138ncp_05_genomic.csv /storage/group/izg5139/default/akshatha/gquad/data/g4hunter_bed
/storage/group/izg5139/default/akshatha/gquad/raw_data/g4hunter GCA_030490835.1_ASM3049083v1_genomic.csv /storage/group/izg5139/default/akshatha/gquad/data/g4hunter_bed
/storage/group/izg5139/default/akshatha/gquad/raw_data/g4hunter GCA_015679705.1_ASM1567970v1_genomic.csv /storage/group/izg5139/default/akshatha/gquad/data/g4hunter_bed
/storage/group/izg5139/default/akshatha/gquad/raw_data/g4hunter GCF_001758605.1_ASM175860v1_genomic.csv /storage/group/izg5139/default/akshatha/gquad/data/g4hunter_bed
/storage/group/izg5139/default/akshatha/gquad/raw_data/g4hunter GCF_013201075.1_ASM1320107v1_genomic.csv /storage/group/izg5139/default/akshatha/gquad/data/g4hunter_bed
/storage/group/izg5139/default/akshatha/gquad/raw_data/g4hunter GCA_030123065.1_ASM3012306v1_genomic.csv /storage/group/izg5139/default/akshatha/gquad/data/g4hunter_bed
/storage/group/izg5139/default/akshatha/gquad/raw_data/g4hunter GCF_003014775.1_ASM301477v1_genomic.csv /storage/group/izg5139/default/akshatha/gquad/data/g4hunter_bed
/storage/group/izg5139/default/akshatha/gquad/raw_data/g4hunter GCA_002598345.1_ASM259834v1_genomic.csv /storage/group/izg5139/default/akshatha/gquad/data/g4hunter_bed
/storage/group/izg5139/default/akshatha/gquad/raw_data/g4hunter GCA_029970565.1_ASM2997056v1_genomic.csv /storage/group/izg5139/default/akshatha/gquad/data/g4hunter_bed
/storage/group/izg5139/default/akshatha/gquad/raw_data/g4hunter GCF_000891215.1_ViralProj68413_genomic.csv /storage/group/izg5139/default/akshatha/gquad/data/g4hunter_bed
/storage/group/izg5139/default/akshatha/gquad/raw_data/g4hunter GCF_002356075.1_ASM235607v1_genomic.csv /storage/group/izg5139/default/akshatha/gquad/data/g4hunter_bed
/storage/group/izg5139/default/akshatha/gquad/raw_data/g4hunter GCA_021800735.1_PWKp20_genomic.csv /storage/group/izg5139/default/akshatha/gquad/data/g4hunter_bed
/storage/group/izg5139/default/akshatha/gquad/raw_data/g4hunter GCF_004008425.1_ASM400842v1_genomic.csv /storage/group/izg5139/default/akshatha/gquad/data/g4hunter_bed
/storage/group/izg5139/default/akshatha/gquad/raw_data/g4hunter GCF_016446335.1_ASM1644633v1_genomic.csv /storage/group/izg5139/default/akshatha/gquad/data/g4hunter_bed
/storage/group/izg5139/default/akshatha/gquad/raw_data/g4hunter GCA_031102425.1_ASM3110242v1_genomic.csv /storage/group/izg5139/default/akshatha/gquad/data/g4hunter_bed
/storage/group/izg5139/default/akshatha/gquad/raw_data/g4hunter GCA_902993065.1_UFOv-RH-20APR16-C6355_genomic.csv /storage/group/izg5139/default/akshatha/gquad/data/g4hunter_bed
/storage/group/izg5139/default/akshatha/gquad/raw_data/g4hunter GCA_004047515.1_ASM404751v1_genomic.csv /storage/group/izg5139/default/akshatha/gquad/data/g4hunter_bed
/storage/group/izg5139/default/akshatha/gquad/raw_data/g4hunter GCF_023124465.1_ASM2312446v1_genomic.csv /storage/group/izg5139/default/akshatha/gquad/data/g4hunter_bed
/storage/group/izg5139/default/akshatha/gquad/raw_data/g4hunter GCF_016549335.1_ASM1654933v1_genomic.csv /storage/group/izg5139/default/akshatha/gquad/data/g4hunter_bed
/storage/group/izg5139/default/akshatha/gquad/raw_data/g4hunter GCF_020990765.1_ASM2099076v1_genomic.csv /storage/group/izg5139/default/akshatha/gquad/data/g4hunter_bed
/storage/group/izg5139/default/akshatha/gquad/raw_data/g4hunter GCF_012934675.1_ASM1293467v1_genomic.csv /storage/group/izg5139/default/akshatha/gquad/data/g4hunter_bed
/storage/group/izg5139/default/akshatha/gquad/raw_data/g4hunter GCA_004521795.1_ASM452179v1_genomic.csv /storage/group/izg5139/default/akshatha/gquad/data/g4hunter_bed
/storage/group/izg5139/default/akshatha/gquad/raw_data/g4hunter GCA_011302195.1_ASM1130219v1_genomic.csv /storage/group/izg5139/default/akshatha/gquad/data/g4hunter_bed
/storage/group/izg5139/default/akshatha/gquad/raw_data/g4hunter GCF_903993215.2_AI3065v1_cp_genomic.csv /storage/group/izg5139/default/akshatha/gquad/data/g4hunter_bed
/storage/group/izg5139/default/akshatha/gquad/raw_data/g4hunter GCF_000898775.1_ViralProj177526_genomic.csv /storage/group/izg5139/default/akshatha/gquad/data/g4hunter_bed
/storage/group/izg5139/default/akshatha/gquad/raw_data/g4hunter GCF_022221285.1_ASM2222128v1_genomic.csv /storage/group/izg5139/default/akshatha/gquad/data/g4hunter_bed
/storage/group/izg5139/default/akshatha/gquad/raw_data/g4hunter GCF_015101725.1_ASM1510172v1_genomic.csv /storage/group/izg5139/default/akshatha/gquad/data/g4hunter_bed
/storage/group/izg5139/default/akshatha/gquad/raw_data/g4hunter GCF_000879375.1_ViralMultiSegProj29901_genomic.csv /storage/group/izg5139/default/akshatha/gquad/data/g4hunter_bed
/storage/group/izg5139/default/akshatha/gquad/raw_data/g4hunter GCA_024707935.2_ASM2470793v1_genomic.csv /storage/group/izg5139/default/akshatha/gquad/data/g4hunter_bed
/storage/group/izg5139/default/akshatha/gquad/raw_data/g4hunter GCA_026651835.1_ASM2665183v1_genomic.csv /storage/group/izg5139/default/akshatha/gquad/data/g4hunter_bed
/storage/group/izg5139/default/akshatha/gquad/raw_data/g4hunter GCF_003029055.1_ASM302905v1_genomic.csv /storage/group/izg5139/default/akshatha/gquad/data/g4hunter_bed
/storage/group/izg5139/default/akshatha/gquad/raw_data/g4hunter GCF_016415445.1_ASM1641544v1_genomic.csv /storage/group/izg5139/default/akshatha/gquad/data/g4hunter_bed
/storage/group/izg5139/default/akshatha/gquad/raw_data/g4hunter GCA_004080355.1_ASM408035v1_genomic.csv /storage/group/izg5139/default/akshatha/gquad/data/g4hunter_bed
/storage/group/izg5139/default/akshatha/gquad/raw_data/g4hunter GCF_011058295.1_ASM1105829v1_genomic.csv /storage/group/izg5139/default/akshatha/gquad/data/g4hunter_bed
/storage/group/izg5139/default/akshatha/gquad/raw_data/g4hunter GCF_007637635.1_ASM763763v1_genomic.csv /storage/group/izg5139/default/akshatha/gquad/data/g4hunter_bed
/storage/group/izg5139/default/akshatha/gquad/raw_data/g4hunter GCF_000903075.1_ViralProj185317_genomic.csv /storage/group/izg5139/default/akshatha/gquad/data/g4hunter_bed
/storage/group/izg5139/default/akshatha/gquad/raw_data/g4hunter GCA_002618245.1_ASM261824v1_genomic.csv /storage/group/izg5139/default/akshatha/gquad/data/g4hunter_bed
/storage/group/izg5139/default/akshatha/gquad/raw_data/g4hunter GCA_008800895.1_ASM880089v1_genomic.csv /storage/group/izg5139/default/akshatha/gquad/data/g4hunter_bed
/storage/group/izg5139/default/akshatha/gquad/raw_data/g4hunter GCA_905218995.2_AI2638v1_cp_genomic.csv /storage/group/izg5139/default/akshatha/gquad/data/g4hunter_bed
/storage/group/izg5139/default/akshatha/gquad/raw_data/g4hunter GCF_005498985.1_PGRAM_IIB_1.0_genomic.csv /storage/group/izg5139/default/akshatha/gquad/data/g4hunter_bed
/storage/group/izg5139/default/akshatha/gquad/raw_data/g4hunter GCF_000959145.1_ASM95914v1_genomic.csv /storage/group/izg5139/default/akshatha/gquad/data/g4hunter_bed
/storage/group/izg5139/default/akshatha/gquad/raw_data/g4hunter GCA_031242815.1_ASM3124281v1_genomic.csv /storage/group/izg5139/default/akshatha/gquad/data/g4hunter_bed
/storage/group/izg5139/default/akshatha/gquad/raw_data/g4hunter GCA_018310475.1_ASM1831047v1_genomic.csv /storage/group/izg5139/default/akshatha/gquad/data/g4hunter_bed
/storage/group/izg5139/default/akshatha/gquad/raw_data/g4hunter GCF_001477625.1_ASM147762v1_genomic.csv /storage/group/izg5139/default/akshatha/gquad/data/g4hunter_bed
/storage/group/izg5139/default/akshatha/gquad/raw_data/g4hunter GCA_030585725.1_ASM3058572v1_genomic.csv /storage/group/izg5139/default/akshatha/gquad/data/g4hunter_bed
/storage/group/izg5139/default/akshatha/gquad/raw_data/g4hunter GCA_031128695.1_ASM3112869v1_genomic.csv /storage/group/izg5139/default/akshatha/gquad/data/g4hunter_bed
/storage/group/izg5139/default/akshatha/gquad/raw_data/g4hunter GCA_003191855.1_ASM319185v1_genomic.csv /storage/group/izg5139/default/akshatha/gquad/data/g4hunter_bed
/storage/group/izg5139/default/akshatha/gquad/raw_data/g4hunter GCA_027590465.1_ASM2759046v1_genomic.csv /storage/group/izg5139/default/akshatha/gquad/data/g4hunter_bed
/storage/group/izg5139/default/akshatha/gquad/raw_data/g4hunter GCA_031253015.1_ASM3125301v1_genomic.csv /storage/group/izg5139/default/akshatha/gquad/data/g4hunter_bed
/storage/group/izg5139/default/akshatha/gquad/raw_data/g4hunter GCA_012948845.1_ASM1294884v1_genomic.csv /storage/group/izg5139/default/akshatha/gquad/data/g4hunter_bed
/storage/group/izg5139/default/akshatha/gquad/raw_data/g4hunter GCF_026898155.1_ASM2689815v1_genomic.csv /storage/group/izg5139/default/akshatha/gquad/data/g4hunter_bed
/storage/group/izg5139/default/akshatha/gquad/raw_data/g4hunter GCF_013167715.1_ASM1316771v1_genomic.csv /storage/group/izg5139/default/akshatha/gquad/data/g4hunter_bed
/storage/group/izg5139/default/akshatha/gquad/raw_data/g4hunter GCF_900477975.1_46983_G01_genomic.csv /storage/group/izg5139/default/akshatha/gquad/data/g4hunter_bed
/storage/group/izg5139/default/akshatha/gquad/raw_data/g4hunter GCF_002208805.2_ASM220880v2_genomic.csv /storage/group/izg5139/default/akshatha/gquad/data/g4hunter_bed
/storage/group/izg5139/default/akshatha/gquad/raw_data/g4hunter GCF_030505435.1_ASM3050543v1_genomic.csv /storage/group/izg5139/default/akshatha/gquad/data/g4hunter_bed
/storage/group/izg5139/default/akshatha/gquad/raw_data/g4hunter GCA_902987575.1_UFOv-RE-23may17-C3016_genomic.csv /storage/group/izg5139/default/akshatha/gquad/data/g4hunter_bed
/storage/group/izg5139/default/akshatha/gquad/raw_data/g4hunter GCF_029987875.1_ASM2998787v1_genomic.csv /storage/group/izg5139/default/akshatha/gquad/data/g4hunter_bed
/storage/group/izg5139/default/akshatha/gquad/raw_data/g4hunter GCF_000865905.1_ViralProj15892_genomic.csv /storage/group/izg5139/default/akshatha/gquad/data/g4hunter_bed
/storage/group/izg5139/default/akshatha/gquad/raw_data/g4hunter GCF_001596175.2_ASM159617v2_genomic.csv /storage/group/izg5139/default/akshatha/gquad/data/g4hunter_bed
/storage/group/izg5139/default/akshatha/gquad/raw_data/g4hunter GCA_025465805.1_ASM2546580v1_genomic.csv /storage/group/izg5139/default/akshatha/gquad/data/g4hunter_bed
/storage/group/izg5139/default/akshatha/gquad/raw_data/g4hunter GCF_029917005.1_ASM2991700v1_genomic.csv /storage/group/izg5139/default/akshatha/gquad/data/g4hunter_bed
/storage/group/izg5139/default/akshatha/gquad/raw_data/g4hunter GCA_027582065.1_ASM2758206v1_genomic.csv /storage/group/izg5139/default/akshatha/gquad/data/g4hunter_bed
/storage/group/izg5139/default/akshatha/gquad/raw_data/g4hunter GCF_012972145.1_ASM1297214v1_genomic.csv /storage/group/izg5139/default/akshatha/gquad/data/g4hunter_bed
/storage/group/izg5139/default/akshatha/gquad/raw_data/g4hunter GCA_003104095.1_ASM310409v1_genomic.csv /storage/group/izg5139/default/akshatha/gquad/data/g4hunter_bed
/storage/group/izg5139/default/akshatha/gquad/raw_data/g4hunter GCF_025118455.1_ASM2511845v1_genomic.csv /storage/group/izg5139/default/akshatha/gquad/data/g4hunter_bed
/storage/group/izg5139/default/akshatha/gquad/raw_data/g4hunter GCA_002821145.1_ASM282114v1_genomic.csv /storage/group/izg5139/default/akshatha/gquad/data/g4hunter_bed
/storage/group/izg5139/default/akshatha/gquad/raw_data/g4hunter GCF_025722975.1_ASM2572297v1_genomic.csv /storage/group/izg5139/default/akshatha/gquad/data/g4hunter_bed
/storage/group/izg5139/default/akshatha/gquad/raw_data/g4hunter GCF_030291015.1_ASM3029101v1_genomic.csv /storage/group/izg5139/default/akshatha/gquad/data/g4hunter_bed
/storage/group/izg5139/default/akshatha/gquad/raw_data/g4hunter GCA_004040835.1_ASM404083v1_genomic.csv /storage/group/izg5139/default/akshatha/gquad/data/g4hunter_bed
/storage/group/izg5139/default/akshatha/gquad/raw_data/g4hunter GCA_003100335.1_ASM310033v1_genomic.csv /storage/group/izg5139/default/akshatha/gquad/data/g4hunter_bed
/storage/group/izg5139/default/akshatha/gquad/raw_data/g4hunter GCF_030374105.1_ASM3037410v1_genomic.csv /storage/group/izg5139/default/akshatha/gquad/data/g4hunter_bed
/storage/group/izg5139/default/akshatha/gquad/raw_data/g4hunter GCF_002968655.1_ASM296865v1_genomic.csv /storage/group/izg5139/default/akshatha/gquad/data/g4hunter_bed
/storage/group/izg5139/default/akshatha/gquad/raw_data/g4hunter GCA_002288155.1_ASM228815v1_genomic.csv /storage/group/izg5139/default/akshatha/gquad/data/g4hunter_bed
/storage/group/izg5139/default/akshatha/gquad/raw_data/g4hunter GCA_004779945.1_ASM477994v1_genomic.csv /storage/group/izg5139/default/akshatha/gquad/data/g4hunter_bed
/storage/group/izg5139/default/akshatha/gquad/raw_data/g4hunter GCF_020405305.1_ASM2040530v1_genomic.csv /storage/group/izg5139/default/akshatha/gquad/data/g4hunter_bed
/storage/group/izg5139/default/akshatha/gquad/raw_data/g4hunter GCA_031232845.1_ASM3123284v1_genomic.csv /storage/group/izg5139/default/akshatha/gquad/data/g4hunter_bed
/storage/group/izg5139/default/akshatha/gquad/raw_data/g4hunter GCA_013090065.1_ASM1309006v1_genomic.csv /storage/group/izg5139/default/akshatha/gquad/data/g4hunter_bed
/storage/group/izg5139/default/akshatha/gquad/raw_data/g4hunter GCF_004128095.1_Penicillium_digitatum_polymycoviruses_1_genomic.csv /storage/group/izg5139/default/akshatha/gquad/data/g4hunter_bed
/storage/group/izg5139/default/akshatha/gquad/raw_data/g4hunter GCA_004015365.1_ASM401536v1_genomic.csv /storage/group/izg5139/default/akshatha/gquad/data/g4hunter_bed
/storage/group/izg5139/default/akshatha/gquad/raw_data/g4hunter GCA_003668395.1_ASM366839v1_genomic.csv /storage/group/izg5139/default/akshatha/gquad/data/g4hunter_bed
/storage/group/izg5139/default/akshatha/gquad/raw_data/g4hunter GCF_001641305.1_ASM164130v1_genomic.csv /storage/group/izg5139/default/akshatha/gquad/data/g4hunter_bed
/storage/group/izg5139/default/akshatha/gquad/raw_data/g4hunter GCA_021462055.1_ASM2146205v1_genomic.csv /storage/group/izg5139/default/akshatha/gquad/data/g4hunter_bed
/storage/group/izg5139/default/akshatha/gquad/raw_data/g4hunter GCF_009648995.1_ASM964899v1_genomic.csv /storage/group/izg5139/default/akshatha/gquad/data/g4hunter_bed
/storage/group/izg5139/default/akshatha/gquad/raw_data/g4hunter GCA_003619255.1_ASM361925v1_genomic.csv /storage/group/izg5139/default/akshatha/gquad/data/g4hunter_bed
/storage/group/izg5139/default/akshatha/gquad/raw_data/g4hunter GCF_009627495.1_ASM962749v1_genomic.csv /storage/group/izg5139/default/akshatha/gquad/data/g4hunter_bed
/storage/group/izg5139/default/akshatha/gquad/raw_data/g4hunter GCA_029969785.1_ASM2996978v1_genomic.csv /storage/group/izg5139/default/akshatha/gquad/data/g4hunter_bed
/storage/group/izg5139/default/akshatha/gquad/raw_data/g4hunter GCF_003177235.1_ASM317723v1_genomic.csv /storage/group/izg5139/default/akshatha/gquad/data/g4hunter_bed
/storage/group/izg5139/default/akshatha/gquad/raw_data/g4hunter GCF_000907955.1_ViralProj212944_genomic.csv /storage/group/izg5139/default/akshatha/gquad/data/g4hunter_bed
/storage/group/izg5139/default/akshatha/gquad/raw_data/g4hunter GCA_008775695.1_ASM877569v1_genomic.csv /storage/group/izg5139/default/akshatha/gquad/data/g4hunter_bed
/storage/group/izg5139/default/akshatha/gquad/raw_data/g4hunter GCF_022405185.1_ASM2240518v1_genomic.csv /storage/group/izg5139/default/akshatha/gquad/data/g4hunter_bed
/storage/group/izg5139/default/akshatha/gquad/raw_data/g4hunter GCF_028622935.1_ASM2862293v1_genomic.csv /storage/group/izg5139/default/akshatha/gquad/data/g4hunter_bed
/storage/group/izg5139/default/akshatha/gquad/raw_data/g4hunter GCA_008479505.2_ASM847950v2_genomic.csv /storage/group/izg5139/default/akshatha/gquad/data/g4hunter_bed
/storage/group/izg5139/default/akshatha/gquad/raw_data/g4hunter GCF_009944075.1_ASM994407v1_genomic.csv /storage/group/izg5139/default/akshatha/gquad/data/g4hunter_bed
/storage/group/izg5139/default/akshatha/gquad/raw_data/g4hunter GCA_018338875.1_ASM1833887v1_genomic.csv /storage/group/izg5139/default/akshatha/gquad/data/g4hunter_bed
/storage/group/izg5139/default/akshatha/gquad/raw_data/g4hunter GCA_013426545.1_ASM1342654v1_genomic.csv /storage/group/izg5139/default/akshatha/gquad/data/g4hunter_bed
/storage/group/izg5139/default/akshatha/gquad/raw_data/g4hunter GCA_028747645.1_ASM2874764v1_genomic.csv /storage/group/izg5139/default/akshatha/gquad/data/g4hunter_bed
/storage/group/izg5139/default/akshatha/gquad/raw_data/g4hunter GCF_025150245.1_ASM2515024v1_genomic.csv /storage/group/izg5139/default/akshatha/gquad/data/g4hunter_bed
/storage/group/izg5139/default/akshatha/gquad/raw_data/g4hunter GCF_022354165.1_ASM2235416v1_genomic.csv /storage/group/izg5139/default/akshatha/gquad/data/g4hunter_bed
/storage/group/izg5139/default/akshatha/gquad/raw_data/g4hunter GCA_023682495.1_ASM2368249v1_genomic.csv /storage/group/izg5139/default/akshatha/gquad/data/g4hunter_bed
/storage/group/izg5139/default/akshatha/gquad/raw_data/g4hunter GCA_003654945.1_ASM365494v1_genomic.csv /storage/group/izg5139/default/akshatha/gquad/data/g4hunter_bed
/storage/group/izg5139/default/akshatha/gquad/raw_data/g4hunter GCF_002251025.2_ASM225102v2_genomic.csv /storage/group/izg5139/default/akshatha/gquad/data/g4hunter_bed
/storage/group/izg5139/default/akshatha/gquad/raw_data/g4hunter GCA_027937835.1_ASM2793783v1_genomic.csv /storage/group/izg5139/default/akshatha/gquad/data/g4hunter_bed
/storage/group/izg5139/default/akshatha/gquad/raw_data/g4hunter GCA_004036695.1_ASM403669v1_genomic.csv /storage/group/izg5139/default/akshatha/gquad/data/g4hunter_bed
/storage/group/izg5139/default/akshatha/gquad/raw_data/g4hunter GCF_027945215.1_ASM2794521v1_genomic.csv /storage/group/izg5139/default/akshatha/gquad/data/g4hunter_bed
/storage/group/izg5139/default/akshatha/gquad/raw_data/g4hunter GCA_000146025.1_ASM14602v1_genomic.csv /storage/group/izg5139/default/akshatha/gquad/data/g4hunter_bed
/storage/group/izg5139/default/akshatha/gquad/raw_data/g4hunter GCA_001551545.1_ViralMultiSegProj310896_genomic.csv /storage/group/izg5139/default/akshatha/gquad/data/g4hunter_bed
/storage/group/izg5139/default/akshatha/gquad/raw_data/g4hunter GCA_003190025.1_ASM319002v1_genomic.csv /storage/group/izg5139/default/akshatha/gquad/data/g4hunter_bed
/storage/group/izg5139/default/akshatha/gquad/raw_data/g4hunter GCF_029229505.1_ASM2922950v1_genomic.csv /storage/group/izg5139/default/akshatha/gquad/data/g4hunter_bed
/storage/group/izg5139/default/akshatha/gquad/raw_data/g4hunter GCA_014517055.1_ASM1451705v1_genomic.csv /storage/group/izg5139/default/akshatha/gquad/data/g4hunter_bed
/storage/group/izg5139/default/akshatha/gquad/raw_data/g4hunter GCF_019973675.1_ASM1997367v1_genomic.csv /storage/group/izg5139/default/akshatha/gquad/data/g4hunter_bed
/storage/group/izg5139/default/akshatha/gquad/raw_data/g4hunter GCA_000816425.1_ASM81642v1_genomic.csv /storage/group/izg5139/default/akshatha/gquad/data/g4hunter_bed
/storage/group/izg5139/default/akshatha/gquad/raw_data/g4hunter GCF_002145805.1_ViralProj386351_genomic.csv /storage/group/izg5139/default/akshatha/gquad/data/g4hunter_bed
/storage/group/izg5139/default/akshatha/gquad/raw_data/g4hunter GCF_012915625.1_ASM1291562v2_genomic.csv /storage/group/izg5139/default/akshatha/gquad/data/g4hunter_bed
/storage/group/izg5139/default/akshatha/gquad/raw_data/g4hunter GCF_002756695.1_ASM275669v1_genomic.csv /storage/group/izg5139/default/akshatha/gquad/data/g4hunter_bed
/storage/group/izg5139/default/akshatha/gquad/raw_data/g4hunter GCA_015245145.1_ASM1524514v1_genomic.csv /storage/group/izg5139/default/akshatha/gquad/data/g4hunter_bed
/storage/group/izg5139/default/akshatha/gquad/raw_data/g4hunter GCA_902988435.1_UFOv-RE-26jul17-C488_genomic.csv /storage/group/izg5139/default/akshatha/gquad/data/g4hunter_bed
/storage/group/izg5139/default/akshatha/gquad/raw_data/g4hunter GCA_000009945.1_ASM994v1_genomic.csv /storage/group/izg5139/default/akshatha/gquad/data/g4hunter_bed
/storage/group/izg5139/default/akshatha/gquad/raw_data/g4hunter GCA_030506535.1_ASM3050653v1_genomic.csv /storage/group/izg5139/default/akshatha/gquad/data/g4hunter_bed
/storage/group/izg5139/default/akshatha/gquad/raw_data/g4hunter GCF_029691935.1_ASM2969193v1_genomic.csv /storage/group/izg5139/default/akshatha/gquad/data/g4hunter_bed
/storage/group/izg5139/default/akshatha/gquad/raw_data/g4hunter GCA_029027105.1_ASM2902710v1_genomic.csv /storage/group/izg5139/default/akshatha/gquad/data/g4hunter_bed
/storage/group/izg5139/default/akshatha/gquad/raw_data/g4hunter GCA_030067875.1_ASM3006787v1_genomic.csv /storage/group/izg5139/default/akshatha/gquad/data/g4hunter_bed
/storage/group/izg5139/default/akshatha/gquad/raw_data/g4hunter GCA_003376965.2_ASM337696v2_genomic.csv /storage/group/izg5139/default/akshatha/gquad/data/g4hunter_bed
/storage/group/izg5139/default/akshatha/gquad/raw_data/g4hunter GCF_002000005.1_ASM200000v1_genomic.csv /storage/group/izg5139/default/akshatha/gquad/data/g4hunter_bed
/storage/group/izg5139/default/akshatha/gquad/raw_data/g4hunter GCA_002956765.1_ASM295676v1_genomic.csv /storage/group/izg5139/default/akshatha/gquad/data/g4hunter_bed
/storage/group/izg5139/default/akshatha/gquad/raw_data/g4hunter GCA_009657815.1_ASM965781v1_genomic.csv /storage/group/izg5139/default/akshatha/gquad/data/g4hunter_bed
/storage/group/izg5139/default/akshatha/gquad/raw_data/g4hunter GCF_023023145.1_ASM2302314v1_genomic.csv /storage/group/izg5139/default/akshatha/gquad/data/g4hunter_bed
/storage/group/izg5139/default/akshatha/gquad/raw_data/g4hunter GCF_000632865.1_ASM63286v1_genomic.csv /storage/group/izg5139/default/akshatha/gquad/data/g4hunter_bed
/storage/group/izg5139/default/akshatha/gquad/raw_data/g4hunter GCA_006426295.1_ASM642629v1_genomic.csv /storage/group/izg5139/default/akshatha/gquad/data/g4hunter_bed
/storage/group/izg5139/default/akshatha/gquad/raw_data/g4hunter GCF_016903975.1_ASM1690397v1_genomic.csv /storage/group/izg5139/default/akshatha/gquad/data/g4hunter_bed
/storage/group/izg5139/default/akshatha/gquad/raw_data/g4hunter GCA_003429465.1_ASM342946v1_genomic.csv /storage/group/izg5139/default/akshatha/gquad/data/g4hunter_bed
/storage/group/izg5139/default/akshatha/gquad/raw_data/g4hunter GCA_014488675.1_ASM1448867v1_genomic.csv /storage/group/izg5139/default/akshatha/gquad/data/g4hunter_bed
/storage/group/izg5139/default/akshatha/gquad/raw_data/g4hunter GCF_029542725.1_ASM2954272v1_genomic.csv /storage/group/izg5139/default/akshatha/gquad/data/g4hunter_bed
/storage/group/izg5139/default/akshatha/gquad/raw_data/g4hunter GCA_004521195.1_ASM452119v1_genomic.csv /storage/group/izg5139/default/akshatha/gquad/data/g4hunter_bed
/storage/group/izg5139/default/akshatha/gquad/raw_data/g4hunter GCF_003214365.1_ASM321436v1_genomic.csv /storage/group/izg5139/default/akshatha/gquad/data/g4hunter_bed
/storage/group/izg5139/default/akshatha/gquad/raw_data/g4hunter GCF_021278965.1_ASM2127896v1_genomic.csv /storage/group/izg5139/default/akshatha/gquad/data/g4hunter_bed
/storage/group/izg5139/default/akshatha/gquad/raw_data/g4hunter GCA_000021045.1_ASM2104v1_genomic.csv /storage/group/izg5139/default/akshatha/gquad/data/g4hunter_bed
/storage/group/izg5139/default/akshatha/gquad/raw_data/g4hunter GCA_027930275.1_ASM2793027v1_genomic.csv /storage/group/izg5139/default/akshatha/gquad/data/g4hunter_bed
/storage/group/izg5139/default/akshatha/gquad/raw_data/g4hunter GCF_014844555.1_ASM1484455v1_genomic.csv /storage/group/izg5139/default/akshatha/gquad/data/g4hunter_bed
/storage/group/izg5139/default/akshatha/gquad/raw_data/g4hunter GCF_004751985.1_ASM475198v1_genomic.csv /storage/group/izg5139/default/akshatha/gquad/data/g4hunter_bed
/storage/group/izg5139/default/akshatha/gquad/raw_data/g4hunter GCF_002623425.1_ASM262342v1_genomic.csv /storage/group/izg5139/default/akshatha/gquad/data/g4hunter_bed
/storage/group/izg5139/default/akshatha/gquad/raw_data/g4hunter GCF_029884055.1_ASM2988405v1_genomic.csv /storage/group/izg5139/default/akshatha/gquad/data/g4hunter_bed
/storage/group/izg5139/default/akshatha/gquad/raw_data/g4hunter GCA_024707845.1_ASM2470784v1_genomic.csv /storage/group/izg5139/default/akshatha/gquad/data/g4hunter_bed
/storage/group/izg5139/default/akshatha/gquad/raw_data/g4hunter GCF_004149165.1_ASM414916v1_genomic.csv /storage/group/izg5139/default/akshatha/gquad/data/g4hunter_bed
/storage/group/izg5139/default/akshatha/gquad/raw_data/g4hunter GCA_022516405.1_ASM2251640v1_genomic.csv /storage/group/izg5139/default/akshatha/gquad/data/g4hunter_bed
/storage/group/izg5139/default/akshatha/gquad/raw_data/g4hunter GCA_004008115.1_ASM400811v1_genomic.csv /storage/group/izg5139/default/akshatha/gquad/data/g4hunter_bed
/storage/group/izg5139/default/akshatha/gquad/raw_data/g4hunter GCA_911810475.1_August2016_Plant3_pacbio_assembly_genomic.csv /storage/group/izg5139/default/akshatha/gquad/data/g4hunter_bed
/storage/group/izg5139/default/akshatha/gquad/raw_data/g4hunter GCA_003082815.1_ASM308281v1_genomic.csv /storage/group/izg5139/default/akshatha/gquad/data/g4hunter_bed
/storage/group/izg5139/default/akshatha/gquad/raw_data/g4hunter GCA_004039095.1_ASM403909v1_genomic.csv /storage/group/izg5139/default/akshatha/gquad/data/g4hunter_bed
/storage/group/izg5139/default/akshatha/gquad/raw_data/g4hunter GCF_015356115.1_ASM1535611v1_genomic.csv /storage/group/izg5139/default/akshatha/gquad/data/g4hunter_bed
/storage/group/izg5139/default/akshatha/gquad/raw_data/g4hunter GCA_019450515.1_ASM1945051v1_genomic.csv /storage/group/izg5139/default/akshatha/gquad/data/g4hunter_bed
/storage/group/izg5139/default/akshatha/gquad/raw_data/g4hunter GCA_029966295.1_ASM2996629v1_genomic.csv /storage/group/izg5139/default/akshatha/gquad/data/g4hunter_bed
/storage/group/izg5139/default/akshatha/gquad/raw_data/g4hunter GCA_000143165.1_ASM14316v1_genomic.csv /storage/group/izg5139/default/akshatha/gquad/data/g4hunter_bed
/storage/group/izg5139/default/akshatha/gquad/raw_data/g4hunter GCA_019997005.2_ASM1999700v2_genomic.csv /storage/group/izg5139/default/akshatha/gquad/data/g4hunter_bed
/storage/group/izg5139/default/akshatha/gquad/raw_data/g4hunter GCA_012940095.1_ASM1294009v1_genomic.csv /storage/group/izg5139/default/akshatha/gquad/data/g4hunter_bed
/storage/group/izg5139/default/akshatha/gquad/raw_data/g4hunter GCF_000261345.2_ASM26134v2_genomic.csv /storage/group/izg5139/default/akshatha/gquad/data/g4hunter_bed
/storage/group/izg5139/default/akshatha/gquad/raw_data/g4hunter GCF_030544825.1_ASM3054482v1_genomic.csv /storage/group/izg5139/default/akshatha/gquad/data/g4hunter_bed
/storage/group/izg5139/default/akshatha/gquad/raw_data/g4hunter GCF_900636195.1_39220_B01_genomic.csv /storage/group/izg5139/default/akshatha/gquad/data/g4hunter_bed
/storage/group/izg5139/default/akshatha/gquad/raw_data/g4hunter GCA_004196635.1_ASM419663v1_genomic.csv /storage/group/izg5139/default/akshatha/gquad/data/g4hunter_bed
/storage/group/izg5139/default/akshatha/gquad/raw_data/g4hunter GCF_004101385.1_ASM410138v1_genomic.csv /storage/group/izg5139/default/akshatha/gquad/data/g4hunter_bed
/storage/group/izg5139/default/akshatha/gquad/raw_data/g4hunter GCA_024472215.2_ASM2447221v1_genomic.csv /storage/group/izg5139/default/akshatha/gquad/data/g4hunter_bed
/storage/group/izg5139/default/akshatha/gquad/raw_data/g4hunter GCF_020091525.1_ASM2009152v1_genomic.csv /storage/group/izg5139/default/akshatha/gquad/data/g4hunter_bed
/storage/group/izg5139/default/akshatha/gquad/raw_data/g4hunter GCF_022404595.1_ASM2240459v1_genomic.csv /storage/group/izg5139/default/akshatha/gquad/data/g4hunter_bed
/storage/group/izg5139/default/akshatha/gquad/raw_data/g4hunter GCF_003076475.1_ASM307647v1_genomic.csv /storage/group/izg5139/default/akshatha/gquad/data/g4hunter_bed
/storage/group/izg5139/default/akshatha/gquad/raw_data/g4hunter GCA_030438895.1_ASM3043889v1_genomic.csv /storage/group/izg5139/default/akshatha/gquad/data/g4hunter_bed
/storage/group/izg5139/default/akshatha/gquad/raw_data/g4hunter GCA_000935185.3_ASM93518v3_genomic.csv /storage/group/izg5139/default/akshatha/gquad/data/g4hunter_bed
/storage/group/izg5139/default/akshatha/gquad/raw_data/g4hunter GCA_031298035.1_ASM3129803v1_genomic.csv /storage/group/izg5139/default/akshatha/gquad/data/g4hunter_bed
/storage/group/izg5139/default/akshatha/gquad/raw_data/g4hunter GCA_002822465.1_ASM282246v1_genomic.csv /storage/group/izg5139/default/akshatha/gquad/data/g4hunter_bed
/storage/group/izg5139/default/akshatha/gquad/raw_data/g4hunter GCF_030533805.1_ASM3053380v1_genomic.csv /storage/group/izg5139/default/akshatha/gquad/data/g4hunter_bed
/storage/group/izg5139/default/akshatha/gquad/raw_data/g4hunter GCF_002504385.1_ASM250438v1_genomic.csv /storage/group/izg5139/default/akshatha/gquad/data/g4hunter_bed
/storage/group/izg5139/default/akshatha/gquad/raw_data/g4hunter GCA_013284185.1_ASM1328418v1_genomic.csv /storage/group/izg5139/default/akshatha/gquad/data/g4hunter_bed
/storage/group/izg5139/default/akshatha/gquad/raw_data/g4hunter GCA_014751505.1_ASM1475150v1_genomic.csv /storage/group/izg5139/default/akshatha/gquad/data/g4hunter_bed
/storage/group/izg5139/default/akshatha/gquad/raw_data/g4hunter GCA_027583015.1_ASM2758301v1_genomic.csv /storage/group/izg5139/default/akshatha/gquad/data/g4hunter_bed
/storage/group/izg5139/default/akshatha/gquad/raw_data/g4hunter GCF_003366435.1_ASM336643v1_genomic.csv /storage/group/izg5139/default/akshatha/gquad/data/g4hunter_bed
/storage/group/izg5139/default/akshatha/gquad/raw_data/g4hunter GCA_019998825.2_ASM1999882v2_genomic.csv /storage/group/izg5139/default/akshatha/gquad/data/g4hunter_bed
/storage/group/izg5139/default/akshatha/gquad/raw_data/g4hunter GCA_003192825.1_ASM319282v1_genomic.csv /storage/group/izg5139/default/akshatha/gquad/data/g4hunter_bed
/storage/group/izg5139/default/akshatha/gquad/raw_data/g4hunter GCA_004049755.1_ASM404975v1_genomic.csv /storage/group/izg5139/default/akshatha/gquad/data/g4hunter_bed
/storage/group/izg5139/default/akshatha/gquad/raw_data/g4hunter GCF_031676375.1_ASM3167637v1_genomic.csv /storage/group/izg5139/default/akshatha/gquad/data/g4hunter_bed
/storage/group/izg5139/default/akshatha/gquad/raw_data/g4hunter GCA_014517975.1_ASM1451797v1_genomic.csv /storage/group/izg5139/default/akshatha/gquad/data/g4hunter_bed
/storage/group/izg5139/default/akshatha/gquad/raw_data/g4hunter GCF_026073455.1_ASM2607345v1_genomic.csv /storage/group/izg5139/default/akshatha/gquad/data/g4hunter_bed
/storage/group/izg5139/default/akshatha/gquad/raw_data/g4hunter GCA_000313175.2_ASM31317v2_genomic.csv /storage/group/izg5139/default/akshatha/gquad/data/g4hunter_bed
/storage/group/izg5139/default/akshatha/gquad/raw_data/g4hunter GCA_031312535.1_ASM3131253v1_genomic.csv /storage/group/izg5139/default/akshatha/gquad/data/g4hunter_bed
/storage/group/izg5139/default/akshatha/gquad/raw_data/g4hunter GCA_012945595.1_ASM1294559v1_genomic.csv /storage/group/izg5139/default/akshatha/gquad/data/g4hunter_bed
/storage/group/izg5139/default/akshatha/gquad/raw_data/g4hunter GCF_021165835.1_ASM2116583v1_genomic.csv /storage/group/izg5139/default/akshatha/gquad/data/g4hunter_bed
/storage/group/izg5139/default/akshatha/gquad/raw_data/g4hunter GCA_025642195.1_ASM2564219v1_genomic.csv /storage/group/izg5139/default/akshatha/gquad/data/g4hunter_bed
/storage/group/izg5139/default/akshatha/gquad/raw_data/g4hunter GCA_019444695.1_ASM1944469v1_genomic.csv /storage/group/izg5139/default/akshatha/gquad/data/g4hunter_bed
/storage/group/izg5139/default/akshatha/gquad/raw_data/g4hunter GCA_014726775.1_ASM1472677v1_genomic.csv /storage/group/izg5139/default/akshatha/gquad/data/g4hunter_bed
/storage/group/izg5139/default/akshatha/gquad/raw_data/g4hunter GCF_025905425.1_ASM2590542v1_genomic.csv /storage/group/izg5139/default/akshatha/gquad/data/g4hunter_bed
/storage/group/izg5139/default/akshatha/gquad/raw_data/g4hunter GCA_016812095.1_ASM1681209v1_genomic.csv /storage/group/izg5139/default/akshatha/gquad/data/g4hunter_bed
/storage/group/izg5139/default/akshatha/gquad/raw_data/g4hunter GCF_005217155.2_ASM521715v2_genomic.csv /storage/group/izg5139/default/akshatha/gquad/data/g4hunter_bed
/storage/group/izg5139/default/akshatha/gquad/raw_data/g4hunter GCA_012942705.1_ASM1294270v1_genomic.csv /storage/group/izg5139/default/akshatha/gquad/data/g4hunter_bed
/storage/group/izg5139/default/akshatha/gquad/raw_data/g4hunter GCA_001127485.2_ERL041834_genomic.csv /storage/group/izg5139/default/akshatha/gquad/data/g4hunter_bed
/storage/group/izg5139/default/akshatha/gquad/raw_data/g4hunter GCA_009686005.1_ASM968600v1_genomic.csv /storage/group/izg5139/default/akshatha/gquad/data/g4hunter_bed
/storage/group/izg5139/default/akshatha/gquad/raw_data/g4hunter GCA_024606035.1_ASM2460603v1_genomic.csv /storage/group/izg5139/default/akshatha/gquad/data/g4hunter_bed
/storage/group/izg5139/default/akshatha/gquad/raw_data/g4hunter GCF_025244705.1_ASM2524470v1_genomic.csv /storage/group/izg5139/default/akshatha/gquad/data/g4hunter_bed
/storage/group/izg5139/default/akshatha/gquad/raw_data/g4hunter GCF_028010205.1_ASM2801020v1_genomic.csv /storage/group/izg5139/default/akshatha/gquad/data/g4hunter_bed
/storage/group/izg5139/default/akshatha/gquad/raw_data/g4hunter GCA_030289755.1_ASM3028975v1_genomic.csv /storage/group/izg5139/default/akshatha/gquad/data/g4hunter_bed
/storage/group/izg5139/default/akshatha/gquad/raw_data/g4hunter GCA_031537925.1_ASM3153792v1_genomic.csv /storage/group/izg5139/default/akshatha/gquad/data/g4hunter_bed
/storage/group/izg5139/default/akshatha/gquad/raw_data/g4hunter GCF_013488225.1_ASM1348822v1_genomic.csv /storage/group/izg5139/default/akshatha/gquad/data/g4hunter_bed
/storage/group/izg5139/default/akshatha/gquad/raw_data/g4hunter GCA_004773215.1_ASM477321v1_genomic.csv /storage/group/izg5139/default/akshatha/gquad/data/g4hunter_bed
/storage/group/izg5139/default/akshatha/gquad/raw_data/g4hunter GCA_029376245.1_ASM2937624v1_genomic.csv /storage/group/izg5139/default/akshatha/gquad/data/g4hunter_bed
/storage/group/izg5139/default/akshatha/gquad/raw_data/g4hunter GCA_025560685.1_ASM2556068v1_genomic.csv /storage/group/izg5139/default/akshatha/gquad/data/g4hunter_bed
/storage/group/izg5139/default/akshatha/gquad/raw_data/g4hunter GCF_025559585.1_ASM2555958v1_genomic.csv /storage/group/izg5139/default/akshatha/gquad/data/g4hunter_bed
/storage/group/izg5139/default/akshatha/gquad/raw_data/g4hunter GCF_024734625.1_ASM2473462v1_genomic.csv /storage/group/izg5139/default/akshatha/gquad/data/g4hunter_bed
/storage/group/izg5139/default/akshatha/gquad/raw_data/g4hunter GCA_017348735.1_ASM1734873v1_genomic.csv /storage/group/izg5139/default/akshatha/gquad/data/g4hunter_bed
/storage/group/izg5139/default/akshatha/gquad/raw_data/g4hunter GCA_021043165.1_ASM2104316v1_genomic.csv /storage/group/izg5139/default/akshatha/gquad/data/g4hunter_bed
/storage/group/izg5139/default/akshatha/gquad/raw_data/g4hunter GCA_002803805.2_ASM280380v2_genomic.csv /storage/group/izg5139/default/akshatha/gquad/data/g4hunter_bed
/storage/group/izg5139/default/akshatha/gquad/raw_data/g4hunter GCA_902983645.1_UFOv-Jr-28aug17-C120_genomic.csv /storage/group/izg5139/default/akshatha/gquad/data/g4hunter_bed
/storage/group/izg5139/default/akshatha/gquad/raw_data/g4hunter GCF_000892415.1_ViralProj64599_genomic.csv /storage/group/izg5139/default/akshatha/gquad/data/g4hunter_bed
/storage/group/izg5139/default/akshatha/gquad/raw_data/g4hunter GCA_027931195.1_ASM2793119v1_genomic.csv /storage/group/izg5139/default/akshatha/gquad/data/g4hunter_bed
/storage/group/izg5139/default/akshatha/gquad/raw_data/g4hunter GCA_006436855.1_ASM643685v1_genomic.csv /storage/group/izg5139/default/akshatha/gquad/data/g4hunter_bed
/storage/group/izg5139/default/akshatha/gquad/raw_data/g4hunter GCA_001019815.1_ViralProj284804_genomic.csv /storage/group/izg5139/default/akshatha/gquad/data/g4hunter_bed
/storage/group/izg5139/default/akshatha/gquad/raw_data/g4hunter GCF_017797845.1_ASM1779784v1_genomic.csv /storage/group/izg5139/default/akshatha/gquad/data/g4hunter_bed
/storage/group/izg5139/default/akshatha/gquad/raw_data/g4hunter GCA_009671785.1_ASM967178v1_genomic.csv /storage/group/izg5139/default/akshatha/gquad/data/g4hunter_bed
/storage/group/izg5139/default/akshatha/gquad/raw_data/g4hunter GCF_019924095.1_ASM1992409v1_genomic.csv /storage/group/izg5139/default/akshatha/gquad/data/g4hunter_bed
/storage/group/izg5139/default/akshatha/gquad/raw_data/g4hunter GCF_002069155.1_ASM206915v1_genomic.csv /storage/group/izg5139/default/akshatha/gquad/data/g4hunter_bed
/storage/group/izg5139/default/akshatha/gquad/raw_data/g4hunter GCA_026122505.1_AldGig_1.0_genomic.csv /storage/group/izg5139/default/akshatha/gquad/data/g4hunter_bed
/storage/group/izg5139/default/akshatha/gquad/raw_data/g4hunter GCF_029856995.1_ASM2985699v1_genomic.csv /storage/group/izg5139/default/akshatha/gquad/data/g4hunter_bed
/storage/group/izg5139/default/akshatha/gquad/raw_data/g4hunter GCA_013899825.1_ASM1389982v1_genomic.csv /storage/group/izg5139/default/akshatha/gquad/data/g4hunter_bed
/storage/group/izg5139/default/akshatha/gquad/raw_data/g4hunter GCA_019444175.1_ASM1944417v1_genomic.csv /storage/group/izg5139/default/akshatha/gquad/data/g4hunter_bed
/storage/group/izg5139/default/akshatha/gquad/raw_data/g4hunter GCF_025811215.1_ASM2581121v1_genomic.csv /storage/group/izg5139/default/akshatha/gquad/data/g4hunter_bed
/storage/group/izg5139/default/akshatha/gquad/raw_data/g4hunter GCA_031345185.1_ASM3134518v1_genomic.csv /storage/group/izg5139/default/akshatha/gquad/data/g4hunter_bed
/storage/group/izg5139/default/akshatha/gquad/raw_data/g4hunter GCF_002892185.1_ASM289218v1_genomic.csv /storage/group/izg5139/default/akshatha/gquad/data/g4hunter_bed
/storage/group/izg5139/default/akshatha/gquad/raw_data/g4hunter GCF_019203965.1_ASM1920396v1_genomic.csv /storage/group/izg5139/default/akshatha/gquad/data/g4hunter_bed
/storage/group/izg5139/default/akshatha/gquad/raw_data/g4hunter GCF_000265545.3_ASM26554v3_genomic.csv /storage/group/izg5139/default/akshatha/gquad/data/g4hunter_bed
/storage/group/izg5139/default/akshatha/gquad/raw_data/g4hunter GCA_003673205.1_ASM367320v1_genomic.csv /storage/group/izg5139/default/akshatha/gquad/data/g4hunter_bed
/storage/group/izg5139/default/akshatha/gquad/raw_data/g4hunter GCA_003143455.1_ASM314345v1_genomic.csv /storage/group/izg5139/default/akshatha/gquad/data/g4hunter_bed
/storage/group/izg5139/default/akshatha/gquad/raw_data/g4hunter GCA_016025055.1_ASM1602505v1_genomic.csv /storage/group/izg5139/default/akshatha/gquad/data/g4hunter_bed
/storage/group/izg5139/default/akshatha/gquad/raw_data/g4hunter GCF_021650705.1_ASM2165070v1_genomic.csv /storage/group/izg5139/default/akshatha/gquad/data/g4hunter_bed
/storage/group/izg5139/default/akshatha/gquad/raw_data/g4hunter GCA_031186165.1_ASM3118616v1_genomic.csv /storage/group/izg5139/default/akshatha/gquad/data/g4hunter_bed
/storage/group/izg5139/default/akshatha/gquad/raw_data/g4hunter GCF_016026975.1_ASM1602697v1_genomic.csv /storage/group/izg5139/default/akshatha/gquad/data/g4hunter_bed
/storage/group/izg5139/default/akshatha/gquad/raw_data/g4hunter GCF_003019755.1_ASM301975v1_genomic.csv /storage/group/izg5139/default/akshatha/gquad/data/g4hunter_bed
/storage/group/izg5139/default/akshatha/gquad/raw_data/g4hunter GCA_951394135.2_EAV_NNN508_complete_genome_sequence_genomic.csv /storage/group/izg5139/default/akshatha/gquad/data/g4hunter_bed
/storage/group/izg5139/default/akshatha/gquad/raw_data/g4hunter GCA_014447835.2_ASM1444783v2_genomic.csv /storage/group/izg5139/default/akshatha/gquad/data/g4hunter_bed
/storage/group/izg5139/default/akshatha/gquad/raw_data/g4hunter GCF_002587065.1_ASM258706v1_genomic.csv /storage/group/izg5139/default/akshatha/gquad/data/g4hunter_bed
/storage/group/izg5139/default/akshatha/gquad/raw_data/g4hunter GCF_008087605.1_ASM808760v1_genomic.csv /storage/group/izg5139/default/akshatha/gquad/data/g4hunter_bed
/storage/group/izg5139/default/akshatha/gquad/raw_data/g4hunter GCF_022924535.1_ASM2292453v1_genomic.csv /storage/group/izg5139/default/akshatha/gquad/data/g4hunter_bed
/storage/group/izg5139/default/akshatha/gquad/raw_data/g4hunter GCA_015708655.1_ASM1570865v1_genomic.csv /storage/group/izg5139/default/akshatha/gquad/data/g4hunter_bed
/storage/group/izg5139/default/akshatha/gquad/raw_data/g4hunter GCA_030296475.1_ASM3029647v1_genomic.csv /storage/group/izg5139/default/akshatha/gquad/data/g4hunter_bed
/storage/group/izg5139/default/akshatha/gquad/raw_data/g4hunter GCF_004848545.1_ASM484854v1_genomic.csv /storage/group/izg5139/default/akshatha/gquad/data/g4hunter_bed
/storage/group/izg5139/default/akshatha/gquad/raw_data/g4hunter GCF_000016145.1_ASM1614v1_genomic.csv /storage/group/izg5139/default/akshatha/gquad/data/g4hunter_bed
/storage/group/izg5139/default/akshatha/gquad/raw_data/g4hunter GCA_007923765.1_ASM792376v1_genomic.csv /storage/group/izg5139/default/akshatha/gquad/data/g4hunter_bed
/storage/group/izg5139/default/akshatha/gquad/raw_data/g4hunter GCF_000905495.1_ViralProj195495_genomic.csv /storage/group/izg5139/default/akshatha/gquad/data/g4hunter_bed
/storage/group/izg5139/default/akshatha/gquad/raw_data/g4hunter GCA_027929415.1_ASM2792941v1_genomic.csv /storage/group/izg5139/default/akshatha/gquad/data/g4hunter_bed
/storage/group/izg5139/default/akshatha/gquad/raw_data/g4hunter GCA_902730905.1_PIG_PHAGE_COMPLETE_CIR-CU-CL_31_57_genomic.csv /storage/group/izg5139/default/akshatha/gquad/data/g4hunter_bed
/storage/group/izg5139/default/akshatha/gquad/raw_data/g4hunter GCF_003366275.1_ASM336627v1_genomic.csv /storage/group/izg5139/default/akshatha/gquad/data/g4hunter_bed
/storage/group/izg5139/default/akshatha/gquad/raw_data/g4hunter GCF_004635905.1_ASM463590v1_genomic.csv /storage/group/izg5139/default/akshatha/gquad/data/g4hunter_bed
/storage/group/izg5139/default/akshatha/gquad/raw_data/g4hunter GCA_000869425.1_ViralProj17773_genomic.csv /storage/group/izg5139/default/akshatha/gquad/data/g4hunter_bed
/storage/group/izg5139/default/akshatha/gquad/raw_data/g4hunter GCA_031535465.1_ASM3153546v1_genomic.csv /storage/group/izg5139/default/akshatha/gquad/data/g4hunter_bed
/storage/group/izg5139/default/akshatha/gquad/raw_data/g4hunter GCA_002956375.1_ASM295637v1_genomic.csv /storage/group/izg5139/default/akshatha/gquad/data/g4hunter_bed
/storage/group/izg5139/default/akshatha/gquad/raw_data/g4hunter GCF_016584405.1_ASM1658440v1_genomic.csv /storage/group/izg5139/default/akshatha/gquad/data/g4hunter_bed
/storage/group/izg5139/default/akshatha/gquad/raw_data/g4hunter GCA_018585545.1_ASM1858554v1_genomic.csv /storage/group/izg5139/default/akshatha/gquad/data/g4hunter_bed
/storage/group/izg5139/default/akshatha/gquad/raw_data/g4hunter GCF_019431355.1_ASM1943135v1_genomic.csv /storage/group/izg5139/default/akshatha/gquad/data/g4hunter_bed
/storage/group/izg5139/default/akshatha/gquad/raw_data/g4hunter GCA_009655595.1_ASM965559v1_genomic.csv /storage/group/izg5139/default/akshatha/gquad/data/g4hunter_bed
/storage/group/izg5139/default/akshatha/gquad/raw_data/g4hunter GCF_001647675.1_ASM164767v1_genomic.csv /storage/group/izg5139/default/akshatha/gquad/data/g4hunter_bed
/storage/group/izg5139/default/akshatha/gquad/raw_data/g4hunter GCA_028009825.1_Col-CC_genomic.csv /storage/group/izg5139/default/akshatha/gquad/data/g4hunter_bed
/storage/group/izg5139/default/akshatha/gquad/raw_data/g4hunter GCF_000598005.1_ASM59800v1_genomic.csv /storage/group/izg5139/default/akshatha/gquad/data/g4hunter_bed
/storage/group/izg5139/default/akshatha/gquad/raw_data/g4hunter GCF_020883535.1_ASM2088353v1_genomic.csv /storage/group/izg5139/default/akshatha/gquad/data/g4hunter_bed
/storage/group/izg5139/default/akshatha/gquad/raw_data/g4hunter GCA_020497605.1_ASM2049760v1_genomic.csv /storage/group/izg5139/default/akshatha/gquad/data/g4hunter_bed
/storage/group/izg5139/default/akshatha/gquad/raw_data/g4hunter GCA_021131645.1_ASM2113164v1_genomic.csv /storage/group/izg5139/default/akshatha/gquad/data/g4hunter_bed
/storage/group/izg5139/default/akshatha/gquad/raw_data/g4hunter GCA_006385935.1_ASM638593v1_genomic.csv /storage/group/izg5139/default/akshatha/gquad/data/g4hunter_bed
/storage/group/izg5139/default/akshatha/gquad/raw_data/g4hunter GCA_001447805.1_ASM144780v1_genomic.csv /storage/group/izg5139/default/akshatha/gquad/data/g4hunter_bed
/storage/group/izg5139/default/akshatha/gquad/raw_data/g4hunter GCA_009945865.1_ASM994586v1_genomic.csv /storage/group/izg5139/default/akshatha/gquad/data/g4hunter_bed
/storage/group/izg5139/default/akshatha/gquad/raw_data/g4hunter GCA_002594185.1_ASM259418v1_genomic.csv /storage/group/izg5139/default/akshatha/gquad/data/g4hunter_bed
/storage/group/izg5139/default/akshatha/gquad/raw_data/g4hunter GCA_025630245.1_SB-P60_genomic.csv /storage/group/izg5139/default/akshatha/gquad/data/g4hunter_bed
/storage/group/izg5139/default/akshatha/gquad/raw_data/g4hunter GCA_004062535.1_ASM406253v1_genomic.csv /storage/group/izg5139/default/akshatha/gquad/data/g4hunter_bed
/storage/group/izg5139/default/akshatha/gquad/raw_data/g4hunter GCA_006964165.1_ASM696416v1_genomic.csv /storage/group/izg5139/default/akshatha/gquad/data/g4hunter_bed
/storage/group/izg5139/default/akshatha/gquad/raw_data/g4hunter GCA_002547255.1_ASM254725v1_genomic.csv /storage/group/izg5139/default/akshatha/gquad/data/g4hunter_bed
/storage/group/izg5139/default/akshatha/gquad/raw_data/g4hunter GCA_003047595.1_ASM304759v1_genomic.csv /storage/group/izg5139/default/akshatha/gquad/data/g4hunter_bed
/storage/group/izg5139/default/akshatha/gquad/raw_data/g4hunter GCA_021090755.1_ASM2109075v1_genomic.csv /storage/group/izg5139/default/akshatha/gquad/data/g4hunter_bed
/storage/group/izg5139/default/akshatha/gquad/raw_data/g4hunter GCF_015839035.1_ASM1583903v1_genomic.csv /storage/group/izg5139/default/akshatha/gquad/data/g4hunter_bed
/storage/group/izg5139/default/akshatha/gquad/raw_data/g4hunter GCA_025913695.1_ASM2591369v1_genomic.csv /storage/group/izg5139/default/akshatha/gquad/data/g4hunter_bed
/storage/group/izg5139/default/akshatha/gquad/raw_data/g4hunter GCA_001544955.1_ASM154495v1_genomic.csv /storage/group/izg5139/default/akshatha/gquad/data/g4hunter_bed
/storage/group/izg5139/default/akshatha/gquad/raw_data/g4hunter GCF_000283615.1_ASM28361v1_genomic.csv /storage/group/izg5139/default/akshatha/gquad/data/g4hunter_bed
/storage/group/izg5139/default/akshatha/gquad/raw_data/g4hunter GCF_023101345.1_ASM2310134v1_genomic.csv /storage/group/izg5139/default/akshatha/gquad/data/g4hunter_bed
/storage/group/izg5139/default/akshatha/gquad/raw_data/g4hunter GCA_018569715.1_ASM1856971v1_genomic.csv /storage/group/izg5139/default/akshatha/gquad/data/g4hunter_bed
/storage/group/izg5139/default/akshatha/gquad/raw_data/g4hunter GCF_011769725.1_ASM1176972v1_genomic.csv /storage/group/izg5139/default/akshatha/gquad/data/g4hunter_bed
/storage/group/izg5139/default/akshatha/gquad/raw_data/g4hunter GCA_004033515.1_ASM403351v1_genomic.csv /storage/group/izg5139/default/akshatha/gquad/data/g4hunter_bed
/storage/group/izg5139/default/akshatha/gquad/raw_data/g4hunter GCF_021484985.1_ASM2148498v1_genomic.csv /storage/group/izg5139/default/akshatha/gquad/data/g4hunter_bed
/storage/group/izg5139/default/akshatha/gquad/raw_data/g4hunter GCF_000897395.1_ViralProj171970_genomic.csv /storage/group/izg5139/default/akshatha/gquad/data/g4hunter_bed
/storage/group/izg5139/default/akshatha/gquad/raw_data/g4hunter GCF_001900455.1_ASM190045v1_genomic.csv /storage/group/izg5139/default/akshatha/gquad/data/g4hunter_bed
/storage/group/izg5139/default/akshatha/gquad/raw_data/g4hunter GCA_002627005.1_ASM262700v1_genomic.csv /storage/group/izg5139/default/akshatha/gquad/data/g4hunter_bed
/storage/group/izg5139/default/akshatha/gquad/raw_data/g4hunter GCA_029964825.1_ASM2996482v1_genomic.csv /storage/group/izg5139/default/akshatha/gquad/data/g4hunter_bed
/storage/group/izg5139/default/akshatha/gquad/raw_data/g4hunter GCF_012889735.1_ASM1288973v1_genomic.csv /storage/group/izg5139/default/akshatha/gquad/data/g4hunter_bed
/storage/group/izg5139/default/akshatha/gquad/raw_data/g4hunter GCA_031168025.1_ASM3116802v1_genomic.csv /storage/group/izg5139/default/akshatha/gquad/data/g4hunter_bed
/storage/group/izg5139/default/akshatha/gquad/raw_data/g4hunter GCF_017301775.1_ASM1730177v1_genomic.csv /storage/group/izg5139/default/akshatha/gquad/data/g4hunter_bed
/storage/group/izg5139/default/akshatha/gquad/raw_data/g4hunter GCA_031191955.1_ASM3119195v1_genomic.csv /storage/group/izg5139/default/akshatha/gquad/data/g4hunter_bed
/storage/group/izg5139/default/akshatha/gquad/raw_data/g4hunter GCF_000167875.2_ASM16787v2_genomic.csv /storage/group/izg5139/default/akshatha/gquad/data/g4hunter_bed
/storage/group/izg5139/default/akshatha/gquad/raw_data/g4hunter GCF_024662355.1_ASM2466235v1_genomic.csv /storage/group/izg5139/default/akshatha/gquad/data/g4hunter_bed
/storage/group/izg5139/default/akshatha/gquad/raw_data/g4hunter GCA_003443635.1_ASM344363v1_genomic.csv /storage/group/izg5139/default/akshatha/gquad/data/g4hunter_bed
/storage/group/izg5139/default/akshatha/gquad/raw_data/g4hunter GCA_030704535.1_ASM3070453v1_genomic.csv /storage/group/izg5139/default/akshatha/gquad/data/g4hunter_bed
/storage/group/izg5139/default/akshatha/gquad/raw_data/g4hunter GCF_000241585.2_ASM24158v3_genomic.csv /storage/group/izg5139/default/akshatha/gquad/data/g4hunter_bed
/storage/group/izg5139/default/akshatha/gquad/raw_data/g4hunter GCA_002903305.1_ASM290330v1_genomic.csv /storage/group/izg5139/default/akshatha/gquad/data/g4hunter_bed
/storage/group/izg5139/default/akshatha/gquad/raw_data/g4hunter GCF_009739945.1_ASM973994v1_genomic.csv /storage/group/izg5139/default/akshatha/gquad/data/g4hunter_bed
/storage/group/izg5139/default/akshatha/gquad/raw_data/g4hunter GCA_006452215.1_ASM645221v1_genomic.csv /storage/group/izg5139/default/akshatha/gquad/data/g4hunter_bed
/storage/group/izg5139/default/akshatha/gquad/raw_data/g4hunter GCF_001890165.1_ASM189016v1_genomic.csv /storage/group/izg5139/default/akshatha/gquad/data/g4hunter_bed
/storage/group/izg5139/default/akshatha/gquad/raw_data/g4hunter GCF_000926875.1_ViralProj266772_genomic.csv /storage/group/izg5139/default/akshatha/gquad/data/g4hunter_bed
/storage/group/izg5139/default/akshatha/gquad/raw_data/g4hunter GCF_003586085.1_ASM358608v1_genomic.csv /storage/group/izg5139/default/akshatha/gquad/data/g4hunter_bed
/storage/group/izg5139/default/akshatha/gquad/raw_data/g4hunter GCA_017357545.1_ASM1735754v1_genomic.csv /storage/group/izg5139/default/akshatha/gquad/data/g4hunter_bed
/storage/group/izg5139/default/akshatha/gquad/raw_data/g4hunter GCF_000849845.1_ViralProj14633_genomic.csv /storage/group/izg5139/default/akshatha/gquad/data/g4hunter_bed
/storage/group/izg5139/default/akshatha/gquad/raw_data/g4hunter GCF_002386325.1_ASM238632v1_genomic.csv /storage/group/izg5139/default/akshatha/gquad/data/g4hunter_bed
/storage/group/izg5139/default/akshatha/gquad/raw_data/g4hunter GCA_030254905.1_UOB_LRV0_1_genomic.csv /storage/group/izg5139/default/akshatha/gquad/data/g4hunter_bed
/storage/group/izg5139/default/akshatha/gquad/raw_data/g4hunter GCF_006542685.1_Adis_1.0_genomic.csv /storage/group/izg5139/default/akshatha/gquad/data/g4hunter_bed
/storage/group/izg5139/default/akshatha/gquad/raw_data/g4hunter GCA_008221655.1_ASM822165v1_genomic.csv /storage/group/izg5139/default/akshatha/gquad/data/g4hunter_bed
/storage/group/izg5139/default/akshatha/gquad/raw_data/g4hunter GCA_019997085.2_ASM1999708v2_genomic.csv /storage/group/izg5139/default/akshatha/gquad/data/g4hunter_bed
/storage/group/izg5139/default/akshatha/gquad/raw_data/g4hunter GCA_030059825.1_ASM3005982v1_genomic.csv /storage/group/izg5139/default/akshatha/gquad/data/g4hunter_bed
/storage/group/izg5139/default/akshatha/gquad/raw_data/g4hunter GCA_905218945.2_AI2633v1_cp_genomic.csv /storage/group/izg5139/default/akshatha/gquad/data/g4hunter_bed
/storage/group/izg5139/default/akshatha/gquad/raw_data/g4hunter GCA_009685175.1_ASM968517v1_genomic.csv /storage/group/izg5139/default/akshatha/gquad/data/g4hunter_bed
/storage/group/izg5139/default/akshatha/gquad/raw_data/g4hunter GCF_022212885.1_ASM2221288v1_genomic.csv /storage/group/izg5139/default/akshatha/gquad/data/g4hunter_bed
/storage/group/izg5139/default/akshatha/gquad/raw_data/g4hunter GCA_003091915.1_ASM309191v1_genomic.csv /storage/group/izg5139/default/akshatha/gquad/data/g4hunter_bed
/storage/group/izg5139/default/akshatha/gquad/raw_data/g4hunter GCF_020525585.1_ASM2052558v1_genomic.csv /storage/group/izg5139/default/akshatha/gquad/data/g4hunter_bed
/storage/group/izg5139/default/akshatha/gquad/raw_data/g4hunter GCF_004328705.1_ASM432870v1_genomic.csv /storage/group/izg5139/default/akshatha/gquad/data/g4hunter_bed
/storage/group/izg5139/default/akshatha/gquad/raw_data/g4hunter GCA_004205755.1_ASM420575v1_genomic.csv /storage/group/izg5139/default/akshatha/gquad/data/g4hunter_bed
/storage/group/izg5139/default/akshatha/gquad/raw_data/g4hunter GCA_004784905.1_ASM478490v1_genomic.csv /storage/group/izg5139/default/akshatha/gquad/data/g4hunter_bed
/storage/group/izg5139/default/akshatha/gquad/raw_data/g4hunter GCA_030295445.1_ASM3029544v1_genomic.csv /storage/group/izg5139/default/akshatha/gquad/data/g4hunter_bed
/storage/group/izg5139/default/akshatha/gquad/raw_data/g4hunter GCF_001596755.1_ASM159675v1_genomic.csv /storage/group/izg5139/default/akshatha/gquad/data/g4hunter_bed
/storage/group/izg5139/default/akshatha/gquad/raw_data/g4hunter GCF_005165545.1_ASM516554v1_genomic.csv /storage/group/izg5139/default/akshatha/gquad/data/g4hunter_bed
/storage/group/izg5139/default/akshatha/gquad/raw_data/g4hunter GCA_007992975.1_ASM799297v1_genomic.csv /storage/group/izg5139/default/akshatha/gquad/data/g4hunter_bed
/storage/group/izg5139/default/akshatha/gquad/raw_data/g4hunter GCA_905122845.1_27725_1_7_genomic.csv /storage/group/izg5139/default/akshatha/gquad/data/g4hunter_bed
/storage/group/izg5139/default/akshatha/gquad/raw_data/g4hunter GCF_006337125.1_ASM633712v1_genomic.csv /storage/group/izg5139/default/akshatha/gquad/data/g4hunter_bed
/storage/group/izg5139/default/akshatha/gquad/raw_data/g4hunter GCA_031160335.1_ASM3116033v1_genomic.csv /storage/group/izg5139/default/akshatha/gquad/data/g4hunter_bed
/storage/group/izg5139/default/akshatha/gquad/raw_data/g4hunter GCA_030374345.1_ASM3037434v1_genomic.csv /storage/group/izg5139/default/akshatha/gquad/data/g4hunter_bed
/storage/group/izg5139/default/akshatha/gquad/raw_data/g4hunter GCF_008364265.2_ASM836426v2_genomic.csv /storage/group/izg5139/default/akshatha/gquad/data/g4hunter_bed
/storage/group/izg5139/default/akshatha/gquad/raw_data/g4hunter GCF_030490655.1_ASM3049065v1_genomic.csv /storage/group/izg5139/default/akshatha/gquad/data/g4hunter_bed
/storage/group/izg5139/default/akshatha/gquad/raw_data/g4hunter GCA_018584105.1_ASM1858410v1_genomic.csv /storage/group/izg5139/default/akshatha/gquad/data/g4hunter_bed
/storage/group/izg5139/default/akshatha/gquad/raw_data/g4hunter GCF_001477575.1_ASM147757v1_genomic.csv /storage/group/izg5139/default/akshatha/gquad/data/g4hunter_bed
/storage/group/izg5139/default/akshatha/gquad/raw_data/g4hunter GCA_003109785.1_ASM310978v1_genomic.csv /storage/group/izg5139/default/akshatha/gquad/data/g4hunter_bed
/storage/group/izg5139/default/akshatha/gquad/raw_data/g4hunter GCF_900475915.1_48128_H02_genomic.csv /storage/group/izg5139/default/akshatha/gquad/data/g4hunter_bed
/storage/group/izg5139/default/akshatha/gquad/raw_data/g4hunter GCA_002612565.1_ASM261256v1_genomic.csv /storage/group/izg5139/default/akshatha/gquad/data/g4hunter_bed
/storage/group/izg5139/default/akshatha/gquad/raw_data/g4hunter GCA_004776845.1_ASM477684v1_genomic.csv /storage/group/izg5139/default/akshatha/gquad/data/g4hunter_bed
/storage/group/izg5139/default/akshatha/gquad/raw_data/g4hunter GCA_021559775.1_ASM2155977v1_genomic.csv /storage/group/izg5139/default/akshatha/gquad/data/g4hunter_bed
/storage/group/izg5139/default/akshatha/gquad/raw_data/g4hunter GCF_019095765.1_ASM1909576v1_genomic.csv /storage/group/izg5139/default/akshatha/gquad/data/g4hunter_bed
/storage/group/izg5139/default/akshatha/gquad/raw_data/g4hunter GCA_007575465.1_ASM757546v1_genomic.csv /storage/group/izg5139/default/akshatha/gquad/data/g4hunter_bed
/storage/group/izg5139/default/akshatha/gquad/raw_data/g4hunter GCF_025643355.1_ASM2564335v1_genomic.csv /storage/group/izg5139/default/akshatha/gquad/data/g4hunter_bed
/storage/group/izg5139/default/akshatha/gquad/raw_data/g4hunter GCF_004119795.1_ASM411979v1_genomic.csv /storage/group/izg5139/default/akshatha/gquad/data/g4hunter_bed
/storage/group/izg5139/default/akshatha/gquad/raw_data/g4hunter GCA_020868925.1_ASM2086892v1_genomic.csv /storage/group/izg5139/default/akshatha/gquad/data/g4hunter_bed
/storage/group/izg5139/default/akshatha/gquad/raw_data/g4hunter GCF_024741595.1_ASM2474159v1_genomic.csv /storage/group/izg5139/default/akshatha/gquad/data/g4hunter_bed
/storage/group/izg5139/default/akshatha/gquad/raw_data/g4hunter GCA_902994035.1_UFOv-RH-23may17-C3299_genomic.csv /storage/group/izg5139/default/akshatha/gquad/data/g4hunter_bed
/storage/group/izg5139/default/akshatha/gquad/raw_data/g4hunter GCF_002763415.1_ASM276341v1_genomic.csv /storage/group/izg5139/default/akshatha/gquad/data/g4hunter_bed
/storage/group/izg5139/default/akshatha/gquad/raw_data/g4hunter GCF_001986065.1_ASM198606v1_genomic.csv /storage/group/izg5139/default/akshatha/gquad/data/g4hunter_bed
/storage/group/izg5139/default/akshatha/gquad/raw_data/g4hunter GCA_003340955.1_ASM334095v1_genomic.csv /storage/group/izg5139/default/akshatha/gquad/data/g4hunter_bed
/storage/group/izg5139/default/akshatha/gquad/raw_data/g4hunter GCA_012965965.1_ASM1296596v1_genomic.csv /storage/group/izg5139/default/akshatha/gquad/data/g4hunter_bed
/storage/group/izg5139/default/akshatha/gquad/raw_data/g4hunter GCA_004064755.1_ASM406475v1_genomic.csv /storage/group/izg5139/default/akshatha/gquad/data/g4hunter_bed
/storage/group/izg5139/default/akshatha/gquad/raw_data/g4hunter GCA_025370035.1_ASM2537003v1_genomic.csv /storage/group/izg5139/default/akshatha/gquad/data/g4hunter_bed
/storage/group/izg5139/default/akshatha/gquad/raw_data/g4hunter GCA_002956045.1_ASM295604v1_genomic.csv /storage/group/izg5139/default/akshatha/gquad/data/g4hunter_bed
/storage/group/izg5139/default/akshatha/gquad/raw_data/g4hunter GCF_001509915.1_ASM150991v1_genomic.csv /storage/group/izg5139/default/akshatha/gquad/data/g4hunter_bed
/storage/group/izg5139/default/akshatha/gquad/raw_data/g4hunter GCF_022846215.1_ASM2284621v1_genomic.csv /storage/group/izg5139/default/akshatha/gquad/data/g4hunter_bed
/storage/group/izg5139/default/akshatha/gquad/raw_data/g4hunter GCF_016415385.1_ASM1641538v1_genomic.csv /storage/group/izg5139/default/akshatha/gquad/data/g4hunter_bed
/storage/group/izg5139/default/akshatha/gquad/raw_data/g4hunter GCA_029748065.1_ASM2974806v1_genomic.csv /storage/group/izg5139/default/akshatha/gquad/data/g4hunter_bed
/storage/group/izg5139/default/akshatha/gquad/raw_data/g4hunter GCA_031106205.1_ASM3110620v1_genomic.csv /storage/group/izg5139/default/akshatha/gquad/data/g4hunter_bed
/storage/group/izg5139/default/akshatha/gquad/raw_data/g4hunter GCA_004050675.1_ASM405067v1_genomic.csv /storage/group/izg5139/default/akshatha/gquad/data/g4hunter_bed
/storage/group/izg5139/default/akshatha/gquad/raw_data/g4hunter GCF_000179015.2_ASM17901v2_genomic.csv /storage/group/izg5139/default/akshatha/gquad/data/g4hunter_bed
/storage/group/izg5139/default/akshatha/gquad/raw_data/g4hunter GCA_025836995.1_ASM2583699v1_genomic.csv /storage/group/izg5139/default/akshatha/gquad/data/g4hunter_bed
/storage/group/izg5139/default/akshatha/gquad/raw_data/g4hunter GCA_031249705.1_ASM3124970v1_genomic.csv /storage/group/izg5139/default/akshatha/gquad/data/g4hunter_bed
/storage/group/izg5139/default/akshatha/gquad/raw_data/g4hunter GCA_947251875.1_ilLycPhla1.Wolbachia_sp_1.1_genomic.csv /storage/group/izg5139/default/akshatha/gquad/data/g4hunter_bed
/storage/group/izg5139/default/akshatha/gquad/raw_data/g4hunter GCF_000881615.1_ViralProj32193_genomic.csv /storage/group/izg5139/default/akshatha/gquad/data/g4hunter_bed
/storage/group/izg5139/default/akshatha/gquad/raw_data/g4hunter GCA_000953315.1_Wau001_genomic.csv /storage/group/izg5139/default/akshatha/gquad/data/g4hunter_bed
/storage/group/izg5139/default/akshatha/gquad/raw_data/g4hunter GCF_001723585.1_ASM172358v1_genomic.csv /storage/group/izg5139/default/akshatha/gquad/data/g4hunter_bed
/storage/group/izg5139/default/akshatha/gquad/raw_data/g4hunter GCF_002357295.1_ASM235729v1_genomic.csv /storage/group/izg5139/default/akshatha/gquad/data/g4hunter_bed
/storage/group/izg5139/default/akshatha/gquad/raw_data/g4hunter GCF_004683885.1_ASM468388v1_genomic.csv /storage/group/izg5139/default/akshatha/gquad/data/g4hunter_bed
/storage/group/izg5139/default/akshatha/gquad/raw_data/g4hunter GCF_013087235.1_ASM1308723v1_genomic.csv /storage/group/izg5139/default/akshatha/gquad/data/g4hunter_bed
/storage/group/izg5139/default/akshatha/gquad/raw_data/g4hunter GCF_018326065.1_ASM1832606v1_genomic.csv /storage/group/izg5139/default/akshatha/gquad/data/g4hunter_bed
/storage/group/izg5139/default/akshatha/gquad/raw_data/g4hunter GCA_014338125.1_ASM1433812v1_genomic.csv /storage/group/izg5139/default/akshatha/gquad/data/g4hunter_bed
/storage/group/izg5139/default/akshatha/gquad/raw_data/g4hunter GCF_002813975.1_ASM281397v1_genomic.csv /storage/group/izg5139/default/akshatha/gquad/data/g4hunter_bed
/storage/group/izg5139/default/akshatha/gquad/raw_data/g4hunter GCA_004082855.1_ASM408285v1_genomic.csv /storage/group/izg5139/default/akshatha/gquad/data/g4hunter_bed
/storage/group/izg5139/default/akshatha/gquad/raw_data/g4hunter GCA_902808445.2_FRC0137_Nanopore_genomic.csv /storage/group/izg5139/default/akshatha/gquad/data/g4hunter_bed
/storage/group/izg5139/default/akshatha/gquad/raw_data/g4hunter GCA_003445415.1_ASM344541v1_genomic.csv /storage/group/izg5139/default/akshatha/gquad/data/g4hunter_bed
/storage/group/izg5139/default/akshatha/gquad/raw_data/g4hunter GCA_018771605.1_ASM1877160v1_genomic.csv /storage/group/izg5139/default/akshatha/gquad/data/g4hunter_bed
/storage/group/izg5139/default/akshatha/gquad/raw_data/g4hunter GCF_023702715.1_ASM2370271v1_genomic.csv /storage/group/izg5139/default/akshatha/gquad/data/g4hunter_bed
/storage/group/izg5139/default/akshatha/gquad/raw_data/g4hunter GCA_004039395.1_ASM403939v1_genomic.csv /storage/group/izg5139/default/akshatha/gquad/data/g4hunter_bed
/storage/group/izg5139/default/akshatha/gquad/raw_data/g4hunter GCF_030167075.1_ASM3016707v1_genomic.csv /storage/group/izg5139/default/akshatha/gquad/data/g4hunter_bed
/storage/group/izg5139/default/akshatha/gquad/raw_data/g4hunter GCF_029580835.1_ASM2958083v1_genomic.csv /storage/group/izg5139/default/akshatha/gquad/data/g4hunter_bed
/storage/group/izg5139/default/akshatha/gquad/raw_data/g4hunter GCA_006964565.1_ASM696456v1_genomic.csv /storage/group/izg5139/default/akshatha/gquad/data/g4hunter_bed
/storage/group/izg5139/default/akshatha/gquad/raw_data/g4hunter GCA_023565865.1_ASM2356586v1_genomic.csv /storage/group/izg5139/default/akshatha/gquad/data/g4hunter_bed
/storage/group/izg5139/default/akshatha/gquad/raw_data/g4hunter GCA_003110605.1_ASM311060v1_genomic.csv /storage/group/izg5139/default/akshatha/gquad/data/g4hunter_bed
/storage/group/izg5139/default/akshatha/gquad/raw_data/g4hunter GCF_024134525.1_ASM2413452v1_genomic.csv /storage/group/izg5139/default/akshatha/gquad/data/g4hunter_bed
/storage/group/izg5139/default/akshatha/gquad/raw_data/g4hunter GCA_025842205.1_ASM2584220v1_genomic.csv /storage/group/izg5139/default/akshatha/gquad/data/g4hunter_bed
/storage/group/izg5139/default/akshatha/gquad/raw_data/g4hunter GCF_000012965.1_ASM1296v1_genomic.csv /storage/group/izg5139/default/akshatha/gquad/data/g4hunter_bed
/storage/group/izg5139/default/akshatha/gquad/raw_data/g4hunter GCF_002346045.1_ASM234604v1_genomic.csv /storage/group/izg5139/default/akshatha/gquad/data/g4hunter_bed
/storage/group/izg5139/default/akshatha/gquad/raw_data/g4hunter GCA_031160675.1_ASM3116067v1_genomic.csv /storage/group/izg5139/default/akshatha/gquad/data/g4hunter_bed
/storage/group/izg5139/default/akshatha/gquad/raw_data/g4hunter GCA_004779665.1_ASM477966v1_genomic.csv /storage/group/izg5139/default/akshatha/gquad/data/g4hunter_bed
/storage/group/izg5139/default/akshatha/gquad/raw_data/g4hunter GCA_030294785.1_ASM3029478v1_genomic.csv /storage/group/izg5139/default/akshatha/gquad/data/g4hunter_bed
/storage/group/izg5139/default/akshatha/gquad/raw_data/g4hunter GCA_022434495.1_ASM2243449v1_genomic.csv /storage/group/izg5139/default/akshatha/gquad/data/g4hunter_bed
/storage/group/izg5139/default/akshatha/gquad/raw_data/g4hunter GCF_000785515.1_ASM78551v1_genomic.csv /storage/group/izg5139/default/akshatha/gquad/data/g4hunter_bed
/storage/group/izg5139/default/akshatha/gquad/raw_data/g4hunter GCA_008809955.1_ASM880995v1_genomic.csv /storage/group/izg5139/default/akshatha/gquad/data/g4hunter_bed
/storage/group/izg5139/default/akshatha/gquad/raw_data/g4hunter GCA_031203345.1_ASM3120334v1_genomic.csv /storage/group/izg5139/default/akshatha/gquad/data/g4hunter_bed
/storage/group/izg5139/default/akshatha/gquad/raw_data/g4hunter GCF_001721945.1_ASM172194v1_genomic.csv /storage/group/izg5139/default/akshatha/gquad/data/g4hunter_bed
/storage/group/izg5139/default/akshatha/gquad/raw_data/g4hunter GCF_019970895.1_ASM1997089v1_genomic.csv /storage/group/izg5139/default/akshatha/gquad/data/g4hunter_bed
/storage/group/izg5139/default/akshatha/gquad/raw_data/g4hunter GCF_020026305.1_ASM2002630v1_genomic.csv /storage/group/izg5139/default/akshatha/gquad/data/g4hunter_bed
/storage/group/izg5139/default/akshatha/gquad/raw_data/g4hunter GCA_002626025.1_ASM262602v1_genomic.csv /storage/group/izg5139/default/akshatha/gquad/data/g4hunter_bed
/storage/group/izg5139/default/akshatha/gquad/raw_data/g4hunter GCA_003109885.1_ASM310988v1_genomic.csv /storage/group/izg5139/default/akshatha/gquad/data/g4hunter_bed
/storage/group/izg5139/default/akshatha/gquad/raw_data/g4hunter GCA_023734975.1_ASM2373497v1_genomic.csv /storage/group/izg5139/default/akshatha/gquad/data/g4hunter_bed
/storage/group/izg5139/default/akshatha/gquad/raw_data/g4hunter GCA_030439165.1_ASM3043916v1_genomic.csv /storage/group/izg5139/default/akshatha/gquad/data/g4hunter_bed
/storage/group/izg5139/default/akshatha/gquad/raw_data/g4hunter GCA_005134285.2_ASM513428v2_genomic.csv /storage/group/izg5139/default/akshatha/gquad/data/g4hunter_bed
/storage/group/izg5139/default/akshatha/gquad/raw_data/g4hunter GCA_000803645.1_ASM80364v1_genomic.csv /storage/group/izg5139/default/akshatha/gquad/data/g4hunter_bed
/storage/group/izg5139/default/akshatha/gquad/raw_data/g4hunter GCA_000599965.1_ASM59996v1_genomic.csv /storage/group/izg5139/default/akshatha/gquad/data/g4hunter_bed
/storage/group/izg5139/default/akshatha/gquad/raw_data/g4hunter GCA_001938705.1_ASM193870v1_genomic.csv /storage/group/izg5139/default/akshatha/gquad/data/g4hunter_bed
/storage/group/izg5139/default/akshatha/gquad/raw_data/g4hunter GCF_003004255.1_ASM300425v1_genomic.csv /storage/group/izg5139/default/akshatha/gquad/data/g4hunter_bed
/storage/group/izg5139/default/akshatha/gquad/raw_data/g4hunter GCA_020132085.1_ASM2013208v1_genomic.csv /storage/group/izg5139/default/akshatha/gquad/data/g4hunter_bed
/storage/group/izg5139/default/akshatha/gquad/raw_data/g4hunter GCF_000452565.2_ASM45256v3_genomic.csv /storage/group/izg5139/default/akshatha/gquad/data/g4hunter_bed
/storage/group/izg5139/default/akshatha/gquad/raw_data/g4hunter GCF_012571345.1_ASM1257134v1_genomic.csv /storage/group/izg5139/default/akshatha/gquad/data/g4hunter_bed
/storage/group/izg5139/default/akshatha/gquad/raw_data/g4hunter GCA_014515285.1_ASM1451528v1_genomic.csv /storage/group/izg5139/default/akshatha/gquad/data/g4hunter_bed
/storage/group/izg5139/default/akshatha/gquad/raw_data/g4hunter GCA_003378145.1_ASM337814v1_genomic.csv /storage/group/izg5139/default/akshatha/gquad/data/g4hunter_bed
/storage/group/izg5139/default/akshatha/gquad/raw_data/g4hunter GCA_003925085.1_ASM392508v1_genomic.csv /storage/group/izg5139/default/akshatha/gquad/data/g4hunter_bed
/storage/group/izg5139/default/akshatha/gquad/raw_data/g4hunter GCA_030252205.1_ASM3025220v1_genomic.csv /storage/group/izg5139/default/akshatha/gquad/data/g4hunter_bed
/storage/group/izg5139/default/akshatha/gquad/raw_data/g4hunter GCA_002603325.1_ASM260332v1_genomic.csv /storage/group/izg5139/default/akshatha/gquad/data/g4hunter_bed
/storage/group/izg5139/default/akshatha/gquad/raw_data/g4hunter GCA_011064385.1_ASM1106438v1_genomic.csv /storage/group/izg5139/default/akshatha/gquad/data/g4hunter_bed
/storage/group/izg5139/default/akshatha/gquad/raw_data/g4hunter GCF_002007585.1_ASM200758v1_genomic.csv /storage/group/izg5139/default/akshatha/gquad/data/g4hunter_bed
/storage/group/izg5139/default/akshatha/gquad/raw_data/g4hunter GCA_025756195.1_African_swine_fever_virus_SY-1_genomic.csv /storage/group/izg5139/default/akshatha/gquad/data/g4hunter_bed
/storage/group/izg5139/default/akshatha/gquad/raw_data/g4hunter GCA_004047095.1_ASM404709v1_genomic.csv /storage/group/izg5139/default/akshatha/gquad/data/g4hunter_bed
/storage/group/izg5139/default/akshatha/gquad/raw_data/g4hunter GCF_002628445.1_ASM262844v1_genomic.csv /storage/group/izg5139/default/akshatha/gquad/data/g4hunter_bed
/storage/group/izg5139/default/akshatha/gquad/raw_data/g4hunter GCA_001746735.1_ASM174673v1_genomic.csv /storage/group/izg5139/default/akshatha/gquad/data/g4hunter_bed
/storage/group/izg5139/default/akshatha/gquad/raw_data/g4hunter GCA_902995275.1_UFOv-RH-26jul17-C1395_genomic.csv /storage/group/izg5139/default/akshatha/gquad/data/g4hunter_bed
/storage/group/izg5139/default/akshatha/gquad/raw_data/g4hunter GCF_002310935.1_ASM231093v1_genomic.csv /storage/group/izg5139/default/akshatha/gquad/data/g4hunter_bed
/storage/group/izg5139/default/akshatha/gquad/raw_data/g4hunter GCF_000924535.1_ViralProj264909_genomic.csv /storage/group/izg5139/default/akshatha/gquad/data/g4hunter_bed
/storage/group/izg5139/default/akshatha/gquad/raw_data/g4hunter GCF_018289275.1_ASM1828927v1_genomic.csv /storage/group/izg5139/default/akshatha/gquad/data/g4hunter_bed
/storage/group/izg5139/default/akshatha/gquad/raw_data/g4hunter GCF_002986195.1_ASM298619v1_genomic.csv /storage/group/izg5139/default/akshatha/gquad/data/g4hunter_bed
/storage/group/izg5139/default/akshatha/gquad/raw_data/g4hunter GCF_017910955.1_ASM1791095v1_genomic.csv /storage/group/izg5139/default/akshatha/gquad/data/g4hunter_bed
/storage/group/izg5139/default/akshatha/gquad/raw_data/g4hunter GCA_004036415.1_ASM403641v1_genomic.csv /storage/group/izg5139/default/akshatha/gquad/data/g4hunter_bed
/storage/group/izg5139/default/akshatha/gquad/raw_data/g4hunter GCF_013694405.1_ASM1369440v1_genomic.csv /storage/group/izg5139/default/akshatha/gquad/data/g4hunter_bed
/storage/group/izg5139/default/akshatha/gquad/raw_data/g4hunter GCA_024637745.1_ASM2463774v1_genomic.csv /storage/group/izg5139/default/akshatha/gquad/data/g4hunter_bed
/storage/group/izg5139/default/akshatha/gquad/raw_data/g4hunter GCA_003377445.2_ASM337744v2_genomic.csv /storage/group/izg5139/default/akshatha/gquad/data/g4hunter_bed
/storage/group/izg5139/default/akshatha/gquad/raw_data/g4hunter GCA_002581645.1_ASM258164v1_genomic.csv /storage/group/izg5139/default/akshatha/gquad/data/g4hunter_bed
/storage/group/izg5139/default/akshatha/gquad/raw_data/g4hunter GCA_014773795.1_ASM1477379v1_genomic.csv /storage/group/izg5139/default/akshatha/gquad/data/g4hunter_bed
/storage/group/izg5139/default/akshatha/gquad/raw_data/g4hunter GCF_009184765.2_ASM918476v2_genomic.csv /storage/group/izg5139/default/akshatha/gquad/data/g4hunter_bed
/storage/group/izg5139/default/akshatha/gquad/raw_data/g4hunter GCA_905123665.1_28157_4_156_genomic.csv /storage/group/izg5139/default/akshatha/gquad/data/g4hunter_bed
/storage/group/izg5139/default/akshatha/gquad/raw_data/g4hunter GCA_000230275.1_ASM23027v1_genomic.csv /storage/group/izg5139/default/akshatha/gquad/data/g4hunter_bed
/storage/group/izg5139/default/akshatha/gquad/raw_data/g4hunter GCA_013885915.1_ASM1388591v1_genomic.csv /storage/group/izg5139/default/akshatha/gquad/data/g4hunter_bed
/storage/group/izg5139/default/akshatha/gquad/raw_data/g4hunter GCA_000299115.1_ASM29911v1_genomic.csv /storage/group/izg5139/default/akshatha/gquad/data/g4hunter_bed
/storage/group/izg5139/default/akshatha/gquad/raw_data/g4hunter GCF_000837205.1_ViralMultiSegProj14101_genomic.csv /storage/group/izg5139/default/akshatha/gquad/data/g4hunter_bed
/storage/group/izg5139/default/akshatha/gquad/raw_data/g4hunter GCA_004133205.1_ASM413320v1_genomic.csv /storage/group/izg5139/default/akshatha/gquad/data/g4hunter_bed
/storage/group/izg5139/default/akshatha/gquad/raw_data/g4hunter GCA_020389485.1_ASM2038948v1_genomic.csv /storage/group/izg5139/default/akshatha/gquad/data/g4hunter_bed
/storage/group/izg5139/default/akshatha/gquad/raw_data/g4hunter GCA_031129625.1_ASM3112962v1_genomic.csv /storage/group/izg5139/default/akshatha/gquad/data/g4hunter_bed
/storage/group/izg5139/default/akshatha/gquad/raw_data/g4hunter GCF_002795285.1_ASM279528v1_genomic.csv /storage/group/izg5139/default/akshatha/gquad/data/g4hunter_bed
/storage/group/izg5139/default/akshatha/gquad/raw_data/g4hunter GCF_019175525.1_ASM1917552v1_genomic.csv /storage/group/izg5139/default/akshatha/gquad/data/g4hunter_bed
/storage/group/izg5139/default/akshatha/gquad/raw_data/g4hunter GCF_023658185.1_ASM2365818v1_genomic.csv /storage/group/izg5139/default/akshatha/gquad/data/g4hunter_bed
/storage/group/izg5139/default/akshatha/gquad/raw_data/g4hunter GCF_900087635.2_WHOF_genomic.csv /storage/group/izg5139/default/akshatha/gquad/data/g4hunter_bed
/storage/group/izg5139/default/akshatha/gquad/raw_data/g4hunter GCA_905120975.1_26975_2_184_genomic.csv /storage/group/izg5139/default/akshatha/gquad/data/g4hunter_bed
/storage/group/izg5139/default/akshatha/gquad/raw_data/g4hunter GCF_001761445.1_ASM176144v1_genomic.csv /storage/group/izg5139/default/akshatha/gquad/data/g4hunter_bed
/storage/group/izg5139/default/akshatha/gquad/raw_data/g4hunter GCA_019670065.1_ASM1967006v1_genomic.csv /storage/group/izg5139/default/akshatha/gquad/data/g4hunter_bed
/storage/group/izg5139/default/akshatha/gquad/raw_data/g4hunter GCF_013283875.1_ASM1328387v1_genomic.csv /storage/group/izg5139/default/akshatha/gquad/data/g4hunter_bed
/storage/group/izg5139/default/akshatha/gquad/raw_data/g4hunter GCA_003097915.1_ASM309791v1_genomic.csv /storage/group/izg5139/default/akshatha/gquad/data/g4hunter_bed
/storage/group/izg5139/default/akshatha/gquad/raw_data/g4hunter GCA_006415515.1_ASM641551v1_genomic.csv /storage/group/izg5139/default/akshatha/gquad/data/g4hunter_bed
/storage/group/izg5139/default/akshatha/gquad/raw_data/g4hunter GCA_024705895.1_ASM2470589v1_genomic.csv /storage/group/izg5139/default/akshatha/gquad/data/g4hunter_bed
/storage/group/izg5139/default/akshatha/gquad/raw_data/g4hunter GCA_031126115.1_ASM3112611v1_genomic.csv /storage/group/izg5139/default/akshatha/gquad/data/g4hunter_bed
/storage/group/izg5139/default/akshatha/gquad/raw_data/g4hunter GCA_004062235.1_ASM406223v1_genomic.csv /storage/group/izg5139/default/akshatha/gquad/data/g4hunter_bed
/storage/group/izg5139/default/akshatha/gquad/raw_data/g4hunter GCF_002956225.1_ASM295622v1_genomic.csv /storage/group/izg5139/default/akshatha/gquad/data/g4hunter_bed
/storage/group/izg5139/default/akshatha/gquad/raw_data/g4hunter GCF_002990125.1_ASM299012v1_genomic.csv /storage/group/izg5139/default/akshatha/gquad/data/g4hunter_bed
/storage/group/izg5139/default/akshatha/gquad/raw_data/g4hunter GCF_028867825.1_ASM2886782v1_genomic.csv /storage/group/izg5139/default/akshatha/gquad/data/g4hunter_bed
/storage/group/izg5139/default/akshatha/gquad/raw_data/g4hunter GCA_905121685.1_27688_1_157_genomic.csv /storage/group/izg5139/default/akshatha/gquad/data/g4hunter_bed
/storage/group/izg5139/default/akshatha/gquad/raw_data/g4hunter GCA_000635955.1_ASM63595v1_genomic.csv /storage/group/izg5139/default/akshatha/gquad/data/g4hunter_bed
/storage/group/izg5139/default/akshatha/gquad/raw_data/g4hunter GCA_003177695.1_ASM317769v1_genomic.csv /storage/group/izg5139/default/akshatha/gquad/data/g4hunter_bed
/storage/group/izg5139/default/akshatha/gquad/raw_data/g4hunter GCF_001433715.1_ASM143371v1_genomic.csv /storage/group/izg5139/default/akshatha/gquad/data/g4hunter_bed
/storage/group/izg5139/default/akshatha/gquad/raw_data/g4hunter GCA_031128675.1_ASM3112867v1_genomic.csv /storage/group/izg5139/default/akshatha/gquad/data/g4hunter_bed
/storage/group/izg5139/default/akshatha/gquad/raw_data/g4hunter GCF_008605645.1_ASM860564v1_genomic.csv /storage/group/izg5139/default/akshatha/gquad/data/g4hunter_bed
/storage/group/izg5139/default/akshatha/gquad/raw_data/g4hunter GCF_003482325.1_ASM348232v1_genomic.csv /storage/group/izg5139/default/akshatha/gquad/data/g4hunter_bed
/storage/group/izg5139/default/akshatha/gquad/raw_data/g4hunter GCA_015694025.1_ASM1569402v1_genomic.csv /storage/group/izg5139/default/akshatha/gquad/data/g4hunter_bed
/storage/group/izg5139/default/akshatha/gquad/raw_data/g4hunter GCA_016759335.1_ASM1675933v1_genomic.csv /storage/group/izg5139/default/akshatha/gquad/data/g4hunter_bed
/storage/group/izg5139/default/akshatha/gquad/raw_data/g4hunter GCF_001889485.1_ASM188948v1_genomic.csv /storage/group/izg5139/default/akshatha/gquad/data/g4hunter_bed
/storage/group/izg5139/default/akshatha/gquad/raw_data/g4hunter GCA_023980775.1_ASM2398077v1_genomic.csv /storage/group/izg5139/default/akshatha/gquad/data/g4hunter_bed
/storage/group/izg5139/default/akshatha/gquad/raw_data/g4hunter GCF_015356055.1_ASM1535605v1_genomic.csv /storage/group/izg5139/default/akshatha/gquad/data/g4hunter_bed
/storage/group/izg5139/default/akshatha/gquad/raw_data/g4hunter GCF_007725005.1_ASM772500v1_genomic.csv /storage/group/izg5139/default/akshatha/gquad/data/g4hunter_bed
/storage/group/izg5139/default/akshatha/gquad/raw_data/g4hunter GCA_029906465.1_ASM2990646v1_genomic.csv /storage/group/izg5139/default/akshatha/gquad/data/g4hunter_bed
/storage/group/izg5139/default/akshatha/gquad/raw_data/g4hunter GCA_028893135.1_ASM2889313v1_genomic.csv /storage/group/izg5139/default/akshatha/gquad/data/g4hunter_bed
/storage/group/izg5139/default/akshatha/gquad/raw_data/g4hunter GCF_024701375.2_ASM2470137v2_genomic.csv /storage/group/izg5139/default/akshatha/gquad/data/g4hunter_bed
/storage/group/izg5139/default/akshatha/gquad/raw_data/g4hunter GCA_027935275.1_ASM2793527v1_genomic.csv /storage/group/izg5139/default/akshatha/gquad/data/g4hunter_bed
/storage/group/izg5139/default/akshatha/gquad/raw_data/g4hunter GCA_031154215.1_ASM3115421v1_genomic.csv /storage/group/izg5139/default/akshatha/gquad/data/g4hunter_bed
/storage/group/izg5139/default/akshatha/gquad/raw_data/g4hunter GCA_003925975.1_ASM392597v1_genomic.csv /storage/group/izg5139/default/akshatha/gquad/data/g4hunter_bed
/storage/group/izg5139/default/akshatha/gquad/raw_data/g4hunter GCA_021614795.1_ASM2161479v1_genomic.csv /storage/group/izg5139/default/akshatha/gquad/data/g4hunter_bed
/storage/group/izg5139/default/akshatha/gquad/raw_data/g4hunter GCA_027590315.1_ASM2759031v1_genomic.csv /storage/group/izg5139/default/akshatha/gquad/data/g4hunter_bed
/storage/group/izg5139/default/akshatha/gquad/raw_data/g4hunter GCF_003971255.1_ASM397125v1_genomic.csv /storage/group/izg5139/default/akshatha/gquad/data/g4hunter_bed
/storage/group/izg5139/default/akshatha/gquad/raw_data/g4hunter GCA_022923695.1_ASM2292369v1_genomic.csv /storage/group/izg5139/default/akshatha/gquad/data/g4hunter_bed
/storage/group/izg5139/default/akshatha/gquad/raw_data/g4hunter GCA_029717725.1_ASM2971772v1_genomic.csv /storage/group/izg5139/default/akshatha/gquad/data/g4hunter_bed
/storage/group/izg5139/default/akshatha/gquad/raw_data/g4hunter GCF_900636525.1_42685_G01_genomic.csv /storage/group/izg5139/default/akshatha/gquad/data/g4hunter_bed
/storage/group/izg5139/default/akshatha/gquad/raw_data/g4hunter GCA_003872215.2_ASM387221v2_genomic.csv /storage/group/izg5139/default/akshatha/gquad/data/g4hunter_bed
/storage/group/izg5139/default/akshatha/gquad/raw_data/g4hunter GCA_006447895.1_ASM644789v1_genomic.csv /storage/group/izg5139/default/akshatha/gquad/data/g4hunter_bed
/storage/group/izg5139/default/akshatha/gquad/raw_data/g4hunter GCA_016767075.1_ASM1676707v1_genomic.csv /storage/group/izg5139/default/akshatha/gquad/data/g4hunter_bed
/storage/group/izg5139/default/akshatha/gquad/raw_data/g4hunter GCF_017868775.1_ASM1786877v1_genomic.csv /storage/group/izg5139/default/akshatha/gquad/data/g4hunter_bed
/storage/group/izg5139/default/akshatha/gquad/raw_data/g4hunter GCA_031313575.1_ASM3131357v1_genomic.csv /storage/group/izg5139/default/akshatha/gquad/data/g4hunter_bed
/storage/group/izg5139/default/akshatha/gquad/raw_data/g4hunter GCA_013426455.1_ASM1342645v1_genomic.csv /storage/group/izg5139/default/akshatha/gquad/data/g4hunter_bed
/storage/group/izg5139/default/akshatha/gquad/raw_data/g4hunter GCA_015200345.1_ASM1520034v1_genomic.csv /storage/group/izg5139/default/akshatha/gquad/data/g4hunter_bed
/storage/group/izg5139/default/akshatha/gquad/raw_data/g4hunter GCA_030622655.1_ASM3062265v1_genomic.csv /storage/group/izg5139/default/akshatha/gquad/data/g4hunter_bed
/storage/group/izg5139/default/akshatha/gquad/raw_data/g4hunter GCA_003440455.1_ASM344045v1_genomic.csv /storage/group/izg5139/default/akshatha/gquad/data/g4hunter_bed
/storage/group/izg5139/default/akshatha/gquad/raw_data/g4hunter GCA_026210655.1_ASM2621065v1_genomic.csv /storage/group/izg5139/default/akshatha/gquad/data/g4hunter_bed
/storage/group/izg5139/default/akshatha/gquad/raw_data/g4hunter GCF_001934105.1_ViralProj359871_genomic.csv /storage/group/izg5139/default/akshatha/gquad/data/g4hunter_bed
/storage/group/izg5139/default/akshatha/gquad/raw_data/g4hunter GCF_000341385.1_ASM34138v1_genomic.csv /storage/group/izg5139/default/akshatha/gquad/data/g4hunter_bed
/storage/group/izg5139/default/akshatha/gquad/raw_data/g4hunter GCA_003867255.1_ASM386725v1_genomic.csv /storage/group/izg5139/default/akshatha/gquad/data/g4hunter_bed
/storage/group/izg5139/default/akshatha/gquad/raw_data/g4hunter GCF_002209205.2_ASM220920v2_genomic.csv /storage/group/izg5139/default/akshatha/gquad/data/g4hunter_bed
/storage/group/izg5139/default/akshatha/gquad/raw_data/g4hunter GCF_009707465.1_ASM970746v1_genomic.csv /storage/group/izg5139/default/akshatha/gquad/data/g4hunter_bed
/storage/group/izg5139/default/akshatha/gquad/raw_data/g4hunter GCA_031544765.1_ASM3154476v1_genomic.csv /storage/group/izg5139/default/akshatha/gquad/data/g4hunter_bed
/storage/group/izg5139/default/akshatha/gquad/raw_data/g4hunter GCF_006716825.1_ASM671682v1_genomic.csv /storage/group/izg5139/default/akshatha/gquad/data/g4hunter_bed
/storage/group/izg5139/default/akshatha/gquad/raw_data/g4hunter GCF_019670525.1_ASM1967052v1_genomic.csv /storage/group/izg5139/default/akshatha/gquad/data/g4hunter_bed
/storage/group/izg5139/default/akshatha/gquad/raw_data/g4hunter GCA_011382965.1_ASM1138296v1_genomic.csv /storage/group/izg5139/default/akshatha/gquad/data/g4hunter_bed
/storage/group/izg5139/default/akshatha/gquad/raw_data/g4hunter GCA_002820945.1_ASM282094v1_genomic.csv /storage/group/izg5139/default/akshatha/gquad/data/g4hunter_bed
/storage/group/izg5139/default/akshatha/gquad/raw_data/g4hunter GCF_023066865.1_ASM2306686v1_genomic.csv /storage/group/izg5139/default/akshatha/gquad/data/g4hunter_bed
/storage/group/izg5139/default/akshatha/gquad/raw_data/g4hunter GCA_002957585.1_ASM295758v1_genomic.csv /storage/group/izg5139/default/akshatha/gquad/data/g4hunter_bed
/storage/group/izg5139/default/akshatha/gquad/raw_data/g4hunter GCA_014726635.1_ASM1472663v1_genomic.csv /storage/group/izg5139/default/akshatha/gquad/data/g4hunter_bed
/storage/group/izg5139/default/akshatha/gquad/raw_data/g4hunter GCF_016593235.1_ASM1659323v1_genomic.csv /storage/group/izg5139/default/akshatha/gquad/data/g4hunter_bed
/storage/group/izg5139/default/akshatha/gquad/raw_data/g4hunter GCF_019297815.1_ASM1929781v1_genomic.csv /storage/group/izg5139/default/akshatha/gquad/data/g4hunter_bed
/storage/group/izg5139/default/akshatha/gquad/raw_data/g4hunter GCA_023533975.1_ASM2353397v1_genomic.csv /storage/group/izg5139/default/akshatha/gquad/data/g4hunter_bed
/storage/group/izg5139/default/akshatha/gquad/raw_data/g4hunter GCA_030914275.1_W17_new_chr_level_genome_genomic.csv /storage/group/izg5139/default/akshatha/gquad/data/g4hunter_bed
/storage/group/izg5139/default/akshatha/gquad/raw_data/g4hunter GCF_004001265.1_ASM400126v1_genomic.csv /storage/group/izg5139/default/akshatha/gquad/data/g4hunter_bed
/storage/group/izg5139/default/akshatha/gquad/raw_data/g4hunter GCA_030864535.1_HRTV-DL1_genomic.csv /storage/group/izg5139/default/akshatha/gquad/data/g4hunter_bed
/storage/group/izg5139/default/akshatha/gquad/raw_data/g4hunter GCA_012610575.1_ASM1261057v1_genomic.csv /storage/group/izg5139/default/akshatha/gquad/data/g4hunter_bed
/storage/group/izg5139/default/akshatha/gquad/raw_data/g4hunter GCF_019263705.2_ASM1926370v2_genomic.csv /storage/group/izg5139/default/akshatha/gquad/data/g4hunter_bed
/storage/group/izg5139/default/akshatha/gquad/raw_data/g4hunter GCA_031293255.1_ASM3129325v1_genomic.csv /storage/group/izg5139/default/akshatha/gquad/data/g4hunter_bed
/storage/group/izg5139/default/akshatha/gquad/raw_data/g4hunter GCA_009834145.1_ASM983414v1_genomic.csv /storage/group/izg5139/default/akshatha/gquad/data/g4hunter_bed
/storage/group/izg5139/default/akshatha/gquad/raw_data/g4hunter GCA_021359355.1_ASM2135935v1_genomic.csv /storage/group/izg5139/default/akshatha/gquad/data/g4hunter_bed
/storage/group/izg5139/default/akshatha/gquad/raw_data/g4hunter GCF_003710085.1_ASM371008v1_genomic.csv /storage/group/izg5139/default/akshatha/gquad/data/g4hunter_bed
/storage/group/izg5139/default/akshatha/gquad/raw_data/g4hunter GCA_009708355.1_ASM970835v1_genomic.csv /storage/group/izg5139/default/akshatha/gquad/data/g4hunter_bed
/storage/group/izg5139/default/akshatha/gquad/raw_data/g4hunter GCF_015649805.1_ASM1564980v1_genomic.csv /storage/group/izg5139/default/akshatha/gquad/data/g4hunter_bed
/storage/group/izg5139/default/akshatha/gquad/raw_data/g4hunter GCA_003084395.1_ASM308439v1_genomic.csv /storage/group/izg5139/default/akshatha/gquad/data/g4hunter_bed
/storage/group/izg5139/default/akshatha/gquad/raw_data/g4hunter GCA_031182645.1_ASM3118264v1_genomic.csv /storage/group/izg5139/default/akshatha/gquad/data/g4hunter_bed
/storage/group/izg5139/default/akshatha/gquad/raw_data/g4hunter GCA_902987635.1_UFOv-RE-23may17-C3106_genomic.csv /storage/group/izg5139/default/akshatha/gquad/data/g4hunter_bed
/storage/group/izg5139/default/akshatha/gquad/raw_data/g4hunter GCA_000635895.2_ASM63589v2_genomic.csv /storage/group/izg5139/default/akshatha/gquad/data/g4hunter_bed
/storage/group/izg5139/default/akshatha/gquad/raw_data/g4hunter GCF_003028855.1_ASM302885v1_genomic.csv /storage/group/izg5139/default/akshatha/gquad/data/g4hunter_bed
/storage/group/izg5139/default/akshatha/gquad/raw_data/g4hunter GCF_028607105.1_ASM2860710v1_genomic.csv /storage/group/izg5139/default/akshatha/gquad/data/g4hunter_bed
/storage/group/izg5139/default/akshatha/gquad/raw_data/g4hunter GCA_023523855.1_ASM2352385v1_genomic.csv /storage/group/izg5139/default/akshatha/gquad/data/g4hunter_bed
/storage/group/izg5139/default/akshatha/gquad/raw_data/g4hunter GCF_000807255.1_ASM80725v1_genomic.csv /storage/group/izg5139/default/akshatha/gquad/data/g4hunter_bed
/storage/group/izg5139/default/akshatha/gquad/raw_data/g4hunter GCF_006547045.1_ASM654704v1_genomic.csv /storage/group/izg5139/default/akshatha/gquad/data/g4hunter_bed
/storage/group/izg5139/default/akshatha/gquad/raw_data/g4hunter GCA_004326355.1_ASM432635v1_genomic.csv /storage/group/izg5139/default/akshatha/gquad/data/g4hunter_bed
/storage/group/izg5139/default/akshatha/gquad/raw_data/g4hunter GCF_021491615.1_ASM2149161v1_genomic.csv /storage/group/izg5139/default/akshatha/gquad/data/g4hunter_bed
/storage/group/izg5139/default/akshatha/gquad/raw_data/g4hunter GCA_010965815.2_ASM1096581v2_genomic.csv /storage/group/izg5139/default/akshatha/gquad/data/g4hunter_bed
/storage/group/izg5139/default/akshatha/gquad/raw_data/g4hunter GCF_000292405.1_ASM29240v1_genomic.csv /storage/group/izg5139/default/akshatha/gquad/data/g4hunter_bed
/storage/group/izg5139/default/akshatha/gquad/raw_data/g4hunter GCA_010443035.1_ASM1044303v1_genomic.csv /storage/group/izg5139/default/akshatha/gquad/data/g4hunter_bed
/storage/group/izg5139/default/akshatha/gquad/raw_data/g4hunter GCF_003586025.1_ASM358602v1_genomic.csv /storage/group/izg5139/default/akshatha/gquad/data/g4hunter_bed
/storage/group/izg5139/default/akshatha/gquad/raw_data/g4hunter GCF_019844015.1_ASM1984401v1_genomic.csv /storage/group/izg5139/default/akshatha/gquad/data/g4hunter_bed
/storage/group/izg5139/default/akshatha/gquad/raw_data/g4hunter GCF_001586105.1_ASM158610v1_genomic.csv /storage/group/izg5139/default/akshatha/gquad/data/g4hunter_bed
/storage/group/izg5139/default/akshatha/gquad/raw_data/g4hunter GCA_004070955.1_ASM407095v1_genomic.csv /storage/group/izg5139/default/akshatha/gquad/data/g4hunter_bed
/storage/group/izg5139/default/akshatha/gquad/raw_data/g4hunter GCA_004288275.1_ASM428827v1_genomic.csv /storage/group/izg5139/default/akshatha/gquad/data/g4hunter_bed
/storage/group/izg5139/default/akshatha/gquad/raw_data/g4hunter GCF_001988315.1_ASM198831v1_genomic.csv /storage/group/izg5139/default/akshatha/gquad/data/g4hunter_bed
/storage/group/izg5139/default/akshatha/gquad/raw_data/g4hunter GCF_001695515.1_ASM169551v1_genomic.csv /storage/group/izg5139/default/akshatha/gquad/data/g4hunter_bed
/storage/group/izg5139/default/akshatha/gquad/raw_data/g4hunter GCF_002741015.1_ASM274101v1_genomic.csv /storage/group/izg5139/default/akshatha/gquad/data/g4hunter_bed
/storage/group/izg5139/default/akshatha/gquad/raw_data/g4hunter GCF_016807725.1_ASM1680772v1_genomic.csv /storage/group/izg5139/default/akshatha/gquad/data/g4hunter_bed
/storage/group/izg5139/default/akshatha/gquad/raw_data/g4hunter GCA_025508685.1_ASM2550868v1_genomic.csv /storage/group/izg5139/default/akshatha/gquad/data/g4hunter_bed
/storage/group/izg5139/default/akshatha/gquad/raw_data/g4hunter GCA_004783925.1_ASM478392v1_genomic.csv /storage/group/izg5139/default/akshatha/gquad/data/g4hunter_bed
/storage/group/izg5139/default/akshatha/gquad/raw_data/g4hunter GCA_014517415.1_ASM1451741v1_genomic.csv /storage/group/izg5139/default/akshatha/gquad/data/g4hunter_bed
/storage/group/izg5139/default/akshatha/gquad/raw_data/g4hunter GCF_000504105.1_ASM50410v1_genomic.csv /storage/group/izg5139/default/akshatha/gquad/data/g4hunter_bed
/storage/group/izg5139/default/akshatha/gquad/raw_data/g4hunter GCA_030123625.1_ASM3012362v1_genomic.csv /storage/group/izg5139/default/akshatha/gquad/data/g4hunter_bed
/storage/group/izg5139/default/akshatha/gquad/raw_data/g4hunter GCA_000880675.1_ViralProj32213_genomic.csv /storage/group/izg5139/default/akshatha/gquad/data/g4hunter_bed
/storage/group/izg5139/default/akshatha/gquad/raw_data/g4hunter GCA_021870495.1_ASM2187049v1_genomic.csv /storage/group/izg5139/default/akshatha/gquad/data/g4hunter_bed
/storage/group/izg5139/default/akshatha/gquad/raw_data/g4hunter GCF_000969685.2_ASM96968v1_genomic.csv /storage/group/izg5139/default/akshatha/gquad/data/g4hunter_bed
/storage/group/izg5139/default/akshatha/gquad/raw_data/g4hunter GCA_000890635.1_ViralProj62963_genomic.csv /storage/group/izg5139/default/akshatha/gquad/data/g4hunter_bed
/storage/group/izg5139/default/akshatha/gquad/raw_data/g4hunter GCA_031144475.1_ASM3114447v1_genomic.csv /storage/group/izg5139/default/akshatha/gquad/data/g4hunter_bed
/storage/group/izg5139/default/akshatha/gquad/raw_data/g4hunter GCF_000993765.1_ASM99376v1_genomic.csv /storage/group/izg5139/default/akshatha/gquad/data/g4hunter_bed
/storage/group/izg5139/default/akshatha/gquad/raw_data/g4hunter GCA_000153685.2_ASM15368v2_genomic.csv /storage/group/izg5139/default/akshatha/gquad/data/g4hunter_bed
/storage/group/izg5139/default/akshatha/gquad/raw_data/g4hunter GCF_029318685.1_ASM2931868v1_genomic.csv /storage/group/izg5139/default/akshatha/gquad/data/g4hunter_bed
/storage/group/izg5139/default/akshatha/gquad/raw_data/g4hunter GCA_001598095.1_ASM159809v1_genomic.csv /storage/group/izg5139/default/akshatha/gquad/data/g4hunter_bed
/storage/group/izg5139/default/akshatha/gquad/raw_data/g4hunter GCA_004070455.1_ASM407045v1_genomic.csv /storage/group/izg5139/default/akshatha/gquad/data/g4hunter_bed
/storage/group/izg5139/default/akshatha/gquad/raw_data/g4hunter GCA_022430545.2_ASM2243054v2_genomic.csv /storage/group/izg5139/default/akshatha/gquad/data/g4hunter_bed
/storage/group/izg5139/default/akshatha/gquad/raw_data/g4hunter GCA_011405175.1_ASM1140517v1_genomic.csv /storage/group/izg5139/default/akshatha/gquad/data/g4hunter_bed
/storage/group/izg5139/default/akshatha/gquad/raw_data/g4hunter GCA_001761485.1_ASM176148v1_genomic.csv /storage/group/izg5139/default/akshatha/gquad/data/g4hunter_bed
/storage/group/izg5139/default/akshatha/gquad/raw_data/g4hunter GCA_003098455.1_ASM309845v1_genomic.csv /storage/group/izg5139/default/akshatha/gquad/data/g4hunter_bed
/storage/group/izg5139/default/akshatha/gquad/raw_data/g4hunter GCF_900234405.1_MFPB19A15_assembly_v1_genomic.csv /storage/group/izg5139/default/akshatha/gquad/data/g4hunter_bed
/storage/group/izg5139/default/akshatha/gquad/raw_data/g4hunter GCA_019456545.1_ASM1945654v1_genomic.csv /storage/group/izg5139/default/akshatha/gquad/data/g4hunter_bed
/storage/group/izg5139/default/akshatha/gquad/raw_data/g4hunter GCA_002546645.1_ASM254664v1_genomic.csv /storage/group/izg5139/default/akshatha/gquad/data/g4hunter_bed
/storage/group/izg5139/default/akshatha/gquad/raw_data/g4hunter GCF_900166885.1_39674_D01_genomic.csv /storage/group/izg5139/default/akshatha/gquad/data/g4hunter_bed
/storage/group/izg5139/default/akshatha/gquad/raw_data/g4hunter GCA_020869065.1_ASM2086906v1_genomic.csv /storage/group/izg5139/default/akshatha/gquad/data/g4hunter_bed
/storage/group/izg5139/default/akshatha/gquad/raw_data/g4hunter GCF_003296225.1_ASM329622v1_genomic.csv /storage/group/izg5139/default/akshatha/gquad/data/g4hunter_bed
/storage/group/izg5139/default/akshatha/gquad/raw_data/g4hunter GCF_001952755.1_ASM195275v1_genomic.csv /storage/group/izg5139/default/akshatha/gquad/data/g4hunter_bed
/storage/group/izg5139/default/akshatha/gquad/raw_data/g4hunter GCA_001960115.1_ViralProj361802_genomic.csv /storage/group/izg5139/default/akshatha/gquad/data/g4hunter_bed
/storage/group/izg5139/default/akshatha/gquad/raw_data/g4hunter GCF_026810205.1_ASM2681020v1_genomic.csv /storage/group/izg5139/default/akshatha/gquad/data/g4hunter_bed
/storage/group/izg5139/default/akshatha/gquad/raw_data/g4hunter GCA_018443575.1_ASM1844357v1_genomic.csv /storage/group/izg5139/default/akshatha/gquad/data/g4hunter_bed
/storage/group/izg5139/default/akshatha/gquad/raw_data/g4hunter GCA_958296105.1_odAgeOroi1.Dehalococcoidia_18.1_genomic.csv /storage/group/izg5139/default/akshatha/gquad/data/g4hunter_bed
/storage/group/izg5139/default/akshatha/gquad/raw_data/g4hunter GCF_000016845.1_ASM1684v1_genomic.csv /storage/group/izg5139/default/akshatha/gquad/data/g4hunter_bed
/storage/group/izg5139/default/akshatha/gquad/raw_data/g4hunter GCA_019668585.1_ASM1966858v1_genomic.csv /storage/group/izg5139/default/akshatha/gquad/data/g4hunter_bed
/storage/group/izg5139/default/akshatha/gquad/raw_data/g4hunter GCF_025559465.1_ASM2555946v1_genomic.csv /storage/group/izg5139/default/akshatha/gquad/data/g4hunter_bed
/storage/group/izg5139/default/akshatha/gquad/raw_data/g4hunter GCF_902386215.1_UHGG_MGYG-HGUT-02357_genomic.csv /storage/group/izg5139/default/akshatha/gquad/data/g4hunter_bed
/storage/group/izg5139/default/akshatha/gquad/raw_data/g4hunter GCA_020002185.1_HKBU_Pec_v1_genomic.csv /storage/group/izg5139/default/akshatha/gquad/data/g4hunter_bed
/storage/group/izg5139/default/akshatha/gquad/raw_data/g4hunter GCA_002829845.1_ASM282984v1_genomic.csv /storage/group/izg5139/default/akshatha/gquad/data/g4hunter_bed
/storage/group/izg5139/default/akshatha/gquad/raw_data/g4hunter GCA_021870505.1_ASM2187050v1_genomic.csv /storage/group/izg5139/default/akshatha/gquad/data/g4hunter_bed
/storage/group/izg5139/default/akshatha/gquad/raw_data/g4hunter GCA_001867025.1_ASM186702v1_genomic.csv /storage/group/izg5139/default/akshatha/gquad/data/g4hunter_bed
/storage/group/izg5139/default/akshatha/gquad/raw_data/g4hunter GCA_003233915.1_ASM323391v1_genomic.csv /storage/group/izg5139/default/akshatha/gquad/data/g4hunter_bed
/storage/group/izg5139/default/akshatha/gquad/raw_data/g4hunter GCA_010120845.1_ASM1012084v1_genomic.csv /storage/group/izg5139/default/akshatha/gquad/data/g4hunter_bed
/storage/group/izg5139/default/akshatha/gquad/raw_data/g4hunter GCA_014517825.1_ASM1451782v1_genomic.csv /storage/group/izg5139/default/akshatha/gquad/data/g4hunter_bed
/storage/group/izg5139/default/akshatha/gquad/raw_data/g4hunter GCF_022409415.1_ASM2240941v1_genomic.csv /storage/group/izg5139/default/akshatha/gquad/data/g4hunter_bed
/storage/group/izg5139/default/akshatha/gquad/raw_data/g4hunter GCF_030322985.1_ASM3032298v1_genomic.csv /storage/group/izg5139/default/akshatha/gquad/data/g4hunter_bed
/storage/group/izg5139/default/akshatha/gquad/raw_data/g4hunter GCA_013089255.1_ASM1308925v1_genomic.csv /storage/group/izg5139/default/akshatha/gquad/data/g4hunter_bed
/storage/group/izg5139/default/akshatha/gquad/raw_data/g4hunter GCA_006448415.1_ASM644841v1_genomic.csv /storage/group/izg5139/default/akshatha/gquad/data/g4hunter_bed
/storage/group/izg5139/default/akshatha/gquad/raw_data/g4hunter GCA_902993805.1_UFOv-RH-23may17-C31794_genomic.csv /storage/group/izg5139/default/akshatha/gquad/data/g4hunter_bed
/storage/group/izg5139/default/akshatha/gquad/raw_data/g4hunter GCA_031123335.1_ASM3112333v1_genomic.csv /storage/group/izg5139/default/akshatha/gquad/data/g4hunter_bed
/storage/group/izg5139/default/akshatha/gquad/raw_data/g4hunter GCF_031663095.1_ASM3166309v1_genomic.csv /storage/group/izg5139/default/akshatha/gquad/data/g4hunter_bed
/storage/group/izg5139/default/akshatha/gquad/raw_data/g4hunter GCA_009498055.1_ASM949805v1_genomic.csv /storage/group/izg5139/default/akshatha/gquad/data/g4hunter_bed
/storage/group/izg5139/default/akshatha/gquad/raw_data/g4hunter GCA_902993505.1_UFOv-RH-23may17-C1757_genomic.csv /storage/group/izg5139/default/akshatha/gquad/data/g4hunter_bed
/storage/group/izg5139/default/akshatha/gquad/raw_data/g4hunter GCF_002999135.1_ASM299913v1_genomic.csv /storage/group/izg5139/default/akshatha/gquad/data/g4hunter_bed
/storage/group/izg5139/default/akshatha/gquad/raw_data/g4hunter GCA_003530165.1_ASM353016v1_genomic.csv /storage/group/izg5139/default/akshatha/gquad/data/g4hunter_bed
/storage/group/izg5139/default/akshatha/gquad/raw_data/g4hunter GCA_004079535.1_ASM407953v1_genomic.csv /storage/group/izg5139/default/akshatha/gquad/data/g4hunter_bed
/storage/group/izg5139/default/akshatha/gquad/raw_data/g4hunter GCF_031239735.1_ASM3123973v1_genomic.csv /storage/group/izg5139/default/akshatha/gquad/data/g4hunter_bed
/storage/group/izg5139/default/akshatha/gquad/raw_data/g4hunter GCA_007051425.1_ASM705142v1_genomic.csv /storage/group/izg5139/default/akshatha/gquad/data/g4hunter_bed
/storage/group/izg5139/default/akshatha/gquad/raw_data/g4hunter GCA_016026875.1_ASM1602687v1_genomic.csv /storage/group/izg5139/default/akshatha/gquad/data/g4hunter_bed
/storage/group/izg5139/default/akshatha/gquad/raw_data/g4hunter GCA_031140025.1_ASM3114002v1_genomic.csv /storage/group/izg5139/default/akshatha/gquad/data/g4hunter_bed
/storage/group/izg5139/default/akshatha/gquad/raw_data/g4hunter GCA_025508515.1_ASM2550851v1_genomic.csv /storage/group/izg5139/default/akshatha/gquad/data/g4hunter_bed
/storage/group/izg5139/default/akshatha/gquad/raw_data/g4hunter GCA_028540845.1_ASM2854084v1_genomic.csv /storage/group/izg5139/default/akshatha/gquad/data/g4hunter_bed
/storage/group/izg5139/default/akshatha/gquad/raw_data/g4hunter GCF_002008595.1_ViralMultiSegProj376921_genomic.csv /storage/group/izg5139/default/akshatha/gquad/data/g4hunter_bed
/storage/group/izg5139/default/akshatha/gquad/raw_data/g4hunter GCA_000927975.1_ViralProj269306_genomic.csv /storage/group/izg5139/default/akshatha/gquad/data/g4hunter_bed
/storage/group/izg5139/default/akshatha/gquad/raw_data/g4hunter GCA_030408255.1_ASM3040825v1_genomic.csv /storage/group/izg5139/default/akshatha/gquad/data/g4hunter_bed
/storage/group/izg5139/default/akshatha/gquad/raw_data/g4hunter GCA_004032855.1_ASM403285v1_genomic.csv /storage/group/izg5139/default/akshatha/gquad/data/g4hunter_bed
/storage/group/izg5139/default/akshatha/gquad/raw_data/g4hunter GCA_031126605.1_ASM3112660v1_genomic.csv /storage/group/izg5139/default/akshatha/gquad/data/g4hunter_bed
/storage/group/izg5139/default/akshatha/gquad/raw_data/g4hunter GCA_025169995.2_ASM2516999v2_genomic.csv /storage/group/izg5139/default/akshatha/gquad/data/g4hunter_bed
/storage/group/izg5139/default/akshatha/gquad/raw_data/g4hunter GCF_003600665.1_ASM360066v1_genomic.csv /storage/group/izg5139/default/akshatha/gquad/data/g4hunter_bed
/storage/group/izg5139/default/akshatha/gquad/raw_data/g4hunter GCF_023374495.1_ASM2337449v1_genomic.csv /storage/group/izg5139/default/akshatha/gquad/data/g4hunter_bed
/storage/group/izg5139/default/akshatha/gquad/raw_data/g4hunter GCA_030586235.1_ASM3058623v1_genomic.csv /storage/group/izg5139/default/akshatha/gquad/data/g4hunter_bed
/storage/group/izg5139/default/akshatha/gquad/raw_data/g4hunter GCF_017898025.1_ASM1789802v1_genomic.csv /storage/group/izg5139/default/akshatha/gquad/data/g4hunter_bed
/storage/group/izg5139/default/akshatha/gquad/raw_data/g4hunter GCF_023155785.1_ASM2315578v1_genomic.csv /storage/group/izg5139/default/akshatha/gquad/data/g4hunter_bed
/storage/group/izg5139/default/akshatha/gquad/raw_data/g4hunter GCA_031160885.1_ASM3116088v1_genomic.csv /storage/group/izg5139/default/akshatha/gquad/data/g4hunter_bed
/storage/group/izg5139/default/akshatha/gquad/raw_data/g4hunter GCF_000159535.2_ASM15953v2_genomic.csv /storage/group/izg5139/default/akshatha/gquad/data/g4hunter_bed
/storage/group/izg5139/default/akshatha/gquad/raw_data/g4hunter GCA_002619225.1_ASM261922v1_genomic.csv /storage/group/izg5139/default/akshatha/gquad/data/g4hunter_bed
/storage/group/izg5139/default/akshatha/gquad/raw_data/g4hunter GCA_004055235.1_ASM405523v1_genomic.csv /storage/group/izg5139/default/akshatha/gquad/data/g4hunter_bed
/storage/group/izg5139/default/akshatha/gquad/raw_data/g4hunter GCF_013086115.1_ASM1308611v1_genomic.csv /storage/group/izg5139/default/akshatha/gquad/data/g4hunter_bed
/storage/group/izg5139/default/akshatha/gquad/raw_data/g4hunter GCA_014337695.1_ASM1433769v1_genomic.csv /storage/group/izg5139/default/akshatha/gquad/data/g4hunter_bed
/storage/group/izg5139/default/akshatha/gquad/raw_data/g4hunter GCA_002616405.1_ASM261640v1_genomic.csv /storage/group/izg5139/default/akshatha/gquad/data/g4hunter_bed
/storage/group/izg5139/default/akshatha/gquad/raw_data/g4hunter GCA_002582135.1_ASM258213v1_genomic.csv /storage/group/izg5139/default/akshatha/gquad/data/g4hunter_bed
/storage/group/izg5139/default/akshatha/gquad/raw_data/g4hunter GCF_022919195.1_ASM2291919v1_genomic.csv /storage/group/izg5139/default/akshatha/gquad/data/g4hunter_bed
/storage/group/izg5139/default/akshatha/gquad/raw_data/g4hunter GCA_022369595.1_ASM2236959v1_genomic.csv /storage/group/izg5139/default/akshatha/gquad/data/g4hunter_bed
/storage/group/izg5139/default/akshatha/gquad/raw_data/g4hunter GCA_003963595.1_ASM396359v1_genomic.csv /storage/group/izg5139/default/akshatha/gquad/data/g4hunter_bed
/storage/group/izg5139/default/akshatha/gquad/raw_data/g4hunter GCA_029773545.1_ASM2977354v1_genomic.csv /storage/group/izg5139/default/akshatha/gquad/data/g4hunter_bed
/storage/group/izg5139/default/akshatha/gquad/raw_data/g4hunter GCA_012939335.1_ASM1293933v1_genomic.csv /storage/group/izg5139/default/akshatha/gquad/data/g4hunter_bed
/storage/group/izg5139/default/akshatha/gquad/raw_data/g4hunter GCA_004090235.1_ASM409023v1_genomic.csv /storage/group/izg5139/default/akshatha/gquad/data/g4hunter_bed
/storage/group/izg5139/default/akshatha/gquad/raw_data/g4hunter GCF_009763085.1_ASM976308v1_genomic.csv /storage/group/izg5139/default/akshatha/gquad/data/g4hunter_bed
/storage/group/izg5139/default/akshatha/gquad/raw_data/g4hunter GCF_000623355.1_ASM62335v1_genomic.csv /storage/group/izg5139/default/akshatha/gquad/data/g4hunter_bed
/storage/group/izg5139/default/akshatha/gquad/raw_data/g4hunter GCA_019334365.1_ASM1933436v1_genomic.csv /storage/group/izg5139/default/akshatha/gquad/data/g4hunter_bed
/storage/group/izg5139/default/akshatha/gquad/raw_data/g4hunter GCF_000911555.1_ViralProj230590_genomic.csv /storage/group/izg5139/default/akshatha/gquad/data/g4hunter_bed
/storage/group/izg5139/default/akshatha/gquad/raw_data/g4hunter GCA_001685435.3_ASM168543v3_genomic.csv /storage/group/izg5139/default/akshatha/gquad/data/g4hunter_bed
/storage/group/izg5139/default/akshatha/gquad/raw_data/g4hunter GCA_004074115.1_ASM407411v1_genomic.csv /storage/group/izg5139/default/akshatha/gquad/data/g4hunter_bed
/storage/group/izg5139/default/akshatha/gquad/raw_data/g4hunter GCF_000750535.1_ASM75053v1_genomic.csv /storage/group/izg5139/default/akshatha/gquad/data/g4hunter_bed
/storage/group/izg5139/default/akshatha/gquad/raw_data/g4hunter GCF_030016165.2_ASM3001616v2_genomic.csv /storage/group/izg5139/default/akshatha/gquad/data/g4hunter_bed
/storage/group/izg5139/default/akshatha/gquad/raw_data/g4hunter GCF_023132535.1_ASM2313253v1_genomic.csv /storage/group/izg5139/default/akshatha/gquad/data/g4hunter_bed
/storage/group/izg5139/default/akshatha/gquad/raw_data/g4hunter GCA_001975385.1_ASM197538v1_genomic.csv /storage/group/izg5139/default/akshatha/gquad/data/g4hunter_bed
/storage/group/izg5139/default/akshatha/gquad/raw_data/g4hunter GCF_028622695.1_ASM2862269v1_genomic.csv /storage/group/izg5139/default/akshatha/gquad/data/g4hunter_bed
/storage/group/izg5139/default/akshatha/gquad/raw_data/g4hunter GCA_023078995.1_ASM2307899v1_genomic.csv /storage/group/izg5139/default/akshatha/gquad/data/g4hunter_bed
/storage/group/izg5139/default/akshatha/gquad/raw_data/g4hunter GCA_024722415.1_ASM2472241v1_genomic.csv /storage/group/izg5139/default/akshatha/gquad/data/g4hunter_bed
/storage/group/izg5139/default/akshatha/gquad/raw_data/g4hunter GCF_013740655.1_ASM1374065v1_genomic.csv /storage/group/izg5139/default/akshatha/gquad/data/g4hunter_bed
/storage/group/izg5139/default/akshatha/gquad/raw_data/g4hunter GCF_001865655.1_ASM186565v1_genomic.csv /storage/group/izg5139/default/akshatha/gquad/data/g4hunter_bed
/storage/group/izg5139/default/akshatha/gquad/raw_data/g4hunter GCA_030515965.1_ASM3051596v1_genomic.csv /storage/group/izg5139/default/akshatha/gquad/data/g4hunter_bed
/storage/group/izg5139/default/akshatha/gquad/raw_data/g4hunter GCA_003613495.1_ASM361349v1_genomic.csv /storage/group/izg5139/default/akshatha/gquad/data/g4hunter_bed
/storage/group/izg5139/default/akshatha/gquad/raw_data/g4hunter GCA_025767355.1_ASM2576735v1_genomic.csv /storage/group/izg5139/default/akshatha/gquad/data/g4hunter_bed
/storage/group/izg5139/default/akshatha/gquad/raw_data/g4hunter GCA_905121765.1_27725_1_319_genomic.csv /storage/group/izg5139/default/akshatha/gquad/data/g4hunter_bed
/storage/group/izg5139/default/akshatha/gquad/raw_data/g4hunter GCF_017724035.1_ASM1772403v1_genomic.csv /storage/group/izg5139/default/akshatha/gquad/data/g4hunter_bed
/storage/group/izg5139/default/akshatha/gquad/raw_data/g4hunter GCA_003051405.1_ASM305140v1_genomic.csv /storage/group/izg5139/default/akshatha/gquad/data/g4hunter_bed
/storage/group/izg5139/default/akshatha/gquad/raw_data/g4hunter GCA_029239485.1_ASM2923948v1_genomic.csv /storage/group/izg5139/default/akshatha/gquad/data/g4hunter_bed
/storage/group/izg5139/default/akshatha/gquad/raw_data/g4hunter GCF_005144925.1_ASM514492v1_genomic.csv /storage/group/izg5139/default/akshatha/gquad/data/g4hunter_bed
/storage/group/izg5139/default/akshatha/gquad/raw_data/g4hunter GCF_001839655.2_ASM183965v2_genomic.csv /storage/group/izg5139/default/akshatha/gquad/data/g4hunter_bed
/storage/group/izg5139/default/akshatha/gquad/raw_data/g4hunter GCF_030284445.1_ASM3028444v1_genomic.csv /storage/group/izg5139/default/akshatha/gquad/data/g4hunter_bed
/storage/group/izg5139/default/akshatha/gquad/raw_data/g4hunter GCA_000240165.1_ASM24016v1_genomic.csv /storage/group/izg5139/default/akshatha/gquad/data/g4hunter_bed
/storage/group/izg5139/default/akshatha/gquad/raw_data/g4hunter GCF_000909195.1_ViralProj206483_genomic.csv /storage/group/izg5139/default/akshatha/gquad/data/g4hunter_bed
/storage/group/izg5139/default/akshatha/gquad/raw_data/g4hunter GCA_030390035.1_ASM3039003v1_genomic.csv /storage/group/izg5139/default/akshatha/gquad/data/g4hunter_bed
/storage/group/izg5139/default/akshatha/gquad/raw_data/g4hunter GCA_023376205.1_ASM2337620v1_genomic.csv /storage/group/izg5139/default/akshatha/gquad/data/g4hunter_bed
/storage/group/izg5139/default/akshatha/gquad/raw_data/g4hunter GCF_000844945.1_ViralProj14484_genomic.csv /storage/group/izg5139/default/akshatha/gquad/data/g4hunter_bed
/storage/group/izg5139/default/akshatha/gquad/raw_data/g4hunter GCA_030289995.1_ASM3028999v1_genomic.csv /storage/group/izg5139/default/akshatha/gquad/data/g4hunter_bed
/storage/group/izg5139/default/akshatha/gquad/raw_data/g4hunter GCA_009671105.1_ASM967110v1_genomic.csv /storage/group/izg5139/default/akshatha/gquad/data/g4hunter_bed
/storage/group/izg5139/default/akshatha/gquad/raw_data/g4hunter GCF_009913955.1_ASM991395v1_genomic.csv /storage/group/izg5139/default/akshatha/gquad/data/g4hunter_bed
/storage/group/izg5139/default/akshatha/gquad/raw_data/g4hunter GCF_028752115.1_ASM2875211v1_genomic.csv /storage/group/izg5139/default/akshatha/gquad/data/g4hunter_bed
/storage/group/izg5139/default/akshatha/gquad/raw_data/g4hunter GCA_020543665.1_ASM2054366v1_genomic.csv /storage/group/izg5139/default/akshatha/gquad/data/g4hunter_bed
/storage/group/izg5139/default/akshatha/gquad/raw_data/g4hunter GCF_003855615.1_ASM385561v1_genomic.csv /storage/group/izg5139/default/akshatha/gquad/data/g4hunter_bed
/storage/group/izg5139/default/akshatha/gquad/raw_data/g4hunter GCA_004073155.1_ASM407315v1_genomic.csv /storage/group/izg5139/default/akshatha/gquad/data/g4hunter_bed
/storage/group/izg5139/default/akshatha/gquad/raw_data/g4hunter GCA_016855585.1_ASM1685558v1_genomic.csv /storage/group/izg5139/default/akshatha/gquad/data/g4hunter_bed
/storage/group/izg5139/default/akshatha/gquad/raw_data/g4hunter GCF_028751565.1_ASM2875156v1_genomic.csv /storage/group/izg5139/default/akshatha/gquad/data/g4hunter_bed
/storage/group/izg5139/default/akshatha/gquad/raw_data/g4hunter GCF_004118955.1_ASM411895v1_genomic.csv /storage/group/izg5139/default/akshatha/gquad/data/g4hunter_bed
/storage/group/izg5139/default/akshatha/gquad/raw_data/g4hunter GCA_001078295.1_ASM107829v1_genomic.csv /storage/group/izg5139/default/akshatha/gquad/data/g4hunter_bed
/storage/group/izg5139/default/akshatha/gquad/raw_data/g4hunter GCA_020892155.1_ASM2089215v1_genomic.csv /storage/group/izg5139/default/akshatha/gquad/data/g4hunter_bed
/storage/group/izg5139/default/akshatha/gquad/raw_data/g4hunter GCA_025839755.1_ASM2583975v1_genomic.csv /storage/group/izg5139/default/akshatha/gquad/data/g4hunter_bed
/storage/group/izg5139/default/akshatha/gquad/raw_data/g4hunter GCA_030295365.1_ASM3029536v1_genomic.csv /storage/group/izg5139/default/akshatha/gquad/data/g4hunter_bed
/storage/group/izg5139/default/akshatha/gquad/raw_data/g4hunter GCA_031301735.1_ASM3130173v1_genomic.csv /storage/group/izg5139/default/akshatha/gquad/data/g4hunter_bed
/storage/group/izg5139/default/akshatha/gquad/raw_data/g4hunter GCF_013923185.1_ASM1392318v1_genomic.csv /storage/group/izg5139/default/akshatha/gquad/data/g4hunter_bed
/storage/group/izg5139/default/akshatha/gquad/raw_data/g4hunter GCA_027256915.1_ASM2725691v1_genomic.csv /storage/group/izg5139/default/akshatha/gquad/data/g4hunter_bed
/storage/group/izg5139/default/akshatha/gquad/raw_data/g4hunter GCA_012949175.1_ASM1294917v1_genomic.csv /storage/group/izg5139/default/akshatha/gquad/data/g4hunter_bed
/storage/group/izg5139/default/akshatha/gquad/raw_data/g4hunter GCF_000011765.3_ASM1176v2_genomic.csv /storage/group/izg5139/default/akshatha/gquad/data/g4hunter_bed
/storage/group/izg5139/default/akshatha/gquad/raw_data/g4hunter GCF_004022525.1_ASM402252v1_genomic.csv /storage/group/izg5139/default/akshatha/gquad/data/g4hunter_bed
/storage/group/izg5139/default/akshatha/gquad/raw_data/g4hunter GCF_000845985.1_ViralProj14535_genomic.csv /storage/group/izg5139/default/akshatha/gquad/data/g4hunter_bed
/storage/group/izg5139/default/akshatha/gquad/raw_data/g4hunter GCF_002824145.1_ASM282414v1_genomic.csv /storage/group/izg5139/default/akshatha/gquad/data/g4hunter_bed
/storage/group/izg5139/default/akshatha/gquad/raw_data/g4hunter GCA_030657135.1_ASM3065713v1_genomic.csv /storage/group/izg5139/default/akshatha/gquad/data/g4hunter_bed
/storage/group/izg5139/default/akshatha/gquad/raw_data/g4hunter GCA_029970835.1_ASM2997083v1_genomic.csv /storage/group/izg5139/default/akshatha/gquad/data/g4hunter_bed
/storage/group/izg5139/default/akshatha/gquad/raw_data/g4hunter GCF_002986995.1_ASM298699v1_genomic.csv /storage/group/izg5139/default/akshatha/gquad/data/g4hunter_bed
/storage/group/izg5139/default/akshatha/gquad/raw_data/g4hunter GCF_001412635.1_ASM141263v1_genomic.csv /storage/group/izg5139/default/akshatha/gquad/data/g4hunter_bed
/storage/group/izg5139/default/akshatha/gquad/raw_data/g4hunter GCF_004208635.1_ASM420863v1_genomic.csv /storage/group/izg5139/default/akshatha/gquad/data/g4hunter_bed
/storage/group/izg5139/default/akshatha/gquad/raw_data/g4hunter GCF_002205595.1_ASM220559v1_genomic.csv /storage/group/izg5139/default/akshatha/gquad/data/g4hunter_bed
/storage/group/izg5139/default/akshatha/gquad/raw_data/g4hunter GCA_900014825.1_2P1_genomic.csv /storage/group/izg5139/default/akshatha/gquad/data/g4hunter_bed
/storage/group/izg5139/default/akshatha/gquad/raw_data/g4hunter GCF_030169945.1_ASM3016994v1_genomic.csv /storage/group/izg5139/default/akshatha/gquad/data/g4hunter_bed
/storage/group/izg5139/default/akshatha/gquad/raw_data/g4hunter GCA_031158955.1_ASM3115895v1_genomic.csv /storage/group/izg5139/default/akshatha/gquad/data/g4hunter_bed
/storage/group/izg5139/default/akshatha/gquad/raw_data/g4hunter GCA_004049595.1_ASM404959v1_genomic.csv /storage/group/izg5139/default/akshatha/gquad/data/g4hunter_bed
/storage/group/izg5139/default/akshatha/gquad/raw_data/g4hunter GCA_009672605.1_ASM967260v1_genomic.csv /storage/group/izg5139/default/akshatha/gquad/data/g4hunter_bed
/storage/group/izg5139/default/akshatha/gquad/raw_data/g4hunter GCF_017372155.1_ASM1737215v1_genomic.csv /storage/group/izg5139/default/akshatha/gquad/data/g4hunter_bed
/storage/group/izg5139/default/akshatha/gquad/raw_data/g4hunter GCF_025311435.1_ASM2531143v1_genomic.csv /storage/group/izg5139/default/akshatha/gquad/data/g4hunter_bed
/storage/group/izg5139/default/akshatha/gquad/raw_data/g4hunter GCA_028897535.1_ASM2889753v1_genomic.csv /storage/group/izg5139/default/akshatha/gquad/data/g4hunter_bed
/storage/group/izg5139/default/akshatha/gquad/raw_data/g4hunter GCF_002266085.2_ASM226608v2_genomic.csv /storage/group/izg5139/default/akshatha/gquad/data/g4hunter_bed
/storage/group/izg5139/default/akshatha/gquad/raw_data/g4hunter GCA_031160205.1_ASM3116020v1_genomic.csv /storage/group/izg5139/default/akshatha/gquad/data/g4hunter_bed
/storage/group/izg5139/default/akshatha/gquad/raw_data/g4hunter GCA_000904455.1_ViralProj195489_genomic.csv /storage/group/izg5139/default/akshatha/gquad/data/g4hunter_bed
/storage/group/izg5139/default/akshatha/gquad/raw_data/g4hunter GCA_004199155.1_ASM419915v1_genomic.csv /storage/group/izg5139/default/akshatha/gquad/data/g4hunter_bed
/storage/group/izg5139/default/akshatha/gquad/raw_data/g4hunter GCA_018987165.1_ASM1898716v1_genomic.csv /storage/group/izg5139/default/akshatha/gquad/data/g4hunter_bed
/storage/group/izg5139/default/akshatha/gquad/raw_data/g4hunter GCF_022493755.1_ASM2249375v1_genomic.csv /storage/group/izg5139/default/akshatha/gquad/data/g4hunter_bed
/storage/group/izg5139/default/akshatha/gquad/raw_data/g4hunter GCA_030168445.1_ASM3016844v1_genomic.csv /storage/group/izg5139/default/akshatha/gquad/data/g4hunter_bed
/storage/group/izg5139/default/akshatha/gquad/raw_data/g4hunter GCA_004140855.1_ASM414085v1_genomic.csv /storage/group/izg5139/default/akshatha/gquad/data/g4hunter_bed
/storage/group/izg5139/default/akshatha/gquad/raw_data/g4hunter GCA_013348345.1_ASM1334834v1_genomic.csv /storage/group/izg5139/default/akshatha/gquad/data/g4hunter_bed
/storage/group/izg5139/default/akshatha/gquad/raw_data/g4hunter GCF_000009625.1_ASM962v1_genomic.csv /storage/group/izg5139/default/akshatha/gquad/data/g4hunter_bed
/storage/group/izg5139/default/akshatha/gquad/raw_data/g4hunter GCF_000912355.1_ViralProj227118_genomic.csv /storage/group/izg5139/default/akshatha/gquad/data/g4hunter_bed
/storage/group/izg5139/default/akshatha/gquad/raw_data/g4hunter GCA_012947305.1_ASM1294730v1_genomic.csv /storage/group/izg5139/default/akshatha/gquad/data/g4hunter_bed
/storage/group/izg5139/default/akshatha/gquad/raw_data/g4hunter GCA_030504045.1_ASM3050404v1_genomic.csv /storage/group/izg5139/default/akshatha/gquad/data/g4hunter_bed
/storage/group/izg5139/default/akshatha/gquad/raw_data/g4hunter GCA_002579345.1_ASM257934v1_genomic.csv /storage/group/izg5139/default/akshatha/gquad/data/g4hunter_bed
/storage/group/izg5139/default/akshatha/gquad/raw_data/g4hunter GCF_000844865.1_ViralProj14468_genomic.csv /storage/group/izg5139/default/akshatha/gquad/data/g4hunter_bed
/storage/group/izg5139/default/akshatha/gquad/raw_data/g4hunter GCF_013088055.1_ASM1308805v1_genomic.csv /storage/group/izg5139/default/akshatha/gquad/data/g4hunter_bed
/storage/group/izg5139/default/akshatha/gquad/raw_data/g4hunter GCA_000905515.1_ViralProj195499_genomic.csv /storage/group/izg5139/default/akshatha/gquad/data/g4hunter_bed
/storage/group/izg5139/default/akshatha/gquad/raw_data/g4hunter GCA_003308675.1_ASM330867v1_genomic.csv /storage/group/izg5139/default/akshatha/gquad/data/g4hunter_bed
/storage/group/izg5139/default/akshatha/gquad/raw_data/g4hunter GCA_029980805.1_ASM2998080v1_genomic.csv /storage/group/izg5139/default/akshatha/gquad/data/g4hunter_bed
/storage/group/izg5139/default/akshatha/gquad/raw_data/g4hunter GCF_000893675.1_ViralProj67417_genomic.csv /storage/group/izg5139/default/akshatha/gquad/data/g4hunter_bed
/storage/group/izg5139/default/akshatha/gquad/raw_data/g4hunter GCA_004781805.1_ASM478180v1_genomic.csv /storage/group/izg5139/default/akshatha/gquad/data/g4hunter_bed
/storage/group/izg5139/default/akshatha/gquad/raw_data/g4hunter GCA_021870285.1_ASM2187028v1_genomic.csv /storage/group/izg5139/default/akshatha/gquad/data/g4hunter_bed
/storage/group/izg5139/default/akshatha/gquad/raw_data/g4hunter GCA_013821965.1_ASM1382196v1_genomic.csv /storage/group/izg5139/default/akshatha/gquad/data/g4hunter_bed
/storage/group/izg5139/default/akshatha/gquad/raw_data/g4hunter GCF_020525485.1_ASM2052548v1_genomic.csv /storage/group/izg5139/default/akshatha/gquad/data/g4hunter_bed
/storage/group/izg5139/default/akshatha/gquad/raw_data/g4hunter GCF_009892325.1_ASM989232v1_genomic.csv /storage/group/izg5139/default/akshatha/gquad/data/g4hunter_bed
/storage/group/izg5139/default/akshatha/gquad/raw_data/g4hunter GCA_004065395.1_ASM406539v1_genomic.csv /storage/group/izg5139/default/akshatha/gquad/data/g4hunter_bed
/storage/group/izg5139/default/akshatha/gquad/raw_data/g4hunter GCA_018771465.1_ASM1877146v1_genomic.csv /storage/group/izg5139/default/akshatha/gquad/data/g4hunter_bed
/storage/group/izg5139/default/akshatha/gquad/raw_data/g4hunter GCA_013138355.1_ASM1313835v1_genomic.csv /storage/group/izg5139/default/akshatha/gquad/data/g4hunter_bed
/storage/group/izg5139/default/akshatha/gquad/raw_data/g4hunter GCA_029965635.1_ASM2996563v1_genomic.csv /storage/group/izg5139/default/akshatha/gquad/data/g4hunter_bed
/storage/group/izg5139/default/akshatha/gquad/raw_data/g4hunter GCA_029717625.1_ASM2971762v1_genomic.csv /storage/group/izg5139/default/akshatha/gquad/data/g4hunter_bed
/storage/group/izg5139/default/akshatha/gquad/raw_data/g4hunter GCF_000306675.2_ASM30667v3_genomic.csv /storage/group/izg5139/default/akshatha/gquad/data/g4hunter_bed
/storage/group/izg5139/default/akshatha/gquad/raw_data/g4hunter GCF_017096325.2_ASM1709632v2_genomic.csv /storage/group/izg5139/default/akshatha/gquad/data/g4hunter_bed
/storage/group/izg5139/default/akshatha/gquad/raw_data/g4hunter GCA_000732385.1_ASM73238v1_genomic.csv /storage/group/izg5139/default/akshatha/gquad/data/g4hunter_bed
/storage/group/izg5139/default/akshatha/gquad/raw_data/g4hunter GCA_902982905.1_UFOv-Jr-11may16-C1046_genomic.csv /storage/group/izg5139/default/akshatha/gquad/data/g4hunter_bed
/storage/group/izg5139/default/akshatha/gquad/raw_data/g4hunter GCA_020620195.1_ASM2062019v1_genomic.csv /storage/group/izg5139/default/akshatha/gquad/data/g4hunter_bed
/storage/group/izg5139/default/akshatha/gquad/raw_data/g4hunter GCF_000505705.1_ASM50570v1_genomic.csv /storage/group/izg5139/default/akshatha/gquad/data/g4hunter_bed
/storage/group/izg5139/default/akshatha/gquad/raw_data/g4hunter GCF_000923515.1_ViralProj252620_genomic.csv /storage/group/izg5139/default/akshatha/gquad/data/g4hunter_bed
/storage/group/izg5139/default/akshatha/gquad/raw_data/g4hunter GCF_003351405.1_ASM335140v1_genomic.csv /storage/group/izg5139/default/akshatha/gquad/data/g4hunter_bed
/storage/group/izg5139/default/akshatha/gquad/raw_data/g4hunter GCA_025842035.1_ASM2584203v1_genomic.csv /storage/group/izg5139/default/akshatha/gquad/data/g4hunter_bed
/storage/group/izg5139/default/akshatha/gquad/raw_data/g4hunter GCF_000284455.1_ASM28445v1_genomic.csv /storage/group/izg5139/default/akshatha/gquad/data/g4hunter_bed
/storage/group/izg5139/default/akshatha/gquad/raw_data/g4hunter GCA_008792925.1_ASM879292v1_genomic.csv /storage/group/izg5139/default/akshatha/gquad/data/g4hunter_bed
/storage/group/izg5139/default/akshatha/gquad/raw_data/g4hunter GCF_002619805.1_ASM261980v1_genomic.csv /storage/group/izg5139/default/akshatha/gquad/data/g4hunter_bed
/storage/group/izg5139/default/akshatha/gquad/raw_data/g4hunter GCA_003536355.1_ASM353635v1_genomic.csv /storage/group/izg5139/default/akshatha/gquad/data/g4hunter_bed
/storage/group/izg5139/default/akshatha/gquad/raw_data/g4hunter GCF_013008375.1_ASM1300837v1_genomic.csv /storage/group/izg5139/default/akshatha/gquad/data/g4hunter_bed
/storage/group/izg5139/default/akshatha/gquad/raw_data/g4hunter GCF_004120155.1_ASM412015v1_genomic.csv /storage/group/izg5139/default/akshatha/gquad/data/g4hunter_bed
/storage/group/izg5139/default/akshatha/gquad/raw_data/g4hunter GCF_015287155.1_ASM1528715v1_genomic.csv /storage/group/izg5139/default/akshatha/gquad/data/g4hunter_bed
/storage/group/izg5139/default/akshatha/gquad/raw_data/g4hunter GCF_002958085.1_ASM295808v1_genomic.csv /storage/group/izg5139/default/akshatha/gquad/data/g4hunter_bed
/storage/group/izg5139/default/akshatha/gquad/raw_data/g4hunter GCF_023124635.1_ASM2312463v1_genomic.csv /storage/group/izg5139/default/akshatha/gquad/data/g4hunter_bed
/storage/group/izg5139/default/akshatha/gquad/raw_data/g4hunter GCA_006446935.1_ASM644693v1_genomic.csv /storage/group/izg5139/default/akshatha/gquad/data/g4hunter_bed
/storage/group/izg5139/default/akshatha/gquad/raw_data/g4hunter GCA_002628285.1_ASM262828v1_genomic.csv /storage/group/izg5139/default/akshatha/gquad/data/g4hunter_bed
/storage/group/izg5139/default/akshatha/gquad/raw_data/g4hunter GCA_000890475.1_ViralProj61859_genomic.csv /storage/group/izg5139/default/akshatha/gquad/data/g4hunter_bed
/storage/group/izg5139/default/akshatha/gquad/raw_data/g4hunter GCA_031202145.1_ASM3120214v1_genomic.csv /storage/group/izg5139/default/akshatha/gquad/data/g4hunter_bed
/storage/group/izg5139/default/akshatha/gquad/raw_data/g4hunter GCF_030034655.1_ASM3003465v1_genomic.csv /storage/group/izg5139/default/akshatha/gquad/data/g4hunter_bed
/storage/group/izg5139/default/akshatha/gquad/raw_data/g4hunter GCA_002116775.1_ASM211677v1_genomic.csv /storage/group/izg5139/default/akshatha/gquad/data/g4hunter_bed
/storage/group/izg5139/default/akshatha/gquad/raw_data/g4hunter GCF_017098185.2_ASM1709818v2_genomic.csv /storage/group/izg5139/default/akshatha/gquad/data/g4hunter_bed
/storage/group/izg5139/default/akshatha/gquad/raw_data/g4hunter GCA_027937585.1_ASM2793758v1_genomic.csv /storage/group/izg5139/default/akshatha/gquad/data/g4hunter_bed
/storage/group/izg5139/default/akshatha/gquad/raw_data/g4hunter GCF_016772595.1_ASM1677259v1_genomic.csv /storage/group/izg5139/default/akshatha/gquad/data/g4hunter_bed
/storage/group/izg5139/default/akshatha/gquad/raw_data/g4hunter GCA_013205705.1_ASM1320570v1_genomic.csv /storage/group/izg5139/default/akshatha/gquad/data/g4hunter_bed
/storage/group/izg5139/default/akshatha/gquad/raw_data/g4hunter GCF_011757135.1_ASM1175713v1_genomic.csv /storage/group/izg5139/default/akshatha/gquad/data/g4hunter_bed
/storage/group/izg5139/default/akshatha/gquad/raw_data/g4hunter GCF_002215215.1_ASM221521v1_genomic.csv /storage/group/izg5139/default/akshatha/gquad/data/g4hunter_bed
/storage/group/izg5139/default/akshatha/gquad/raw_data/g4hunter GCA_003192785.1_ASM319278v1_genomic.csv /storage/group/izg5139/default/akshatha/gquad/data/g4hunter_bed
/storage/group/izg5139/default/akshatha/gquad/raw_data/g4hunter GCF_002614565.1_ASM261456v1_genomic.csv /storage/group/izg5139/default/akshatha/gquad/data/g4hunter_bed
/storage/group/izg5139/default/akshatha/gquad/raw_data/g4hunter GCA_027239745.1_ASM2723974v1_genomic.csv /storage/group/izg5139/default/akshatha/gquad/data/g4hunter_bed
/storage/group/izg5139/default/akshatha/gquad/raw_data/g4hunter GCF_022648765.1_ASM2264876v1_genomic.csv /storage/group/izg5139/default/akshatha/gquad/data/g4hunter_bed
/storage/group/izg5139/default/akshatha/gquad/raw_data/g4hunter GCA_019048465.1_ASM1904846v1_genomic.csv /storage/group/izg5139/default/akshatha/gquad/data/g4hunter_bed
/storage/group/izg5139/default/akshatha/gquad/raw_data/g4hunter GCA_028223615.1_ASM2822361v1_genomic.csv /storage/group/izg5139/default/akshatha/gquad/data/g4hunter_bed
/storage/group/izg5139/default/akshatha/gquad/raw_data/g4hunter GCA_006448875.1_ASM644887v1_genomic.csv /storage/group/izg5139/default/akshatha/gquad/data/g4hunter_bed
/storage/group/izg5139/default/akshatha/gquad/raw_data/g4hunter GCF_028892995.1_ASM2889299v1_genomic.csv /storage/group/izg5139/default/akshatha/gquad/data/g4hunter_bed
/storage/group/izg5139/default/akshatha/gquad/raw_data/g4hunter GCA_001307665.1_ASM130766v1_genomic.csv /storage/group/izg5139/default/akshatha/gquad/data/g4hunter_bed
/storage/group/izg5139/default/akshatha/gquad/raw_data/g4hunter GCA_017348605.1_ASM1734860v1_genomic.csv /storage/group/izg5139/default/akshatha/gquad/data/g4hunter_bed
/storage/group/izg5139/default/akshatha/gquad/raw_data/g4hunter GCA_014517805.1_ASM1451780v1_genomic.csv /storage/group/izg5139/default/akshatha/gquad/data/g4hunter_bed
/storage/group/izg5139/default/akshatha/gquad/raw_data/g4hunter GCA_003868355.1_ASM386835v1_genomic.csv /storage/group/izg5139/default/akshatha/gquad/data/g4hunter_bed
/storage/group/izg5139/default/akshatha/gquad/raw_data/g4hunter GCA_001039275.2_ASM103927v2_genomic.csv /storage/group/izg5139/default/akshatha/gquad/data/g4hunter_bed
/storage/group/izg5139/default/akshatha/gquad/raw_data/g4hunter GCA_004059195.1_ASM405919v1_genomic.csv /storage/group/izg5139/default/akshatha/gquad/data/g4hunter_bed
/storage/group/izg5139/default/akshatha/gquad/raw_data/g4hunter GCA_007424245.2_ASM742424v2_genomic.csv /storage/group/izg5139/default/akshatha/gquad/data/g4hunter_bed
/storage/group/izg5139/default/akshatha/gquad/raw_data/g4hunter GCF_030035405.1_ASM3003540v1_genomic.csv /storage/group/izg5139/default/akshatha/gquad/data/g4hunter_bed
/storage/group/izg5139/default/akshatha/gquad/raw_data/g4hunter GCF_000204295.1_ASM20429v1_genomic.csv /storage/group/izg5139/default/akshatha/gquad/data/g4hunter_bed
/storage/group/izg5139/default/akshatha/gquad/raw_data/g4hunter GCA_003375145.1_ASM337514v1_genomic.csv /storage/group/izg5139/default/akshatha/gquad/data/g4hunter_bed
/storage/group/izg5139/default/akshatha/gquad/raw_data/g4hunter GCA_020493685.1_ASM2049368v1_genomic.csv /storage/group/izg5139/default/akshatha/gquad/data/g4hunter_bed
/storage/group/izg5139/default/akshatha/gquad/raw_data/g4hunter GCA_902993735.1_UFOv-RH-23may17-C31223_genomic.csv /storage/group/izg5139/default/akshatha/gquad/data/g4hunter_bed
/storage/group/izg5139/default/akshatha/gquad/raw_data/g4hunter GCA_008820765.1_ASM882076v1_genomic.csv /storage/group/izg5139/default/akshatha/gquad/data/g4hunter_bed
/storage/group/izg5139/default/akshatha/gquad/raw_data/g4hunter GCA_001932775.1_ASM193277v1_genomic.csv /storage/group/izg5139/default/akshatha/gquad/data/g4hunter_bed
/storage/group/izg5139/default/akshatha/gquad/raw_data/g4hunter GCF_022429585.1_ASM2242958v1_genomic.csv /storage/group/izg5139/default/akshatha/gquad/data/g4hunter_bed
/storage/group/izg5139/default/akshatha/gquad/raw_data/g4hunter GCA_013828985.1_ASM1382898v1_genomic.csv /storage/group/izg5139/default/akshatha/gquad/data/g4hunter_bed
/storage/group/izg5139/default/akshatha/gquad/raw_data/g4hunter GCA_018982595.1_ASM1898259v1_genomic.csv /storage/group/izg5139/default/akshatha/gquad/data/g4hunter_bed
/storage/group/izg5139/default/akshatha/gquad/raw_data/g4hunter GCF_023373605.1_ASM2337360v1_genomic.csv /storage/group/izg5139/default/akshatha/gquad/data/g4hunter_bed
/storage/group/izg5139/default/akshatha/gquad/raw_data/g4hunter GCF_029888255.1_ASM2988825v1_genomic.csv /storage/group/izg5139/default/akshatha/gquad/data/g4hunter_bed
/storage/group/izg5139/default/akshatha/gquad/raw_data/g4hunter GCA_002821565.1_ASM282156v1_genomic.csv /storage/group/izg5139/default/akshatha/gquad/data/g4hunter_bed
/storage/group/izg5139/default/akshatha/gquad/raw_data/g4hunter GCF_009176625.1_ASM917662v1_genomic.csv /storage/group/izg5139/default/akshatha/gquad/data/g4hunter_bed
/storage/group/izg5139/default/akshatha/gquad/raw_data/g4hunter GCF_021137835.1_ASM2113783v1_genomic.csv /storage/group/izg5139/default/akshatha/gquad/data/g4hunter_bed
/storage/group/izg5139/default/akshatha/gquad/raw_data/g4hunter GCA_000183305.1_ASM18330v1_genomic.csv /storage/group/izg5139/default/akshatha/gquad/data/g4hunter_bed
/storage/group/izg5139/default/akshatha/gquad/raw_data/g4hunter GCA_004040595.1_ASM404059v1_genomic.csv /storage/group/izg5139/default/akshatha/gquad/data/g4hunter_bed
/storage/group/izg5139/default/akshatha/gquad/raw_data/g4hunter GCA_023120185.1_ASM2312018v1_genomic.csv /storage/group/izg5139/default/akshatha/gquad/data/g4hunter_bed
/storage/group/izg5139/default/akshatha/gquad/raw_data/g4hunter GCF_009689505.1_ASM968950v1_genomic.csv /storage/group/izg5139/default/akshatha/gquad/data/g4hunter_bed
/storage/group/izg5139/default/akshatha/gquad/raw_data/g4hunter GCA_020905635.1_ASM2090563v1_genomic.csv /storage/group/izg5139/default/akshatha/gquad/data/g4hunter_bed
/storage/group/izg5139/default/akshatha/gquad/raw_data/g4hunter GCA_004069955.1_ASM406995v1_genomic.csv /storage/group/izg5139/default/akshatha/gquad/data/g4hunter_bed
/storage/group/izg5139/default/akshatha/gquad/raw_data/g4hunter GCA_030289315.1_ASM3028931v1_genomic.csv /storage/group/izg5139/default/akshatha/gquad/data/g4hunter_bed
/storage/group/izg5139/default/akshatha/gquad/raw_data/g4hunter GCA_013426365.1_ASM1342636v1_genomic.csv /storage/group/izg5139/default/akshatha/gquad/data/g4hunter_bed
/storage/group/izg5139/default/akshatha/gquad/raw_data/g4hunter GCA_024298725.1_ASM2429872v1_genomic.csv /storage/group/izg5139/default/akshatha/gquad/data/g4hunter_bed
/storage/group/izg5139/default/akshatha/gquad/raw_data/g4hunter GCA_030513245.1_ASM3051324v1_genomic.csv /storage/group/izg5139/default/akshatha/gquad/data/g4hunter_bed
/storage/group/izg5139/default/akshatha/gquad/raw_data/g4hunter GCF_021378315.1_ASM2137831v1_genomic.csv /storage/group/izg5139/default/akshatha/gquad/data/g4hunter_bed
/storage/group/izg5139/default/akshatha/gquad/raw_data/g4hunter GCF_029624895.1_ASM2962489v1_genomic.csv /storage/group/izg5139/default/akshatha/gquad/data/g4hunter_bed
/storage/group/izg5139/default/akshatha/gquad/raw_data/g4hunter GCA_027937525.1_ASM2793752v1_genomic.csv /storage/group/izg5139/default/akshatha/gquad/data/g4hunter_bed
/storage/group/izg5139/default/akshatha/gquad/raw_data/g4hunter GCF_031039055.1_ASM3103905v1_genomic.csv /storage/group/izg5139/default/akshatha/gquad/data/g4hunter_bed
/storage/group/izg5139/default/akshatha/gquad/raw_data/g4hunter GCA_031109635.1_ASM3110963v1_genomic.csv /storage/group/izg5139/default/akshatha/gquad/data/g4hunter_bed
/storage/group/izg5139/default/akshatha/gquad/raw_data/g4hunter GCA_031242945.1_ASM3124294v1_genomic.csv /storage/group/izg5139/default/akshatha/gquad/data/g4hunter_bed
/storage/group/izg5139/default/akshatha/gquad/raw_data/g4hunter GCF_024732405.1_ASM2473240v1_genomic.csv /storage/group/izg5139/default/akshatha/gquad/data/g4hunter_bed
/storage/group/izg5139/default/akshatha/gquad/raw_data/g4hunter GCA_021044545.1_ASM2104454v1_genomic.csv /storage/group/izg5139/default/akshatha/gquad/data/g4hunter_bed
/storage/group/izg5139/default/akshatha/gquad/raw_data/g4hunter GCA_015476075.1_ASM1547607v1_genomic.csv /storage/group/izg5139/default/akshatha/gquad/data/g4hunter_bed
/storage/group/izg5139/default/akshatha/gquad/raw_data/g4hunter GCA_007197815.1_ASM719781v1_genomic.csv /storage/group/izg5139/default/akshatha/gquad/data/g4hunter_bed
/storage/group/izg5139/default/akshatha/gquad/raw_data/g4hunter GCF_014189395.1_ASM1418939v1_genomic.csv /storage/group/izg5139/default/akshatha/gquad/data/g4hunter_bed
/storage/group/izg5139/default/akshatha/gquad/raw_data/g4hunter GCA_902990145.1_UFOv-RH-14apr17-C2077_genomic.csv /storage/group/izg5139/default/akshatha/gquad/data/g4hunter_bed
/storage/group/izg5139/default/akshatha/gquad/raw_data/g4hunter GCA_014883415.1_ASM1488341v1_genomic.csv /storage/group/izg5139/default/akshatha/gquad/data/g4hunter_bed
/storage/group/izg5139/default/akshatha/gquad/raw_data/g4hunter GCA_029685945.1_ASM2968594v1_genomic.csv /storage/group/izg5139/default/akshatha/gquad/data/g4hunter_bed
/storage/group/izg5139/default/akshatha/gquad/raw_data/g4hunter GCA_902991795.1_UFOv-RH-18aug17-C1044_genomic.csv /storage/group/izg5139/default/akshatha/gquad/data/g4hunter_bed
/storage/group/izg5139/default/akshatha/gquad/raw_data/g4hunter GCF_900637235.1_50305_D01_genomic.csv /storage/group/izg5139/default/akshatha/gquad/data/g4hunter_bed
/storage/group/izg5139/default/akshatha/gquad/raw_data/g4hunter GCA_013201275.1_ASM1320127v1_genomic.csv /storage/group/izg5139/default/akshatha/gquad/data/g4hunter_bed
/storage/group/izg5139/default/akshatha/gquad/raw_data/g4hunter GCF_017347605.1_ASM1734760v1_genomic.csv /storage/group/izg5139/default/akshatha/gquad/data/g4hunter_bed
/storage/group/izg5139/default/akshatha/gquad/raw_data/g4hunter GCA_000901575.1_ViralProj179420_genomic.csv /storage/group/izg5139/default/akshatha/gquad/data/g4hunter_bed
/storage/group/izg5139/default/akshatha/gquad/raw_data/g4hunter GCA_031320095.1_ASM3132009v1_genomic.csv /storage/group/izg5139/default/akshatha/gquad/data/g4hunter_bed
/storage/group/izg5139/default/akshatha/gquad/raw_data/g4hunter GCA_027286045.1_ASM2728604v1_genomic.csv /storage/group/izg5139/default/akshatha/gquad/data/g4hunter_bed
/storage/group/izg5139/default/akshatha/gquad/raw_data/g4hunter GCA_903233995.1_UFOv-RH-27jun17-C485_genomic.csv /storage/group/izg5139/default/akshatha/gquad/data/g4hunter_bed
/storage/group/izg5139/default/akshatha/gquad/raw_data/g4hunter GCA_000903335.1_ViralProj181223_genomic.csv /storage/group/izg5139/default/akshatha/gquad/data/g4hunter_bed
/storage/group/izg5139/default/akshatha/gquad/raw_data/g4hunter GCA_004030055.1_ASM403005v1_genomic.csv /storage/group/izg5139/default/akshatha/gquad/data/g4hunter_bed
/storage/group/izg5139/default/akshatha/gquad/raw_data/g4hunter GCF_016890025.1_ASM1689002v1_genomic.csv /storage/group/izg5139/default/akshatha/gquad/data/g4hunter_bed
/storage/group/izg5139/default/akshatha/gquad/raw_data/g4hunter GCA_003655765.1_ASM365576v1_genomic.csv /storage/group/izg5139/default/akshatha/gquad/data/g4hunter_bed
/storage/group/izg5139/default/akshatha/gquad/raw_data/g4hunter GCF_024917295.1_ASM2491729v1_genomic.csv /storage/group/izg5139/default/akshatha/gquad/data/g4hunter_bed
/storage/group/izg5139/default/akshatha/gquad/raw_data/g4hunter GCF_030296035.1_ASM3029603v1_genomic.csv /storage/group/izg5139/default/akshatha/gquad/data/g4hunter_bed
/storage/group/izg5139/default/akshatha/gquad/raw_data/g4hunter GCF_025996315.1_ASM2599631v1_genomic.csv /storage/group/izg5139/default/akshatha/gquad/data/g4hunter_bed
/storage/group/izg5139/default/akshatha/gquad/raw_data/g4hunter GCA_902991875.1_UFOv-RH-18aug17-C2262_genomic.csv /storage/group/izg5139/default/akshatha/gquad/data/g4hunter_bed
/storage/group/izg5139/default/akshatha/gquad/raw_data/g4hunter GCA_905335505.2_AI2924v1_cp_genomic.csv /storage/group/izg5139/default/akshatha/gquad/data/g4hunter_bed
/storage/group/izg5139/default/akshatha/gquad/raw_data/g4hunter GCA_003107485.1_ASM310748v1_genomic.csv /storage/group/izg5139/default/akshatha/gquad/data/g4hunter_bed
/storage/group/izg5139/default/akshatha/gquad/raw_data/g4hunter GCF_000864205.1_ViralProj16076_genomic.csv /storage/group/izg5139/default/akshatha/gquad/data/g4hunter_bed
/storage/group/izg5139/default/akshatha/gquad/raw_data/g4hunter GCF_001721885.1_ASM172188v1_genomic.csv /storage/group/izg5139/default/akshatha/gquad/data/g4hunter_bed
/storage/group/izg5139/default/akshatha/gquad/raw_data/g4hunter GCA_008221825.1_ASM822182v1_genomic.csv /storage/group/izg5139/default/akshatha/gquad/data/g4hunter_bed
/storage/group/izg5139/default/akshatha/gquad/raw_data/g4hunter GCF_010731795.1_ASM1073179v1_genomic.csv /storage/group/izg5139/default/akshatha/gquad/data/g4hunter_bed
/storage/group/izg5139/default/akshatha/gquad/raw_data/g4hunter GCA_903231455.1_UFOv-Jr-28jun17-C1157_genomic.csv /storage/group/izg5139/default/akshatha/gquad/data/g4hunter_bed
/storage/group/izg5139/default/akshatha/gquad/raw_data/g4hunter GCF_013343355.1_ASM1334335v1_genomic.csv /storage/group/izg5139/default/akshatha/gquad/data/g4hunter_bed
/storage/group/izg5139/default/akshatha/gquad/raw_data/g4hunter GCF_000203915.1_ASM20391v1_genomic.csv /storage/group/izg5139/default/akshatha/gquad/data/g4hunter_bed
/storage/group/izg5139/default/akshatha/gquad/raw_data/g4hunter GCA_007310735.1_ASM731073v1_genomic.csv /storage/group/izg5139/default/akshatha/gquad/data/g4hunter_bed
/storage/group/izg5139/default/akshatha/gquad/raw_data/g4hunter GCA_024298985.1_ASM2429898v1_genomic.csv /storage/group/izg5139/default/akshatha/gquad/data/g4hunter_bed
/storage/group/izg5139/default/akshatha/gquad/raw_data/g4hunter GCF_001985265.1_ASM198526v1_genomic.csv /storage/group/izg5139/default/akshatha/gquad/data/g4hunter_bed
/storage/group/izg5139/default/akshatha/gquad/raw_data/g4hunter GCF_020510625.1_ASM2051062v1_genomic.csv /storage/group/izg5139/default/akshatha/gquad/data/g4hunter_bed
/storage/group/izg5139/default/akshatha/gquad/raw_data/g4hunter GCF_022406795.1_ASM2240679v1_genomic.csv /storage/group/izg5139/default/akshatha/gquad/data/g4hunter_bed
/storage/group/izg5139/default/akshatha/gquad/raw_data/g4hunter GCF_001482365.1_ASM148236v1_genomic.csv /storage/group/izg5139/default/akshatha/gquad/data/g4hunter_bed
/storage/group/izg5139/default/akshatha/gquad/raw_data/g4hunter GCF_011600945.2_ASM1160094v2_genomic.csv /storage/group/izg5139/default/akshatha/gquad/data/g4hunter_bed
/storage/group/izg5139/default/akshatha/gquad/raw_data/g4hunter GCF_018127925.1_ASM1812792v1_genomic.csv /storage/group/izg5139/default/akshatha/gquad/data/g4hunter_bed
/storage/group/izg5139/default/akshatha/gquad/raw_data/g4hunter GCF_030761555.1_ASM3076155v1_genomic.csv /storage/group/izg5139/default/akshatha/gquad/data/g4hunter_bed
/storage/group/izg5139/default/akshatha/gquad/raw_data/g4hunter GCF_900087615.2_WHOM_genomic.csv /storage/group/izg5139/default/akshatha/gquad/data/g4hunter_bed
/storage/group/izg5139/default/akshatha/gquad/raw_data/g4hunter GCA_000894335.1_ViralProj82653_genomic.csv /storage/group/izg5139/default/akshatha/gquad/data/g4hunter_bed
/storage/group/izg5139/default/akshatha/gquad/raw_data/g4hunter GCA_031159165.1_ASM3115916v1_genomic.csv /storage/group/izg5139/default/akshatha/gquad/data/g4hunter_bed
/storage/group/izg5139/default/akshatha/gquad/raw_data/g4hunter GCF_017968865.1_ASM1796886v1_genomic.csv /storage/group/izg5139/default/akshatha/gquad/data/g4hunter_bed
/storage/group/izg5139/default/akshatha/gquad/raw_data/g4hunter GCA_004094075.1_ASM409407v1_genomic.csv /storage/group/izg5139/default/akshatha/gquad/data/g4hunter_bed
/storage/group/izg5139/default/akshatha/gquad/raw_data/g4hunter GCA_012950655.1_ASM1295065v1_genomic.csv /storage/group/izg5139/default/akshatha/gquad/data/g4hunter_bed
/storage/group/izg5139/default/akshatha/gquad/raw_data/g4hunter GCA_023380395.1_ASM2338039v1_genomic.csv /storage/group/izg5139/default/akshatha/gquad/data/g4hunter_bed
/storage/group/izg5139/default/akshatha/gquad/raw_data/g4hunter GCA_016835555.1_ASM1683555v1_genomic.csv /storage/group/izg5139/default/akshatha/gquad/data/g4hunter_bed
/storage/group/izg5139/default/akshatha/gquad/raw_data/g4hunter GCF_002954955.1_ASM295495v1_genomic.csv /storage/group/izg5139/default/akshatha/gquad/data/g4hunter_bed
/storage/group/izg5139/default/akshatha/gquad/raw_data/g4hunter GCA_009744995.1_ASM974499v1_genomic.csv /storage/group/izg5139/default/akshatha/gquad/data/g4hunter_bed
/storage/group/izg5139/default/akshatha/gquad/raw_data/g4hunter GCF_029625175.1_ASM2962517v1_genomic.csv /storage/group/izg5139/default/akshatha/gquad/data/g4hunter_bed
/storage/group/izg5139/default/akshatha/gquad/raw_data/g4hunter GCF_003093935.1_ASM309393v2_genomic.csv /storage/group/izg5139/default/akshatha/gquad/data/g4hunter_bed
/storage/group/izg5139/default/akshatha/gquad/raw_data/g4hunter GCF_003848785.1_ASM384878v1_genomic.csv /storage/group/izg5139/default/akshatha/gquad/data/g4hunter_bed
/storage/group/izg5139/default/akshatha/gquad/raw_data/g4hunter GCA_002240185.1_ASM224018v1_genomic.csv /storage/group/izg5139/default/akshatha/gquad/data/g4hunter_bed
/storage/group/izg5139/default/akshatha/gquad/raw_data/g4hunter GCA_030419145.1_ASM3041914v1_genomic.csv /storage/group/izg5139/default/akshatha/gquad/data/g4hunter_bed
/storage/group/izg5139/default/akshatha/gquad/raw_data/g4hunter GCA_004081515.1_ASM408151v1_genomic.csv /storage/group/izg5139/default/akshatha/gquad/data/g4hunter_bed
/storage/group/izg5139/default/akshatha/gquad/raw_data/g4hunter GCA_031136645.1_ASM3113664v1_genomic.csv /storage/group/izg5139/default/akshatha/gquad/data/g4hunter_bed
/storage/group/izg5139/default/akshatha/gquad/raw_data/g4hunter GCA_004290555.1_ASM429055v1_genomic.csv /storage/group/izg5139/default/akshatha/gquad/data/g4hunter_bed
/storage/group/izg5139/default/akshatha/gquad/raw_data/g4hunter GCF_020691745.1_ASM2069174v1_genomic.csv /storage/group/izg5139/default/akshatha/gquad/data/g4hunter_bed
/storage/group/izg5139/default/akshatha/gquad/raw_data/g4hunter GCA_903978185.1_NCPPB_940_genomic.csv /storage/group/izg5139/default/akshatha/gquad/data/g4hunter_bed
/storage/group/izg5139/default/akshatha/gquad/raw_data/g4hunter GCA_012955115.1_ASM1295511v1_genomic.csv /storage/group/izg5139/default/akshatha/gquad/data/g4hunter_bed
/storage/group/izg5139/default/akshatha/gquad/raw_data/g4hunter GCF_902383905.1_UHGG_MGYG-HGUT-02160_genomic.csv /storage/group/izg5139/default/akshatha/gquad/data/g4hunter_bed
/storage/group/izg5139/default/akshatha/gquad/raw_data/g4hunter GCA_027929075.1_ASM2792907v1_genomic.csv /storage/group/izg5139/default/akshatha/gquad/data/g4hunter_bed
/storage/group/izg5139/default/akshatha/gquad/raw_data/g4hunter GCF_004800915.1_ASM480091v1_genomic.csv /storage/group/izg5139/default/akshatha/gquad/data/g4hunter_bed
/storage/group/izg5139/default/akshatha/gquad/raw_data/g4hunter GCF_020702515.2_ASM2070251v2_genomic.csv /storage/group/izg5139/default/akshatha/gquad/data/g4hunter_bed
/storage/group/izg5139/default/akshatha/gquad/raw_data/g4hunter GCF_003952225.1_ASM395222v1_genomic.csv /storage/group/izg5139/default/akshatha/gquad/data/g4hunter_bed
/storage/group/izg5139/default/akshatha/gquad/raw_data/g4hunter GCA_010121155.1_ASM1012115v1_genomic.csv /storage/group/izg5139/default/akshatha/gquad/data/g4hunter_bed
/storage/group/izg5139/default/akshatha/gquad/raw_data/g4hunter GCA_021789465.1_ASM2178946v1_genomic.csv /storage/group/izg5139/default/akshatha/gquad/data/g4hunter_bed
/storage/group/izg5139/default/akshatha/gquad/raw_data/g4hunter GCA_004207475.1_ASM420747v1_genomic.csv /storage/group/izg5139/default/akshatha/gquad/data/g4hunter_bed
/storage/group/izg5139/default/akshatha/gquad/raw_data/g4hunter GCF_000898075.1_ViralProj165741_genomic.csv /storage/group/izg5139/default/akshatha/gquad/data/g4hunter_bed
/storage/group/izg5139/default/akshatha/gquad/raw_data/g4hunter GCA_000512745.2_ASM51274v2_genomic.csv /storage/group/izg5139/default/akshatha/gquad/data/g4hunter_bed
/storage/group/izg5139/default/akshatha/gquad/raw_data/g4hunter GCA_029542145.1_ASM2954214v1_genomic.csv /storage/group/izg5139/default/akshatha/gquad/data/g4hunter_bed
/storage/group/izg5139/default/akshatha/gquad/raw_data/g4hunter GCA_031201825.1_ASM3120182v1_genomic.csv /storage/group/izg5139/default/akshatha/gquad/data/g4hunter_bed
/storage/group/izg5139/default/akshatha/gquad/raw_data/g4hunter GCF_030544505.1_ASM3054450v1_genomic.csv /storage/group/izg5139/default/akshatha/gquad/data/g4hunter_bed
/storage/group/izg5139/default/akshatha/gquad/raw_data/g4hunter GCA_003856135.1_ASM385613v1_genomic.csv /storage/group/izg5139/default/akshatha/gquad/data/g4hunter_bed
/storage/group/izg5139/default/akshatha/gquad/raw_data/g4hunter GCF_006874785.1_ASM687478v1_genomic.csv /storage/group/izg5139/default/akshatha/gquad/data/g4hunter_bed
/storage/group/izg5139/default/akshatha/gquad/raw_data/g4hunter GCA_015710975.1_ASM1571097v1_genomic.csv /storage/group/izg5139/default/akshatha/gquad/data/g4hunter_bed
/storage/group/izg5139/default/akshatha/gquad/raw_data/g4hunter GCA_004041935.1_ASM404193v1_genomic.csv /storage/group/izg5139/default/akshatha/gquad/data/g4hunter_bed
/storage/group/izg5139/default/akshatha/gquad/raw_data/g4hunter GCA_027930545.1_ASM2793054v1_genomic.csv /storage/group/izg5139/default/akshatha/gquad/data/g4hunter_bed
/storage/group/izg5139/default/akshatha/gquad/raw_data/g4hunter GCA_027936315.1_ASM2793631v1_genomic.csv /storage/group/izg5139/default/akshatha/gquad/data/g4hunter_bed
/storage/group/izg5139/default/akshatha/gquad/raw_data/g4hunter GCA_000904135.1_ViralProj188730_genomic.csv /storage/group/izg5139/default/akshatha/gquad/data/g4hunter_bed
/storage/group/izg5139/default/akshatha/gquad/raw_data/g4hunter GCF_002117285.1_ASM211728v1_genomic.csv /storage/group/izg5139/default/akshatha/gquad/data/g4hunter_bed
/storage/group/izg5139/default/akshatha/gquad/raw_data/g4hunter GCA_021172065.1_ASM2117206v1_genomic.csv /storage/group/izg5139/default/akshatha/gquad/data/g4hunter_bed
/storage/group/izg5139/default/akshatha/gquad/raw_data/g4hunter GCF_001941405.1_ASM194140v1_genomic.csv /storage/group/izg5139/default/akshatha/gquad/data/g4hunter_bed
/storage/group/izg5139/default/akshatha/gquad/raw_data/g4hunter GCF_023509275.1_ASM2350927v1_genomic.csv /storage/group/izg5139/default/akshatha/gquad/data/g4hunter_bed
/storage/group/izg5139/default/akshatha/gquad/raw_data/g4hunter GCF_023518175.1_ASM2351817v1_genomic.csv /storage/group/izg5139/default/akshatha/gquad/data/g4hunter_bed
/storage/group/izg5139/default/akshatha/gquad/raw_data/g4hunter GCA_018444015.1_ASM1844401v1_genomic.csv /storage/group/izg5139/default/akshatha/gquad/data/g4hunter_bed
/storage/group/izg5139/default/akshatha/gquad/raw_data/g4hunter GCA_028869445.1_ASM2886944v1_genomic.csv /storage/group/izg5139/default/akshatha/gquad/data/g4hunter_bed
/storage/group/izg5139/default/akshatha/gquad/raw_data/g4hunter GCF_000917695.1_ViralProj240748_genomic.csv /storage/group/izg5139/default/akshatha/gquad/data/g4hunter_bed
/storage/group/izg5139/default/akshatha/gquad/raw_data/g4hunter GCA_027362595.1_ASM2736259v1_genomic.csv /storage/group/izg5139/default/akshatha/gquad/data/g4hunter_bed
/storage/group/izg5139/default/akshatha/gquad/raw_data/g4hunter GCA_008800775.1_ASM880077v1_genomic.csv /storage/group/izg5139/default/akshatha/gquad/data/g4hunter_bed
/storage/group/izg5139/default/akshatha/gquad/raw_data/g4hunter GCF_011022295.1_ASM1102229v1_genomic.csv /storage/group/izg5139/default/akshatha/gquad/data/g4hunter_bed
/storage/group/izg5139/default/akshatha/gquad/raw_data/g4hunter GCA_905219185.2_AI2655v1_cp_genomic.csv /storage/group/izg5139/default/akshatha/gquad/data/g4hunter_bed
/storage/group/izg5139/default/akshatha/gquad/raw_data/g4hunter GCF_019669085.1_ASM1966908v1_genomic.csv /storage/group/izg5139/default/akshatha/gquad/data/g4hunter_bed
/storage/group/izg5139/default/akshatha/gquad/raw_data/g4hunter GCF_030027985.1_ASM3002798v1_genomic.csv /storage/group/izg5139/default/akshatha/gquad/data/g4hunter_bed
/storage/group/izg5139/default/akshatha/gquad/raw_data/g4hunter GCA_027928645.1_ASM2792864v1_genomic.csv /storage/group/izg5139/default/akshatha/gquad/data/g4hunter_bed
/storage/group/izg5139/default/akshatha/gquad/raw_data/g4hunter GCA_031323165.1_ASM3132316v1_genomic.csv /storage/group/izg5139/default/akshatha/gquad/data/g4hunter_bed
/storage/group/izg5139/default/akshatha/gquad/raw_data/g4hunter GCA_003193125.1_ASM319312v1_genomic.csv /storage/group/izg5139/default/akshatha/gquad/data/g4hunter_bed
/storage/group/izg5139/default/akshatha/gquad/raw_data/g4hunter GCF_000015025.1_ASM1502v1_genomic.csv /storage/group/izg5139/default/akshatha/gquad/data/g4hunter_bed
/storage/group/izg5139/default/akshatha/gquad/raw_data/g4hunter GCF_003173275.1_ASM317327v1_genomic.csv /storage/group/izg5139/default/akshatha/gquad/data/g4hunter_bed
/storage/group/izg5139/default/akshatha/gquad/raw_data/g4hunter GCA_023101685.1_ASM2310168v1_genomic.csv /storage/group/izg5139/default/akshatha/gquad/data/g4hunter_bed
/storage/group/izg5139/default/akshatha/gquad/raw_data/g4hunter GCF_021536515.1_ASM2153651v1_genomic.csv /storage/group/izg5139/default/akshatha/gquad/data/g4hunter_bed
/storage/group/izg5139/default/akshatha/gquad/raw_data/g4hunter GCF_000857065.1_ViralProj15146_genomic.csv /storage/group/izg5139/default/akshatha/gquad/data/g4hunter_bed
/storage/group/izg5139/default/akshatha/gquad/raw_data/g4hunter GCA_003673385.1_ASM367338v1_genomic.csv /storage/group/izg5139/default/akshatha/gquad/data/g4hunter_bed
/storage/group/izg5139/default/akshatha/gquad/raw_data/g4hunter GCA_000970025.1_ASM97002v1_genomic.csv /storage/group/izg5139/default/akshatha/gquad/data/g4hunter_bed
/storage/group/izg5139/default/akshatha/gquad/raw_data/g4hunter GCA_905335825.2_AN2340v1_cp_genomic.csv /storage/group/izg5139/default/akshatha/gquad/data/g4hunter_bed
/storage/group/izg5139/default/akshatha/gquad/raw_data/g4hunter GCA_004772755.1_ASM477275v1_genomic.csv /storage/group/izg5139/default/akshatha/gquad/data/g4hunter_bed
/storage/group/izg5139/default/akshatha/gquad/raw_data/g4hunter GCA_024752465.1_ASM2475246v1_genomic.csv /storage/group/izg5139/default/akshatha/gquad/data/g4hunter_bed
/storage/group/izg5139/default/akshatha/gquad/raw_data/g4hunter GCA_946891195.1_Genome_sequence_of_Klebsiella_phage_mtp7_genomic.csv /storage/group/izg5139/default/akshatha/gquad/data/g4hunter_bed
/storage/group/izg5139/default/akshatha/gquad/raw_data/g4hunter GCF_020904955.2_ASM2090495v2_genomic.csv /storage/group/izg5139/default/akshatha/gquad/data/g4hunter_bed
/storage/group/izg5139/default/akshatha/gquad/raw_data/g4hunter GCA_022374915.3_ASM2237491v3_genomic.csv /storage/group/izg5139/default/akshatha/gquad/data/g4hunter_bed
/storage/group/izg5139/default/akshatha/gquad/raw_data/g4hunter GCF_030440315.1_ASM3044031v1_genomic.csv /storage/group/izg5139/default/akshatha/gquad/data/g4hunter_bed
/storage/group/izg5139/default/akshatha/gquad/raw_data/g4hunter GCF_017821355.1_ASM1782135v1_genomic.csv /storage/group/izg5139/default/akshatha/gquad/data/g4hunter_bed
/storage/group/izg5139/default/akshatha/gquad/raw_data/g4hunter GCA_003109065.1_ASM310906v1_genomic.csv /storage/group/izg5139/default/akshatha/gquad/data/g4hunter_bed
/storage/group/izg5139/default/akshatha/gquad/raw_data/g4hunter GCA_027930795.1_Gallid_herpesvirus_2_strain_DH_1504_genomic.csv /storage/group/izg5139/default/akshatha/gquad/data/g4hunter_bed
/storage/group/izg5139/default/akshatha/gquad/raw_data/g4hunter GCA_003105385.1_ASM310538v1_genomic.csv /storage/group/izg5139/default/akshatha/gquad/data/g4hunter_bed
/storage/group/izg5139/default/akshatha/gquad/raw_data/g4hunter GCA_002581875.1_ASM258187v1_genomic.csv /storage/group/izg5139/default/akshatha/gquad/data/g4hunter_bed
/storage/group/izg5139/default/akshatha/gquad/raw_data/g4hunter GCA_003379985.2_ASM337998v2_genomic.csv /storage/group/izg5139/default/akshatha/gquad/data/g4hunter_bed
/storage/group/izg5139/default/akshatha/gquad/raw_data/g4hunter GCF_025161015.1_ASM2516101v1_genomic.csv /storage/group/izg5139/default/akshatha/gquad/data/g4hunter_bed
/storage/group/izg5139/default/akshatha/gquad/raw_data/g4hunter GCF_003288175.1_ASM328817v1_genomic.csv /storage/group/izg5139/default/akshatha/gquad/data/g4hunter_bed
/storage/group/izg5139/default/akshatha/gquad/raw_data/g4hunter GCF_025854195.1_ASM2585419v1_genomic.csv /storage/group/izg5139/default/akshatha/gquad/data/g4hunter_bed
/storage/group/izg5139/default/akshatha/gquad/raw_data/g4hunter GCF_014771055.1_ASM1477105v1_genomic.csv /storage/group/izg5139/default/akshatha/gquad/data/g4hunter_bed
/storage/group/izg5139/default/akshatha/gquad/raw_data/g4hunter GCF_028335525.1_ASM2833552v1_genomic.csv /storage/group/izg5139/default/akshatha/gquad/data/g4hunter_bed
/storage/group/izg5139/default/akshatha/gquad/raw_data/g4hunter GCA_004095895.1_ASM409589v1_genomic.csv /storage/group/izg5139/default/akshatha/gquad/data/g4hunter_bed
/storage/group/izg5139/default/akshatha/gquad/raw_data/g4hunter GCA_014900055.1_ASM1490005v1_genomic.csv /storage/group/izg5139/default/akshatha/gquad/data/g4hunter_bed
/storage/group/izg5139/default/akshatha/gquad/raw_data/g4hunter GCA_013490675.1_ASM1349067v1_genomic.csv /storage/group/izg5139/default/akshatha/gquad/data/g4hunter_bed
/storage/group/izg5139/default/akshatha/gquad/raw_data/g4hunter GCA_900492145.1_FR5810_genomic.csv /storage/group/izg5139/default/akshatha/gquad/data/g4hunter_bed
/storage/group/izg5139/default/akshatha/gquad/raw_data/g4hunter GCA_004030575.1_ASM403057v1_genomic.csv /storage/group/izg5139/default/akshatha/gquad/data/g4hunter_bed
/storage/group/izg5139/default/akshatha/gquad/raw_data/g4hunter GCF_009709055.1_ASM970905v1_genomic.csv /storage/group/izg5139/default/akshatha/gquad/data/g4hunter_bed
/storage/group/izg5139/default/akshatha/gquad/raw_data/g4hunter GCA_012941595.1_ASM1294159v1_genomic.csv /storage/group/izg5139/default/akshatha/gquad/data/g4hunter_bed
/storage/group/izg5139/default/akshatha/gquad/raw_data/g4hunter GCF_000862345.1_ViralProj15350_genomic.csv /storage/group/izg5139/default/akshatha/gquad/data/g4hunter_bed
/storage/group/izg5139/default/akshatha/gquad/raw_data/g4hunter GCA_031167655.1_ASM3116765v1_genomic.csv /storage/group/izg5139/default/akshatha/gquad/data/g4hunter_bed
/storage/group/izg5139/default/akshatha/gquad/raw_data/g4hunter GCF_023573205.1_ASM2357320v1_genomic.csv /storage/group/izg5139/default/akshatha/gquad/data/g4hunter_bed
/storage/group/izg5139/default/akshatha/gquad/raw_data/g4hunter GCF_029714385.1_ASM2971438v1_genomic.csv /storage/group/izg5139/default/akshatha/gquad/data/g4hunter_bed
/storage/group/izg5139/default/akshatha/gquad/raw_data/g4hunter GCA_030166495.1_ASM3016649v1_genomic.csv /storage/group/izg5139/default/akshatha/gquad/data/g4hunter_bed
/storage/group/izg5139/default/akshatha/gquad/raw_data/g4hunter GCF_026016145.1_ASM2601614v1_genomic.csv /storage/group/izg5139/default/akshatha/gquad/data/g4hunter_bed
/storage/group/izg5139/default/akshatha/gquad/raw_data/g4hunter GCA_008796185.1_ASM879618v1_genomic.csv /storage/group/izg5139/default/akshatha/gquad/data/g4hunter_bed
/storage/group/izg5139/default/akshatha/gquad/raw_data/g4hunter GCF_000242595.2_ASM24259v3_genomic.csv /storage/group/izg5139/default/akshatha/gquad/data/g4hunter_bed
/storage/group/izg5139/default/akshatha/gquad/raw_data/g4hunter GCF_000836925.1_ViralProj14039_genomic.csv /storage/group/izg5139/default/akshatha/gquad/data/g4hunter_bed
/storage/group/izg5139/default/akshatha/gquad/raw_data/g4hunter GCF_004800285.1_ASM480028v1_genomic.csv /storage/group/izg5139/default/akshatha/gquad/data/g4hunter_bed
/storage/group/izg5139/default/akshatha/gquad/raw_data/g4hunter GCA_030585865.1_ASM3058586v1_genomic.csv /storage/group/izg5139/default/akshatha/gquad/data/g4hunter_bed
/storage/group/izg5139/default/akshatha/gquad/raw_data/g4hunter GCA_023612115.1_ASM2361211v1_genomic.csv /storage/group/izg5139/default/akshatha/gquad/data/g4hunter_bed
/storage/group/izg5139/default/akshatha/gquad/raw_data/g4hunter GCA_018685215.1_ASM1868521v1_genomic.csv /storage/group/izg5139/default/akshatha/gquad/data/g4hunter_bed
/storage/group/izg5139/default/akshatha/gquad/raw_data/g4hunter GCF_015679905.1_ASM1567990v1_genomic.csv /storage/group/izg5139/default/akshatha/gquad/data/g4hunter_bed
/storage/group/izg5139/default/akshatha/gquad/raw_data/g4hunter GCF_029542045.1_ASM2954204v1_genomic.csv /storage/group/izg5139/default/akshatha/gquad/data/g4hunter_bed
/storage/group/izg5139/default/akshatha/gquad/raw_data/g4hunter GCA_031160775.1_ASM3116077v1_genomic.csv /storage/group/izg5139/default/akshatha/gquad/data/g4hunter_bed
/storage/group/izg5139/default/akshatha/gquad/raw_data/g4hunter GCF_016728005.1_ASM1672800v1_genomic.csv /storage/group/izg5139/default/akshatha/gquad/data/g4hunter_bed
/storage/group/izg5139/default/akshatha/gquad/raw_data/g4hunter GCF_013010255.1_ASM1301025v1_genomic.csv /storage/group/izg5139/default/akshatha/gquad/data/g4hunter_bed
/storage/group/izg5139/default/akshatha/gquad/raw_data/g4hunter GCA_013796805.1_ASM1379680v1_genomic.csv /storage/group/izg5139/default/akshatha/gquad/data/g4hunter_bed
/storage/group/izg5139/default/akshatha/gquad/raw_data/g4hunter GCA_026724245.1_ASM2672424v1_genomic.csv /storage/group/izg5139/default/akshatha/gquad/data/g4hunter_bed
/storage/group/izg5139/default/akshatha/gquad/raw_data/g4hunter GCA_011604335.1_ASM1160433v1_genomic.csv /storage/group/izg5139/default/akshatha/gquad/data/g4hunter_bed
/storage/group/izg5139/default/akshatha/gquad/raw_data/g4hunter GCF_023330765.1_ASM2333076v1_genomic.csv /storage/group/izg5139/default/akshatha/gquad/data/g4hunter_bed
/storage/group/izg5139/default/akshatha/gquad/raw_data/g4hunter GCA_004051655.1_ASM405165v1_genomic.csv /storage/group/izg5139/default/akshatha/gquad/data/g4hunter_bed
/storage/group/izg5139/default/akshatha/gquad/raw_data/g4hunter GCA_027939265.1_ASM2793926v1_genomic.csv /storage/group/izg5139/default/akshatha/gquad/data/g4hunter_bed
/storage/group/izg5139/default/akshatha/gquad/raw_data/g4hunter GCA_029716165.1_ASM2971616v1_genomic.csv /storage/group/izg5139/default/akshatha/gquad/data/g4hunter_bed
/storage/group/izg5139/default/akshatha/gquad/raw_data/g4hunter GCA_030804525.1_ASM3080452v1_genomic.csv /storage/group/izg5139/default/akshatha/gquad/data/g4hunter_bed
/storage/group/izg5139/default/akshatha/gquad/raw_data/g4hunter GCF_000319655.2_ASM31965v2_genomic.csv /storage/group/izg5139/default/akshatha/gquad/data/g4hunter_bed
/storage/group/izg5139/default/akshatha/gquad/raw_data/g4hunter GCF_022869965.1_ASM2286996v1_genomic.csv /storage/group/izg5139/default/akshatha/gquad/data/g4hunter_bed
/storage/group/izg5139/default/akshatha/gquad/raw_data/g4hunter GCF_001689055.2_ASM168905v2_genomic.csv /storage/group/izg5139/default/akshatha/gquad/data/g4hunter_bed
/storage/group/izg5139/default/akshatha/gquad/raw_data/g4hunter GCF_002210065.1_ASM221006v1_genomic.csv /storage/group/izg5139/default/akshatha/gquad/data/g4hunter_bed
/storage/group/izg5139/default/akshatha/gquad/raw_data/g4hunter GCA_003290305.1_ASM329030v1_genomic.csv /storage/group/izg5139/default/akshatha/gquad/data/g4hunter_bed
/storage/group/izg5139/default/akshatha/gquad/raw_data/g4hunter GCA_031311625.1_ASM3131162v1_genomic.csv /storage/group/izg5139/default/akshatha/gquad/data/g4hunter_bed
/storage/group/izg5139/default/akshatha/gquad/raw_data/g4hunter GCA_029154535.2_ASM2915453v1_genomic.csv /storage/group/izg5139/default/akshatha/gquad/data/g4hunter_bed
/storage/group/izg5139/default/akshatha/gquad/raw_data/g4hunter GCF_002220635.1_ASM222063v1_genomic.csv /storage/group/izg5139/default/akshatha/gquad/data/g4hunter_bed
/storage/group/izg5139/default/akshatha/gquad/raw_data/g4hunter GCF_000253395.1_ASM25339v1_genomic.csv /storage/group/izg5139/default/akshatha/gquad/data/g4hunter_bed
/storage/group/izg5139/default/akshatha/gquad/raw_data/g4hunter GCA_029958885.1_ASM2995888v1_genomic.csv /storage/group/izg5139/default/akshatha/gquad/data/g4hunter_bed
/storage/group/izg5139/default/akshatha/gquad/raw_data/g4hunter GCA_024827905.1_ASM2482790v1_genomic.csv /storage/group/izg5139/default/akshatha/gquad/data/g4hunter_bed
/storage/group/izg5139/default/akshatha/gquad/raw_data/g4hunter GCA_004763665.2_ASM476366v2_genomic.csv /storage/group/izg5139/default/akshatha/gquad/data/g4hunter_bed
/storage/group/izg5139/default/akshatha/gquad/raw_data/g4hunter GCA_027570515.1_ASM2757051v1_genomic.csv /storage/group/izg5139/default/akshatha/gquad/data/g4hunter_bed
/storage/group/izg5139/default/akshatha/gquad/raw_data/g4hunter GCA_015245265.1_ASM1524526v1_genomic.csv /storage/group/izg5139/default/akshatha/gquad/data/g4hunter_bed
/storage/group/izg5139/default/akshatha/gquad/raw_data/g4hunter GCA_012640875.1_ASM1264087v1_genomic.csv /storage/group/izg5139/default/akshatha/gquad/data/g4hunter_bed
/storage/group/izg5139/default/akshatha/gquad/raw_data/g4hunter GCA_002803905.1_ASM280390v1_genomic.csv /storage/group/izg5139/default/akshatha/gquad/data/g4hunter_bed
/storage/group/izg5139/default/akshatha/gquad/raw_data/g4hunter GCA_003692115.1_ASM369211v1_genomic.csv /storage/group/izg5139/default/akshatha/gquad/data/g4hunter_bed
/storage/group/izg5139/default/akshatha/gquad/raw_data/g4hunter GCA_029982385.1_ASM2998238v1_genomic.csv /storage/group/izg5139/default/akshatha/gquad/data/g4hunter_bed
/storage/group/izg5139/default/akshatha/gquad/raw_data/g4hunter GCF_002614245.1_ASM261424v1_genomic.csv /storage/group/izg5139/default/akshatha/gquad/data/g4hunter_bed
/storage/group/izg5139/default/akshatha/gquad/raw_data/g4hunter GCA_003266225.1_ASM326622v1_genomic.csv /storage/group/izg5139/default/akshatha/gquad/data/g4hunter_bed
/storage/group/izg5139/default/akshatha/gquad/raw_data/g4hunter GCF_019880305.1_ASM1988030v1_genomic.csv /storage/group/izg5139/default/akshatha/gquad/data/g4hunter_bed
/storage/group/izg5139/default/akshatha/gquad/raw_data/g4hunter GCF_002220485.1_ASM222048v1_genomic.csv /storage/group/izg5139/default/akshatha/gquad/data/g4hunter_bed
/storage/group/izg5139/default/akshatha/gquad/raw_data/g4hunter GCA_022516705.1_ASM2251670v1_genomic.csv /storage/group/izg5139/default/akshatha/gquad/data/g4hunter_bed
/storage/group/izg5139/default/akshatha/gquad/raw_data/g4hunter GCA_027944655.1_ASM2794465v1_genomic.csv /storage/group/izg5139/default/akshatha/gquad/data/g4hunter_bed
/storage/group/izg5139/default/akshatha/gquad/raw_data/g4hunter GCA_025838545.1_ASM2583854v1_genomic.csv /storage/group/izg5139/default/akshatha/gquad/data/g4hunter_bed
/storage/group/izg5139/default/akshatha/gquad/raw_data/g4hunter GCF_016027675.1_ASM1602767v1_genomic.csv /storage/group/izg5139/default/akshatha/gquad/data/g4hunter_bed
/storage/group/izg5139/default/akshatha/gquad/raw_data/g4hunter GCA_902992335.1_UFOv-RH-18aug17-C3455_genomic.csv /storage/group/izg5139/default/akshatha/gquad/data/g4hunter_bed
/storage/group/izg5139/default/akshatha/gquad/raw_data/g4hunter GCF_002853115.2_ASM285311v2_genomic.csv /storage/group/izg5139/default/akshatha/gquad/data/g4hunter_bed
/storage/group/izg5139/default/akshatha/gquad/raw_data/g4hunter GCF_015870765.1_ASM1587076v1_genomic.csv /storage/group/izg5139/default/akshatha/gquad/data/g4hunter_bed
/storage/group/izg5139/default/akshatha/gquad/raw_data/g4hunter GCF_019107685.1_ASM1910768v1_genomic.csv /storage/group/izg5139/default/akshatha/gquad/data/g4hunter_bed
/storage/group/izg5139/default/akshatha/gquad/raw_data/g4hunter GCA_030439445.1_ASM3043944v1_genomic.csv /storage/group/izg5139/default/akshatha/gquad/data/g4hunter_bed
/storage/group/izg5139/default/akshatha/gquad/raw_data/g4hunter GCF_024181005.1_ASM2418100v1_genomic.csv /storage/group/izg5139/default/akshatha/gquad/data/g4hunter_bed
/storage/group/izg5139/default/akshatha/gquad/raw_data/g4hunter GCA_004194845.1_ASM419484v1_genomic.csv /storage/group/izg5139/default/akshatha/gquad/data/g4hunter_bed
/storage/group/izg5139/default/akshatha/gquad/raw_data/g4hunter GCA_008761555.1_ASM876155v1_genomic.csv /storage/group/izg5139/default/akshatha/gquad/data/g4hunter_bed
/storage/group/izg5139/default/akshatha/gquad/raw_data/g4hunter GCA_027184065.1_ASM2718406v1_genomic.csv /storage/group/izg5139/default/akshatha/gquad/data/g4hunter_bed
/storage/group/izg5139/default/akshatha/gquad/raw_data/g4hunter GCA_000849005.1_ViralProj14632_genomic.csv /storage/group/izg5139/default/akshatha/gquad/data/g4hunter_bed
/storage/group/izg5139/default/akshatha/gquad/raw_data/g4hunter GCA_004148665.1_ASM414866v1_genomic.csv /storage/group/izg5139/default/akshatha/gquad/data/g4hunter_bed
/storage/group/izg5139/default/akshatha/gquad/raw_data/g4hunter GCA_031084375.1_ASM3108437v1_genomic.csv /storage/group/izg5139/default/akshatha/gquad/data/g4hunter_bed
/storage/group/izg5139/default/akshatha/gquad/raw_data/g4hunter GCA_905330635.2_AI2896v1_cpp_genomic.csv /storage/group/izg5139/default/akshatha/gquad/data/g4hunter_bed
/storage/group/izg5139/default/akshatha/gquad/raw_data/g4hunter GCF_001989495.1_ASM198949v1_genomic.csv /storage/group/izg5139/default/akshatha/gquad/data/g4hunter_bed
/storage/group/izg5139/default/akshatha/gquad/raw_data/g4hunter GCA_003177615.1_ASM317761v1_genomic.csv /storage/group/izg5139/default/akshatha/gquad/data/g4hunter_bed
/storage/group/izg5139/default/akshatha/gquad/raw_data/g4hunter GCA_003675345.1_ASM367534v1_genomic.csv /storage/group/izg5139/default/akshatha/gquad/data/g4hunter_bed
/storage/group/izg5139/default/akshatha/gquad/raw_data/g4hunter GCF_902386745.1_UHGG_MGYG-HGUT-02398_genomic.csv /storage/group/izg5139/default/akshatha/gquad/data/g4hunter_bed
/storage/group/izg5139/default/akshatha/gquad/raw_data/g4hunter GCF_003330865.1_ASM333086v1_genomic.csv /storage/group/izg5139/default/akshatha/gquad/data/g4hunter_bed
/storage/group/izg5139/default/akshatha/gquad/raw_data/g4hunter GCA_006437815.1_ASM643781v1_genomic.csv /storage/group/izg5139/default/akshatha/gquad/data/g4hunter_bed
/storage/group/izg5139/default/akshatha/gquad/raw_data/g4hunter GCF_000906675.1_ViralProj191123_genomic.csv /storage/group/izg5139/default/akshatha/gquad/data/g4hunter_bed
/storage/group/izg5139/default/akshatha/gquad/raw_data/g4hunter GCF_028472785.1_ASM2847278v1_genomic.csv /storage/group/izg5139/default/akshatha/gquad/data/g4hunter_bed
/storage/group/izg5139/default/akshatha/gquad/raw_data/g4hunter GCA_004015925.1_ASM401592v1_genomic.csv /storage/group/izg5139/default/akshatha/gquad/data/g4hunter_bed
/storage/group/izg5139/default/akshatha/gquad/raw_data/g4hunter GCF_002009255.1_ASM200925v1_genomic.csv /storage/group/izg5139/default/akshatha/gquad/data/g4hunter_bed
/storage/group/izg5139/default/akshatha/gquad/raw_data/g4hunter GCF_002025685.1_ASM202568v1_genomic.csv /storage/group/izg5139/default/akshatha/gquad/data/g4hunter_bed
/storage/group/izg5139/default/akshatha/gquad/raw_data/g4hunter GCA_030296335.1_ASM3029633v1_genomic.csv /storage/group/izg5139/default/akshatha/gquad/data/g4hunter_bed
/storage/group/izg5139/default/akshatha/gquad/raw_data/g4hunter GCA_030438865.1_ASM3043886v1_genomic.csv /storage/group/izg5139/default/akshatha/gquad/data/g4hunter_bed
/storage/group/izg5139/default/akshatha/gquad/raw_data/g4hunter GCF_014133895.1_ASM1413389v1_genomic.csv /storage/group/izg5139/default/akshatha/gquad/data/g4hunter_bed
/storage/group/izg5139/default/akshatha/gquad/raw_data/g4hunter GCF_031583165.1_ASM3158316v1_genomic.csv /storage/group/izg5139/default/akshatha/gquad/data/g4hunter_bed
/storage/group/izg5139/default/akshatha/gquad/raw_data/g4hunter GCA_030388325.1_ASM3038832v1_genomic.csv /storage/group/izg5139/default/akshatha/gquad/data/g4hunter_bed
/storage/group/izg5139/default/akshatha/gquad/raw_data/g4hunter GCA_028596185.1_ASM2859618v1_genomic.csv /storage/group/izg5139/default/akshatha/gquad/data/g4hunter_bed
/storage/group/izg5139/default/akshatha/gquad/raw_data/g4hunter GCF_014607535.1_ASM1460753v1_genomic.csv /storage/group/izg5139/default/akshatha/gquad/data/g4hunter_bed
/storage/group/izg5139/default/akshatha/gquad/raw_data/g4hunter GCA_003540515.1_ASM354051v1_genomic.csv /storage/group/izg5139/default/akshatha/gquad/data/g4hunter_bed
/storage/group/izg5139/default/akshatha/gquad/raw_data/g4hunter GCF_027943625.1_ASM2794362v1_genomic.csv /storage/group/izg5139/default/akshatha/gquad/data/g4hunter_bed
/storage/group/izg5139/default/akshatha/gquad/raw_data/g4hunter GCF_000487935.2_ASM48793v2_genomic.csv /storage/group/izg5139/default/akshatha/gquad/data/g4hunter_bed
/storage/group/izg5139/default/akshatha/gquad/raw_data/g4hunter GCF_900232105.1_Kuenenia_stuttgartiensis_MBR1_genomic.csv /storage/group/izg5139/default/akshatha/gquad/data/g4hunter_bed
/storage/group/izg5139/default/akshatha/gquad/raw_data/g4hunter GCA_024749485.1_ASM2474948v1_genomic.csv /storage/group/izg5139/default/akshatha/gquad/data/g4hunter_bed
/storage/group/izg5139/default/akshatha/gquad/raw_data/g4hunter GCA_030121875.1_ASM3012187v1_genomic.csv /storage/group/izg5139/default/akshatha/gquad/data/g4hunter_bed
/storage/group/izg5139/default/akshatha/gquad/raw_data/g4hunter GCA_004207315.1_ASM420731v1_genomic.csv /storage/group/izg5139/default/akshatha/gquad/data/g4hunter_bed
/storage/group/izg5139/default/akshatha/gquad/raw_data/g4hunter GCA_018127845.1_ASM1812784v1_genomic.csv /storage/group/izg5139/default/akshatha/gquad/data/g4hunter_bed
/storage/group/izg5139/default/akshatha/gquad/raw_data/g4hunter GCA_027926925.1_ASM2792692v1_genomic.csv /storage/group/izg5139/default/akshatha/gquad/data/g4hunter_bed
/storage/group/izg5139/default/akshatha/gquad/raw_data/g4hunter GCF_016864135.1_ASM1686413v1_genomic.csv /storage/group/izg5139/default/akshatha/gquad/data/g4hunter_bed
/storage/group/izg5139/default/akshatha/gquad/raw_data/g4hunter GCA_021353585.1_ASM2135358v1_genomic.csv /storage/group/izg5139/default/akshatha/gquad/data/g4hunter_bed
/storage/group/izg5139/default/akshatha/gquad/raw_data/g4hunter GCA_029166965.1_ASM2916696v1_genomic.csv /storage/group/izg5139/default/akshatha/gquad/data/g4hunter_bed
/storage/group/izg5139/default/akshatha/gquad/raw_data/g4hunter GCA_014131675.1_ASM1413167v1_genomic.csv /storage/group/izg5139/default/akshatha/gquad/data/g4hunter_bed
/storage/group/izg5139/default/akshatha/gquad/raw_data/g4hunter GCF_030866805.1_ASM3086680v1_genomic.csv /storage/group/izg5139/default/akshatha/gquad/data/g4hunter_bed
/storage/group/izg5139/default/akshatha/gquad/raw_data/g4hunter GCF_029886815.1_ASM2988681v1_genomic.csv /storage/group/izg5139/default/akshatha/gquad/data/g4hunter_bed
/storage/group/izg5139/default/akshatha/gquad/raw_data/g4hunter GCF_028751975.1_ASM2875197v1_genomic.csv /storage/group/izg5139/default/akshatha/gquad/data/g4hunter_bed
/storage/group/izg5139/default/akshatha/gquad/raw_data/g4hunter GCA_025133545.1_ASM2513354v1_genomic.csv /storage/group/izg5139/default/akshatha/gquad/data/g4hunter_bed
/storage/group/izg5139/default/akshatha/gquad/raw_data/g4hunter GCA_002224505.1_ASM222450v1_genomic.csv /storage/group/izg5139/default/akshatha/gquad/data/g4hunter_bed
/storage/group/izg5139/default/akshatha/gquad/raw_data/g4hunter GCA_002609065.1_ASM260906v1_genomic.csv /storage/group/izg5139/default/akshatha/gquad/data/g4hunter_bed
/storage/group/izg5139/default/akshatha/gquad/raw_data/g4hunter GCA_002922045.1_ASM292204v1_genomic.csv /storage/group/izg5139/default/akshatha/gquad/data/g4hunter_bed
/storage/group/izg5139/default/akshatha/gquad/raw_data/g4hunter GCF_001735765.2_ASM173576v2_genomic.csv /storage/group/izg5139/default/akshatha/gquad/data/g4hunter_bed
/storage/group/izg5139/default/akshatha/gquad/raw_data/g4hunter GCA_011082485.1_ASM1108248v1_genomic.csv /storage/group/izg5139/default/akshatha/gquad/data/g4hunter_bed
/storage/group/izg5139/default/akshatha/gquad/raw_data/g4hunter GCA_004095495.1_ASM409549v1_genomic.csv /storage/group/izg5139/default/akshatha/gquad/data/g4hunter_bed
/storage/group/izg5139/default/akshatha/gquad/raw_data/g4hunter GCA_021089935.1_ASM2108993v1_genomic.csv /storage/group/izg5139/default/akshatha/gquad/data/g4hunter_bed
/storage/group/izg5139/default/akshatha/gquad/raw_data/g4hunter GCA_008386395.1_ASM838639v1_genomic.csv /storage/group/izg5139/default/akshatha/gquad/data/g4hunter_bed
/storage/group/izg5139/default/akshatha/gquad/raw_data/g4hunter GCA_028622455.1_ASM2862245v1_genomic.csv /storage/group/izg5139/default/akshatha/gquad/data/g4hunter_bed
/storage/group/izg5139/default/akshatha/gquad/raw_data/g4hunter GCA_009909585.1_ASM990958v1_genomic.csv /storage/group/izg5139/default/akshatha/gquad/data/g4hunter_bed
/storage/group/izg5139/default/akshatha/gquad/raw_data/g4hunter GCA_008946625.1_ASM894662v1_genomic.csv /storage/group/izg5139/default/akshatha/gquad/data/g4hunter_bed
/storage/group/izg5139/default/akshatha/gquad/raw_data/g4hunter GCA_012962205.1_ASM1296220v1_genomic.csv /storage/group/izg5139/default/akshatha/gquad/data/g4hunter_bed
/storage/group/izg5139/default/akshatha/gquad/raw_data/g4hunter GCF_900637245.1_50305_B01_genomic.csv /storage/group/izg5139/default/akshatha/gquad/data/g4hunter_bed
/storage/group/izg5139/default/akshatha/gquad/raw_data/g4hunter GCF_000154605.2_ASM15460v2_genomic.csv /storage/group/izg5139/default/akshatha/gquad/data/g4hunter_bed
/storage/group/izg5139/default/akshatha/gquad/raw_data/g4hunter GCF_001933825.1_ViralProj359815_genomic.csv /storage/group/izg5139/default/akshatha/gquad/data/g4hunter_bed
/storage/group/izg5139/default/akshatha/gquad/raw_data/g4hunter GCA_003234705.2_ASM323470v2_genomic.csv /storage/group/izg5139/default/akshatha/gquad/data/g4hunter_bed
/storage/group/izg5139/default/akshatha/gquad/raw_data/g4hunter GCA_004203275.1_ASM420327v1_genomic.csv /storage/group/izg5139/default/akshatha/gquad/data/g4hunter_bed
/storage/group/izg5139/default/akshatha/gquad/raw_data/g4hunter GCA_004044495.1_ASM404449v1_genomic.csv /storage/group/izg5139/default/akshatha/gquad/data/g4hunter_bed
/storage/group/izg5139/default/akshatha/gquad/raw_data/g4hunter GCA_028674765.1_ASM2867476v1_genomic.csv /storage/group/izg5139/default/akshatha/gquad/data/g4hunter_bed
/storage/group/izg5139/default/akshatha/gquad/raw_data/g4hunter GCF_024181585.1_ASM2418158v1_genomic.csv /storage/group/izg5139/default/akshatha/gquad/data/g4hunter_bed
/storage/group/izg5139/default/akshatha/gquad/raw_data/g4hunter GCA_023523745.1_ASM2352374v1_genomic.csv /storage/group/izg5139/default/akshatha/gquad/data/g4hunter_bed
/storage/group/izg5139/default/akshatha/gquad/raw_data/g4hunter GCF_006711645.1_ASM671164v1_genomic.csv /storage/group/izg5139/default/akshatha/gquad/data/g4hunter_bed
/storage/group/izg5139/default/akshatha/gquad/raw_data/g4hunter GCA_004783505.1_ASM478350v1_genomic.csv /storage/group/izg5139/default/akshatha/gquad/data/g4hunter_bed
/storage/group/izg5139/default/akshatha/gquad/raw_data/g4hunter GCA_003073955.1_ASM307395v1_genomic.csv /storage/group/izg5139/default/akshatha/gquad/data/g4hunter_bed
/storage/group/izg5139/default/akshatha/gquad/raw_data/g4hunter GCA_004130755.1_ASM413075v1_genomic.csv /storage/group/izg5139/default/akshatha/gquad/data/g4hunter_bed
/storage/group/izg5139/default/akshatha/gquad/raw_data/g4hunter GCA_002744015.1_ASM274401v1_genomic.csv /storage/group/izg5139/default/akshatha/gquad/data/g4hunter_bed
/storage/group/izg5139/default/akshatha/gquad/raw_data/g4hunter GCA_008823085.1_ASM882308v1_genomic.csv /storage/group/izg5139/default/akshatha/gquad/data/g4hunter_bed
/storage/group/izg5139/default/akshatha/gquad/raw_data/g4hunter GCF_002818745.1_ASM281874v1_genomic.csv /storage/group/izg5139/default/akshatha/gquad/data/g4hunter_bed
/storage/group/izg5139/default/akshatha/gquad/raw_data/g4hunter GCF_012220585.1_ASM1222058v1_genomic.csv /storage/group/izg5139/default/akshatha/gquad/data/g4hunter_bed
/storage/group/izg5139/default/akshatha/gquad/raw_data/g4hunter GCF_030408695.1_ASM3040869v1_genomic.csv /storage/group/izg5139/default/akshatha/gquad/data/g4hunter_bed
/storage/group/izg5139/default/akshatha/gquad/raw_data/g4hunter GCF_003308555.1_ASM330855v1_genomic.csv /storage/group/izg5139/default/akshatha/gquad/data/g4hunter_bed
/storage/group/izg5139/default/akshatha/gquad/raw_data/g4hunter GCA_006436535.1_ASM643653v1_genomic.csv /storage/group/izg5139/default/akshatha/gquad/data/g4hunter_bed
/storage/group/izg5139/default/akshatha/gquad/raw_data/g4hunter GCA_010223135.1_ASM1022313v1_genomic.csv /storage/group/izg5139/default/akshatha/gquad/data/g4hunter_bed
/storage/group/izg5139/default/akshatha/gquad/raw_data/g4hunter GCA_003718415.1_ASM371841v1_genomic.csv /storage/group/izg5139/default/akshatha/gquad/data/g4hunter_bed
/storage/group/izg5139/default/akshatha/gquad/raw_data/g4hunter GCA_013372025.1_ASM1337202v1_genomic.csv /storage/group/izg5139/default/akshatha/gquad/data/g4hunter_bed
/storage/group/izg5139/default/akshatha/gquad/raw_data/g4hunter GCF_008824205.1_ASM882420v1_genomic.csv /storage/group/izg5139/default/akshatha/gquad/data/g4hunter_bed
[truncated: 24,988,659 more chars]
