# Supplementary material for: Quadrupia provides a comprehensive catalog of G-quadruplexes across genomes from the tree of life
Source: Genome Res. 2025 Nov;35(11):2578–600. doi: 10.1101/gr.279790.124 (PMC12581993; doi:10.1101/gr.279790.124)
Supplement: Supplement 2 [file Supplemental_code.zip › Quadrupia/slurm/files/g4_list.txt]

GCA_000002515.1_ASM251v1_genomic.csv
GCA_000002765.3_GCA_000002765_genomic.csv
GCA_000002985.3_WBcel235_genomic.csv
GCA_000006605.1_ASM660v1_genomic.csv
GCA_000006645.1_ASM664v1_genomic.csv
GCA_000006685.1_ASM668v1_genomic.csv
GCA_000006905.1_ASM690v1_genomic.csv
GCA_000006945.2_ASM694v2_genomic.csv
GCA_000007005.1_ASM700v1_genomic.csv
GCA_000007045.1_ASM704v1_genomic.csv
GCA_000007105.1_ASM710v1_genomic.csv
GCA_000007125.1_ASM712v1_genomic.csv
GCA_000007145.1_ASM714v1_genomic.csv
GCA_000007205.1_ASM720v1_genomic.csv
GCA_000007305.1_ASM730v1_genomic.csv
GCA_000007325.1_ASM732v1_genomic.csv
GCA_000007365.1_ASM736v1_genomic.csv
GCA_000007385.1_ASM738v1_genomic.csv
GCA_000007425.1_ASM742v1_genomic.csv
GCA_000007485.1_ASM748v1_genomic.csv
GCA_000007505.1_ASM750v1_genomic.csv
GCA_000007525.1_ASM752v1_genomic.csv
GCA_000007545.1_ASM754v1_genomic.csv
GCA_000007565.2_ASM756v2_genomic.csv
GCA_000007585.1_ASM758v1_genomic.csv
GCA_000007605.1_ASM760v1_genomic.csv
GCA_000007705.1_ASM770v1_genomic.csv
GCA_000007725.1_ASM772v1_genomic.csv
GCA_000007765.2_ASM776v2_genomic.csv
GCA_000007805.1_ASM780v1_genomic.csv
GCA_000007825.1_ASM782v1_genomic.csv
GCA_000007885.1_ASM788v1_genomic.csv
GCA_000007905.1_ASM790v1_genomic.csv
GCA_000007925.1_ASM792v1_genomic.csv
GCA_000007945.1_ASM794v1_genomic.csv
GCA_000008005.1_ASM800v1_genomic.csv
GCA_000008025.1_ASM802v1_genomic.csv
GCA_000008085.1_ASM808v1_genomic.csv
GCA_000008105.1_ASM810v1_genomic.csv
GCA_000008145.1_ASM814v1_genomic.csv
GCA_000008205.1_ASM820v1_genomic.csv
GCA_000008305.1_ASM830v1_genomic.csv
GCA_000008345.1_ASM834v1_genomic.csv
GCA_000008365.1_ASM836v1_genomic.csv
GCA_000008405.1_ASM840v1_genomic.csv
GCA_000008505.1_ASM850v1_genomic.csv
GCA_000008525.1_ASM852v1_genomic.csv
GCA_000008565.1_ASM856v1_genomic.csv
GCA_000008605.1_ASM860v1_genomic.csv
GCA_000008665.1_ASM866v1_genomic.csv
GCA_000008725.1_ASM872v1_genomic.csv
GCA_000008765.1_ASM876v1_genomic.csv
GCA_000008805.1_ASM880v1_genomic.csv
GCA_000008885.1_ASM888v1_genomic.csv
GCA_000008925.1_ASM892v1_genomic.csv
GCA_000008945.1_ASM894v1_genomic.csv
GCA_000009005.1_ASM900v1_genomic.csv
GCA_000009045.1_ASM904v1_genomic.csv
GCA_000009065.1_ASM906v1_genomic.csv
GCA_000009105.1_ASM910v1_genomic.csv
GCA_000009285.2_ASM928v2_genomic.csv
GCA_000009305.1_ASM930v1_genomic.csv
GCA_000009405.1_ASM940v1_genomic.csv
GCA_000009425.1_ASM942v1_genomic.csv
GCA_000009505.1_ASM950v1_genomic.csv
GCA_000009525.1_ASM952v1_genomic.csv
GCA_000009565.2_ASM956v1_genomic.csv
GCA_000009685.1_ASM968v1_genomic.csv
GCA_000009705.1_ASM970v1_genomic.csv
GCA_000009765.2_ASM976v2_genomic.csv
GCA_000009785.1_ASM978v1_genomic.csv
GCA_000009805.1_ASM980v1_genomic.csv
GCA_000009845.1_ASM984v1_genomic.csv
GCA_000009865.1_ASM986v1_genomic.csv
GCA_000009925.1_ASM992v1_genomic.csv
GCA_000009945.1_ASM994v1_genomic.csv
GCA_000009965.1_ASM996v1_genomic.csv
GCA_000010045.1_ASM1004v1_genomic.csv
GCA_000010145.1_ASM1014v1_genomic.csv
GCA_000010245.1_ASM1024v1_genomic.csv
GCA_000010345.1_ASM1034v1_genomic.csv
GCA_000010365.1_ASM1036v1_genomic.csv
GCA_000010385.1_ASM1038v1_genomic.csv
GCA_000010405.1_ASM1040v1_genomic.csv
GCA_000010445.1_ASM1044v1_genomic.csv
GCA_000010505.1_ASM1050v1_genomic.csv
GCA_000010525.1_ASM1052v1_genomic.csv
GCA_000010545.1_ASM1054v1_genomic.csv
GCA_000010565.1_ASM1056v1_genomic.csv
GCA_000010585.1_ASM1058v1_genomic.csv
GCA_000010605.1_ASM1060v1_genomic.csv
GCA_000010645.1_ASM1064v1_genomic.csv
GCA_000010685.1_ASM1068v1_genomic.csv
GCA_000010705.1_ASM1070v1_genomic.csv
GCA_000010825.1_ASM1082v1_genomic.csv
GCA_000010845.1_ASM1084v1_genomic.csv
GCA_000010865.1_ASM1086v1_genomic.csv
GCA_000010885.1_ASM1088v1_genomic.csv
GCA_000010905.1_ASM1090v1_genomic.csv
GCA_000010945.1_ASM1094v1_genomic.csv
GCA_000010965.1_ASM1096v1_genomic.csv
GCA_000011025.1_ASM1102v1_genomic.csv
GCA_000011105.1_ASM1110v1_genomic.csv
GCA_000011185.1_ASM1118v1_genomic.csv
GCA_000011225.1_ASM1122v1_genomic.csv
GCA_000011245.1_ASM1124v1_genomic.csv
GCA_000011265.1_ASM1126v1_genomic.csv
GCA_000011445.1_ASM1144v1_genomic.csv
GCA_000011645.1_ASM1164v1_genomic.csv
GCA_000011765.2_ASM1176v2_genomic.csv
GCA_000011865.1_ASM1186v1_genomic.csv
GCA_000011945.1_ASM1194v1_genomic.csv
GCA_000011985.1_ASM1198v1_genomic.csv
GCA_000012145.1_ASM1214v1_genomic.csv
GCA_000012165.2_ASM1216v2_genomic.csv
GCA_000012245.1_ASM1224v1_genomic.csv
GCA_000012265.1_ASM1226v1_genomic.csv
GCA_000012365.1_ASM1236v1_genomic.csv
GCA_000012465.1_ASM1246v1_genomic.csv
GCA_000012525.1_ASM1252v1_genomic.csv
GCA_000012545.1_ASM1254v1_genomic.csv
GCA_000012625.1_ASM1262v1_genomic.csv
GCA_000012645.1_ASM1264v1_genomic.csv
GCA_000012665.1_ASM1266v1_genomic.csv
GCA_000012725.1_ASM1272v1_genomic.csv
GCA_000012925.1_ASM1292v1_genomic.csv
GCA_000013065.1_ASM1306v1_genomic.csv
GCA_000013265.1_ASM1326v1_genomic.csv
GCA_000013405.1_ASM1340v1_genomic.csv
GCA_000013445.1_ASM1344v1_genomic.csv
GCA_000013485.1_ASM1348v1_genomic.csv
GCA_000013505.1_ASM1350v1_genomic.csv
GCA_000013525.1_ASM1352v1_genomic.csv
GCA_000013545.1_ASM1354v1_genomic.csv
GCA_000013645.1_ASM1364v1_genomic.csv
GCA_000013685.1_ASM1368v1_genomic.csv
GCA_000013725.1_ASM1372v1_genomic.csv
GCA_000013825.1_ASM1382v1_genomic.csv
GCA_000013845.2_ASM1384v2_genomic.csv
GCA_000013925.2_ASM1392v2_genomic.csv
GCA_000014025.1_ASM1402v1_genomic.csv
GCA_000014305.1_ASM1430v1_genomic.csv
GCA_000014325.1_ASM1432v1_genomic.csv
GCA_000014445.1_ASM1444v1_genomic.csv
GCA_000014465.1_ASM1446v1_genomic.csv
GCA_000014505.1_ASM1450v1_genomic.csv
GCA_000014545.1_ASM1454v1_genomic.csv
GCA_000014605.1_ASM1460v1_genomic.csv
GCA_000014645.1_ASM1464v1_genomic.csv
GCA_000014705.1_ASM1470v1_genomic.csv
GCA_000014725.1_ASM1472v1_genomic.csv
GCA_000014805.1_ASM1480v1_genomic.csv
GCA_000014845.1_ASM1484v1_genomic.csv
GCA_000014865.1_ASM1486v1_genomic.csv
GCA_000014945.1_ASM1494v1_genomic.csv
GCA_000015105.1_ASM1510v1_genomic.csv
GCA_000015145.1_ASM1514v1_genomic.csv
GCA_000015245.1_ASM1524v1_genomic.csv
GCA_000015265.1_ASM1526v1_genomic.csv
GCA_000015345.1_ASM1534v1_genomic.csv
GCA_000015365.1_ASM1536v1_genomic.csv
GCA_000015425.1_ASM1542v1_genomic.csv
GCA_000015545.1_ASM1554v1_genomic.csv
GCA_000015565.1_ASM1556v1_genomic.csv
GCA_000015585.1_ASM1558v1_genomic.csv
GCA_000015745.1_ASM1574v1_genomic.csv
GCA_000015965.1_ASM1596v1_genomic.csv
GCA_000016045.1_ASM1604v1_genomic.csv
GCA_000016205.1_ASM1620v1_genomic.csv
GCA_000016245.1_ASM1624v1_genomic.csv
GCA_000016265.1_ASM1626v1_genomic.csv
GCA_000016285.1_ASM1628v1_genomic.csv
GCA_000016445.1_ASM1644v1_genomic.csv
GCA_000016465.1_ASM1646v1_genomic.csv
GCA_000016485.1_ASM1648v1_genomic.csv
GCA_000016505.1_ASM1650v1_genomic.csv
GCA_000016605.1_ASM1660v1_genomic.csv
GCA_000016625.1_ASM1662v1_genomic.csv
GCA_000016725.1_ASM1672v1_genomic.csv
GCA_000016745.1_ASM1674v1_genomic.csv
GCA_000016765.1_ASM1676v1_genomic.csv
GCA_000016945.1_ASM1694v1_genomic.csv
GCA_000016965.1_ASM1696v1_genomic.csv
GCA_000016985.1_ASM1698v1_genomic.csv
GCA_000017005.1_ASM1700v1_genomic.csv
GCA_000017065.1_ASM1706v1_genomic.csv
GCA_000017165.1_ASM1716v1_genomic.csv
GCA_000017185.1_ASM1718v1_genomic.csv
GCA_000017205.1_ASM1720v1_genomic.csv
GCA_000017245.1_ASM1724v1_genomic.csv
GCA_000017325.1_ASM1732v1_genomic.csv
GCA_000017445.3_ASM1744v3_genomic.csv
GCA_000017465.2_ASM1746v2_genomic.csv
GCA_000017485.1_ASM1748v1_genomic.csv
GCA_000017505.1_ASM1750v1_genomic.csv
GCA_000017525.1_ASM1752v1_genomic.csv
GCA_000017545.1_ASM1754v1_genomic.csv
GCA_000017625.1_ASM1762v1_genomic.csv
GCA_000017645.1_ASM1764v1_genomic.csv
GCA_000017665.1_ASM1766v1_genomic.csv
GCA_000017685.1_ASM1768v1_genomic.csv
GCA_000017725.2_ASM1772v2_genomic.csv
GCA_000017745.1_ASM1774v1_genomic.csv
GCA_000017765.1_ASM1776v1_genomic.csv
GCA_000017845.1_ASM1784v1_genomic.csv
GCA_000018205.1_ASM1820v1_genomic.csv
GCA_000018365.1_ASM1836v1_genomic.csv
GCA_000018405.1_ASM1840v1_genomic.csv
GCA_000018505.1_ASM1850v1_genomic.csv
GCA_000018565.1_ASM1856v1_genomic.csv
GCA_000018605.1_ASM1860v1_genomic.csv
GCA_000018625.1_ASM1862v1_genomic.csv
GCA_000018845.1_ASM1884v1_genomic.csv
GCA_000018865.1_ASM1886v1_genomic.csv
GCA_000018905.1_ASM1890v1_genomic.csv
GCA_000018925.1_ASM1892v1_genomic.csv
GCA_000018965.1_ASM1896v1_genomic.csv
GCA_000019025.1_ASM1902v1_genomic.csv
GCA_000019045.1_ASM1904v1_genomic.csv
GCA_000019105.1_ASM1910v1_genomic.csv
GCA_000019185.1_ASM1918v1_genomic.csv
GCA_000019205.1_ASM1920v1_genomic.csv
GCA_000019225.1_ASM1922v1_genomic.csv
GCA_000019245.3_ASM1924v3_genomic.csv
GCA_000019305.1_ASM1930v1_genomic.csv
GCA_000019325.1_ASM1932v1_genomic.csv
GCA_000019385.1_ASM1938v1_genomic.csv
GCA_000019425.1_ASM1942v1_genomic.csv
GCA_000019585.2_ASM1958v2_genomic.csv
GCA_000019605.1_ASM1960v1_genomic.csv
GCA_000019685.1_ASM1968v1_genomic.csv
GCA_000019825.1_ASM1982v1_genomic.csv
GCA_000019925.1_ASM1992v1_genomic.csv
GCA_000020005.1_ASM2000v1_genomic.csv
GCA_000020025.1_ASM2002v1_genomic.csv
GCA_000020145.1_ASM2014v1_genomic.csv
GCA_000020165.1_ASM2016v1_genomic.csv
GCA_000020225.1_ASM2022v1_genomic.csv
GCA_000020265.1_ASM2026v1_genomic.csv
GCA_000020305.1_ASM2030v1_genomic.csv
GCA_000020325.1_ASM2032v1_genomic.csv
GCA_000020725.1_ASM2072v1_genomic.csv
GCA_000020765.1_ASM2076v1_genomic.csv
GCA_000020865.1_ASM2086v1_genomic.csv
GCA_000020885.1_ASM2088v1_genomic.csv
GCA_000020945.1_ASM2094v1_genomic.csv
GCA_000021045.1_ASM2104v1_genomic.csv
GCA_000021085.1_ASM2108v1_genomic.csv
GCA_000021125.1_ASM2112v1_genomic.csv
GCA_000021185.1_ASM2118v1_genomic.csv
GCA_000021225.1_ASM2122v1_genomic.csv
GCA_000021285.1_ASM2128v1_genomic.csv
GCA_000021325.1_ASM2132v1_genomic.csv
GCA_000021345.1_ASM2134v1_genomic.csv
GCA_000021405.1_ASM2140v1_genomic.csv
GCA_000021445.1_ASM2144v1_genomic.csv
GCA_000021485.1_ASM2148v1_genomic.csv
GCA_000021505.1_ASM2150v1_genomic.csv
GCA_000021565.1_ASM2156v1_genomic.csv
GCA_000021685.1_ASM2168v1_genomic.csv
GCA_000021805.1_ASM2180v1_genomic.csv
GCA_000021825.1_ASM2182v1_genomic.csv
GCA_000022025.1_ASM2202v1_genomic.csv
GCA_000022145.1_ASM2214v1_genomic.csv
GCA_000022165.1_ASM2216v1_genomic.csv
GCA_000022205.1_ASM2220v1_genomic.csv
GCA_000022265.1_ASM2226v1_genomic.csv
GCA_000022305.1_ASM2230v1_genomic.csv
GCA_000022605.2_ASM2260v1_genomic.csv
GCA_000022665.2_ASM2266v1_genomic.csv
GCA_000022785.1_ASM2278v1_genomic.csv
GCA_000022805.1_ASM2280v1_genomic.csv
GCA_000022825.1_ASM2282v1_genomic.csv
GCA_000022845.1_ASM2284v1_genomic.csv
GCA_000022945.1_ASM2294v1_genomic.csv
GCA_000023065.1_ASM2306v1_genomic.csv
GCA_000023085.1_ASM2308v1_genomic.csv
GCA_000023185.1_ASM2318v1_genomic.csv
GCA_000023225.1_ASM2322v1_genomic.csv
GCA_000023265.1_ASM2326v1_genomic.csv
GCA_000023325.1_ASM2332v1_genomic.csv
GCA_000023445.1_ASM2344v1_genomic.csv
GCA_000023545.1_ASM2354v1_genomic.csv
GCA_000023585.1_ASM2358v1_genomic.csv
GCA_000023625.1_ASM2362v1_genomic.csv
GCA_000023665.1_ASM2366v1_genomic.csv
GCA_000023705.1_ASM2370v1_genomic.csv
GCA_000023725.1_ASM2372v1_genomic.csv
GCA_000023785.1_ASM2378v1_genomic.csv
GCA_000023825.1_ASM2382v1_genomic.csv
GCA_000023905.1_ASM2390v1_genomic.csv
GCA_000023945.1_ASM2394v1_genomic.csv
GCA_000023985.1_ASM2398v1_genomic.csv
GCA_000024245.1_ASM2424v1_genomic.csv
GCA_000024285.1_ASM2428v1_genomic.csv
GCA_000024525.1_ASM2452v1_genomic.csv
GCA_000024565.1_ASM2456v1_genomic.csv
GCA_000024625.1_ASM2462v1_genomic.csv
GCA_000024665.1_ASM2466v1_genomic.csv
GCA_000024845.1_ASM2484v1_genomic.csv
GCA_000024885.1_ASM2488v1_genomic.csv
GCA_000025005.1_ASM2500v1_genomic.csv
GCA_000025065.1_ASM2506v1_genomic.csv
GCA_000025145.2_ASM2514v1_genomic.csv
GCA_000025205.1_ASM2520v1_genomic.csv
GCA_000025265.1_ASM2526v1_genomic.csv
GCA_000025365.1_ASM2536v1_genomic.csv
GCA_000025385.1_ASM2538v1_genomic.csv
GCA_000025625.1_ASM2562v1_genomic.csv
GCA_000025785.1_ASM2578v1_genomic.csv
GCA_000025965.1_ASM2596v1_genomic.csv
GCA_000026005.1_ASM2600v1_genomic.csv
GCA_000026025.1_ASM2602v1_genomic.csv
GCA_000026065.1_ASM2606v1_genomic.csv
GCA_000026105.1_ASM2610v1_genomic.csv
GCA_000026125.1_ASM2612v1_genomic.csv
GCA_000026145.1_ASM2614v1_genomic.csv
GCA_000026205.1_ASM2620v1_genomic.csv
GCA_000026245.1_ASM2624v1_genomic.csv
GCA_000026265.1_ASM2626v1_genomic.csv
GCA_000026285.2_ASM2628v2_genomic.csv
GCA_000026505.1_ASM2650v1_genomic.csv
GCA_000026645.1_ASM2664v1_genomic.csv
GCA_000026685.1_ASM2668v1_genomic.csv
GCA_000026705.1_ASM2670v1_genomic.csv
GCA_000026725.1_ASM2672v1_genomic.csv
GCA_000026745.1_ASM2674v1_genomic.csv
GCA_000026965.1_ASM2696v1_genomic.csv
GCA_000027065.2_ASM2706v1_genomic.csv
GCA_000027085.1_ASM2708v1_genomic.csv
GCA_000027225.1_ASM2722v1_genomic.csv
GCA_000027305.1_ASM2730v1_genomic.csv
GCA_000043285.1_ASM4328v1_genomic.csv
GCA_000046685.1_ASM4668v1_genomic.csv
GCA_000047365.1_ASM4736v1_genomic.csv
GCA_000050425.1_ASM5042v1_genomic.csv
GCA_000055945.1_ASM5594v1_genomic.csv
GCA_000061505.1_ASM6150v1_genomic.csv
GCA_000063505.1_ASM6350v1_genomic.csv
GCA_000063525.1_ASM6352v1_genomic.csv
GCA_000063605.1_ASM6360v1_genomic.csv
GCA_000064305.2_ASM6430v2_genomic.csv
GCA_000067045.1_ASM6704v1_genomic.csv
GCA_000068525.2_ASM6852v2_genomic.csv
GCA_000069925.1_ASM6992v1_genomic.csv
GCA_000087965.1_ASM8796v1_genomic.csv
GCA_000090405.1_ASM9040v2_genomic.csv
GCA_000090985.2_ASM9098v2_genomic.csv
GCA_000091025.4_ASM9102v4_genomic.csv
GCA_000091165.1_ASM9116v1_genomic.csv
GCA_000091445.1_ASM9144v1_genomic.csv
GCA_000091785.1_ASM9178v1_genomic.csv
GCA_000091985.1_ASM9198v1_genomic.csv
GCA_000092185.1_ASM9218v1_genomic.csv
GCA_000092265.1_ASM9226v1_genomic.csv
GCA_000092385.1_ASM9238v1_genomic.csv
GCA_000092525.1_ASM9252v1_genomic.csv
GCA_000092665.1_ASM9266v1_genomic.csv
GCA_000092725.1_ASM9272v1_genomic.csv
GCA_000092745.1_ASM9274v1_genomic.csv
GCA_000092865.1_ASM9286v1_genomic.csv
GCA_000093145.2_ASM9314v2_genomic.csv
GCA_000143165.1_ASM14316v1_genomic.csv
GCA_000143205.1_ASM14320v1_genomic.csv
GCA_000143535.4_ASM14353v4_genomic.csv
GCA_000144605.1_ASM14460v1_genomic.csv
GCA_000144935.3_ASM14493v3_genomic.csv
GCA_000144955.2_ASM14495v2_genomic.csv
GCA_000145035.1_ASM14503v1_genomic.csv
GCA_000145255.1_ASM14525v1_genomic.csv
GCA_000145615.1_ASM14561v1_genomic.csv
GCA_000145705.1_ASM14570v1_genomic.csv
GCA_000145825.2_ASM14582v2_genomic.csv
GCA_000145985.1_ASM14598v1_genomic.csv
GCA_000146025.1_ASM14602v1_genomic.csv
GCA_000146065.1_ASM14606v1_genomic.csv
GCA_000146165.2_ASM14616v2_genomic.csv
GCA_000146185.1_ASM14618v1_genomic.csv
GCA_000146265.4_ASM14626v4_genomic.csv
GCA_000146305.1_ASM14630v1_genomic.csv
GCA_000146875.2_ASM14687v2_genomic.csv
GCA_000147015.1_ASM14701v1_genomic.csv
GCA_000147035.1_ASM14703v1_genomic.csv
GCA_000147075.1_ASM14707v1_genomic.csv
GCA_000147695.3_ASM14769v3_genomic.csv
GCA_000147715.3_ASM14771v3_genomic.csv
GCA_000147735.3_ASM14773v3_genomic.csv
GCA_000147775.3_ASM14777v3_genomic.csv
GCA_000147795.3_ASM14779v3_genomic.csv
GCA_000147815.3_ASM14781v3_genomic.csv
GCA_000147835.3_ASM14783v3_genomic.csv
GCA_000148365.1_ASM14836v1_genomic.csv
GCA_000148385.1_ASM14838v1_genomic.csv
GCA_000148405.1_ASM14840v1_genomic.csv
GCA_000148585.3_ASM14858v3_genomic.csv
GCA_000148665.1_ASM14866v1_genomic.csv
GCA_000148855.1_ASM14885v1_genomic.csv
GCA_000148915.1_ASM14891v1_genomic.csv
GCA_000152825.2_ASM15282v2_genomic.csv
GCA_000152925.3_ASM15292v3_genomic.csv
GCA_000153685.2_ASM15368v2_genomic.csv
GCA_000154585.2_ASM15458v2_genomic.csv
GCA_000154785.2_ASM15478v2_genomic.csv
GCA_000155675.2_ASM15567v2_genomic.csv
GCA_000157895.2_ASM15789v2_genomic.csv
GCA_000158275.2_ASM15827v2_genomic.csv
GCA_000164015.3_ASM16401v3_genomic.csv
GCA_000164905.1_ASM16490v1_genomic.csv
GCA_000164985.2_ASM16498v2_genomic.csv
GCA_000165715.3_ASM16571v3_genomic.csv
GCA_000165775.3_ASM16577v3_genomic.csv
GCA_000165815.1_ASM16581v1_genomic.csv
GCA_000165835.1_ASM16583v1_genomic.csv
GCA_000165905.1_ASM16590v1_genomic.csv
GCA_000165925.1_ASM16592v1_genomic.csv
GCA_000166095.1_ASM16609v1_genomic.csv
GCA_000166115.1_ASM16611v1_genomic.csv
GCA_000166295.1_ASM16629v1_genomic.csv
GCA_000166455.2_ASM16645v2_genomic.csv
GCA_000166635.2_ASM16663v1_genomic.csv
GCA_000166655.2_ASM16665v1_genomic.csv
GCA_000166775.1_ASM16677v1_genomic.csv
GCA_000168315.3_ASM16831v3_genomic.csv
GCA_000168595.2_ASM16859v2_genomic.csv
GCA_000168635.2_ASM16863v2_genomic.csv
GCA_000168755.1_ASM16875v1_genomic.csv
GCA_000168875.3_ASM16887v3_genomic.csv
GCA_000172695.2_ASM17269v2_genomic.csv
GCA_000173535.1_ASM17353v1_genomic.csv
GCA_000175295.2_ASM17529v2_genomic.csv
GCA_000177195.2_ASM17719v2_genomic.csv
GCA_000177235.2_ASM17723v2_genomic.csv
GCA_000177535.2_ASM17753v2_genomic.csv
GCA_000177615.2_ASM17761v2_genomic.csv
GCA_000178395.2_ASM17839v2_genomic.csv
GCA_000178955.2_ASM17895v2_genomic.csv
GCA_000180175.2_ASM18017v2_genomic.csv
GCA_000180515.2_ASM18051v2_genomic.csv
GCA_000182745.1_ASM18274v1_genomic.csv
GCA_000183225.1_ASM18322v1_genomic.csv
GCA_000183245.1_ASM18324v1_genomic.csv
GCA_000183305.1_ASM18330v1_genomic.csv
GCA_000183405.1_ASM18340v1_genomic.csv
GCA_000184065.1_ASM18406v1_genomic.csv
GCA_000184085.1_ASM18408v1_genomic.csv
GCA_000184345.2_ASM18434v2_genomic.csv
GCA_000184685.1_ASM18468v1_genomic.csv
GCA_000185185.1_ASM18518v1_genomic.csv
GCA_000185745.1_ASM18574v1_genomic.csv
GCA_000186665.4_ASM18666v4_genomic.csv
GCA_000186745.1_ASM18674v1_genomic.csv
GCA_000186985.3_ASM18698v3_genomic.csv
GCA_000187005.1_ASM18700v1_genomic.csv
GCA_000187205.4_ASM18720v4_genomic.csv
GCA_000187935.2_ASM18793v2_genomic.csv
GCA_000188215.1_ASM18821v1_genomic.csv
GCA_000188715.1_ASM18871v1_genomic.csv
GCA_000188955.5_ASM18895v5_genomic.csv
GCA_000189435.3_ASM18943v3_genomic.csv
GCA_000189455.3_ASM18945v3_genomic.csv
GCA_000189515.1_ASM18951v1_genomic.csv
GCA_000189555.1_ASM18955v1_genomic.csv
GCA_000189575.1_ASM18957v1_genomic.csv
GCA_000189735.2_ASM18973v2_genomic.csv
GCA_000189775.3_ASM18977v3_genomic.csv
GCA_000190315.1_ASM19031v1_genomic.csv
GCA_000190515.1_ASM19051v1_genomic.csv
GCA_000190595.1_ASM19059v1_genomic.csv
GCA_000190735.2_ASM19073v2_genomic.csv
GCA_000191045.1_ASM19104v1_genomic.csv
GCA_000191165.1_ASM19116v1_genomic.csv
GCA_000191445.1_ASM19144v1_genomic.csv
GCA_000191505.1_ASM19150v1_genomic.csv
GCA_000191525.1_ASM19152v1_genomic.csv
GCA_000191925.1_ASM19192v1_genomic.csv
GCA_000192045.3_ASM19204v3_genomic.csv
GCA_000192315.1_ASM19231v1_genomic.csv
GCA_000192335.1_ASM19233v1_genomic.csv
GCA_000192395.2_ASM19239v2_genomic.csv
GCA_000192705.1_ASM19270v1_genomic.csv
GCA_000192865.1_ASM19286v1_genomic.csv
GCA_000193355.1_ASM19335v1_genomic.csv
GCA_000193375.1_ASM19337v1_genomic.csv
GCA_000193395.1_ASM19339v1_genomic.csv
GCA_000193435.3_ASM19343v3_genomic.csv
GCA_000193595.3_ASM19359v3_genomic.csv
GCA_000193615.3_ASM19361v3_genomic.csv
GCA_000194075.3_ASM19407v3_genomic.csv
GCA_000194135.1_ASM19413v1_genomic.csv
GCA_000194605.1_ASM19460v1_genomic.csv
GCA_000194625.1_ASM19462v1_genomic.csv
GCA_000194745.1_ASM19474v1_genomic.csv
GCA_000195065.1_ASM19506v1_genomic.csv
GCA_000195085.1_ASM19508v1_genomic.csv
GCA_000195105.1_ASM19510v1_genomic.csv
GCA_000195275.1_ASM19527v1_genomic.csv
GCA_000195295.1_ASM19529v1_genomic.csv
GCA_000195395.6_ASM19539v6_genomic.csv
GCA_000195435.4_ASM19543v4_genomic.csv
GCA_000195515.1_ASM19551v1_genomic.csv
GCA_000195795.1_ASM19579v1_genomic.csv
GCA_000195915.1_ASM19591v1_genomic.csv
GCA_000195955.2_ASM19595v2_genomic.csv
GCA_000196015.1_ASM19601v1_genomic.csv
GCA_000196055.1_ASM19605v1_genomic.csv
GCA_000196115.1_ASM19611v1_genomic.csv
GCA_000196255.1_ASM19625v1_genomic.csv
GCA_000196335.1_ASM19633v1_genomic.csv
GCA_000196455.1_ASM19645v1_genomic.csv
GCA_000196475.1_ASM19647v1_genomic.csv
GCA_000196555.1_ASM19655v1_genomic.csv
GCA_000196575.1_ASM19657v1_genomic.csv
GCA_000196655.1_ASM19665v1_genomic.csv
GCA_000196755.1_ASM19675v1_genomic.csv
GCA_000196795.1_ASM19679v1_genomic.csv
GCA_000196815.1_ASM19681v1_genomic.csv
GCA_000196875.2_ASM19687v2_genomic.csv
GCA_000196895.1_ASM19689v1_genomic.csv
GCA_000198515.1_ASM19851v1_genomic.csv
GCA_000202835.1_ASM20283v1_genomic.csv
GCA_000203835.1_ASM20383v1_genomic.csv
GCA_000203895.1_ASM20389v1_genomic.csv
GCA_000203935.1_ASM20393v1_genomic.csv
GCA_000204275.1_ASM20427v1_genomic.csv
GCA_000209655.1_ASM20965v1_genomic.csv
GCA_000209755.1_ASM20975v1_genomic.csv
GCA_000210155.1_ASM21015v1_genomic.csv
GCA_000210475.1_ASM21047v1_genomic.csv
GCA_000210515.1_ASM21051v1_genomic.csv
GCA_000210855.2_ASM21085v2_genomic.csv
GCA_000210915.2_ASM21091v2_genomic.csv
GCA_000210995.1_ASM21099v1_genomic.csv
GCA_000211015.1_ASM21101v1_genomic.csv
GCA_000211035.2_ASM21103v2_genomic.csv
GCA_000211055.2_ASM21105v2_genomic.csv
GCA_000211095.1_ASM21109v1_genomic.csv
GCA_000211235.1_ASM21123v1_genomic.csv
GCA_000211295.1_ASM21129v1_genomic.csv
GCA_000211475.1_ASM21147v1_genomic.csv
GCA_000211545.6_ASM21154v6_genomic.csv
GCA_000211855.3_ASM21185v3_genomic.csv
GCA_000212335.1_ASM21233v1_genomic.csv
GCA_000212375.1_ASM21237v1_genomic.csv
GCA_000212715.2_ASM21271v2_genomic.csv
GCA_000212755.3_ASM21275v3_genomic.csv
GCA_000213215.1_ASM21321v1_genomic.csv
GCA_000213825.1_ASM21382v1_genomic.csv
GCA_000213955.1_ASM21395v1_genomic.csv
GCA_000214095.3_ASM21409v3_genomic.csv
GCA_000214395.1_ASM21439v1_genomic.csv
GCA_000214705.1_ASM21470v1_genomic.csv
GCA_000215345.3_ASM21534v3_genomic.csv
GCA_000215665.1_ASM21566v1_genomic.csv
GCA_000215705.1_ASM21570v1_genomic.csv
GCA_000215895.1_ASM21589v1_genomic.csv
GCA_000217675.1_ASM21767v1_genomic.csv
GCA_000217715.1_ASM21771v1_genomic.csv
GCA_000217795.1_ASM21779v1_genomic.csv
GCA_000217995.1_ASM21799v1_genomic.csv
GCA_000218625.1_ASM21862v1_genomic.csv
GCA_000219085.3_ASM21908v3_genomic.csv
GCA_000219195.1_ASM21919v1_genomic.csv
GCA_000219475.3_ASM21947v3_genomic.csv
GCA_000219515.3_ASM21951v3_genomic.csv
GCA_000219535.3_ASM21953v3_genomic.csv
GCA_000219605.1_ASM21960v1_genomic.csv
GCA_000219785.1_ASM21978v1_genomic.csv
GCA_000219855.1_ASM21985v1_genomic.csv
GCA_000219875.1_ASM21987v1_genomic.csv
GCA_000219915.3_ASM21991v3_genomic.csv
GCA_000220005.2_ASM22000v2_genomic.csv
GCA_000220105.1_ASM22010v1_genomic.csv
GCA_000220135.1_ASM22013v1_genomic.csv
GCA_000220485.1_ASM22048v1_genomic.csv
GCA_000220965.1_ASM22096v1_genomic.csv
GCA_000221645.1_ASM22164v1_genomic.csv
GCA_000222835.1_ASM22283v1_genomic.csv
GCA_000223195.1_ASM22319v1_genomic.csv
GCA_000223215.1_ASM22321v1_genomic.csv
GCA_000223905.1_ASM22390v1_genomic.csv
GCA_000223945.2_ASM22394v2_genomic.csv
GCA_000223965.2_ASM22396v2_genomic.csv
GCA_000224005.3_ASM22400v3_genomic.csv
GCA_000224435.1_ASM22443v1_genomic.csv
GCA_000224475.1_ASM22447v1_genomic.csv
GCA_000224535.1_ASM22453v1_genomic.csv
GCA_000224965.2_ASM22496v2_genomic.csv
GCA_000225465.1_ASM22546v1_genomic.csv
GCA_000225915.1_ASM22591v1_genomic.csv
GCA_000226035.3_ASM22603v3_genomic.csv
GCA_000226095.1_ASM22609v1_genomic.csv
GCA_000226605.1_ASM22660v1_genomic.csv
GCA_000226625.1_ASM22662v1_genomic.csv
GCA_000226975.3_ASM22697v3_genomic.csv
GCA_000227625.1_ASM22762v1_genomic.csv
GCA_000227665.3_ASM22766v3_genomic.csv
GCA_000227685.3_ASM22768v3_genomic.csv
GCA_000227705.3_ASM22770v3_genomic.csv
GCA_000227745.3_ASM22774v3_genomic.csv
GCA_000230275.1_ASM23027v1_genomic.csv
GCA_000230655.3_ASM23065v3_genomic.csv
GCA_000230695.3_ASM23069v3_genomic.csv
GCA_000230715.3_ASM23071v3_genomic.csv
GCA_000230735.3_ASM23073v3_genomic.csv
GCA_000230895.3_ASM23089v3_genomic.csv
GCA_000230955.3_ASM23095v3_genomic.csv
GCA_000230975.3_ASM23097v3_genomic.csv
GCA_000230995.3_ASM23099v3_genomic.csv
GCA_000231015.3_ASM23101v3_genomic.csv
GCA_000231385.3_ASM23138v3_genomic.csv
GCA_000231405.3_ASM23140v3_genomic.csv
GCA_000231865.1_ASM23186v1_genomic.csv
GCA_000231905.1_ASM23190v1_genomic.csv
GCA_000231925.1_ASM23192v1_genomic.csv
GCA_000233715.3_ASM23371v3_genomic.csv
GCA_000233735.1_ASM23373v1_genomic.csv
GCA_000233875.1_ASM23387v1_genomic.csv
GCA_000233895.1_ASM23389v1_genomic.csv
GCA_000233915.4_ASM23391v4_genomic.csv
GCA_000235405.3_ASM23540v3_genomic.csv
GCA_000235545.1_ASM23554v1_genomic.csv
GCA_000235565.1_ASM23556v1_genomic.csv
GCA_000235765.3_ASM23576v3_genomic.csv
GCA_000236065.1_ASM23606v1_genomic.csv
GCA_000236215.4_ASM23621v4_genomic.csv
GCA_000236475.1_ASM23647v1_genomic.csv
GCA_000236605.1_ASM23660v1_genomic.csv
GCA_000236665.1_ASM23666v1_genomic.csv
GCA_000236925.1_ASM23692v1_genomic.csv
GCA_000237125.3_ASM23712v3_genomic.csv
GCA_000237865.1_ASM23786v1_genomic.csv
GCA_000237975.1_ASM23797v1_genomic.csv
GCA_000237995.2_ASM23799v2_genomic.csv
GCA_000238255.4_ASM23825v4_genomic.csv
GCA_000238395.4_ASM23839v4_genomic.csv
GCA_000238455.3_ASM23845v3_genomic.csv
GCA_000238975.1_ASM23897v1_genomic.csv
GCA_000240015.1_ASM24001v1_genomic.csv
GCA_000240075.2_ASM24007v2_genomic.csv
GCA_000240095.3_ASM24009v3_genomic.csv
GCA_000240165.1_ASM24016v1_genomic.csv
GCA_000240185.2_ASM24018v2_genomic.csv
GCA_000240905.3_ASM24090v3_genomic.csv
GCA_000241025.2_ASM24102v2_genomic.csv
GCA_000241055.1_ASM24105v1_genomic.csv
GCA_000241125.1_ASM24112v1_genomic.csv
GCA_000241385.1_ASM24138v1_genomic.csv
GCA_000241585.3_ASM24158v3_genomic.csv
GCA_000241915.1_ASM24191v1_genomic.csv
GCA_000242255.3_ASM24225v3_genomic.csv
GCA_000242335.3_ASM24233v3_genomic.csv
GCA_000242455.3_ASM24245v3_genomic.csv
GCA_000242595.3_ASM24259v3_genomic.csv
GCA_000242635.3_ASM24263v3_genomic.csv
GCA_000242895.3_ASM24289v3_genomic.csv
GCA_000242915.2_ASM24291v2_genomic.csv
GCA_000242935.3_ASM24293v3_genomic.csv
GCA_000243115.3_ASM24311v3_genomic.csv
GCA_000243135.3_ASM24313v3_genomic.csv
GCA_000243155.3_ASM24315v3_genomic.csv
GCA_000245095.2_ASM24509v2_genomic.csv
GCA_000245175.2_ASM24517v2_genomic.csv
GCA_000245215.2_ASM24521v2_genomic.csv
GCA_000245235.2_ASM24523v2_genomic.csv
GCA_000245275.2_ASM24527v2_genomic.csv
GCA_000245355.1_ASM24535v1_genomic.csv
GCA_000245515.1_ASM24551v1_genomic.csv
GCA_000246835.1_ASM24683v1_genomic.csv
GCA_000246985.3_ASM24698v3_genomic.csv
GCA_000247545.1_ASM24754v1_genomic.csv
GCA_000248095.3_ASM24809v3_genomic.csv
GCA_000248375.2_ASM24837v2_genomic.csv
GCA_000248435.2_ASM24843v2_genomic.csv
GCA_000250675.3_ASM25067v3_genomic.csv
GCA_000250905.1_ASM25090v1_genomic.csv
GCA_000250925.1_ASM25092v1_genomic.csv
GCA_000250945.1_ASM25094v1_genomic.csv
GCA_000253195.1_ASM25319v1_genomic.csv
GCA_000253255.1_ASM25325v1_genomic.csv
GCA_000253295.1_ASM25329v1_genomic.csv
GCA_000253335.1_ASM25333v1_genomic.csv
GCA_000255115.3_ASM25511v3_genomic.csv
GCA_000255535.1_ASM25553v1_genomic.csv
GCA_000255615.3_ASM25561v3_genomic.csv
GCA_000257275.1_ASM25727v1_genomic.csv
GCA_000258025.1_ASM25802v1_genomic.csv
GCA_000258365.1_ASM25836v1_genomic.csv
GCA_000258405.1_ASM25840v1_genomic.csv
GCA_000258885.1_ASM25888v1_genomic.csv
GCA_000258905.1_ASM25890v1_genomic.csv
GCA_000259275.1_ASM25927v1_genomic.csv
GCA_000260925.1_ASM26092v1_genomic.csv
GCA_000260985.3_ASM26098v3_genomic.csv
GCA_000262165.1_ASM26216v1_genomic.csv
GCA_000262325.2_ASM26232v2_genomic.csv
GCA_000262385.1_ASM26238v1_genomic.csv
GCA_000262655.1_ASM26265v1_genomic.csv
GCA_000262715.1_ASM26271v1_genomic.csv
GCA_000263215.1_ASM26321v1_genomic.csv
GCA_000263735.1_ASM26373v1_genomic.csv
GCA_000263755.3_ASM26375v3_genomic.csv
GCA_000263795.2_Hint_PBC_genomic.csv
GCA_000264665.2_ASM26466v2_genomic.csv
GCA_000264945.2_ASM26494v2_genomic.csv
GCA_000265295.1_ASM26529v1_genomic.csv
GCA_000265425.1_ASM26542v1_genomic.csv
GCA_000266885.1_ASM26688v1_genomic.csv
GCA_000266905.1_ASM26690v1_genomic.csv
GCA_000267545.1_ASM26754v1_genomic.csv
GCA_000269645.2_PB_Esch_coli_MG12655_V1_genomic.csv
GCA_000269965.1_ASM26996v1_genomic.csv
GCA_000270065.1_ASM27006v1_genomic.csv
GCA_000270265.1_ASM27026v1_genomic.csv
GCA_000270325.1_ASM27032v1_genomic.csv
GCA_000270345.1_ASM27034v1_genomic.csv
GCA_000270405.1_ASM27040v1_genomic.csv
GCA_000271325.1_ASM27132v1_genomic.csv
GCA_000271985.2_ASM27198v2_genomic.csv
GCA_000272795.2_ASM27279v2_genomic.csv
GCA_000272895.3_ASM27289v3_genomic.csv
GCA_000273405.1_Rhod_Spha_2_4_1_V1_genomic.csv
GCA_000277025.1_ASM27702v1_genomic.csv
GCA_000277065.1_ASM27706v1_genomic.csv
GCA_000277085.1_ASM27708v1_genomic.csv
GCA_000277105.1_ASM27710v1_genomic.csv
GCA_000277125.1_ASM27712v1_genomic.csv
GCA_000277145.1_ASM27714v1_genomic.csv
GCA_000277365.1_ASM27736v1_genomic.csv
GCA_000277385.1_ASM27738v1_genomic.csv
GCA_000277405.1_ASM27740v1_genomic.csv
GCA_000279165.1_ASM27916v1_genomic.csv
GCA_000280925.3_ASM28092v3_genomic.csv
GCA_000282175.2_ASM28217v2_genomic.csv
GCA_000283575.1_ASM28357v1_genomic.csv
GCA_000283635.1_ASM28363v1_genomic.csv
GCA_000283675.1_ASM28367v1_genomic.csv
GCA_000283735.1_ASM28373v1_genomic.csv
GCA_000283915.1_ASM28391v1_genomic.csv
GCA_000283995.1_ASM28399v1_genomic.csv
GCA_000284015.1_ASM28401v1_genomic.csv
GCA_000284075.1_ASM28407v1_genomic.csv
GCA_000284155.1_ASM28415v1_genomic.csv
GCA_000284175.1_ASM28417v1_genomic.csv
GCA_000284355.1_ASM28435v1_genomic.csv
GCA_000284415.2_ASM28441v2_genomic.csv
GCA_000284595.1_ASM28459v1_genomic.csv
GCA_000286695.1_ASM28669v1_genomic.csv
GCA_000286795.1_ASM28679v1_genomic.csv
GCA_000287215.3_ASM28721v3_genomic.csv
GCA_000287255.1_ASM28725v1_genomic.csv
GCA_000287275.1_ASM28727v1_genomic.csv
GCA_000287335.1_ASM28733v1_genomic.csv
GCA_000287355.1_ASM28735v1_genomic.csv
GCA_000292415.1_ASM29241v1_genomic.csv
GCA_000292445.1_ASM29244v1_genomic.csv
GCA_000292455.1_ASM29245v1_genomic.csv
GCA_000292605.2_PoP131_genomic.csv
GCA_000293885.3_ASM29388v3_genomic.csv
GCA_000294495.1_ASM29449v1_genomic.csv
GCA_000294515.1_ASM29451v1_genomic.csv
GCA_000294635.1_ASM29463v1_genomic.csv
GCA_000295655.1_ASM29565v1_genomic.csv
GCA_000296215.2_ASM29621v2_genomic.csv
GCA_000296715.2_ASM29671v2_genomic.csv
GCA_000297055.2_ASM29705v2_genomic.csv
GCA_000298095.1_ASM29809v1_genomic.csv
GCA_000298375.2_ASM29837v2_genomic.csv
GCA_000298415.1_ASM29841v1_genomic.csv
GCA_000298455.2_ASM29845v2_genomic.csv
GCA_000298535.2_ASM29853v2_genomic.csv
GCA_000298555.2_ASM29855v2_genomic.csv
GCA_000299095.1_ASM29909v1_genomic.csv
GCA_000299115.1_ASM29911v1_genomic.csv
GCA_000299135.1_ASM29913v1_genomic.csv
GCA_000299335.2_ASM29933v2_genomic.csv
GCA_000299355.1_ASM29935v1_genomic.csv
GCA_000299365.1_ASM29936v1_genomic.csv
GCA_000299435.1_ASM29943v1_genomic.csv
GCA_000299455.1_ASM29945v1_genomic.csv
GCA_000299955.1_ASM29995v1_genomic.csv
GCA_000299965.1_ASM29996v1_genomic.csv
GCA_000299995.1_ASM29999v1_genomic.csv
GCA_000300075.1_ASM30007v1_genomic.csv
GCA_000300095.1_ASM30009v1_genomic.csv
GCA_000300455.4_ASM30045v4_genomic.csv
GCA_000300475.1_ASM30047v1_genomic.csv
GCA_000302475.3_ASM30247v3_genomic.csv
GCA_000302555.4_ASM30255v4_genomic.csv
GCA_000304375.1_AINO_genomic.csv
GCA_000304415.1_RM41_genomic.csv
GCA_000304495.1_Cm_ESW3_genomic.csv
GCA_000304735.1_ASM30473v1_genomic.csv
GCA_000305335.2_ASM30533v2_genomic.csv
GCA_000305815.1_ASM30581v1_genomic.csv
GCA_000305935.1_ASM30593v1_genomic.csv
GCA_000306675.3_ASM30667v3_genomic.csv
GCA_000306725.1_ASM30672v1_genomic.csv
GCA_000306785.1_ASM30678v1_genomic.csv
GCA_000306825.1_ASM30682v1_genomic.csv
GCA_000306865.1_ASM30686v1_genomic.csv
GCA_000306885.1_ASM30688v1_genomic.csv
GCA_000306945.1_ASM30694v1_genomic.csv
GCA_000306985.1_ASM30698v1_genomic.csv
GCA_000307005.1_ASM30700v1_genomic.csv
GCA_000307025.1_ASM30702v1_genomic.csv
GCA_000307125.1_ASM30712v1_genomic.csv
GCA_000307585.2_ASM30758v2_genomic.csv
GCA_000307975.2_ASM30797v2_genomic.csv
GCA_000309565.2_ASM30956v2_genomic.csv
GCA_000310065.1_ASM31006v1_genomic.csv
GCA_000311765.1_ASM31176v1_genomic.csv
GCA_000313175.2_ASM31317v2_genomic.csv
GCA_000313635.1_ASM31363v1_genomic.csv
GCA_000316515.1_ASM31651v1_genomic.csv
GCA_000316625.1_ASM31662v1_genomic.csv
GCA_000317045.1_ASM31704v1_genomic.csv
GCA_000317105.1_ASM31710v1_genomic.csv
GCA_000317435.1_ASM31743v1_genomic.csv
GCA_000317635.1_ASM31763v1_genomic.csv
GCA_000317655.1_ASM31765v1_genomic.csv
GCA_000317855.1_ASM31785v1_genomic.csv
GCA_000317915.1_ASM31791v1_genomic.csv
GCA_000317935.1_ASM31793v1_genomic.csv
GCA_000317955.1_ASM31795v1_genomic.csv
GCA_000318015.1_ASM31801v1_genomic.csv
GCA_000318525.2_ASM31852v2_genomic.csv
GCA_000318825.1_ASM31882v1_genomic.csv
GCA_000318865.1_ASM31886v1_genomic.csv
GCA_000319385.1_ASM31938v1_genomic.csv
GCA_000319575.2_ASM31957v2_genomic.csv
GCA_000320385.2_ASM32038v2_genomic.csv
GCA_000321415.2_ASM32141v2_genomic.csv
GCA_000328545.1_ASM32854v1_genomic.csv
GCA_000328705.1_ASM32870v1_genomic.csv
GCA_000328745.1_ASM32874v1_genomic.csv
GCA_000329365.2_ASM32936v2_genomic.csv
GCA_000330845.1_ASM33084v1_genomic.csv
GCA_000330865.1_ASM33086v1_genomic.csv
GCA_000331085.2_ASM33108v2_genomic.csv
GCA_000331975.1_ASM33197v1_genomic.csv
GCA_000331995.1_ASM33199v1_genomic.csv
GCA_000332115.1_ASM33211v1_genomic.csv
GCA_000332735.1_ASM33273v1_genomic.csv
GCA_000334405.1_ASM33440v1_genomic.csv
GCA_000334515.1_ASM33451v1_genomic.csv
GCA_000336465.1_ASM33646v1_genomic.csv
GCA_000338095.1_ASM33809v1_genomic.csv
GCA_000338695.1_ASM33869v1_genomic.csv
GCA_000339015.1_ASM33901v1_genomic.csv
GCA_000340315.1_ASM34031v1_genomic.csv
GCA_000340435.3_ASM34043v3_genomic.csv
GCA_000340795.1_ASM34079v1_genomic.csv
GCA_000340825.1_ASM34082v1_genomic.csv
GCA_000340845.1_ASM34084v1_genomic.csv
GCA_000340885.1_ASM34088v1_genomic.csv
GCA_000341485.2_ASM34148v2_genomic.csv
GCA_000342265.1_ASM34226v1_genomic.csv
GCA_000344355.2_ASM34435v2_genomic.csv
GCA_000344575.1_ASM34457v1_genomic.csv
GCA_000346595.1_ASM34659v1_genomic.csv
GCA_000347595.1_ASM34759v1_genomic.csv
GCA_000347695.1_ASM34769v1_genomic.csv
GCA_000348805.1_ASM34880v1_genomic.csv
GCA_000348885.1_ASM34888v1_genomic.csv
GCA_000349225.1_ASM34922v1_genomic.csv
GCA_000350185.1_ASM35018v1_genomic.csv
GCA_000350305.1_ASM35030v1_genomic.csv
GCA_000355675.1_ASM35567v1_genomic.csv
GCA_000355765.4_ASM35576v4_genomic.csv
GCA_000359505.1_ASM35950v1_genomic.csv
GCA_000359545.5_G255_GS_genomic.csv
GCA_000364165.2_ASM36416v2_genomic.csv
GCA_000364205.2_ASM36420v2_genomic.csv
GCA_000364385.3_ASM36438v3_genomic.csv
GCA_000364785.1_ASM36478v1_genomic.csv
GCA_000364825.1_ASM36482v1_genomic.csv
GCA_000367725.3_Z3055_genomic.csv
GCA_000376605.1_ASM37660v1_genomic.csv
GCA_000380325.1_ASM38032v1_genomic.csv
GCA_000382925.1_ASM38292v1_genomic.csv
GCA_000382945.1_ASM38294v1_genomic.csv
GCA_000385525.1_ASM38552v1_genomic.csv
GCA_000385925.1_ASM38592v1_genomic.csv
GCA_000389905.1_ASM38990v1_genomic.csv
GCA_000389925.1_ASM38992v1_genomic.csv
GCA_000389945.1_ASM38994v1_genomic.csv
GCA_000392485.2_ASM39248v2_genomic.csv
GCA_000397205.1_ASM39720v1_genomic.csv
GCA_000400635.2_ASM40063v2_genomic.csv
GCA_000400815.2_VDAG_JR2v.4.0_genomic.csv
GCA_000400935.1_ASM40093v1_genomic.csv
GCA_000403625.1_ASM40362v1_genomic.csv
GCA_000410575.1_ASM41057v1_genomic.csv
GCA_000410995.1_ASM41099v1_genomic.csv
GCA_000412225.2_ASM41222v2_genomic.csv
GCA_000412755.1_ASM41275v1_genomic.csv
GCA_000416365.2_ASM41636v2_genomic.csv
GCA_000417085.2_ASM41708v2_genomic.csv
GCA_000418535.2_ASM41853v2_genomic.csv
GCA_000422045.1_ASM42204v1_genomic.csv
GCA_000427055.1_ILRI112_genomic.csv
GCA_000427075.1_ILRI005_genomic.csv
GCA_000427275.1_ASM42727v1_genomic.csv
GCA_000430145.3_ASM43014v3_genomic.csv
GCA_000430465.3_TA12020_genomic.csv
GCA_000438605.1_ASM43860v1_genomic.csv
GCA_000438705.2_ASM43870v2_genomic.csv
GCA_000439395.1_ASM43939v1_genomic.csv
GCA_000439475.1_ASM43947v1_genomic.csv
GCA_000439555.1_ASM43955v1_genomic.csv
GCA_000441535.1_ASM44153v1_genomic.csv
GCA_000441555.1_ASM44155v1_genomic.csv
GCA_000441655.1_ASM44165v1_genomic.csv
GCA_000442605.1_ASM44260v1_genomic.csv
GCA_000442635.1_ASM44263v1_genomic.csv
GCA_000444405.1_ASM44440v1_genomic.csv
GCA_000444445.1_ASM44444v1_genomic.csv
GCA_000444465.1_ASM44446v1_genomic.csv
GCA_000445405.1_ASM44540v1_genomic.csv
GCA_000445995.2_ASM44599v2_genomic.csv
GCA_000446015.1_ASM44601v1_genomic.csv
GCA_000452385.2_ASM45238v2_genomic.csv
GCA_000452445.3_ASM45244v3_genomic.csv
GCA_000452525.4_ASM45252v4_genomic.csv
GCA_000452565.3_ASM45256v3_genomic.csv
GCA_000452585.3_ASM45258v3_genomic.csv
GCA_000452605.3_ASM45260v3_genomic.csv
GCA_000452705.3_ASM45270v3_genomic.csv
GCA_000452745.3_ASM45274v3_genomic.csv
GCA_000463015.1_ASM46301v1_genomic.csv
GCA_000463345.3_ASM46334v3_genomic.csv
GCA_000463395.1_ASM46339v1_genomic.csv
GCA_000466075.2_ASM46607v2_genomic.csv
GCA_000466785.3_ASM46678v3_genomic.csv
GCA_000468575.2_ASM46857v2_genomic.csv
GCA_000468915.2_ASM46891v2_genomic.csv
GCA_000470865.1_ASM47086v1_genomic.csv
GCA_000470975.2_ASM47097v2_genomic.csv
GCA_000471025.2_ASM47102v2_genomic.csv
GCA_000471925.1_ASM47192v1_genomic.csv
GCA_000471965.1_ASM47196v1_genomic.csv
GCA_000473305.1_ASM47330v1_genomic.csv
GCA_000473745.3_ASM47374v3_genomic.csv
GCA_000474015.1_ASM47401v1_genomic.csv
GCA_000474035.1_ASM47403v1_genomic.csv
GCA_000477035.2_ASM47703v2_genomic.csv
GCA_000478255.2_ASM47825v2_genomic.csv
GCA_000478905.1_ASM47890v1_genomic.csv
GCA_000479335.1_ASM47933v1_genomic.csv
GCA_000479375.3_ASM47937v3_genomic.csv
GCA_000484195.3_ASM48419v3_genomic.csv
GCA_000484505.2_ASM48450v2_genomic.csv
GCA_000485885.1_ASM48588v1_genomic.csv
GCA_000486045.2_ASM48604v2_genomic.csv
GCA_000486445.2_ASM48644v2_genomic.csv
GCA_000486525.2_ASM48652v2_genomic.csv
GCA_000487155.2_ASM48715v2_genomic.csv
GCA_000487255.2_ASM48725v2_genomic.csv
GCA_000487775.2_ASM48777v2_genomic.csv
GCA_000487995.2_ASM48799v2_genomic.csv
GCA_000492175.2_ASM49217v2_genomic.csv
GCA_000493535.2_DT2_genomic.csv
GCA_000493595.1_EcoPMV1_genomic.csv
GCA_000493675.1_DT104_genomic.csv
GCA_000493775.1_ASM49377v1_genomic.csv
GCA_000494875.1_ASM49487v1_genomic.csv
GCA_000494895.1_ASM49489v1_genomic.csv
GCA_000495505.1_ASM49550v1_genomic.csv
GCA_000496285.1_ASM49628v1_genomic.csv
GCA_000496455.2_ASM49645v2_genomic.csv
GCA_000496815.1_ASM49681v1_genomic.csv
GCA_000497505.1_ASM49750v1_genomic.csv
GCA_000497525.2_ASM49752v2_genomic.csv
GCA_000498395.3_ASM49839v3_genomic.csv
GCA_000498675.1_ASM49867v1_genomic.csv
GCA_000499765.1_Methanobacterium_genomic.csv
GCA_000499805.2_ASM49980v2_genomic.csv
GCA_000500935.1_ASM50093v1_genomic.csv
GCA_000503835.1_ASM50383v1_genomic.csv
GCA_000503875.1_ASM50387v1_genomic.csv
GCA_000503915.1_ASM50391v1_genomic.csv
GCA_000504565.2_ASM50456v2_genomic.csv
GCA_000505685.2_ASM50568v2_genomic.csv
GCA_000507205.2_ASM50720v2_genomic.csv
GCA_000508285.1_ASM50828v1_genomic.csv
GCA_000508305.1_ASM50830v1_genomic.csv
GCA_000511285.2_ASM51128v2_genomic.csv
GCA_000511385.1_ASM51138v1_genomic.csv
GCA_000512145.2_ASM51214v2_genomic.csv
GCA_000512185.1_ASM51218v1_genomic.csv
GCA_000512205.2_ASM51220v2_genomic.csv
GCA_000512745.2_ASM51274v2_genomic.csv
GCA_000512775.2_ASM51277v2_genomic.csv
GCA_000513355.1_EA_LA637_genomic.csv
GCA_000513395.1_EA_LA636_genomic.csv
GCA_000513415.1_EA_LA635_genomic.csv
GCA_000513655.1_ASM51365v1_genomic.csv
GCA_000513675.1_ASM51367v1_genomic.csv
GCA_000517445.1_ASM51744v1_genomic.csv
GCA_000517565.1_ASM51756v1_genomic.csv
GCA_000520875.1_ASM52087v1_genomic.csv
GCA_000521525.1_ASM52152v1_genomic.csv
GCA_000521545.1_ASM52154v1_genomic.csv
GCA_000521565.1_ASM52156v1_genomic.csv
GCA_000521585.1_ASM52158v1_genomic.csv
GCA_000521645.1_ASM52164v1_genomic.csv
GCA_000521655.1_ASM52165v1_genomic.csv
GCA_000524575.1_ASM52457v1_genomic.csv
GCA_000524595.1_ASM52459v1_genomic.csv
GCA_000525655.1_ASM52565v1_genomic.csv
GCA_000525675.1_ASM52567v1_genomic.csv
GCA_000529295.1_VT-SEOX4_genomic.csv
GCA_000529585.1_HT-SEG26_genomic.csv
GCA_000530085.1_VT-SEAL1_genomic.csv
GCA_000530135.1_VTSEAL2_genomic.csv
GCA_000530235.2_HT-SEG25_genomic.csv
GCA_000530255.2_HT-SESP2A_genomic.csv
GCA_000550765.1_ASM55076v1_genomic.csv
GCA_000567925.1_ASM56792v1_genomic.csv
GCA_000567945.1_ASM56794v1_genomic.csv
GCA_000568455.1_ASM56845v1_genomic.csv
GCA_000568855.2_ASM56885v2_genomic.csv
GCA_000568975.1_ASM56897v1_genomic.csv
GCA_000569075.1_ASM56907v1_genomic.csv
GCA_000577895.1_M2_40_genomic.csv
GCA_000582515.1_ASM58251v1_genomic.csv
GCA_000582555.1_ASM58255v1_genomic.csv
GCA_000582665.1_ASM58266v1_genomic.csv
GCA_000582845.1_SV_1_genomic.csv
GCA_000583105.1_ASM58310v1_genomic.csv
GCA_000585495.1_ASM58549v1_genomic.csv
GCA_000590475.1_ASM59047v1_genomic.csv
GCA_000590535.2_ASM59053v2_genomic.csv
GCA_000590775.1_ASM59077v1_genomic.csv
GCA_000590795.1_ASM59079v1_genomic.csv
GCA_000597885.1_ASM59788v1_genomic.csv
GCA_000597945.2_ASM59794v2_genomic.csv
GCA_000599545.1_ASM59954v1_genomic.csv
GCA_000599685.1_ASM59968v1_genomic.csv
GCA_000599705.1_ASM59970v1_genomic.csv
GCA_000599965.1_ASM59996v1_genomic.csv
GCA_000600005.1_ASM60000v1_genomic.csv
GCA_000600165.1_ASM60016v1_genomic.csv
GCA_000600205.1_ASM60020v1_genomic.csv
GCA_000604045.1_ASM60404v1_genomic.csv
GCA_000612075.2_ASM61207v2_genomic.csv
GCA_000612485.1_ASM61248v1_genomic.csv
GCA_000612505.1_ASM61250v1_genomic.csv
GCA_000612545.2_ASM61254v2_genomic.csv
GCA_000613145.2_YALI0_genomic.csv
GCA_000618005.3_ASM61800v3_genomic.csv
GCA_000623055.2_ASM62305v2_genomic.csv
GCA_000623095.2_ASM62309v2_genomic.csv
GCA_000623135.2_ASM62313v2_genomic.csv
GCA_000623475.2_ASM62347v2_genomic.csv
GCA_000624175.2_ASM62417v2_genomic.csv
GCA_000625855.2_ASM62585v2_genomic.csv
GCA_000626095.2_ASM62609v2_genomic.csv
GCA_000626315.1_ASM62631v1_genomic.csv
GCA_000626375.1_ASM62637v1_genomic.csv
GCA_000626615.3_ASM62661v3_genomic.csv
GCA_000626695.2_ASM62669v2_genomic.csv
GCA_000632435.1_ASM63243v1_genomic.csv
GCA_000632475.2_ASM63247v2_genomic.csv
GCA_000632805.1_ASM63280v1_genomic.csv
GCA_000632925.1_ASM63292v1_genomic.csv
GCA_000635895.2_ASM63589v2_genomic.csv
GCA_000635955.1_ASM63595v1_genomic.csv
GCA_000636115.1_ASM63611v1_genomic.csv
GCA_000648515.1_ASM64851v1_genomic.csv
GCA_000648525.1_ASM64852v1_genomic.csv
GCA_000648555.1_ASM64855v1_genomic.csv
GCA_000648735.3_ASM64873v3_genomic.csv
GCA_000685625.1_ASM68562v1_genomic.csv
GCA_000687475.2_ASM68747v2_genomic.csv
GCA_000688775.2_ASM68877v2_genomic.csv
GCA_000689295.1_HT-SEG24_genomic.csv
GCA_000689635.2_ASM68963v2_genomic.csv
GCA_000691545.1_ASM69154v1_genomic.csv
GCA_000691565.1_ASM69156v1_genomic.csv
GCA_000691605.1_ASM69160v1_genomic.csv
GCA_000695855.3_ASM69585v3_genomic.csv
GCA_000695935.1_ASM69593v1_genomic.csv
GCA_000695975.1_ASM69597v1_genomic.csv
GCA_000696345.2_ASM69634v2_genomic.csv
GCA_000696465.1_ASM69646v1_genomic.csv
GCA_000696485.1_ASM69648v1_genomic.csv
GCA_000698285.1_ASM69828v1_genomic.csv
GCA_000698345.1_ASM69834v1_genomic.csv
GCA_000698715.2_ASM69871v2_genomic.csv
GCA_000698825.1_ASM69882v1_genomic.csv
GCA_000699475.1_ASM69947v1_genomic.csv
GCA_000699525.1_ASM69952v1_genomic.csv
GCA_000701165.2_ASM70116v2_genomic.csv
GCA_000705535.2_ASM70553v2_genomic.csv
GCA_000705595.2_ASM70559v2_genomic.csv
GCA_000706765.1_ASM70676v1_genomic.csv
GCA_000709395.2_ASM70939v2_genomic.csv
GCA_000709455.1_ASM70945v1_genomic.csv
GCA_000709475.1_ASM70947v1_genomic.csv
GCA_000709535.1_ASM70953v1_genomic.csv
GCA_000710365.3_ASM71036v3_genomic.csv
GCA_000710375.3_ASM71037v3_genomic.csv
GCA_000714635.1_ASM71463v1_genomic.csv
GCA_000714655.1_ASM71465v1_genomic.csv
GCA_000715155.2_ASM71515v2_genomic.csv
GCA_000715175.2_ASM71517v2_genomic.csv
GCA_000723365.1_MAM001_genomic.csv
GCA_000723425.2_E11_genomic.csv
GCA_000723505.1_Mucivorans_M3_Nelson-Bomar-Fixed_genomic.csv
GCA_000723785.1_AP1_genomic.csv
GCA_000724525.1_ASM72452v1_genomic.csv
GCA_000724585.1_ASM72458v1_genomic.csv
GCA_000724665.3_ASM72466v3_genomic.csv
GCA_000725265.1_ASM72526v1_genomic.csv
GCA_000725305.1_ASM72530v1_genomic.csv
GCA_000730165.2_ASM73016v2_genomic.csv
GCA_000730215.2_ASM73021v2_genomic.csv
GCA_000730345.1_ASM73034v1_genomic.csv
GCA_000730445.1_ASM73044v1_genomic.csv
GCA_000731295.1_RG1141_Ch_pA_pB_genomic.csv
GCA_000732045.2_ASM73204v2_genomic.csv
GCA_000732385.1_ASM73238v1_genomic.csv
GCA_000732525.2_ASM73252v2_genomic.csv
GCA_000732945.1_ASM73294v1_genomic.csv
GCA_000732965.1_ASM73296v1_genomic.csv
GCA_000733995.1_ASM73399v1_genomic.csv
GCA_000734015.1_ASM73401v1_genomic.csv
GCA_000734035.1_ASM73403v1_genomic.csv
GCA_000737325.2_ASM73732v2_genomic.csv
GCA_000737405.1_ASM73740v1_genomic.csv
GCA_000738045.1_ASM73804v1_genomic.csv
GCA_000738065.1_ASM73806v1_genomic.csv
GCA_000738435.1_ASM73843v1_genomic.csv
GCA_000738475.1_ASM73847v1_genomic.csv
GCA_000739065.1_ASM73906v1_genomic.csv
GCA_000739455.1_ASM73945v1_genomic.csv
GCA_000739475.1_ASM73947v1_genomic.csv
GCA_000739495.1_ASM73949v1_genomic.csv
GCA_000740195.1_ASM74019v1_genomic.csv
GCA_000740295.1_ASM74029v1_genomic.csv
GCA_000740375.1_ASM74037v1_genomic.csv
GCA_000740985.1_ASM74098v1_genomic.csv
GCA_000742715.1_ASM74271v1_genomic.csv
GCA_000742735.1_ASM74273v1_genomic.csv
GCA_000742955.1_ASM74295v1_genomic.csv
GCA_000742975.1_ASM74297v1_genomic.csv
GCA_000743015.1_ASM74301v1_genomic.csv
GCA_000743035.1_ASM74303v1_genomic.csv
GCA_000746585.2_ASM74658v2_genomic.csv
GCA_000746665.1_ASM74666v1_genomic.csv
GCA_000747335.1_ASM74733v1_genomic.csv
GCA_000747345.1_ASM74734v1_genomic.csv
GCA_000747375.1_ASM74737v1_genomic.csv
GCA_000750195.1_ASM75019v1_genomic.csv
GCA_000750335.1_ASM75033v1_genomic.csv
GCA_000750555.1_ASM75055v1_genomic.csv
GCA_000754305.1_ASM75430v1_genomic.csv
GCA_000755085.1_ASM75508v1_genomic.csv
GCA_000755105.1_ASM75510v1_genomic.csv
GCA_000755145.1_ASM75514v1_genomic.csv
GCA_000755705.1_ASM75570v1_genomic.csv
GCA_000755725.1_ASM75572v1_genomic.csv
GCA_000755785.1_ASM75578v1_genomic.csv
GCA_000755805.1_ASM75580v1_genomic.csv
GCA_000756025.2_ASM75602v2_genomic.csv
GCA_000756045.1_ASM75604v1_genomic.csv
GCA_000756415.3_ASM75641v3_genomic.csv
GCA_000756435.3_ASM75643v3_genomic.csv
GCA_000756465.1_ASM75646v1_genomic.csv
GCA_000756545.1_ASM75654v1_genomic.csv
GCA_000756715.2_PRJEB5505_assembly_1_genomic.csv
GCA_000756775.2_PRJEB6478_assembly_1_genomic.csv
GCA_000757035.2_ASM75703v2_genomic.csv
GCA_000757785.1_ASM75778v1_genomic.csv
GCA_000758725.1_ASM75872v1_genomic.csv
GCA_000759515.1_ASM75951v1_genomic.csv
GCA_000759555.1_ASM75955v1_genomic.csv
GCA_000763535.2_ASM76353v2_genomic.csv
GCA_000763575.1_ASM76357v1_genomic.csv
GCA_000764045.2_ASM76404v2_genomic.csv
GCA_000764575.1_ASM76457v1_genomic.csv
GCA_000764595.1_ASM76459v1_genomic.csv
GCA_000764615.1_ASM76461v1_genomic.csv
GCA_000764955.1_ASM76495v1_genomic.csv
GCA_000765375.1_ASM76537v1_genomic.csv
GCA_000765395.1_ASM76539v1_genomic.csv
GCA_000765415.1_ASM76541v1_genomic.csv
GCA_000766885.2_ASM76688v2_genomic.csv
GCA_000767275.4_ASM76727v4_genomic.csv
GCA_000767505.1_ASM76750v1_genomic.csv
GCA_000767645.1_ASM76764v1_genomic.csv
GCA_000767665.1_ASM76766v1_genomic.csv
GCA_000767685.1_ASM76768v1_genomic.csv
GCA_000769555.1_ASM76955v1_genomic.csv
GCA_000769575.1_ASM76957v1_genomic.csv
GCA_000769635.1_ASM76963v1_genomic.csv
GCA_000770115.2_ASM77011v2_genomic.csv
GCA_000770195.1_ASM77019v1_genomic.csv
GCA_000770355.2_ASM77035v2_genomic.csv
GCA_000770455.1_ASM77045v1_genomic.csv
GCA_000770495.1_ASM77049v1_genomic.csv
GCA_000770535.1_ASM77053v1_genomic.csv
GCA_000772085.1_ASM77208v1_genomic.csv
GCA_000772125.1_ASM77212v1_genomic.csv
GCA_000772165.1_ASM77216v1_genomic.csv
GCA_000772205.1_ASM77220v1_genomic.csv
GCA_000772485.1_ASM77248v1_genomic.csv
GCA_000772715.2_ASM77271v2_genomic.csv
GCA_000774075.2_ASM77407v2_genomic.csv
GCA_000775955.1_ASM77595v1_genomic.csv
GCA_000775995.1_ASM77599v1_genomic.csv
GCA_000783575.2_ASM78357v2_genomic.csv
GCA_000783675.2_ASM78367v2_genomic.csv
GCA_000783755.2_ASM78375v2_genomic.csv
GCA_000783775.2_ASM78377v2_genomic.csv
GCA_000783915.2_ASM78391v2_genomic.csv
GCA_000783995.2_ASM78399v2_genomic.csv
GCA_000784865.1_ASM78486v1_genomic.csv
GCA_000784875.3_ASM78487v3_genomic.csv
GCA_000784905.1_ASM78490v1_genomic.csv
GCA_000784925.1_ASM78492v1_genomic.csv
GCA_000784945.1_ASM78494v1_genomic.csv
GCA_000784965.1_ASM78496v1_genomic.csv
GCA_000785105.2_ASM78510v2_genomic.csv
GCA_000785495.1_ASM78549v1_genomic.csv
GCA_000786425.1_Vibrio_anguillarum_NB10_serovar_O1_genomic.csv
GCA_000789255.1_ASM78925v1_genomic.csv
GCA_000789315.1_ASM78931v1_genomic.csv
GCA_000789355.1_ASM78935v1_genomic.csv
GCA_000800235.1_ASM80023v1_genomic.csv
GCA_000800255.1_ASM80025v1_genomic.csv
GCA_000800315.1_ASM80031v1_genomic.csv
GCA_000800415.1_ASM80041v1_genomic.csv
GCA_000800435.1_ASM80043v1_genomic.csv
GCA_000800475.2_ASM80047v2_genomic.csv
GCA_000800725.2_ASM80072v2_genomic.csv
GCA_000800845.2_ASM80084v2_genomic.csv
GCA_000801165.1_ASM80116v1_genomic.csv
GCA_000801185.2_ASM80118v2_genomic.csv
GCA_000801275.1_ASM80127v1_genomic.csv
GCA_000801755.2_ASM80175v2_genomic.csv
GCA_000802205.2_ASM80220v2_genomic.csv
GCA_000803645.1_ASM80364v1_genomic.csv
GCA_000807275.1_ASM80727v1_genomic.csv
GCA_000807295.1_ASM80729v1_genomic.csv
GCA_000807355.1_ASM80735v1_genomic.csv
GCA_000807395.3_ASM80739v3_genomic.csv
GCA_000807405.4_ASM80740v4_genomic.csv
GCA_000807415.4_ASM80741v4_genomic.csv
GCA_000807425.4_ASM80742v4_genomic.csv
GCA_000807775.2_ASM80777v2_genomic.csv
GCA_000808055.1_ASM80805v1_genomic.csv
GCA_000808095.1_ASM80809v1_genomic.csv
GCA_000813165.1_ASM81316v1_genomic.csv
GCA_000814145.2_ASM81414v2_genomic.csv
GCA_000814805.1_ASM81480v1_genomic.csv
GCA_000814825.1_ASM81482v1_genomic.csv
GCA_000815045.1_ASM81504v1_genomic.csv
GCA_000816045.1_ASM81604v1_genomic.csv
GCA_000816105.1_ASM81610v1_genomic.csv
GCA_000816125.1_ASM81612v1_genomic.csv
GCA_000816165.1_ASM81616v1_genomic.csv
GCA_000816225.1_ASM81622v1_genomic.csv
GCA_000816425.1_ASM81642v1_genomic.csv
GCA_000816465.4_ASM81646v4_genomic.csv
GCA_000816945.1_ASM81694v1_genomic.csv
GCA_000816985.1_ASM81698v1_genomic.csv
GCA_000817005.1_ASM81700v1_genomic.csv
GCA_000817065.1_ASM81706v1_genomic.csv
GCA_000817325.1_ASM81732v1_genomic.csv
GCA_000817995.1_ASM81799v1_genomic.csv
GCA_000818115.1_ASM81811v1_genomic.csv
GCA_000820495.2_ViralMultiSegProj14656_genomic.csv
GCA_000826905.1_ASM82690v1_genomic.csv
GCA_000826925.1_ASM82692v1_genomic.csv
GCA_000826965.4_ASM82696v4_genomic.csv
GCA_000827005.1_ASM82700v1_genomic.csv
GCA_000827085.1_ASM82708v1_genomic.csv
GCA_000828055.2_ASM82805v2_genomic.csv
GCA_000828595.1_ASM82859v1_genomic.csv
GCA_000828695.1_ASM82869v1_genomic.csv
GCA_000828795.1_ASM82879v1_genomic.csv
GCA_000828835.1_ASM82883v1_genomic.csv
GCA_000828855.1_ASM82885v1_genomic.csv
GCA_000828875.1_ASM82887v1_genomic.csv
GCA_000828955.1_ASM82895v1_genomic.csv
GCA_000828975.1_ASM82897v1_genomic.csv
GCA_000829155.1_ASM82915v1_genomic.csv
GCA_000829355.1_ASM82935v1_genomic.csv
GCA_000829965.1_ASM82996v1_genomic.csv
GCA_000830275.1_ASM83027v1_genomic.csv
GCA_000830315.1_ASM83031v1_genomic.csv
GCA_000831005.1_ASM83100v1_genomic.csv
GCA_000831185.1_ASM83118v1_genomic.csv
GCA_000831405.1_ASM83140v1_genomic.csv
GCA_000831425.1_ASM83142v1_genomic.csv
GCA_000831465.1_ASM83146v1_genomic.csv
GCA_000831545.1_ASM83154v1_genomic.csv
GCA_000831645.3_ASM83164v3_genomic.csv
GCA_000832525.1_ASM83252v1_genomic.csv
GCA_000832805.1_ASM83280v1_genomic.csv
GCA_000832845.1_ASM83284v1_genomic.csv
GCA_000832925.1_ASM83292v1_genomic.csv
GCA_000833025.1_ASM83302v1_genomic.csv
GCA_000833145.1_ASM83314v1_genomic.csv
GCA_000833455.1_ASM83345v1_genomic.csv
GCA_000833495.1_ASM83349v1_genomic.csv
GCA_000833535.1_ASM83353v1_genomic.csv
GCA_000833575.1_ASM83357v1_genomic.csv
GCA_000834195.1_ASM83419v1_genomic.csv
GCA_000834215.1_ASM83421v1_genomic.csv
GCA_000834235.1_ASM83423v1_genomic.csv
GCA_000834255.1_ASM83425v1_genomic.csv
GCA_000834295.1_ASM83429v1_genomic.csv
GCA_000834315.1_ASM83431v1_genomic.csv
GCA_000834415.1_ASM83441v1_genomic.csv
GCA_000834435.1_ASM83443v1_genomic.csv
GCA_000834475.1_ASM83447v1_genomic.csv
GCA_000834495.1_ASM83449v1_genomic.csv
GCA_000834515.1_ASM83451v1_genomic.csv
GCA_000834845.1_ASM83484v1_genomic.csv
GCA_000834885.1_ASM83488v1_genomic.csv
GCA_000834945.1_ASM83494v1_genomic.csv
GCA_000835085.1_ASM83508v1_genomic.csv
GCA_000835225.1_ASM83522v1_genomic.csv
GCA_000836825.1_ViralProj14017_genomic.csv
GCA_000836865.1_ViralProj14025_genomic.csv
GCA_000836945.1_ViralProj14044_genomic.csv
GCA_000836965.1_ViralProj14048_genomic.csv
GCA_000837005.1_ViralProj14058_genomic.csv
GCA_000837025.1_ViralProj14062_genomic.csv
GCA_000837045.1_ViralProj14067_genomic.csv
GCA_000837105.1_ViralMultiSegProj14079_genomic.csv
GCA_000837125.1_ViralProj14084_genomic.csv
GCA_000837145.1_ViralProj14089_genomic.csv
GCA_000837165.1_ViralProj14093_genomic.csv
GCA_000837245.1_ViralProj14109_genomic.csv
GCA_000837265.1_ViralProj14113_genomic.csv
GCA_000837285.2_ASM83728v2_genomic.csv
GCA_000837305.1_ViralMultiSegProj14121_genomic.csv
GCA_000837325.1_ViralProj14125_genomic.csv
GCA_000837345.1_ViralProj14129_genomic.csv
GCA_000837365.1_ViralProj14133_genomic.csv
GCA_000837405.1_ViralProj14141_genomic.csv
GCA_000837505.2_ASM83750v2_genomic.csv
GCA_000837545.1_ViralProj14172_genomic.csv
GCA_000837585.1_ViralProj14184_genomic.csv
GCA_000837605.1_ViralMultiSegProj14188_genomic.csv
GCA_000837685.1_ViralProj14034_genomic.csv
GCA_000837705.1_ViralMultiSegProj14038_genomic.csv
GCA_000837745.1_ViralProj14047_genomic.csv
GCA_000837765.1_ViralProj14053_genomic.csv
GCA_000837865.1_ViralProj14074_genomic.csv
GCA_000838005.1_ViralProj14104_genomic.csv
GCA_000838045.1_ViralProj14112_genomic.csv
GCA_000838065.1_ViralProj14116_genomic.csv
GCA_000838085.1_ViralProj14120_genomic.csv
GCA_000838105.1_ViralProj14124_genomic.csv
GCA_000838185.1_ViralMultiSegProj14140_genomic.csv
GCA_000838365.1_ViralMultiSegProj14179_genomic.csv
GCA_000838385.1_ViralMultiSegProj14183_genomic.csv
GCA_000838405.1_ViralMultiSegProj14187_genomic.csv
GCA_000838465.1_ViralProj14019_genomic.csv
GCA_000838505.1_ViralProj14028_genomic.csv
GCA_000838565.1_ViralProj14042_genomic.csv
GCA_000838645.1_ViralProj14060_genomic.csv
GCA_000838705.1_ViralProj14073_genomic.csv
GCA_000838765.1_ViralProj14087_genomic.csv
GCA_000838785.1_ViralProj14091_genomic.csv
GCA_000838885.1_ViralProj14111_genomic.csv
GCA_000838905.1_ViralProj14115_genomic.csv
GCA_000838925.1_ViralProj14119_genomic.csv
GCA_000839005.1_ViralProj14135_genomic.csv
GCA_000839025.1_ViralProj14139_genomic.csv
GCA_000839085.1_ViralProj14152_genomic.csv
GCA_000839105.1_ViralProj14156_genomic.csv
GCA_000839125.1_ViralProj14162_genomic.csv
GCA_000839145.1_ViralProj14166_genomic.csv
GCA_000839185.1_ViralProj14174_genomic.csv
GCA_000839225.1_ViralMultiSegProj14182_genomic.csv
GCA_000839245.1_ViralMultiSegProj14186_genomic.csv
GCA_000839265.1_ViralProj14190_genomic.csv
GCA_000839285.1_ViralProj14194_genomic.csv
GCA_000839325.1_ViralProj14018_genomic.csv
GCA_000839345.1_ViralProj14022_genomic.csv
GCA_000839365.1_ViralProj14027_genomic.csv
GCA_000839405.1_ViralProj14036_genomic.csv
GCA_000839425.1_ViralProj14040_genomic.csv
GCA_000839445.1_ViralProj14045_genomic.csv
GCA_000839505.1_ViralMultiSegProj14059_genomic.csv
GCA_000839625.1_ViralProj14086_genomic.csv
GCA_000839685.1_ViralProj14098_genomic.csv
GCA_000839705.1_ViralMultiSegProj14102_genomic.csv
GCA_000839805.1_ViralProj14122_genomic.csv
GCA_000839825.1_ViralProj14126_genomic.csv
GCA_000839865.1_ViralProj14134_genomic.csv
GCA_000839885.1_ViralProj14138_genomic.csv
GCA_000839905.1_ViralProj14142_genomic.csv
GCA_000839925.2_ViralProj14147_genomic.csv
GCA_000839945.1_ViralProj14151_genomic.csv
GCA_000839965.1_ViralProj14155_genomic.csv
GCA_000840005.1_ViralMultiSegProj14165_genomic.csv
GCA_000840065.1_ViralProj14177_genomic.csv
GCA_000840145.1_ViralProj14193_genomic.csv
GCA_000840185.1_ViralProj14192_genomic.csv
GCA_000840325.1_ViralProj14221_genomic.csv
GCA_000840345.1_ViralProj14225_genomic.csv
GCA_000840385.1_ViralProj14233_genomic.csv
GCA_000840405.1_ViralProj14237_genomic.csv
GCA_000840425.1_ViralProj14241_genomic.csv
GCA_000840445.1_ViralProj14245_genomic.csv
GCA_000840485.1_ViralMultiSegProj14253_genomic.csv
GCA_000840505.1_ViralMultiSegProj14258_genomic.csv
GCA_000840525.1_ViralMultiSegProj14262_genomic.csv
GCA_000840565.1_ViralProj14270_genomic.csv
GCA_000840585.1_ViralProj14274_genomic.csv
GCA_000840705.1_ViralProj14301_genomic.csv
GCA_000840725.1_ViralProj14305_genomic.csv
GCA_000840805.1_ViralProj14322_genomic.csv
GCA_000840905.1_ViralMultiSegProj14343_genomic.csv
GCA_000840925.1_ViralProj14348_genomic.csv
GCA_000840985.1_ViralMultiSegProj14360_genomic.csv
GCA_000841005.1_ViralProj14364_genomic.csv
GCA_000841085.1_ViralProj14213_genomic.csv
GCA_000841125.1_ViralProj14222_genomic.csv
GCA_000841165.1_ViralProj14230_genomic.csv
GCA_000841205.1_ViralMultiSegProj14238_genomic.csv
GCA_000841285.1_ViralProj14255_genomic.csv
GCA_000841325.1_ViralMultiSegProj14263_genomic.csv
GCA_000841365.1_ViralProj14271_genomic.csv
GCA_000841405.1_ViralProj14280_genomic.csv
GCA_000841425.1_ViralProj14286_genomic.csv
GCA_000841485.1_ViralProj14298_genomic.csv
GCA_000841505.1_ViralProj14302_genomic.csv
GCA_000841565.1_ViralProj14315_genomic.csv
GCA_000841665.1_ViralProj14336_genomic.csv
GCA_000841685.1_ViralProj14340_genomic.csv
GCA_000841705.1_ViralProj14349_genomic.csv
GCA_000841785.1_ViralMultiSegProj14370_genomic.csv
GCA_000841845.1_ViralMultiSegProj14199_genomic.csv
GCA_000841885.1_ViralProj14207_genomic.csv
GCA_000841925.1_ViralProj14215_genomic.csv
GCA_000841945.1_ViralProj14220_genomic.csv
GCA_000841965.1_ViralProj14224_genomic.csv
GCA_000842045.1_ViralProj14240_genomic.csv
GCA_000842105.1_ViralProj14252_genomic.csv
GCA_000842125.1_ViralProj14257_genomic.csv
GCA_000842145.1_ViralProj14261_genomic.csv
GCA_000842165.1_ViralProj14265_genomic.csv
GCA_000842265.1_ViralProj14288_genomic.csv
GCA_000842325.1_ViralProj14300_genomic.csv
GCA_000842365.1_ViralProj14309_genomic.csv
GCA_000842385.1_ViralProj14313_genomic.csv
GCA_000842465.1_ViralProj14329_genomic.csv
GCA_000842485.1_ViralProj14334_genomic.csv
GCA_000842525.1_ViralProj14342_genomic.csv
GCA_000842565.1_ViralProj14351_genomic.csv
GCA_000842585.1_ViralProj14355_genomic.csv
GCA_000842665.1_ViralProj14372_genomic.csv
GCA_000842685.1_ViralProj14378_genomic.csv
GCA_000842785.1_ViralProj14214_genomic.csv
GCA_000842845.1_ViralProj14227_genomic.csv
GCA_000842865.1_ViralProj14231_genomic.csv
GCA_000842925.1_ViralMultiSegProj14243_genomic.csv
GCA_000842985.1_ViralMultiSegProj14256_genomic.csv
GCA_000843085.1_ViralProj14276_genomic.csv
GCA_000843105.1_ViralProj14281_genomic.csv
GCA_000843145.1_ViralProj14291_genomic.csv
GCA_000843205.1_ViralProj14303_genomic.csv
GCA_000843225.1_ViralProj14308_genomic.csv
GCA_000843245.1_ViralProj14312_genomic.csv
GCA_000843265.1_ViralProj14316_genomic.csv
GCA_000843365.1_ViralProj14337_genomic.csv
GCA_000843385.1_ViralProj14341_genomic.csv
GCA_000843405.1_ViralProj14345_genomic.csv
GCA_000843425.1_ViralProj14350_genomic.csv
GCA_000843445.1_ViralProj14354_genomic.csv
GCA_000843505.1_ViralProj14366_genomic.csv
GCA_000843525.1_ViralMultiSegProj14371_genomic.csv
GCA_000843545.1_ViralProj14377_genomic.csv
GCA_000843565.1_ViralMultiSegProj14369_genomic.csv
GCA_000843605.1_ViralProj14379_genomic.csv
GCA_000843625.1_ViralProj14383_genomic.csv
GCA_000843665.1_ViralProj14392_genomic.csv
GCA_000843725.1_ViralProj14404_genomic.csv
GCA_000843745.1_ViralProj14408_genomic.csv
GCA_000843765.1_ViralProj14412_genomic.csv
GCA_000843785.1_ViralProj14416_genomic.csv
GCA_000843805.1_ViralProj14420_genomic.csv
GCA_000843845.1_ViralProj14428_genomic.csv
GCA_000843865.1_ViralProj14433_genomic.csv
GCA_000843885.1_ViralProj14437_genomic.csv
GCA_000843965.1_ViralProj14453_genomic.csv
GCA_000843985.2_ViralProj14457_genomic.csv
GCA_000844045.1_ViralProj14469_genomic.csv
GCA_000844065.1_ViralProj14473_genomic.csv
GCA_000844085.1_ViralProj14477_genomic.csv
GCA_000844105.1_ViralProj14481_genomic.csv
GCA_000844125.1_ViralProj14485_genomic.csv
GCA_000844185.1_ViralProj14497_genomic.csv
GCA_000844245.1_ViralProj14515_genomic.csv
GCA_000844305.1_ViralProj14534_genomic.csv
GCA_000844325.1_ViralProj14538_genomic.csv
GCA_000844365.1_ViralProj14546_genomic.csv
GCA_000844385.1_ViralProj14551_genomic.csv
GCA_000844405.1_ViralMultiSegProj14556_genomic.csv
GCA_000844445.1_ViralProj14382_genomic.csv
GCA_000844465.1_ViralProj14386_genomic.csv
GCA_000844505.1_ViralProj14395_genomic.csv
GCA_000844645.1_ViralProj14423_genomic.csv
GCA_000844665.1_ViralMultiSegProj14427_genomic.csv
GCA_000844705.1_ViralProj14436_genomic.csv
GCA_000844765.1_ViralProj14448_genomic.csv
GCA_000844785.1_ViralProj14452_genomic.csv
GCA_000844805.1_ViralProj14456_genomic.csv
GCA_000844825.1_ViralProj14460_genomic.csv
GCA_000844845.1_ViralProj14464_genomic.csv
GCA_000844905.1_ViralProj14476_genomic.csv
GCA_000844985.1_ViralProj14492_genomic.csv
GCA_000845065.1_ViralProj14514_genomic.csv
GCA_000845085.1_ViralProj14518_genomic.csv
GCA_000845105.1_ViralProj14522_genomic.csv
GCA_000845125.1_ViralMultiSegProj14526_genomic.csv
GCA_000845145.1_ViralProj14537_genomic.csv
GCA_000845185.1_ViralProj14545_genomic.csv
GCA_000845245.1_ViralProj14559_genomic.csv
GCA_000845265.1_ViralMultiSegProj14563_genomic.csv
GCA_000845285.1_ViralProj14567_genomic.csv
GCA_000845305.1_ViralProj14380_genomic.csv
GCA_000845325.1_ViralProj14384_genomic.csv
GCA_000845345.1_ViralProj14388_genomic.csv
GCA_000845365.1_ViralProj14393_genomic.csv
GCA_000845385.1_ViralProj14397_genomic.csv
GCA_000845445.1_ViralProj14409_genomic.csv
GCA_000845465.1_ViralProj14417_genomic.csv
GCA_000845485.1_ViralProj14421_genomic.csv
GCA_000845545.1_ViralProj14434_genomic.csv
GCA_000845625.1_ViralProj14450_genomic.csv
GCA_000845645.1_ViralProj14454_genomic.csv
GCA_000845705.1_ViralProj14466_genomic.csv
GCA_000845725.1_ViralProj14470_genomic.csv
GCA_000845745.1_ViralProj14474_genomic.csv
GCA_000845765.1_ViralProj14478_genomic.csv
GCA_000845865.1_ViralProj14498_genomic.csv
GCA_000845905.1_ViralProj14512_genomic.csv
GCA_000845925.1_ViralProj14516_genomic.csv
GCA_000845945.1_ViralProj14520_genomic.csv
GCA_000846245.1_ViralMultiSegProj14398_genomic.csv
GCA_000846325.1_ViralProj14414_genomic.csv
GCA_000846345.1_ViralProj14418_genomic.csv
GCA_000846425.1_ViralProj14435_genomic.csv
GCA_000846525.1_ViralProj14455_genomic.csv
GCA_000846545.1_ViralProj14459_genomic.csv
GCA_000846725.1_ViralProj14495_genomic.csv
GCA_000846745.1_ViralProj14499_genomic.csv
GCA_000846825.1_ViralProj14521_genomic.csv
GCA_000846845.1_ViralProj14525_genomic.csv
GCA_000846885.1_ViralProj14540_genomic.csv
GCA_000846905.1_ViralProj14544_genomic.csv
GCA_000846945.1_ViralProj14553_genomic.csv
GCA_000847025.1_ViralProj14571_genomic.csv
GCA_000847045.1_ViralProj14564_genomic.csv
GCA_000847125.1_ViralProj14581_genomic.csv
GCA_000847145.1_ViralProj14586_genomic.csv
GCA_000847185.1_ViralProj14595_genomic.csv
GCA_000847365.1_ViralProj14635_genomic.csv
GCA_000847385.1_ViralProj14639_genomic.csv
GCA_000847445.1_ViralProj14651_genomic.csv
GCA_000847485.1_ViralProj14659_genomic.csv
GCA_000847505.1_ViralProj14663_genomic.csv
GCA_000847525.1_ViralMultiSegProj14667_genomic.csv
GCA_000847565.2_ViralProj14675.1_genomic.csv
GCA_000847585.1_ViralProj14679_genomic.csv
GCA_000847625.1_ViralProj14688_genomic.csv
GCA_000847665.1_ViralProj14696_genomic.csv
GCA_000847685.1_ViralProj14700_genomic.csv
GCA_000847705.1_ViralProj14704_genomic.csv
GCA_000847725.1_ViralProj14708_genomic.csv
GCA_000847785.1_ViralProj14720_genomic.csv
GCA_000847805.1_ViralMultiSegProj14724_genomic.csv
GCA_000847845.1_ViralProj14732_genomic.csv
GCA_000847945.1_ViralProj14585_genomic.csv
GCA_000847985.1_ViralProj14594_genomic.csv
GCA_000848005.1_ViralMultiSegProj14598_genomic.csv
GCA_000848085.2_ViralProj14616_genomic.csv
GCA_000848145.1_ViralProj14629_genomic.csv
GCA_000848165.1_ViralProj14634_genomic.csv
GCA_000848205.1_ViralProj14642_genomic.csv
GCA_000848245.1_ViralProj14650_genomic.csv
GCA_000848265.1_ViralProj14654_genomic.csv
GCA_000848285.1_ViralProj14658_genomic.csv
GCA_000848325.1_ViralProj14666_genomic.csv
GCA_000848345.1_ViralProj14670_genomic.csv
GCA_000848365.1_ViralProj14674_genomic.csv
GCA_000848425.1_ViralProj14687_genomic.csv
GCA_000848445.1_ViralProj14691_genomic.csv
GCA_000848465.1_ViralProj14695_genomic.csv
GCA_000848485.1_ViralProj14699_genomic.csv
GCA_000848505.1_ViralProj14703_genomic.csv
GCA_000848565.1_ViralProj14715_genomic.csv
GCA_000848585.1_ViralProj14719_genomic.csv
GCA_000848665.1_ViralProj14735_genomic.csv
GCA_000848705.1_ViralProj14743_genomic.csv
GCA_000848745.1_ViralProj14574_genomic.csv
GCA_000848765.1_ViralProj14578_genomic.csv
GCA_000848825.1_ViralProj14592_genomic.csv
GCA_000848885.1_ViralProj14604_genomic.csv
GCA_000848925.1_ViralProj14614_genomic.csv
GCA_000848985.1_ViralProj14627_genomic.csv
GCA_000849005.1_ViralProj14632_genomic.csv
GCA_000849025.1_ViralProj14636_genomic.csv
GCA_000849065.1_ViralProj14644_genomic.csv
GCA_000849085.1_ViralProj14648_genomic.csv
GCA_000849105.1_ViralMultiSegProj14652_genomic.csv
GCA_000849145.1_ViralProj14664_genomic.csv
GCA_000849165.1_ViralProj14668_genomic.csv
GCA_000849185.1_ViralProj14672_genomic.csv
GCA_000849225.1_ViralProj14681_genomic.csv
GCA_000849305.1_ViralProj14697_genomic.csv
GCA_000849345.1_ViralProj14705_genomic.csv
GCA_000849365.1_ViralProj14709_genomic.csv
GCA_000849385.1_ViralProj14713_genomic.csv
GCA_000849405.1_ViralProj14717_genomic.csv
GCA_000849485.1_ViralProj14733_genomic.csv
GCA_000849545.1_ViralMultiSegProj14745_genomic.csv
GCA_000849585.1_ViralProj14575_genomic.csv
GCA_000849645.1_ViralProj14589_genomic.csv
GCA_000849685.1_ViralProj14597_genomic.csv
GCA_000849705.1_ViralProj14601_genomic.csv
GCA_000849785.1_ViralProj14619_genomic.csv
GCA_000849805.1_ViralProj14623_genomic.csv
GCA_000849825.2_ViralProj14628_genomic.csv
GCA_000849925.1_ViralMultiSegProj14649_genomic.csv
GCA_000849965.1_ViralProj14657_genomic.csv
GCA_000850125.1_ViralProj14690_genomic.csv
GCA_000850225.1_ViralProj14710_genomic.csv
GCA_000850265.1_ViralProj14718_genomic.csv
GCA_000850325.1_ViralProj14730_genomic.csv
GCA_000850385.1_ViralMultiSegProj14742_genomic.csv
GCA_000850405.1_ViralMultiSegProj14746_genomic.csv
GCA_000850425.1_ViralMultiSegProj14750_genomic.csv
GCA_000850485.1_ViralProj14748_genomic.csv
GCA_000850525.1_ViralProj14756_genomic.csv
GCA_000850585.1_ViralMultiSegProj14768_genomic.csv
GCA_000850645.1_ViralProj14781_genomic.csv
GCA_000850685.1_ViralMultiSegProj14789_genomic.csv
GCA_000850725.1_ViralMultiSegProj14797_genomic.csv
GCA_000850745.1_ViralProj14801_genomic.csv
GCA_000850785.1_ViralMultiSegProj14810_genomic.csv
GCA_000850825.1_ViralProj14818_genomic.csv
GCA_000850905.1_ViralMultiSegProj14835_genomic.csv
GCA_000850925.1_ViralProj14839_genomic.csv
GCA_000851045.1_ViralMultiSegProj14866_genomic.csv
GCA_000851125.1_ViralMultiSegProj14886_genomic.csv
GCA_000851145.1_ViralMultiSegProj14892_genomic.csv
GCA_000851165.1_ViralProj14896_genomic.csv
GCA_000851265.1_ViralProj14770_genomic.csv
GCA_000851325.1_ViralProj14783_genomic.csv
GCA_000851345.1_ViralMultiSegProj14787_genomic.csv
GCA_000851365.1_ViralMultiSegProj14791_genomic.csv
GCA_000851465.1_ViralProj14812_genomic.csv
GCA_000851505.1_ViralProj14820_genomic.csv
GCA_000851545.1_ViralMultiSegProj14829_genomic.csv
GCA_000851565.1_ViralMultiSegProj14833_genomic.csv
GCA_000851645.1_ViralMultiSegProj14849_genomic.csv
GCA_000851665.1_ViralMultiSegProj14853_genomic.csv
GCA_000851685.1_ViralMultiSegProj14858_genomic.csv
GCA_000851705.1_ViralMultiSegProj14864_genomic.csv
GCA_000851805.1_ViralMultiSegProj14890_genomic.csv
GCA_000851885.1_ViralProj14906_genomic.csv
GCA_000851925.1_ViralProj14914_genomic.csv
GCA_000851945.1_ViralMultiSegProj14751_genomic.csv
GCA_000851985.1_ViralMultiSegProj14759_genomic.csv
GCA_000852005.1_ViralProj14763_genomic.csv
GCA_000852025.1_ViralMultiSegProj14767_genomic.csv
GCA_000852045.1_ViralProj14771_genomic.csv
GCA_000852065.1_ViralMultiSegProj14775_genomic.csv
GCA_000852105.1_ViralProj14784_genomic.csv
GCA_000852125.1_ViralMultiSegProj14788_genomic.csv
GCA_000852205.1_ViralProj14804_genomic.csv
GCA_000852245.1_ViralProj14813_genomic.csv
GCA_000852265.1_ViralProj14817_genomic.csv
GCA_000852325.1_ViralProj14830_genomic.csv
GCA_000852365.1_ViralProj14838_genomic.csv
GCA_000852385.1_ViralProj14842_genomic.csv
GCA_000852405.1_ViralProj14846_genomic.csv
GCA_000852485.1_ViralProj14865_genomic.csv
GCA_000852565.1_ViralProj14885_genomic.csv
GCA_000852685.1_ViralProj14911_genomic.csv
GCA_000852705.1_ViralProj14915_genomic.csv
GCA_000852765.1_ViralMultiSegProj14753_genomic.csv
GCA_000852785.1_ViralProj14757_genomic.csv
GCA_000852805.1_ViralProj14761_genomic.csv
GCA_000852905.1_ViralProj14782_genomic.csv
GCA_000852925.1_ViralMultiSegProj14786_genomic.csv
GCA_000852965.1_ViralMultiSegProj14794_genomic.csv
GCA_000852985.1_ViralProj14798_genomic.csv
GCA_000853025.1_ViralMultiSegProj14807_genomic.csv
GCA_000853045.1_ViralProj14811_genomic.csv
GCA_000853065.1_ViralMultiSegProj14815_genomic.csv
GCA_000853105.1_ViralProj14823_genomic.csv
GCA_000853125.1_ViralMultiSegProj14827_genomic.csv
GCA_000853145.1_ViralProj14832_genomic.csv
GCA_000853165.1_ViralMultiSegProj14836_genomic.csv
GCA_000853185.1_ViralProj14840_genomic.csv
GCA_000853225.1_ViralMultiSegProj14848_genomic.csv
GCA_000853245.1_ViralMultiSegProj14852_genomic.csv
GCA_000853265.1_ViralMultiSegProj14857_genomic.csv
GCA_000853325.1_ViralMultiSegProj14871_genomic.csv
GCA_000853365.1_ViralProj14883_genomic.csv
GCA_000853385.1_ViralProj14889_genomic.csv
GCA_000853405.1_ViralProj14893_genomic.csv
GCA_000853425.1_ViralProj14897_genomic.csv
GCA_000853445.1_ViralMultiSegProj14901_genomic.csv
GCA_000853465.1_ViralMultiSegProj14905_genomic.csv
GCA_000853505.1_ViralProj14913_genomic.csv
GCA_000853525.3_ViralMultiSegProj14918_genomic.csv
GCA_000853545.1_ViralProj14922_genomic.csv
GCA_000853565.1_ViralProj14928_genomic.csv
GCA_000853605.1_ViralProj14904_genomic.csv
GCA_000853665.1_ViralProj14916_genomic.csv
GCA_000853805.1_ViralProj14948_genomic.csv
GCA_000853945.1_ViralProj14977_genomic.csv
GCA_000853965.1_ViralProj14981_genomic.csv
GCA_000854025.1_ViralProj14994_genomic.csv
GCA_000854085.1_ViralProj15006_genomic.csv
GCA_000854185.1_ViralProj15030_genomic.csv
GCA_000854245.1_ViralMultiSegProj15043_genomic.csv
GCA_000854285.1_ViralMultiSegProj15053_genomic.csv
GCA_000854405.1_ViralMultiSegProj14930_genomic.csv
GCA_000854445.2_ViralMultiSegProj14938_genomic.csv
GCA_000854505.1_ViralProj14951_genomic.csv
GCA_000854705.1_ViralProj14993_genomic.csv
GCA_000854805.1_ViralProj15014_genomic.csv
GCA_000854825.1_ViralProj15018_genomic.csv
GCA_000854905.1_ViralProj15038_genomic.csv
GCA_000855025.1_ViralProj15064_genomic.csv
GCA_000855145.1_ViralMultiSegProj15091_genomic.csv
GCA_000855165.1_ViralProj15095_genomic.csv
GCA_000855185.1_ViralProj15099_genomic.csv
GCA_000855265.1_ViralMultiSegProj14945_genomic.csv
GCA_000855305.1_ViralProj14953_genomic.csv
GCA_000855365.1_ViralProj14965_genomic.csv
GCA_000855385.1_ViralProj14969_genomic.csv
GCA_000855425.1_ViralProj14978_genomic.csv
GCA_000855465.1_ViralProj14986_genomic.csv
GCA_000855505.1_ViralProj14995_genomic.csv
GCA_000855525.1_ViralProj14999_genomic.csv
GCA_000855585.1_ViralProj15012_genomic.csv
GCA_000855605.1_ViralProj15016_genomic.csv
GCA_000855625.1_ViralProj15023_genomic.csv
GCA_000855645.1_ViralMultiSegProj15027_genomic.csv
GCA_000855725.1_ViralMultiSegProj15031_genomic.csv
GCA_000855785.1_ViralMultiSegProj15044_genomic.csv
GCA_000855805.1_ViralProj15049_genomic.csv
GCA_000855825.1_ViralMultiSegProj15054_genomic.csv
GCA_000855865.1_ViralProj15062_genomic.csv
GCA_000855945.1_ViralProj15080_genomic.csv
GCA_000855965.1_ViralProj15084_genomic.csv
GCA_000855985.1_ViralProj15089_genomic.csv
GCA_000856005.1_ViralMultiSegProj15093_genomic.csv
GCA_000856045.1_ViralMultiSegProj14919_genomic.csv
GCA_000856105.1_ViralMultiSegProj14933_genomic.csv
GCA_000856125.1_ViralMultiSegProj14937_genomic.csv
GCA_000856145.1_ViralMultiSegProj14941_genomic.csv
GCA_000856185.1_ViralMultiSegProj14950_genomic.csv
GCA_000856225.1_ViralMultiSegProj14958_genomic.csv
GCA_000856245.1_ViralProj14962_genomic.csv
GCA_000856265.1_ViralProj14966_genomic.csv
GCA_000856285.1_ViralProj14970_genomic.csv
GCA_000856485.1_ViralProj15013_genomic.csv
GCA_000856525.1_ViralMultiSegProj15024_genomic.csv
GCA_000856565.1_ViralProj15032_genomic.csv
GCA_000856585.1_ViralMultiSegProj15037_genomic.csv
GCA_000856625.1_ViralProj15046_genomic.csv
GCA_000856645.1_ViralProj15050_genomic.csv
GCA_000856665.2_ViralMultiSegProj15055_genomic.csv
GCA_000856725.1_ViralProj15068_genomic.csv
GCA_000856745.1_ViralProj15073_genomic.csv
GCA_000856765.1_ViralProj15077_genomic.csv
GCA_000856785.1_ViralProj15081_genomic.csv
GCA_000856865.1_ViralProj15098_genomic.csv
GCA_000856885.1_ViralProj15102_genomic.csv
GCA_000856925.1_ViralProj15117_genomic.csv
GCA_000856965.1_ViralProj15125_genomic.csv
GCA_000857085.1_ViralProj15150_genomic.csv
GCA_000857105.1_ViralProj15154_genomic.csv
GCA_000857145.1_ViralProj15162_genomic.csv
GCA_000857165.1_ViralMultiSegProj15167_genomic.csv
GCA_000857185.1_ViralProj15171_genomic.csv
GCA_000857325.2_ViralProj15199_genomic.csv
GCA_000857345.1_ViralProj15203_genomic.csv
GCA_000857385.1_ViralProj15211_genomic.csv
GCA_000857425.1_ViralProj15219_genomic.csv
GCA_000857445.1_ViralProj15223_genomic.csv
GCA_000857485.1_ViralProj15231_genomic.csv
GCA_000857505.1_ViralProj15239_genomic.csv
GCA_000857525.1_ViralProj15243_genomic.csv
GCA_000857545.1_ViralProj15247_genomic.csv
GCA_000857565.1_ViralProj15251_genomic.csv
GCA_000857585.1_ViralProj15255_genomic.csv
GCA_000857625.1_ViralProj15264_genomic.csv
GCA_000857685.1_ViralProj15276_genomic.csv
GCA_000857765.1_ViralProj15083_genomic.csv
GCA_000857805.1_ViralProj15092_genomic.csv
GCA_000857825.1_ViralProj15096_genomic.csv
GCA_000857925.1_ViralProj15124_genomic.csv
GCA_000857945.1_ViralProj15128_genomic.csv
GCA_000857965.1_ViralProj15132_genomic.csv
GCA_000858025.1_ViralProj15145_genomic.csv
GCA_000858045.1_ViralProj15149_genomic.csv
GCA_000858125.1_ViralProj15166_genomic.csv
GCA_000858225.1_ViralProj15186_genomic.csv
GCA_000858285.1_ViralProj15198_genomic.csv
GCA_000858305.1_ViralProj15202_genomic.csv
GCA_000858345.1_ViralProj15210_genomic.csv
GCA_000858365.1_ViralProj15214_genomic.csv
GCA_000858405.1_ViralProj15222_genomic.csv
GCA_000858425.1_ViralProj15226_genomic.csv
GCA_000858485.1_ViralProj15242_genomic.csv
GCA_000858545.1_ViralProj15254_genomic.csv
GCA_000858565.1_ViralMultiSegProj15259_genomic.csv
GCA_000858585.1_ViralProj15263_genomic.csv
GCA_000858605.1_ViralProj15267_genomic.csv
GCA_000858645.1_ViralProj15113_genomic.csv
GCA_000858665.1_ViralProj15118_genomic.csv
GCA_000858685.1_ViralMultiSegProj15122_genomic.csv
GCA_000858765.1_ViralProj15139_genomic.csv
GCA_000858845.1_ViralProj15155_genomic.csv
GCA_000858905.1_ViralMultiSegProj15168_genomic.csv
GCA_000858945.1_ViralMultiSegProj15176_genomic.csv
GCA_000858985.1_ViralProj15184_genomic.csv
GCA_000859065.1_ViralProj15200_genomic.csv
GCA_000859085.1_ViralProj15204_genomic.csv
GCA_000859185.1_ViralProj15224_genomic.csv
GCA_000859205.1_ViralProj15228_genomic.csv
GCA_000859225.1_ViralMultiSegProj15232_genomic.csv
GCA_000859385.1_ViralProj15269_genomic.csv
GCA_000859485.1_ViralProj15114_genomic.csv
GCA_000859585.1_ViralProj15135_genomic.csv
GCA_000859605.1_ViralProj15140_genomic.csv
GCA_000859685.1_ViralProj15156_genomic.csv
GCA_000859705.1_ViralProj15160_genomic.csv
GCA_000859785.1_ViralMultiSegProj15177_genomic.csv
GCA_000859805.1_ViralProj15181_genomic.csv
GCA_000859825.1_ViralProj15185_genomic.csv
GCA_000859865.1_ViralProj15193_genomic.csv
GCA_000859905.1_ViralProj15201_genomic.csv
GCA_000859925.1_ViralProj15205_genomic.csv
GCA_000859965.1_ViralProj15213_genomic.csv
GCA_000860005.1_ViralProj15221_genomic.csv
GCA_000860045.1_ViralProj15229_genomic.csv
GCA_000860065.1_ViralProj15233_genomic.csv
GCA_000860085.1_ViralProj15241_genomic.csv
GCA_000860125.1_ViralProj15249_genomic.csv
GCA_000860145.1_ViralProj15253_genomic.csv
GCA_000860165.1_ViralProj15258_genomic.csv
GCA_000860185.1_ViralProj15262_genomic.csv
GCA_000860245.1_ViralProj15274_genomic.csv
GCA_000860305.1_ViralMultiSegProj15286_genomic.csv
GCA_000860325.1_ViralProj15271_genomic.csv
GCA_000860425.1_ViralMultiSegProj15291_genomic.csv
GCA_000860465.1_ViralMultiSegProj15300_genomic.csv
GCA_000860485.1_ViralProj15304_genomic.csv
GCA_000860505.1_ViralProj15308_genomic.csv
GCA_000860525.1_ViralProj15312_genomic.csv
GCA_000860585.1_ViralProj15324_genomic.csv
GCA_000860605.1_ViralProj15328_genomic.csv
GCA_000860625.1_ViralProj15332_genomic.csv
GCA_000860645.1_ViralProj15336_genomic.csv
GCA_000860685.1_ViralProj15344_genomic.csv
GCA_000860705.1_ViralProj15348_genomic.csv
GCA_000860725.1_ViralProj15352_genomic.csv
GCA_000860745.1_ViralProj15356_genomic.csv
GCA_000860805.1_ViralProj15370_genomic.csv
GCA_000860825.3_ViralProj15375_genomic.csv
GCA_000860925.1_ViralMultiSegProj15397_genomic.csv
GCA_000860965.1_ViralProj15405_genomic.csv
GCA_000861045.1_ViralProj15422_genomic.csv
GCA_000861105.1_ViralProj15435_genomic.csv
GCA_000861145.1_ViralProj15444_genomic.csv
GCA_000861165.1_ViralProj15288_genomic.csv
GCA_000861185.1_ViralProj15292_genomic.csv
GCA_000861225.1_ViralMultiSegProj15301_genomic.csv
GCA_000861245.1_ViralProj15305_genomic.csv
GCA_000861265.1_ViralProj15309_genomic.csv
GCA_000861285.1_ViralProj15313_genomic.csv
GCA_000861305.1_ViralProj15317_genomic.csv
GCA_000861345.1_ViralProj15325_genomic.csv
GCA_000861365.1_ViralProj15329_genomic.csv
GCA_000861385.1_ViralProj15333_genomic.csv
GCA_000861425.1_ViralProj15341_genomic.csv
GCA_000861445.1_ViralProj15345_genomic.csv
GCA_000861465.1_ViralProj15349_genomic.csv
GCA_000861565.1_ViralProj15371_genomic.csv
GCA_000861585.1_ViralProj15376_genomic.csv
GCA_000861645.1_ViralProj15390_genomic.csv
GCA_000861725.1_ViralProj15406_genomic.csv
GCA_000861765.1_ViralProj15415_genomic.csv
GCA_000861805.1_ViralProj15423_genomic.csv
GCA_000861845.1_ViralProj15432_genomic.csv
GCA_000861865.1_ViralProj15436_genomic.csv
GCA_000861945.1_ViralProj15454_genomic.csv
GCA_000861965.1_ViralProj15458_genomic.csv
GCA_000861985.1_ViralProj15462_genomic.csv
GCA_000862005.1_ViralProj15467_genomic.csv
GCA_000862025.1_ViralMultiSegProj15285_genomic.csv
GCA_000862105.1_ViralProj15302_genomic.csv
GCA_000862145.1_ViralProj15310_genomic.csv
GCA_000862205.1_ViralProj15322_genomic.csv
GCA_000862225.1_ViralProj15326_genomic.csv
GCA_000862245.1_ViralProj15330_genomic.csv
GCA_000862265.1_ViralProj15334_genomic.csv
GCA_000862325.1_ViralProj15346_genomic.csv
GCA_000862405.1_ViralProj15364_genomic.csv
GCA_000862465.1_ViralProj15377_genomic.csv
GCA_000862505.1_ViralProj15385_genomic.csv
GCA_000862525.1_ViralMultiSegProj15391_genomic.csv
GCA_000862545.1_ViralProj15395_genomic.csv
GCA_000862625.1_ViralProj15411_genomic.csv
GCA_000862645.1_ViralProj15416_genomic.csv
GCA_000862685.1_ViralProj15424_genomic.csv
GCA_000862725.1_ViralProj15433_genomic.csv
GCA_000862745.1_ViralProj15437_genomic.csv
GCA_000862785.1_ViralProj15446_genomic.csv
GCA_000862805.1_ViralProj15451_genomic.csv
GCA_000862825.1_ViralProj15455_genomic.csv
GCA_000862885.1_ViralProj15468_genomic.csv
GCA_000862925.1_ViralMultiSegProj15294_genomic.csv
GCA_000862945.1_ViralProj15299_genomic.csv
GCA_000863025.1_ViralProj15315_genomic.csv
GCA_000863045.1_ViralMultiSegProj15319_genomic.csv
GCA_000863105.1_ViralProj15331_genomic.csv
GCA_000863125.1_ViralProj15335_genomic.csv
GCA_000863145.1_ViralProj15339_genomic.csv
GCA_000863185.1_ViralProj15347_genomic.csv
GCA_000863245.1_ViralProj15360_genomic.csv
GCA_000863285.1_ViralProj15369_genomic.csv
GCA_000863325.1_ViralProj15378_genomic.csv
GCA_000863345.1_ViralProj15382_genomic.csv
GCA_000863365.1_ViralProj15387_genomic.csv
GCA_000863405.1_ViralProj15396_genomic.csv
GCA_000863445.1_ViralProj15404_genomic.csv
GCA_000863545.1_ViralProj15425_genomic.csv
GCA_000863585.1_ViralProj15434_genomic.csv
GCA_000863625.1_ViralProj15443_genomic.csv
GCA_000863645.1_ViralProj15447_genomic.csv
GCA_000863665.1_ViralProj15452_genomic.csv
GCA_000863685.1_ViralProj15456_genomic.csv
GCA_000863705.1_ViralProj15460_genomic.csv
GCA_000863745.1_ViralProj15469_genomic.csv
GCA_000863765.1_ViralMultiSegProj15473_genomic.csv
GCA_000863785.1_ViralMultiSegProj15471_genomic.csv
GCA_000863825.1_ViralProj15481_genomic.csv
GCA_000863845.1_ViralProj15485_genomic.csv
GCA_000863865.1_ViralProj15489_genomic.csv
GCA_000863945.2_ViralProj15505_genomic.csv
GCA_000863965.1_ViralProj15509_genomic.csv
GCA_000863985.1_ViralProj15513_genomic.csv
GCA_000864025.1_ViralProj15535_genomic.csv
GCA_000864045.1_ViralProj15558_genomic.csv
GCA_000864085.1_ViralMultiSegProj15587_genomic.csv
GCA_000864105.1_ViralMultiSegProj15617_genomic.csv
GCA_000864165.1_ViralProj15783_genomic.csv
GCA_000864265.1_ViralMultiSegProj16156_genomic.csv
GCA_000864305.1_ViralProj16202_genomic.csv
GCA_000864325.1_ViralProj16227_genomic.csv
GCA_000864365.1_ViralMultiSegProj16242_genomic.csv
GCA_000864425.1_ViralProj16324_genomic.csv
GCA_000864465.1_ViralProj16335_genomic.csv
GCA_000864505.1_ViralProj16384_genomic.csv
GCA_000864565.1_ViralProj16631_genomic.csv
GCA_000864585.1_ViralProj16651_genomic.csv
GCA_000864605.1_ViralProj16655_genomic.csv
GCA_000864625.1_ViralProj16662_genomic.csv
GCA_000864705.1_ViralProj15461_genomic.csv
GCA_000864725.1_ViralProj15466_genomic.csv
GCA_000864785.1_ViralProj15480_genomic.csv
GCA_000864885.1_ViralProj15500_genomic.csv
GCA_000864905.1_ViralProj15504_genomic.csv
GCA_000864945.1_ViralProj15512_genomic.csv
GCA_000864965.1_ViralProj15517_genomic.csv
GCA_000864985.2_ASM86498v2_genomic.csv
GCA_000865045.1_ViralProj15575_genomic.csv
GCA_000865065.1_ViralProj15599_genomic.csv
GCA_000865105.1_ViralProj15717_genomic.csv
GCA_000865185.1_ViralProj16134_genomic.csv
GCA_000865225.1_ViralProj16151_genomic.csv
GCA_000865245.1_ViralProj16178_genomic.csv
GCA_000865285.1_ViralProj16226_genomic.csv
GCA_000865325.1_ViralProj16240_genomic.csv
GCA_000865345.1_ViralProj16246_genomic.csv
GCA_000865365.1_ViralProj16300_genomic.csv
GCA_000865385.1_ViralProj16323_genomic.csv
GCA_000865445.1_ViralProj16338_genomic.csv
GCA_000865465.1_ViralProj16383_genomic.csv
GCA_000865625.1_ViralProj15498_genomic.csv
GCA_000865685.1_ViralProj15510_genomic.csv
GCA_000865725.1_ViralMultiSegProj15521_genomic.csv
GCA_000865765.1_ViralProj15559_genomic.csv
GCA_000865825.1_ViralProj15618_genomic.csv
GCA_000865845.1_ViralProj15686_genomic.csv
GCA_000865985.1_ViralProj16157_genomic.csv
GCA_000866025.1_ViralProj16205_genomic.csv
GCA_000866045.1_ViralProj16228_genomic.csv
GCA_000866085.1_ViralMultiSegProj16243_genomic.csv
GCA_000866145.1_ViralProj16325_genomic.csv
GCA_000866205.1_ViralProj16381_genomic.csv
GCA_000866225.1_ViralProj16385_genomic.csv
GCA_000866245.1_ViralMultiSegProj16582_genomic.csv
GCA_000866265.1_ViralProj16595_genomic.csv
GCA_000866285.1_ViralMultiSegProj16633_genomic.csv
GCA_000866305.1_ViralProj16652_genomic.csv
GCA_000866385.1_ViralProj15487_genomic.csv
GCA_000866405.1_ViralProj15491_genomic.csv
GCA_000866505.1_ViralProj15511_genomic.csv
GCA_000866565.1_ViralProj15556_genomic.csv
GCA_000866585.1_ViralProj15560_genomic.csv
GCA_000866665.1_ViralProj15687_genomic.csv
GCA_000866745.1_ViralProj16114_genomic.csv
GCA_000866765.1_ViralProj16142_genomic.csv
GCA_000866785.1_ViralProj16150_genomic.csv
GCA_000866845.1_ViralProj16225_genomic.csv
GCA_000866865.1_ViralProj16234_genomic.csv
GCA_000866885.1_ViralProj16239_genomic.csv
GCA_000866905.1_ViralProj16245_genomic.csv
GCA_000866925.1_ViralProj16299_genomic.csv
GCA_000866965.1_ViralProj16326_genomic.csv
GCA_000867005.1_ViralMultiSegProj16337_genomic.csv
GCA_000867045.1_ViralProj16386_genomic.csv
GCA_000867145.1_ViralProj16657_genomic.csv
GCA_000867165.1_ViralMultiSegProj16699_genomic.csv
GCA_000867225.1_ViralMultiSegProj16738_genomic.csv
GCA_000867285.1_ViralProj16799_genomic.csv
GCA_000867325.1_ViralMultiSegProj17093_genomic.csv
GCA_000867365.1_ViralProj17117_genomic.csv
GCA_000867425.1_ViralProj17165_genomic.csv
GCA_000867485.1_ViralProj17361_genomic.csv
GCA_000867505.1_ViralMultiSegProj17429_genomic.csv
GCA_000867525.1_ViralProj17487_genomic.csv
GCA_000867585.1_ViralProj17595_genomic.csv
GCA_000867705.1_ViralProj18001_genomic.csv
GCA_000867745.1_ViralProj18071_genomic.csv
GCA_000867805.1_ViralProj18289_genomic.csv
GCA_000867825.1_ViralProj18305_genomic.csv
GCA_000867845.1_ViralProj18463_genomic.csv
GCA_000867865.1_ViralProj18511_genomic.csv
GCA_000867885.1_ViralProj18521_genomic.csv
GCA_000867905.1_ViralProj18529_genomic.csv
GCA_000867925.1_ViralMultiSegProj18625_genomic.csv
GCA_000867945.1_ViralProj18669_genomic.csv
GCA_000868045.1_ViralProj18867_genomic.csv
GCA_000868065.1_ViralProj16663_genomic.csv
GCA_000868105.1_ViralProj16750_genomic.csv
GCA_000868185.1_ViralMultiSegProj17095_genomic.csv
GCA_000868245.1_ViralMultiSegProj17127_genomic.csv
GCA_000868325.1_ViralProj17269_genomic.csv
GCA_000868425.1_ViralProj17577_genomic.csv
GCA_000868445.1_ViralProj17607_genomic.csv
GCA_000868465.1_ViralProj17737_genomic.csv
GCA_000868485.1_ViralProj17757_genomic.csv
GCA_000868585.1_ViralProj18015_genomic.csv
GCA_000868705.1_ViralProj18481_genomic.csv
GCA_000868805.1_ViralProj18671_genomic.csv
GCA_000868845.2_ViralProj18843.1_genomic.csv
GCA_000868885.1_ViralProj18861_genomic.csv
GCA_000868985.1_ViralProj16661_genomic.csv
GCA_000869005.1_ViralProj16706_genomic.csv
GCA_000869045.1_ViralProj16794_genomic.csv
GCA_000869065.1_ViralProj16798_genomic.csv
GCA_000869105.1_ViralMultiSegProj17091_genomic.csv
GCA_000869125.1_ViralProj17099_genomic.csv
GCA_000869145.1_ViralProj17115_genomic.csv
GCA_000869185.1_ViralProj17143_genomic.csv
GCA_000869205.1_ViralProj17151_genomic.csv
GCA_000869225.1_ViralProj17171_genomic.csv
GCA_000869245.1_ViralProj17183_genomic.csv
GCA_000869285.1_ViralProj17387_genomic.csv
GCA_000869325.1_ViralProj17543_genomic.csv
GCA_000869345.1_ViralMultiSegProj17551_genomic.csv
GCA_000869385.1_ViralProj17671_genomic.csv
GCA_000869405.1_ViralProj17741_genomic.csv
GCA_000869425.1_ViralProj17773_genomic.csv
GCA_000869445.1_ViralProj17805_genomic.csv
GCA_000869545.1_ViralProj18129_genomic.csv
GCA_000869565.1_ViralProj18249_genomic.csv
GCA_000869605.1_ViralProj18303_genomic.csv
GCA_000869625.1_ViralProj18331_genomic.csv
GCA_000869645.1_ViralMultiSegProj18507_genomic.csv
GCA_000869665.1_ViralProj18517_genomic.csv
GCA_000869705.1_ViralMultiSegProj18539_genomic.csv
GCA_000869765.1_ViralMultiSegProj16818_genomic.csv
GCA_000869885.1_ViralProj17149_genomic.csv
GCA_000869965.1_ViralProj17373_genomic.csv
GCA_000869985.1_ViralProj17483_genomic.csv
GCA_000870025.1_ViralProj17549_genomic.csv
GCA_000870065.1_ViralProj17669_genomic.csv
GCA_000870125.1_ViralProj17803_genomic.csv
GCA_000870145.1_ViralProj17979_genomic.csv
GCA_000870165.1_ViralProj17997_genomic.csv
GCA_000870225.1_ViralProj18127_genomic.csv
GCA_000870265.1_ViralProj18275_genomic.csv
GCA_000870285.1_ViralProj18293_genomic.csv
GCA_000870305.1_ViralProj18329_genomic.csv
GCA_000870325.1_ViralProj18503_genomic.csv
GCA_000870425.1_ViralProj18729_genomic.csv
GCA_000870445.1_ViralProj18829_genomic.csv
GCA_000870505.1_ViralProj18863_genomic.csv
GCA_000870525.1_ViralProj18885_genomic.csv
GCA_000870685.1_ViralProj19547_genomic.csv
GCA_000870805.1_ViralProj19773_genomic.csv
GCA_000870845.1_ViralProj19797_genomic.csv
GCA_000870905.1_ViralProj19831_genomic.csv
GCA_000871025.1_ViralProj20625_genomic.csv
GCA_000871285.1_ViralProj27799_genomic.csv
GCA_000871305.1_ViralProj27897_genomic.csv
GCA_000871405.1_ViralProj28145_genomic.csv
GCA_000871505.1_ViralProj19161_genomic.csv
GCA_000871605.1_ViralProj19749_genomic.csv
GCA_000871665.1_ViralProj19775_genomic.csv
GCA_000871685.1_ViralProj19783_genomic.csv
GCA_000871705.1_ViralProj19799_genomic.csv
GCA_000871745.1_ViralProj19825_genomic.csv
GCA_000871765.1_ViralProj19833_genomic.csv
GCA_000871785.1_ViralProj19929_genomic.csv
GCA_000871805.1_ViralMultiSegProj19971_genomic.csv
GCA_000871865.1_ViralProj20617_genomic.csv
GCA_000871885.1_ViralProj20647_genomic.csv
GCA_000871905.1_ViralProj20657_genomic.csv
GCA_000871985.1_ViralProj20795_genomic.csv
GCA_000872005.1_ViralProj20925_genomic.csv
GCA_000872025.1_ViralProj20939_genomic.csv
GCA_000872045.1_ViralProj20959_genomic.csv
GCA_000872065.1_ViralProj20975_genomic.csv
GCA_000872185.1_ViralProj27907_genomic.csv
GCA_000872205.1_ViralProj27983_genomic.csv
GCA_000872285.1_ViralProj28275_genomic.csv
GCA_000872345.1_ViralProj27909_genomic.csv
GCA_000872365.1_ViralProj27985_genomic.csv
GCA_000872385.1_ViralProj28067_genomic.csv
GCA_000872445.1_ViralProj28279_genomic.csv
GCA_000872485.1_ViralMultiSegProj28327_genomic.csv
GCA_000872505.1_ViralProj28617_genomic.csv
GCA_000872565.1_ViralMultiSegProj28323_genomic.csv
GCA_000872585.1_ViralProj28503_genomic.csv
GCA_000872665.1_ViralMultiSegProj28757_genomic.csv
GCA_000872685.1_ViralProj28825_genomic.csv
GCA_000872705.1_ViralProj28841_genomic.csv
GCA_000872825.1_ViralProj29287_genomic.csv
GCA_000872865.1_ViralMultiSegProj29833_genomic.csv
GCA_000872885.1_ViralMultiSegProj29847_genomic.csv
GCA_000872925.1_ViralMultiSegProj29903_genomic.csv
GCA_000872965.1_ViralMultiSegProj18831_genomic.csv
GCA_000873025.1_ViralProj18865_genomic.csv
GCA_000873125.1_ViralProj19481_genomic.csv
GCA_000873145.1_ViralProj19599_genomic.csv
GCA_000873165.1_ViralProj19651_genomic.csv
GCA_000873205.1_ViralProj19755_genomic.csv
GCA_000873505.2_ViralProj20661_genomic.csv
GCA_000873605.1_ViralProj20935_genomic.csv
GCA_000873625.1_ViralProj20943_genomic.csv
GCA_000873685.1_ViralProj20989_genomic.csv
GCA_000873765.1_ViralProj27903_genomic.csv
GCA_000873865.1_ViralProj19753_genomic.csv
GCA_000873885.1_ViralProj19761_genomic.csv
GCA_000873925.1_ViralProj19777_genomic.csv
GCA_000873945.1_ViralProj19785_genomic.csv
GCA_000873965.1_ViralProj19801_genomic.csv
GCA_000874005.1_ViralProj19827_genomic.csv
GCA_000874045.1_ViralProj19961_genomic.csv
GCA_000874065.1_ViralMultiSegProj19973_genomic.csv
GCA_000874085.1_ViralProj20057_genomic.csv
GCA_000874145.1_ViralProj20649_genomic.csv
GCA_000874225.1_ViralProj20789_genomic.csv
GCA_000874265.1_ViralProj20933_genomic.csv
GCA_000874345.1_ViralProj20985_genomic.csv
GCA_000874365.1_ViralProj21015_genomic.csv
GCA_000874425.1_ViralProj30033_genomic.csv
GCA_000874445.1_ViralProj30051_genomic.csv
GCA_000874485.1_ViralProj30095_genomic.csv
GCA_000874605.1_ViralProj30519_genomic.csv
GCA_000874625.1_ViralProj30599_genomic.csv
GCA_000874645.1_ViralProj30611_genomic.csv
GCA_000874685.1_ViralProj30697_genomic.csv
GCA_000874725.1_ViralProj30795_genomic.csv
GCA_000874765.1_ViralProj30875_genomic.csv
GCA_000874825.1_ViralProj28297_genomic.csv
GCA_000874885.1_ViralProj28681_genomic.csv
GCA_000874925.1_ViralProj28737_genomic.csv
GCA_000874985.1_ViralProj28971_genomic.csv
GCA_000875005.1_ViralProj28987_genomic.csv
GCA_000875045.1_ViralProj29191_genomic.csv
GCA_000875065.1_ViralMultiSegProj29237_genomic.csv
GCA_000875205.1_ViralMultiSegProj29905_genomic.csv
GCA_000875325.1_ViralProj30161_genomic.csv
GCA_000875405.1_ViralProj30513_genomic.csv
GCA_000875425.1_ViralProj30521_genomic.csv
GCA_000875465.1_ViralProj30613_genomic.csv
GCA_000875525.1_ViralMultiSegProj30739_genomic.csv
GCA_000875625.1_ViralMultiSegProj31095_genomic.csv
GCA_000875665.1_ViralProj28045_genomic.csv
GCA_000875775.1_ASM87577v1_genomic.csv
GCA_000876525.1_ASM87652v1_genomic.csv
GCA_000876545.1_ASM87654v1_genomic.csv
GCA_000878955.1_ViralProj28115_genomic.csv
GCA_000878975.1_ViralProj28243_genomic.csv
GCA_000879015.1_ViralMultiSegProj28321_genomic.csv
GCA_000879035.1_ViralProj28501_genomic.csv
GCA_000879075.1_ViralProj28689_genomic.csv
GCA_000879095.1_ViralProj28729_genomic.csv
GCA_000879135.1_ViralProj28763_genomic.csv
GCA_000879175.1_ViralProj28979_genomic.csv
GCA_000879235.1_ViralMultiSegProj29223_genomic.csv
GCA_000879275.1_ViralMultiSegProj29285_genomic.csv
GCA_000879295.1_ViralProj29415_genomic.csv
GCA_000879335.1_ViralMultiSegProj29843_genomic.csv
GCA_000879435.1_ViralProj30049_genomic.csv
GCA_000879475.1_ViralProj30083_genomic.csv
GCA_000879495.1_ViralProj30157_genomic.csv
GCA_000879515.1_ViralMultiSegProj30169_genomic.csv
GCA_000879535.1_ViralProj30177_genomic.csv
GCA_000879575.1_ViralMultiSegProj30365_genomic.csv
GCA_000879615.1_ViralProj30597_genomic.csv
GCA_000879635.1_ViralProj30609_genomic.csv
GCA_000879695.1_ViralProj30735_genomic.csv
GCA_000879715.1_ViralProj28727_genomic.csv
GCA_000879755.1_ViralMultiSegProj28761_genomic.csv
GCA_000879795.1_ViralProj28973_genomic.csv
GCA_000879815.1_ViralProj28989_genomic.csv
GCA_000879835.1_ViralMultiSegProj29091_genomic.csv
GCA_000879855.1_ViralProj29195_genomic.csv
GCA_000879875.1_ViralProj29245_genomic.csv
GCA_000879915.1_ViralProj29413_genomic.csv
GCA_000879955.1_ViralMultiSegProj29841_genomic.csv
GCA_000879975.1_ViralProj29875_genomic.csv
GCA_000880015.1_ViralMultiSegProj29907_genomic.csv
GCA_000880055.1_ViralProj30039_genomic.csv
GCA_000880115.1_ViralProj30115_genomic.csv
GCA_000880135.1_ViralMultiSegProj30167_genomic.csv
GCA_000880175.1_ViralMultiSegProj30183_genomic.csv
GCA_000880195.1_ViralMultiSegProj30363_genomic.csv
GCA_000880215.1_ViralProj30515_genomic.csv
GCA_000880255.1_ViralProj30603_genomic.csv
GCA_000880315.1_ViralProj30715_genomic.csv
GCA_000880335.1_ViralMultiSegProj30741_genomic.csv
GCA_000880375.1_ViralProj30851_genomic.csv
GCA_000880395.1_ViralProj30929_genomic.csv
GCA_000880455.1_ViralProj31219_genomic.csv
GCA_000880515.1_ViralProj31177_genomic.csv
GCA_000880535.1_ViralProj31277_genomic.csv
GCA_000880575.1_ViralProj32005_genomic.csv
GCA_000880595.1_ViralProj32013_genomic.csv
GCA_000880675.1_ViralProj32213_genomic.csv
GCA_000880695.1_ViralProj32249_genomic.csv
GCA_000880775.1_ViralProj32677_genomic.csv
GCA_000880835.1_ViralProj32703_genomic.csv
GCA_000880855.1_ViralProj32713_genomic.csv
GCA_000880895.1_ViralProj32823_genomic.csv
GCA_000880995.1_ViralProj33407_genomic.csv
GCA_000881035.1_ViralProj33533_genomic.csv
GCA_000881115.1_ViralMultiSegProj34755_genomic.csv
GCA_000881155.1_ViralProj34919_genomic.csv
GCA_000881235.1_ViralMultiSegProj36621_genomic.csv
GCA_000881275.1_ViralProj37819_genomic.csv
GCA_000881295.1_ViralProj37885_genomic.csv
GCA_000881315.1_ViralProj37893_genomic.csv
GCA_000881395.1_ViralProj30853_genomic.csv
GCA_000881415.1_ViralProj30935_genomic.csv
GCA_000881455.1_ViralProj31125_genomic.csv
GCA_000881495.1_ViralProj31281_genomic.csv
GCA_000881575.1_ViralProj32075_genomic.csv
GCA_000881635.1_ViralProj32241_genomic.csv
GCA_000881655.1_ViralProj32323_genomic.csv
GCA_000881695.1_ViralProj32599_genomic.csv
GCA_000881735.1_ViralProj32681_genomic.csv
GCA_000881755.1_ViralProj32689_genomic.csv
GCA_000881815.1_ViralMultiSegProj32725_genomic.csv
GCA_000881855.1_ViralProj32997_genomic.csv
GCA_000881875.1_ViralProj33005_genomic.csv
GCA_000881955.1_ViralProj33483_genomic.csv
GCA_000881975.1_ViralMultiSegProj33493_genomic.csv
GCA_000881995.1_ViralProj33537_genomic.csv
GCA_000882095.1_ViralProj34845_genomic.csv
GCA_000882215.1_ViralProj32073_genomic.csv
GCA_000882235.1_ViralProj32103_genomic.csv
GCA_000882295.1_ViralProj32321_genomic.csv
GCA_000882395.1_ViralProj32687_genomic.csv
GCA_000882435.1_ViralProj32705_genomic.csv
GCA_000882555.1_ViralProj33141_genomic.csv
GCA_000882655.1_ViralProj33779_genomic.csv
GCA_000882755.1_ViralProj36373_genomic.csv
GCA_000882775.1_ViralProj36515_genomic.csv
GCA_000882795.1_ViralProj36541_genomic.csv
GCA_000882815.1_ViralProj36615_genomic.csv
GCA_000882855.1_ViralProj37291_genomic.csv
GCA_000882875.1_ViralProj37821_genomic.csv
GCA_000882895.1_ViralProj37887_genomic.csv
GCA_000882915.1_ViralProj37969_genomic.csv
GCA_000882955.1_ViralProj38109_genomic.csv
GCA_000882975.1_ViralProj38265_genomic.csv
GCA_000883015.1_ViralProj31163_genomic.csv
GCA_000883075.1_ViralProj32003_genomic.csv
GCA_000883095.1_ViralProj32011_genomic.csv
GCA_000883175.1_ViralProj32205_genomic.csv
GCA_000883195.1_ViralProj32247_genomic.csv
GCA_000883215.1_ViralProj32325_genomic.csv
GCA_000883255.1_ViralProj32629_genomic.csv
GCA_000883295.1_ViralProj32683_genomic.csv
GCA_000883395.1_ViralProj32821_genomic.csv
GCA_000883415.1_ViralProj32999_genomic.csv
GCA_000883455.1_ViralProj33137_genomic.csv
GCA_000883495.1_ViralProj33327_genomic.csv
GCA_000883515.1_ViralProj33485_genomic.csv
GCA_000883535.1_ViralProj33499_genomic.csv
GCA_000883595.1_ViralProj34541_genomic.csv
GCA_000883695.1_ViralProj36519_genomic.csv
GCA_000883815.1_ViralProj37891_genomic.csv
GCA_000883835.1_ViralProj37995_genomic.csv
GCA_000883855.1_ViralProj38093_genomic.csv
GCA_000883875.1_ViralProj38097_genomic.csv
GCA_000883895.1_ViralProj38263_genomic.csv
GCA_000883915.1_ViralProj38295_genomic.csv
GCA_000883995.1_ViralProj38541_genomic.csv
GCA_000884015.1_ViralProj38845_genomic.csv
GCA_000884055.1_ViralProj39351_genomic.csv
GCA_000884095.1_ViralMultiSegProj39595_genomic.csv
GCA_000884135.1_ViralProj39617_genomic.csv
GCA_000884155.1_ViralProj39625_genomic.csv
GCA_000884175.1_ViralProj39691_genomic.csv
GCA_000884255.1_ViralProj39987_genomic.csv
GCA_000884275.1_ViralProj40235_genomic.csv
GCA_000884315.1_ViralProj40323_genomic.csv
GCA_000884355.1_ViralMultiSegProj40661_genomic.csv
GCA_000884375.1_ViralMultiSegProj41175_genomic.csv
GCA_000884415.1_ViralMultiSegProj41605_genomic.csv
GCA_000884455.1_ViralProj41725_genomic.csv
GCA_000884475.1_ViralProj42355_genomic.csv
GCA_000884535.1_ViralProj42779_genomic.csv
GCA_000884615.1_ViralProj42949_genomic.csv
GCA_000884635.1_ViralProj43589_genomic.csv
GCA_000884655.1_ViralProj45911_genomic.csv
GCA_000884695.1_ViralProj46671_genomic.csv
GCA_000884715.1_ViralProj36617_genomic.csv
GCA_000884735.1_ViralProj36669_genomic.csv
GCA_000884755.1_ViralProj37713_genomic.csv
GCA_000884775.1_ViralProj37825_genomic.csv
GCA_000884815.1_ViralProj37971_genomic.csv
GCA_000884875.1_ViralProj38267_genomic.csv
GCA_000884955.1_ViralProj38499_genomic.csv
GCA_000884975.1_ViralProj38669_genomic.csv
GCA_000884995.1_ViralProj39307_genomic.csv
GCA_000885135.1_ViralProj39629_genomic.csv
GCA_000885155.1_ViralProj39771_genomic.csv
GCA_000885175.1_ViralMultiSegProj39867_genomic.csv
GCA_000885255.1_ViralProj40311_genomic.csv
GCA_000885295.1_ViralMultiSegProj40329_genomic.csv
GCA_000885355.1_ViralProj41305_genomic.csv
GCA_000885395.1_ViralMultiSegProj41609_genomic.csv
GCA_000885415.1_ViralProj41629_genomic.csv
GCA_000885435.1_ViralProj42147_genomic.csv
GCA_000885475.1_ViralProj42595_genomic.csv
GCA_000885495.1_ViralProj42743_genomic.csv
GCA_000885575.1_ViralProj38461_genomic.csv
GCA_000885595.1_ViralProj38497_genomic.csv
GCA_000885695.1_ViralProj39589_genomic.csv
GCA_000885755.1_ViralProj39619_genomic.csv
GCA_000885815.1_ViralProj39811_genomic.csv
GCA_000885855.1_ViralMultiSegProj39975_genomic.csv
GCA_000886015.1_ViralProj41437_genomic.csv
GCA_000886055.1_ViralProj41625_genomic.csv
GCA_000886075.1_ViralProj42145_genomic.csv
GCA_000886175.1_ViralProj42789_genomic.csv
GCA_000886195.1_ViralProj42931_genomic.csv
GCA_000886235.1_ViralProj42951_genomic.csv
GCA_000886255.1_ViralProj43731_genomic.csv
GCA_000886355.1_ViralProj48137_genomic.csv
GCA_000886375.1_ViralProj38243_genomic.csv
GCA_000886415.1_ViralProj38365_genomic.csv
GCA_000886435.1_ViralProj38431_genomic.csv
GCA_000886475.1_ViralProj38501_genomic.csv
GCA_000886515.1_ViralProj39313_genomic.csv
GCA_000886555.1_ViralProj39583_genomic.csv
GCA_000886575.1_ViralProj39593_genomic.csv
GCA_000886615.1_ViralProj39615_genomic.csv
GCA_000886635.1_ViralProj39623_genomic.csv
GCA_000886655.1_ViralProj39631_genomic.csv
GCA_000886675.1_ViralMultiSegProj39791_genomic.csv
GCA_000886755.1_ViralProj40231_genomic.csv
GCA_000886775.1_ViralProj40313_genomic.csv
GCA_000886835.1_ViralProj40631_genomic.csv
GCA_000886855.1_ViralProj41173_genomic.csv
GCA_000886875.1_ViralProj41599_genomic.csv
GCA_000886895.1_ViralProj41611_genomic.csv
GCA_000886935.1_ViralProj42351_genomic.csv
GCA_000886955.1_ViralProj42507_genomic.csv
GCA_000886975.1_ViralProj42597_genomic.csv
GCA_000887035.1_ViralProj42793_genomic.csv
GCA_000887055.1_ViralProj42939_genomic.csv
GCA_000887095.1_ViralProj43573_genomic.csv
GCA_000887115.1_ViralProj45909_genomic.csv
GCA_000887135.1_ViralProj45933_genomic.csv
GCA_000887175.1_ViralProj47333_genomic.csv
GCA_000887215.1_ViralProj48135_genomic.csv
GCA_000887235.1_ViralProj48143_genomic.csv
GCA_000887375.1_ViralProj48417_genomic.csv
GCA_000887395.1_ViralProj48587_genomic.csv
GCA_000887415.1_ViralProj48601_genomic.csv
GCA_000887435.1_ViralProj49715_genomic.csv
GCA_000887475.1_ViralProj51177_genomic.csv
GCA_000887495.1_ViralProj51185_genomic.csv
GCA_000887535.1_ViralProj51589_genomic.csv
GCA_000887575.2_ASM88757v2_genomic.csv
GCA_000887655.1_ViralProj53499_genomic.csv
GCA_000887675.1_ViralProj56015_genomic.csv
GCA_000887695.1_ViralProj56023_genomic.csv
GCA_000887735.1_ViralProj60047_genomic.csv
GCA_000887755.1_ViralProj60117_genomic.csv
GCA_000887835.1_ViralProj60753_genomic.csv
GCA_000887875.1_ViralProj61121_genomic.csv
GCA_000887975.1_ViralProj61909_genomic.csv
GCA_000887995.1_ViralProj61953_genomic.csv
GCA_000888055.1_ViralProj42945_genomic.csv
GCA_000888075.1_ViralProj43007_genomic.csv
GCA_000888095.1_ViralProj45807_genomic.csv
GCA_000888115.1_ViralProj45931_genomic.csv
GCA_000888195.1_ViralProj48139_genomic.csv
GCA_000888215.1_ViralProj48147_genomic.csv
GCA_000888235.1_ViralProj48155_genomic.csv
GCA_000888255.1_ViralProj48163_genomic.csv
GCA_000888275.1_ViralProj48171_genomic.csv
GCA_000888295.1_ViralProj48179_genomic.csv
GCA_000888315.1_ViralProj48189_genomic.csv
GCA_000888355.1_ViralMultiSegProj48421_genomic.csv
GCA_000888375.1_ViralProj48593_genomic.csv
GCA_000888435.1_ViralProj50561_genomic.csv
GCA_000888455.1_ViralProj51181_genomic.csv
GCA_000888495.1_ViralProj51559_genomic.csv
GCA_000888515.1_ViralMultiSegProj51627_genomic.csv
GCA_000888555.1_ViralProj51735_genomic.csv
GCA_000888575.1_ViralProj51791_genomic.csv
GCA_000888615.1_ViralProj52947_genomic.csv
GCA_000888675.1_ViralProj56065_genomic.csv
GCA_000888695.1_ViralProj59507_genomic.csv
GCA_000888755.1_ViralProj60121_genomic.csv
GCA_000888835.1_ViralProj61011_genomic.csv
GCA_000888855.1_ViralProj61097_genomic.csv
GCA_000888875.1_ViralProj61427_genomic.csv
GCA_000888895.1_ViralProj48145_genomic.csv
GCA_000888915.1_ViralProj48153_genomic.csv
GCA_000888935.1_ViralProj48161_genomic.csv
GCA_000888995.1_ViralProj48187_genomic.csv
GCA_000889135.1_ViralProj51179_genomic.csv
GCA_000889195.1_ViralProj51591_genomic.csv
GCA_000889235.1_ViralProj51699_genomic.csv
GCA_000889275.1_ViralProj52631_genomic.csv
GCA_000889295.1_ViralProj52813_genomic.csv
GCA_000889315.1_ViralProj53503_genomic.csv
GCA_000889415.1_ViralProj60049_genomic.csv
GCA_000889555.1_ViralMultiSegProj61135_genomic.csv
GCA_000889575.1_ViralProj61555_genomic.csv
GCA_000889655.1_ViralProj61947_genomic.csv
GCA_000889695.1_ViralProj62181_genomic.csv
GCA_000889715.1_ViralMultiSegProj62263_genomic.csv
GCA_000889735.1_ViralMultiSegProj48103_genomic.csv
GCA_000889755.1_ViralProj48141_genomic.csv
GCA_000889815.1_ViralProj48165_genomic.csv
GCA_000889875.1_ViralProj48191_genomic.csv
GCA_000889935.1_ViralMultiSegProj48595_genomic.csv
GCA_000889955.1_ViralMultiSegProj49651_genomic.csv
GCA_000889975.1_ViralProj50363_genomic.csv
GCA_000890055.1_ViralProj51587_genomic.csv
GCA_000890075.1_ViralProj51665_genomic.csv
GCA_000890095.1_ViralProj51673_genomic.csv
GCA_000890115.1_ViralProj51741_genomic.csv
GCA_000890175.1_ViralProj53497_genomic.csv
GCA_000890195.1_ViralProj54017_genomic.csv
GCA_000890235.1_ViralProj59727_genomic.csv
GCA_000890255.1_ViralProj60045_genomic.csv
GCA_000890275.1_ViralProj60115_genomic.csv
GCA_000890295.1_ViralProj60137_genomic.csv
GCA_000890335.1_ViralProj60731_genomic.csv
GCA_000890375.1_ViralProj61013_genomic.csv
GCA_000890395.1_ViralProj61099_genomic.csv
GCA_000890455.1_ViralProj61851_genomic.csv
GCA_000890475.1_ViralProj61859_genomic.csv
GCA_000890495.1_ViralProj61907_genomic.csv
GCA_000890515.1_ViralProj61951_genomic.csv
GCA_000890535.1_ViralProj62177_genomic.csv
GCA_000890555.1_ViralProj62241_genomic.csv
GCA_000890635.1_ViralProj62963_genomic.csv
GCA_000890675.1_ViralProj63439_genomic.csv
GCA_000890695.1_ViralProj64487_genomic.csv
GCA_000890755.1_ViralProj64559_genomic.csv
GCA_000890875.1_ViralProj64759_genomic.csv
GCA_000890895.1_ViralProj64767_genomic.csv
GCA_000890915.1_ViralProj65223_genomic.csv
GCA_000890995.1_ViralMultiSegProj66333_genomic.csv
GCA_000891035.1_ViralProj66397_genomic.csv
GCA_000891115.1_ViralProj66899_genomic.csv
GCA_000891135.1_ViralProj67249_genomic.csv
GCA_000891235.1_ViralProj69999_genomic.csv
GCA_000891255.1_ViralProj70007_genomic.csv
GCA_000891415.1_ViralProj61781_genomic.csv
GCA_000891435.1_ViralProj61857_genomic.csv
GCA_000891455.1_ViralProj61905_genomic.csv
GCA_000891515.1_ViralProj62211_genomic.csv
GCA_000891535.1_ViralMultiSegProj62475_genomic.csv
GCA_000891555.1_ViralProj62493_genomic.csv
GCA_000891575.1_ViralProj62661_genomic.csv
GCA_000891615.1_ViralProj63123_genomic.csv
GCA_000891655.1_ViralProj63583_genomic.csv
GCA_000891675.1_ViralProj64493_genomic.csv
GCA_000891695.1_ViralProj64541_genomic.csv
GCA_000891715.1_ViralProj64549_genomic.csv
GCA_000891755.1_ViralProj64605_genomic.csv
GCA_000891775.1_ViralProj64613_genomic.csv
GCA_000891875.2_ViralMultiSegProj64937_genomic.csv
GCA_000891895.1_ViralProj65277_genomic.csv
GCA_000891935.1_ViralProj65815_genomic.csv
GCA_000891955.1_ViralMultiSegProj66185_genomic.csv
GCA_000891975.1_ViralProj66341_genomic.csv
GCA_000891995.1_ViralProj66393_genomic.csv
GCA_000892015.1_ViralMultiSegProj66459_genomic.csv
GCA_000892095.1_ViralProj67109_genomic.csv
GCA_000892115.1_ViralProj67415_genomic.csv
GCA_000892155.1_ViralProj67963_genomic.csv
GCA_000892235.1_ViralProj62639_genomic.csv
GCA_000892255.1_ViralProj62755_genomic.csv
GCA_000892315.1_ViralProj63565_genomic.csv
GCA_000892335.1_ViralProj64491_genomic.csv
GCA_000892355.1_ViralProj64539_genomic.csv
GCA_000892375.1_ViralProj64547_genomic.csv
GCA_000892395.1_ViralProj64561_genomic.csv
GCA_000892435.1_ViralProj64611_genomic.csv
GCA_000892455.1_ViralProj64697_genomic.csv
GCA_000892475.1_ViralProj64705_genomic.csv
GCA_000892535.1_ViralProj64769_genomic.csv
GCA_000892575.1_ViralProj65307_genomic.csv
GCA_000892635.1_ViralProj66339_genomic.csv
GCA_000892655.1_ViralProj66347_genomic.csv
GCA_000892735.1_ViralProj66619_genomic.csv
GCA_000892835.1_ViralProj68287_genomic.csv
GCA_000892855.1_ViralProj68415_genomic.csv
GCA_000892875.1_ViralProj70001_genomic.csv
GCA_000892935.1_ViralProj72379_genomic.csv
GCA_000892955.1_ViralProj72387_genomic.csv
GCA_000892995.1_ViralProj73439_genomic.csv
GCA_000893035.1_ViralProj74351_genomic.csv
GCA_000893055.1_ViralProj74427_genomic.csv
GCA_000893075.1_ViralProj62213_genomic.csv
GCA_000893235.1_ViralProj64495_genomic.csv
GCA_000893295.1_ViralProj64565_genomic.csv
GCA_000893335.1_ViralProj64617_genomic.csv
GCA_000893435.1_ViralProj65201_genomic.csv
GCA_000893495.1_ViralProj65817_genomic.csv
GCA_000893515.1_ViralMultiSegProj66187_genomic.csv
GCA_000893575.1_ViralProj66545_genomic.csv
GCA_000893595.1_ViralMultiSegProj66565_genomic.csv
GCA_000893615.1_ViralProj66615_genomic.csv
GCA_000893635.1_ViralProj66897_genomic.csv
GCA_000893655.1_ViralProj67111_genomic.csv
GCA_000893695.1_ViralProj67889_genomic.csv
GCA_000893715.1_ViralProj68017_genomic.csv
GCA_000893735.1_ViralProj68409_genomic.csv
GCA_000893755.1_ViralProj68437_genomic.csv
GCA_000893795.1_ViralProj71143_genomic.csv
GCA_000893835.1_ViralProj72383_genomic.csv
GCA_000893955.1_ViralMultiSegProj74579_genomic.csv
GCA_000893995.1_ViralProj76729_genomic.csv
GCA_000894075.1_ViralProj78693_genomic.csv
GCA_000894095.1_ViralProj78927_genomic.csv
GCA_000894135.1_ViralProj80873_genomic.csv
GCA_000894155.1_ViralProj80915_genomic.csv
GCA_000894195.1_ViralMultiSegProj81005_genomic.csv
GCA_000894215.1_ViralMultiSegProj81031_genomic.csv
GCA_000894235.1_ViralProj81167_genomic.csv
GCA_000894275.1_ViralProj81183_genomic.csv
GCA_000894315.1_ViralProj82643_genomic.csv
GCA_000894335.1_ViralProj82653_genomic.csv
GCA_000894375.1_ViralProj85563_genomic.csv
GCA_000894415.1_ViralProj89655_genomic.csv
GCA_000894495.1_ViralProj157251_genomic.csv
GCA_000894515.1_ViralProj157259_genomic.csv
GCA_000894595.1_ViralProj165737_genomic.csv
GCA_000894615.1_ViralProj165745_genomic.csv
GCA_000894635.1_ViralProj167111_genomic.csv
GCA_000894655.1_ViralProj167572_genomic.csv
GCA_000894695.1_ViralProj167580_genomic.csv
GCA_000894715.1_ViralProj167658_genomic.csv
GCA_000894735.2_ViralProj70003_genomic.csv
GCA_000894755.1_ViralProj70159_genomic.csv
GCA_000894775.1_ViralProj72145_genomic.csv
GCA_000894795.1_ViralProj72381_genomic.csv
GCA_000894815.1_ViralProj72389_genomic.csv
GCA_000894835.2_ViralMultiSegProj72721_genomic.csv
GCA_000894855.1_ViralProj73441_genomic.csv
GCA_000894895.1_ViralProj74353_genomic.csv
GCA_000894915.1_ViralProj74429_genomic.csv
GCA_000894935.1_ViralMultiSegProj76343_genomic.csv
GCA_000894995.1_ViralProj76741_genomic.csv
GCA_000895015.1_ViralProj77135_genomic.csv
GCA_000895075.1_ViralMultiSegProj78931_genomic.csv
GCA_000895095.1_ViralMultiSegProj80737_genomic.csv
GCA_000895115.1_ViralProj80911_genomic.csv
GCA_000895135.1_ViralProj80919_genomic.csv
GCA_000895155.1_ViralProj81001_genomic.csv
GCA_000895175.1_ViralMultiSegProj81009_genomic.csv
GCA_000895215.1_ViralProj81171_genomic.csv
GCA_000895235.1_ViralProj81179_genomic.csv
GCA_000895255.1_ViralProj81215_genomic.csv
GCA_000895295.1_ViralProj82649_genomic.csv
GCA_000895335.1_ViralProj84405_genomic.csv
GCA_000895395.2_ViralProj109271_genomic.csv
GCA_000895455.1_ViralMultiSegProj129597_genomic.csv
GCA_000895495.1_ViralProj157263_genomic.csv
GCA_000895555.1_ViralProj74995_genomic.csv
GCA_000895575.1_ViralProj76723_genomic.csv
GCA_000895655.1_ViralProj77937_genomic.csv
GCA_000895675.1_ViralProj78707_genomic.csv
GCA_000895735.1_ViralProj80909_genomic.csv
GCA_000895835.1_ViralProj81169_genomic.csv
GCA_000895855.1_ViralProj81177_genomic.csv
GCA_000895915.1_ViralProj82647_genomic.csv
GCA_000895935.1_ViralProj82751_genomic.csv
GCA_000895975.1_ViralProj88115_genomic.csv
GCA_000896035.1_ViralProj109277_genomic.csv
GCA_000896055.1_ViralProj124057_genomic.csv
GCA_000896075.1_ViralProj129589_genomic.csv
GCA_000896135.1_ViralProj159049_genomic.csv
GCA_000896155.1_ViralProj162493_genomic.csv
GCA_000896195.1_ViralProj165739_genomic.csv
GCA_000896235.1_ViralProj167112_genomic.csv
GCA_000896255.1_ViralProj167573_genomic.csv
GCA_000896295.1_ViralProj167581_genomic.csv
GCA_000896355.1_ViralProj73825_genomic.csv
GCA_000896375.1_ViralProj74355_genomic.csv
GCA_000896395.1_ViralMultiSegProj74527_genomic.csv
GCA_000896435.1_ViralProj76727_genomic.csv
GCA_000896475.1_ViralProj76743_genomic.csv
GCA_000896495.1_ViralProj77137_genomic.csv
GCA_000896555.1_ViralProj78945_genomic.csv
GCA_000896575.1_ViralProj80771_genomic.csv
GCA_000896655.1_ViralMultiSegProj81011_genomic.csv
GCA_000896715.1_ViralProj81181_genomic.csv
GCA_000896755.1_ViralProj82641_genomic.csv
GCA_000896775.1_ViralProj82651_genomic.csv
GCA_000896855.1_ViralProj89399_genomic.csv
GCA_000896875.1_ViralProj109273_genomic.csv
GCA_000896955.1_ViralProj157257_genomic.csv
GCA_000896975.1_ViralProj157265_genomic.csv
GCA_000897035.1_ViralProj162497_genomic.csv
GCA_000897055.1_ViralProj163309_genomic.csv
GCA_000897235.1_ViralProj167735_genomic.csv
GCA_000897315.1_ViralProj169232_genomic.csv
GCA_000897375.1_ViralProj171011_genomic.csv
GCA_000897435.1_ViralProj171978_genomic.csv
GCA_000897455.1_ViralProj171982_genomic.csv
GCA_000897535.1_ViralMultiSegProj173351_genomic.csv
GCA_000897615.1_ViralProj174775_genomic.csv
GCA_000897655.1_ViralProj175586_genomic.csv
GCA_000897695.1_ViralProj176432_genomic.csv
GCA_000897755.1_ViralProj177520_genomic.csv
GCA_000897795.1_ViralProj177528_genomic.csv
GCA_000897855.1_ViralProj177540_genomic.csv
GCA_000897955.1_ViralProj178562_genomic.csv
GCA_000897995.1_ViralMultiSegProj178635_genomic.csv
GCA_000898035.1_ViralProj162495_genomic.csv
GCA_000898055.1_ViralProj163147_genomic.csv
GCA_000898175.1_ViralProj167604_genomic.csv
GCA_000898215.1_ViralProj167666_genomic.csv
GCA_000898275.1_ViralProj168667_genomic.csv
GCA_000898335.1_ViralProj170047_genomic.csv
GCA_000898355.1_ViralMultiSegProj170929_genomic.csv
GCA_000898435.1_ViralProj171980_genomic.csv
GCA_000898495.1_ViralProj173048_genomic.csv
GCA_000898515.1_ViralProj173212_genomic.csv
GCA_000898535.1_ViralMultiSegProj173353_genomic.csv
GCA_000898555.1_ViralMultiSegProj173357_genomic.csv
GCA_000898635.1_ViralProj174781_genomic.csv
GCA_000898655.1_ViralProj175588_genomic.csv
GCA_000898695.1_ViralProj176434_genomic.csv
GCA_000898715.1_ViralProj176615_genomic.csv
GCA_000898795.1_ViralProj177530_genomic.csv
GCA_000898855.1_ViralProj167868_genomic.csv
GCA_000898915.1_ViralProj169233_genomic.csv
GCA_000898955.1_ViralProj170854_genomic.csv
GCA_000899035.1_ViralProj171979_genomic.csv
GCA_000899095.1_ViralProj173047_genomic.csv
GCA_000899115.1_ViralProj173051_genomic.csv
GCA_000899155.1_ViralMultiSegProj173356_genomic.csv
GCA_000899175.1_ViralProj173861_genomic.csv
GCA_000899315.1_ViralProj176618_genomic.csv
GCA_000899415.1_ViralProj177537_genomic.csv
GCA_000899435.1_ViralProj177541_genomic.csv
GCA_000899535.1_ViralProj178563_genomic.csv
GCA_000899635.1_ViralProj179419_genomic.csv
GCA_000899675.1_ViralMultiSegProj167734_genomic.csv
GCA_000899735.1_ViralProj168668_genomic.csv
GCA_000899775.1_ViralProj169555_genomic.csv
GCA_000899815.1_ViralProj171010_genomic.csv
GCA_000899835.1_ViralProj171957_genomic.csv
GCA_000899855.1_ViralProj171973_genomic.csv
GCA_000899875.1_ViralProj171977_genomic.csv
GCA_000899895.1_ViralProj171981_genomic.csv
GCA_000899915.1_ViralProj172457_genomic.csv
GCA_000899955.1_ViralProj173049_genomic.csv
GCA_000899975.1_ViralProj173213_genomic.csv
GCA_000899995.1_ViralMultiSegProj173354_genomic.csv
GCA_000900015.1_ViralMultiSegProj173358_genomic.csv
GCA_000900035.1_ViralProj173863_genomic.csv
GCA_000900075.1_ViralProj174778_genomic.csv
GCA_000900095.2_ViralProj174782_genomic.csv
GCA_000900115.1_ViralProj175589_genomic.csv
GCA_000900175.1_ViralMultiSegProj176616_genomic.csv
GCA_000900255.1_ViralProj177531_genomic.csv
GCA_000900275.1_ViralProj177535_genomic.csv
GCA_000900355.1_ViralProj177773_genomic.csv
GCA_000900375.1_ViralProj177933_genomic.csv
GCA_000900395.1_ViralProj178460_genomic.csv
GCA_000900475.1_ViralProj179413_genomic.csv
GCA_000900495.1_ViralProj179417_genomic.csv
GCA_000900515.1_ViralProj179414_genomic.csv
GCA_000900575.1_ViralProj179426_genomic.csv
GCA_000900695.1_ViralProj181079_genomic.csv
GCA_000900775.1_ViralProj181220_genomic.csv
GCA_000900795.1_ViralProj181224_genomic.csv
GCA_000900895.1_ViralProj181244_genomic.csv
GCA_000900975.1_ViralProj181992_genomic.csv
GCA_000901055.1_ViralProj183147_genomic.csv
GCA_000901075.1_ViralProj183151_genomic.csv
GCA_000901095.1_ViralProj183155_genomic.csv
GCA_000901115.1_ViralProj183159_genomic.csv
GCA_000901155.1_ViralProj183710_genomic.csv
GCA_000901175.1_ViralProj183905_genomic.csv
GCA_000901255.1_ViralProj184154_genomic.csv
GCA_000901275.1_ViralProj184158_genomic.csv
GCA_000901295.1_ViralProj184162_genomic.csv
GCA_000901315.1_ViralProj184166_genomic.csv
GCA_000901375.1_ViralProj177542_genomic.csv
GCA_000901395.1_ViralProj177547_genomic.csv
GCA_000901555.1_ViralProj179416_genomic.csv
GCA_000901575.1_ViralProj179420_genomic.csv
GCA_000901615.1_ViralProj179428_genomic.csv
GCA_000901695.1_ViralProj181073_genomic.csv
GCA_000901735.1_ViralProj181081_genomic.csv
GCA_000901755.1_ViralProj181210_genomic.csv
GCA_000901775.1_ViralProj181214_genomic.csv
GCA_000901795.1_ViralProj181218_genomic.csv
GCA_000901835.1_ViralProj181226_genomic.csv
GCA_000901995.1_ViralProj181990_genomic.csv
GCA_000902055.1_ViralProj183141_genomic.csv
GCA_000902135.1_ViralProj183157_genomic.csv
GCA_000902175.1_ViralProj183543_genomic.csv
GCA_000902255.1_SMR1_genomic.csv
GCA_000902275.1_ViralProj181064_genomic.csv
GCA_000902355.1_ViralProj181080_genomic.csv
GCA_000902375.1_ViralProj181084_genomic.csv
GCA_000902395.1_ViralProj181213_genomic.csv
GCA_000902495.1_ViralProj181233_genomic.csv
GCA_000902595.1_ViralProj181985_genomic.csv
GCA_000902615.1_ViralProj181989_genomic.csv
GCA_000902675.1_ViralProj183140_genomic.csv
GCA_000902695.1_ViralProj183144_genomic.csv
GCA_000902715.1_ViralProj183148_genomic.csv
GCA_000902875.1_ViralProj184146_genomic.csv
GCA_000902895.1_ViralProj184151_genomic.csv
GCA_000902975.1_ViralProj184167_genomic.csv
GCA_000903115.1_ViralProj179425_genomic.csv
GCA_000903235.1_ViralProj181078_genomic.csv
GCA_000903255.1_ViralProj181082_genomic.csv
GCA_000903335.1_ViralProj181223_genomic.csv
GCA_000903355.1_ViralProj181227_genomic.csv
GCA_000903415.1_ViralProj181239_genomic.csv
GCA_000903455.1_ViralProj181247_genomic.csv
GCA_000903535.1_ViralProj181995_genomic.csv
GCA_000903655.1_ViralProj183158_genomic.csv
GCA_000903835.1_ViralProj184161_genomic.csv
GCA_000903895.1_ViralProj185188_genomic.csv
GCA_000903915.1_ViralProj185192_genomic.csv
GCA_000903935.1_ViralProj185273_genomic.csv
GCA_000903955.1_ViralProj185193_genomic.csv
GCA_000904035.1_ViralProj186430_genomic.csv
GCA_000904055.1_ViralProj186434_genomic.csv
GCA_000904075.1_ViralProj188154_genomic.csv
GCA_000904095.1_ViralProj188536_genomic.csv
GCA_000904115.1_ViralProj188546_genomic.csv
GCA_000904135.1_ViralProj188730_genomic.csv
GCA_000904155.2_ASM90415v2_genomic.csv
GCA_000904195.1_ViralMultiSegProj191884_genomic.csv
GCA_000904235.1_ViralProj192853_genomic.csv
GCA_000904335.1_ViralProj194138_genomic.csv
GCA_000904455.1_ViralProj195489_genomic.csv
GCA_000904535.1_ViralProj195505_genomic.csv
GCA_000904655.1_ViralProj196421_genomic.csv
GCA_000904735.1_ViralProj198478_genomic.csv
GCA_000904815.1_ViralProj184148_genomic.csv
GCA_000904835.1_ViralProj184152_genomic.csv
GCA_000904935.1_ViralMultiSegProj184815_genomic.csv
GCA_000904955.1_ViralProj185191_genomic.csv
GCA_000904975.1_ViralProj185272_genomic.csv
GCA_000905035.1_ViralProj185777_genomic.csv
GCA_000905055.1_ViralProj186432_genomic.csv
GCA_000905135.1_ViralProj188548_genomic.csv
GCA_000905155.1_ViralProj188776_genomic.csv
GCA_000905175.1_ViralProj189216_genomic.csv
GCA_000905195.1_ViralProj191122_genomic.csv
GCA_000905235.1_ViralProj192610_genomic.csv
GCA_000905335.1_ViralProj193982_genomic.csv
GCA_000905355.1_ViralProj194140_genomic.csv
GCA_000905455.1_ViralProj195487_genomic.csv
GCA_000905475.1_ViralProj195491_genomic.csv
GCA_000905515.1_ViralProj195499_genomic.csv
GCA_000905535.1_ViralProj195503_genomic.csv
GCA_000905575.1_ViralProj195527_genomic.csv
GCA_000905615.1_ViralProj195535_genomic.csv
GCA_000905655.1_ViralProj185428_genomic.csv
GCA_000905695.1_ViralProj186951_genomic.csv
GCA_000905715.1_ViralProj188466_genomic.csv
GCA_000905775.1_ViralProj189215_genomic.csv
GCA_000905855.1_ViralProj192854_genomic.csv
GCA_000905895.1_ViralProj192873_genomic.csv
GCA_000905915.2_ViralProj192927_genomic.csv
GCA_000905935.1_ViralProj193981_genomic.csv
GCA_000905955.1_ViralProj194139_genomic.csv
GCA_000905975.1_ViralProj194143_genomic.csv
GCA_000906015.1_ViralProj195478_genomic.csv
GCA_000906035.1_ViralProj195482_genomic.csv
GCA_000906095.1_ViralProj195494_genomic.csv
GCA_000906175.1_ViralProj195518_genomic.csv
GCA_000906195.1_ViralProj195530_genomic.csv
GCA_000906215.1_ViralProj195534_genomic.csv
GCA_000906295.1_ViralProj196972_genomic.csv
GCA_000906315.1_ViralProj197298_genomic.csv
GCA_000906335.1_ViralProj198435_genomic.csv
GCA_000906395.1_ViralProj200956_genomic.csv
GCA_000906455.1_ViralMultiSegProj203281_genomic.csv
GCA_000906535.1_ViralProj186433_genomic.csv
GCA_000906575.1_ViralProj188535_genomic.csv
GCA_000906615.1_ViralProj188728_genomic.csv
GCA_000906655.1_ViralProj189217_genomic.csv
GCA_000906715.1_ViralProj192611_genomic.csv
GCA_000906735.1_ViralProj192866_genomic.csv
GCA_000906755.1_ViralProj192871_genomic.csv
GCA_000906815.1_ViralProj194137_genomic.csv
GCA_000906835.1_ViralProj194141_genomic.csv
GCA_000906855.1_ViralProj195472_genomic.csv
GCA_000906875.1_ViralProj195476_genomic.csv
GCA_000906915.1_ViralProj195484_genomic.csv
GCA_000906935.1_ViralProj195488_genomic.csv
GCA_000906955.1_ViralProj195492_genomic.csv
GCA_000907055.1_ViralProj195528_genomic.csv
GCA_000907095.1_ViralProj195536_genomic.csv
GCA_000907155.1_ViralProj196970_genomic.csv
GCA_000907175.1_ViralProj197296_genomic.csv
GCA_000907255.1_ViralProj198868_genomic.csv
GCA_000907295.1_ViralProj202888_genomic.csv
GCA_000907315.1_ViralProj203090_genomic.csv
GCA_000907335.1_ViralProj202316_genomic.csv
GCA_000907375.1_ViralProj203280_genomic.csv
GCA_000907515.1_ViralProj206470_genomic.csv
GCA_000907575.1_ViralProj206482_genomic.csv
GCA_000907615.1_ViralProj206490_genomic.csv
GCA_000907675.1_ViralProj207837_genomic.csv
GCA_000907775.1_ViralProj209210_genomic.csv
GCA_000907815.1_ViralProj209362_genomic.csv
GCA_000907875.1_ViralProj210929_genomic.csv
GCA_000907915.1_ViralProj212714_genomic.csv
GCA_000907935.1_ViralProj212718_genomic.csv
GCA_000907995.1_ViralProj212953_genomic.csv
GCA_000908015.1_ViralProj212957_genomic.csv
GCA_000908035.1_ViralProj212961_genomic.csv
GCA_000908135.1_ViralProj213078_genomic.csv
GCA_000908195.1_ViralProj196419_genomic.csv
GCA_000908215.1_ViralMultiSegProj196762_genomic.csv
GCA_000908235.1_ViralProj196975_genomic.csv
GCA_000908255.1_ViralProj198432_genomic.csv
GCA_000908275.1_ViralProj198436_genomic.csv
GCA_000908315.1_ViralMultiSegProj198774_genomic.csv
GCA_000908355.1_ViralProj202887_genomic.csv
GCA_000908395.1_Lone_Star_Virus_genomic.csv
GCA_000908415.1_ViralProj203667_genomic.csv
GCA_000908435.1_ViralProj206025_genomic.csv
GCA_000908475.1_ViralProj206033_genomic.csv
GCA_000908515.1_ViralProj206467_genomic.csv
GCA_000908535.1_ViralProj206472_genomic.csv
GCA_000908595.1_ViralProj206484_genomic.csv
GCA_000908615.1_ViralProj206488_genomic.csv
GCA_000908655.1_ViralProj206496_genomic.csv
GCA_000908715.1_ViralProj209063_genomic.csv
GCA_000908755.1_ViralProj209075_genomic.csv
GCA_000908775.1_ViralProj209208_genomic.csv
GCA_000908815.1_ViralProj209360_genomic.csv
GCA_000908835.1_ViralProj209365_genomic.csv
GCA_000908855.1_ViralProj210799_genomic.csv
GCA_000908875.1_ViralMultiSegProj212310_genomic.csv
GCA_000908915.1_ViralProj212716_genomic.csv
GCA_000908935.1_ViralProj212942_genomic.csv
GCA_000908955.1_ViralProj212947_genomic.csv
GCA_000908975.1_ViralProj212951_genomic.csv
GCA_000909015.1_ViralProj203666_genomic.csv
GCA_000909075.1_ViralProj206032_genomic.csv
GCA_000909115.1_ViralProj206466_genomic.csv
GCA_000909155.1_ViralProj206475_genomic.csv
GCA_000909175.1_ViralProj206479_genomic.csv
GCA_000909215.1_ViralProj206487_genomic.csv
GCA_000909255.1_ViralProj206495_genomic.csv
GCA_000909275.1_ViralProj206499_genomic.csv
GCA_000909315.1_ViralProj208541_genomic.csv
GCA_000909395.1_ViralProj209211_genomic.csv
GCA_000909415.1_ViralProj209359_genomic.csv
GCA_000909435.1_ViralProj209364_genomic.csv
GCA_000909515.1_ViralProj212711_genomic.csv
GCA_000909555.1_ViralProj212719_genomic.csv
GCA_000909675.1_ViralProj212966_genomic.csv
GCA_000909795.1_ViralProj214353_genomic.csv
GCA_000909815.1_ViralProj214508_genomic.csv
GCA_000909835.1_ViralMultiSegProj214783_genomic.csv
GCA_000909895.1_ViralProj203676_genomic.csv
GCA_000909935.1_ViralProj206030_genomic.csv
GCA_000910035.1_ViralProj206477_genomic.csv
GCA_000910235.1_ViralProj209076_genomic.csv
GCA_000910255.1_ViralProj209209_genomic.csv
GCA_000910395.1_ViralProj212713_genomic.csv
GCA_000910475.1_ViralProj212952_genomic.csv
GCA_000910495.1_ViralProj212956_genomic.csv
GCA_000910595.1_ViralProj213072_genomic.csv
GCA_000910615.1_ViralProj213076_genomic.csv
GCA_000910635.1_ViralProj213081_genomic.csv
GCA_000910715.1_ViralProj215108_genomic.csv
GCA_000910735.1_ViralProj214366_genomic.csv
GCA_000910815.1_ViralProj215117_genomic.csv
GCA_000910835.1_ViralProj215121_genomic.csv
GCA_000910855.1_ViralProj215125_genomic.csv
GCA_000910895.1_ViralProj215669_genomic.csv
GCA_000911035.1_ViralProj219113_genomic.csv
GCA_000911135.1_ViralProj224247_genomic.csv
GCA_000911155.1_ViralProj225920_genomic.csv
GCA_000911195.1_ViralMultiSegProj226021_genomic.csv
GCA_000911235.1_ViralProj226728_genomic.csv
GCA_000911335.1_ViralProj227121_genomic.csv
GCA_000911375.1_ViralProj227353_genomic.csv
GCA_000911415.1_ViralProj227738_genomic.csv
GCA_000911515.1_ViralProj230582_genomic.csv
GCA_000911535.1_ViralProj230586_genomic.csv
GCA_000911635.1_ViralProj213013_genomic.csv
GCA_000911655.1_ViralProj213019_genomic.csv
GCA_000911675.1_ViralProj213071_genomic.csv
GCA_000911715.1_ViralProj213080_genomic.csv
GCA_000911775.1_ViralMultiSegProj214689_genomic.csv
GCA_000911795.1_ViralProj215107_genomic.csv
GCA_000911875.1_ViralProj215123_genomic.csv
GCA_000911895.1_ViralProj215128_genomic.csv
GCA_000911995.1_ViralProj217881_genomic.csv
GCA_000912015.1_ViralProj218024_genomic.csv
GCA_000912035.1_ViralProj219107_genomic.csv
GCA_000912055.1_ViralProj219111_genomic.csv
GCA_000912115.1_ViralProj219123_genomic.csv
GCA_000912175.1_ViralProj225011_genomic.csv
GCA_000912215.1_ViralMultiSegProj225930_genomic.csv
GCA_000912235.1_ViralProj226084_genomic.csv
GCA_000912275.1_ViralProj226731_genomic.csv
GCA_000912295.1_ViralProj227003_genomic.csv
GCA_000912315.1_ViralProj227007_genomic.csv
GCA_000912335.1_ViralProj227113_genomic.csv
GCA_000912395.1_ViralProj227127_genomic.csv
GCA_000912435.1_ViralProj227475_genomic.csv
GCA_000912455.1_ViralProj215114_genomic.csv
GCA_000912495.1_ViralProj215122_genomic.csv
GCA_000912515.1_ViralProj215126_genomic.csv
GCA_000912575.1_ViralProj215674_genomic.csv
GCA_000912655.1_ViralProj219106_genomic.csv
GCA_000912675.1_ViralProj219110_genomic.csv
GCA_000912695.1_ViralProj219114_genomic.csv
GCA_000912735.1_ViralProj219122_genomic.csv
GCA_000912855.1_ViralMultiSegProj226083_genomic.csv
GCA_000912895.1_ViralProj226730_genomic.csv
GCA_000912915.1_ViralProj227002_genomic.csv
GCA_000913015.1_ViralProj227126_genomic.csv
GCA_000913035.1_ViralProj227354_genomic.csv
GCA_000913055.1_ViralMultiSegProj227467_genomic.csv
GCA_000913095.1_ViralProj229827_genomic.csv
GCA_000913115.1_ViralProj229900_genomic.csv
GCA_000913135.1_ViralProj230094_genomic.csv
GCA_000913175.1_ViralProj230583_genomic.csv
GCA_000913195.1_ViralProj230587_genomic.csv
GCA_000913235.1_ViralProj230595_genomic.csv
GCA_000913255.1_ViralProj230599_genomic.csv
GCA_000913275.1_ViralProj215112_genomic.csv
GCA_000913395.1_ViralProj215672_genomic.csv
GCA_000913435.1_ViralProj217878_genomic.csv
GCA_000913475.1_ViralProj218146_genomic.csv
GCA_000913515.1_ViralProj219112_genomic.csv
GCA_000913555.1_ViralProj219120_genomic.csv
GCA_000913615.1_ViralProj223065_genomic.csv
GCA_000913635.1_ViralMultiSegProj225034_genomic.csv
GCA_000913655.1_ViralProj225923_genomic.csv
GCA_000913675.1_ViralMultiSegProj225931_genomic.csv
GCA_000913735.1_ViralProj227000_genomic.csv
GCA_000913775.1_ViralProj227008_genomic.csv
GCA_000913795.1_ViralProj227114_genomic.csv
GCA_000913815.1_ViralProj227120_genomic.csv
GCA_000913915.1_ViralProj229825_genomic.csv
GCA_000913935.1_ViralProj229896_genomic.csv
GCA_000913995.1_ViralProj230581_genomic.csv
GCA_000914035.1_ViralProj230589_genomic.csv
GCA_000914055.1_ViralProj230593_genomic.csv
GCA_000914075.1_ViralProj230597_genomic.csv
GCA_000914095.1_ViralProj230604_genomic.csv
GCA_000914115.1_ViralProj230598_genomic.csv
GCA_000914135.1_ViralProj230605_genomic.csv
GCA_000914155.1_minus_pox_with_final_gbb_ref_seq_genomic.csv
GCA_000914215.1_ViralProj231657_genomic.csv
GCA_000914275.1_ViralMultiSegProj233603_genomic.csv
GCA_000914295.1_ViralProj237448_genomic.csv
GCA_000914315.1_ViralProj237471_genomic.csv
GCA_000914335.1_ViralProj237475_genomic.csv
GCA_000914395.1_ViralProj238950_genomic.csv
GCA_000914415.1_ViralProj239033_genomic.csv
GCA_000914475.1_ViralProj239724_genomic.csv
GCA_000914495.1_ViralProj239728_genomic.csv
GCA_000914515.1_ViralProj239732_genomic.csv
GCA_000914575.1_ViralProj239909_genomic.csv
GCA_000914715.1_ViralProj240033_genomic.csv
GCA_000914755.1_ViralProj240041_genomic.csv
GCA_000914775.1_ViralProj240045_genomic.csv
GCA_000914835.1_ViralProj240070_genomic.csv
GCA_000914875.1_ViralProj240318_genomic.csv
GCA_000914895.1_ViralProj240322_genomic.csv
GCA_000914915.1_ViralProj240593_genomic.csv
GCA_000914975.1_ViralProj229828_genomic.csv
GCA_000914995.1_ViralProj229901_genomic.csv
GCA_000915015.1_ViralProj230252_genomic.csv
GCA_000915035.1_ViralProj230580_genomic.csv
GCA_000915095.1_ViralProj230592_genomic.csv
GCA_000915115.1_ViralProj230596_genomic.csv
GCA_000915155.1_ViralProj230645_genomic.csv
GCA_000915195.1_ViralProj230992_genomic.csv
GCA_000915215.1_ViralProj231521_genomic.csv
GCA_000915275.1_ViralProj233414_genomic.csv
GCA_000915335.1_ViralProj237469_genomic.csv
GCA_000915355.1_ViralProj237473_genomic.csv
GCA_000915375.1_ViralProj237477_genomic.csv
GCA_000915395.1_ViralProj237552_genomic.csv
GCA_000915415.1_ViralProj237561_genomic.csv
GCA_000915435.1_ViralMultiSegProj238956_genomic.csv
GCA_000915515.1_ViralProj239726_genomic.csv
GCA_000915555.1_ViralProj239734_genomic.csv
GCA_000915575.1_ViralProj239738_genomic.csv
GCA_000915615.1_ViralProj240007_genomic.csv
GCA_000915635.1_ViralProj240011_genomic.csv
GCA_000915655.1_ViralProj240015_genomic.csv
GCA_000915675.1_ViralProj240019_genomic.csv
GCA_000915715.1_ViralProj240027_genomic.csv
GCA_000915735.1_ViralProj240031_genomic.csv
GCA_000915775.1_ViralProj240039_genomic.csv
GCA_000915795.1_ViralProj240043_genomic.csv
GCA_000915815.1_ViralProj230606_genomic.csv
GCA_000915835.1_ViralProj230848_genomic.csv
GCA_000915855.1_ViralProj230991_genomic.csv
GCA_000915895.1_ViralMultiSegProj231682_genomic.csv
GCA_000915915.1_ViralProj232646_genomic.csv
GCA_000915955.1_ViralMultiSegProj233604_genomic.csv
GCA_000915975.1_ViralProj237138_genomic.csv
GCA_000915995.1_ViralProj237458_genomic.csv
GCA_000916035.1_ViralProj237476_genomic.csv
GCA_000916055.1_ViralProj237541_genomic.csv
GCA_000916075.1_ViralProj237560_genomic.csv
GCA_000916095.1_ViralProj238954_genomic.csv
GCA_000916115.1_ViralProj239034_genomic.csv
GCA_000916135.1_ViralProj239431_genomic.csv
GCA_000916155.1_ViralProj239697_genomic.csv
GCA_000916175.1_ViralProj239725_genomic.csv
GCA_000916215.1_ViralProj239733_genomic.csv
GCA_000916275.1_ViralProj240006_genomic.csv
GCA_000916315.1_ViralProj240014_genomic.csv
GCA_000916335.1_ViralProj240018_genomic.csv
GCA_000916415.1_ViralProj240034_genomic.csv
GCA_000916475.1_ViralProj240046_genomic.csv
GCA_000916515.1_ViralProj240066_genomic.csv
GCA_000916535.1_ViralProj240228_genomic.csv
GCA_000916555.1_ViralProj240238_genomic.csv
GCA_000916595.1_ViralMultiSegProj240572_genomic.csv
GCA_000916615.1_ViralProj240594_genomic.csv
GCA_000916635.1_ViralProj240682_genomic.csv
GCA_000916655.1_ViralProj240717_genomic.csv
GCA_000916675.1_ViralProj230700_genomic.csv
GCA_000916755.1_ViralProj232404_genomic.csv
GCA_000916795.1_ViralProj233521_genomic.csv
GCA_000916815.1_ViralProj236313_genomic.csv
GCA_000916835.1_ViralProj237323_genomic.csv
GCA_000916875.1_ViralProj237474_genomic.csv
GCA_000916895.1_ViralProj237478_genomic.csv
GCA_000916975.1_ViralProj239271_genomic.csv
GCA_000917055.1_ViralProj239731_genomic.csv
GCA_000917075.1_ViralProj239735_genomic.csv
GCA_000917155.1_ViralProj240012_genomic.csv
GCA_000917175.1_ViralProj240016_genomic.csv
GCA_000917195.1_ViralProj240020_genomic.csv
GCA_000917235.1_ViralProj240028_genomic.csv
GCA_000917335.1_ViralProj240048_genomic.csv
GCA_000917375.1_ViralProj240069_genomic.csv
GCA_000917535.1_ViralProj240716_genomic.csv
GCA_000917775.1_ViralProj240767_genomic.csv
GCA_000917835.1_ViralProj242273_genomic.csv
GCA_000917875.1_ViralProj242951_genomic.csv
GCA_000918035.1_ViralProj243497_genomic.csv
GCA_000918215.1_ViralProj248100_genomic.csv
GCA_000918255.1_ViralProj248462_genomic.csv
GCA_000918315.1_ViralProj248632_genomic.csv
GCA_000918355.1_ViralProj249090_genomic.csv
GCA_000918375.1_ViralProj240047_genomic.csv
GCA_000918415.1_ViralProj240068_genomic.csv
GCA_000918455.1_ViralProj240244_genomic.csv
GCA_000918475.1_ViralProj240320_genomic.csv
GCA_000918495.1_ViralMultiSegProj240575_genomic.csv
GCA_000918515.1_ViralProj240595_genomic.csv
GCA_000918555.1_ViralProj240718_genomic.csv
GCA_000918575.1_ViralProj240722_genomic.csv
GCA_000918615.1_ViralProj240730_genomic.csv
GCA_000918635.1_ViralProj240734_genomic.csv
GCA_000918655.1_ViralProj240738_genomic.csv
GCA_000918675.1_ViralProj240742_genomic.csv
GCA_000918695.1_ViralProj240746_genomic.csv
GCA_000918755.1_ViralProj240758_genomic.csv
GCA_000918775.1_ViralProj240765_genomic.csv
GCA_000918795.1_ViralProj240769_genomic.csv
GCA_000918815.1_ViralProj240773_genomic.csv
GCA_000918835.1_ViralMultiSegProj241100_genomic.csv
GCA_000918855.1_ViralMultiSegProj242647_genomic.csv
GCA_000918895.1_ViralProj242953_genomic.csv
GCA_000918915.1_ViralProj242961_genomic.csv
GCA_000918935.1_ViralProj242977_genomic.csv
GCA_000918975.1_ViralProj243068_genomic.csv
GCA_000919115.1_ViralProj243632_genomic.csv
GCA_000919255.1_ViralProj240729_genomic.csv
GCA_000919275.1_ViralProj240733_genomic.csv
GCA_000919295.1_ViralProj240737_genomic.csv
GCA_000919335.1_ViralProj240745_genomic.csv
GCA_000919355.1_ViralProj240749_genomic.csv
GCA_000919375.1_ViralProj240753_genomic.csv
GCA_000919395.1_ViralProj240757_genomic.csv
GCA_000919415.1_ViralProj240761_genomic.csv
GCA_000919495.1_ViralMultiSegProj242281_genomic.csv
GCA_000919535.1_ViralProj242952_genomic.csv
GCA_000919555.1_ViralProj242960_genomic.csv
GCA_000919575.3_De_Novo_genomic.csv
GCA_000919615.1_ViralProj243067_genomic.csv
GCA_000919655.1_ViralProj243276_genomic.csv
GCA_000919695.1_ViralProj243498_genomic.csv
GCA_000919715.1_ViralProj243502_genomic.csv
GCA_000919735.1_ViralProj243529_genomic.csv
GCA_000919815.2_ASM91981v2_genomic.csv
GCA_000919855.1_ViralProj246231_genomic.csv
GCA_000919935.1_ViralProj248531_genomic.csv
GCA_000919975.1_ViralProj248629_genomic.csv
GCA_000919995.1_ViralProj248633_genomic.csv
GCA_000920075.1_ViralProj240723_genomic.csv
GCA_000920175.1_ViralProj240743_genomic.csv
GCA_000920235.1_ViralProj240755_genomic.csv
GCA_000920275.1_ViralProj240766_genomic.csv
GCA_000920315.1_ViralProj240774_genomic.csv
GCA_000920375.1_ViralProj242945_genomic.csv
GCA_000920455.1_ViralProj243065_genomic.csv
GCA_000920475.1_ViralProj243247_genomic.csv
GCA_000920535.1_ViralProj243496_genomic.csv
GCA_000920595.1_ViralProj243629_genomic.csv
GCA_000920635.1_ViralProj244474_genomic.csv
GCA_000920695.1_ViralProj246129_genomic.csv
GCA_000920735.1_ViralProj248099_genomic.csv
GCA_000920755.1_ViralProj248318_genomic.csv
GCA_000920775.1_ViralProj248461_genomic.csv
GCA_000920855.1_ViralProj248635_genomic.csv
GCA_000920875.1_ViralProj249088_genomic.csv
GCA_000920895.1_ViralProj249093_genomic.csv
GCA_000920955.1_ViralProj251390_genomic.csv
GCA_000920975.1_ViralProj251394_genomic.csv
GCA_000921015.1_ViralProj252717_genomic.csv
GCA_000921055.1_ViralProj253222_genomic.csv
GCA_000921075.1_ViralProj253318_genomic.csv
GCA_000921095.1_ViralProj253322_genomic.csv
GCA_000921115.1_ViralProj253326_genomic.csv
GCA_000921155.1_ViralProj253384_genomic.csv
GCA_000921175.1_ViralProj253388_genomic.csv
GCA_000921215.1_ViralProj253396_genomic.csv
GCA_000921235.1_ViralProj253465_genomic.csv
GCA_000921395.1_ViralProj255794_genomic.csv
GCA_000921475.1_ViralProj257701_genomic.csv
GCA_000921535.1_ViralMultiSegProj258308_genomic.csv
GCA_000921555.1_ViralProj259293_genomic.csv
GCA_000921615.1_ViralProj259989_genomic.csv
GCA_000921635.1_ViralProj260420_genomic.csv
GCA_000921655.1_ViralProj260453_genomic.csv
GCA_000921675.1_ViralProj260482_genomic.csv
GCA_000921735.1_ViralProj261261_genomic.csv
GCA_000921755.1_ViralProj261353_genomic.csv
GCA_000921795.1_ViralProj251391_genomic.csv
GCA_000921835.1_ViralProj252622_genomic.csv
GCA_000921855.1_ViralProj252745_genomic.csv
GCA_000921895.1_ViralProj253223_genomic.csv
GCA_000921915.1_ViralProj253319_genomic.csv
GCA_000921935.1_ViralProj253323_genomic.csv
GCA_000922035.1_ViralProj253393_genomic.csv
GCA_000922115.1_ViralProj253740_genomic.csv
GCA_000922155.1_ViralProj255103_genomic.csv
GCA_000922175.1_ViralProj255728_genomic.csv
GCA_000922195.1_ViralProj255732_genomic.csv
GCA_000922235.1_Nora_Virus_From_Drosophila_subobscura_genomic.csv
GCA_000922255.1_ViralMultiSegProj255997_genomic.csv
GCA_000922275.1_ViralProj256091_genomic.csv
GCA_000922335.1_ViralProj258005_genomic.csv
GCA_000922355.1_ViralProj258185_genomic.csv
GCA_000922375.1_ViralProj259190_genomic.csv
GCA_000922415.1_ViralProj259982_genomic.csv
GCA_000922435.1_ViralProj259986_genomic.csv
GCA_000922455.1_ViralProj259990_genomic.csv
GCA_000922475.1_ViralProj260422_genomic.csv
GCA_000922495.1_ViralProj260479_genomic.csv
GCA_000922515.1_ViralProj260483_genomic.csv
GCA_000922535.1_ViralProj260714_genomic.csv
GCA_000922575.1_ViralProj261347_genomic.csv
GCA_000922615.1_ViralProj261537_genomic.csv
GCA_000922635.1_ViralMultiSegProj246534_genomic.csv
GCA_000922655.1_ViralProj248098_genomic.csv
GCA_000922695.1_ViralProj248322_genomic.csv
GCA_000922735.2_ViralProj248626_genomic.csv
GCA_000922775.1_ViralProj248634_genomic.csv
GCA_000922795.1_ViralProj248746_genomic.csv
GCA_000922835.1_ViralProj249096_genomic.csv
GCA_000922855.1_ViralProj251392_genomic.csv
GCA_000922895.1_ViralProj252623_genomic.csv
GCA_000922915.1_ViralProj253206_genomic.csv
GCA_000922935.1_ViralProj253220_genomic.csv
GCA_000922955.1_ViralProj253224_genomic.csv
GCA_000922975.1_ViralProj253320_genomic.csv
GCA_000923015.1_IMEphi4_genomic.csv
GCA_000923075.1_ViralProj253390_genomic.csv
GCA_000923095.1_ViralProj253394_genomic.csv
GCA_000923175.1_ViralProj253818_genomic.csv
GCA_000923195.1_ViralProj254434_genomic.csv
GCA_000923235.1_ViralProj255729_genomic.csv
GCA_000923255.1_ViralProj255733_genomic.csv
GCA_000923355.1_ViralProj257699_genomic.csv
GCA_000923375.1_ViralProj257741_genomic.csv
GCA_000923415.1_ViralProj258186_genomic.csv
GCA_000923455.1_ViralProj259972_genomic.csv
GCA_000923475.1_ViralProj259983_genomic.csv
GCA_000923535.2_ViralProj252624_genomic.csv
GCA_000923555.1_ViralProj253217_genomic.csv
GCA_000923575.1_ViralProj253221_genomic.csv
GCA_000923615.1_ViralProj253321_genomic.csv
GCA_000923675.1_ViralProj253383_genomic.csv
GCA_000923695.1_ViralProj253387_genomic.csv
GCA_000923715.1_ViralProj253391_genomic.csv
GCA_000923815.1_ViralProj254346_genomic.csv
GCA_000923835.1_ViralProj254810_genomic.csv
GCA_000923995.1_ViralProj257700_genomic.csv
GCA_000924015.1_ViralProj257742_genomic.csv
GCA_000924055.1_ViralProj258281_genomic.csv
GCA_000924075.1_07-53_v1_genomic.csv
GCA_000924095.1_ViralProj259980_genomic.csv
GCA_000924175.1_ViralProj260452_genomic.csv
GCA_000924275.1_ViralProj261352_genomic.csv
GCA_000924615.1_ViralProj264925_genomic.csv
GCA_000924675.1_ViralProj264939_genomic.csv
GCA_000924755.1_ViralProj265899_genomic.csv
GCA_000924795.1_ViralProj265907_genomic.csv
GCA_000924835.1_ViralProj265987_genomic.csv
GCA_000924875.1_ViralProj266644_genomic.csv
GCA_000924975.1_ViralProj266770_genomic.csv
GCA_000925095.1_ViralProj267001_genomic.csv
GCA_000925115.1_ViralProj267138_genomic.csv
GCA_000925235.1_ViralProj263034_genomic.csv
GCA_000925275.1_ViralProj263848_genomic.csv
GCA_000925295.1_ViralProj263908_genomic.csv
GCA_000925315.1_ViralProj264182_genomic.csv
GCA_000925335.1_ViralProj264897_genomic.csv
GCA_000925415.1_ViralProj264918_genomic.csv
GCA_000925475.1_ViralProj264932_genomic.csv
GCA_000925495.1_ViralProj264936_genomic.csv
GCA_000925555.1_ViralProj265892_genomic.csv
GCA_000925575.1_ViralProj265896_genomic.csv
GCA_000925595.1_ViralProj265900_genomic.csv
GCA_000925635.1_ViralProj265908_genomic.csv
GCA_000925695.1_ViralProj266641_genomic.csv
GCA_000925715.1_ViralProj266645_genomic.csv
GCA_000925735.1_ViralProj266649_genomic.csv
GCA_000925755.1_phage25875.7_Seq130228_genomic.csv
GCA_000925775.1_ViralProj266716_genomic.csv
GCA_000925795.1_ViralProj266720_genomic.csv
GCA_000925815.1_ViralProj266767_genomic.csv
GCA_000925835.1_ViralProj266771_genomic.csv
GCA_000925895.1_ViralProj266783_genomic.csv
GCA_000925915.1_ViralProj266787_genomic.csv
GCA_000925935.1_ViralProj266791_genomic.csv
GCA_000925955.1_ViralMultiSegProj267135_genomic.csv
GCA_000926135.1_ViralProj260751_genomic.csv
GCA_000926155.1_ViralProj261252_genomic.csv
GCA_000926175.1_ViralMultiSegProj261351_genomic.csv
GCA_000926195.1_ViralProj261355_genomic.csv
GCA_000926255.2_ViralProj263031_genomic.csv
GCA_000926275.1_ViralProj263035_genomic.csv
GCA_000926295.1_ViralProj263599_genomic.csv
GCA_000926315.1_ViralProj263849_genomic.csv
GCA_000926375.1_ViralProj264898_genomic.csv
GCA_000926435.1_ViralProj264915_genomic.csv
GCA_000926455.1_ViralProj264919_genomic.csv
GCA_000926495.1_ViralProj264928_genomic.csv
GCA_000926555.1_ViralProj264966_genomic.csv
GCA_000926595.1_ViralProj265893_genomic.csv
GCA_000926615.1_ViralProj265897_genomic.csv
GCA_000926635.1_ViralProj265901_genomic.csv
GCA_000926655.1_ViralProj265905_genomic.csv
GCA_000926675.1_ViralProj265909_genomic.csv
GCA_000926695.1_ViralProj265913_genomic.csv
GCA_000926715.1_ViralProj266636_genomic.csv
GCA_000926775.1_ViralProj266660_genomic.csv
GCA_000926955.1_ViralProj263850_genomic.csv
GCA_000927035.1_ViralProj264908_genomic.csv
GCA_000927055.1_ViralProj264912_genomic.csv
GCA_000927075.1_ViralProj264916_genomic.csv
GCA_000927155.1_ViralProj264934_genomic.csv
GCA_000927175.1_ViralProj264938_genomic.csv
GCA_000927195.1_ViralProj264993_genomic.csv
GCA_000927275.1_ViralProj265902_genomic.csv
GCA_000927455.1_ViralProj266722_genomic.csv
GCA_000927475.1_ViralProj266769_genomic.csv
GCA_000927555.1_ViralProj266785_genomic.csv
GCA_000927575.1_ViralProj266789_genomic.csv
GCA_000927595.1_ViralProj266988_genomic.csv
GCA_000927635.1_ViralProj267262_genomic.csv
GCA_000927655.1_ViralProj267774_genomic.csv
GCA_000927695.1_ViralProj268098_genomic.csv
GCA_000927755.1_ViralProj268412_genomic.csv
GCA_000927775.1_ViralProj268416_genomic.csv
GCA_000927875.1_ViralProj268557_genomic.csv
GCA_000927935.1_ViralProj268832_genomic.csv
GCA_000927955.1_ViralMultiSegProj268863_genomic.csv
GCA_000927975.1_ViralProj269306_genomic.csv
GCA_000927995.1_ViralMultiSegProj269629_genomic.csv
GCA_000928075.1_ViralProj270087_genomic.csv
GCA_000928095.1_ViralProj270091_genomic.csv
GCA_000928135.1_ViralProj271122_genomic.csv
GCA_000928155.1_ViralProj271230_genomic.csv
GCA_000928175.1_NODE_71_genomic.csv
GCA_000928195.1_ViralProj271782_genomic.csv
GCA_000928215.1_ViralProj272393_genomic.csv
GCA_000928315.1_ViralProj273466_genomic.csv
GCA_000928335.1_ViralProj273471_genomic.csv
GCA_000928355.1_ViralProj273529_genomic.csv
GCA_000928375.1_ViralProj273533_genomic.csv
GCA_000928495.1_ViralProj274116_genomic.csv
GCA_000928535.1_ViralProj274156_genomic.csv
GCA_000928555.1_ViralMultiSegProj274585_genomic.csv
GCA_000928595.1_ViralProj275613_genomic.csv
GCA_000928635.1_ViralProj268200_genomic.csv
GCA_000928655.1_ViralProj268413_genomic.csv
GCA_000928675.1_ViralProj268417_genomic.csv
GCA_000928695.1_ViralProj268421_genomic.csv
GCA_000928735.1_ViralProj268429_genomic.csv
GCA_000928755.1_ViralProj268554_genomic.csv
GCA_000928815.1_ViralProj268566_genomic.csv
GCA_000928835.1_ViralProj268860_genomic.csv
GCA_000928875.1_ViralProj269621_genomic.csv
GCA_000928895.1_ViralProj269630_genomic.csv
GCA_000928935.1_ViralProj269775_genomic.csv
GCA_000928955.1_ViralProj269965_genomic.csv
GCA_000928975.1_ViralProj270088_genomic.csv
GCA_000928995.1_ViralProj270092_genomic.csv
GCA_000929015.1_ViralProj271034_genomic.csv
GCA_000929055.1_ViralProj271410_genomic.csv
GCA_000929075.1_NODE_35_length_5009_cov_7.04465_ID_69_genomic.csv
GCA_000929095.1_ViralProj271783_genomic.csv
GCA_000929115.1_ViralProj272440_genomic.csv
GCA_000929135.1_ViralProj272444_genomic.csv
GCA_000929175.1_ViralProj272517_genomic.csv
GCA_000929195.1_ViralProj273467_genomic.csv
GCA_000929235.1_ViralProj273530_genomic.csv
GCA_000929255.1_ViralProj274063_genomic.csv
GCA_000929315.1_ViralProj274105_genomic.csv
GCA_000929355.1_ViralProj274113_genomic.csv
GCA_000929375.1_ViralMultiSegProj274117_genomic.csv
GCA_000929435.1_ViralProj274586_genomic.csv
GCA_000929475.1_ViralProj266776_genomic.csv
GCA_000929555.1_ViralProj266792_genomic.csv
GCA_000929575.1_ViralMultiSegProj267136_genomic.csv
GCA_000929615.1_ViralProj267736_genomic.csv
GCA_000929635.1_ViralProj267777_genomic.csv
GCA_000929655.1_ViralProj267781_genomic.csv
GCA_000929815.1_ViralProj268559_genomic.csv
GCA_000929855.1_ViralProj268591_genomic.csv
GCA_000929895.1_ViralMultiSegProj269146_genomic.csv
GCA_000929915.1_ViralProj269627_genomic.csv
GCA_000929955.1_ViralProj269768_genomic.csv
GCA_000929995.1_ViralProj269971_genomic.csv
GCA_000930015.1_ViralProj270089_genomic.csv
GCA_000930055.1_ViralProj271106_genomic.csv
GCA_000930075.1_ion_09_assembled_to_Porcine_parvovirus_2_genomic.csv
GCA_000930095.1_ViralProj271776_genomic.csv
GCA_000930115.1_ViralProj271780_genomic.csv
GCA_000930135.1_ViralProj271900_genomic.csv
GCA_000930155.1_ViralProj272395_genomic.csv
GCA_000930195.1_ViralProj272466_genomic.csv
GCA_000930215.1_ViralProj272483_genomic.csv
GCA_000930275.1_ViralProj273473_genomic.csv
GCA_000930315.1_ViralProj274064_genomic.csv
GCA_000930335.1_ViralProj268415_genomic.csv
GCA_000930395.1_ViralProj268427_genomic.csv
GCA_000930415.1_ViralProj268505_genomic.csv
GCA_000930455.1_ViralProj268560_genomic.csv
GCA_000930495.1_ViralProj268592_genomic.csv
GCA_000930515.1_ViralProj268862_genomic.csv
GCA_000930535.1_ViralProj269173_genomic.csv
GCA_000930595.1_ViralProj269769_genomic.csv
GCA_000930615.1_ViralMultiSegProj269795_genomic.csv
GCA_000930635.1_ViralProj269977_genomic.csv
GCA_000930655.1_ViralProj270090_genomic.csv
GCA_000930675.1_ViralProj270094_genomic.csv
GCA_000930695.1_ViralProj271121_genomic.csv
GCA_000930715.1_ViralProj271180_genomic.csv
GCA_000930795.1_ViralProj272436_genomic.csv
GCA_000930815.1_ViralProj272442_genomic.csv
GCA_000930855.1_ViralProj272515_genomic.csv
GCA_000930875.1_ViralProj273464_genomic.csv
GCA_000930895.1_ViralProj273470_genomic.csv
GCA_000930935.1_ViralProj273532_genomic.csv
GCA_000930975.1_ViralProj274069_genomic.csv
GCA_000931015.1_ViralProj274107_genomic.csv
GCA_000931075.1_ViralProj274119_genomic.csv
GCA_000931095.1_ViralProj274155_genomic.csv
GCA_000931115.1_ViralProj274159_genomic.csv
GCA_000931155.1_ViralProj275612_genomic.csv
GCA_000931175.1_ViralProj274068_genomic.csv
GCA_000931195.1_ViralProj274102_genomic.csv
GCA_000931275.1_ViralProj274118_genomic.csv
GCA_000931295.1_ViralProj274154_genomic.csv
GCA_000931315.1_ViralProj274158_genomic.csv
GCA_000931335.1_ViralProj274777_genomic.csv
GCA_000931355.1_ViralProj275611_genomic.csv
GCA_000931465.1_ASM93146v1_genomic.csv
GCA_000931575.1_ASM93157v1_genomic.csv
GCA_000935185.3_ASM93518v3_genomic.csv
GCA_000939415.2_HGAP_assembly_of_Acinetobacter_baumannii_ORAB01_genomic.csv
GCA_000940825.1_ASM94082v1_genomic.csv
GCA_000940915.1_ASM94091v1_genomic.csv
GCA_000940975.1_ASM94097v1_genomic.csv
GCA_000940995.1_ASM94099v1_genomic.csv
GCA_000941035.1_ASM94103v1_genomic.csv
GCA_000941075.1_ASM94107v1_genomic.csv
GCA_000943625.1_ViralProj276252_genomic.csv
GCA_000943725.1_ViralProj275895_genomic.csv
GCA_000943745.1_ViralProj276254_genomic.csv
GCA_000943805.1_ASM94380v1_genomic.csv
GCA_000947915.1_ASM94791v1_genomic.csv
GCA_000948075.1_ASM94807v1_genomic.csv
GCA_000949425.1_ASM94942v1_genomic.csv
GCA_000950575.1_ASM95057v1_genomic.csv
GCA_000952015.1_ASM95201v1_genomic.csv
GCA_000952035.2_ASM95203v2_genomic.csv
GCA_000952895.1_BS34ACh_genomic.csv
GCA_000952975.1_D1G_genomic.csv
GCA_000953035.1_NCTC1_genomic.csv
GCA_000953095.1_BP_3921g_genomic.csv
GCA_000953115.1_DSM1535_genomic.csv
GCA_000953195.1_Acholeplasma_oculi_strain_19L_genomic.csv
GCA_000953215.1_DG5_genomic.csv
GCA_000953315.1_Wau001_genomic.csv
GCA_000953395.1_TV-BCN.1_genomic.csv
GCA_000953435.1_CEM1.1_genomic.csv
GCA_000953455.1_Ppseudo_Pac_genomic.csv
GCA_000953475.1_MfumSolVChr1_genomic.csv
GCA_000953515.1_EcHMS174Chr_genomic.csv
GCA_000953535.1_E5B_genomic.csv
GCA_000953615.1_BS49Ch_genomic.csv
GCA_000953695.1_AWOD1_genomic.csv
GCA_000953735.1_MVIS1_genomic.csv
GCA_000954115.1_ASM95411v1_genomic.csv
GCA_000954135.2_ASM95413v2_genomic.csv
GCA_000954155.1_ASM95415v1_genomic.csv
GCA_000954195.1_ASM95419v1_genomic.csv
GCA_000954335.1_ViralProj276871_genomic.csv
GCA_000954355.1_ViralProj276875_genomic.csv
GCA_000954395.1_ViralProj277201_genomic.csv
GCA_000954435.1_ViralProj277494_genomic.csv
GCA_000954455.1_ViralProj277498_genomic.csv
GCA_000954495.1_ViralProj277509_genomic.csv
GCA_000954555.1_ViralProj277521_genomic.csv
GCA_000954775.1_ViralProj277491_genomic.csv
GCA_000954795.1_ViralProj277495_genomic.csv
GCA_000954815.1_ViralProj277499_genomic.csv
GCA_000954855.1_ViralProj277510_genomic.csv
GCA_000954875.1_ViralProj277514_genomic.csv
GCA_000954955.1_ViralProj276681_genomic.csv
GCA_000954995.1_ViralProj276858_genomic.csv
GCA_000955035.1_ViralProj276866_genomic.csv
GCA_000955155.1_ViralProj277493_genomic.csv
GCA_000955195.1_ViralProj277501_genomic.csv
GCA_000955235.1_ViralProj277512_genomic.csv
GCA_000955275.1_ViralProj277520_genomic.csv
GCA_000955315.1_ViralProj276850_genomic.csv
GCA_000955335.1_ViralProj276857_genomic.csv
GCA_000955375.1_ViralProj276865_genomic.csv
GCA_000955395.1_ViralProj276869_genomic.csv
GCA_000955515.1_ViralProj277496_genomic.csv
GCA_000955535.1_ViralProj277500_genomic.csv
GCA_000955615.1_ViralProj277519_genomic.csv
GCA_000955635.1_ViralProj277523_genomic.csv
GCA_000955665.1_ASM95566v1_genomic.csv
GCA_000955905.3_ASM95590v3_genomic.csv
GCA_000959165.1_ASM95916v1_genomic.csv
GCA_000959225.1_ASM95922v1_genomic.csv
GCA_000959265.1_ASM95926v1_genomic.csv
GCA_000959485.1_ASM95948v1_genomic.csv
GCA_000959525.1_ASM95952v1_genomic.csv
GCA_000959655.1_ViralProj278640_genomic.csv
GCA_000959705.2_ASM95970v2_genomic.csv
GCA_000959725.1_ASM95972v1_genomic.csv
GCA_000961015.1_ASM96101v1_genomic.csv
GCA_000961195.1_ASM96119v1_genomic.csv
GCA_000961515.1_ASM96151v1_genomic.csv
GCA_000962775.1_ASM96277v1_genomic.csv
GCA_000963515.1_ASM96351v1_genomic.csv
GCA_000963575.1_ASM96357v1_genomic.csv
GCA_000963815.1_ASM96381v1_genomic.csv
GCA_000963835.1_ASM96383v1_genomic.csv
GCA_000965745.1_ASM96574v1_genomic.csv
GCA_000965765.1_ASM96576v1_genomic.csv
GCA_000967115.1_CT1_genomic.csv
GCA_000967155.1_HUSEC2011CHR1_genomic.csv
GCA_000967385.1_ASM96738v1_genomic.csv
GCA_000967405.1_ASM96740v1_genomic.csv
GCA_000967445.1_ASM96744v1_genomic.csv
GCA_000967895.1_ASM96789v1_genomic.csv
GCA_000967915.1_ASM96791v1_genomic.csv
GCA_000968055.1_ASM96805v1_genomic.csv
GCA_000968155.1_ASM96815v1_genomic.csv
GCA_000968175.1_ASM96817v1_genomic.csv
GCA_000968515.1_ASM96851v1_genomic.csv
GCA_000968535.1_ASM96853v1_genomic.csv
GCA_000968835.1_ASM96883v1_genomic.csv
GCA_000969055.1_ViralProj280298_genomic.csv
GCA_000969075.1_ViralProj280302_genomic.csv
GCA_000969095.1_ViralProj280306_genomic.csv
GCA_000969115.1_ViralProj280299_genomic.csv
GCA_000969135.1_ViralProj280303_genomic.csv
GCA_000969175.1_ViralProj280116_genomic.csv
GCA_000969235.1_ASM96923v1_genomic.csv
GCA_000969315.2_ASM96931v2_genomic.csv
GCA_000969645.2_ASM96964v2_genomic.csv
GCA_000969685.1_ASM96968v1_genomic.csv
GCA_000969885.1_ASM96988v1_genomic.csv
GCA_000970025.1_ASM97002v1_genomic.csv
GCA_000970125.1_ASM97012v1_genomic.csv
GCA_000970265.1_ASM97026v1_genomic.csv
GCA_000970565.1_ViralMultiSegProj280459_genomic.csv
GCA_000971565.1_ASM97156v1_genomic.csv
GCA_000971665.1_ASM97166v1_genomic.csv
GCA_000971725.1_ASM97172v1_genomic.csv
GCA_000972725.1_ASM97272v1_genomic.csv
GCA_000972765.1_ASM97276v1_genomic.csv
GCA_000973105.1_ASM97310v1_genomic.csv
GCA_000973215.1_ViralProj281400_genomic.csv
GCA_000973235.1_ViralProj281404_genomic.csv
GCA_000973255.1_ViralProj281408_genomic.csv
GCA_000973375.1_ViralProj281398_genomic.csv
GCA_000973395.2_ViralMultiSegProj281402_genomic.csv
GCA_000973435.1_ViralProj281397_genomic.csv
GCA_000973455.1_ViralProj281401_genomic.csv
GCA_000973485.1_ASM97348v1_genomic.csv
GCA_000973525.1_ASM97352v1_genomic.csv
GCA_000973685.2_ASM97368v2_genomic.csv
GCA_000974405.1_ASM97440v1_genomic.csv
GCA_000974425.1_ASM97442v1_genomic.csv
GCA_000974465.1_ASM97446v1_genomic.csv
GCA_000974505.1_ASM97450v1_genomic.csv
GCA_000974575.1_ASM97457v1_genomic.csv
GCA_000974835.2_ASM97483v2_genomic.csv
GCA_000974865.1_ASM97486v1_genomic.csv
GCA_000978575.1_ASM97857v1_genomic.csv
GCA_000978785.2_ASM97878v2_genomic.csv
GCA_000980815.1_ASM98081v1_genomic.csv
GCA_000980835.1_ASM98083v1_genomic.csv
GCA_000981545.1_Y1_genomic.csv
GCA_000981845.1_ASM98184v1_genomic.csv
GCA_000982285.1_ViralProj282403_genomic.csv
GCA_000982365.1_ViralProj282475_genomic.csv
GCA_000982385.1_ViralProj282479_genomic.csv
GCA_000982825.1_ASM98282v1_genomic.csv
GCA_000986055.1_A_England_8_2010_genomic.csv
GCA_000986075.1_A_England_12_2010_genomic.csv
GCA_000986095.1_A_England_251_2011_genomic.csv
GCA_000986115.1_A_England_05120003_2010_genomic.csv
GCA_000986135.1_A_England_697_2010_genomic.csv
GCA_000986155.1_A_England_01180016_2009_genomic.csv
GCA_000986175.1_A_England_10740707_2011_genomic.csv
GCA_000986195.1_A_England_05040138_2010_genomic.csv
GCA_000986215.1_A_England_05100298_2010_genomic.csv
GCA_000986235.1_A_England_01220736_2009_genomic.csv
GCA_000986255.1_A_England_676_2010_genomic.csv
GCA_000986275.1_A_England_446_2010_genomic.csv
GCA_000986295.1_A_England_245_2011_genomic.csv
GCA_000986315.1_A_England_WTSI1832_2010_genomic.csv
GCA_000986335.1_A_England_675_2010_genomic.csv
GCA_000986355.1_A_England_701_2010_genomic.csv
GCA_000986375.1_A_England_331_2010_genomic.csv
GCA_000986395.1_A_England_WTSI1778_2009_genomic.csv
GCA_000986435.1_A_England_10820742_2010_genomic.csv
GCA_000986455.1_A_England_10740571_2010_genomic.csv
GCA_000986475.1_A_England_05020665_2010_genomic.csv
GCA_000986495.1_A_England_671_2010_genomic.csv
GCA_000986515.1_A_England_9_2010_genomic.csv
GCA_000986535.1_A_England_10740579_2010_genomic.csv
GCA_000986555.1_A_England_32_2010_genomic.csv
GCA_000986575.1_A_England_00380719_2010_genomic.csv
GCA_000986595.1_A_England_00380718_2010_genomic.csv
GCA_000986615.1_A_England_673_2010_genomic.csv
GCA_000986765.1_ASM98676v1_genomic.csv
GCA_000987835.1_ASM98783v1_genomic.csv
GCA_000987865.1_ASM98786v1_genomic.csv
GCA_000987925.1_ASM98792v1_genomic.csv
GCA_000988445.1_ASM98844v1_genomic.csv
GCA_000988525.3_ASM98852v3_genomic.csv
GCA_000988565.1_ASM98856v1_genomic.csv
GCA_000988745.3_ASM98874v3_genomic.csv
GCA_000988995.1_ViralProj273489_genomic.csv
GCA_000989015.1_ViralProj282770_genomic.csv
GCA_000989035.1_ViralProj283066_genomic.csv
GCA_000989075.1_ViralMultiSegProj283068_genomic.csv
GCA_000989095.1_ViralProj282773_genomic.csv
GCA_000989135.1_ViralMultiSegProj282494_genomic.csv
GCA_000993785.3_ASM99378v3_genomic.csv
GCA_001005265.1_ASM100526v1_genomic.csv
GCA_001005985.1_ASM100598v1_genomic.csv
GCA_001006045.1_ASM100604v1_genomic.csv
GCA_001006525.1_ASM100652v1_genomic.csv
GCA_001006685.1_A_England_719_2010_genomic.csv
GCA_001006725.1_A_England_10_2010_genomic.csv
GCA_001006745.1_A_England_10740685_2010_genomic.csv
GCA_001006825.1_A_England_343_2010_genomic.csv
GCA_001006845.1_A_England_677_2010_genomic.csv
GCA_001006865.1_A_England_10740704_2011_genomic.csv
GCA_001006885.1_A_England_WTSI1781_2011_genomic.csv
GCA_001006905.1_A_England_05160420_2010_genomic.csv
GCA_001006925.1_A_England_WTSI2051_2011_genomic.csv
GCA_001007025.1_Wien1_genomic.csv
GCA_001007085.1_Wien3_genomic.csv
GCA_001007975.1_ASM100797v1_genomic.csv
GCA_001008455.1_ViralProj284019_genomic.csv
GCA_001008535.1_ViralProj284015_genomic.csv
GCA_001010805.1_ASM101080v1_genomic.csv
GCA_001010825.1_ASM101082v1_genomic.csv
GCA_001010845.1_ASM101084v1_genomic.csv
GCA_001013565.1_BPD420_genomic.csv
GCA_001013605.1_A_England_29_2010_genomic.csv
GCA_001013625.1_A_England_468_2010_genomic.csv
GCA_001013645.1_A_England_05020662_2010_genomic.csv
GCA_001013665.1_A_England_10740571_2010_genomic.csv
GCA_001013685.1_A_England_00380710_2010_genomic.csv
GCA_001013705.1_A_England_WTSI1807_2010_genomic.csv
GCA_001013725.1_A_England_11_2010_genomic.csv
GCA_001013745.1_A_England_WTSI1769_2010_genomic.csv
GCA_001013765.1_A_England_10740664_2011_genomic.csv
GCA_001013785.1_A_England_21680633_2010_genomic.csv
GCA_001013805.1_A_England_688_2010_genomic.csv
GCA_001013825.1_A_England_05100297_2010_genomic.csv
GCA_001013845.1_A_England_687_2010_genomic.csv
GCA_001013865.1_A_England_10740688_2010_genomic.csv
GCA_001013885.1_A_England_10820733_2010_genomic.csv
GCA_001013905.1_sleC34_genomic.csv
GCA_001013925.1_A_England_717_2010_genomic.csv
GCA_001013945.1_A_England_694_2010_genomic.csv
GCA_001013965.1_A_England_688_2010_genomic.csv
GCA_001014005.1_A_England_01180007_2010_genomic.csv
GCA_001014025.1_A_England_692_2010_genomic.csv
GCA_001014045.1_A_England_132_2011_genomic.csv
GCA_001014065.1_A_England_00380709_2010_genomic.csv
GCA_001014085.1_A_England_04980053_2010_genomic.csv
GCA_001014105.1_A_England_04900053_2010_genomic.csv
GCA_001014125.1_A_England_11520759_2011_genomic.csv
GCA_001014145.1_A_England_10820734_2010_genomic.csv
GCA_001014165.1_A_England_WTSI1826_2010_genomic.csv
GCA_001014185.1_A_England_10740561_2010_genomic.csv
GCA_001014205.1_A_England_05020673_2010_genomic.csv
GCA_001014225.1_A_England_01180018_2010_genomic.csv
GCA_001014245.1_A_England_393_2010_genomic.csv
GCA_001014265.1_A_England_377_2010_genomic.csv
GCA_001014305.1_ASM101430v1_genomic.csv
GCA_001015325.1_ViralProj284780_genomic.csv
GCA_001017575.1_ASM101757v1_genomic.csv
GCA_001017635.1_ASM101763v1_genomic.csv
GCA_001018685.2_ASM101868v2_genomic.csv
GCA_001018775.2_ASM101877v2_genomic.csv
GCA_001018805.2_ASM101880v2_genomic.csv
GCA_001018845.2_ASM101884v2_genomic.csv
GCA_001019415.2_ASM101941v2_genomic.csv
GCA_001019485.2_ASM101948v2_genomic.csv
GCA_001019535.2_ASM101953v2_genomic.csv
GCA_001019575.2_ASM101957v2_genomic.csv
GCA_001019815.1_ViralProj284804_genomic.csv
GCA_001019855.1_ViralMultiSegProj285593_genomic.csv
GCA_001020035.1_ViralProj285590_genomic.csv
GCA_001020725.3_ASM102072v3_genomic.csv
GCA_001021065.1_ASM102106v1_genomic.csv
GCA_001021085.1_ASM102108v1_genomic.csv
GCA_001021295.1_ViralMultiSegProj286006_genomic.csv
GCA_001021915.1_ASM102191v1_genomic.csv
GCA_001021955.1_ASM102195v1_genomic.csv
GCA_001022135.1_ASM102213v1_genomic.csv
GCA_001022195.1_ASM102219v1_genomic.csv
GCA_001022235.1_ASM102223v1_genomic.csv
GCA_001023535.1_ASM102353v1_genomic.csv
GCA_001023575.1_ASM102357v1_genomic.csv
GCA_001025155.1_ASM102515v1_genomic.csv
GCA_001026945.2_ASM102694v2_genomic.csv
GCA_001027005.1_ASM102700v1_genomic.csv
GCA_001028085.1_ASM102808v1_genomic.csv
GCA_001028965.1_ViralProj286258_genomic.csv
GCA_001029005.1_ViralProj286936_genomic.csv
GCA_001029025.1_ViralProj286899_genomic.csv
GCA_001029635.1_ASM102963v1_genomic.csv
GCA_001029675.1_ASM102967v1_genomic.csv
GCA_001029695.1_ASM102969v1_genomic.csv
GCA_001029715.1_ASM102971v1_genomic.csv
GCA_001029735.1_ASM102973v1_genomic.csv
GCA_001029755.1_ASM102975v1_genomic.csv
GCA_001029775.1_ASM102977v1_genomic.csv
GCA_001029795.1_ASM102979v1_genomic.csv
GCA_001034475.3_ASM103447v3_genomic.csv
GCA_001037485.3_ASM103748v3_genomic.csv
GCA_001037585.2_ASM103758v2_genomic.csv
GCA_001039275.2_ASM103927v2_genomic.csv
GCA_001039695.2_emm89-1_genomic.csv
GCA_001039805.1_A_England_12240612_2010_genomic.csv
GCA_001039825.1_A_England_10740681_2010_genomic.csv
GCA_001039845.1_A_England_WTSI2060_2010_genomic.csv
GCA_001040815.1_ViralProj287862_genomic.csv
GCA_001040945.1_ASM104094v1_genomic.csv
GCA_001040995.1_ViralProj287957_genomic.csv
GCA_001041035.1_ViralProj287965_genomic.csv
GCA_001041095.1_ViralProj287981_genomic.csv
GCA_001041235.1_ViralProj288009_genomic.csv
GCA_001041275.1_ViralProj288017_genomic.csv
GCA_001041295.1_ViralProj288021_genomic.csv
GCA_001041335.1_ViralProj287865_genomic.csv
GCA_001041375.1_ViralProj287958_genomic.csv
GCA_001041395.1_ViralProj287962_genomic.csv
GCA_001041455.1_ViralProj287978_genomic.csv
GCA_001041475.1_ViralProj287982_genomic.csv
GCA_001041495.1_ViralProj287986_genomic.csv
GCA_001041555.1_ViralProj287998_genomic.csv
GCA_001041635.1_ViralProj288014_genomic.csv
GCA_001041655.1_ViralProj288018_genomic.csv
GCA_001041695.1_ViralProj288026_genomic.csv
GCA_001041755.1_ViralProj287963_genomic.csv
GCA_001041775.1_ViralProj287967_genomic.csv
GCA_001041815.1_ViralProj287979_genomic.csv
GCA_001041895.1_ViralProj287995_genomic.csv
GCA_001041915.1_ViralProj287999_genomic.csv
GCA_001041995.1_ViralProj288015_genomic.csv
GCA_001042095.1_ViralProj287960_genomic.csv
GCA_001042115.1_ViralProj287964_genomic.csv
GCA_001042135.1_ViralProj287971_genomic.csv
GCA_001042195.1_ViralProj287984_genomic.csv
GCA_001042355.1_ViralProj288016_genomic.csv
GCA_001042395.1_ViralProj288024_genomic.csv
GCA_001042635.1_ASM104263v1_genomic.csv
GCA_001042715.1_ASM104271v1_genomic.csv
GCA_001045265.1_ViralProj288349_genomic.csv
GCA_001045415.1_ASM104541v1_genomic.csv
GCA_001045685.1_ASM104568v1_genomic.csv
GCA_001045795.2_ASM104579v2_genomic.csv
GCA_001046955.1_ASM104695v1_genomic.csv
GCA_001047255.1_ASM104725v1_genomic.csv
GCA_001047275.1_ASM104727v1_genomic.csv
GCA_001047635.1_ASM104763v1_genomic.csv
GCA_001048035.2_ERL103914_genomic.csv
GCA_001048375.2_M223_genomic.csv
GCA_001050915.2_ASM105091v2_genomic.csv
GCA_001051055.1_ASM105105v1_genomic.csv
GCA_001051075.1_ASM105107v1_genomic.csv
GCA_001051135.1_ASM105113v1_genomic.csv
GCA_001051215.1_ASM105121v1_genomic.csv
GCA_001051995.2_ASM105199v2_genomic.csv
GCA_001077475.1_ASM107747v1_genomic.csv
GCA_001077535.2_ASM107753v2_genomic.csv
GCA_001078295.1_ASM107829v1_genomic.csv
GCA_001078495.2_ASM107849v2_genomic.csv
GCA_001079465.2_STyphi_1553_1_genomic.csv
GCA_001088345.2_052042_2_genomic.csv
GCA_001095405.3_7553_6_2_genomic.csv
GCA_001095585.2_ERL114000_genomic.csv
GCA_001104165.2_E00-7866_genomic.csv
GCA_001104885.3_10349_1_89_2_genomic.csv
GCA_001106745.2_UI_2120_genomic.csv
GCA_001118185.2_H12ESR00394-001A_genomic.csv
GCA_001119245.2_76_1292_genomic.csv
GCA_001121865.2_404Ty_genomic.csv
GCA_001127485.2_ERL041834_genomic.csv
GCA_001135805.3_ERL072973_genomic.csv
GCA_001148125.2_ERL024120_genomic.csv
GCA_001157245.2_ERL12148_genomic.csv
GCA_001163025.2_H12ESR04734-001A_genomic.csv
GCA_001165785.2_ERL024919_genomic.csv
GCA_001182745.2_NCTC11134_genomic.csv
GCA_001182765.1_WH8103.1_genomic.csv
GCA_001183745.1_ASM118374v1_genomic.csv
GCA_001184805.1_ViralProj290094_genomic.csv
GCA_001184845.1_ViralProj289889_genomic.csv
GCA_001184865.1_ViralProj290310_genomic.csv
GCA_001184945.1_ViralProj290360_genomic.csv
GCA_001184965.1_ViralProj289929_genomic.csv
GCA_001185005.1_ViralMultiSegProj290358_genomic.csv
GCA_001185205.1_ASM118520v1_genomic.csv
GCA_001185215.1_ASM118521v1_genomic.csv
GCA_001185665.3_ASM118566v3_genomic.csv
GCA_001186405.1_ASM118640v1_genomic.csv
GCA_001187505.1_ASM118750v1_genomic.csv
GCA_001187595.1_ASM118759v1_genomic.csv
GCA_001187615.2_ASM118761v2_genomic.csv
GCA_001187785.1_ASM118778v1_genomic.csv
GCA_001187975.3_ASM118797v3_genomic.csv
GCA_001188625.1_BeeMLV_genomic.csv
GCA_001188835.1_ASM118883v1_genomic.csv
GCA_001188855.1_ASM118885v1_genomic.csv
GCA_001188875.1_ASM118887v1_genomic.csv
GCA_001188895.1_ASM118889v1_genomic.csv
GCA_001188915.1_ASM118891v1_genomic.csv
GCA_001189275.1_ASM118927v1_genomic.csv
GCA_001189495.1_ASM118949v1_genomic.csv
GCA_001189515.2_ASM118951v2_genomic.csv
GCA_001190235.1_ViralProj291254_genomic.csv
GCA_001190255.1_ViralProj291258_genomic.csv
GCA_001190355.1_BeeMLV_genomic.csv
GCA_001190395.1_ViralProj291257_genomic.csv
GCA_001190455.1_ViralProj291271_genomic.csv
GCA_001190495.1_ViralProj291247_genomic.csv
GCA_001190555.1_ViralProj291260_genomic.csv
GCA_001190575.1_ViralProj291266_genomic.csv
GCA_001190635.1_ViralProj291251_genomic.csv
GCA_001190655.1_ViralProj291255_genomic.csv
GCA_001190675.1_ViralProj291259_genomic.csv
GCA_001190865.1_ASM119086v1_genomic.csv
GCA_001191625.1_ASM119162v1_genomic.csv
GCA_001240865.2_Ty3_193_genomic.csv
GCA_001262015.1_ASM126201v1_genomic.csv
GCA_001262055.1_ASM126205v1_genomic.csv
GCA_001262075.1_ASM126207v1_genomic.csv
GCA_001266715.1_ASM126671v1_genomic.csv
GCA_001266735.1_ASM126673v1_genomic.csv
GCA_001266795.1_ASM126679v1_genomic.csv
GCA_001267155.1_ASM126715v1_genomic.csv
GCA_001267235.1_ASM126723v1_genomic.csv
GCA_001267255.1_ASM126725v1_genomic.csv
GCA_001267515.1_ASM126751v1_genomic.csv
GCA_001267845.1_ASM126784v1_genomic.csv
GCA_001267865.1_ASM126786v1_genomic.csv
GCA_001267925.1_ASM126792v1_genomic.csv
GCA_001272615.1_ASM127261v1_genomic.csv
GCA_001272895.1_ASM127289v1_genomic.csv
GCA_001273705.1_ViralProj293568_genomic.csv
GCA_001273775.1_ASM127377v1_genomic.csv
GCA_001274105.1_ViralProj293724_genomic.csv
GCA_001274125.1_ViralProj293728_genomic.csv
GCA_001274145.1_ViralProj293733_genomic.csv
GCA_001274165.1_ViralProj293706_genomic.csv
GCA_001274245.1_ViralProj293726_genomic.csv
GCA_001274265.1_ViralProj293731_genomic.csv
GCA_001274285.1_ViralProj293707_genomic.csv
GCA_001274305.1_ViralProj293715_genomic.csv
GCA_001274445.1_ViralProj293717_genomic.csv
GCA_001274465.1_ViralProj293725_genomic.csv
GCA_001274485.1_ViralProj293730_genomic.csv
GCA_001274655.1_ASM127465v1_genomic.csv
GCA_001274675.1_ASM127467v1_genomic.csv
GCA_001274835.1_ASM127483v1_genomic.csv
GCA_001275565.2_ASM127556v2_genomic.csv
GCA_001277235.1_ASM127723v1_genomic.csv
GCA_001277255.1_ASM127725v1_genomic.csv
GCA_001277275.1_ASM127727v1_genomic.csv
GCA_001277895.1_ASM127789v1_genomic.csv
GCA_001278015.1_ASM127801v1_genomic.csv
GCA_001278035.1_ASM127803v1_genomic.csv
GCA_001278055.1_ASM127805v1_genomic.csv
GCA_001278095.1_ASM127809v1_genomic.csv
GCA_001278275.1_ASM127827v1_genomic.csv
GCA_001278295.1_ASM127829v1_genomic.csv
GCA_001278315.1_ASM127831v1_genomic.csv
GCA_001278825.1_ASM127882v1_genomic.csv
GCA_001280225.1_ASM128022v1_genomic.csv
GCA_001280285.1_ASM128028v1_genomic.csv
GCA_001280405.1_ASM128040v1_genomic.csv
GCA_001281045.1_ASM128104v1_genomic.csv
GCA_001281085.1_ASM128108v1_genomic.csv
GCA_001281105.1_ASM128110v1_genomic.csv
GCA_001281115.1_ASM128111v1_genomic.csv
GCA_001281365.1_ASM128136v1_genomic.csv
GCA_001281385.1_ASM128138v1_genomic.csv
GCA_001281465.1_ASM128146v1_genomic.csv
GCA_001281485.1_ASM128148v1_genomic.csv
GCA_001291385.1_A_England_10740581_2010_genomic.csv
GCA_001291405.1_A_England_WTSI1774_2010_genomic.csv
GCA_001291425.1_A_England_374_2010_genomic.csv
GCA_001292935.1_ViralMultiSegProj295302_genomic.csv
GCA_001293045.1_ASM129304v1_genomic.csv
GCA_001294605.1_ASM129460v1_genomic.csv
GCA_001294645.1_ASM129464v1_genomic.csv
GCA_001295365.1_ASM129536v1_genomic.csv
GCA_001296125.1_ASM129612v1_genomic.csv
GCA_001296145.1_ASM129614v1_genomic.csv
GCA_001296185.1_ASM129618v1_genomic.csv
GCA_001296205.1_ASM129620v1_genomic.csv
GCA_001298465.1_ASM129846v1_genomic.csv
GCA_001302625.1_ASM130262v1_genomic.csv
GCA_001302645.1_ASM130264v1_genomic.csv
GCA_001304755.1_ASM130475v1_genomic.csv
GCA_001305565.2_ViralProj296131.2_genomic.csv
GCA_001305595.1_ASM130559v1_genomic.csv
GCA_001305615.1_ASM130561v1_genomic.csv
GCA_001305635.1_ASM130563v1_genomic.csv
GCA_001305715.1_ASM130571v1_genomic.csv
GCA_001307475.2_ASM130747v2_genomic.csv
GCA_001307505.2_ASM130750v2_genomic.csv
GCA_001307525.1_ASM130752v1_genomic.csv
GCA_001307585.1_ASM130758v1_genomic.csv
GCA_001307605.1_ASM130760v1_genomic.csv
GCA_001307645.1_ASM130764v1_genomic.csv
GCA_001307665.1_ASM130766v1_genomic.csv
GCA_001307705.1_ASM130770v1_genomic.csv
GCA_001307725.1_ASM130772v1_genomic.csv
GCA_001307805.2_ASM130780v2_genomic.csv
GCA_001308165.1_ASM130816v1_genomic.csv
GCA_001308265.1_ASM130826v1_genomic.csv
GCA_001308335.1_ViralProj298041_genomic.csv
GCA_001308435.1_ViralProj298073_genomic.csv
GCA_001308455.2_ViralProj297387_genomic.csv
GCA_001308555.1_ViralProj298070_genomic.csv
GCA_001310115.1_ViralProj298081_genomic.csv
GCA_001310135.2_ViralProj298087_genomic.csv
GCA_001310155.1_ViralProj298083_genomic.csv
GCA_001310195.1_ViralProj298208_genomic.csv
GCA_001310215.1_ViralProj298247_genomic.csv
GCA_001314225.1_ASM131422v1_genomic.csv
GCA_001314245.2_ASM131424v2_genomic.csv
GCA_001314305.1_ASM131430v1_genomic.csv
GCA_001314975.1_ASM131497v1_genomic.csv
GCA_001317685.2_Quail_strain_86_genomic.csv
GCA_001343745.1_ViralMultiSegProj237137_genomic.csv
GCA_001343765.1_ViralMultiSegProj293212_genomic.csv
GCA_001343805.1_ViralMultiSegProj176605_genomic.csv
GCA_001343825.1_ViralMultiSegProj209727_genomic.csv
GCA_001356455.2_1016889_genomic.csv
GCA_001357935.2_80_2002_genomic.csv
GCA_001359015.2_129_0238_genomic.csv
GCA_001361075.2_Ty585_genomic.csv
GCA_001362095.2_034151_4_genomic.csv
GCA_001362135.2_11909_3_genomic.csv
GCA_001362175.2_ERL12960_genomic.csv
GCA_001362195.2_H12ESR00755-001A_genomic.csv
GCA_001362335.2_Ty2_genomic.csv
GCA_001364695.2_Ty3_243_genomic.csv
GCA_001367555.2_1036491_genomic.csv
GCA_001399655.1_ASM139965v1_genomic.csv
GCA_001401705.2_ASM140170v2_genomic.csv
GCA_001402145.1_ViralMultiSegProj299193_genomic.csv
GCA_001402875.1_ASM140287v1_genomic.csv
GCA_001406115.1_Streptomyces_venezuelae_ATCC_15439_genomic.csv
GCA_001409135.1_10259_genomic.csv
GCA_001409195.1_C2346_genomic.csv
GCA_001411805.1_ASM141180v1_genomic.csv
GCA_001412535.1_ASM141253v1_genomic.csv
GCA_001412615.1_ASM141261v1_genomic.csv
GCA_001412655.1_ASM141265v1_genomic.csv
GCA_001417835.1_KM1777_03_genomic.csv
GCA_001417885.1_Kmar_1.0_genomic.csv
GCA_001420955.1_ASM142095v1_genomic.csv
GCA_001429915.1_ViralMultiSegProj300232_genomic.csv
GCA_001429935.1_ViralProj300236_genomic.csv
GCA_001430035.1_ViralProj300256_genomic.csv
GCA_001430055.1_ViralProj300260.3_genomic.csv
GCA_001430095.1_ViralProj299515_genomic.csv
GCA_001430155.1_ViralProj300239_genomic.csv
GCA_001430175.1_ViralProj300243_genomic.csv
GCA_001430235.1_ViralProj300255_genomic.csv
GCA_001430275.1_ViralMultiSegProj300791_genomic.csv
GCA_001430295.1_ViralMultiSegProj300795_genomic.csv
GCA_001430375.1_ViralProj300241_genomic.csv
GCA_001430395.1_ViralProj300245_genomic.csv
GCA_001430435.1_ViralProj300253_genomic.csv
GCA_001430535.1_ViralProj300234_genomic.csv
GCA_001430635.1_ViralProj300254_genomic.csv
GCA_001430675.1_ViralMultiSegProj300790_genomic.csv
GCA_001430755.1_ASM143075v1_genomic.csv
GCA_001430805.1_ASM143080v1_genomic.csv
GCA_001430845.1_ASM143084v1_genomic.csv
GCA_001430865.1_ASM143086v1_genomic.csv
GCA_001430885.1_ASM143088v1_genomic.csv
GCA_001430905.1_ASM143090v1_genomic.csv
GCA_001431745.1_ASM143174v1_genomic.csv
GCA_001431765.1_ASM143176v1_genomic.csv
GCA_001431805.1_ASM143180v1_genomic.csv
GCA_001431875.1_ViralProj301015_genomic.csv
GCA_001431895.1_ViralProj301019_genomic.csv
GCA_001431915.1_ViralProj301023_genomic.csv
GCA_001431935.1_TKPV_HU1124_2011_genomic.csv
GCA_001431955.1_ViralProj301016_genomic.csv
GCA_001431975.1_ViralProj301020_genomic.csv
GCA_001431995.1_De_Novo_genomic.csv
GCA_001432015.1_ViralProj301028_genomic.csv
GCA_001432035.1_ViralProj301017_genomic.csv
GCA_001432055.1_ViralProj301021_genomic.csv
GCA_001432135.1_De_Novo_genomic.csv
GCA_001432155.1_ViralProj301026_genomic.csv
GCA_001432245.1_ASM143224v1_genomic.csv
GCA_001433475.1_ASM143347v1_genomic.csv
GCA_001433495.1_ASM143349v1_genomic.csv
GCA_001433585.1_ViralProj301067_genomic.csv
GCA_001439585.2_ASM143958v2_genomic.csv
GCA_001440835.1_ViralProj301247_genomic.csv
GCA_001440875.1_ViralProj301255_genomic.csv
GCA_001440895.1_ViralProj301259_genomic.csv
GCA_001440935.1_ViralProj301250_genomic.csv
GCA_001440975.1_ViralProj301258_genomic.csv
GCA_001440995.1_ViralProj301302_genomic.csv
GCA_001441015.1_ViralProj301249_genomic.csv
GCA_001441035.1_ViralProj301253_genomic.csv
GCA_001441075.1_ViralProj301301_genomic.csv
GCA_001441095.1_ViralProj301248_genomic.csv
GCA_001441115.1_ViralProj301252_genomic.csv
GCA_001441135.1_ViralProj301256_genomic.csv
GCA_001441165.1_ASM144116v1_genomic.csv
GCA_001442495.1_ASM144249v1_genomic.csv
GCA_001442535.1_ASM144253v1_genomic.csv
GCA_001442815.3_ASM144281v3_genomic.csv
GCA_001443625.1_ASM144362v1_genomic.csv
GCA_001443645.1_ASM144364v1_genomic.csv
GCA_001443745.1_ViralProj302017_genomic.csv
GCA_001443785.1_ViralProj302025_genomic.csv
GCA_001443805.1_ViralProj302029_genomic.csv
GCA_001443825.1_ViralProj302033_genomic.csv
GCA_001443845.1_ViralProj301458_genomic.csv
GCA_001443865.1_ViralProj302019_genomic.csv
GCA_001443885.1_ViralProj302023_genomic.csv
GCA_001443905.1_ViralProj302027_genomic.csv
GCA_001443965.1_ViralProj302016_genomic.csv
GCA_001444005.1_ViralProj302024_genomic.csv
GCA_001444065.1_ViralProj302018_genomic.csv
GCA_001444085.1_ViralProj302022_genomic.csv
GCA_001444105.1_ViralProj302026_genomic.csv
GCA_001444125.1_ViralProj302030_genomic.csv
GCA_001444165.1_ViralMultiSegProj302067_genomic.csv
GCA_001444445.1_ASM144444v1_genomic.csv
GCA_001447075.1_ASM144707v1_genomic.csv
GCA_001447175.1_ASM144717v1_genomic.csv
GCA_001447315.1_ASM144731v1_genomic.csv
GCA_001447335.1_ASM144733v1_genomic.csv
GCA_001447805.1_ASM144780v1_genomic.csv
GCA_001447885.1_ASM144788v1_genomic.csv
GCA_001448415.3_ViralProj303939_genomic.csv
GCA_001449005.1_ASM144900v1_genomic.csv
GCA_001454985.1_ASM145498v1_genomic.csv
GCA_001455145.1_ASM145514v1_genomic.csv
GCA_001455225.1_ASM145522v1_genomic.csv
GCA_001455365.1_ASM145536v1_genomic.csv
GCA_001455385.1_ASM145538v1_genomic.csv
GCA_001456155.1_ASM145615v1_genomic.csv
GCA_001456195.2_ASM145619v2_genomic.csv
GCA_001456215.1_ASM145621v1_genomic.csv
GCA_001456255.1_ASM145625v1_genomic.csv
GCA_001456295.2_ASM145629v2_genomic.csv
GCA_001456315.1_ASM145631v1_genomic.csv
GCA_001456335.3_ASM145633v3_genomic.csv
GCA_001457455.1_NCTC11397_genomic.csv
GCA_001458475.1_KKKWG1_genomic.csv
GCA_001460855.1_MIDG2331_genomic.csv
GCA_001461065.1_ViralProj304422_genomic.csv
GCA_001461105.1_ViralProj304902_genomic.csv
GCA_001461125.1_ViralProj304317_genomic.csv
GCA_001461225.1_ViralProj304918_genomic.csv
GCA_001461305.1_ViralProj304909_genomic.csv
GCA_001461325.1_ViralProj304913_genomic.csv
GCA_001461505.1_ViralProj304919_genomic.csv
GCA_001461665.1_ViralProj304920_genomic.csv
GCA_001461805.1_ASM146180v1_genomic.csv
GCA_001465085.1_SujuNPV_genomic.csv
GCA_001465115.1_ASM146511v1_genomic.csv
GCA_001465155.1_ASM146515v1_genomic.csv
GCA_001465255.1_ASM146525v1_genomic.csv
GCA_001465295.1_ASM146529v1_genomic.csv
GCA_001465485.1_ViralProj305432_genomic.csv
GCA_001465505.1_ViralProj305765_genomic.csv
GCA_001465545.3_ASM146554v3_genomic.csv
GCA_001465595.2_ASM146559v2_genomic.csv
GCA_001469735.1_ASM146973v1_genomic.csv
GCA_001470055.2_ASM147005v2_genomic.csv
GCA_001470115.1_ViralProj306290_genomic.csv
GCA_001470215.1_ViralProj306346_genomic.csv
GCA_001470255.1_ViralProj306354_genomic.csv
GCA_001470315.1_ViralProj306280_genomic.csv
GCA_001470415.1_ViralProj306300_genomic.csv
GCA_001470435.1_ViralProj306340_genomic.csv
GCA_001470595.1_ViralProj306277_genomic.csv
GCA_001470655.1_ViralProj306289_genomic.csv
GCA_001470675.1_ViralProj306293_genomic.csv
GCA_001470755.1_ViralProj306345_genomic.csv
GCA_001470775.1_ViralProj306349_genomic.csv
GCA_001470835.2_ViralProj306279_genomic.csv
GCA_001470895.1_ViralProj306291_genomic.csv
GCA_001470915.1_ViralProj306295_genomic.csv
GCA_001470935.1_ViralProj306299_genomic.csv
GCA_001470955.1_ViralProj306339_genomic.csv
GCA_001470975.1_ViralProj306343_genomic.csv
GCA_001470995.1_ViralProj306347_genomic.csv
GCA_001471055.1_ViralProj306366_genomic.csv
GCA_001477615.1_ASM147761v1_genomic.csv
GCA_001481685.1_ASM148168v1_genomic.csv
GCA_001481725.1_ASM148172v1_genomic.csv
GCA_001483385.1_ASM148338v1_genomic.csv
GCA_001483425.1_ASM148342v1_genomic.csv
GCA_001484685.1_ASM148468v1_genomic.csv
GCA_001484705.1_ASM148470v1_genomic.csv
GCA_001484725.1_ASM148472v1_genomic.csv
GCA_001499655.1_PNK1_genomic.csv
GCA_001500375.1_ViralProj307688_genomic.csv
GCA_001500415.1_ViralProj307714_genomic.csv
GCA_001500435.1_ViralProj307718_genomic.csv
GCA_001500455.1_ViralProj307722_genomic.csv
GCA_001500475.1_ViralProj307726_genomic.csv
GCA_001500535.1_ViralProj307738_genomic.csv
GCA_001500555.1_ViralProj307742_genomic.csv
GCA_001500635.1_ViralProj307758_genomic.csv
GCA_001500715.1_ViralProj307774_genomic.csv
GCA_001500915.1_ViralProj307814_genomic.csv
GCA_001500935.1_ViralProj307818_genomic.csv
GCA_001501055.1_ViralProj307711_genomic.csv
GCA_001501075.1_ViralProj307715_genomic.csv
GCA_001501155.1_ViralProj307731_genomic.csv
GCA_001501195.1_ViralProj307739_genomic.csv
GCA_001501215.1_ViralProj307743_genomic.csv
GCA_001501255.1_ViralProj307751_genomic.csv
GCA_001501275.1_ViralProj307755_genomic.csv
GCA_001501315.1_ViralProj307763_genomic.csv
GCA_001501355.1_ViralProj307771_genomic.csv
GCA_001501415.1_ViralProj307783_genomic.csv
GCA_001501555.1_ViralProj307811_genomic.csv
GCA_001501615.1_ViralProj307823_genomic.csv
GCA_001501675.1_ViralProj307835_genomic.csv
GCA_001501755.1_ViralProj307855_genomic.csv
GCA_001501775.1_ViralProj307065_genomic.csv
GCA_001501795.1_ViralProj307686_genomic.csv
GCA_001501855.1_ViralProj307716_genomic.csv
GCA_001501875.1_ViralProj307720_genomic.csv
GCA_001501935.1_ViralProj307732_genomic.csv
GCA_001501995.1_ViralProj307744_genomic.csv
GCA_001502075.1_ViralProj307760_genomic.csv
GCA_001502095.1_ViralProj307764_genomic.csv
GCA_001502115.1_ViralProj307768_genomic.csv
GCA_001502175.1_ViralProj307780_genomic.csv
GCA_001502195.1_ViralMultiSegProj307784_genomic.csv
GCA_001502215.1_ViralProj307788_genomic.csv
GCA_001502275.1_ViralProj307800_genomic.csv
GCA_001502315.1_ViralProj307808_genomic.csv
GCA_001502375.1_ViralProj307820_genomic.csv
GCA_001502555.1_ViralProj307733_genomic.csv
GCA_001502615.1_ViralProj307745_genomic.csv
GCA_001502655.1_ViralProj307753_genomic.csv
GCA_001502695.1_ViralProj307761_genomic.csv
GCA_001502755.1_ViralProj307773_genomic.csv
GCA_001502935.1_ViralProj307809_genomic.csv
GCA_001502975.1_ViralProj307817_genomic.csv
GCA_001503035.1_9g_like_phages_genomic.csv
GCA_001503095.1_23MRA_Phage_genomic.csv
GCA_001503195.2_ViralMultiSegProj307867_genomic.csv
GCA_001503235.1_ViralProj307875_genomic.csv
GCA_001503315.1_ViralProj307891_genomic.csv
GCA_001503335.1_ViralProj307895_genomic.csv
GCA_001503415.1_ViralProj307911_genomic.csv
GCA_001503435.1_ViralProj307915_genomic.csv
GCA_001503455.1_ViralProj307919_genomic.csv
GCA_001503515.1_ViralProj307931_genomic.csv
GCA_001503535.1_ViralProj307935_genomic.csv
GCA_001503555.1_ViralProj307939_genomic.csv
GCA_001503615.1_ViralProj307951_genomic.csv
GCA_001503695.1_ViralProj307967_genomic.csv
GCA_001503735.1_ViralProj308005_genomic.csv
GCA_001503775.1_ViralProj308013_genomic.csv
GCA_001503795.1_ViralProj308017_genomic.csv
GCA_001503815.1_ViralProj307826_genomic.csv
GCA_001503855.1_ViralProj307834_genomic.csv
GCA_001503995.1_ViralProj307866_genomic.csv
GCA_001504115.1_ViralProj307890_genomic.csv
GCA_001504175.1_ViralProj307902_genomic.csv
GCA_001504195.1_ViralProj307906_genomic.csv
GCA_001504235.1_ViralProj307914_genomic.csv
GCA_001504355.1_ViralProj307938_genomic.csv
GCA_001504435.1_ViralProj307954_genomic.csv
GCA_001504515.1_ViralProj307970_genomic.csv
GCA_001504535.1_ViralProj308008_genomic.csv
GCA_001504635.1_9g_like_phages_genomic.csv
GCA_001504835.1_ViralProj307872_genomic.csv
GCA_001505035.1_ViralProj307912_genomic.csv
GCA_001505055.1_ViralProj307916_genomic.csv
GCA_001505155.1_ViralProj307936_genomic.csv
GCA_001505175.1_ViralProj307940_genomic.csv
GCA_001505255.1_ViralProj307956_genomic.csv
GCA_001505295.1_ViralProj307964_genomic.csv
GCA_001505335.1_ViralProj307972_genomic.csv
GCA_001505355.1_ViralProj308006_genomic.csv
GCA_001505415.1_ViralProj307857_genomic.csv
GCA_001505475.1_ViralProj307869_genomic.csv
GCA_001505515.1_ViralProj307877_genomic.csv
GCA_001505535.1_ViralProj307881_genomic.csv
GCA_001505795.1_ViralProj307933_genomic.csv
GCA_001505815.1_ViralProj307937_genomic.csv
GCA_001505835.2_ViralProj307941_genomic.csv
GCA_001505875.1_ViralProj307949_genomic.csv
GCA_001506285.1_ASM150628v1_genomic.csv
GCA_001506325.1_ASM150632v1_genomic.csv
GCA_001506345.1_ASM150634v1_genomic.csv
GCA_001506365.1_ASM150636v1_genomic.csv
GCA_001506405.1_ASM150640v1_genomic.csv
GCA_001506425.1_ASM150642v1_genomic.csv
GCA_001506485.1_ASM150648v1_genomic.csv
GCA_001506505.1_ASM150650v1_genomic.csv
GCA_001506525.1_ASM150652v1_genomic.csv
GCA_001506545.1_ASM150654v1_genomic.csv
GCA_001506565.1_ASM150656v1_genomic.csv
GCA_001506805.1_ASM150680v1_genomic.csv
GCA_001506825.1_ASM150682v1_genomic.csv
GCA_001506925.1_ASM150692v1_genomic.csv
GCA_001507005.1_ASM150700v1_genomic.csv
GCA_001507065.1_ASM150706v1_genomic.csv
GCA_001507495.1_ViralProj249087_genomic.csv
GCA_001511815.1_TUE45_genomic.csv
GCA_001513655.1_ASM151365v1_genomic.csv
GCA_001513675.1_ASM151367v1_genomic.csv
GCA_001514355.1_ASM151435v1_genomic.csv
GCA_001514415.1_ASM151441v1_genomic.csv
GCA_001514455.1_ASM151445v1_genomic.csv
GCA_001515585.2_ASM151558v2_genomic.csv
GCA_001515685.1_ASM151568v1_genomic.csv
GCA_001515705.1_ASM151570v1_genomic.csv
GCA_001516105.1_ASM151610v1_genomic.csv
GCA_001516975.1_ViralProj308496_genomic.csv
GCA_001516995.1_ViralProj308758_genomic.csv
GCA_001518795.1_ASM151879v1_genomic.csv
GCA_001518995.2_ASM151899v2_genomic.csv
GCA_001522105.2_ASM152210v2_genomic.csv
GCA_001522135.2_ASM152213v2_genomic.csv
GCA_001524645.2_ASM152464v2_genomic.csv
GCA_001534745.1_ASM153474v1_genomic.csv
GCA_001534785.1_ASM153478v1_genomic.csv
GCA_001535505.1_ASM153550v1_genomic.csv
GCA_001535565.1_ASM153556v1_genomic.csv
GCA_001536305.1_Leuconostoc_gelidum_subsp._gasicomitatum_KG16-1_genomic.csv
GCA_001536925.1_BMC_PRJEB12378v1_genomic.csv
GCA_001542565.1_ASM154256v1_genomic.csv
GCA_001542625.2_ASM154262v2_genomic.csv
GCA_001542675.2_ASM154267v2_genomic.csv
GCA_001542775.1_ASM154277v1_genomic.csv
GCA_001543145.1_ASM154314v1_genomic.csv
GCA_001543265.1_ASM154326v1_genomic.csv
GCA_001544635.1_ASM154463v1_genomic.csv
GCA_001544675.1_ASM154467v1_genomic.csv
GCA_001544735.1_ASM154473v1_genomic.csv
GCA_001544775.1_ASM154477v1_genomic.csv
GCA_001544815.1_ASM154481v1_genomic.csv
GCA_001544855.1_ASM154485v1_genomic.csv
GCA_001544895.1_ASM154489v1_genomic.csv
GCA_001544935.1_ASM154493v1_genomic.csv
GCA_001544955.1_ASM154495v1_genomic.csv
GCA_001544985.1_ASM154498v1_genomic.csv
GCA_001545055.1_ASM154505v1_genomic.csv
GCA_001545095.1_ASM154509v1_genomic.csv
GCA_001547815.1_ASM154781v1_genomic.csv
GCA_001547895.1_ASM154789v1_genomic.csv
GCA_001547915.1_ASM154791v1_genomic.csv
GCA_001547975.1_ASM154797v1_genomic.csv
GCA_001548015.1_ASM154801v1_genomic.csv
GCA_001548075.1_ASM154807v1_genomic.csv
GCA_001548095.1_Gm3709_assembly_1.0_genomic.csv
GCA_001548255.1_ASM154825v1_genomic.csv
GCA_001548295.1_ASM154829v1_genomic.csv
GCA_001548315.1_ASM154831v1_genomic.csv
GCA_001548335.1_ASM154833v1_genomic.csv
GCA_001548355.1_ASM154835v1_genomic.csv
GCA_001548415.1_ASM154841v1_genomic.csv
GCA_001548435.1_ASM154843v1_genomic.csv
GCA_001548555.1_ASM154855v1_genomic.csv
GCA_001548635.2_ASM154863v2_genomic.csv
GCA_001549565.1_wgs1_genomic.csv
GCA_001549655.1_ASM154965v1_genomic.csv
GCA_001549695.1_ASM154969v1_genomic.csv
GCA_001549715.1_ASM154971v1_genomic.csv
GCA_001549855.1_ASM154985v1_genomic.csv
GCA_001549875.1_ASM154987v1_genomic.csv
GCA_001549895.1_ASM154989v1_genomic.csv
GCA_001550565.2_ASM155056v2_genomic.csv
GCA_001550625.1_ViralProj310922_genomic.csv
GCA_001550665.1_ViralProj310930_genomic.csv
GCA_001550705.1_ViralProj310938_genomic.csv
GCA_001550725.1_ViralProj310942_genomic.csv
GCA_001550745.1_ViralProj310950_genomic.csv
GCA_001550785.1_ViralMultiSegProj308206_genomic.csv
GCA_001550805.1_ViralProj310788_genomic.csv
GCA_001550845.1_ViralProj310891_genomic.csv
GCA_001550925.1_ViralProj310907_genomic.csv
GCA_001550965.1_ViralMultiSegProj310915_genomic.csv
GCA_001551005.1_ViralProj310923_genomic.csv
GCA_001551025.1_ViralProj310927_genomic.csv
GCA_001551065.1_ViralProj310935_genomic.csv
GCA_001551085.1_ViralProj310939_genomic.csv
GCA_001551105.1_ViralProj310943_genomic.csv
GCA_001551225.1_ViralProj310901_genomic.csv
GCA_001551245.1_ViralProj310905_genomic.csv
GCA_001551265.1_ViralProj310909_genomic.csv
GCA_001551305.1_ViralProj310917_genomic.csv
GCA_001551345.1_ViralProj310925_genomic.csv
GCA_001551385.1_ViralProj310933_genomic.csv
GCA_001551425.1_ViralProj310941_genomic.csv
GCA_001551545.1_ViralMultiSegProj310896_genomic.csv
GCA_001551565.1_ViralProj310900_genomic.csv
GCA_001551605.1_ViralProj310908_genomic.csv
GCA_001551625.1_ViralProj310912_genomic.csv
GCA_001551765.1_ViralProj310944_genomic.csv
GCA_001551895.1_ASM155189v1_genomic.csv
GCA_001552015.1_ASM155201v1_genomic.csv
GCA_001552035.1_ASM155203v1_genomic.csv
GCA_001553605.1_ASM155360v1_genomic.csv
GCA_001553625.1_ASM155362v1_genomic.csv
GCA_001553915.1_ASM155391v1_genomic.csv
GCA_001554015.1_ASM155401v1_genomic.csv
GCA_001554095.1_ASM155409v1_genomic.csv
GCA_001558215.1_ASM155821v1_genomic.csv
GCA_001558275.2_ASM155827v2_genomic.csv
GCA_001558395.2_ASM155839v2_genomic.csv
GCA_001558755.2_ASM155875v2_genomic.csv
GCA_001558775.1_ASM155877v1_genomic.csv
GCA_001558815.2_ASM155881v2_genomic.csv
GCA_001558875.2_ASM155887v2_genomic.csv
GCA_001558915.2_ASM155891v2_genomic.csv
GCA_001558975.1_ASM155897v1_genomic.csv
GCA_001559015.1_ASM155901v1_genomic.csv
GCA_001559055.2_ASM155905v2_genomic.csv
GCA_001559195.2_ASM155919v2_genomic.csv
GCA_001559255.2_ASM155925v2_genomic.csv
GCA_001559635.1_ASM155963v1_genomic.csv
GCA_001559655.1_ASM155965v1_genomic.csv
GCA_001559675.1_ASM155967v1_genomic.csv
GCA_001560915.1_ASM156091v1_genomic.csv
GCA_001560965.1_ViralProj311074_genomic.csv
GCA_001561005.1_ViralProj311730_genomic.csv
GCA_001561955.1_ASM156195v1_genomic.csv
GCA_001562115.1_ASM156211v1_genomic.csv
GCA_001562155.1_ASM156215v1_genomic.csv
GCA_001562295.1_ASM156229v1_genomic.csv
GCA_001562315.1_ASM156231v1_genomic.csv
GCA_001563265.1_ASM156326v1_genomic.csv
GCA_001563305.1_ASM156330v1_genomic.csv
GCA_001563565.1_ASM156356v1_genomic.csv
GCA_001566655.1_ASM156665v1_genomic.csv
GCA_001567075.1_ViralProj312642_genomic.csv
GCA_001571465.2_ASM157146v2_genomic.csv
GCA_001572725.1_ASM157272v1_genomic.csv
GCA_001573065.1_ASM157306v1_genomic.csv
GCA_001573085.1_ASM157308v1_genomic.csv
GCA_001576275.1_ASM157627v1_genomic.csv
GCA_001577365.1_ASM157736v1_genomic.csv
GCA_001577465.1_ASM157746v1_genomic.csv
GCA_001578185.1_ASM157818v1_genomic.csv
GCA_001578515.1_ASM157851v1_genomic.csv
GCA_001579335.1_ViralProj313552_genomic.csv
GCA_001579355.1_RNAV_Palmer_2010-2011_Season_Total_genomic.csv
GCA_001579495.1_ViralProj313551_genomic.csv
GCA_001579825.2_ASM157982v2_genomic.csv
GCA_001579925.1_ASM157992v1_genomic.csv
GCA_001580385.1_ASM158038v1_genomic.csv
GCA_001580405.1_ASM158040v1_genomic.csv
GCA_001580455.1_ASM158045v1_genomic.csv
GCA_001581875.1_ASM158187v1_genomic.csv
GCA_001581975.1_ASM158197v1_genomic.csv
GCA_001582075.1_ASM158207v1_genomic.csv
GCA_001583415.1_ASM158341v1_genomic.csv
GCA_001584145.1_ASM158414v1_genomic.csv
GCA_001584185.1_ASM158418v1_genomic.csv
GCA_001584225.1_ASM158422v1_genomic.csv
GCA_001586195.1_ASM158619v1_genomic.csv
GCA_001586255.1_ASM158625v1_genomic.csv
GCA_001587015.1_ASM158701v1_genomic.csv
GCA_001587035.1_ASM158703v1_genomic.csv
GCA_001587115.1_ASM158711v1_genomic.csv
GCA_001587135.1_ASM158713v1_genomic.csv
GCA_001587155.1_ASM158715v1_genomic.csv
GCA_001589345.2_ASM158934v2_genomic.csv
GCA_001589375.1_ViralProj314612_genomic.csv
GCA_001589435.1_ViralProj314624_genomic.csv
GCA_001589475.1_ViralProj314632_genomic.csv
GCA_001589575.1_ViralProj314653_genomic.csv
GCA_001589595.1_ViralProj314657_genomic.csv
GCA_001589615.1_ViralProj314661_genomic.csv
GCA_001589635.1_ViralProj314665_genomic.csv
GCA_001589695.1_ViralProj314613_genomic.csv
GCA_001589715.1_ViralProj314617_genomic.csv
GCA_001589735.1_ViralProj314621_genomic.csv
GCA_001589775.1_ViralProj314629_genomic.csv
GCA_001589815.1_ViralProj314637_genomic.csv
GCA_001589855.1_ViralProj314645_genomic.csv
GCA_001589915.1_ViralProj314658_genomic.csv
GCA_001589995.1_ViralProj314778.5_genomic.csv
GCA_001590075.1_ViralProj314626_genomic.csv
GCA_001590095.1_ViralProj314630_genomic.csv
GCA_001590175.1_ViralProj314646_genomic.csv
GCA_001590195.1_ViralProj314650_genomic.csv
GCA_001590215.1_ViralProj314655_genomic.csv
GCA_001590235.1_ViralProj314659_genomic.csv
GCA_001590335.1_ViralProj314619_genomic.csv
GCA_001590395.1_ViralProj314631_genomic.csv
GCA_001590435.1_ViralProj314639_genomic.csv
GCA_001590475.1_ViralProj314647_genomic.csv
GCA_001590495.1_ViralProj314651_genomic.csv
GCA_001590535.1_ViralProj314660_genomic.csv
GCA_001590595.1_ViralProj314672_genomic.csv
GCA_001590645.1_ASM159064v1_genomic.csv
GCA_001592385.1_ASM159238v1_genomic.csv
GCA_001592425.1_ASM159242v1_genomic.csv
GCA_001592435.1_ASM159243v1_genomic.csv
GCA_001592705.1_ASM159270v1_genomic.csv
GCA_001592805.2_ASM159280v2_genomic.csv
GCA_001593245.1_ASM159324v1_genomic.csv
GCA_001594205.1_ASM159420v1_genomic.csv
GCA_001594265.1_ASM159426v1_genomic.csv
GCA_001594345.1_ASM159434v1_genomic.csv
GCA_001595675.1_ViralProj315135_genomic.csv
GCA_001595715.1_ViralProj315150_genomic.csv
GCA_001596115.1_ASM159611v1_genomic.csv
GCA_001596135.1_ASM159613v1_genomic.csv
GCA_001596155.1_ASM159615v1_genomic.csv
GCA_001596535.1_ASM159653v1_genomic.csv
GCA_001597265.1_ASM159726v1_genomic.csv
GCA_001597795.2_ASM159779v2_genomic.csv
GCA_001598035.1_ASM159803v1_genomic.csv
GCA_001598095.1_ASM159809v1_genomic.csv
GCA_001598115.2_ASM159811v2_genomic.csv
GCA_001598635.1_ASM159863v1_genomic.csv
GCA_001602065.1_ViralProj316117_genomic.csv
GCA_001602115.1_ASM160211v1_genomic.csv
GCA_001602195.1_ASM160219v1_genomic.csv
GCA_001602415.1_ASM160241v1_genomic.csv
GCA_001602435.1_ASM160243v1_genomic.csv
GCA_001602455.1_ASM160245v1_genomic.csv
GCA_001604995.1_ASM160499v1_genomic.csv
GCA_001605015.1_ASM160501v1_genomic.csv
GCA_001605055.1_ASM160505v1_genomic.csv
GCA_001605155.1_ASM160515v1_genomic.csv
GCA_001605235.1_ASM160523v1_genomic.csv
GCA_001605425.1_ASM160542v1_genomic.csv
GCA_001605585.1_ASM160558v1_genomic.csv
GCA_001605725.1_ASM160572v1_genomic.csv
GCA_001605815.1_ViralProj316823_genomic.csv
GCA_001606195.1_ASM160619v1_genomic.csv
GCA_001610725.1_ViralProj311759_genomic.csv
GCA_001610835.1_ASM161083v1_genomic.csv
GCA_001610935.1_ASM161093v1_genomic.csv
GCA_001610955.1_ASM161095v1_genomic.csv
GCA_001611075.1_ASM161107v1_genomic.csv
GCA_001611645.2_ASM161164v2_genomic.csv
GCA_001611675.1_ASM161167v1_genomic.csv
GCA_001611775.1_ASM161177v1_genomic.csv
GCA_001611855.1_ASM161185v1_genomic.csv
GCA_001611865.1_ASM161186v1_genomic.csv
GCA_001611975.1_ASM161197v1_genomic.csv
GCA_001617525.2_ASM161752v2_genomic.csv
GCA_001617565.1_ASM161756v1_genomic.csv
GCA_001617585.1_ASM161758v1_genomic.csv
GCA_001617645.1_ASM161764v1_genomic.csv
GCA_001618345.2_ASM161834v2_genomic.csv
GCA_001620005.1_ASM162000v1_genomic.csv
GCA_001620205.2_ASM162020v2_genomic.csv
GCA_001620245.1_ASM162024v1_genomic.csv
GCA_001620265.1_ASM162026v1_genomic.csv
GCA_001620335.2_ASM162033v2_genomic.csv
GCA_001623345.3_ZS97RS3_genomic.csv
GCA_001623545.2_ASM162354v2_genomic.csv
GCA_001628815.1_ASM162881v1_genomic.csv
GCA_001629705.2_ASM162970v2_genomic.csv
GCA_001629735.1_ASM162973v1_genomic.csv
GCA_001629755.1_ASM162975v1_genomic.csv
GCA_001629775.1_ASM162977v1_genomic.csv
GCA_001629845.2_ASM162984v2_genomic.csv
GCA_001629925.2_ASM162992v2_genomic.csv
GCA_001629945.1_ViralProj319113_genomic.csv
GCA_001629985.1_ViralMultiSegProj318525_genomic.csv
GCA_001630065.1_ViralProj319066_genomic.csv
GCA_001632245.1_ASM163224v1_genomic.csv
GCA_001632865.1_ASM163286v1_genomic.csv
GCA_001633145.1_ASM163314v1_genomic.csv
GCA_001633165.1_ASM163316v1_genomic.csv
GCA_001634285.1_ASM163428v1_genomic.csv
GCA_001634305.1_ASM163430v1_genomic.csv
GCA_001634325.1_ASM163432v1_genomic.csv
GCA_001634345.1_ASM163434v1_genomic.csv
GCA_001634415.1_ViralProj319735_genomic.csv
GCA_001634495.1_ViralProj319880_genomic.csv
GCA_001634555.1_ViralProj320121_genomic.csv
GCA_001634675.1_ASM163467v1_genomic.csv
GCA_001635975.1_ASM163597v1_genomic.csv
GCA_001635995.1_ASM163599v1_genomic.csv
GCA_001636035.1_ASM163603v1_genomic.csv
GCA_001638825.1_ASM163882v1_genomic.csv
GCA_001638845.2_ASM163884v2_genomic.csv
GCA_001640025.2_ASM164002v2_genomic.csv
GCA_001640765.1_ASM164076v1_genomic.csv
GCA_001640865.1_ASM164086v1_genomic.csv
GCA_001640925.1_ASM164092v1_genomic.csv
GCA_001641025.1_ASM164102v1_genomic.csv
GCA_001641045.1_ASM164104v1_genomic.csv
GCA_001641185.1_ASM164118v1_genomic.csv
GCA_001641285.1_ASM164128v1_genomic.csv
GCA_001642655.1_ASM164265v1_genomic.csv
GCA_001642935.2_ASM164293v2_genomic.csv
GCA_001643955.1_ASM164395v1_genomic.csv
GCA_001643975.1_ASM164397v1_genomic.csv
GCA_001644565.1_ASM164456v1_genomic.csv
GCA_001644725.1_ASM164472v1_genomic.csv
GCA_001645235.2_ASM164523v2_genomic.csv
GCA_001645875.1_ViralProj321679_genomic.csv
GCA_001645895.1_ViralProj321683_genomic.csv
GCA_001645935.1_ViralProj321691_genomic.csv
GCA_001645975.1_ViralProj321699_genomic.csv
GCA_001645995.1_ViralProj321703_genomic.csv
GCA_001646055.1_ViralProj321678_genomic.csv
GCA_001646115.1_ViralProj321690_genomic.csv
GCA_001646155.1_ViralProj321698_genomic.csv
GCA_001646215.1_ViralProj321710_genomic.csv
GCA_001646275.1_ViralProj321681_genomic.csv
GCA_001646295.1_ViralProj321685_genomic.csv
GCA_001646355.1_ViralProj321697_genomic.csv
GCA_001646435.1_ViralProj321676_genomic.csv
GCA_001646515.1_ViralProj321692_genomic.csv
GCA_001646575.1_ViralProj321704_genomic.csv
GCA_001646625.1_ASM164662v1_genomic.csv
GCA_001647635.1_ASM164763v1_genomic.csv
GCA_001647655.1_ASM164765v1_genomic.csv
GCA_001647695.1_ASM164769v1_genomic.csv
GCA_001647765.1_ASM164776v1_genomic.csv
GCA_001647815.1_ASM164781v1_genomic.csv
GCA_001647855.1_ASM164785v1_genomic.csv
GCA_001647875.1_ASM164787v1_genomic.csv
GCA_001647895.1_ASM164789v1_genomic.csv
GCA_001648115.1_ASM164811v1_genomic.csv
GCA_001648135.1_ASM164813v1_genomic.csv
GCA_001648155.1_ASM164815v1_genomic.csv
GCA_001651105.1_ViralProj322486_genomic.csv
GCA_001651125.1_ViralProj322193_genomic.csv
GCA_001651205.1_ViralProj322488_genomic.csv
GCA_001652465.1_ASM165246v1_genomic.csv
GCA_001652505.2_ASM165250v2_genomic.csv
GCA_001652665.1_ASM165266v1_genomic.csv
GCA_001653295.1_ASM165329v1_genomic.csv
GCA_001653355.1_ASM165335v1_genomic.csv
GCA_001653375.1_ASM165337v1_genomic.csv
GCA_001653415.1_ASM165341v1_genomic.csv
GCA_001653435.1_ASM165343v1_genomic.csv
GCA_001653455.1_ASM165345v1_genomic.csv
GCA_001653775.1_ASM165377v1_genomic.csv
GCA_001653795.1_ASM165379v1_genomic.csv
GCA_001653935.1_ASM165393v1_genomic.csv
GCA_001654085.1_ViralProj323483_genomic.csv
GCA_001654105.1_ViralProj323863_genomic.csv
GCA_001654185.1_ViralProj323864_genomic.csv
GCA_001654205.1_ViralProj323868_genomic.csv
GCA_001654265.1_ViralMultiSegProj323862_genomic.csv
GCA_001654365.1_ViralProj323861_genomic.csv
GCA_001654385.1_ViralProj323865_genomic.csv
GCA_001654475.1_ASM165447v1_genomic.csv
GCA_001655175.1_ASM165517v1_genomic.csv
GCA_001655245.1_ASM165524v1_genomic.csv
GCA_001655295.1_ASM165529v1_genomic.csv
GCA_001655375.1_ASM165537v1_genomic.csv
GCA_001655455.1_ASM165545v1_genomic.csv
GCA_001655535.1_ASM165553v1_genomic.csv
GCA_001655575.1_ASM165557v1_genomic.csv
GCA_001655595.1_ASM165559v1_genomic.csv
GCA_001656075.1_ASM165607v1_genomic.csv
GCA_001659705.1_ASM165970v1_genomic.csv
GCA_001659785.1_ASM165978v1_genomic.csv
GCA_001660025.1_ASM166002v1_genomic.csv
GCA_001660525.1_ASM166052v1_genomic.csv
GCA_001661085.1_ASM166108v1_genomic.csv
GCA_001661715.1_ViralProj325255_genomic.csv
GCA_001661735.1_ViralProj325259_genomic.csv
GCA_001661755.1_ViralProj324268_genomic.csv
GCA_001661775.1_ViralProj325258_genomic.csv
GCA_001661855.1_ViralProj325257_genomic.csv
GCA_001663115.1_ASM166311v1_genomic.csv
GCA_001663135.1_ASM166313v1_genomic.csv
GCA_001663195.1_ASM166319v1_genomic.csv
GCA_001663415.1_ASM166341v1_genomic.csv
GCA_001663475.1_ASM166347v1_genomic.csv
GCA_001663715.1_ASM166371v1_genomic.csv
GCA_001663735.1_ASM166373v1_genomic.csv
GCA_001663815.1_ASM166381v1_genomic.csv
GCA_001663855.1_ASM166385v1_genomic.csv
GCA_001664005.1_ASM166400v1_genomic.csv
GCA_001664085.1_ASM166408v1_genomic.csv
GCA_001664225.1_ASM166422v1_genomic.csv
GCA_001664245.1_ASM166424v1_genomic.csv
GCA_001664345.1_ASM166434v1_genomic.csv
GCA_001664385.1_ASM166438v1_genomic.csv
GCA_001664405.1_ASM166440v1_genomic.csv
GCA_001668465.2_ASM166846v2_genomic.csv
GCA_001669825.1_ViralMultiSegProj326000_genomic.csv
GCA_001670425.2_ASM167042v2_genomic.csv
GCA_001672055.1_ASM167205v1_genomic.csv
GCA_001672455.2_ASM167245v2_genomic.csv
GCA_001674505.2_ASM167450v2_genomic.csv
GCA_001675505.1_ViralMultiSegProj326136_genomic.csv
GCA_001675515.1_ASM167551v1_genomic.csv
GCA_001676765.1_ASM167676v1_genomic.csv
GCA_001676825.1_ASM167682v1_genomic.csv
GCA_001677075.2_ASM167707v2_genomic.csv
GCA_001677135.1_ASM167713v1_genomic.csv
GCA_001677195.1_ASM167719v1_genomic.csv
GCA_001677495.1_ASM167749v1_genomic.csv
GCA_001677515.1_ASM167751v1_genomic.csv
GCA_001678255.1_ViralProj326525_genomic.csv
GCA_001678315.1_ViralProj327365_genomic.csv
GCA_001678335.2_ASM167833v2_genomic.csv
GCA_001678355.1_ViralProj327355_genomic.csv
GCA_001678375.1_ViralProj327359_genomic.csv
GCA_001678395.1_ViralProj327364_genomic.csv
GCA_001678455.1_ViralMultiSegProj327361_genomic.csv
GCA_001678925.1_ASM167892v1_genomic.csv
GCA_001679725.1_ASM167972v1_genomic.csv
GCA_001679985.1_ASM167998v1_genomic.csv
GCA_001680825.1_ASM168082v1_genomic.csv
GCA_001682255.2_ASM168225v2_genomic.csv
GCA_001682295.1_ASM168229v1_genomic.csv
GCA_001682335.1_ASM168233v1_genomic.csv
GCA_001683115.1_ASM168311v1_genomic.csv
GCA_001683135.1_ASM168313v1_genomic.csv
GCA_001683155.1_ASM168315v1_genomic.csv
GCA_001683175.1_ASM168317v1_genomic.csv
GCA_001683195.1_ASM168319v1_genomic.csv
GCA_001683215.1_ASM168321v1_genomic.csv
GCA_001683275.1_ASM168327v1_genomic.csv
GCA_001683295.1_ASM168329v1_genomic.csv
GCA_001683315.1_ASM168331v1_genomic.csv
GCA_001683395.1_ASM168339v1_genomic.csv
GCA_001683435.1_ASM168343v1_genomic.csv
GCA_001683455.1_ASM168345v1_genomic.csv
GCA_001683515.1_ASM168351v1_genomic.csv
GCA_001683535.1_ASM168353v1_genomic.csv
GCA_001684485.1_ViralProj328666_genomic.csv
GCA_001684525.1_ViralProj328676_genomic.csv
GCA_001684625.1_ViralProj328671_genomic.csv
GCA_001684645.1_ViralProj328675_genomic.csv
GCA_001684665.1_ViralProj328679_genomic.csv
GCA_001684685.1_ViralProj328683_genomic.csv
GCA_001684705.1_ViralProj328687_genomic.csv
GCA_001684725.1_ViralProj328667_genomic.csv
GCA_001684765.1_ViralProj328677_genomic.csv
GCA_001684785.1_ViralProj328681_genomic.csv
GCA_001684805.1_ViralProj328685_genomic.csv
GCA_001684845.1_ViralProj328669_genomic.csv
GCA_001684885.1_ViralProj328678_genomic.csv
GCA_001684905.1_ViralProj328682_genomic.csv
GCA_001685265.1_ViralProj328134_genomic.csv
GCA_001685285.1_ViralProj328668_genomic.csv
GCA_001685305.1_ViralMultiSegProj327702_genomic.csv
GCA_001685325.1_ViralProj328670_genomic.csv
GCA_001685345.1_ViralProj328030_genomic.csv
GCA_001685435.3_ASM168543v3_genomic.csv
GCA_001685565.1_ASM168556v1_genomic.csv
GCA_001685665.2_ASM168566v2_genomic.csv
GCA_001686365.1_ASM168636v1_genomic.csv
GCA_001686425.1_ASM168642v1_genomic.csv
GCA_001686505.1_ASM168650v1_genomic.csv
GCA_001686565.1_ASM168656v1_genomic.csv
GCA_001686585.1_ASM168658v1_genomic.csv
GCA_001686605.1_ASM168660v1_genomic.csv
GCA_001686625.1_ASM168662v1_genomic.csv
GCA_001686985.1_ASM168698v1_genomic.csv
GCA_001687105.1_ASM168710v1_genomic.csv
GCA_001687585.2_ASM168758v2_genomic.csv
GCA_001687625.2_ASM168762v2_genomic.csv
GCA_001687645.1_ASM168764v1_genomic.csv
GCA_001687805.1_ASM168780v1_genomic.csv
GCA_001688665.2_ASM168866v2_genomic.csv
GCA_001688705.2_ASM168870v2_genomic.csv
GCA_001688725.2_ASM168872v2_genomic.csv
GCA_001688905.2_ASM168890v2_genomic.csv
GCA_001688965.2_ASM168896v2_genomic.csv
GCA_001689855.1_ViralProj329636_genomic.csv
GCA_001689875.1_ViralProj329637_genomic.csv
GCA_001690035.1_ASM169003v1_genomic.csv
GCA_001690075.1_ASM169007v1_genomic.csv
GCA_001690135.1_ASM169013v1_genomic.csv
GCA_001691455.1_ASM169145v1_genomic.csv
GCA_001692495.1_ASM169249v1_genomic.csv
GCA_001692595.1_ASM169259v1_genomic.csv
GCA_001692655.1_ASM169265v1_genomic.csv
GCA_001693295.1_ASM169329v1_genomic.csv
GCA_001693335.1_ASM169333v1_genomic.csv
GCA_001693615.1_ASM169361v1_genomic.csv
GCA_001695445.1_ViralProj331040_genomic.csv
GCA_001695485.1_ViralProj330731_genomic.csv
GCA_001695505.1_ViralProj331043_genomic.csv
GCA_001695735.1_ASM169573v1_genomic.csv
GCA_001695755.1_ASM169575v1_genomic.csv
GCA_001697125.1_ASM169712v1_genomic.csv
GCA_001697225.1_ASM169722v1_genomic.csv
GCA_001697325.1_ASM169732v1_genomic.csv
GCA_001697405.1_ASM169740v1_genomic.csv
GCA_001697465.1_ASM169746v1_genomic.csv
GCA_001697485.1_ASM169748v1_genomic.csv
GCA_001697525.1_ASM169752v1_genomic.csv
GCA_001697585.1_ASM169758v1_genomic.csv
GCA_001697685.1_ASM169768v1_genomic.csv
GCA_001697785.1_ASM169778v1_genomic.csv
GCA_001697805.1_ASM169780v1_genomic.csv
GCA_001697965.1_ASM169796v1_genomic.csv
GCA_001698045.1_ASM169804v1_genomic.csv
GCA_001698085.1_ASM169808v1_genomic.csv
GCA_001698105.1_ASM169810v1_genomic.csv
GCA_001698145.1_ASM169814v1_genomic.csv
GCA_001698315.1_ViralProj336037_genomic.csv
GCA_001698395.1_ViralProj336039_genomic.csv
GCA_001698415.1_ViralProj336045_genomic.csv
GCA_001700835.1_ASM170083v1_genomic.csv
GCA_001701045.1_ASM170104v1_genomic.csv
GCA_001702095.1_ASM170209v1_genomic.csv
GCA_001702135.1_ASM170213v1_genomic.csv
GCA_001702175.1_ASM170217v1_genomic.csv
GCA_001702195.1_ASM170219v1_genomic.csv
GCA_001702435.1_ASM170243v1_genomic.csv
GCA_001702455.1_ASM170245v1_genomic.csv
GCA_001703495.1_ASM170349v1_genomic.csv
GCA_001704155.1_ASM170415v1_genomic.csv
GCA_001704255.1_ASM170425v1_genomic.csv
GCA_001704275.1_ASM170427v1_genomic.csv
GCA_001704295.1_ASM170429v1_genomic.csv
GCA_001704955.2_ASM170495v2_genomic.csv
GCA_001705055.1_ASM170505v1_genomic.csv
GCA_001705565.1_ASM170556v1_genomic.csv
GCA_001705605.1_ASM170560v1_genomic.csv
GCA_001706905.1_ViralMultiSegProj339074_genomic.csv
GCA_001706945.1_ViralProj339071_genomic.csv
GCA_001706985.1_ViralProj339073_genomic.csv
GCA_001708305.1_ASM170830v1_genomic.csv
GCA_001708325.2_ASM170832v2_genomic.csv
GCA_001708385.1_ASM170838v1_genomic.csv
GCA_001708405.1_ASM170840v1_genomic.csv
GCA_001708525.1_ASM170852v1_genomic.csv
GCA_001708575.1_ASM170857v1_genomic.csv
GCA_001709295.1_ASM170929v1_genomic.csv
GCA_001712785.1_ViralProj339556_genomic.csv
GCA_001712835.1_ASM171283v1_genomic.csv
GCA_001713355.1_ASM171335v1_genomic.csv
GCA_001713435.1_ASM171343v1_genomic.csv
GCA_001713455.1_ASM171345v1_genomic.csv
GCA_001714455.1_ViralProj339878_genomic.csv
GCA_001714515.1_NODE6_genomic.csv
GCA_001714725.1_ASM171472v1_genomic.csv
GCA_001715385.1_ASM171538v1_genomic.csv
GCA_001717295.1_wgs1_genomic.csv
GCA_001717335.1_ViralProj340439_genomic.csv
GCA_001717525.2_ASM171752v2_genomic.csv
GCA_001717545.1_ASM171754v1_genomic.csv
GCA_001717605.1_ASM171760v1_genomic.csv
GCA_001717645.3_ASM171764v3_genomic.csv
GCA_001717665.2_ASM171766v2_genomic.csv
GCA_001717685.3_ASM171768v3_genomic.csv
GCA_001717705.2_ASM171770v2_genomic.csv
GCA_001717725.2_ASM171772v2_genomic.csv
GCA_001717955.1_ASM171795v1_genomic.csv
GCA_001717975.3_ASM171797v3_genomic.csv
GCA_001718315.1_ASM171831v1_genomic.csv
GCA_001718515.1_ASM171851v1_genomic.csv
GCA_001718915.1_ASM171891v1_genomic.csv
GCA_001719185.1_ASM171918v1_genomic.csv
GCA_001721125.1_ASM172112v1_genomic.csv
GCA_001721205.1_ASM172120v1_genomic.csv
GCA_001721525.1_ASM172152v1_genomic.csv
GCA_001721625.1_ASM172162v1_genomic.csv
GCA_001721745.1_ASM172174v1_genomic.csv
GCA_001721765.1_ASM172176v1_genomic.csv
GCA_001721785.1_ASM172178v1_genomic.csv
GCA_001721925.1_ASM172192v1_genomic.csv
GCA_001722005.2_ASM172200v2_genomic.csv
GCA_001722025.1_ASM172202v1_genomic.csv
GCA_001722685.1_ViralProj342441_genomic.csv
GCA_001722725.1_ViralProj342449_genomic.csv
GCA_001722745.1_ViralProj342453_genomic.csv
GCA_001722805.1_ViralMultiSegProj342447_genomic.csv
GCA_001722825.1_ViralProj342451_genomic.csv
GCA_001722845.1_ViralMultiSegProj342455_genomic.csv
GCA_001722885.1_ViralProj342446_genomic.csv
GCA_001722905.1_ViralProj342450_genomic.csv
GCA_001722945.1_ViralProj342458_genomic.csv
GCA_001722965.1_ViralProj341707_genomic.csv
GCA_001723005.1_ViralProj342448_genomic.csv
GCA_001723045.1_ViralMultiSegProj342456_genomic.csv
GCA_001723505.1_ASM172350v1_genomic.csv
GCA_001723545.1_ASM172354v1_genomic.csv
GCA_001723605.1_ASM172360v1_genomic.csv
GCA_001723625.1_ASM172362v1_genomic.csv
GCA_001725835.1_ViralProj342647_genomic.csv
GCA_001725895.1_ViralProj342507_genomic.csv
GCA_001725915.1_ViralProj342648_genomic.csv
GCA_001725935.1_ViralMultiSegProj342646_genomic.csv
GCA_001725965.1_ASM172596v1_genomic.csv
GCA_001729625.1_ASM172962v1_genomic.csv
GCA_001729705.1_ASM172970v1_genomic.csv
GCA_001735615.2_ASM173561v2_genomic.csv
GCA_001735705.1_ASM173570v1_genomic.csv
GCA_001735715.1_ASM173571v1_genomic.csv
GCA_001735805.1_ASM173580v1_genomic.csv
GCA_001736315.1_ViralProj343510_genomic.csv
GCA_001736335.1_ViralProj343514_genomic.csv
GCA_001736355.1_ViralProj343518_genomic.csv
GCA_001736395.1_ViralProj343526_genomic.csv
GCA_001736435.1_ViralProj343534_genomic.csv
GCA_001736475.1_ViralProj343486_genomic.csv
GCA_001736495.1_ViralProj343490_genomic.csv
GCA_001736515.1_ViralProj343505_genomic.csv
GCA_001736535.1_ViralProj343509_genomic.csv
GCA_001736635.1_ViralProj343529_genomic.csv
GCA_001736655.1_ViralProj343533_genomic.csv
GCA_001736675.1_ViralProj343537_genomic.csv
GCA_001736695.1_ViralProj343484_genomic.csv
GCA_001736755.1_ViralProj343508_genomic.csv
GCA_001736895.1_ViralProj343536_genomic.csv
GCA_001736915.1_ViralProj343483_genomic.csv
GCA_001737095.1_ViralProj343531_genomic.csv
GCA_001737115.1_ViralProj343535_genomic.csv
GCA_001742165.1_ASM174216v1_genomic.csv
GCA_001742205.1_ASM174220v1_genomic.csv
GCA_001743575.1_ViralProj344089_genomic.csv
GCA_001743695.1_ViralProj344113_genomic.csv
GCA_001743755.1_ViralProj344125_genomic.csv
GCA_001743775.1_ViralProj344129_genomic.csv
GCA_001743795.1_ViralProj344134_genomic.csv
GCA_001743855.1_ViralProj344151_genomic.csv
GCA_001743875.1_ViralProj344156_genomic.csv
GCA_001743995.1_ViralProj344182_genomic.csv
GCA_001744035.1_ViralProj344190_genomic.csv
GCA_001744095.1_ViralMultiSegProj344204_genomic.csv
GCA_001744115.1_ViralProj344208_genomic.csv
GCA_001744135.1_ViralProj344212_genomic.csv
GCA_001744195.1_ViralProj344224_genomic.csv
GCA_001744215.1_ViralProj344312_genomic.csv
GCA_001744255.1_ViralProj344090_genomic.csv
GCA_001744275.1_ViralProj344094_genomic.csv
GCA_001744295.1_ViralProj344098_genomic.csv
GCA_001744375.1_ViralProj344114_genomic.csv
GCA_001744395.1_ViralProj344118_genomic.csv
GCA_001744415.1_ViralProj344122_genomic.csv
GCA_001744475.1_ViralProj344136_genomic.csv
GCA_001744555.1_ViralProj344157_genomic.csv
GCA_001744575.1_ViralProj344161_genomic.csv
GCA_001744595.1_ViralProj344166_genomic.csv
GCA_001744615.1_ViralProj344170_genomic.csv
GCA_001744655.1_ViralProj344179_genomic.csv
GCA_001744675.1_ViralProj344183_genomic.csv
GCA_001744755.1_ViralProj344199_genomic.csv
GCA_001744795.1_ViralProj344209_genomic.csv
GCA_001744855.1_ViralProj344221_genomic.csv
GCA_001744875.1_ViralProj344225_genomic.csv
GCA_001744895.1_ViralProj344088_genomic.csv
GCA_001744915.1_ViralProj344092_genomic.csv
GCA_001744935.1_ViralProj344096_genomic.csv
GCA_001744975.1_ViralProj344104_genomic.csv
GCA_001745055.1_ViralProj344120_genomic.csv
GCA_001745195.1_ViralProj344155_genomic.csv
GCA_001745235.1_ViralProj344163_genomic.csv
GCA_001745275.1_ViralProj344173_genomic.csv
GCA_001745295.1_ViralProj344177_genomic.csv
GCA_001745335.1_ViralProj344185_genomic.csv
GCA_001745375.1_ViralProj344193_genomic.csv
GCA_001745395.1_ViralMultiSegProj344197_genomic.csv
GCA_001745435.1_ViralMultiSegProj344207_genomic.csv
GCA_001745475.1_ViralProj344215_genomic.csv
GCA_001745495.1_ViralProj344219_genomic.csv
GCA_001745535.1_ViralProj344309_genomic.csv
GCA_001745555.1_ViralProj344087_genomic.csv
GCA_001745575.1_ViralProj344091_genomic.csv
GCA_001745615.1_ViralProj344099_genomic.csv
GCA_001745655.1_ViralProj344107_genomic.csv
GCA_001745675.1_ViralProj344111_genomic.csv
GCA_001745695.1_ViralProj344115_genomic.csv
GCA_001745735.1_ViralProj344123_genomic.csv
GCA_001745815.1_ViralProj344144_genomic.csv
GCA_001745855.1_ViralProj344153_genomic.csv
GCA_001745915.1_ViralProj344167_genomic.csv
GCA_001745935.1_ViralProj344171_genomic.csv
GCA_001745955.1_ViralProj344176_genomic.csv
GCA_001745995.1_ViralProj344184_genomic.csv
GCA_001746015.1_ViralProj344188_genomic.csv
GCA_001746035.1_ViralProj344192_genomic.csv
GCA_001746055.1_ViralProj344196_genomic.csv
GCA_001746095.1_ViralProj344206_genomic.csv
GCA_001746155.1_ViralProj344218_genomic.csv
GCA_001746175.1_ViralProj344222_genomic.csv
GCA_001746195.1_ViralProj344226_genomic.csv
GCA_001746265.2_ASM174626v2_genomic.csv
GCA_001746555.1_ASM174655v1_genomic.csv
GCA_001746615.1_ASM174661v1_genomic.csv
GCA_001746635.1_ASM174663v1_genomic.csv
GCA_001746695.1_ASM174669v1_genomic.csv
GCA_001746735.1_ASM174673v1_genomic.csv
GCA_001747385.1_ASM174738v1_genomic.csv
GCA_001747405.1_ASM174740v1_genomic.csv
GCA_001747425.1_ASM174742v1_genomic.csv
GCA_001750105.1_ASM175010v1_genomic.csv
GCA_001750165.1_ASM175016v1_genomic.csv
GCA_001750405.1_ASM175040v1_genomic.csv
GCA_001750685.1_ASM175068v1_genomic.csv
GCA_001750805.1_ASM175080v1_genomic.csv
GCA_001750825.1_ASM175082v1_genomic.csv
GCA_001750885.1_ASM175088v1_genomic.csv
GCA_001752685.2_ASM175268v2_genomic.csv
GCA_001752745.1_ASM175274v1_genomic.csv
GCA_001752765.1_ASM175276v1_genomic.csv
GCA_001752825.1_ASM175282v1_genomic.csv
GCA_001752845.1_ASM175284v1_genomic.csv
GCA_001752865.1_ASM175286v1_genomic.csv
GCA_001752885.1_ASM175288v1_genomic.csv
GCA_001752925.1_ASM175292v1_genomic.csv
GCA_001752945.1_ASM175294v1_genomic.csv
GCA_001753125.1_ASM175312v1_genomic.csv
GCA_001753145.1_ASM175314v1_genomic.csv
GCA_001753285.1_ASM175328v1_genomic.csv
GCA_001753325.1_ASM175332v1_genomic.csv
GCA_001753425.1_ASM175342v1_genomic.csv
GCA_001754105.1_ViralProj310876_genomic.csv
GCA_001754185.1_ViralMultiSegProj344589_genomic.csv
GCA_001754205.1_ViralMultiSegProj344593_genomic.csv
GCA_001754305.1_ViralProj344613_genomic.csv
GCA_001754365.1_ViralProj344625_genomic.csv
GCA_001754385.1_ViralProj344629_genomic.csv
GCA_001754405.1_ViralProj344633_genomic.csv
GCA_001754465.1_ViralProj344785_genomic.csv
GCA_001754505.1_ViralProj345032_genomic.csv
GCA_001754565.1_ViralProj344323_genomic.csv
GCA_001754585.2_ViralProj344344_genomic.csv
GCA_001754605.1_ViralProj344586_genomic.csv
GCA_001754625.1_ViralProj344590_genomic.csv
GCA_001754645.1_ViralProj344594_genomic.csv
GCA_001754665.1_ViralProj344598_genomic.csv
GCA_001754705.1_ViralProj344606_genomic.csv
GCA_001754725.1_ViralProj344610_genomic.csv
GCA_001754845.1_ViralProj344634_genomic.csv
GCA_001754865.1_ViralProj344638_genomic.csv
GCA_001754905.1_ViralMultiSegProj345025_genomic.csv
GCA_001754925.1_ViralMultiSegProj345029_genomic.csv
GCA_001754965.1_ViralProj345461_genomic.csv
GCA_001755025.1_ViralProj344583_genomic.csv
GCA_001755045.1_ViralProj344588_genomic.csv
GCA_001755125.1_ViralProj344604_genomic.csv
GCA_001755165.1_ViralProj344612_genomic.csv
GCA_001755265.1_ViralProj344632_genomic.csv
GCA_001755285.1_ViralProj344636_genomic.csv
GCA_001755325.1_ViralProj344644_genomic.csv
GCA_001755345.1_ViralProj345027_genomic.csv
GCA_001755365.1_ViralProj345031_genomic.csv
GCA_001755425.1_ViralProj344324_genomic.csv
GCA_001755465.1_ViralProj344587_genomic.csv
GCA_001755485.1_ViralMultiSegProj344591_genomic.csv
GCA_001755585.1_ViralProj344611_genomic.csv
GCA_001755665.1_ViralProj344627_genomic.csv
GCA_001755725.1_ViralProj344639_genomic.csv
GCA_001755745.1_ViralProj344643_genomic.csv
GCA_001755785.1_ViralProj345030_genomic.csv
GCA_001755825.1_ViralProj345627_genomic.csv
GCA_001758625.2_ASM175862v2_genomic.csv
GCA_001761325.1_ASM176132v1_genomic.csv
GCA_001761425.1_ASM176142v1_genomic.csv
GCA_001761485.1_ASM176148v1_genomic.csv
GCA_001765415.1_ASM176541v1_genomic.csv
GCA_001766255.1_ASM176625v1_genomic.csv
GCA_001766275.1_ASM176627v1_genomic.csv
GCA_001767235.1_ASM176723v1_genomic.csv
GCA_001767255.1_ASM176725v1_genomic.csv
GCA_001767315.1_ASM176731v1_genomic.csv
GCA_001767375.1_ASM176737v1_genomic.csv
GCA_001777185.1_ViralProj348726_genomic.csv
GCA_001777245.1_ViralProj348359_genomic.csv
GCA_001777305.1_ViralMultiSegProj348722_genomic.csv
GCA_001777325.1_ViralMultiSegProj348724_genomic.csv
GCA_001787355.1_ASM178735v1_genomic.csv
GCA_001792745.1_ViralProj349011_genomic.csv
GCA_001792765.1_ViralProj348743_genomic.csv
GCA_001792795.1_ASM179279v1_genomic.csv
GCA_001792835.1_ASM179283v1_genomic.csv
GCA_001792855.1_ASM179285v1_genomic.csv
GCA_001792875.1_ASM179287v1_genomic.csv
GCA_001806285.1_ASM180628v1_genomic.csv
GCA_001806305.1_ASM180630v1_genomic.csv
GCA_001806405.1_ASM180640v1_genomic.csv
GCA_001806445.1_ASM180644v1_genomic.csv
GCA_001808165.1_ASM180816v1_genomic.csv
GCA_001808235.1_ASM180823v1_genomic.csv
GCA_001831435.1_ASM183143v1_genomic.csv
GCA_001832255.2_ASM183225v2_genomic.csv
GCA_001854085.1_ASM185408v1_genomic.csv
GCA_001854165.1_ASM185416v1_genomic.csv
GCA_001854185.1_ASM185418v1_genomic.csv
GCA_001854365.1_ASM185436v1_genomic.csv
GCA_001854385.1_ASM185438v1_genomic.csv
GCA_001854425.1_ASM185442v1_genomic.csv
GCA_001854445.2_ASM185444v2_genomic.csv
GCA_001855275.1_ASM185527v1_genomic.csv
GCA_001856645.1_ASM185664v1_genomic.csv
GCA_001856665.1_ASM185666v1_genomic.csv
GCA_001856695.1_ASM185669v1_genomic.csv
GCA_001856725.1_ASM185672v1_genomic.csv
GCA_001857925.1_ASM185792v1_genomic.csv
GCA_001857985.1_ASM185798v1_genomic.csv
GCA_001858005.1_ASM185800v1_genomic.csv
GCA_001860505.1_ASM186050v1_genomic.csv
GCA_001865295.1_ASM186529v1_genomic.csv
GCA_001865615.1_ASM186561v1_genomic.csv
GCA_001865635.4_ASM186563v4_genomic.csv
GCA_001865855.1_ASM186585v1_genomic.csv
GCA_001866265.1_wgs1_genomic.csv
GCA_001866285.1_wgs1_genomic.csv
GCA_001866815.1_ViralProj352519_genomic.csv
GCA_001866875.1_ViralProj352514_genomic.csv
GCA_001866915.1_ViralProj352515_genomic.csv
GCA_001866935.1_ViralProj352520_genomic.csv
GCA_001866955.1_wgs1_genomic.csv
GCA_001866975.1_ViralProj352513_genomic.csv
GCA_001866985.1_ASM186698v1_genomic.csv
GCA_001867025.1_ASM186702v1_genomic.csv
GCA_001870125.1_ASM187012v1_genomic.csv
GCA_001870935.1_wgs1_genomic.csv
GCA_001874405.3_ASM187440v3_genomic.csv
GCA_001874625.1_ASM187462v1_genomic.csv
GCA_001874645.1_ASM187464v1_genomic.csv
GCA_001877055.1_ASM187705v1_genomic.csv
GCA_001879185.2_ASM187918v2_genomic.csv
GCA_001879565.1_ASM187956v1_genomic.csv
GCA_001879625.1_ASM187962v1_genomic.csv
GCA_001880285.1_ASM188028v1_genomic.csv
GCA_001880305.1_ASM188030v1_genomic.csv
GCA_001880325.1_ASM188032v1_genomic.csv
GCA_001881715.1_ViralProj353705_genomic.csv
GCA_001881815.1_ViralProj353671_genomic.csv
GCA_001881875.1_ViralProj353714_genomic.csv
GCA_001881895.1_ViralProj353675_genomic.csv
GCA_001881915.1_ViralProj353683_genomic.csv
GCA_001881975.1_ViralProj353708_genomic.csv
GCA_001882015.1_ViralProj353501.1_genomic.csv
GCA_001882095.1_ViralProj353688_genomic.csv
GCA_001882115.1_ViralProj353686_genomic.csv
GCA_001882135.1_ViralProj353702_genomic.csv
GCA_001882155.1_ViralProj353682_genomic.csv
GCA_001882175.1_ViralProj353699_genomic.csv
GCA_001882275.1_ViralProj353704_genomic.csv
GCA_001882295.1_ViralProj353689_genomic.csv
GCA_001882335.1_ViralProj353698_genomic.csv
GCA_001884595.1_ViralProj353677_genomic.csv
GCA_001884615.1_ViralProj353701_genomic.csv
GCA_001884695.1_ViralProj353685_genomic.csv
GCA_001885275.1_ASM188527v1_genomic.csv
GCA_001885445.1_ViralProj314140_genomic.csv
GCA_001886375.1_ASM188637v1_genomic.csv
GCA_001886415.1_ASM188641v1_genomic.csv
GCA_001886435.1_ASM188643v1_genomic.csv
GCA_001886475.1_ASM188647v1_genomic.csv
GCA_001886515.1_ASM188651v1_genomic.csv
GCA_001886795.1_ASM188679v1_genomic.csv
GCA_001886835.1_ASM188683v1_genomic.csv
GCA_001886915.1_ASM188691v1_genomic.csv
GCA_001886995.1_ASM188699v1_genomic.csv
GCA_001887535.1_ASM188753v1_genomic.csv
GCA_001887635.1_ASM188763v1_genomic.csv
GCA_001888165.1_ASM188816v1_genomic.csv
GCA_001888205.1_ASM188820v1_genomic.csv
GCA_001888885.2_ASM188888v2_genomic.csv
GCA_001889385.1_ASM188938v1_genomic.csv
GCA_001889625.1_ASM188962v1_genomic.csv
GCA_001890365.1_ASM189036v1_genomic.csv
GCA_001890425.1_ASM189042v1_genomic.csv
GCA_001891015.1_ViralProj356067_genomic.csv
GCA_001891035.1_ViralProj356438_genomic.csv
GCA_001891055.1_ViralProj356437_genomic.csv
GCA_001891105.1_ASM189110v1_genomic.csv
GCA_001891125.1_ASM189112v1_genomic.csv
GCA_001895265.1_ASM189526v1_genomic.csv
GCA_001895285.1_ASM189528v1_genomic.csv
GCA_001895825.1_ASM189582v1_genomic.csv
GCA_001895865.1_ASM189586v1_genomic.csv
GCA_001896045.1_ASM189604v1_genomic.csv
GCA_001896085.1_ASM189608v1_genomic.csv
GCA_001900185.1_ASM190018v1_genomic.csv
GCA_001900315.1_ASM190031v1_genomic.csv
GCA_001900335.1_ASM190033v1_genomic.csv
GCA_001900355.1_ASM190035v1_genomic.csv
GCA_001900375.1_ASM190037v1_genomic.csv
GCA_001900435.1_ASM190043v1_genomic.csv
GCA_001900575.1_ASM190057v1_genomic.csv
GCA_001900695.1_ASM190069v1_genomic.csv
GCA_001900715.1_ASM190071v1_genomic.csv
GCA_001900885.1_ASM190088v1_genomic.csv
GCA_001900905.1_ASM190090v1_genomic.csv
GCA_001900925.1_ASM190092v1_genomic.csv
GCA_001901065.1_ASM190106v1_genomic.csv
GCA_001901185.1_ASM190118v1_genomic.csv
GCA_001902255.1_ASM190225v1_genomic.csv
GCA_001902275.1_ASM190227v1_genomic.csv
GCA_001902335.1_ASM190233v1_genomic.csv
GCA_001902375.1_ASM190237v1_genomic.csv
GCA_001902395.1_ASM190239v1_genomic.csv
GCA_001902435.1_ASM190243v1_genomic.csv
GCA_001902455.1_ASM190245v1_genomic.csv
GCA_001904845.1_ViralProj357484_genomic.csv
GCA_001904865.1_ViralProj357469_genomic.csv
GCA_001904885.1_ViralProj357487_genomic.csv
GCA_001904905.1_ViralProj357485_genomic.csv
GCA_001904925.1_ViralProj356613_genomic.csv
GCA_001907745.1_ViralProj357630_genomic.csv
GCA_001907825.1_ViralProj357638_genomic.csv
GCA_001907925.1_ViralProj357839_genomic.csv
GCA_001908255.1_ASM190825v1_genomic.csv
GCA_001908455.1_ASM190845v1_genomic.csv
GCA_001908475.1_ASM190847v1_genomic.csv
GCA_001908515.1_ASM190851v1_genomic.csv
GCA_001908625.1_ASM190862v1_genomic.csv
GCA_001908725.1_ASM190872v1_genomic.csv
GCA_001908795.1_ASM190879v1_genomic.csv
GCA_001908815.1_ASM190881v1_genomic.csv
GCA_001908855.1_ASM190885v1_genomic.csv
GCA_001913135.1_ASM191313v1_genomic.csv
GCA_001921295.1_ViralMultiSegProj358542_genomic.csv
GCA_001921375.1_ViralMultiSegProj358541_genomic.csv
GCA_001921395.1_ViralProj358545_genomic.csv
GCA_001921415.1_ViralMultiSegProj358549_genomic.csv
GCA_001921535.1_ViralMultiSegProj358552_genomic.csv
GCA_001921555.1_ViralMultiSegProj358556_genomic.csv
GCA_001921575.1_ViralProj358238_genomic.csv
GCA_001921615.1_ViralMultiSegProj358547_genomic.csv
GCA_001921655.1_ViralMultiSegProj358555_genomic.csv
GCA_001922025.1_ASM192202v1_genomic.csv
GCA_001922185.1_ASM192218v1_genomic.csv
GCA_001922225.1_ASM192222v1_genomic.csv
GCA_001922245.1_ASM192224v1_genomic.csv
GCA_001923155.1_ViralProj358917_genomic.csv
GCA_001923175.1_ViralProj358921_genomic.csv
GCA_001923215.1_ViralProj358929_genomic.csv
GCA_001923255.1_ViralProj358937_genomic.csv
GCA_001923275.1_ViralProj358941_genomic.csv
GCA_001923375.1_ViralProj358961_genomic.csv
GCA_001923435.1_ViralProj358973_genomic.csv
GCA_001923475.1_ViralProj358981_genomic.csv
GCA_001923495.1_ViralProj358985_genomic.csv
GCA_001923575.1_ViralProj358596_genomic.csv
GCA_001923615.1_ViralProj358916_genomic.csv
GCA_001923635.1_ViralProj358920_genomic.csv
GCA_001923655.1_ViralProj358924_genomic.csv
GCA_001923695.1_ViralProj358932_genomic.csv
GCA_001923755.1_ViralProj358944_genomic.csv
GCA_001923895.1_ViralProj358972_genomic.csv
GCA_001923915.1_ViralProj358976_genomic.csv
GCA_001923935.1_ViralProj358980_genomic.csv
GCA_001923995.1_ViralProj358996_genomic.csv
GCA_001924135.1_ViralMultiSegProj358935_genomic.csv
GCA_001924155.1_ViralProj358939_genomic.csv
GCA_001924195.1_ViralProj358947_genomic.csv
GCA_001924215.1_ViralProj358951_genomic.csv
GCA_001924255.1_ViralProj358959_genomic.csv
GCA_001924275.1_ViralProj358963_genomic.csv
GCA_001924295.1_ViralProj358967_genomic.csv
GCA_001924315.1_ViralProj358971_genomic.csv
GCA_001924355.1_ViralProj358979_genomic.csv
GCA_001924395.1_ViralProj358987_genomic.csv
GCA_001924455.1_ViralProj358999_genomic.csv
GCA_001924495.1_ViralProj358914_genomic.csv
GCA_001924515.1_ViralProj358918_genomic.csv
GCA_001924615.1_ViralProj358938_genomic.csv
GCA_001924635.1_ViralMultiSegProj358942_genomic.csv
GCA_001924715.1_ViralProj358958_genomic.csv
GCA_001924855.1_ViralProj358986_genomic.csv
GCA_001924895.1_ViralProj358994_genomic.csv
GCA_001924915.1_ViralProj358998_genomic.csv
GCA_001925315.1_ViralProj359248_genomic.csv
GCA_001925375.1_ViralMultiSegProj359241_genomic.csv
GCA_001925475.1_ViralProj359251_genomic.csv
GCA_001925495.1_ViralProj359255_genomic.csv
GCA_001925535.1_ViralProj359263_genomic.csv
GCA_001925555.1_ViralProj359267_genomic.csv
GCA_001925595.1_ViralProj359260_genomic.csv
GCA_001925675.1_ViralProj359276_genomic.csv
GCA_001925695.1_ViralProj359280_genomic.csv
GCA_001925835.1_ViralProj359308_genomic.csv
GCA_001925855.1_ViralProj359312_genomic.csv
GCA_001925875.1_ViralProj359328_genomic.csv
GCA_001925955.1_ViralProj359344_genomic.csv
GCA_001925975.1_ViralProj359249_genomic.csv
GCA_001925995.1_ViralProj359253_genomic.csv
GCA_001926015.1_ViralProj359257_genomic.csv
GCA_001926035.1_ViralMultiSegProj359261_genomic.csv
GCA_001926135.1_ViralProj359281_genomic.csv
GCA_001926175.1_ViralMultiSegProj359289_genomic.csv
GCA_001926215.1_ViralProj359297_genomic.csv
GCA_001926275.1_ViralProj359309_genomic.csv
GCA_001926315.1_ViralMultiSegProj359329_genomic.csv
GCA_001926355.1_ViralProj359337_genomic.csv
GCA_001926455.1_ViralProj359279_genomic.csv
GCA_001926515.1_ViralProj359291_genomic.csv
GCA_001926535.1_ViralProj359295_genomic.csv
GCA_001926555.1_ViralProj359299_genomic.csv
GCA_001926615.1_ViralProj359311_genomic.csv
GCA_001926655.1_ViralProj359331_genomic.csv
GCA_001926675.1_ViralProj359335_genomic.csv
GCA_001926715.1_ViralProj359343_genomic.csv
GCA_001926735.1_ViralProj359347_genomic.csv
GCA_001926775.1_ViralMultiSegProj359242_genomic.csv
GCA_001926795.1_ViralProj359246_genomic.csv
GCA_001926815.1_ViralProj359250_genomic.csv
GCA_001926855.1_ViralProj359258_genomic.csv
GCA_001926875.1_ViralProj359262_genomic.csv
GCA_001926895.1_ViralProj359266_genomic.csv
GCA_001926975.1_ViralProj359282_genomic.csv
GCA_001926995.1_ViralProj359286_genomic.csv
GCA_001927035.1_ViralProj359294_genomic.csv
GCA_001927075.1_ViralProj359302_genomic.csv
GCA_001927095.1_ViralProj359306_genomic.csv
GCA_001927155.1_ViralMultiSegProj359330_genomic.csv
GCA_001927195.1_ViralProj359338_genomic.csv
GCA_001927215.1_ViralProj359342_genomic.csv
GCA_001927235.1_ViralProj359346_genomic.csv
GCA_001927545.2_ASM192754v2_genomic.csv
GCA_001927795.2_ASM192779v2_genomic.csv
GCA_001928005.2_ASM192800v2_genomic.csv
GCA_001928035.2_ASM192803v2_genomic.csv
GCA_001928095.2_ASM192809v2_genomic.csv
GCA_001928175.2_ASM192817v2_genomic.csv
GCA_001928215.2_ASM192821v2_genomic.csv
GCA_001928355.2_ASM192835v2_genomic.csv
GCA_001928585.2_ASM192858v2_genomic.csv
GCA_001929015.2_ASM192901v2_genomic.csv
GCA_001929155.2_ASM192915v2_genomic.csv
GCA_001929235.2_ASM192923v2_genomic.csv
GCA_001931535.1_ASM193153v1_genomic.csv
GCA_001931575.1_ASM193157v1_genomic.csv
GCA_001931615.1_ASM193161v1_genomic.csv
GCA_001931675.1_ASM193167v1_genomic.csv
GCA_001931885.1_ASM193188v1_genomic.csv
GCA_001932055.2_ASM193205v2_genomic.csv
GCA_001932695.1_ASM193269v1_genomic.csv
GCA_001932735.1_ASM193273v1_genomic.csv
GCA_001932755.1_ASM193275v1_genomic.csv
GCA_001932775.1_ASM193277v1_genomic.csv
GCA_001932795.1_ASM193279v1_genomic.csv
GCA_001932955.1_ASM193295v1_genomic.csv
GCA_001933545.1_ViralProj359813_genomic.csv
GCA_001933605.1_ViralProj359825_genomic.csv
GCA_001933765.1_ViralProj359857_genomic.csv
GCA_001933785.1_ViralProj359807_genomic.csv
GCA_001934065.1_ViralProj359863_genomic.csv
GCA_001934205.1_ViralProj359818_genomic.csv
GCA_001934265.1_ViralProj359830_genomic.csv
GCA_001934305.1_ViralProj359838_genomic.csv
GCA_001934325.1_ViralProj359842_genomic.csv
GCA_001934405.1_ViralProj359858_genomic.csv
GCA_001934445.1_ViralProj359866_genomic.csv
GCA_001934465.1_ViralProj359870_genomic.csv
GCA_001934485.1_ViralProj359874_genomic.csv
GCA_001934505.1_ViralProj359878_genomic.csv
GCA_001934545.1_ViralProj359886_genomic.csv
GCA_001934605.1_ViralProj359808_genomic.csv
GCA_001934665.1_ViralProj359820_genomic.csv
GCA_001934685.1_ViralProj359824_genomic.csv
GCA_001934725.1_ViralProj359832_genomic.csv
GCA_001934745.1_ViralProj359836_genomic.csv
GCA_001934805.1_ViralProj359848_genomic.csv
GCA_001934845.1_ViralProj359856_genomic.csv
GCA_001934865.1_ViralProj359860_genomic.csv
GCA_001934905.1_ViralProj359868_genomic.csv
GCA_001934925.1_ViralProj359861_genomic.csv
GCA_001934985.1_ViralProj359873_genomic.csv
GCA_001935005.1_ViralProj359877_genomic.csv
GCA_001935045.1_ViralProj359885_genomic.csv
GCA_001935105.1_ViralProj359898_genomic.csv
GCA_001935165.1_ViralProj359910_genomic.csv
GCA_001935185.1_ViralProj359914_genomic.csv
GCA_001935205.1_ViralProj359918_genomic.csv
GCA_001935225.1_ViralMultiSegProj359922_genomic.csv
GCA_001935245.1_ViralProj359926_genomic.csv
GCA_001935265.1_ViralProj359883_genomic.csv
GCA_001935305.1_ViralProj359892_genomic.csv
GCA_001935325.1_ViralProj359896_genomic.csv
GCA_001935345.1_ViralProj359900_genomic.csv
GCA_001935365.1_ViralProj359904_genomic.csv
GCA_001935385.1_ViralProj359908_genomic.csv
GCA_001935405.1_ViralProj359912_genomic.csv
GCA_001935425.1_ViralProj359916_genomic.csv
GCA_001935445.1_ViralProj359920_genomic.csv
GCA_001935465.1_ViralProj359924_genomic.csv
GCA_001935505.1_ViralProj359903_genomic.csv
GCA_001935525.1_ViralProj359907_genomic.csv
GCA_001935545.1_ViralProj359911_genomic.csv
GCA_001935605.1_ViralMultiSegProj359923_genomic.csv
GCA_001935685.1_ViralProj359884_genomic.csv
GCA_001935705.1_ViralProj359889_genomic.csv
GCA_001935725.1_ViralProj359893_genomic.csv
GCA_001935745.1_ViralProj359897_genomic.csv
GCA_001935805.1_ViralProj359909_genomic.csv
GCA_001935885.1_ViralProj359925_genomic.csv
GCA_001936155.1_KPH12_genomic.csv
GCA_001936235.1_ASM193623v1_genomic.csv
GCA_001938705.1_ASM193870v1_genomic.csv
GCA_001938725.1_ASM193872v1_genomic.csv
GCA_001940665.2_ASM194066v2_genomic.csv
GCA_001941345.1_ASM194134v1_genomic.csv
GCA_001941385.1_ASM194138v1_genomic.csv
GCA_001941445.1_ASM194144v1_genomic.csv
GCA_001941525.1_ASM194152v1_genomic.csv
GCA_001941605.1_ASM194160v1_genomic.csv
GCA_001941765.1_ASM194176v1_genomic.csv
GCA_001941825.1_ASM194182v1_genomic.csv
GCA_001941945.1_ASM194194v1_genomic.csv
GCA_001942025.1_ASM194202v1_genomic.csv
GCA_001950995.1_ASM195099v1_genomic.csv
GCA_001951155.1_ASM195115v1_genomic.csv
GCA_001951175.1_ASM195117v1_genomic.csv
GCA_001952735.1_ASM195273v1_genomic.csv
GCA_001952815.1_ASM195281v1_genomic.csv
GCA_001953015.1_ASM195301v1_genomic.csv
GCA_001953055.1_ASM195305v1_genomic.csv
GCA_001953075.1_ASM195307v1_genomic.csv
GCA_001953155.1_ASM195315v1_genomic.csv
GCA_001953215.1_ASM195321v1_genomic.csv
GCA_001953255.1_ASM195325v1_genomic.csv
GCA_001956655.2_ASM195665v2_genomic.csv
GCA_001956675.1_ASM195667v1_genomic.csv
GCA_001956815.1_ASM195681v1_genomic.csv
GCA_001957355.1_ViralProj361605_genomic.csv
GCA_001957435.1_ViralProj361622_genomic.csv
GCA_001957455.1_ViralProj361626_genomic.csv
GCA_001957555.1_ViralProj361647_genomic.csv
GCA_001957655.1_ViralProj361667_genomic.csv
GCA_001957695.1_ViralProj361675_genomic.csv
GCA_001957715.1_ViralProj361679_genomic.csv
GCA_001957735.1_ViralProj361683_genomic.csv
GCA_001958015.1_ViralProj361713_genomic.csv
GCA_001958035.1_ViralProj361717_genomic.csv
GCA_001958135.1_ViralProj361737_genomic.csv
GCA_001958375.1_ViralProj361785_genomic.csv
GCA_001958395.1_ViralProj361789_genomic.csv
GCA_001958475.1_ViralProj361805_genomic.csv
GCA_001958495.1_ViralProj361809_genomic.csv
GCA_001958575.1_ViralProj361825_genomic.csv
GCA_001958615.1_ViralProj361833_genomic.csv
GCA_001958635.1_ViralProj361839_genomic.csv
GCA_001958655.1_ViralProj361843_genomic.csv
GCA_001958675.1_ViralProj361847_genomic.csv
GCA_001958715.1_ViralMultiSegProj361855_genomic.csv
GCA_001958935.1_ViralProj361748_genomic.csv
GCA_001958955.1_ViralProj361752_genomic.csv
GCA_001958975.1_ViralProj361756_genomic.csv
GCA_001959035.1_ViralProj361768_genomic.csv
GCA_001959075.1_ViralProj361776_genomic.csv
GCA_001959135.1_ViralProj361788_genomic.csv
GCA_001959175.1_ViralProj361796_genomic.csv
GCA_001959195.1_ViralProj361800_genomic.csv
GCA_001959235.1_ViralProj361808_genomic.csv
GCA_001959295.1_ViralProj361820_genomic.csv
GCA_001959315.1_ViralProj361824_genomic.csv
GCA_001959335.1_ViralProj361828_genomic.csv
GCA_001959375.1_ViralProj361838_genomic.csv
GCA_001959495.1_ViralProj361862_genomic.csv
GCA_001959535.1_ViralProj361870_genomic.csv
GCA_001959595.1_ViralProj361698_genomic.csv
GCA_001959655.1_ViralProj361710_genomic.csv
GCA_001959695.1_ViralProj361718_genomic.csv
GCA_001959715.1_ViralProj361722_genomic.csv
GCA_001959735.1_ViralProj361726_genomic.csv
GCA_001959755.1_ViralProj361730_genomic.csv
GCA_001959775.1_ViralProj361734_genomic.csv
GCA_001959795.1_ViralProj361738_genomic.csv
GCA_001959815.1_ViralProj361742_genomic.csv
GCA_001959835.1_ViralProj361746_genomic.csv
GCA_001959855.1_ViralProj361750_genomic.csv
GCA_001959875.1_ViralProj361754_genomic.csv
GCA_001959895.1_ViralProj361758_genomic.csv
GCA_001959935.1_ViralProj361766_genomic.csv
GCA_001959975.1_ViralProj361774_genomic.csv
GCA_001959995.1_ViralProj361778_genomic.csv
GCA_001960015.1_ViralProj361782_genomic.csv
GCA_001960055.1_ViralProj361790_genomic.csv
GCA_001960075.1_ViralProj361794_genomic.csv
GCA_001960115.1_ViralProj361802_genomic.csv
GCA_001960135.1_ViralProj361806_genomic.csv
GCA_001960175.1_ViralMultiSegProj361814_genomic.csv
GCA_001960195.1_ViralMultiSegProj361818_genomic.csv
GCA_001960215.1_ViralProj361822_genomic.csv
GCA_001960255.1_ViralProj361830_genomic.csv
GCA_001960275.1_ViralProj361834_genomic.csv
GCA_001960295.1_ViralProj361840_genomic.csv
GCA_001960315.1_ViralProj361844_genomic.csv
GCA_001960355.1_ViralProj361731_genomic.csv
GCA_001960375.1_ViralProj361735_genomic.csv
GCA_001960455.1_ViralProj361751_genomic.csv
GCA_001960475.1_ViralProj361755_genomic.csv
GCA_001960495.1_ViralProj361759_genomic.csv
GCA_001960515.1_ViralProj361763_genomic.csv
GCA_001960555.1_ViralProj361771_genomic.csv
GCA_001960575.1_ViralProj361775_genomic.csv
GCA_001960615.1_ViralProj361783_genomic.csv
GCA_001960655.1_ViralProj361791_genomic.csv
GCA_001960675.1_ViralProj361795_genomic.csv
GCA_001960695.1_ViralProj361799_genomic.csv
GCA_001960795.1_ViralProj361819_genomic.csv
GCA_001960815.1_ViralProj361823_genomic.csv
GCA_001960875.1_ViralProj361835_genomic.csv
GCA_001960995.1_ViralProj361861_genomic.csv
GCA_001961015.1_ViralProj361865_genomic.csv
GCA_001961095.1_ViralProj361881_genomic.csv
GCA_001961115.1_ViralMultiSegProj361885_genomic.csv
GCA_001961175.1_ViralProj361871_genomic.csv
GCA_001961255.1_ViralProj361887_genomic.csv
GCA_001961275.1_ViralProj361891_genomic.csv
GCA_001961335.1_ViralProj361903_genomic.csv
GCA_001961375.1_ViralProj361911_genomic.csv
GCA_001961435.1_ViralProj361925_genomic.csv
GCA_001961455.1_ViralProj361929_genomic.csv
GCA_001961475.1_ViralProj361933_genomic.csv
GCA_001961495.1_ViralProj361937_genomic.csv
GCA_001961515.1_ViralProj361941_genomic.csv
GCA_001961555.1_ViralProj361949_genomic.csv
GCA_001961575.1_ViralProj361953_genomic.csv
GCA_001961675.1_ViralProj361973_genomic.csv
GCA_001961695.1_ViralProj361977_genomic.csv
GCA_001961735.1_ViralProj361985_genomic.csv
GCA_001961755.1_ViralProj361989_genomic.csv
GCA_001961775.1_ViralProj361993_genomic.csv
GCA_001961815.1_ViralProj362001_genomic.csv
GCA_001961835.1_ViralProj362005_genomic.csv
GCA_001961955.1_ViralProj361878_genomic.csv
GCA_001961975.1_ViralProj361882_genomic.csv
GCA_001962055.1_ViralProj361898_genomic.csv
GCA_001962095.1_ViralProj361906_genomic.csv
GCA_001962155.1_ViralProj361920_genomic.csv
GCA_001962195.1_ViralProj361928_genomic.csv
GCA_001962275.1_ViralProj361944_genomic.csv
GCA_001962315.1_ViralProj361952_genomic.csv
GCA_001962335.1_ViralProj361956_genomic.csv
GCA_001962355.1_ViralProj361960_genomic.csv
GCA_001962375.1_ViralProj361964_genomic.csv
GCA_001962415.1_ViralProj361972_genomic.csv
GCA_001962515.1_ViralProj361992_genomic.csv
GCA_001962615.1_ViralProj362012_genomic.csv
GCA_001962635.1_ViralProj362016_genomic.csv
GCA_001962655.1_ViralProj362020_genomic.csv
GCA_001962775.1_ViralProj361856_genomic.csv
GCA_001962855.1_ViralProj361872_genomic.csv
GCA_001962955.1_ViralProj361892_genomic.csv
GCA_001962975.1_ViralProj361896_genomic.csv
GCA_001963015.1_ViralMultiSegProj361904_genomic.csv
GCA_001963075.1_ViralProj361916_genomic.csv
GCA_001963155.1_ViralProj361934_genomic.csv
GCA_001963255.1_ViralProj361954_genomic.csv
GCA_001963275.1_ViralProj361958_genomic.csv
GCA_001963315.1_ViralProj361966_genomic.csv
GCA_001963355.1_ViralProj361974_genomic.csv
GCA_001963375.1_ViralProj361978_genomic.csv
GCA_001963395.1_ViralProj361982_genomic.csv
GCA_001963415.1_ViralProj361986_genomic.csv
GCA_001963435.1_ViralProj361990_genomic.csv
GCA_001963455.1_ViralProj361994_genomic.csv
GCA_001963475.1_ViralProj361998_genomic.csv
GCA_001963495.1_ViralProj362002_genomic.csv
GCA_001963515.1_ViralProj362006_genomic.csv
GCA_001963535.1_ViralProj362010_genomic.csv
GCA_001963575.1_ViralProj361897_genomic.csv
GCA_001963615.1_ViralProj361905_genomic.csv
GCA_001963775.1_ViralProj361939_genomic.csv
GCA_001963895.1_ViralProj361963_genomic.csv
GCA_001963915.1_ViralProj361967_genomic.csv
GCA_001963995.1_ViralProj361983_genomic.csv
GCA_001964015.1_ViralProj361987_genomic.csv
GCA_001964075.1_ViralProj361999_genomic.csv
GCA_001964095.1_ViralProj362003_genomic.csv
GCA_001964135.1_ViralProj362011_genomic.csv
GCA_001964295.1_ViralProj362043_genomic.csv
GCA_001964335.1_ViralProj362051_genomic.csv
GCA_001964455.1_ViralMultiSegProj362049_genomic.csv
GCA_001964475.1_ViralMultiSegProj362053_genomic.csv
GCA_001964495.1_ViralProj362057_genomic.csv
GCA_001964595.1_ViralMultiSegProj362077_genomic.csv
GCA_001964675.1_ViralProj362093_genomic.csv
GCA_001964695.1_ViralProj362097_genomic.csv
GCA_001964715.1_ViralProj362101_genomic.csv
GCA_001964775.1_ViralProj362113_genomic.csv
GCA_001964795.1_ViralProj362117_genomic.csv
GCA_001964815.1_ViralProj362121_genomic.csv
GCA_001964855.1_ViralProj362129_genomic.csv
GCA_001964895.1_ViralProj362137_genomic.csv
GCA_001964935.1_ViralProj362145_genomic.csv
GCA_001965055.1_ViralProj362170_genomic.csv
GCA_001965135.1_ViralProj362044_genomic.csv
GCA_001965235.1_ViralProj362064_genomic.csv
GCA_001965535.1_ViralProj362124_genomic.csv
GCA_001965575.1_ViralProj362132_genomic.csv
GCA_001965635.1_ViralProj362144_genomic.csv
GCA_001965695.1_ViralProj362156_genomic.csv
GCA_001965755.1_ViralProj362169_genomic.csv
GCA_001965855.1_ViralProj362022_genomic.csv
GCA_001966035.1_ViralProj362058_genomic.csv
GCA_001966055.1_ViralProj362062_genomic.csv
GCA_001966135.1_ViralProj362082_genomic.csv
GCA_001966175.1_ViralProj362090_genomic.csv
GCA_001966255.1_ViralProj362106_genomic.csv
GCA_001966275.1_ViralProj362110_genomic.csv
GCA_001966315.1_ViralProj362118_genomic.csv
GCA_001966375.1_ViralProj362130_genomic.csv
GCA_001966435.1_ViralProj362142_genomic.csv
GCA_001966455.1_ViralProj362146_genomic.csv
GCA_001966475.1_ViralProj362150_genomic.csv
GCA_001966515.1_ViralProj362158_genomic.csv
GCA_001966575.1_ViralProj362171_genomic.csv
GCA_001966695.1_ViralProj362075_genomic.csv
GCA_001966735.1_ViralProj362083_genomic.csv
GCA_001966755.1_ViralProj362087_genomic.csv
GCA_001966775.1_ViralProj362091_genomic.csv
GCA_001966795.1_ViralProj362095_genomic.csv
GCA_001966875.1_ViralProj362111_genomic.csv
GCA_001966915.1_ViralProj362119_genomic.csv
GCA_001966935.1_ViralProj362123_genomic.csv
GCA_001966955.1_ViralProj362127_genomic.csv
GCA_001966995.1_ViralProj362135_genomic.csv
GCA_001967115.1_ViralProj362160_genomic.csv
GCA_001967135.1_ViralProj362164_genomic.csv
GCA_001967195.1_ViralProj362176_genomic.csv
GCA_001967215.1_ViralProj362372_genomic.csv
GCA_001967335.1_ViralProj361612_genomic.csv
GCA_001967355.1_ViralProj361616_genomic.csv
GCA_001967515.1_ViralProj361649_genomic.csv
GCA_001967635.1_ViralProj361673_genomic.csv
GCA_001967695.1_ViralProj361685_genomic.csv
GCA_001967755.1_ViralProj361697_genomic.csv
GCA_001967795.1_ViralProj361602_genomic.csv
GCA_001967815.1_ViralProj361606_genomic.csv
GCA_001967875.1_ViralProj361619_genomic.csv
GCA_001967895.1_ViralProj361623_genomic.csv
GCA_001967955.1_ViralProj361636_genomic.csv
GCA_001967995.1_ViralProj361644_genomic.csv
GCA_001968015.1_ViralProj361648_genomic.csv
GCA_001968035.1_ViralProj361652_genomic.csv
GCA_001968075.1_ViralProj361660_genomic.csv
GCA_001968095.1_ViralProj361664_genomic.csv
GCA_001968115.1_ViralProj361668_genomic.csv
GCA_001968135.1_ViralProj361672_genomic.csv
GCA_001968235.1_ViralProj361692_genomic.csv
GCA_001968335.1_ViralProj361712_genomic.csv
GCA_001968355.1_ViralProj360860_genomic.csv
GCA_001968495.1_ViralProj361629_genomic.csv
GCA_001968515.1_ViralProj361634_genomic.csv
GCA_001968555.1_ViralProj361642_genomic.csv
GCA_001968655.1_ViralProj361662_genomic.csv
GCA_001968715.1_ViralProj361674_genomic.csv
GCA_001969095.2_ASM196909v2_genomic.csv
GCA_001969145.2_ASM196914v2_genomic.csv
GCA_001969165.3_ASM196916v3_genomic.csv
GCA_001969245.1_ASM196924v1_genomic.csv
GCA_001969285.4_ASM196928v4_genomic.csv
GCA_001970225.1_ViralProj362902_genomic.csv
GCA_001970245.1_ViralProj362903_genomic.csv
GCA_001970345.1_ViralProj362924_genomic.csv
GCA_001970385.1_ViralProj362933_genomic.csv
GCA_001970605.1_ViralProj362917_genomic.csv
GCA_001970685.1_ViralProj362900_genomic.csv
GCA_001970705.1_ViralProj362905_genomic.csv
GCA_001970805.1_ViralProj362926_genomic.csv
GCA_001970825.1_ViralProj362930_genomic.csv
GCA_001970835.1_ASM197083v1_genomic.csv
GCA_001971475.2_ASM197147v2_genomic.csv
GCA_001971605.1_ASM197160v1_genomic.csv
GCA_001971665.1_ASM197166v1_genomic.csv
GCA_001971725.1_ASM197172v1_genomic.csv
GCA_001971785.1_ASM197178v1_genomic.csv
GCA_001971805.1_ASM197180v1_genomic.csv
GCA_001973935.1_ViralProj368938_genomic.csv
GCA_001973995.1_ViralMultiSegProj368950_genomic.csv
GCA_001974015.1_ViralMultiSegProj368924_genomic.csv
GCA_001974095.1_ViralMultiSegProj368941_genomic.csv
GCA_001974135.1_ViralProj368949_genomic.csv
GCA_001974235.1_ViralProj368935_genomic.csv
GCA_001974255.1_ViralProj368939_genomic.csv
GCA_001974315.1_ViralProj368951_genomic.csv
GCA_001974395.1_ViralMultiSegProj368936_genomic.csv
GCA_001974455.1_ViralMultiSegProj368948_genomic.csv
GCA_001974475.1_ViralProj368971_genomic.csv
GCA_001974535.1_ViralProj369104_genomic.csv
GCA_001974965.1_ASM197496v1_genomic.csv
GCA_001974985.1_ASM197498v1_genomic.csv
GCA_001975045.1_ASM197504v1_genomic.csv
GCA_001975085.1_ASM197508v1_genomic.csv
GCA_001975305.1_ASM197530v1_genomic.csv
GCA_001975385.1_ASM197538v1_genomic.csv
GCA_001975515.1_ASM197551v1_genomic.csv
GCA_001975605.1_ASM197560v1_genomic.csv
GCA_001975645.1_ASM197564v1_genomic.csv
GCA_001975685.1_ASM197568v1_genomic.csv
GCA_001975705.1_ASM197570v1_genomic.csv
GCA_001983995.1_ASM198399v1_genomic.csv
GCA_001984395.2_ASM198439v2_genomic.csv
GCA_001984465.1_ASM198446v1_genomic.csv
GCA_001985205.1_ASM198520v1_genomic.csv
GCA_001985305.1_ASM198530v1_genomic.csv
GCA_001985445.1_ASM198544v1_genomic.csv
GCA_001985705.1_ASM198570v1_genomic.csv
GCA_001985765.1_ASM198576v1_genomic.csv
GCA_001985785.1_ASM198578v1_genomic.csv
GCA_001985885.1_ASM198588v1_genomic.csv
GCA_001985965.1_ASM198596v1_genomic.csv
GCA_001986315.1_ASM198631v1_genomic.csv
GCA_001986415.1_ASM198641v1_genomic.csv
GCA_001986595.1_ASM198659v1_genomic.csv
GCA_001986695.1_ASM198669v1_genomic.csv
GCA_001986735.1_ASM198673v1_genomic.csv
GCA_001986755.1_ASM198675v1_genomic.csv
GCA_001986775.1_ASM198677v1_genomic.csv
GCA_001986795.1_ASM198679v1_genomic.csv
GCA_001986835.1_ASM198683v1_genomic.csv
GCA_001986875.1_ASM198687v1_genomic.csv
GCA_001986995.1_ASM198699v1_genomic.csv
GCA_001987215.1_ASM198721v1_genomic.csv
GCA_001987255.1_ASM198725v1_genomic.csv
GCA_001987615.1_ASM198761v1_genomic.csv
GCA_001987695.1_ASM198769v1_genomic.csv
GCA_001987715.1_ASM198771v1_genomic.csv
GCA_001987755.1_ASM198775v1_genomic.csv
GCA_001987935.1_ASM198793v1_genomic.csv
GCA_001987955.1_ASM198795v1_genomic.csv
GCA_001988055.1_ASM198805v1_genomic.csv
GCA_001988335.1_ASM198833v1_genomic.csv
GCA_001988375.1_ASM198837v1_genomic.csv
GCA_001988535.1_ASM198853v1_genomic.csv
GCA_001988575.1_ASM198857v1_genomic.csv
GCA_001988595.1_ASM198859v1_genomic.csv
GCA_001988615.1_ASM198861v1_genomic.csv
GCA_001988655.1_ASM198865v1_genomic.csv
GCA_001988755.1_ASM198875v1_genomic.csv
GCA_001988855.1_ASM198885v1_genomic.csv
GCA_001989015.1_ASM198901v1_genomic.csv
GCA_001989055.1_ASM198905v1_genomic.csv
GCA_001989135.1_ASM198913v1_genomic.csv
GCA_001989155.1_ASM198915v1_genomic.csv
GCA_001989215.1_ASM198921v1_genomic.csv
GCA_001989235.1_ASM198923v1_genomic.csv
GCA_001989275.1_ASM198927v1_genomic.csv
GCA_001989295.1_ASM198929v1_genomic.csv
GCA_001989315.1_ASM198931v1_genomic.csv
GCA_001989555.1_ASM198955v1_genomic.csv
GCA_001990145.1_ASM199014v1_genomic.csv
GCA_001990205.1_ASM199020v1_genomic.csv
GCA_001991095.1_ASM199109v1_genomic.csv
GCA_001998885.1_ASM199888v1_genomic.csv
GCA_001998915.1_ASM199891v1_genomic.csv
GCA_001999185.1_ASM199918v1_genomic.csv
GCA_001999225.1_ASM199922v1_genomic.csv
GCA_001999825.1_ASM199982v1_genomic.csv
GCA_001999905.1_ASM199990v1_genomic.csv
GCA_002000645.1_ASM200064v1_genomic.csv
GCA_002000785.1_ASM200078v1_genomic.csv
GCA_002003265.1_ASM200326v1_genomic.csv
GCA_002003325.1_ASM200332v1_genomic.csv
GCA_002003815.1_ViralProj375010_genomic.csv
GCA_002003915.1_ViralProj375030_genomic.csv
GCA_002003955.1_ViralMultiSegProj375038_genomic.csv
GCA_002003995.1_ViralProj375046_genomic.csv
GCA_002004015.1_ViralProj375050_genomic.csv
GCA_002004055.1_ViralProj375058_genomic.csv
GCA_002004155.1_ViralProj375015_genomic.csv
GCA_002004195.1_ViralMultiSegProj375023_genomic.csv
GCA_002004255.1_ViralMultiSegProj375035_genomic.csv
GCA_002004355.1_ViralProj375055_genomic.csv
GCA_002004415.1_ViralProj369691_genomic.csv
GCA_002004455.1_ViralProj375013_genomic.csv
GCA_002004495.1_ViralProj375021_genomic.csv
GCA_002004515.1_ViralProj375025_genomic.csv
GCA_002004555.1_ViralMultiSegProj375033_genomic.csv
GCA_002004595.1_ViralProj375041_genomic.csv
GCA_002004615.1_ViralProj375045_genomic.csv
GCA_002004655.1_ViralProj375053_genomic.csv
GCA_002004675.1_SeqMan_NGen_genomic.csv
GCA_002004695.1_ViralProj375061_genomic.csv
GCA_002004735.1_ViralProj375070_genomic.csv
GCA_002004855.1_ViralProj375024_genomic.csv
GCA_002004895.1_ViralMultiSegProj375032_genomic.csv
GCA_002004915.1_ViralProj375036_genomic.csv
GCA_002004935.1_ViralProj375040_genomic.csv
GCA_002004975.1_ViralProj375048_genomic.csv
GCA_002004995.1_ViralProj375052_genomic.csv
GCA_002005095.1_ViralMultiSegProj375073_genomic.csv
GCA_002005285.1_ASM200528v1_genomic.csv
GCA_002005325.1_ASM200532v1_genomic.csv
GCA_002005365.1_ASM200536v1_genomic.csv
GCA_002005705.1_ViralProj376173_genomic.csv
GCA_002006355.2_ASM200635v2_genomic.csv
GCA_002006565.1_ASM200656v1_genomic.csv
GCA_002006585.1_ASM200658v1_genomic.csv
GCA_002007745.1_ASM200774v1_genomic.csv
GCA_002007765.1_ASM200776v1_genomic.csv
GCA_002007865.1_ASM200786v1_genomic.csv
GCA_002008495.1_ViralMultiSegProj376931_genomic.csv
GCA_002008515.1_ViralProj376197_genomic.csv
GCA_002008555.1_ViralMultiSegProj376920_genomic.csv
GCA_002008575.1_ViralProj376917_genomic.csv
GCA_002008655.1_ViralProj376933_genomic.csv
GCA_002008675.1_ViralProj376935_genomic.csv
GCA_002008715.1_ViralProj376918_genomic.csv
GCA_002008755.1_ViralProj376926_genomic.csv
GCA_002008775.1_ViralMultiSegProj376930_genomic.csv
GCA_002008795.1_ViralProj376934_genomic.csv
GCA_002008855.1_ViralMultiSegProj376932_genomic.csv
GCA_002009075.1_ASM200907v1_genomic.csv
GCA_002009115.1_ASM200911v1_genomic.csv
GCA_002009155.1_ASM200915v1_genomic.csv
GCA_002009215.1_ASM200921v1_genomic.csv
GCA_002009425.1_ASM200942v1_genomic.csv
GCA_002012105.1_ASM201210v1_genomic.csv
GCA_002012185.1_ASM201218v1_genomic.csv
GCA_002012305.1_ASM201230v1_genomic.csv
GCA_002021775.1_ASM202177v1_genomic.csv
GCA_002021985.1_ASM202198v1_genomic.csv
GCA_002022005.1_ASM202200v1_genomic.csv
GCA_002022045.1_ASM202204v1_genomic.csv
GCA_002022605.1_ASM202260v1_genomic.csv
GCA_002022765.4_C_virginica-3.0_genomic.csv
GCA_002023005.1_ASM202300v1_genomic.csv
GCA_002024615.2_ASM202461v2_genomic.csv
GCA_002024675.1_ViralProj378401_genomic.csv
GCA_002024695.1_ViralProj378393_genomic.csv
GCA_002024755.1_ViralProj378399_genomic.csv
GCA_002024775.1_ViralProj378396_genomic.csv
GCA_002024795.1_ViralProj378400_genomic.csv
GCA_002025025.1_ASM202502v1_genomic.csv
GCA_002025125.1_ASM202512v1_genomic.csv
GCA_002025645.1_ASM202564v1_genomic.csv
GCA_002025665.1_ASM202566v1_genomic.csv
GCA_002028365.1_ASM202836v1_genomic.csv
GCA_002028385.1_ASM202838v1_genomic.csv
GCA_002029635.1_ViralMultiSegProj379134_genomic.csv
GCA_002043025.1_ASM204302v1_genomic.csv
GCA_002055735.1_ASM205573v1_genomic.csv
GCA_002056065.1_ASM205606v1_genomic.csv
GCA_002056295.1_ASM205629v1_genomic.csv
GCA_002056385.1_ASM205638v1_genomic.csv
GCA_002056475.1_ASM205647v1_genomic.csv
GCA_002056725.1_ASM205672v1_genomic.csv
GCA_002057355.1_ASM205735v1_genomic.csv
GCA_002058765.1_ASM205876v1_genomic.csv
GCA_002068155.1_ASM206815v1_genomic.csv
GCA_002068675.1_ASM206867v1_genomic.csv
GCA_002068975.1_ASM206897v1_genomic.csv
GCA_002072045.1_ASM207204v1_genomic.csv
GCA_002072655.1_ASM207265v1_genomic.csv
GCA_002072755.1_ASM207275v1_genomic.csv
GCA_002073415.2_ASM207341v2_genomic.csv
GCA_002073515.2_ASM207351v2_genomic.csv
GCA_002073535.2_ASM207353v2_genomic.csv
GCA_002073755.2_ASM207375v2_genomic.csv
GCA_002073795.2_ASM207379v2_genomic.csv
GCA_002073835.2_ASM207383v2_genomic.csv
GCA_002073995.1_ASM207399v1_genomic.csv
GCA_002074035.1_ASM207403v1_genomic.csv
GCA_002075105.1_ASM207510v1_genomic.csv
GCA_002075285.3_ASM207528v3_genomic.csv
GCA_002076875.1_ASM207687v1_genomic.csv
GCA_002076915.1_ASM207691v1_genomic.csv
GCA_002076935.1_ASM207693v1_genomic.csv
GCA_002077175.1_ASM207717v1_genomic.csv
GCA_002078275.1_ASM207827v1_genomic.csv
GCA_002078395.2_ASM207839v2_genomic.csv
GCA_002078435.1_ASM207843v1_genomic.csv
GCA_002078455.2_ASM207845v2_genomic.csv
GCA_002078475.4_ASM207847v4_genomic.csv
GCA_002078615.3_ASM207861v3_genomic.csv
GCA_002078955.3_ASM207895v3_genomic.csv
GCA_002078975.4_ASM207897v4_genomic.csv
GCA_002079245.1_ASM207924v1_genomic.csv
GCA_002080155.1_ViralProj381650_genomic.csv
GCA_002080275.1_ViralProj381652_genomic.csv
GCA_002080295.1_ViralProj381651_genomic.csv
GCA_002080315.1_ViralProj381655_genomic.csv
GCA_002080355.1_ViralProj264931_genomic.csv
GCA_002081995.1_ASM208199v1_genomic.csv
GCA_002082015.1_ASM208201v1_genomic.csv
GCA_002082155.1_ASM208215v1_genomic.csv
GCA_002082175.1_ASM208217v1_genomic.csv
GCA_002082195.1_ASM208219v1_genomic.csv
GCA_002082565.1_ASM208256v1_genomic.csv
GCA_002082585.1_ASM208258v1_genomic.csv
GCA_002082665.1_ASM208266v1_genomic.csv
GCA_002082705.1_ASM208270v1_genomic.csv
GCA_002082745.1_ASM208274v1_genomic.csv
GCA_002082785.1_ASM208278v1_genomic.csv
GCA_002082805.1_ASM208280v1_genomic.csv
GCA_002082845.1_ASM208284v1_genomic.csv
GCA_002082865.1_ASM208286v1_genomic.csv
GCA_002082885.1_ASM208288v1_genomic.csv
GCA_002085715.1_ASM208571v1_genomic.csv
GCA_002089095.2_ASM208909v2_genomic.csv
GCA_002090215.1_ASM209021v1_genomic.csv
GCA_002090295.1_ASM209029v1_genomic.csv
GCA_002091395.1_ASM209139v1_genomic.csv
GCA_002094405.3_ASM209440v3_genomic.csv
GCA_002096055.1_ASM209605v1_genomic.csv
GCA_002097715.1_ASM209771v1_genomic.csv
GCA_002104335.1_ASM210433v1_genomic.csv
GCA_002104595.1_ASM210459v1_genomic.csv
GCA_002105535.1_ASM210553v1_genomic.csv
GCA_002105555.1_ASM210555v1_genomic.csv
GCA_002105675.1_ASM210567v1_genomic.csv
GCA_002105735.1_ASM210573v1_genomic.csv
GCA_002105755.1_ASM210575v1_genomic.csv
GCA_002105775.1_ASM210577v1_genomic.csv
GCA_002109405.1_ASM210940v1_genomic.csv
GCA_002111145.1_ASM211114v1_genomic.csv
GCA_002111225.1_ASM211122v1_genomic.csv
GCA_002111265.1_ASM211126v1_genomic.csv
GCA_002111305.1_ASM211130v1_genomic.csv
GCA_002113805.1_ASM211380v1_genomic.csv
GCA_002113825.1_ASM211382v1_genomic.csv
GCA_002116055.1_ViralProj380421_genomic.csv
GCA_002116075.1_ViralProj381080_genomic.csv
GCA_002116115.1_ViralMultiSegProj382570_genomic.csv
GCA_002116135.1_ViralProj377706_genomic.csv
GCA_002116155.1_ViralProj380967_genomic.csv
GCA_002116175.1_ViralProj381648_genomic.csv
GCA_002116735.1_ASM211673v1_genomic.csv
GCA_002116775.1_ASM211677v1_genomic.csv
GCA_002116795.1_ASM211679v1_genomic.csv
GCA_002116835.1_ASM211683v1_genomic.csv
GCA_002117205.1_ASM211720v1_genomic.csv
GCA_002117225.1_ASM211722v1_genomic.csv
GCA_002117345.1_ASM211734v1_genomic.csv
GCA_002117375.1_ASM211737v1_genomic.csv
GCA_002117675.1_ViralMultiSegProj384972_genomic.csv
GCA_002117755.1_ViralProj378251_genomic.csv
GCA_002117775.1_ViralProj384459_genomic.csv
GCA_002117815.2_ASM211781v2_genomic.csv
GCA_002117875.1_ASM211787v1_genomic.csv
GCA_002118085.1_ViralMultiSegProj384973_genomic.csv
GCA_002118505.1_ViralProj385649_genomic.csv
GCA_002118525.1_ViralProj385653_genomic.csv
GCA_002118545.1_ViralProj385622_genomic.csv
GCA_002118625.2_ASM211862v2_genomic.csv
GCA_002118725.1_ViralProj385623_genomic.csv
GCA_002118745.1_ViralMultiSegProj385627_genomic.csv
GCA_002118785.1_ViralMultiSegProj385628_genomic.csv
GCA_002118885.1_ViralProj385635_genomic.csv
GCA_002118965.1_ViralProj385651_genomic.csv
GCA_002119005.1_ViralMultiSegProj385644_genomic.csv
GCA_002119025.1_ViralMultiSegProj385648_genomic.csv
GCA_002119485.1_ASM211948v1_genomic.csv
GCA_002119525.1_ASM211952v1_genomic.csv
GCA_002119585.1_ASM211958v1_genomic.csv
GCA_002119605.1_ASM211960v1_genomic.csv
GCA_002119685.1_ASM211968v1_genomic.csv
GCA_002119705.1_ASM211970v1_genomic.csv
GCA_002119785.3_ASM211978v3_genomic.csv
GCA_002119805.1_ASM211980v1_genomic.csv
GCA_002127965.1_ASM212796v1_genomic.csv
GCA_002128025.1_ASM212802v1_genomic.csv
GCA_002128085.1_ASM212808v1_genomic.csv
GCA_002128125.1_ASM212812v1_genomic.csv
GCA_002128385.1_ASM212838v1_genomic.csv
GCA_002135175.2_ASM213517v2_genomic.csv
GCA_002142715.1_ASM214271v1_genomic.csv
GCA_002145525.1_ViralMultiSegProj386298_genomic.csv
GCA_002145545.1_ViralMultiSegProj386302_genomic.csv
GCA_002145625.1_ViralProj386354_genomic.csv
GCA_002145645.1_ViralProj386358_genomic.csv
GCA_002145705.1_ViralProj386295_genomic.csv
GCA_002145845.1_ViralProj386359_genomic.csv
GCA_002145985.1_ViralProj386348_genomic.csv
GCA_002146045.1_ViralProj386360_genomic.csv
GCA_002148215.1_ASM214821v1_genomic.csv
GCA_002149185.1_ViralProj266637.13_genomic.csv
GCA_002149225.1_ViralProj266637.7_genomic.csv
GCA_002149265.1_ViralProj242973_genomic.csv
GCA_002149345.1_ViralProj266637.9_genomic.csv
GCA_002149365.1_ViralProj266637.10_genomic.csv
GCA_002149385.1_ViralProj266637.14_genomic.csv
GCA_002149425.1_ViralProj266637.8_genomic.csv
GCA_002149445.1_ViralProj266638.3_genomic.csv
GCA_002149465.1_ViralProj272394_genomic.csv
GCA_002149485.1_ViralProj298084.2_genomic.csv
GCA_002149565.1_ViralProj266637.12_genomic.csv
GCA_002149605.1_ViralProj266637.6_genomic.csv
GCA_002149645.1_ViralProj308004.2_genomic.csv
GCA_002149665.1_ViralProj308004.1_genomic.csv
GCA_002149745.1_ViralProj308007.1_genomic.csv
GCA_002149785.1_ViralProj359363_genomic.csv
GCA_002149805.1_ViralProj386990_genomic.csv
GCA_002149825.1_ViralProj343546.2_genomic.csv
GCA_002151445.1_ASM215144v1_genomic.csv
GCA_002151545.1_ASM215154v1_genomic.csv
GCA_002151565.1_ASM215156v1_genomic.csv
GCA_002153825.1_ViralProj353928_genomic.csv
GCA_002155165.1_ASM215516v1_genomic.csv
GCA_002155245.1_ASM215524v1_genomic.csv
GCA_002155265.1_ASM215526v1_genomic.csv
GCA_002157265.1_ASM215726v1_genomic.csv
GCA_002157365.2_ASM215736v2_genomic.csv
GCA_002158575.1_ViralProj387742_genomic.csv
GCA_002158835.1_ViralMultiSegProj357854_genomic.csv
GCA_002162015.1_ASM216201v1_genomic.csv
GCA_002162055.1_ASM216205v1_genomic.csv
GCA_002162355.1_ASM216235v1_genomic.csv
GCA_002163545.1_ASM216354v1_genomic.csv
GCA_002163755.1_ASM216375v1_genomic.csv
GCA_002163775.1_ASM216377v1_genomic.csv
GCA_002163795.1_ASM216379v1_genomic.csv
GCA_002163815.1_ASM216381v1_genomic.csv
GCA_002163955.1_ASM216395v1_genomic.csv
GCA_002163975.1_ASM216397v1_genomic.csv
GCA_002164595.2_ASM216459v2_genomic.csv
GCA_002164635.4_ASM216463v4_genomic.csv
GCA_002164855.2_ASM216485v2_genomic.csv
GCA_002165295.2_ASM216529v2_genomic.csv
GCA_002173535.1_ASM217353v1_genomic.csv
GCA_002173655.1_ASM217365v1_genomic.csv
GCA_002173775.1_ASM217377v1_genomic.csv
GCA_002174195.1_ASM217419v1_genomic.csv
GCA_002174215.1_ASM217421v1_genomic.csv
GCA_002176855.1_ASM217685v1_genomic.csv
GCA_002184175.1_ViralProj387617_genomic.csv
GCA_002184195.1_ViralProj388402_genomic.csv
GCA_002186515.2_ASM218651v2_genomic.csv
GCA_002189545.2_ASM218954v2_genomic.csv
GCA_002192335.1_ASM219233v1_genomic.csv
GCA_002192355.1_ASM219235v1_genomic.csv
GCA_002192395.1_ASM219239v1_genomic.csv
GCA_002192475.1_ASM219247v1_genomic.csv
GCA_002196535.1_ASM219653v1_genomic.csv
GCA_002197125.1_ASM219712v1_genomic.csv
GCA_002197165.1_ASM219716v1_genomic.csv
GCA_002197205.1_ASM219720v1_genomic.csv
GCA_002197265.1_ASM219726v1_genomic.csv
GCA_002197325.1_ASM219732v1_genomic.csv
GCA_002197345.1_ASM219734v1_genomic.csv
GCA_002197445.1_ASM219744v1_genomic.csv
GCA_002201815.1_ASM220181v1_genomic.csv
GCA_002201935.1_ASM220193v1_genomic.csv
GCA_002201975.1_ASM220197v1_genomic.csv
GCA_002201995.1_ASM220199v1_genomic.csv
GCA_002202155.1_ASM220215v1_genomic.csv
GCA_002202175.1_ASM220217v1_genomic.csv
GCA_002202295.1_ASM220229v1_genomic.csv
GCA_002204775.1_ASM220477v1_genomic.csv
GCA_002205355.1_ASM220535v1_genomic.csv
GCA_002205575.1_ASM220557v1_genomic.csv
GCA_002208135.1_ASM220813v1_genomic.csv
GCA_002208315.1_ASM220831v1_genomic.csv
GCA_002208725.2_ASM220872v2_genomic.csv
GCA_002208785.2_ASM220878v2_genomic.csv
GCA_002208825.2_ASM220882v2_genomic.csv
GCA_002208905.2_ASM220890v2_genomic.csv
GCA_002208945.2_ASM220894v2_genomic.csv
GCA_002208965.2_ASM220896v2_genomic.csv
GCA_002208985.3_ASM220898v3_genomic.csv
GCA_002209185.2_ASM220918v2_genomic.csv
GCA_002209225.2_ASM220922v2_genomic.csv
GCA_002209265.2_ASM220926v2_genomic.csv
GCA_002209305.1_ASM220930v1_genomic.csv
GCA_002209405.1_ASM220940v1_genomic.csv
GCA_002210025.1_ASM221002v1_genomic.csv
GCA_002210495.1_ViralProj392130_genomic.csv
GCA_002210575.1_ViralProj392147_genomic.csv
GCA_002210735.1_ViralProj392137_genomic.csv
GCA_002210775.1_ViralProj392145_genomic.csv
GCA_002210915.1_ViralProj392142_genomic.csv
GCA_002210935.1_ViralProj392146_genomic.csv
GCA_002210975.1_ZQ_genomic.csv
GCA_002210995.1_ViralProj392148_genomic.csv
GCA_002211035.1_ViralProj392156_genomic.csv
GCA_002211055.1_ViralProj308019_genomic.csv
GCA_002211075.1_ViralProj344159_genomic.csv
GCA_002211645.1_ASM221164v1_genomic.csv
GCA_002211705.1_ASM221170v1_genomic.csv
GCA_002211725.1_ASM221172v1_genomic.csv
GCA_002211745.1_ASM221174v1_genomic.csv
GCA_002211785.1_ASM221178v1_genomic.csv
GCA_002211865.1_ASM221186v1_genomic.csv
GCA_002213645.1_ASM221364v1_genomic.csv
GCA_002213665.1_ASM221366v1_genomic.csv
GCA_002213685.1_ASM221368v1_genomic.csv
GCA_002213705.1_ASM221370v1_genomic.csv
GCA_002213725.1_ASM221372v1_genomic.csv
GCA_002213845.1_ASM221384v1_genomic.csv
GCA_002213965.1_ASM221396v1_genomic.csv
GCA_002213985.1_ASM221398v1_genomic.csv
GCA_002214005.1_ASM221400v1_genomic.csv
GCA_002214265.1_ASM221426v1_genomic.csv
GCA_002214285.1_ASM221428v1_genomic.csv
GCA_002214585.1_ASM221458v1_genomic.csv
GCA_002214625.2_ASM221462v2_genomic.csv
GCA_002214645.1_ASM221464v1_genomic.csv
GCA_002214705.1_ASM221470v1_genomic.csv
GCA_002214725.1_ASM221472v1_genomic.csv
GCA_002214745.2_ASM221474v2_genomic.csv
GCA_002214765.1_ASM221476v1_genomic.csv
GCA_002215055.1_ASM221505v1_genomic.csv
GCA_002215115.1_ASM221511v1_genomic.csv
GCA_002215155.1_ASM221515v1_genomic.csv
GCA_002215175.1_ASM221517v1_genomic.csv
GCA_002215195.1_ASM221519v1_genomic.csv
GCA_002215425.1_ASM221542v1_genomic.csv
GCA_002215465.1_ASM221546v1_genomic.csv
GCA_002216685.1_ASM221668v1_genomic.csv
GCA_002216705.1_ASM221670v1_genomic.csv
GCA_002216855.1_ASM221685v1_genomic.csv
GCA_002216875.1_ASM221687v1_genomic.csv
GCA_002218025.2_ASM221802v2_genomic.csv
GCA_002219285.1_ASM221928v1_genomic.csv
GCA_002219385.1_ViralProj394298_genomic.csv
GCA_002219405.1_ViralProj394302_genomic.csv
GCA_002219525.1_ViralProj394288_genomic.csv
GCA_002219605.1_ViralProj394304_genomic.csv
GCA_002219625.1_ViralProj394308_genomic.csv
GCA_002219705.1_ViralProj394287_genomic.csv
GCA_002219725.1_ViralProj394291_genomic.csv
GCA_002219785.1_ViralProj394303_genomic.csv
GCA_002219805.1_ViralProj394307_genomic.csv
GCA_002219945.1_ViralProj394301_genomic.csv
GCA_002220025.1_ViralProj394322_genomic.csv
GCA_002220195.1_ASM222019v1_genomic.csv
GCA_002220215.1_ASM222021v1_genomic.csv
GCA_002220265.1_ASM222026v1_genomic.csv
GCA_002220285.1_ASM222028v1_genomic.csv
GCA_002220465.1_ASM222046v1_genomic.csv
GCA_002220555.1_ASM222055v1_genomic.csv
GCA_002224285.1_ASM222428v1_genomic.csv
GCA_002224305.1_ASM222430v1_genomic.csv
GCA_002224365.1_ASM222436v1_genomic.csv
GCA_002224385.1_ASM222438v1_genomic.csv
GCA_002224425.1_ASM222442v1_genomic.csv
GCA_002224465.1_ASM222446v1_genomic.csv
GCA_002224505.1_ASM222450v1_genomic.csv
GCA_002224525.1_ASM222452v1_genomic.csv
GCA_002232005.2_ASM223200v2_genomic.csv
GCA_002234515.1_ASM223451v1_genomic.csv
GCA_002234775.1_ASM223477v1_genomic.csv
GCA_002234855.1_ASM223485v1_genomic.csv
GCA_002236855.1_ASM223685v1_genomic.csv
GCA_002237135.5_Teleopsis_dalmanni_v_3.1_genomic.csv
GCA_002237195.1_ViralProj391198_genomic.csv
GCA_002237215.1_ViralProj392668_genomic.csv
GCA_002237235.1_ViralProj391710_genomic.csv
GCA_002237255.1_ViralProj393198_genomic.csv
GCA_002237285.1_ASM223728v1_genomic.csv
GCA_002237405.1_ASM223740v1_genomic.csv
GCA_002237425.1_ASM223742v1_genomic.csv
GCA_002237465.1_ASM223746v1_genomic.csv
GCA_002237615.1_ASM223761v1_genomic.csv
GCA_002238275.1_ASM223827v1_genomic.csv
GCA_002238295.1_ASM223829v1_genomic.csv
GCA_002238315.1_ASM223831v1_genomic.csv
GCA_002238355.1_ASM223835v1_genomic.csv
GCA_002238375.1_ASM223837v1_genomic.csv
GCA_002238395.1_ASM223839v1_genomic.csv
GCA_002240035.1_ASM224003v1_genomic.csv
GCA_002240055.1_ASM224005v1_genomic.csv
GCA_002240095.1_ASM224009v1_genomic.csv
GCA_002240185.1_ASM224018v1_genomic.csv
GCA_002240395.1_ASM224039v1_genomic.csv
GCA_002240455.1_ASM224045v1_genomic.csv
GCA_002240495.1_ASM224049v1_genomic.csv
GCA_002243285.1_ASM224328v1_genomic.csv
GCA_002243345.3_ASM224334v3_genomic.csv
GCA_002243605.1_ASM224360v1_genomic.csv
GCA_002243685.1_ASM224368v1_genomic.csv
GCA_002243705.1_ASM224370v1_genomic.csv
GCA_002246595.3_ASM224659v3_genomic.csv
GCA_002248115.3_ASM224811v3_genomic.csv
GCA_002249975.3_ASM224997v3_genomic.csv
GCA_002249995.1_ASM224999v1_genomic.csv
GCA_002251055.2_ASM225105v2_genomic.csv
GCA_002251875.3_ASM225187v3_genomic.csv
GCA_002257505.1_ASM225750v1_genomic.csv
GCA_002258105.2_ASM225810v2_genomic.csv
GCA_002262975.1_ASM226297v1_genomic.csv
GCA_002263015.1_ASM226301v1_genomic.csv
GCA_002263495.1_ASM226349v1_genomic.csv
GCA_002266325.2_ASM226632v2_genomic.csv
GCA_002266465.2_ASM226646v2_genomic.csv
GCA_002267025.1_ASM226702v1_genomic.csv
GCA_002269325.1_ASM226932v1_genomic.csv
GCA_002269345.1_ASM226934v1_genomic.csv
GCA_002269385.1_ASM226938v1_genomic.csv
GCA_002270665.1_ViralProj399960_genomic.csv
GCA_002270865.1_ViralProj399974_genomic.csv
GCA_002270905.1_ViralProj399949_genomic.csv
GCA_002271065.1_ViralProj399947_genomic.csv
GCA_002271105.1_ViralProj399955_genomic.csv
GCA_002271185.1_ViralProj399971_genomic.csv
GCA_002271215.1_ASM227121v1_genomic.csv
GCA_002277885.1_ViralProj309565_genomic.csv
GCA_002277975.1_ASM227797v1_genomic.csv
GCA_002278015.2_ASM227801v2_genomic.csv
GCA_002278035.1_ASM227803v1_genomic.csv
GCA_002278115.2_ASM227811v2_genomic.csv
GCA_002284855.1_ASM228485v1_genomic.csv
GCA_002284875.1_ASM228487v1_genomic.csv
GCA_002284895.1_ASM228489v1_genomic.csv
GCA_002284915.1_ASM228491v1_genomic.csv
GCA_002285025.1_ViralProj401021_genomic.csv
GCA_002285045.1_ViralProj400924_genomic.csv
GCA_002285455.1_ASM228545v1_genomic.csv
GCA_002285675.1_ASM228567v1_genomic.csv
GCA_002285735.1_ASM228573v1_genomic.csv
GCA_002285905.1_ASM228590v1_genomic.csv
GCA_002286075.1_ASM228607v1_genomic.csv
GCA_002286095.1_ASM228609v1_genomic.csv
GCA_002286315.1_ASM228631v1_genomic.csv
GCA_002287475.2_ASM228747v2_genomic.csv
GCA_002287605.1_ASM228760v1_genomic.csv
GCA_002287725.2_ASM228772v2_genomic.csv
GCA_002287925.1_ASM228792v1_genomic.csv
GCA_002288005.1_ASM228800v1_genomic.csv
GCA_002288025.1_ASM228802v1_genomic.csv
GCA_002288075.1_ASM228807v1_genomic.csv
GCA_002288105.1_ASM228810v1_genomic.csv
GCA_002288155.1_ASM228815v1_genomic.csv
GCA_002288525.1_ASM228852v1_genomic.csv
GCA_002288565.1_ASM228856v1_genomic.csv
GCA_002289205.1_ASM228920v1_genomic.csv
GCA_002290105.1_ASM229010v1_genomic.csv
GCA_002290365.1_ASM229036v1_genomic.csv
GCA_002291405.1_ASM229140v1_genomic.csv
GCA_002291465.1_ASM229146v1_genomic.csv
GCA_002300675.2_ASM230067v2_genomic.csv
GCA_002307335.2_ASM230733v2_genomic.csv
GCA_002310435.1_ASM231043v1_genomic.csv
GCA_002313005.1_ASM231300v1_genomic.csv
GCA_002313065.1_ASM231306v1_genomic.csv
GCA_002313125.1_ASM231312v1_genomic.csv
GCA_002327105.1_ASM232710v1_genomic.csv
GCA_002327165.1_ASM232716v1_genomic.csv
GCA_002334685.1_ASM233468v1_genomic.csv
GCA_002335685.1_ASM233568v1_genomic.csv
GCA_002346065.1_ASM234606v1_genomic.csv
GCA_002346105.1_ASM234610v1_genomic.csv
GCA_002355335.1_ASM235533v1_genomic.csv
GCA_002355395.1_Microcella_alkaliphila_JAM_AC0309_assembly_01_genomic.csv
GCA_002355495.1_ASM235549v1_genomic.csv
GCA_002355575.1_ASM235557v1_genomic.csv
GCA_002355615.1_ASM235561v1_genomic.csv
GCA_002355695.1_ASM235569v1_genomic.csv
GCA_002355995.1_ASM235599v1_genomic.csv
GCA_002356435.2_ASM235643v2_genomic.csv
GCA_002356455.1_ASM235645v1_genomic.csv
GCA_002356475.1_E_cloacae_1.0_genomic.csv
GCA_002356635.1_ASM235663v1_genomic.csv
GCA_002357115.1_ASM235711v1_genomic.csv
GCA_002365985.1_ViralProj18843_genomic.csv
GCA_002366025.1_ViralProj300260.2_genomic.csv
GCA_002366085.1_ViralProj354191_genomic.csv
GCA_002366265.1_ViralMultiSegProj378394_genomic.csv
GCA_002370525.2_ASM237052v2_genomic.csv
GCA_002370555.1_ASM237055v1_genomic.csv
GCA_002378485.1_ASM237848v1_genomic.csv
GCA_002378515.1_ASM237851v1_genomic.csv
GCA_002379145.2_ASM237914v2_genomic.csv
GCA_002386305.1_ASM238630v1_genomic.csv
GCA_002393385.1_ASM239338v1_genomic.csv
GCA_002393485.1_ASM239348v1_genomic.csv
GCA_002407065.1_ASM240706v1_genomic.csv
GCA_002407245.1_ASM240724v1_genomic.csv
GCA_002407485.1_ASM240748v1_genomic.csv
GCA_002407505.1_ASM240750v1_genomic.csv
GCA_002407525.3_ASM240752v3_genomic.csv
GCA_002407555.1_ASM240755v1_genomic.csv
GCA_002412045.1_ASM241204v1_genomic.csv
GCA_002412105.1_ASM241210v1_genomic.csv
GCA_002412125.1_ASM241212v1_genomic.csv
GCA_002441855.2_ASM244185v2_genomic.csv
GCA_002442555.1_ASM244255v1_genomic.csv
GCA_002442575.1_ASM244257v1_genomic.csv
GCA_002442655.1_ASM244265v1_genomic.csv
GCA_002442755.1_ASM244275v1_genomic.csv
GCA_002442955.1_ASM244295v1_genomic.csv
GCA_002443155.1_ASM244315v1_genomic.csv
GCA_002447075.1_ASM244707v1_genomic.csv
GCA_002447095.1_ASM244709v1_genomic.csv
GCA_002447355.1_ASM244735v1_genomic.csv
GCA_002447375.1_ASM244737v1_genomic.csv
GCA_002447475.1_ASM244747v1_genomic.csv
GCA_002447575.1_ASM244757v1_genomic.csv
GCA_002447755.1_ASM244775v1_genomic.csv
GCA_002447775.1_ASM244777v1_genomic.csv
GCA_002447855.1_ASM244785v1_genomic.csv
GCA_002447975.1_ASM244797v1_genomic.csv
GCA_002448055.1_ASM244805v1_genomic.csv
GCA_002448095.1_ASM244809v1_genomic.csv
GCA_002494365.2_ASM249436v2_genomic.csv
GCA_002501585.1_ASM250158v1_genomic.csv
GCA_002504165.1_ASM250416v1_genomic.csv
GCA_002504285.1_ASM250428v1_genomic.csv
GCA_002504325.1_ASM250432v1_genomic.csv
GCA_002507865.2_ASM250786v2_genomic.csv
GCA_002507875.2_ASM250787v2_genomic.csv
GCA_002534635.1_ASM253463v1_genomic.csv
GCA_002535665.1_ASM253566v1_genomic.csv
GCA_002535685.1_ASM253568v1_genomic.csv
GCA_002535705.1_ASM253570v1_genomic.csv
GCA_002535745.1_ASM253574v1_genomic.csv
GCA_002535795.1_ASM253579v1_genomic.csv
GCA_002535835.1_ASM253583v1_genomic.csv
GCA_002535855.1_ASM253585v1_genomic.csv
GCA_002535875.1_ASM253587v1_genomic.csv
GCA_002535925.1_ASM253592v1_genomic.csv
GCA_002535975.1_ASM253597v1_genomic.csv
GCA_002536015.1_ASM253601v1_genomic.csv
GCA_002536035.1_ASM253603v1_genomic.csv
GCA_002536055.1_ASM253605v1_genomic.csv
GCA_002536115.1_ASM253611v1_genomic.csv
GCA_002536175.1_ASM253617v1_genomic.csv
GCA_002536195.1_ASM253619v1_genomic.csv
GCA_002536215.1_ASM253621v1_genomic.csv
GCA_002536245.1_ASM253624v1_genomic.csv
GCA_002536275.1_ASM253627v1_genomic.csv
GCA_002536295.1_ASM253629v1_genomic.csv
GCA_002536345.1_ASM253634v1_genomic.csv
GCA_002536385.1_ASM253638v1_genomic.csv
GCA_002536415.1_ASM253641v1_genomic.csv
GCA_002536445.1_ASM253644v1_genomic.csv
GCA_002536465.1_ASM253646v1_genomic.csv
GCA_002536525.1_ASM253652v1_genomic.csv
GCA_002536565.1_ASM253656v1_genomic.csv
GCA_002536595.1_ASM253659v1_genomic.csv
GCA_002536615.1_ASM253661v1_genomic.csv
GCA_002536655.1_ASM253665v1_genomic.csv
GCA_002536705.1_ASM253670v1_genomic.csv
GCA_002536755.1_ASM253675v1_genomic.csv
GCA_002536775.1_ASM253677v1_genomic.csv
GCA_002536815.1_ASM253681v1_genomic.csv
GCA_002536835.1_ASM253683v1_genomic.csv
GCA_002536885.1_ASM253688v1_genomic.csv
GCA_002536915.1_ASM253691v1_genomic.csv
GCA_002536935.1_ASM253693v1_genomic.csv
GCA_002536965.1_ASM253696v1_genomic.csv
GCA_002536995.1_ASM253699v1_genomic.csv
GCA_002537055.1_ASM253705v1_genomic.csv
GCA_002537085.1_ASM253708v1_genomic.csv
GCA_002537115.1_ASM253711v1_genomic.csv
GCA_002537135.1_ASM253713v1_genomic.csv
GCA_002537175.1_ASM253717v1_genomic.csv
GCA_002537225.1_ASM253722v1_genomic.csv
GCA_002537265.1_ASM253726v1_genomic.csv
GCA_002537295.1_ASM253729v1_genomic.csv
GCA_002537335.1_ASM253733v1_genomic.csv
GCA_002537365.1_ASM253736v1_genomic.csv
GCA_002537435.1_ASM253743v1_genomic.csv
GCA_002537455.1_ASM253745v1_genomic.csv
GCA_002537495.1_ASM253749v1_genomic.csv
GCA_002537525.1_ASM253752v1_genomic.csv
GCA_002537585.1_ASM253758v1_genomic.csv
GCA_002537615.1_ASM253761v1_genomic.csv
GCA_002537635.1_ASM253763v1_genomic.csv
GCA_002537665.1_ASM253766v1_genomic.csv
GCA_002537715.1_ASM253771v1_genomic.csv
GCA_002537755.1_ASM253775v1_genomic.csv
GCA_002537795.1_ASM253779v1_genomic.csv
GCA_002537825.1_ASM253782v1_genomic.csv
GCA_002537865.1_ASM253786v1_genomic.csv
GCA_002537915.1_ASM253791v1_genomic.csv
GCA_002537955.1_ASM253795v1_genomic.csv
GCA_002537975.1_ASM253797v1_genomic.csv
GCA_002538005.1_ASM253800v1_genomic.csv
GCA_002538035.1_ASM253803v1_genomic.csv
GCA_002538085.1_ASM253808v1_genomic.csv
GCA_002538125.1_ASM253812v1_genomic.csv
GCA_002538155.1_ASM253815v1_genomic.csv
GCA_002538185.1_ASM253818v1_genomic.csv
GCA_002538225.1_ASM253822v1_genomic.csv
GCA_002538265.1_ASM253826v1_genomic.csv
GCA_002538295.1_ASM253829v1_genomic.csv
GCA_002538325.1_ASM253832v1_genomic.csv
GCA_002538355.1_ASM253835v1_genomic.csv
GCA_002538385.1_ASM253838v1_genomic.csv
GCA_002538425.1_ASM253842v1_genomic.csv
GCA_002538465.1_ASM253846v1_genomic.csv
GCA_002538495.1_ASM253849v1_genomic.csv
GCA_002538525.1_ASM253852v1_genomic.csv
GCA_002538575.1_ASM253857v1_genomic.csv
GCA_002538615.1_ASM253861v1_genomic.csv
GCA_002538645.1_ASM253864v1_genomic.csv
GCA_002538675.1_ASM253867v1_genomic.csv
GCA_002538695.1_ASM253869v1_genomic.csv
GCA_002538725.1_ASM253872v1_genomic.csv
GCA_002538785.1_ASM253878v1_genomic.csv
GCA_002538835.1_ASM253883v1_genomic.csv
GCA_002538855.1_ASM253885v1_genomic.csv
GCA_002538895.1_ASM253889v1_genomic.csv
GCA_002538925.1_ASM253892v1_genomic.csv
GCA_002538965.1_ASM253896v1_genomic.csv
GCA_002538995.1_ASM253899v1_genomic.csv
GCA_002539035.1_ASM253903v1_genomic.csv
GCA_002539055.1_ASM253905v1_genomic.csv
GCA_002539075.1_ASM253907v1_genomic.csv
GCA_002539105.1_ASM253910v1_genomic.csv
GCA_002539125.1_ASM253912v1_genomic.csv
GCA_002539145.1_ASM253914v1_genomic.csv
GCA_002539165.1_ASM253916v1_genomic.csv
GCA_002539195.1_ASM253919v1_genomic.csv
GCA_002539215.1_ASM253921v1_genomic.csv
GCA_002539245.1_ASM253924v1_genomic.csv
GCA_002539275.1_ASM253927v1_genomic.csv
GCA_002539295.1_ASM253929v1_genomic.csv
GCA_002539315.1_ASM253931v1_genomic.csv
GCA_002539335.1_ASM253933v1_genomic.csv
GCA_002539355.1_ASM253935v1_genomic.csv
GCA_002539375.1_ASM253937v1_genomic.csv
GCA_002539395.1_ASM253939v1_genomic.csv
GCA_002539415.1_ASM253941v1_genomic.csv
GCA_002539445.1_ASM253944v1_genomic.csv
GCA_002539465.1_ASM253946v1_genomic.csv
GCA_002539485.1_ASM253948v1_genomic.csv
GCA_002539515.1_ASM253951v1_genomic.csv
GCA_002539535.1_ASM253953v1_genomic.csv
GCA_002539555.1_ASM253955v1_genomic.csv
GCA_002539575.1_ASM253957v1_genomic.csv
GCA_002539615.1_ASM253961v1_genomic.csv
GCA_002539635.1_ASM253963v1_genomic.csv
GCA_002539655.1_ASM253965v1_genomic.csv
GCA_002539675.1_ASM253967v1_genomic.csv
GCA_002539695.1_ASM253969v1_genomic.csv
GCA_002539715.1_ASM253971v1_genomic.csv
GCA_002539735.1_ASM253973v1_genomic.csv
GCA_002539755.1_ASM253975v1_genomic.csv
GCA_002539775.1_ASM253977v1_genomic.csv
GCA_002539805.1_ASM253980v1_genomic.csv
GCA_002539825.1_ASM253982v1_genomic.csv
GCA_002539845.1_ASM253984v1_genomic.csv
GCA_002539865.1_ASM253986v1_genomic.csv
GCA_002539885.1_ASM253988v1_genomic.csv
GCA_002539915.1_ASM253991v1_genomic.csv
GCA_002539945.1_ASM253994v1_genomic.csv
GCA_002539965.1_ASM253996v1_genomic.csv
GCA_002539985.1_ASM253998v1_genomic.csv
GCA_002540005.1_ASM254000v1_genomic.csv
GCA_002540025.1_ASM254002v1_genomic.csv
GCA_002540045.1_ASM254004v1_genomic.csv
GCA_002540065.1_ASM254006v1_genomic.csv
GCA_002540085.1_ASM254008v1_genomic.csv
GCA_002540105.1_ASM254010v1_genomic.csv
GCA_002540125.1_ASM254012v1_genomic.csv
GCA_002540155.1_ASM254015v1_genomic.csv
GCA_002540175.1_ASM254017v1_genomic.csv
GCA_002540195.1_ASM254019v1_genomic.csv
GCA_002540225.1_ASM254022v1_genomic.csv
GCA_002540245.1_ASM254024v1_genomic.csv
GCA_002540265.1_ASM254026v1_genomic.csv
GCA_002540295.1_ASM254029v1_genomic.csv
GCA_002540315.1_ASM254031v1_genomic.csv
GCA_002540345.1_ASM254034v1_genomic.csv
GCA_002540365.1_ASM254036v1_genomic.csv
GCA_002540385.1_ASM254038v1_genomic.csv
GCA_002540415.1_ASM254041v1_genomic.csv
GCA_002540435.1_ASM254043v1_genomic.csv
GCA_002540455.1_ASM254045v1_genomic.csv
GCA_002540475.1_ASM254047v1_genomic.csv
GCA_002540495.1_ASM254049v1_genomic.csv
GCA_002540515.1_ASM254051v1_genomic.csv
GCA_002540535.1_ASM254053v1_genomic.csv
GCA_002540565.1_ASM254056v1_genomic.csv
GCA_002540585.1_ASM254058v1_genomic.csv
GCA_002540605.1_ASM254060v1_genomic.csv
GCA_002540625.1_ASM254062v1_genomic.csv
GCA_002540645.1_ASM254064v1_genomic.csv
GCA_002540665.1_ASM254066v1_genomic.csv
GCA_002540695.1_ASM254069v1_genomic.csv
GCA_002540715.1_ASM254071v1_genomic.csv
GCA_002540735.1_ASM254073v1_genomic.csv
GCA_002540765.1_ASM254076v1_genomic.csv
GCA_002540785.1_ASM254078v1_genomic.csv
GCA_002540805.1_ASM254080v1_genomic.csv
GCA_002540825.1_ASM254082v1_genomic.csv
GCA_002540845.1_ASM254084v1_genomic.csv
GCA_002540875.1_ASM254087v1_genomic.csv
GCA_002540895.1_ASM254089v1_genomic.csv
GCA_002540925.1_ASM254092v1_genomic.csv
GCA_002540945.1_ASM254094v1_genomic.csv
GCA_002540965.1_ASM254096v1_genomic.csv
GCA_002540985.1_ASM254098v1_genomic.csv
GCA_002541005.1_ASM254100v1_genomic.csv
GCA_002541035.1_ASM254103v1_genomic.csv
GCA_002541065.1_ASM254106v1_genomic.csv
GCA_002541095.1_ASM254109v1_genomic.csv
GCA_002541145.1_ASM254114v1_genomic.csv
GCA_002541175.1_ASM254117v1_genomic.csv
GCA_002541195.1_ASM254119v1_genomic.csv
GCA_002541245.1_ASM254124v1_genomic.csv
GCA_002541275.1_ASM254127v1_genomic.csv
GCA_002541315.1_ASM254131v1_genomic.csv
GCA_002541355.1_ASM254135v1_genomic.csv
GCA_002541375.1_ASM254137v1_genomic.csv
GCA_002541425.1_ASM254142v1_genomic.csv
GCA_002541465.1_ASM254146v1_genomic.csv
GCA_002541515.1_ASM254151v1_genomic.csv
GCA_002541535.1_ASM254153v1_genomic.csv
GCA_002541565.1_ASM254156v1_genomic.csv
GCA_002541585.1_ASM254158v1_genomic.csv
GCA_002541645.1_ASM254164v1_genomic.csv
GCA_002541685.1_ASM254168v1_genomic.csv
GCA_002541715.1_ASM254171v1_genomic.csv
GCA_002541745.1_ASM254174v1_genomic.csv
GCA_002541785.1_ASM254178v1_genomic.csv
GCA_002541835.1_ASM254183v1_genomic.csv
GCA_002541865.1_ASM254186v1_genomic.csv
GCA_002541905.1_ASM254190v1_genomic.csv
GCA_002541945.1_ASM254194v1_genomic.csv
GCA_002541975.1_ASM254197v1_genomic.csv
GCA_002541995.1_ASM254199v1_genomic.csv
GCA_002542035.1_ASM254203v1_genomic.csv
GCA_002542075.1_ASM254207v1_genomic.csv
GCA_002542125.1_ASM254212v1_genomic.csv
GCA_002542165.1_ASM254216v1_genomic.csv
GCA_002542195.1_ASM254219v1_genomic.csv
GCA_002542235.1_ASM254223v1_genomic.csv
GCA_002542265.1_ASM254226v1_genomic.csv
GCA_002542305.1_ASM254230v1_genomic.csv
GCA_002542345.1_ASM254234v1_genomic.csv
GCA_002542375.1_ASM254237v1_genomic.csv
GCA_002542425.1_ASM254242v1_genomic.csv
GCA_002542465.1_ASM254246v1_genomic.csv
GCA_002542495.1_ASM254249v1_genomic.csv
GCA_002542515.1_ASM254251v1_genomic.csv
GCA_002542575.1_ASM254257v1_genomic.csv
GCA_002542635.1_ASM254263v1_genomic.csv
GCA_002542655.1_ASM254265v1_genomic.csv
GCA_002542675.1_ASM254267v1_genomic.csv
GCA_002542695.1_ASM254269v1_genomic.csv
GCA_002542715.1_ASM254271v1_genomic.csv
GCA_002542735.1_ASM254273v1_genomic.csv
GCA_002542755.1_ASM254275v1_genomic.csv
GCA_002542775.1_ASM254277v1_genomic.csv
GCA_002542795.1_ASM254279v1_genomic.csv
GCA_002542815.1_ASM254281v1_genomic.csv
GCA_002542875.1_ASM254287v1_genomic.csv
GCA_002542935.1_ASM254293v1_genomic.csv
GCA_002542955.1_ASM254295v1_genomic.csv
GCA_002542975.1_ASM254297v1_genomic.csv
GCA_002543005.1_ASM254300v1_genomic.csv
GCA_002543045.1_ASM254304v1_genomic.csv
GCA_002543095.1_ASM254309v1_genomic.csv
GCA_002543135.1_ASM254313v1_genomic.csv
GCA_002543165.1_ASM254316v1_genomic.csv
GCA_002543185.1_ASM254318v1_genomic.csv
GCA_002543215.1_ASM254321v1_genomic.csv
GCA_002543245.1_ASM254324v1_genomic.csv
GCA_002543275.1_ASM254327v1_genomic.csv
GCA_002543305.1_ASM254330v1_genomic.csv
GCA_002543345.1_ASM254334v1_genomic.csv
GCA_002543365.1_ASM254336v1_genomic.csv
GCA_002543395.1_ASM254339v1_genomic.csv
GCA_002543415.1_ASM254341v1_genomic.csv
GCA_002543445.1_ASM254344v1_genomic.csv
GCA_002543475.1_ASM254347v1_genomic.csv
GCA_002543515.1_ASM254351v1_genomic.csv
GCA_002543565.1_ASM254356v1_genomic.csv
GCA_002543605.1_ASM254360v1_genomic.csv
GCA_002543635.1_ASM254363v1_genomic.csv
GCA_002543665.1_ASM254366v1_genomic.csv
GCA_002543695.1_ASM254369v1_genomic.csv
GCA_002543735.1_ASM254373v1_genomic.csv
GCA_002543755.1_ASM254375v1_genomic.csv
GCA_002543775.1_ASM254377v1_genomic.csv
GCA_002543815.1_ASM254381v1_genomic.csv
GCA_002543835.1_ASM254383v1_genomic.csv
GCA_002543875.1_ASM254387v1_genomic.csv
GCA_002543915.1_ASM254391v1_genomic.csv
GCA_002543935.1_ASM254393v1_genomic.csv
GCA_002543965.1_ASM254396v1_genomic.csv
GCA_002544005.1_ASM254400v1_genomic.csv
GCA_002544045.1_ASM254404v1_genomic.csv
GCA_002544075.1_ASM254407v1_genomic.csv
GCA_002544115.1_ASM254411v1_genomic.csv
GCA_002544155.1_ASM254415v1_genomic.csv
GCA_002544175.1_ASM254417v1_genomic.csv
GCA_002544205.1_ASM254420v1_genomic.csv
GCA_002544235.1_ASM254423v1_genomic.csv
GCA_002544285.1_ASM254428v1_genomic.csv
GCA_002544335.1_ASM254433v1_genomic.csv
GCA_002544355.1_ASM254435v1_genomic.csv
GCA_002544385.1_ASM254438v1_genomic.csv
GCA_002544415.1_ASM254441v1_genomic.csv
GCA_002544445.1_ASM254444v1_genomic.csv
GCA_002544475.1_ASM254447v1_genomic.csv
GCA_002544495.1_ASM254449v1_genomic.csv
GCA_002544525.1_ASM254452v1_genomic.csv
GCA_002544565.1_ASM254456v1_genomic.csv
GCA_002544595.1_ASM254459v1_genomic.csv
GCA_002544615.1_ASM254461v1_genomic.csv
GCA_002544645.1_ASM254464v1_genomic.csv
GCA_002544675.1_ASM254467v1_genomic.csv
GCA_002544715.1_ASM254471v1_genomic.csv
GCA_002544755.1_ASM254475v1_genomic.csv
GCA_002544775.1_ASM254477v1_genomic.csv
GCA_002544815.1_ASM254481v1_genomic.csv
GCA_002544855.1_ASM254485v1_genomic.csv
GCA_002544885.1_ASM254488v1_genomic.csv
GCA_002544915.1_ASM254491v1_genomic.csv
GCA_002544945.1_ASM254494v1_genomic.csv
GCA_002544975.1_ASM254497v1_genomic.csv
GCA_002545015.1_ASM254501v1_genomic.csv
GCA_002545045.1_ASM254504v1_genomic.csv
GCA_002545065.1_ASM254506v1_genomic.csv
GCA_002545095.1_ASM254509v1_genomic.csv
GCA_002545115.1_ASM254511v1_genomic.csv
GCA_002545145.1_ASM254514v1_genomic.csv
GCA_002545175.1_ASM254517v1_genomic.csv
GCA_002545205.1_ASM254520v1_genomic.csv
GCA_002545235.1_ASM254523v1_genomic.csv
GCA_002545265.1_ASM254526v1_genomic.csv
GCA_002545285.1_ASM254528v1_genomic.csv
GCA_002545325.1_ASM254532v1_genomic.csv
GCA_002545345.1_ASM254534v1_genomic.csv
GCA_002545385.1_ASM254538v1_genomic.csv
GCA_002545405.1_ASM254540v1_genomic.csv
GCA_002545445.1_ASM254544v1_genomic.csv
GCA_002545475.1_ASM254547v1_genomic.csv
GCA_002545525.1_ASM254552v1_genomic.csv
GCA_002545555.1_ASM254555v1_genomic.csv
GCA_002545585.1_ASM254558v1_genomic.csv
GCA_002545615.1_ASM254561v1_genomic.csv
GCA_002545645.1_ASM254564v1_genomic.csv
GCA_002545695.1_ASM254569v1_genomic.csv
GCA_002545725.1_ASM254572v1_genomic.csv
GCA_002545745.1_ASM254574v1_genomic.csv
GCA_002545785.1_ASM254578v1_genomic.csv
GCA_002545815.1_ASM254581v1_genomic.csv
GCA_002545855.1_ASM254585v1_genomic.csv
GCA_002545885.1_ASM254588v1_genomic.csv
GCA_002545905.1_ASM254590v1_genomic.csv
GCA_002545945.1_ASM254594v1_genomic.csv
GCA_002545965.1_ASM254596v1_genomic.csv
GCA_002545995.1_ASM254599v1_genomic.csv
GCA_002546035.1_ASM254603v1_genomic.csv
GCA_002546055.1_ASM254605v1_genomic.csv
GCA_002546075.1_ASM254607v1_genomic.csv
GCA_002546105.1_ASM254610v1_genomic.csv
GCA_002546145.1_ASM254614v1_genomic.csv
GCA_002546175.1_ASM254617v1_genomic.csv
GCA_002546205.1_ASM254620v1_genomic.csv
GCA_002546255.1_ASM254625v1_genomic.csv
GCA_002546285.1_ASM254628v1_genomic.csv
GCA_002546315.1_ASM254631v1_genomic.csv
GCA_002546355.1_ASM254635v1_genomic.csv
GCA_002546415.1_ASM254641v1_genomic.csv
GCA_002546445.1_ASM254644v1_genomic.csv
GCA_002546485.1_ASM254648v1_genomic.csv
GCA_002546525.1_ASM254652v1_genomic.csv
GCA_002546555.1_ASM254655v1_genomic.csv
GCA_002546595.1_ASM254659v1_genomic.csv
GCA_002546645.1_ASM254664v1_genomic.csv
GCA_002546675.1_ASM254667v1_genomic.csv
GCA_002546705.1_ASM254670v1_genomic.csv
GCA_002546735.1_ASM254673v1_genomic.csv
GCA_002546755.1_ASM254675v1_genomic.csv
GCA_002546775.1_ASM254677v1_genomic.csv
GCA_002546825.1_ASM254682v1_genomic.csv
GCA_002546885.1_ASM254688v1_genomic.csv
GCA_002546915.1_ASM254691v1_genomic.csv
GCA_002546945.1_ASM254694v1_genomic.csv
GCA_002546985.1_ASM254698v1_genomic.csv
GCA_002547015.1_ASM254701v1_genomic.csv
GCA_002547045.1_ASM254704v1_genomic.csv
GCA_002547095.1_ASM254709v1_genomic.csv
GCA_002547125.1_ASM254712v1_genomic.csv
GCA_002547175.1_ASM254717v1_genomic.csv
GCA_002547225.1_ASM254722v1_genomic.csv
GCA_002547255.1_ASM254725v1_genomic.csv
GCA_002547275.1_ASM254727v1_genomic.csv
GCA_002547325.1_ASM254732v1_genomic.csv
GCA_002547385.1_ASM254738v1_genomic.csv
GCA_002547405.1_ASM254740v1_genomic.csv
GCA_002547435.1_ASM254743v1_genomic.csv
GCA_002547465.1_ASM254746v1_genomic.csv
GCA_002547515.1_ASM254751v1_genomic.csv
GCA_002547575.1_ASM254757v1_genomic.csv
GCA_002547595.1_ASM254759v1_genomic.csv
GCA_002547625.1_ASM254762v1_genomic.csv
GCA_002547655.1_ASM254765v1_genomic.csv
GCA_002547705.1_ASM254770v1_genomic.csv
GCA_002547745.1_ASM254774v1_genomic.csv
GCA_002547775.1_ASM254777v1_genomic.csv
GCA_002547795.1_ASM254779v1_genomic.csv
GCA_002547815.1_ASM254781v1_genomic.csv
GCA_002547875.1_ASM254787v1_genomic.csv
GCA_002547895.1_ASM254789v1_genomic.csv
GCA_002547955.1_ASM254795v1_genomic.csv
GCA_002547975.1_ASM254797v1_genomic.csv
GCA_002547995.1_ASM254799v1_genomic.csv
GCA_002548035.1_ASM254803v1_genomic.csv
GCA_002548055.1_ASM254805v1_genomic.csv
GCA_002548105.1_ASM254810v1_genomic.csv
GCA_002548135.1_ASM254813v1_genomic.csv
GCA_002548155.1_ASM254815v1_genomic.csv
GCA_002548185.1_ASM254818v1_genomic.csv
GCA_002548215.1_ASM254821v1_genomic.csv
GCA_002548235.1_ASM254823v1_genomic.csv
GCA_002548275.1_ASM254827v1_genomic.csv
GCA_002548325.1_ASM254832v1_genomic.csv
GCA_002548365.1_ASM254836v1_genomic.csv
GCA_002548405.1_ASM254840v1_genomic.csv
GCA_002548435.1_ASM254843v1_genomic.csv
GCA_002548475.1_ASM254847v1_genomic.csv
GCA_002548515.1_ASM254851v1_genomic.csv
GCA_002548555.1_ASM254855v1_genomic.csv
GCA_002548575.1_ASM254857v1_genomic.csv
GCA_002548615.1_ASM254861v1_genomic.csv
GCA_002548655.1_ASM254865v1_genomic.csv
GCA_002548685.1_ASM254868v1_genomic.csv
GCA_002548725.1_ASM254872v1_genomic.csv
GCA_002548765.1_ASM254876v1_genomic.csv
GCA_002548785.1_ASM254878v1_genomic.csv
GCA_002548815.1_ASM254881v1_genomic.csv
GCA_002548835.1_ASM254883v1_genomic.csv
GCA_002548855.1_ASM254885v1_genomic.csv
GCA_002548875.1_ASM254887v1_genomic.csv
GCA_002548905.1_ASM254890v1_genomic.csv
GCA_002548965.1_ASM254896v1_genomic.csv
GCA_002549015.1_ASM254901v1_genomic.csv
GCA_002549035.1_ASM254903v1_genomic.csv
GCA_002549055.1_ASM254905v1_genomic.csv
GCA_002549075.1_ASM254907v1_genomic.csv
GCA_002549095.1_ASM254909v1_genomic.csv
GCA_002549155.1_ASM254915v1_genomic.csv
GCA_002549215.1_ASM254921v1_genomic.csv
GCA_002549235.1_ASM254923v1_genomic.csv
GCA_002549255.1_ASM254925v1_genomic.csv
GCA_002549335.1_ASM254933v1_genomic.csv
GCA_002549375.1_ASM254937v1_genomic.csv
GCA_002549405.1_ASM254940v1_genomic.csv
GCA_002549445.1_ASM254944v1_genomic.csv
GCA_002549465.1_ASM254946v1_genomic.csv
GCA_002549515.1_ASM254951v1_genomic.csv
GCA_002549535.1_ASM254953v1_genomic.csv
GCA_002556525.1_ASM255652v1_genomic.csv
GCA_002557775.1_ASM255777v1_genomic.csv
GCA_002557795.1_ASM255779v1_genomic.csv
GCA_002577775.1_ASM257777v1_genomic.csv
GCA_002577815.1_ASM257781v1_genomic.csv
GCA_002577855.1_ASM257785v1_genomic.csv
GCA_002577885.1_ASM257788v1_genomic.csv
GCA_002577945.1_ASM257794v1_genomic.csv
GCA_002577965.1_ASM257796v1_genomic.csv
GCA_002577985.1_ASM257798v1_genomic.csv
GCA_002578005.1_ASM257800v1_genomic.csv
GCA_002578025.1_ASM257802v1_genomic.csv
GCA_002578055.1_ASM257805v1_genomic.csv
GCA_002578085.1_ASM257808v1_genomic.csv
GCA_002578105.1_ASM257810v1_genomic.csv
GCA_002578125.1_ASM257812v1_genomic.csv
GCA_002578145.1_ASM257814v1_genomic.csv
GCA_002578175.1_ASM257817v1_genomic.csv
GCA_002578215.1_ASM257821v1_genomic.csv
GCA_002578235.1_ASM257823v1_genomic.csv
GCA_002578265.1_ASM257826v1_genomic.csv
GCA_002578295.1_ASM257829v1_genomic.csv
GCA_002578345.1_ASM257834v1_genomic.csv
GCA_002578385.1_ASM257838v1_genomic.csv
GCA_002578415.1_ASM257841v1_genomic.csv
GCA_002578605.1_ASM257860v1_genomic.csv
GCA_002578645.1_ASM257864v1_genomic.csv
GCA_002578675.1_ASM257867v1_genomic.csv
GCA_002578725.1_ASM257872v1_genomic.csv
GCA_002578785.1_ASM257878v1_genomic.csv
GCA_002578805.1_ASM257880v1_genomic.csv
GCA_002578865.1_ASM257886v1_genomic.csv
GCA_002578905.1_ASM257890v1_genomic.csv
GCA_002578945.1_ASM257894v1_genomic.csv
GCA_002578985.1_ASM257898v1_genomic.csv
GCA_002579015.1_ASM257901v1_genomic.csv
GCA_002579045.1_ASM257904v1_genomic.csv
GCA_002579065.1_ASM257906v1_genomic.csv
GCA_002579085.1_ASM257908v1_genomic.csv
GCA_002579125.1_ASM257912v1_genomic.csv
GCA_002579185.1_ASM257918v1_genomic.csv
GCA_002579225.1_ASM257922v1_genomic.csv
GCA_002579255.1_ASM257925v1_genomic.csv
GCA_002579275.1_ASM257927v1_genomic.csv
GCA_002579315.1_ASM257931v1_genomic.csv
GCA_002579345.1_ASM257934v1_genomic.csv
GCA_002579405.1_ASM257940v1_genomic.csv
GCA_002579435.1_ASM257943v1_genomic.csv
GCA_002579495.1_ASM257949v1_genomic.csv
GCA_002579525.1_ASM257952v1_genomic.csv
GCA_002579555.1_ASM257955v1_genomic.csv
GCA_002579595.1_ASM257959v1_genomic.csv
GCA_002579645.1_ASM257964v1_genomic.csv
GCA_002579685.1_ASM257968v1_genomic.csv
GCA_002579705.1_ASM257970v1_genomic.csv
GCA_002579745.1_ASM257974v1_genomic.csv
GCA_002579805.1_ASM257980v1_genomic.csv
GCA_002579845.1_ASM257984v1_genomic.csv
GCA_002579875.1_ASM257987v1_genomic.csv
GCA_002579925.1_ASM257992v1_genomic.csv
GCA_002579955.1_ASM257995v1_genomic.csv
GCA_002579995.1_ASM257999v1_genomic.csv
GCA_002580035.1_ASM258003v1_genomic.csv
GCA_002580065.1_ASM258006v1_genomic.csv
GCA_002580105.1_ASM258010v1_genomic.csv
GCA_002580155.1_ASM258015v1_genomic.csv
GCA_002580205.1_ASM258020v1_genomic.csv
GCA_002580225.1_ASM258022v1_genomic.csv
GCA_002580255.1_ASM258025v1_genomic.csv
GCA_002580285.1_ASM258028v1_genomic.csv
GCA_002580315.1_ASM258031v1_genomic.csv
GCA_002580375.1_ASM258037v1_genomic.csv
GCA_002580425.1_ASM258042v1_genomic.csv
GCA_002580445.1_ASM258044v1_genomic.csv
GCA_002580495.1_ASM258049v1_genomic.csv
GCA_002580525.1_ASM258052v1_genomic.csv
GCA_002580545.1_ASM258054v1_genomic.csv
GCA_002580585.1_ASM258058v1_genomic.csv
GCA_002580635.1_ASM258063v1_genomic.csv
GCA_002580685.1_ASM258068v1_genomic.csv
GCA_002580705.1_ASM258070v1_genomic.csv
GCA_002580735.1_ASM258073v1_genomic.csv
GCA_002580795.1_ASM258079v1_genomic.csv
GCA_002580845.1_ASM258084v1_genomic.csv
GCA_002580875.1_ASM258087v1_genomic.csv
GCA_002580905.1_ASM258090v1_genomic.csv
GCA_002580925.1_ASM258092v1_genomic.csv
GCA_002580985.1_ASM258098v1_genomic.csv
GCA_002581025.1_ASM258102v1_genomic.csv
GCA_002581045.1_ASM258104v1_genomic.csv
GCA_002581095.1_ASM258109v1_genomic.csv
GCA_002581145.1_ASM258114v1_genomic.csv
GCA_002581175.1_ASM258117v1_genomic.csv
GCA_002581215.1_ASM258121v1_genomic.csv
GCA_002581255.1_ASM258125v1_genomic.csv
GCA_002581295.1_ASM258129v1_genomic.csv
GCA_002581335.1_ASM258133v1_genomic.csv
GCA_002581375.1_ASM258137v1_genomic.csv
GCA_002581405.1_ASM258140v1_genomic.csv
GCA_002581435.1_ASM258143v1_genomic.csv
GCA_002581475.1_ASM258147v1_genomic.csv
GCA_002581535.1_ASM258153v1_genomic.csv
GCA_002581565.1_ASM258156v1_genomic.csv
GCA_002581595.1_ASM258159v1_genomic.csv
GCA_002581645.1_ASM258164v1_genomic.csv
GCA_002581695.1_ASM258169v1_genomic.csv
GCA_002581745.1_ASM258174v1_genomic.csv
GCA_002581785.1_ASM258178v1_genomic.csv
GCA_002581855.1_ASM258185v1_genomic.csv
GCA_002581875.1_ASM258187v1_genomic.csv
GCA_002581915.1_ASM258191v1_genomic.csv
GCA_002581975.1_ASM258197v1_genomic.csv
GCA_002582005.1_ASM258200v1_genomic.csv
GCA_002582045.1_ASM258204v1_genomic.csv
GCA_002582105.1_ASM258210v1_genomic.csv
GCA_002582135.1_ASM258213v1_genomic.csv
GCA_002582175.1_ASM258217v1_genomic.csv
GCA_002582215.1_ASM258221v1_genomic.csv
GCA_002582245.1_ASM258224v1_genomic.csv
GCA_002582295.1_ASM258229v1_genomic.csv
GCA_002582325.1_ASM258232v1_genomic.csv
GCA_002582365.1_ASM258236v1_genomic.csv
GCA_002582405.1_ASM258240v1_genomic.csv
GCA_002582455.1_ASM258245v1_genomic.csv
GCA_002582495.1_ASM258249v1_genomic.csv
GCA_002582525.1_ASM258252v1_genomic.csv
GCA_002582565.1_ASM258256v1_genomic.csv
GCA_002582615.1_ASM258261v1_genomic.csv
GCA_002582645.1_ASM258264v1_genomic.csv
GCA_002582675.1_ASM258267v1_genomic.csv
GCA_002582735.1_ASM258273v1_genomic.csv
GCA_002582785.1_ASM258278v1_genomic.csv
GCA_002582885.1_ASM258288v1_genomic.csv
GCA_002582905.1_ASM258290v1_genomic.csv
GCA_002582945.1_ASM258294v1_genomic.csv
GCA_002583005.1_ASM258300v1_genomic.csv
GCA_002583045.1_ASM258304v1_genomic.csv
GCA_002583075.1_ASM258307v1_genomic.csv
GCA_002583115.1_ASM258311v1_genomic.csv
GCA_002583155.1_ASM258315v1_genomic.csv
GCA_002583205.1_ASM258320v1_genomic.csv
GCA_002583225.1_ASM258322v1_genomic.csv
GCA_002583295.1_ASM258329v1_genomic.csv
GCA_002583365.1_ASM258336v1_genomic.csv
GCA_002583385.1_ASM258338v1_genomic.csv
GCA_002583425.1_ASM258342v1_genomic.csv
GCA_002583455.1_ASM258345v1_genomic.csv
GCA_002583485.1_ASM258348v1_genomic.csv
GCA_002583525.1_ASM258352v1_genomic.csv
GCA_002583585.1_ASM258358v1_genomic.csv
GCA_002583645.1_ASM258364v1_genomic.csv
GCA_002583665.1_ASM258366v1_genomic.csv
GCA_002583685.1_ASM258368v1_genomic.csv
GCA_002583765.1_ASM258376v1_genomic.csv
GCA_002583825.1_ASM258382v1_genomic.csv
GCA_002583845.1_ASM258384v1_genomic.csv
GCA_002583875.1_ASM258387v1_genomic.csv
GCA_002583925.1_ASM258392v1_genomic.csv
GCA_002583985.1_ASM258398v1_genomic.csv
GCA_002584005.1_ASM258400v1_genomic.csv
GCA_002584025.1_ASM258402v1_genomic.csv
GCA_002584085.1_ASM258408v1_genomic.csv
GCA_002584135.1_ASM258413v1_genomic.csv
GCA_002584165.1_ASM258416v1_genomic.csv
GCA_002584195.1_ASM258419v1_genomic.csv
GCA_002584235.1_ASM258423v1_genomic.csv
GCA_002584265.1_ASM258426v1_genomic.csv
GCA_002584285.1_ASM258428v1_genomic.csv
GCA_002584335.1_ASM258433v1_genomic.csv
GCA_002584385.1_ASM258438v1_genomic.csv
GCA_002584415.1_ASM258441v1_genomic.csv
GCA_002584445.1_ASM258444v1_genomic.csv
GCA_002584495.1_ASM258449v1_genomic.csv
GCA_002584555.1_ASM258455v1_genomic.csv
GCA_002584585.1_ASM258458v1_genomic.csv
GCA_002584615.1_ASM258461v1_genomic.csv
GCA_002584655.1_ASM258465v1_genomic.csv
GCA_002584705.1_ASM258470v1_genomic.csv
GCA_002584745.1_ASM258474v1_genomic.csv
GCA_002584785.1_ASM258478v1_genomic.csv
GCA_002584825.1_ASM258482v1_genomic.csv
GCA_002584865.1_ASM258486v1_genomic.csv
GCA_002584895.1_ASM258489v1_genomic.csv
GCA_002584945.1_ASM258494v1_genomic.csv
GCA_002584965.1_ASM258496v1_genomic.csv
GCA_002584995.1_ASM258499v1_genomic.csv
GCA_002585065.1_ASM258506v1_genomic.csv
GCA_002585085.1_ASM258508v1_genomic.csv
GCA_002585105.1_ASM258510v1_genomic.csv
GCA_002585145.1_ASM258514v1_genomic.csv
GCA_002585185.1_ASM258518v1_genomic.csv
GCA_002585215.1_ASM258521v1_genomic.csv
GCA_002585255.1_ASM258525v1_genomic.csv
GCA_002585285.1_ASM258528v1_genomic.csv
GCA_002585325.1_ASM258532v1_genomic.csv
GCA_002585355.1_ASM258535v1_genomic.csv
GCA_002585405.1_ASM258540v1_genomic.csv
GCA_002585445.1_ASM258544v1_genomic.csv
GCA_002585465.1_ASM258546v1_genomic.csv
GCA_002585505.1_ASM258550v1_genomic.csv
GCA_002585555.1_ASM258555v1_genomic.csv
GCA_002585585.1_ASM258558v1_genomic.csv
GCA_002585625.1_ASM258562v1_genomic.csv
GCA_002585655.1_ASM258565v1_genomic.csv
GCA_002585705.1_ASM258570v1_genomic.csv
GCA_002585745.1_ASM258574v1_genomic.csv
GCA_002585775.1_ASM258577v1_genomic.csv
GCA_002585855.1_ASM258585v1_genomic.csv
GCA_002585885.1_ASM258588v1_genomic.csv
GCA_002585915.1_ASM258591v1_genomic.csv
GCA_002585965.1_ASM258596v1_genomic.csv
GCA_002585995.1_ASM258599v1_genomic.csv
GCA_002586025.1_ASM258602v1_genomic.csv
GCA_002586055.1_ASM258605v1_genomic.csv
GCA_002586095.1_ASM258609v1_genomic.csv
GCA_002586125.1_ASM258612v1_genomic.csv
GCA_002586155.1_ASM258615v1_genomic.csv
GCA_002586185.1_ASM258618v1_genomic.csv
GCA_002586205.1_ASM258620v1_genomic.csv
GCA_002586235.1_ASM258623v1_genomic.csv
GCA_002586295.1_ASM258629v1_genomic.csv
GCA_002586325.1_ASM258632v1_genomic.csv
GCA_002586365.1_ASM258636v1_genomic.csv
GCA_002586385.1_ASM258638v1_genomic.csv
GCA_002586405.1_ASM258640v1_genomic.csv
GCA_002586425.1_ASM258642v1_genomic.csv
GCA_002586455.1_ASM258645v1_genomic.csv
GCA_002586485.1_ASM258648v1_genomic.csv
GCA_002586505.1_ASM258650v1_genomic.csv
GCA_002586525.1_ASM258652v1_genomic.csv
GCA_002586545.1_ASM258654v1_genomic.csv
GCA_002586565.1_ASM258656v1_genomic.csv
GCA_002586585.1_ASM258658v1_genomic.csv
GCA_002586605.1_ASM258660v1_genomic.csv
GCA_002586625.1_ASM258662v1_genomic.csv
GCA_002586645.1_ASM258664v1_genomic.csv
GCA_002586665.1_ASM258666v1_genomic.csv
GCA_002586685.1_ASM258668v1_genomic.csv
GCA_002586705.1_ASM258670v1_genomic.csv
GCA_002586725.1_ASM258672v1_genomic.csv
GCA_002586765.1_ASM258676v1_genomic.csv
GCA_002586785.1_ASM258678v1_genomic.csv
GCA_002586805.1_ASM258680v1_genomic.csv
GCA_002586825.1_ASM258682v1_genomic.csv
GCA_002586845.1_ASM258684v1_genomic.csv
GCA_002586865.1_ASM258686v1_genomic.csv
GCA_002586885.1_ASM258688v1_genomic.csv
GCA_002586905.1_ASM258690v1_genomic.csv
GCA_002586925.1_ASM258692v1_genomic.csv
GCA_002586945.1_ASM258694v1_genomic.csv
GCA_002586965.1_ASM258696v1_genomic.csv
GCA_002586985.1_ASM258698v1_genomic.csv
GCA_002587025.1_ASM258702v1_genomic.csv
GCA_002587045.1_ASM258704v1_genomic.csv
GCA_002587085.1_ASM258708v1_genomic.csv
GCA_002587115.1_ASM258711v1_genomic.csv
GCA_002587145.1_ASM258714v1_genomic.csv
GCA_002587175.1_ASM258717v1_genomic.csv
GCA_002587205.1_ASM258720v1_genomic.csv
GCA_002587245.1_ASM258724v1_genomic.csv
GCA_002587265.1_ASM258726v1_genomic.csv
GCA_002587285.1_ASM258728v1_genomic.csv
GCA_002587305.1_ASM258730v1_genomic.csv
GCA_002587325.1_ASM258732v1_genomic.csv
GCA_002587345.1_ASM258734v1_genomic.csv
GCA_002587365.1_ASM258736v1_genomic.csv
GCA_002587385.1_ASM258738v1_genomic.csv
GCA_002587405.1_ASM258740v1_genomic.csv
GCA_002587425.1_ASM258742v1_genomic.csv
GCA_002587445.1_ASM258744v1_genomic.csv
GCA_002587465.1_ASM258746v1_genomic.csv
GCA_002587485.1_ASM258748v1_genomic.csv
GCA_002587505.1_ASM258750v1_genomic.csv
GCA_002587525.1_ASM258752v1_genomic.csv
GCA_002587545.1_ASM258754v1_genomic.csv
GCA_002587565.1_ASM258756v1_genomic.csv
GCA_002587585.1_ASM258758v1_genomic.csv
GCA_002587605.1_ASM258760v1_genomic.csv
GCA_002587625.1_ASM258762v1_genomic.csv
GCA_002587645.1_ASM258764v1_genomic.csv
GCA_002587665.1_ASM258766v1_genomic.csv
GCA_002587685.1_ASM258768v1_genomic.csv
GCA_002587705.1_ASM258770v1_genomic.csv
GCA_002587725.1_ASM258772v1_genomic.csv
GCA_002587745.1_ASM258774v1_genomic.csv
GCA_002587765.1_ASM258776v1_genomic.csv
GCA_002587785.1_ASM258778v1_genomic.csv
GCA_002587805.1_ASM258780v1_genomic.csv
GCA_002587825.1_ASM258782v1_genomic.csv
GCA_002587845.1_ASM258784v1_genomic.csv
GCA_002587865.1_ASM258786v1_genomic.csv
GCA_002587895.1_ASM258789v1_genomic.csv
GCA_002587925.1_ASM258792v1_genomic.csv
GCA_002587945.1_ASM258794v1_genomic.csv
GCA_002587965.1_ASM258796v1_genomic.csv
GCA_002587985.1_ASM258798v1_genomic.csv
GCA_002588005.1_ASM258800v1_genomic.csv
GCA_002588025.1_ASM258802v1_genomic.csv
GCA_002588045.1_ASM258804v1_genomic.csv
GCA_002588065.1_ASM258806v1_genomic.csv
GCA_002588085.1_ASM258808v1_genomic.csv
GCA_002588105.1_ASM258810v1_genomic.csv
GCA_002588165.1_ASM258816v1_genomic.csv
GCA_002588185.1_ASM258818v1_genomic.csv
GCA_002588245.1_ASM258824v1_genomic.csv
GCA_002588305.1_ASM258830v1_genomic.csv
GCA_002588325.1_ASM258832v1_genomic.csv
GCA_002588395.1_ASM258839v1_genomic.csv
GCA_002588445.1_ASM258844v1_genomic.csv
GCA_002588465.1_ASM258846v1_genomic.csv
GCA_002588495.1_ASM258849v1_genomic.csv
GCA_002588525.1_ASM258852v1_genomic.csv
GCA_002588605.1_ASM258860v1_genomic.csv
GCA_002588645.1_ASM258864v1_genomic.csv
GCA_002588675.1_ASM258867v1_genomic.csv
GCA_002588715.1_ASM258871v1_genomic.csv
GCA_002588755.1_ASM258875v1_genomic.csv
GCA_002588795.1_ASM258879v1_genomic.csv
GCA_002588845.1_ASM258884v1_genomic.csv
GCA_002588855.1_ASM258885v1_genomic.csv
GCA_002588925.1_ASM258892v1_genomic.csv
GCA_002588945.1_ASM258894v1_genomic.csv
GCA_002588985.1_ASM258898v1_genomic.csv
GCA_002589025.1_ASM258902v1_genomic.csv
GCA_002589055.1_ASM258905v1_genomic.csv
GCA_002589085.1_ASM258908v1_genomic.csv
GCA_002589115.1_ASM258911v1_genomic.csv
GCA_002589145.1_ASM258914v1_genomic.csv
GCA_002589175.1_ASM258917v1_genomic.csv
GCA_002589205.1_ASM258920v1_genomic.csv
GCA_002589225.1_ASM258922v1_genomic.csv
GCA_002589265.1_ASM258926v1_genomic.csv
GCA_002589315.1_ASM258931v1_genomic.csv
GCA_002589345.1_ASM258934v1_genomic.csv
GCA_002589385.1_ASM258938v1_genomic.csv
GCA_002589425.1_ASM258942v1_genomic.csv
GCA_002589465.1_ASM258946v1_genomic.csv
GCA_002589495.1_ASM258949v1_genomic.csv
GCA_002589545.1_ASM258954v1_genomic.csv
GCA_002589575.1_ASM258957v1_genomic.csv
GCA_002589615.1_ASM258961v1_genomic.csv
GCA_002589655.1_ASM258965v1_genomic.csv
GCA_002589675.1_ASM258967v1_genomic.csv
GCA_002589725.1_ASM258972v1_genomic.csv
GCA_002589765.1_ASM258976v1_genomic.csv
GCA_002589805.1_ASM258980v1_genomic.csv
GCA_002589835.1_ASM258983v1_genomic.csv
GCA_002589865.1_ASM258986v1_genomic.csv
GCA_002589885.1_ASM258988v1_genomic.csv
GCA_002589905.1_ASM258990v1_genomic.csv
GCA_002589925.1_ASM258992v1_genomic.csv
GCA_002589945.1_ASM258994v1_genomic.csv
GCA_002589965.1_ASM258996v1_genomic.csv
GCA_002589985.1_ASM258998v1_genomic.csv
GCA_002590005.1_ASM259000v1_genomic.csv
GCA_002590025.1_ASM259002v1_genomic.csv
GCA_002590045.1_ASM259004v1_genomic.csv
GCA_002590065.1_ASM259006v1_genomic.csv
GCA_002590095.1_ASM259009v1_genomic.csv
GCA_002590115.1_ASM259011v1_genomic.csv
GCA_002590135.1_ASM259013v1_genomic.csv
GCA_002590155.1_ASM259015v1_genomic.csv
GCA_002590175.1_ASM259017v1_genomic.csv
GCA_002590195.1_ASM259019v1_genomic.csv
GCA_002590215.1_ASM259021v1_genomic.csv
GCA_002590235.1_ASM259023v1_genomic.csv
GCA_002590255.1_ASM259025v1_genomic.csv
GCA_002590275.1_ASM259027v1_genomic.csv
GCA_002590295.1_ASM259029v1_genomic.csv
GCA_002590315.1_ASM259031v1_genomic.csv
GCA_002590335.1_ASM259033v1_genomic.csv
GCA_002590355.1_ASM259035v1_genomic.csv
GCA_002590375.1_ASM259037v1_genomic.csv
GCA_002590395.1_ASM259039v1_genomic.csv
GCA_002590415.1_ASM259041v1_genomic.csv
GCA_002590435.1_ASM259043v1_genomic.csv
GCA_002590455.1_ASM259045v1_genomic.csv
GCA_002590475.1_ASM259047v1_genomic.csv
GCA_002590495.1_ASM259049v1_genomic.csv
GCA_002590515.1_ASM259051v1_genomic.csv
GCA_002590535.1_ASM259053v1_genomic.csv
GCA_002590555.1_ASM259055v1_genomic.csv
GCA_002590575.1_ASM259057v1_genomic.csv
GCA_002590595.1_ASM259059v1_genomic.csv
GCA_002590615.1_ASM259061v1_genomic.csv
GCA_002590635.1_ASM259063v1_genomic.csv
GCA_002590655.1_ASM259065v1_genomic.csv
GCA_002590675.1_ASM259067v1_genomic.csv
GCA_002590695.1_ASM259069v1_genomic.csv
GCA_002590715.1_ASM259071v1_genomic.csv
GCA_002590735.1_ASM259073v1_genomic.csv
GCA_002590755.1_ASM259075v1_genomic.csv
GCA_002590775.1_ASM259077v1_genomic.csv
GCA_002590795.1_ASM259079v1_genomic.csv
GCA_002590815.1_ASM259081v1_genomic.csv
GCA_002590835.1_ASM259083v1_genomic.csv
GCA_002590855.1_ASM259085v1_genomic.csv
GCA_002590875.1_ASM259087v1_genomic.csv
GCA_002590895.1_ASM259089v1_genomic.csv
GCA_002590915.1_ASM259091v1_genomic.csv
GCA_002590935.1_ASM259093v1_genomic.csv
GCA_002590955.1_ASM259095v1_genomic.csv
GCA_002590975.1_ASM259097v1_genomic.csv
GCA_002590995.1_ASM259099v1_genomic.csv
GCA_002591015.1_ASM259101v1_genomic.csv
GCA_002591035.1_ASM259103v1_genomic.csv
GCA_002591055.1_ASM259105v1_genomic.csv
GCA_002591155.1_ASM259115v1_genomic.csv
GCA_002592405.1_ASM259240v1_genomic.csv
GCA_002592425.1_ASM259242v1_genomic.csv
GCA_002592445.1_ASM259244v1_genomic.csv
GCA_002592465.1_ASM259246v1_genomic.csv
GCA_002592485.1_ASM259248v1_genomic.csv
GCA_002592505.1_ASM259250v1_genomic.csv
GCA_002592525.1_ASM259252v1_genomic.csv
GCA_002592545.1_ASM259254v1_genomic.csv
GCA_002592565.1_ASM259256v1_genomic.csv
GCA_002592585.1_ASM259258v1_genomic.csv
GCA_002592605.1_ASM259260v1_genomic.csv
GCA_002592625.1_ASM259262v1_genomic.csv
GCA_002592645.1_ASM259264v1_genomic.csv
GCA_002592665.1_ASM259266v1_genomic.csv
GCA_002592685.1_ASM259268v1_genomic.csv
GCA_002592705.1_ASM259270v1_genomic.csv
GCA_002592725.1_ASM259272v1_genomic.csv
GCA_002592745.1_ASM259274v1_genomic.csv
GCA_002592765.1_ASM259276v1_genomic.csv
GCA_002592785.1_ASM259278v1_genomic.csv
GCA_002592805.1_ASM259280v1_genomic.csv
GCA_002592825.1_ASM259282v1_genomic.csv
GCA_002592845.1_ASM259284v1_genomic.csv
GCA_002592885.1_ASM259288v1_genomic.csv
GCA_002592945.1_ASM259294v1_genomic.csv
GCA_002593005.1_ASM259300v1_genomic.csv
GCA_002593045.1_ASM259304v1_genomic.csv
GCA_002593085.1_ASM259308v1_genomic.csv
GCA_002593105.1_ASM259310v1_genomic.csv
GCA_002593125.1_ASM259312v1_genomic.csv
GCA_002593185.1_ASM259318v1_genomic.csv
GCA_002593205.1_ASM259320v1_genomic.csv
GCA_002593245.1_ASM259324v1_genomic.csv
GCA_002593265.1_ASM259326v1_genomic.csv
GCA_002593285.1_ASM259328v1_genomic.csv
GCA_002593305.1_ASM259330v1_genomic.csv
GCA_002593325.1_ASM259332v1_genomic.csv
GCA_002593345.1_ASM259334v1_genomic.csv
GCA_002593365.1_ASM259336v1_genomic.csv
GCA_002593385.1_ASM259338v1_genomic.csv
GCA_002593425.1_ASM259342v1_genomic.csv
GCA_002593445.1_ASM259344v1_genomic.csv
GCA_002593525.1_ASM259352v1_genomic.csv
GCA_002593545.1_ASM259354v1_genomic.csv
GCA_002593565.1_ASM259356v1_genomic.csv
GCA_002593585.1_ASM259358v1_genomic.csv
GCA_002593605.1_ASM259360v1_genomic.csv
GCA_002593645.1_ASM259364v1_genomic.csv
GCA_002593685.1_ASM259368v1_genomic.csv
GCA_002593725.1_ASM259372v1_genomic.csv
GCA_002593745.1_ASM259374v1_genomic.csv
GCA_002593765.1_ASM259376v1_genomic.csv
GCA_002593785.1_ASM259378v1_genomic.csv
GCA_002593805.1_ASM259380v1_genomic.csv
GCA_002593825.1_ASM259382v1_genomic.csv
GCA_002593845.1_ASM259384v1_genomic.csv
GCA_002593865.1_ASM259386v1_genomic.csv
GCA_002593885.1_ASM259388v1_genomic.csv
GCA_002593905.1_ASM259390v1_genomic.csv
GCA_002593925.1_ASM259392v1_genomic.csv
GCA_002593945.1_ASM259394v1_genomic.csv
GCA_002593965.1_ASM259396v1_genomic.csv
GCA_002593985.1_ASM259398v1_genomic.csv
GCA_002594005.1_ASM259400v1_genomic.csv
GCA_002594025.1_ASM259402v1_genomic.csv
GCA_002594045.1_ASM259404v1_genomic.csv
GCA_002594065.1_ASM259406v1_genomic.csv
GCA_002594085.1_ASM259408v1_genomic.csv
GCA_002594105.1_ASM259410v1_genomic.csv
GCA_002594125.1_ASM259412v1_genomic.csv
GCA_002594145.1_ASM259414v1_genomic.csv
GCA_002594165.1_ASM259416v1_genomic.csv
GCA_002594185.1_ASM259418v1_genomic.csv
GCA_002594205.1_ASM259420v1_genomic.csv
GCA_002594225.1_ASM259422v1_genomic.csv
GCA_002594245.1_ASM259424v1_genomic.csv
GCA_002594265.1_ASM259426v1_genomic.csv
GCA_002594285.1_ASM259428v1_genomic.csv
GCA_002594305.1_ASM259430v1_genomic.csv
GCA_002594325.1_ASM259432v1_genomic.csv
GCA_002594345.1_ASM259434v1_genomic.csv
GCA_002594365.1_ASM259436v1_genomic.csv
GCA_002594385.1_ASM259438v1_genomic.csv
GCA_002594405.1_ASM259440v1_genomic.csv
GCA_002594425.1_ASM259442v1_genomic.csv
GCA_002594445.1_ASM259444v1_genomic.csv
GCA_002594465.1_ASM259446v1_genomic.csv
GCA_002594485.1_ASM259448v1_genomic.csv
GCA_002594505.1_ASM259450v1_genomic.csv
GCA_002594525.1_ASM259452v1_genomic.csv
GCA_002594545.1_ASM259454v1_genomic.csv
GCA_002594565.1_ASM259456v1_genomic.csv
GCA_002595105.1_ASM259510v1_genomic.csv
GCA_002595125.1_ASM259512v1_genomic.csv
GCA_002595145.1_ASM259514v1_genomic.csv
GCA_002595165.1_ASM259516v1_genomic.csv
GCA_002595185.1_ASM259518v1_genomic.csv
GCA_002595205.1_ASM259520v1_genomic.csv
GCA_002595225.1_ASM259522v1_genomic.csv
GCA_002595245.1_ASM259524v1_genomic.csv
GCA_002595265.1_ASM259526v1_genomic.csv
GCA_002595285.1_ASM259528v1_genomic.csv
GCA_002595305.1_ASM259530v1_genomic.csv
GCA_002595325.1_ASM259532v1_genomic.csv
GCA_002595345.1_ASM259534v1_genomic.csv
GCA_002595365.1_ASM259536v1_genomic.csv
GCA_002595385.1_ASM259538v1_genomic.csv
GCA_002595405.1_ASM259540v1_genomic.csv
GCA_002595425.1_ASM259542v1_genomic.csv
GCA_002595445.1_ASM259544v1_genomic.csv
GCA_002595465.1_ASM259546v1_genomic.csv
GCA_002595485.1_ASM259548v1_genomic.csv
GCA_002595505.1_ASM259550v1_genomic.csv
GCA_002595525.1_ASM259552v1_genomic.csv
GCA_002595545.1_ASM259554v1_genomic.csv
GCA_002595565.1_ASM259556v1_genomic.csv
GCA_002595585.1_ASM259558v1_genomic.csv
GCA_002595605.1_ASM259560v1_genomic.csv
GCA_002595625.1_ASM259562v1_genomic.csv
GCA_002595645.1_ASM259564v1_genomic.csv
GCA_002595665.1_ASM259566v1_genomic.csv
GCA_002595685.1_ASM259568v1_genomic.csv
GCA_002595705.1_ASM259570v1_genomic.csv
GCA_002595725.1_ASM259572v1_genomic.csv
GCA_002595745.1_ASM259574v1_genomic.csv
GCA_002595765.1_ASM259576v1_genomic.csv
GCA_002595785.1_ASM259578v1_genomic.csv
GCA_002595805.1_ASM259580v1_genomic.csv
GCA_002595825.1_ASM259582v1_genomic.csv
GCA_002595845.1_ASM259584v1_genomic.csv
GCA_002595865.1_ASM259586v1_genomic.csv
GCA_002595885.1_ASM259588v1_genomic.csv
GCA_002595905.1_ASM259590v1_genomic.csv
GCA_002595925.1_ASM259592v1_genomic.csv
GCA_002595945.1_ASM259594v1_genomic.csv
GCA_002595965.1_ASM259596v1_genomic.csv
GCA_002595985.1_ASM259598v1_genomic.csv
GCA_002596005.1_ASM259600v1_genomic.csv
GCA_002596025.1_ASM259602v1_genomic.csv
GCA_002596045.1_ASM259604v1_genomic.csv
GCA_002596065.1_ASM259606v1_genomic.csv
GCA_002596085.1_ASM259608v1_genomic.csv
GCA_002596105.1_ASM259610v1_genomic.csv
GCA_002596125.1_ASM259612v1_genomic.csv
GCA_002596145.1_ASM259614v1_genomic.csv
GCA_002596165.1_ASM259616v1_genomic.csv
GCA_002596185.1_ASM259618v1_genomic.csv
GCA_002596205.1_ASM259620v1_genomic.csv
GCA_002596225.1_ASM259622v1_genomic.csv
GCA_002596245.1_ASM259624v1_genomic.csv
GCA_002596265.1_ASM259626v1_genomic.csv
GCA_002596285.1_ASM259628v1_genomic.csv
GCA_002596305.1_ASM259630v1_genomic.csv
GCA_002596325.1_ASM259632v1_genomic.csv
GCA_002596345.1_ASM259634v1_genomic.csv
GCA_002596365.1_ASM259636v1_genomic.csv
GCA_002596385.1_ASM259638v1_genomic.csv
GCA_002596405.1_ASM259640v1_genomic.csv
GCA_002596425.1_ASM259642v1_genomic.csv
GCA_002596445.1_ASM259644v1_genomic.csv
GCA_002596465.1_ASM259646v1_genomic.csv
GCA_002596485.1_ASM259648v1_genomic.csv
GCA_002596505.1_ASM259650v1_genomic.csv
GCA_002596525.1_ASM259652v1_genomic.csv
GCA_002596545.1_ASM259654v1_genomic.csv
GCA_002596565.1_ASM259656v1_genomic.csv
GCA_002596585.1_ASM259658v1_genomic.csv
GCA_002596605.1_ASM259660v1_genomic.csv
GCA_002596625.1_ASM259662v1_genomic.csv
GCA_002596645.1_ASM259664v1_genomic.csv
GCA_002596665.1_ASM259666v1_genomic.csv
GCA_002596685.1_ASM259668v1_genomic.csv
GCA_002596705.1_ASM259670v1_genomic.csv
GCA_002596725.1_ASM259672v1_genomic.csv
GCA_002596745.1_ASM259674v1_genomic.csv
GCA_002596765.1_ASM259676v1_genomic.csv
GCA_002596785.1_ASM259678v1_genomic.csv
GCA_002596805.1_ASM259680v1_genomic.csv
GCA_002596825.1_ASM259682v1_genomic.csv
GCA_002596845.1_ASM259684v1_genomic.csv
GCA_002596865.1_ASM259686v1_genomic.csv
GCA_002596885.1_ASM259688v1_genomic.csv
GCA_002596905.1_ASM259690v1_genomic.csv
GCA_002596925.1_ASM259692v1_genomic.csv
GCA_002596945.1_ASM259694v1_genomic.csv
GCA_002596965.1_ASM259696v1_genomic.csv
GCA_002596985.1_ASM259698v1_genomic.csv
GCA_002597005.1_ASM259700v1_genomic.csv
GCA_002597025.1_ASM259702v1_genomic.csv
GCA_002597045.1_ASM259704v1_genomic.csv
GCA_002597065.1_ASM259706v1_genomic.csv
GCA_002597085.1_ASM259708v1_genomic.csv
GCA_002597105.1_ASM259710v1_genomic.csv
GCA_002597125.1_ASM259712v1_genomic.csv
GCA_002597165.1_ASM259716v1_genomic.csv
GCA_002597185.1_ASM259718v1_genomic.csv
GCA_002597205.1_ASM259720v1_genomic.csv
GCA_002597225.1_ASM259722v1_genomic.csv
GCA_002597245.1_ASM259724v1_genomic.csv
GCA_002597265.1_ASM259726v1_genomic.csv
GCA_002597285.1_ASM259728v1_genomic.csv
GCA_002597305.1_ASM259730v1_genomic.csv
GCA_002597325.1_ASM259732v1_genomic.csv
GCA_002597345.1_ASM259734v1_genomic.csv
GCA_002597365.1_ASM259736v1_genomic.csv
GCA_002597385.1_ASM259738v1_genomic.csv
GCA_002597405.1_ASM259740v1_genomic.csv
GCA_002597425.1_ASM259742v1_genomic.csv
GCA_002597445.1_ASM259744v1_genomic.csv
GCA_002597465.1_ASM259746v1_genomic.csv
GCA_002597485.1_ASM259748v1_genomic.csv
GCA_002597505.1_ASM259750v1_genomic.csv
GCA_002597585.1_ASM259758v1_genomic.csv
GCA_002597625.1_ASM259762v1_genomic.csv
GCA_002597665.1_ASM259766v1_genomic.csv
GCA_002597705.1_ASM259770v1_genomic.csv
GCA_002597765.1_ASM259776v1_genomic.csv
GCA_002597785.1_ASM259778v1_genomic.csv
GCA_002597805.1_ASM259780v1_genomic.csv
GCA_002597825.1_ASM259782v1_genomic.csv
GCA_002597845.1_ASM259784v1_genomic.csv
GCA_002597865.1_ASM259786v1_genomic.csv
GCA_002597885.1_ASM259788v1_genomic.csv
GCA_002597905.1_ASM259790v1_genomic.csv
GCA_002597925.1_ASM259792v1_genomic.csv
GCA_002597945.1_ASM259794v1_genomic.csv
GCA_002597965.1_ASM259796v1_genomic.csv
GCA_002597985.1_ASM259798v1_genomic.csv
GCA_002598005.1_ASM259800v1_genomic.csv
GCA_002598025.1_ASM259802v1_genomic.csv
GCA_002598045.1_ASM259804v1_genomic.csv
GCA_002598065.1_ASM259806v1_genomic.csv
GCA_002598085.1_ASM259808v1_genomic.csv
GCA_002598105.1_ASM259810v1_genomic.csv
GCA_002598125.1_ASM259812v1_genomic.csv
GCA_002598145.1_ASM259814v1_genomic.csv
GCA_002598165.1_ASM259816v1_genomic.csv
GCA_002598185.1_ASM259818v1_genomic.csv
GCA_002598205.1_ASM259820v1_genomic.csv
GCA_002598225.1_ASM259822v1_genomic.csv
GCA_002598245.1_ASM259824v1_genomic.csv
GCA_002598265.1_ASM259826v1_genomic.csv
GCA_002598285.1_ASM259828v1_genomic.csv
GCA_002598305.1_ASM259830v1_genomic.csv
GCA_002598345.1_ASM259834v1_genomic.csv
GCA_002598365.1_ASM259836v1_genomic.csv
GCA_002598385.1_ASM259838v1_genomic.csv
GCA_002598405.1_ASM259840v1_genomic.csv
GCA_002598425.1_ASM259842v1_genomic.csv
GCA_002598445.1_ASM259844v1_genomic.csv
GCA_002598465.1_ASM259846v1_genomic.csv
GCA_002598485.1_ASM259848v1_genomic.csv
GCA_002598505.1_ASM259850v1_genomic.csv
GCA_002598525.1_ASM259852v1_genomic.csv
GCA_002598545.1_ASM259854v1_genomic.csv
GCA_002598565.1_ASM259856v1_genomic.csv
GCA_002598585.1_ASM259858v1_genomic.csv
GCA_002598605.1_ASM259860v1_genomic.csv
GCA_002598625.1_ASM259862v1_genomic.csv
GCA_002598645.1_ASM259864v1_genomic.csv
GCA_002598665.1_ASM259866v1_genomic.csv
GCA_002598685.1_ASM259868v1_genomic.csv
GCA_002598705.1_ASM259870v1_genomic.csv
GCA_002598725.1_ASM259872v1_genomic.csv
GCA_002598745.1_ASM259874v1_genomic.csv
GCA_002598765.1_ASM259876v1_genomic.csv
GCA_002598785.1_ASM259878v1_genomic.csv
GCA_002598805.1_ASM259880v1_genomic.csv
GCA_002598825.1_ASM259882v1_genomic.csv
GCA_002598845.1_ASM259884v1_genomic.csv
GCA_002598865.1_ASM259886v1_genomic.csv
GCA_002598885.1_ASM259888v1_genomic.csv
GCA_002598905.1_ASM259890v1_genomic.csv
GCA_002598925.1_ASM259892v1_genomic.csv
GCA_002598945.1_ASM259894v1_genomic.csv
GCA_002598965.1_ASM259896v1_genomic.csv
GCA_002598985.1_ASM259898v1_genomic.csv
GCA_002599005.1_ASM259900v1_genomic.csv
GCA_002599025.1_ASM259902v1_genomic.csv
GCA_002599045.1_ASM259904v1_genomic.csv
GCA_002599065.1_ASM259906v1_genomic.csv
GCA_002599085.1_ASM259908v1_genomic.csv
GCA_002599105.1_ASM259910v1_genomic.csv
GCA_002599125.1_ASM259912v1_genomic.csv
GCA_002599145.1_ASM259914v1_genomic.csv
GCA_002599165.1_ASM259916v1_genomic.csv
GCA_002599185.1_ASM259918v1_genomic.csv
GCA_002599205.1_ASM259920v1_genomic.csv
GCA_002599225.1_ASM259922v1_genomic.csv
GCA_002599245.1_ASM259924v1_genomic.csv
GCA_002599265.1_ASM259926v1_genomic.csv
GCA_002599285.1_ASM259928v1_genomic.csv
GCA_002599305.1_ASM259930v1_genomic.csv
GCA_002599325.1_ASM259932v1_genomic.csv
GCA_002599345.1_ASM259934v1_genomic.csv
GCA_002599365.1_ASM259936v1_genomic.csv
GCA_002599385.1_ASM259938v1_genomic.csv
GCA_002599405.1_ASM259940v1_genomic.csv
GCA_002599425.1_ASM259942v1_genomic.csv
GCA_002599445.1_ASM259944v1_genomic.csv
GCA_002599465.1_ASM259946v1_genomic.csv
GCA_002599485.1_ASM259948v1_genomic.csv
GCA_002599505.1_ASM259950v1_genomic.csv
GCA_002599525.1_ASM259952v1_genomic.csv
GCA_002599545.1_ASM259954v1_genomic.csv
GCA_002599565.1_ASM259956v1_genomic.csv
GCA_002599585.1_ASM259958v1_genomic.csv
GCA_002599605.1_ASM259960v1_genomic.csv
GCA_002599625.1_ASM259962v1_genomic.csv
GCA_002599645.1_ASM259964v1_genomic.csv
GCA_002599665.1_ASM259966v1_genomic.csv
GCA_002599685.1_ASM259968v1_genomic.csv
GCA_002599705.1_ASM259970v1_genomic.csv
GCA_002599725.1_ASM259972v1_genomic.csv
GCA_002599745.1_ASM259974v1_genomic.csv
GCA_002599765.1_ASM259976v1_genomic.csv
GCA_002599785.1_ASM259978v1_genomic.csv
GCA_002599805.1_ASM259980v1_genomic.csv
GCA_002599825.1_ASM259982v1_genomic.csv
GCA_002599845.1_ASM259984v1_genomic.csv
GCA_002599865.1_ASM259986v1_genomic.csv
GCA_002599885.1_ASM259988v1_genomic.csv
GCA_002599905.1_ASM259990v1_genomic.csv
GCA_002599925.1_ASM259992v1_genomic.csv
GCA_002599945.1_ASM259994v1_genomic.csv
GCA_002599965.1_ASM259996v1_genomic.csv
GCA_002599985.1_ASM259998v1_genomic.csv
GCA_002600005.1_ASM260000v1_genomic.csv
GCA_002600025.1_ASM260002v1_genomic.csv
GCA_002600045.1_ASM260004v1_genomic.csv
GCA_002600065.1_ASM260006v1_genomic.csv
GCA_002600085.1_ASM260008v1_genomic.csv
GCA_002600105.1_ASM260010v1_genomic.csv
GCA_002600125.1_ASM260012v1_genomic.csv
GCA_002600145.1_ASM260014v1_genomic.csv
GCA_002600165.1_ASM260016v1_genomic.csv
GCA_002600185.1_ASM260018v1_genomic.csv
GCA_002600205.1_ASM260020v1_genomic.csv
GCA_002600225.1_ASM260022v1_genomic.csv
GCA_002600245.1_ASM260024v1_genomic.csv
GCA_002600265.1_ASM260026v1_genomic.csv
GCA_002600285.1_ASM260028v1_genomic.csv
GCA_002600305.1_ASM260030v1_genomic.csv
GCA_002600325.1_ASM260032v1_genomic.csv
GCA_002600345.1_ASM260034v1_genomic.csv
GCA_002600365.2_ASM260036v2_genomic.csv
GCA_002600385.1_ASM260038v1_genomic.csv
GCA_002600405.1_ASM260040v1_genomic.csv
GCA_002600425.1_ASM260042v1_genomic.csv
GCA_002600445.1_ASM260044v1_genomic.csv
GCA_002600465.1_ASM260046v1_genomic.csv
GCA_002600485.1_ASM260048v1_genomic.csv
GCA_002600505.1_ASM260050v1_genomic.csv
GCA_002600525.1_ASM260052v1_genomic.csv
GCA_002600655.1_ASM260065v1_genomic.csv
GCA_002600675.1_ASM260067v1_genomic.csv
GCA_002600715.1_ASM260071v1_genomic.csv
GCA_002600735.1_ASM260073v1_genomic.csv
GCA_002600795.2_ASM260079v2_genomic.csv
GCA_002600815.1_ASM260081v1_genomic.csv
GCA_002600835.1_ASM260083v1_genomic.csv
GCA_002600855.1_ASM260085v1_genomic.csv
GCA_002600905.1_ASM260090v1_genomic.csv
GCA_002601025.1_ASM260102v1_genomic.csv
GCA_002601045.1_ASM260104v1_genomic.csv
GCA_002601065.1_ASM260106v1_genomic.csv
GCA_002601085.1_ASM260108v1_genomic.csv
GCA_002601105.1_ASM260110v1_genomic.csv
GCA_002601125.1_ASM260112v1_genomic.csv
GCA_002601145.1_ASM260114v1_genomic.csv
GCA_002601185.1_ASM260118v1_genomic.csv
GCA_002601205.1_ASM260120v1_genomic.csv
GCA_002601225.1_ASM260122v1_genomic.csv
GCA_002601245.1_ASM260124v1_genomic.csv
GCA_002601265.1_ASM260126v1_genomic.csv
GCA_002601285.1_ASM260128v1_genomic.csv
GCA_002601345.1_ASM260134v1_genomic.csv
GCA_002601365.1_ASM260136v1_genomic.csv
GCA_002601385.1_ASM260138v1_genomic.csv
GCA_002601405.1_ASM260140v1_genomic.csv
GCA_002601445.1_ASM260144v1_genomic.csv
GCA_002601485.1_ASM260148v1_genomic.csv
GCA_002601505.1_ASM260150v1_genomic.csv
GCA_002601525.1_ASM260152v1_genomic.csv
GCA_002601565.1_ASM260156v1_genomic.csv
GCA_002601585.1_ASM260158v1_genomic.csv
GCA_002601605.1_ASM260160v1_genomic.csv
GCA_002601625.1_ASM260162v1_genomic.csv
GCA_002601645.1_ASM260164v1_genomic.csv
GCA_002601665.1_ASM260166v1_genomic.csv
GCA_002601685.1_ASM260168v1_genomic.csv
GCA_002601705.1_ASM260170v1_genomic.csv
GCA_002601725.1_ASM260172v1_genomic.csv
GCA_002601745.1_ASM260174v1_genomic.csv
GCA_002601765.1_ASM260176v1_genomic.csv
GCA_002601785.1_ASM260178v1_genomic.csv
GCA_002601805.1_ASM260180v1_genomic.csv
GCA_002601845.1_ASM260184v1_genomic.csv
GCA_002601865.1_ASM260186v1_genomic.csv
GCA_002601885.1_ASM260188v1_genomic.csv
GCA_002601925.1_ASM260192v1_genomic.csv
GCA_002601985.1_ASM260198v1_genomic.csv
GCA_002602005.1_ASM260200v1_genomic.csv
GCA_002602045.1_ASM260204v1_genomic.csv
GCA_002602085.1_ASM260208v1_genomic.csv
GCA_002602145.1_ASM260214v1_genomic.csv
GCA_002602165.1_ASM260216v1_genomic.csv
GCA_002602185.1_ASM260218v1_genomic.csv
GCA_002602205.1_ASM260220v1_genomic.csv
GCA_002602245.1_ASM260224v1_genomic.csv
GCA_002602265.1_ASM260226v1_genomic.csv
GCA_002602285.1_ASM260228v1_genomic.csv
GCA_002602325.1_ASM260232v1_genomic.csv
GCA_002602345.1_ASM260234v1_genomic.csv
GCA_002602385.1_ASM260238v1_genomic.csv
GCA_002602425.1_ASM260242v1_genomic.csv
GCA_002602445.1_ASM260244v1_genomic.csv
GCA_002602465.1_ASM260246v1_genomic.csv
GCA_002602525.1_ASM260252v1_genomic.csv
GCA_002602545.1_ASM260254v1_genomic.csv
GCA_002602565.1_ASM260256v1_genomic.csv
GCA_002602585.1_ASM260258v1_genomic.csv
GCA_002602625.1_ASM260262v1_genomic.csv
GCA_002602645.1_ASM260264v1_genomic.csv
GCA_002602705.1_ASM260270v1_genomic.csv
GCA_002602745.1_ASM260274v1_genomic.csv
GCA_002602765.1_ASM260276v1_genomic.csv
GCA_002602805.1_ASM260280v1_genomic.csv
GCA_002602825.1_ASM260282v1_genomic.csv
GCA_002602845.1_ASM260284v1_genomic.csv
GCA_002602865.1_ASM260286v1_genomic.csv
GCA_002602905.1_ASM260290v1_genomic.csv
GCA_002602925.1_ASM260292v1_genomic.csv
GCA_002602945.1_ASM260294v1_genomic.csv
GCA_002602965.1_ASM260296v1_genomic.csv
GCA_002603005.1_ASM260300v1_genomic.csv
GCA_002603065.1_ASM260306v1_genomic.csv
GCA_002603125.1_ASM260312v1_genomic.csv
GCA_002603145.1_ASM260314v1_genomic.csv
GCA_002603165.1_ASM260316v1_genomic.csv
GCA_002603185.1_ASM260318v1_genomic.csv
GCA_002603205.1_ASM260320v1_genomic.csv
GCA_002603225.1_ASM260322v1_genomic.csv
GCA_002603245.1_ASM260324v1_genomic.csv
GCA_002603265.1_ASM260326v1_genomic.csv
GCA_002603285.1_ASM260328v1_genomic.csv
GCA_002603305.1_ASM260330v1_genomic.csv
GCA_002603325.1_ASM260332v1_genomic.csv
GCA_002603345.1_ASM260334v1_genomic.csv
GCA_002603365.1_ASM260336v1_genomic.csv
GCA_002603405.1_ASM260340v1_genomic.csv
GCA_002603425.1_ASM260342v1_genomic.csv
GCA_002603445.1_ASM260344v1_genomic.csv
GCA_002603465.1_ASM260346v1_genomic.csv
GCA_002603485.1_ASM260348v1_genomic.csv
GCA_002603505.1_ASM260350v1_genomic.csv
GCA_002603565.1_ASM260356v1_genomic.csv
GCA_002603585.1_ASM260358v1_genomic.csv
GCA_002603605.1_ASM260360v1_genomic.csv
GCA_002603625.1_ASM260362v1_genomic.csv
GCA_002603645.1_gls454193v02_genomic.csv
GCA_002603665.1_gls454059v02_genomic.csv
GCA_002603685.1_gls454052v2.0_genomic.csv
GCA_002603705.1_gls454050v02_genomic.csv
GCA_002603725.1_gls454047v02_genomic.csv
GCA_002603745.1_ASM260374v1_genomic.csv
GCA_002603765.1_ASM260376v1_genomic.csv
GCA_002603785.1_ASM260378v1_genomic.csv
GCA_002603805.1_ASM260380v1_genomic.csv
GCA_002603825.1_ASM260382v1_genomic.csv
GCA_002603845.1_ASM260384v1_genomic.csv
GCA_002603865.1_ASM260386v1_genomic.csv
GCA_002603905.1_ASM260390v1_genomic.csv
GCA_002603925.1_ASM260392v1_genomic.csv
GCA_002603945.1_ASM260394v1_genomic.csv
GCA_002603985.1_ASM260398v1_genomic.csv
GCA_002604025.1_ASM260402v1_genomic.csv
GCA_002604065.1_ASM260406v1_genomic.csv
GCA_002604085.1_ASM260408v1_genomic.csv
GCA_002604105.1_ASM260410v1_genomic.csv
GCA_002604185.1_ASM260418v1_genomic.csv
GCA_002604205.1_ASM260420v1_genomic.csv
GCA_002604225.1_ASM260422v1_genomic.csv
GCA_002604245.1_ASM260424v1_genomic.csv
GCA_002604265.1_ASM260426v1_genomic.csv
GCA_002604285.1_ASM260428v1_genomic.csv
GCA_002604305.1_ASM260430v1_genomic.csv
GCA_002604325.1_ASM260432v1_genomic.csv
GCA_002604345.1_ASM260434v1_genomic.csv
GCA_002604425.1_ASM260442v1_genomic.csv
GCA_002604445.1_ASM260444v1_genomic.csv
GCA_002604465.1_ASM260446v1_genomic.csv
GCA_002604485.1_ASM260448v1_genomic.csv
GCA_002604505.1_ASM260450v1_genomic.csv
GCA_002604525.1_ASM260452v1_genomic.csv
GCA_002604585.1_ASM260458v1_genomic.csv
GCA_002604605.1_ASM260460v1_genomic.csv
GCA_002604625.1_ASM260462v1_genomic.csv
GCA_002604645.1_ASM260464v1_genomic.csv
GCA_002604665.1_ASM260466v1_genomic.csv
GCA_002604685.1_ASM260468v1_genomic.csv
GCA_002604705.1_ASM260470v1_genomic.csv
GCA_002604725.1_ASM260472v1_genomic.csv
GCA_002604745.2_ASM260474v2_genomic.csv
GCA_002604765.1_ASM260476v1_genomic.csv
GCA_002604785.1_ASM260478v1_genomic.csv
GCA_002604805.1_ASM260480v1_genomic.csv
GCA_002604825.1_ASM260482v1_genomic.csv
GCA_002604845.1_ASM260484v1_genomic.csv
GCA_002604885.1_ASM260488v1_genomic.csv
GCA_002604905.1_ASM260490v1_genomic.csv
GCA_002604925.1_ASM260492v1_genomic.csv
GCA_002604945.1_ASM260494v1_genomic.csv
GCA_002604985.1_ASM260498v1_genomic.csv
GCA_002605005.1_ASM260500v1_genomic.csv
GCA_002605025.1_ASM260502v1_genomic.csv
GCA_002605045.1_ASM260504v1_genomic.csv
GCA_002605065.1_ASM260506v1_genomic.csv
GCA_002605085.1_ASM260508v1_genomic.csv
GCA_002605105.1_ASM260510v1_genomic.csv
GCA_002605125.1_ASM260512v1_genomic.csv
GCA_002605145.2_ASM260514v2_genomic.csv
GCA_002605165.1_ASM260516v1_genomic.csv
GCA_002605185.1_ASM260518v1_genomic.csv
GCA_002605205.1_ASM260520v1_genomic.csv
GCA_002605225.1_ASM260522v1_genomic.csv
GCA_002605245.1_ASM260524v1_genomic.csv
GCA_002605265.1_ASM260526v1_genomic.csv
GCA_002605305.1_ASM260530v1_genomic.csv
GCA_002605325.1_ASM260532v1_genomic.csv
GCA_002605345.1_DSM1296_HGAP3_2SC_std_genomic.csv
GCA_002605365.1_ASM260536v1_genomic.csv
GCA_002605385.1_ASM260538v1_genomic.csv
GCA_002605405.1_ITL-1_genomic.csv
GCA_002605425.1_ASM260542v1_genomic.csv
GCA_002605465.1_ASM260546v1_genomic.csv
GCA_002605525.1_ASM260552v1_genomic.csv
GCA_002605545.1_ASM260554v1_genomic.csv
GCA_002605565.1_ASM260556v1_genomic.csv
GCA_002605585.1_Lweihen2.0_genomic.csv
GCA_002605605.1_ASM260560v1_genomic.csv
GCA_002605625.1_ASM260562v1_genomic.csv
GCA_002605645.1_ASM260564v1_genomic.csv
GCA_002605665.1_ASM260566v1_genomic.csv
GCA_002605685.1_Skermania_piniformis_phage_SPI1_genomic.csv
GCA_002605705.1_Fuso_nucl_7_1_phage_Funu1_V1_genomic.csv
GCA_002605725.1_ASM260572v1_genomic.csv
GCA_002605785.1_ASM260578v1_genomic.csv
GCA_002605805.1_ASM260580v1_genomic.csv
GCA_002605825.1_ASM260582v1_genomic.csv
GCA_002605865.1_ASM260586v1_genomic.csv
GCA_002605885.1_ASM260588v1_genomic.csv
GCA_002605905.1_ASM260590v1_genomic.csv
GCA_002605925.1_ASM260592v1_genomic.csv
GCA_002605945.1_ASM260594v1_genomic.csv
GCA_002605965.1_ASM260596v1_genomic.csv
GCA_002605985.1_ASM260598v1_genomic.csv
GCA_002606005.1_ASM260600v1_genomic.csv
GCA_002606025.1_ASM260602v1_genomic.csv
GCA_002606045.1_ASM260604v1_genomic.csv
GCA_002606065.1_ASM260606v1_genomic.csv
GCA_002606085.1_ASM260608v1_genomic.csv
GCA_002606105.1_ASM260610v1_genomic.csv
GCA_002606125.1_ASM260612v1_genomic.csv
GCA_002606145.1_ASM260614v1_genomic.csv
GCA_002606165.1_ASM260616v1_genomic.csv
GCA_002606185.1_ASM260618v1_genomic.csv
GCA_002606205.1_ASM260620v1_genomic.csv
GCA_002606225.1_ASM260622v1_genomic.csv
GCA_002606245.1_ASM260624v1_genomic.csv
GCA_002606265.1_ASM260626v1_genomic.csv
GCA_002606285.1_ASM260628v1_genomic.csv
GCA_002606305.1_ASM260630v1_genomic.csv
GCA_002606325.1_ASM260632v1_genomic.csv
GCA_002606345.1_ASM260634v1_genomic.csv
GCA_002606365.1_ASM260636v1_genomic.csv
GCA_002606385.1_ASM260638v1_genomic.csv
GCA_002606405.1_ASM260640v1_genomic.csv
GCA_002606425.1_ASM260642v1_genomic.csv
GCA_002606445.1_ASM260644v1_genomic.csv
GCA_002606465.1_ASM260646v1_genomic.csv
GCA_002606485.1_ASM260648v1_genomic.csv
GCA_002606505.1_ASM260650v1_genomic.csv
GCA_002606525.1_ASM260652v1_genomic.csv
GCA_002606545.1_ASM260654v1_genomic.csv
GCA_002606565.1_ASM260656v1_genomic.csv
GCA_002606585.1_ASM260658v1_genomic.csv
GCA_002606725.1_ASM260672v1_genomic.csv
GCA_002606765.1_ASM260676v1_genomic.csv
GCA_002606785.1_ASM260678v1_genomic.csv
GCA_002606825.1_ASM260682v1_genomic.csv
GCA_002606845.1_ASM260684v1_genomic.csv
GCA_002606865.1_ASM260686v1_genomic.csv
GCA_002606885.1_ASM260688v1_genomic.csv
GCA_002606905.1_ASM260690v1_genomic.csv
GCA_002606925.1_ASM260692v1_genomic.csv
GCA_002606945.1_ASM260694v1_genomic.csv
GCA_002606965.1_ASM260696v1_genomic.csv
GCA_002606985.1_ASM260698v1_genomic.csv
GCA_002607005.1_ASM260700v1_genomic.csv
GCA_002607025.1_ASM260702v1_genomic.csv
GCA_002607045.1_ASM260704v1_genomic.csv
GCA_002607065.1_ASM260706v1_genomic.csv
GCA_002607125.1_ASM260712v1_genomic.csv
GCA_002607165.1_ASM260716v1_genomic.csv
GCA_002607185.1_ASM260718v1_genomic.csv
GCA_002607205.1_ASM260720v1_genomic.csv
GCA_002607225.1_ASM260722v1_genomic.csv
GCA_002607245.1_ASM260724v1_genomic.csv
GCA_002607265.1_ASM260726v1_genomic.csv
GCA_002607325.1_ASM260732v1_genomic.csv
GCA_002607345.1_ASM260734v1_genomic.csv
GCA_002607365.1_ASM260736v1_genomic.csv
GCA_002607385.1_ASM260738v1_genomic.csv
GCA_002607405.1_ASM260740v1_genomic.csv
GCA_002607425.1_ASM260742v1_genomic.csv
GCA_002607485.1_ASM260748v1_genomic.csv
GCA_002607505.1_ASM260750v1_genomic.csv
GCA_002607525.1_ASM260752v1_genomic.csv
GCA_002607545.1_ASM260754v1_genomic.csv
GCA_002607565.1_ASM260756v1_genomic.csv
GCA_002607585.1_ASM260758v1_genomic.csv
GCA_002607605.1_ASM260760v1_genomic.csv
GCA_002607645.1_ASM260764v1_genomic.csv
GCA_002607685.1_DSLV1_genomic.csv
GCA_002607705.1_ASM260770v1_genomic.csv
GCA_002607785.1_ASM260778v1_genomic.csv
GCA_002607815.1_ASM260781v1_genomic.csv
GCA_002607905.1_ASM260790v1_genomic.csv
GCA_002607935.1_ASM260793v1_genomic.csv
GCA_002607975.1_ASM260797v1_genomic.csv
GCA_002608035.1_ASM260803v1_genomic.csv
GCA_002608065.1_ASM260806v1_genomic.csv
GCA_002608155.1_ASM260815v1_genomic.csv
GCA_002608185.1_ASM260818v1_genomic.csv
GCA_002608295.1_ASM260829v1_genomic.csv
GCA_002608315.1_ASM260831v1_genomic.csv
GCA_002608365.1_ASM260836v1_genomic.csv
GCA_002608395.1_ASM260839v1_genomic.csv
GCA_002608435.1_ASM260843v1_genomic.csv
GCA_002608465.1_ASM260846v1_genomic.csv
GCA_002608505.1_ASM260850v1_genomic.csv
GCA_002608535.1_ASM260853v1_genomic.csv
GCA_002608575.1_ASM260857v1_genomic.csv
GCA_002608605.1_ASM260860v1_genomic.csv
GCA_002608625.1_ASM260862v1_genomic.csv
GCA_002608645.1_ASM260864v1_genomic.csv
GCA_002608665.1_ASM260866v1_genomic.csv
GCA_002608685.1_ASM260868v1_genomic.csv
GCA_002608705.1_ASM260870v1_genomic.csv
GCA_002608725.1_ASM260872v1_genomic.csv
GCA_002608745.1_ASM260874v1_genomic.csv
GCA_002608785.1_ASM260878v1_genomic.csv
GCA_002608805.1_ASM260880v1_genomic.csv
GCA_002608825.1_ASM260882v1_genomic.csv
GCA_002608845.1_ASM260884v1_genomic.csv
GCA_002608865.1_ASM260886v1_genomic.csv
GCA_002608905.1_ASM260890v1_genomic.csv
GCA_002608925.1_ASM260892v1_genomic.csv
GCA_002608945.1_ASM260894v1_genomic.csv
GCA_002608965.1_ASM260896v1_genomic.csv
GCA_002608985.1_ASM260898v1_genomic.csv
GCA_002609025.1_ASM260902v1_genomic.csv
GCA_002609065.1_ASM260906v1_genomic.csv
GCA_002609085.1_ASM260908v1_genomic.csv
GCA_002609125.1_ASM260912v1_genomic.csv
GCA_002609145.1_ASM260914v1_genomic.csv
GCA_002609165.1_ASM260916v1_genomic.csv
GCA_002609185.1_ASM260918v1_genomic.csv
GCA_002609205.1_ASM260920v1_genomic.csv
GCA_002609245.1_ASM260924v1_genomic.csv
GCA_002609285.1_ASM260928v1_genomic.csv
GCA_002609305.1_ASM260930v1_genomic.csv
GCA_002609345.1_ASM260934v1_genomic.csv
GCA_002609365.1_ASM260936v1_genomic.csv
GCA_002609405.1_ASM260940v1_genomic.csv
GCA_002609425.1_ASM260942v1_genomic.csv
GCA_002609465.1_ASM260946v1_genomic.csv
GCA_002609485.1_ASM260948v1_genomic.csv
GCA_002609545.1_ASM260954v1_genomic.csv
GCA_002609565.1_ASM260956v1_genomic.csv
GCA_002609585.1_ASM260958v1_genomic.csv
GCA_002609605.1_ASM260960v1_genomic.csv
GCA_002609625.1_ASM260962v1_genomic.csv
GCA_002609645.1_ASM260964v1_genomic.csv
GCA_002609685.1_ASM260968v1_genomic.csv
GCA_002609705.1_ASM260970v1_genomic.csv
GCA_002609765.1_ASM260976v1_genomic.csv
GCA_002609785.1_ASM260978v1_genomic.csv
GCA_002609805.1_ASM260980v1_genomic.csv
GCA_002609825.1_ASM260982v1_genomic.csv
GCA_002609845.1_ASM260984v1_genomic.csv
GCA_002609865.1_ASM260986v1_genomic.csv
GCA_002609885.1_ASM260988v1_genomic.csv
GCA_002609905.1_ASM260990v1_genomic.csv
GCA_002609925.1_ASM260992v1_genomic.csv
GCA_002609945.1_ASM260994v1_genomic.csv
GCA_002609965.1_ASM260996v1_genomic.csv
GCA_002610005.1_ASM261000v1_genomic.csv
GCA_002610025.1_ASM261002v1_genomic.csv
GCA_002610065.1_ASM261006v1_genomic.csv
GCA_002610125.1_ASM261012v1_genomic.csv
GCA_002610165.2_ASM261016v2_genomic.csv
GCA_002610205.1_ASM261020v1_genomic.csv
GCA_002610225.1_ASM261022v1_genomic.csv
GCA_002610245.1_ASM261024v1_genomic.csv
GCA_002610285.1_ASM261028v1_genomic.csv
GCA_002610305.1_ASM261030v1_genomic.csv
GCA_002610325.1_ASM261032v1_genomic.csv
GCA_002610345.1_ASM261034v1_genomic.csv
GCA_002610365.1_ASM261036v1_genomic.csv
GCA_002610385.1_ASM261038v1_genomic.csv
GCA_002610405.1_ASM261040v1_genomic.csv
GCA_002610425.1_ASM261042v1_genomic.csv
GCA_002610445.1_ASM261044v1_genomic.csv
GCA_002610465.1_ASM261046v1_genomic.csv
GCA_002610485.1_ASM261048v1_genomic.csv
GCA_002610505.1_ASM261050v1_genomic.csv
GCA_002610525.1_ASM261052v1_genomic.csv
GCA_002610545.1_ASM261054v1_genomic.csv
GCA_002610565.1_ASM261056v1_genomic.csv
GCA_002610605.1_ASM261060v1_genomic.csv
GCA_002610625.1_ASM261062v1_genomic.csv
GCA_002610645.1_ASM261064v1_genomic.csv
GCA_002610685.1_ASM261068v1_genomic.csv
GCA_002610705.1_ASM261070v1_genomic.csv
GCA_002610725.1_ASM261072v1_genomic.csv
GCA_002610745.1_ASM261074v1_genomic.csv
GCA_002610765.1_ASM261076v1_genomic.csv
GCA_002610785.1_ASM261078v1_genomic.csv
GCA_002610805.1_ASM261080v1_genomic.csv
GCA_002610825.1_ASM261082v1_genomic.csv
GCA_002610845.1_ASM261084v1_genomic.csv
GCA_002610875.1_ASM261087v1_genomic.csv
GCA_002610895.2_ASM261089v2_genomic.csv
GCA_002610955.1_ASM261095v1_genomic.csv
GCA_002610985.1_ASM261098v1_genomic.csv
GCA_002611025.1_ASM261102v1_genomic.csv
GCA_002611045.1_ASM261104v1_genomic.csv
GCA_002611065.1_ASM261106v1_genomic.csv
GCA_002611085.1_ASM261108v1_genomic.csv
GCA_002611105.1_ASM261110v1_genomic.csv
GCA_002611125.1_ASM261112v1_genomic.csv
GCA_002611145.1_ASM261114v1_genomic.csv
GCA_002611165.1_ASM261116v1_genomic.csv
GCA_002611185.1_ASM261118v1_genomic.csv
GCA_002611225.1_ASM261122v1_genomic.csv
GCA_002611245.1_ASM261124v1_genomic.csv
GCA_002611265.1_ASM261126v1_genomic.csv
GCA_002611305.1_ASM261130v1_genomic.csv
GCA_002611325.1_ASM261132v1_genomic.csv
GCA_002611345.1_ASM261134v1_genomic.csv
GCA_002611365.1_ASM261136v1_genomic.csv
GCA_002611405.1_ASM261140v1_genomic.csv
GCA_002611425.1_ASM261142v1_genomic.csv
GCA_002611445.1_ASM261144v1_genomic.csv
GCA_002611465.1_ASM261146v1_genomic.csv
GCA_002611485.1_ASM261148v1_genomic.csv
GCA_002611505.1_ASM261150v1_genomic.csv
GCA_002611525.1_ASM261152v1_genomic.csv
GCA_002611545.1_ASM261154v1_genomic.csv
GCA_002611565.1_ASM261156v1_genomic.csv
GCA_002611585.1_ASM261158v1_genomic.csv
GCA_002611625.1_ASM261162v1_genomic.csv
GCA_002611665.1_ASM261166v1_genomic.csv
GCA_002611705.1_ASM261170v1_genomic.csv
GCA_002611725.1_ASM261172v1_genomic.csv
GCA_002611745.1_ASM261174v1_genomic.csv
GCA_002611765.1_ASM261176v1_genomic.csv
GCA_002611785.1_ASM261178v1_genomic.csv
GCA_002611825.1_ASM261182v1_genomic.csv
GCA_002611845.1_ASM261184v1_genomic.csv
GCA_002611885.1_ASM261188v1_genomic.csv
GCA_002611905.1_ASM261190v1_genomic.csv
GCA_002611965.1_ASM261196v1_genomic.csv
GCA_002611985.1_ASM261198v1_genomic.csv
GCA_002612005.1_ASM261200v1_genomic.csv
GCA_002612065.1_ASM261206v1_genomic.csv
GCA_002612085.1_ASM261208v1_genomic.csv
GCA_002612105.1_ASM261210v1_genomic.csv
GCA_002612125.1_ASM261212v1_genomic.csv
GCA_002612145.1_ASM261214v1_genomic.csv
GCA_002612185.1_ASM261218v1_genomic.csv
GCA_002612205.1_ASM261220v1_genomic.csv
GCA_002612225.1_ASM261222v1_genomic.csv
GCA_002612305.1_ASM261230v1_genomic.csv
GCA_002612325.1_ASM261232v1_genomic.csv
GCA_002612345.2_ASM261234v2_genomic.csv
GCA_002612365.1_ASM261236v1_genomic.csv
GCA_002612405.1_ASM261240v1_genomic.csv
GCA_002612425.1_ASM261242v1_genomic.csv
GCA_002612445.1_ASM261244v1_genomic.csv
GCA_002612465.1_ASM261246v1_genomic.csv
GCA_002612485.1_ASM261248v1_genomic.csv
GCA_002612505.1_ASM261250v1_genomic.csv
GCA_002612525.1_ASM261252v1_genomic.csv
GCA_002612545.1_ASM261254v1_genomic.csv
GCA_002612565.1_ASM261256v1_genomic.csv
GCA_002612585.1_ASM261258v1_genomic.csv
GCA_002612605.1_ASM261260v1_genomic.csv
GCA_002612625.1_ASM261262v1_genomic.csv
GCA_002612665.1_ASM261266v1_genomic.csv
GCA_002612685.1_ASM261268v1_genomic.csv
GCA_002612705.1_ASM261270v1_genomic.csv
GCA_002612745.1_ASM261274v1_genomic.csv
GCA_002612775.1_ASM261277v1_genomic.csv
GCA_002612805.1_ASM261280v1_genomic.csv
GCA_002612825.1_ASM261282v1_genomic.csv
GCA_002612845.1_ASM261284v1_genomic.csv
GCA_002612885.1_ASM261288v1_genomic.csv
GCA_002612905.2_ASM261290v2_genomic.csv
GCA_002612925.2_ASM261292v2_genomic.csv
GCA_002612945.1_ASM261294v1_genomic.csv
GCA_002612965.1_ASM261296v1_genomic.csv
GCA_002612985.1_ASM261298v1_genomic.csv
GCA_002613005.1_ASM261300v1_genomic.csv
GCA_002613025.1_ASM261302v1_genomic.csv
GCA_002613045.1_ASM261304v1_genomic.csv
GCA_002613065.1_ASM261306v1_genomic.csv
GCA_002613085.1_ASM261308v1_genomic.csv
GCA_002613105.2_ASM261310v2_genomic.csv
GCA_002613125.1_ASM261312v1_genomic.csv
GCA_002613145.1_ASM261314v1_genomic.csv
GCA_002613185.1_ASM261318v1_genomic.csv
GCA_002613205.1_ASM261320v1_genomic.csv
GCA_002613225.1_ASM261322v1_genomic.csv
GCA_002613245.1_ASM261324v1_genomic.csv
GCA_002613265.1_ASM261326v1_genomic.csv
GCA_002613285.1_ASM261328v1_genomic.csv
GCA_002613305.1_ASM261330v1_genomic.csv
GCA_002613325.1_ASM261332v1_genomic.csv
GCA_002613345.1_ASM261334v1_genomic.csv
GCA_002613365.1_ASM261336v1_genomic.csv
GCA_002613385.1_ASM261338v1_genomic.csv
GCA_002613405.1_ASM261340v1_genomic.csv
GCA_002613425.1_ASM261342v1_genomic.csv
GCA_002613445.1_ASM261344v1_genomic.csv
GCA_002613465.1_ASM261346v1_genomic.csv
GCA_002613525.1_ASM261352v1_genomic.csv
GCA_002613545.1_ASM261354v1_genomic.csv
GCA_002613565.1_ASM261356v1_genomic.csv
GCA_002613585.1_ASM261358v1_genomic.csv
GCA_002613645.2_ASM261364v2_genomic.csv
GCA_002613685.1_ASM261368v1_genomic.csv
GCA_002613705.1_ASM261370v1_genomic.csv
GCA_002613725.1_ASM261372v1_genomic.csv
GCA_002613745.1_ASM261374v1_genomic.csv
GCA_002613765.1_ASM261376v1_genomic.csv
GCA_002613785.1_ASM261378v1_genomic.csv
GCA_002613805.1_ASM261380v1_genomic.csv
GCA_002613825.1_ASM261382v1_genomic.csv
GCA_002613845.1_ASM261384v1_genomic.csv
GCA_002613865.1_ASM261386v1_genomic.csv
GCA_002613885.1_ASM261388v1_genomic.csv
GCA_002613905.1_ASM261390v1_genomic.csv
GCA_002613925.1_ASM261392v1_genomic.csv
GCA_002613945.1_ASM261394v1_genomic.csv
GCA_002613965.1_ASM261396v1_genomic.csv
GCA_002613985.1_ASM261398v1_genomic.csv
GCA_002614005.1_ASM261400v1_genomic.csv
GCA_002614025.1_ASM261402v1_genomic.csv
GCA_002614045.1_ASM261404v1_genomic.csv
GCA_002614065.1_ASM261406v1_genomic.csv
GCA_002614085.1_ASM261408v1_genomic.csv
GCA_002614105.1_ASM261410v1_genomic.csv
GCA_002614125.1_ASM261412v1_genomic.csv
GCA_002614165.1_ASM261416v1_genomic.csv
GCA_002614185.1_ASM261418v1_genomic.csv
GCA_002614205.1_ASM261420v1_genomic.csv
GCA_002614225.1_ASM261422v1_genomic.csv
GCA_002614265.1_ASM261426v1_genomic.csv
GCA_002614285.1_ASM261428v1_genomic.csv
GCA_002614305.1_ASM261430v1_genomic.csv
GCA_002614345.1_ASM261434v1_genomic.csv
GCA_002614365.1_ASM261436v1_genomic.csv
GCA_002614385.1_ASM261438v1_genomic.csv
GCA_002614405.1_ASM261440v1_genomic.csv
GCA_002614445.1_ASM261444v1_genomic.csv
GCA_002614465.1_ASM261446v1_genomic.csv
GCA_002614505.1_ASM261450v1_genomic.csv
GCA_002614585.1_ASM261458v1_genomic.csv
GCA_002614605.1_ASM261460v1_genomic.csv
GCA_002614705.1_ASM261470v1_genomic.csv
GCA_002614735.1_ASM261473v1_genomic.csv
GCA_002614765.1_ASM261476v1_genomic.csv
GCA_002614785.1_ASM261478v1_genomic.csv
GCA_002614805.1_ASM261480v1_genomic.csv
GCA_002614825.1_ASM261482v1_genomic.csv
GCA_002614845.1_ASM261484v1_genomic.csv
GCA_002614885.1_ASM261488v1_genomic.csv
GCA_002614905.1_ASM261490v1_genomic.csv
GCA_002614945.1_ASM261494v1_genomic.csv
GCA_002614965.1_ASM261496v1_genomic.csv
GCA_002614985.1_ASM261498v1_genomic.csv
GCA_002615025.1_ASM261502v1_genomic.csv
GCA_002615045.1_ASM261504v1_genomic.csv
GCA_002615065.1_ASM261506v1_genomic.csv
GCA_002615105.1_ASM261510v1_genomic.csv
GCA_002615125.1_ASM261512v1_genomic.csv
GCA_002615165.1_ASM261516v1_genomic.csv
GCA_002615205.1_ASM261520v1_genomic.csv
GCA_002615245.1_ASM261524v1_genomic.csv
GCA_002615265.1_ASM261526v1_genomic.csv
GCA_002615285.1_ASM261528v1_genomic.csv
GCA_002615305.1_ASM261530v1_genomic.csv
GCA_002615325.1_ASM261532v1_genomic.csv
GCA_002615345.1_ASM261534v1_genomic.csv
GCA_002615365.1_ASM261536v1_genomic.csv
GCA_002615385.2_ASM261538v2_genomic.csv
GCA_002615425.1_ASM261542v1_genomic.csv
GCA_002615445.1_ASM261544v1_genomic.csv
GCA_002615465.1_ASM261546v1_genomic.csv
GCA_002615485.1_ASM261548v1_genomic.csv
GCA_002615525.1_ASM261552v1_genomic.csv
GCA_002615545.1_ASM261554v1_genomic.csv
GCA_002615565.1_ASM261556v1_genomic.csv
GCA_002615625.1_ASM261562v1_genomic.csv
GCA_002615645.1_ASM261564v1_genomic.csv
GCA_002615665.1_ASM261566v1_genomic.csv
GCA_002615685.1_ASM261568v1_genomic.csv
GCA_002615705.1_ASM261570v1_genomic.csv
GCA_002615725.1_ASM261572v1_genomic.csv
GCA_002615745.1_ASM261574v1_genomic.csv
GCA_002615765.1_ASM261576v1_genomic.csv
GCA_002615785.1_ASM261578v1_genomic.csv
GCA_002615805.1_ASM261580v1_genomic.csv
GCA_002615845.1_ASM261584v1_genomic.csv
GCA_002615885.1_ASM261588v1_genomic.csv
GCA_002615905.1_ASM261590v1_genomic.csv
GCA_002615925.1_ASM261592v1_genomic.csv
GCA_002615965.1_ASM261596v1_genomic.csv
GCA_002615985.1_ASM261598v1_genomic.csv
GCA_002616005.1_ASM261600v1_genomic.csv
GCA_002616025.1_ASM261602v1_genomic.csv
GCA_002616045.1_ASM261604v1_genomic.csv
GCA_002616065.1_ASM261606v1_genomic.csv
GCA_002616085.1_ASM261608v1_genomic.csv
GCA_002616105.1_ASM261610v1_genomic.csv
GCA_002616125.1_ASM261612v1_genomic.csv
GCA_002616145.1_ASM261614v1_genomic.csv
GCA_002616165.1_ASM261616v1_genomic.csv
GCA_002616185.1_ASM261618v1_genomic.csv
GCA_002616205.1_ASM261620v1_genomic.csv
GCA_002616225.1_ASM261622v1_genomic.csv
GCA_002616245.1_ASM261624v1_genomic.csv
GCA_002616265.1_ASM261626v1_genomic.csv
GCA_002616285.1_ASM261628v1_genomic.csv
GCA_002616305.1_ASM261630v1_genomic.csv
GCA_002616325.1_ASM261632v1_genomic.csv
GCA_002616345.1_ASM261634v1_genomic.csv
GCA_002616365.1_ASM261636v1_genomic.csv
GCA_002616385.1_ASM261638v1_genomic.csv
GCA_002616405.1_ASM261640v1_genomic.csv
GCA_002616425.1_ASM261642v1_genomic.csv
GCA_002616445.1_ASM261644v1_genomic.csv
GCA_002616465.1_ASM261646v1_genomic.csv
GCA_002616485.1_ASM261648v1_genomic.csv
GCA_002616505.1_ASM261650v1_genomic.csv
GCA_002616525.1_ASM261652v1_genomic.csv
GCA_002616545.1_ASM261654v1_genomic.csv
GCA_002616585.1_ASM261658v1_genomic.csv
GCA_002616605.1_ASM261660v1_genomic.csv
GCA_002616625.1_ASM261662v1_genomic.csv
GCA_002616645.1_ASM261664v1_genomic.csv
GCA_002616665.1_ASM261666v1_genomic.csv
GCA_002616725.1_ASM261672v1_genomic.csv
GCA_002616745.1_ASM261674v1_genomic.csv
GCA_002616765.1_ASM261676v1_genomic.csv
GCA_002616785.1_ASM261678v1_genomic.csv
GCA_002616805.1_ASM261680v1_genomic.csv
GCA_002616825.1_ASM261682v1_genomic.csv
GCA_002616845.1_ASM261684v1_genomic.csv
GCA_002616905.1_ASM261690v1_genomic.csv
GCA_002616925.1_ASM261692v1_genomic.csv
GCA_002616945.1_ASM261694v1_genomic.csv
GCA_002616965.1_ASM261696v1_genomic.csv
GCA_002616985.1_ASM261698v1_genomic.csv
GCA_002617005.2_ASM261700v2_genomic.csv
GCA_002617025.1_ASM261702v1_genomic.csv
GCA_002617045.1_ASM261704v1_genomic.csv
GCA_002617085.1_ASM261708v1_genomic.csv
GCA_002617105.1_ASM261710v1_genomic.csv
GCA_002617125.1_ASM261712v1_genomic.csv
GCA_002617145.1_ASM261714v1_genomic.csv
GCA_002617185.1_ASM261718v1_genomic.csv
GCA_002617205.1_ASM261720v1_genomic.csv
GCA_002617225.1_ASM261722v1_genomic.csv
GCA_002617265.1_ASM261726v1_genomic.csv
GCA_002617365.1_ASM261736v1_genomic.csv
GCA_002617405.1_ASM261740v1_genomic.csv
GCA_002617425.3_ASM261742v3_genomic.csv
GCA_002617445.1_ASM261744v1_genomic.csv
GCA_002617465.1_ASM261746v1_genomic.csv
GCA_002617485.1_ASM261748v1_genomic.csv
GCA_002617505.1_ASM261750v1_genomic.csv
GCA_002617525.1_ASM261752v1_genomic.csv
GCA_002617545.1_ASM261754v1_genomic.csv
GCA_002617565.1_ASM261756v1_genomic.csv
GCA_002617585.1_ASM261758v1_genomic.csv
GCA_002617605.1_ASM261760v1_genomic.csv
GCA_002617625.1_ASM261762v1_genomic.csv
GCA_002617645.1_ASM261764v1_genomic.csv
GCA_002617665.1_ASM261766v1_genomic.csv
GCA_002617685.1_ASM261768v1_genomic.csv
GCA_002617705.1_ASM261770v1_genomic.csv
GCA_002617725.1_ASM261772v1_genomic.csv
GCA_002617745.1_ASM261774v1_genomic.csv
GCA_002617765.1_ASM261776v1_genomic.csv
GCA_002617785.1_ASM261778v1_genomic.csv
GCA_002617825.1_ASM261782v1_genomic.csv
GCA_002617885.1_ASM261788v1_genomic.csv
GCA_002617965.1_ASM261796v1_genomic.csv
GCA_002618045.1_ASM261804v1_genomic.csv
GCA_002618065.1_ASM261806v1_genomic.csv
GCA_002618085.1_ASM261808v1_genomic.csv
GCA_002618105.1_ASM261810v1_genomic.csv
GCA_002618125.1_ASM261812v1_genomic.csv
GCA_002618145.1_ASM261814v1_genomic.csv
GCA_002618165.1_ASM261816v1_genomic.csv
GCA_002618185.1_ASM261818v1_genomic.csv
GCA_002618205.1_ASM261820v1_genomic.csv
GCA_002618225.1_ASM261822v1_genomic.csv
GCA_002618245.1_ASM261824v1_genomic.csv
GCA_002618265.1_ASM261826v1_genomic.csv
GCA_002618285.1_ASM261828v1_genomic.csv
GCA_002618305.1_ASM261830v1_genomic.csv
GCA_002618325.1_ASM261832v1_genomic.csv
GCA_002618345.1_ASM261834v1_genomic.csv
GCA_002618365.1_ASM261836v1_genomic.csv
GCA_002618385.1_ASM261838v1_genomic.csv
GCA_002618405.1_ASM261840v1_genomic.csv
GCA_002618425.1_ASM261842v1_genomic.csv
GCA_002618445.1_ASM261844v1_genomic.csv
GCA_002618465.1_ASM261846v1_genomic.csv
GCA_002618525.1_ASM261852v1_genomic.csv
GCA_002618545.1_ASM261854v1_genomic.csv
GCA_002618585.1_ASM261858v1_genomic.csv
GCA_002618605.1_ASM261860v1_genomic.csv
GCA_002618625.1_ASM261862v1_genomic.csv
GCA_002618645.1_ASM261864v1_genomic.csv
GCA_002618685.1_ASM261868v1_genomic.csv
GCA_002618705.1_ASM261870v1_genomic.csv
GCA_002618725.1_ASM261872v1_genomic.csv
GCA_002618745.1_ASM261874v1_genomic.csv
GCA_002618785.1_ASM261878v1_genomic.csv
GCA_002618805.1_ASM261880v1_genomic.csv
GCA_002618825.1_ASM261882v1_genomic.csv
GCA_002618985.1_ASM261898v1_genomic.csv
GCA_002619005.1_ASM261900v1_genomic.csv
GCA_002619025.1_ASM261902v1_genomic.csv
GCA_002619045.1_ASM261904v1_genomic.csv
GCA_002619065.1_ASM261906v1_genomic.csv
GCA_002619085.1_ASM261908v1_genomic.csv
GCA_002619105.1_ASM261910v1_genomic.csv
GCA_002619125.1_ASM261912v1_genomic.csv
GCA_002619145.1_ASM261914v1_genomic.csv
GCA_002619165.1_ASM261916v1_genomic.csv
GCA_002619185.1_ASM261918v1_genomic.csv
GCA_002619205.1_ASM261920v1_genomic.csv
GCA_002619225.1_ASM261922v1_genomic.csv
GCA_002619245.1_ASM261924v1_genomic.csv
GCA_002619265.1_ASM261926v1_genomic.csv
GCA_002619285.1_ASM261928v1_genomic.csv
GCA_002619305.1_ASM261930v1_genomic.csv
GCA_002619325.1_ASM261932v1_genomic.csv
GCA_002619345.1_ASM261934v1_genomic.csv
GCA_002619365.1_ASM261936v1_genomic.csv
GCA_002619385.1_ASM261938v1_genomic.csv
GCA_002619405.1_ASM261940v1_genomic.csv
GCA_002619425.1_ASM261942v1_genomic.csv
GCA_002619445.1_ASM261944v1_genomic.csv
GCA_002619465.1_ASM261946v1_genomic.csv
GCA_002619485.1_ASM261948v1_genomic.csv
GCA_002619505.1_ASM261950v1_genomic.csv
GCA_002619525.1_ASM261952v1_genomic.csv
GCA_002619545.1_ASM261954v1_genomic.csv
GCA_002619565.1_ASM261956v1_genomic.csv
GCA_002619585.1_ASM261958v1_genomic.csv
GCA_002619605.1_ASM261960v1_genomic.csv
GCA_002619665.1_ASM261966v1_genomic.csv
GCA_002619705.1_ASM261970v1_genomic.csv
GCA_002619725.1_ASM261972v1_genomic.csv
GCA_002619745.1_ASM261974v1_genomic.csv
GCA_002619765.1_ASM261976v1_genomic.csv
GCA_002619785.1_ASM261978v1_genomic.csv
GCA_002619825.1_ASM261982v1_genomic.csv
GCA_002619845.3_ASM261984v2_genomic.csv
GCA_002619885.1_ASM261988v1_genomic.csv
GCA_002619905.1_ASM261990v1_genomic.csv
GCA_002619925.1_ASM261992v1_genomic.csv
GCA_002619965.1_ASM261996v1_genomic.csv
GCA_002620005.1_ASM262000v1_genomic.csv
GCA_002620065.1_ASM262006v1_genomic.csv
GCA_002620085.1_ASM262008v1_genomic.csv
GCA_002620105.1_ASM262010v1_genomic.csv
GCA_002620125.1_ASM262012v1_genomic.csv
GCA_002620165.1_ASM262016v1_genomic.csv
GCA_002620185.1_ASM262018v1_genomic.csv
GCA_002620205.1_ASM262020v1_genomic.csv
GCA_002620225.1_ASM262022v1_genomic.csv
GCA_002620245.1_ASM262024v1_genomic.csv
GCA_002620265.1_ASM262026v1_genomic.csv
GCA_002620285.1_ASM262028v1_genomic.csv
GCA_002620305.1_ASM262030v1_genomic.csv
GCA_002620325.1_ASM262032v1_genomic.csv
GCA_002620345.1_ASM262034v1_genomic.csv
GCA_002620365.1_ASM262036v1_genomic.csv
GCA_002620385.1_ASM262038v1_genomic.csv
GCA_002620405.1_ASM262040v1_genomic.csv
GCA_002620425.1_ASM262042v1_genomic.csv
GCA_002620445.1_ASM262044v1_genomic.csv
GCA_002620465.1_ASM262046v1_genomic.csv
GCA_002620485.1_ASM262048v1_genomic.csv
GCA_002620525.1_ASM262052v1_genomic.csv
GCA_002620545.1_ASM262054v1_genomic.csv
GCA_002620565.1_ASM262056v1_genomic.csv
GCA_002620585.1_ASM262058v1_genomic.csv
GCA_002620605.1_ASM262060v1_genomic.csv
GCA_002620625.1_ASM262062v1_genomic.csv
GCA_002620645.1_ASM262064v1_genomic.csv
GCA_002620685.1_ASM262068v1_genomic.csv
GCA_002620745.1_ASM262074v1_genomic.csv
GCA_002620765.1_ASM262076v1_genomic.csv
GCA_002620785.1_ASM262078v1_genomic.csv
GCA_002620805.1_ASM262080v1_genomic.csv
GCA_002620825.1_ASM262082v1_genomic.csv
GCA_002620845.1_ASM262084v1_genomic.csv
GCA_002620865.1_ASM262086v1_genomic.csv
GCA_002620905.1_ASM262090v1_genomic.csv
GCA_002620925.1_ASM262092v1_genomic.csv
GCA_002620985.1_ASM262098v1_genomic.csv
GCA_002621045.1_ASM262104v1_genomic.csv
GCA_002621085.1_ASM262108v1_genomic.csv
GCA_002621105.1_ASM262110v1_genomic.csv
GCA_002621125.1_ASM262112v1_genomic.csv
GCA_002621145.1_ASM262114v1_genomic.csv
GCA_002621205.1_ASM262120v1_genomic.csv
GCA_002621225.1_ASM262122v1_genomic.csv
GCA_002621245.1_ASM262124v1_genomic.csv
GCA_002621305.1_ASM262130v1_genomic.csv
GCA_002621325.1_ASM262132v1_genomic.csv
GCA_002621345.1_ASM262134v1_genomic.csv
GCA_002621365.1_ASM262136v1_genomic.csv
GCA_002621385.1_ASM262138v1_genomic.csv
GCA_002621425.1_ASM262142v1_genomic.csv
GCA_002621445.1_ASM262144v1_genomic.csv
GCA_002621505.1_ASM262150v1_genomic.csv
GCA_002621525.1_ASM262152v1_genomic.csv
GCA_002621545.1_ASM262154v1_genomic.csv
GCA_002621605.1_ASM262160v1_genomic.csv
GCA_002621685.1_ASM262168v1_genomic.csv
GCA_002621745.1_ASM262174v1_genomic.csv
GCA_002621765.1_ASM262176v1_genomic.csv
GCA_002621785.1_ASM262178v1_genomic.csv
GCA_002621805.1_ASM262180v1_genomic.csv
GCA_002621845.1_ASM262184v1_genomic.csv
GCA_002621865.1_ASM262186v1_genomic.csv
GCA_002621885.1_ASM262188v1_genomic.csv
GCA_002621925.1_ASM262192v1_genomic.csv
GCA_002621945.1_ASM262194v1_genomic.csv
GCA_002621965.1_ASM262196v1_genomic.csv
GCA_002622005.1_ASM262200v1_genomic.csv
GCA_002622065.1_ASM262206v1_genomic.csv
GCA_002622085.1_ASM262208v1_genomic.csv
GCA_002622125.1_ASM262212v1_genomic.csv
GCA_002622145.1_ASM262214v1_genomic.csv
GCA_002622165.1_ASM262216v1_genomic.csv
GCA_002622185.1_ASM262218v1_genomic.csv
GCA_002622205.1_ASM262220v1_genomic.csv
GCA_002622225.1_ASM262222v1_genomic.csv
GCA_002622245.1_ASM262224v1_genomic.csv
GCA_002622265.1_ASM262226v1_genomic.csv
GCA_002622305.1_ASM262230v1_genomic.csv
GCA_002622325.1_ASM262232v1_genomic.csv
GCA_002622345.1_ASM262234v1_genomic.csv
GCA_002622365.1_ASM262236v1_genomic.csv
GCA_002622465.1_ASM262246v1_genomic.csv
GCA_002622505.1_ASM262250v1_genomic.csv
GCA_002622585.1_ASM262258v1_genomic.csv
GCA_002622605.1_ASM262260v1_genomic.csv
GCA_002622625.1_ASM262262v1_genomic.csv
GCA_002622645.1_ASM262264v1_genomic.csv
GCA_002622665.1_ASM262266v1_genomic.csv
GCA_002622705.1_ASM262270v1_genomic.csv
GCA_002622725.1_ASM262272v1_genomic.csv
GCA_002622765.1_ASM262276v1_genomic.csv
GCA_002622805.1_ASM262280v1_genomic.csv
GCA_002622905.1_ASM262290v1_genomic.csv
GCA_002622945.1_ASM262294v1_genomic.csv
GCA_002622965.1_ASM262296v1_genomic.csv
GCA_002623005.1_ASM262300v1_genomic.csv
GCA_002623085.1_ASM262308v1_genomic.csv
GCA_002623105.1_ASM262310v1_genomic.csv
GCA_002623145.1_ASM262314v1_genomic.csv
GCA_002623185.1_ASM262318v1_genomic.csv
GCA_002623225.1_ASM262322v1_genomic.csv
GCA_002623245.1_ASM262324v1_genomic.csv
GCA_002623285.1_ASM262328v1_genomic.csv
GCA_002623345.1_ASM262334v1_genomic.csv
GCA_002623365.1_ASM262336v1_genomic.csv
GCA_002623405.1_ASM262340v1_genomic.csv
GCA_002623445.1_ASM262344v1_genomic.csv
GCA_002623465.1_ASM262346v1_genomic.csv
GCA_002623525.1_ASM262352v1_genomic.csv
GCA_002623565.1_485x_genomic.csv
GCA_002623585.1_ASM262358v1_genomic.csv
GCA_002623625.1_ASM262362v1_genomic.csv
GCA_002623645.1_ASM262364v1_genomic.csv
GCA_002623665.1_ASM262366v1_genomic.csv
GCA_002623705.1_ASM262370v1_genomic.csv
GCA_002623725.1_ASM262372v1_genomic.csv
GCA_002623745.1_ASM262374v1_genomic.csv
GCA_002623765.1_ASM262376v1_genomic.csv
GCA_002623785.1_ASM262378v1_genomic.csv
GCA_002623885.1_ASM262388v1_genomic.csv
GCA_002623905.1_ASM262390v1_genomic.csv
GCA_002623925.1_ASM262392v1_genomic.csv
GCA_002623945.1_ASM262394v1_genomic.csv
GCA_002623965.1_ASM262396v1_genomic.csv
GCA_002623985.1_ASM262398v1_genomic.csv
GCA_002624025.3_ASM262402v3_genomic.csv
GCA_002624045.1_ASM262404v1_genomic.csv
GCA_002624065.1_ASM262406v1_genomic.csv
GCA_002624085.1_ASM262408v1_genomic.csv
GCA_002624105.1_ASM262410v1_genomic.csv
GCA_002624125.1_ASM262412v1_genomic.csv
GCA_002624145.1_ASM262414v1_genomic.csv
GCA_002624165.1_ASM262416v1_genomic.csv
GCA_002624185.1_ASM262418v1_genomic.csv
GCA_002624205.1_ASM262420v1_genomic.csv
GCA_002624225.1_ASM262422v1_genomic.csv
GCA_002624245.1_ASM262424v1_genomic.csv
GCA_002624265.1_ASM262426v1_genomic.csv
GCA_002624285.1_ASM262428v1_genomic.csv
GCA_002624305.1_ASM262430v1_genomic.csv
GCA_002624345.1_ASM262434v1_genomic.csv
GCA_002624365.1_ASM262436v1_genomic.csv
GCA_002624405.1_ASM262440v1_genomic.csv
GCA_002624425.1_ASM262442v1_genomic.csv
GCA_002624445.1_ASM262444v1_genomic.csv
GCA_002624465.1_ASM262446v1_genomic.csv
GCA_002624565.1_ASM262456v1_genomic.csv
GCA_002624585.1_ASM262458v1_genomic.csv
GCA_002624605.1_ASM262460v1_genomic.csv
GCA_002624645.1_ASM262464v1_genomic.csv
GCA_002624665.1_ASM262466v1_genomic.csv
GCA_002624705.1_ASM262470v1_genomic.csv
GCA_002624725.1_ASM262472v1_genomic.csv
GCA_002624765.1_ASM262476v1_genomic.csv
GCA_002624785.2_ASM262478v2_genomic.csv
GCA_002624825.2_ASM262482v2_genomic.csv
GCA_002624865.1_ASM262486v1_genomic.csv
GCA_002624905.1_ASM262490v1_genomic.csv
GCA_002625025.1_ASM262502v1_genomic.csv
GCA_002625045.1_ASM262504v1_genomic.csv
GCA_002625065.1_ASM262506v1_genomic.csv
GCA_002625085.1_ASM262508v1_genomic.csv
GCA_002625105.1_ASM262510v1_genomic.csv
GCA_002625145.1_ASM262514v1_genomic.csv
GCA_002625165.1_ASM262516v1_genomic.csv
GCA_002625225.1_ASM262522v1_genomic.csv
GCA_002625265.1_ASM262526v1_genomic.csv
GCA_002625285.1_ASM262528v1_genomic.csv
GCA_002625305.1_ASM262530v1_genomic.csv
GCA_002625345.2_ASM262534v2_genomic.csv
GCA_002625365.1_ASM262536v1_genomic.csv
GCA_002625385.1_ASM262538v1_genomic.csv
GCA_002625405.1_ASM262540v1_genomic.csv
GCA_002625425.1_ASM262542v1_genomic.csv
GCA_002625465.1_ASM262546v1_genomic.csv
GCA_002625505.1_ASM262550v1_genomic.csv
GCA_002625525.1_ASM262552v1_genomic.csv
GCA_002625545.1_ASM262554v1_genomic.csv
GCA_002625565.1_ASM262556v1_genomic.csv
GCA_002625625.1_ASM262562v1_genomic.csv
GCA_002625645.1_ASM262564v1_genomic.csv
GCA_002625685.1_ASM262568v1_genomic.csv
GCA_002625705.1_ASM262570v1_genomic.csv
GCA_002625725.1_ASM262572v1_genomic.csv
GCA_002625765.1_ASM262576v1_genomic.csv
GCA_002625785.1_ASM262578v1_genomic.csv
GCA_002625805.1_ASM262580v1_genomic.csv
GCA_002625845.1_ASM262584v1_genomic.csv
GCA_002625865.1_ASM262586v1_genomic.csv
GCA_002625885.1_ASM262588v1_genomic.csv
GCA_002625905.1_ASM262590v1_genomic.csv
GCA_002625925.1_ASM262592v1_genomic.csv
GCA_002625945.1_ASM262594v1_genomic.csv
GCA_002625965.1_ASM262596v1_genomic.csv
GCA_002625985.1_ASM262598v1_genomic.csv
GCA_002626005.1_ASM262600v1_genomic.csv
GCA_002626025.1_ASM262602v1_genomic.csv
GCA_002626065.1_ASM262606v1_genomic.csv
GCA_002626085.1_ASM262608v1_genomic.csv
GCA_002626105.1_ASM262610v1_genomic.csv
GCA_002626125.1_ASM262612v1_genomic.csv
GCA_002626145.1_ASM262614v1_genomic.csv
GCA_002626165.1_ASM262616v1_genomic.csv
GCA_002626185.1_ASM262618v1_genomic.csv
GCA_002626205.1_ASM262620v1_genomic.csv
GCA_002626225.1_ASM262622v1_genomic.csv
GCA_002626245.1_ASM262624v1_genomic.csv
GCA_002626305.1_ASM262630v1_genomic.csv
GCA_002626325.1_ASM262632v1_genomic.csv
GCA_002626345.1_ASM262634v1_genomic.csv
GCA_002626365.1_ASM262636v1_genomic.csv
GCA_002626385.1_ASM262638v1_genomic.csv
GCA_002626405.1_ASM262640v1_genomic.csv
GCA_002626425.1_ASM262642v1_genomic.csv
GCA_002626445.1_ASM262644v1_genomic.csv
GCA_002626465.1_ASM262646v1_genomic.csv
GCA_002626485.1_ASM262648v1_genomic.csv
GCA_002626545.1_ASM262654v1_genomic.csv
GCA_002626565.1_ASM262656v1_genomic.csv
GCA_002626585.1_ASM262658v1_genomic.csv
GCA_002626605.1_ASM262660v1_genomic.csv
GCA_002626625.1_ASM262662v1_genomic.csv
GCA_002626665.1_ASM262666v1_genomic.csv
GCA_002626685.1_ASM262668v1_genomic.csv
GCA_002626705.1_ASM262670v1_genomic.csv
GCA_002626725.1_ASM262672v1_genomic.csv
GCA_002626745.1_ASM262674v1_genomic.csv
GCA_002626765.1_ASM262676v1_genomic.csv
GCA_002626785.1_ASM262678v1_genomic.csv
GCA_002626805.1_ASM262680v1_genomic.csv
GCA_002626825.1_ASM262682v1_genomic.csv
GCA_002626845.3_ASM262684v3_genomic.csv
GCA_002626885.1_ASM262688v1_genomic.csv
GCA_002626905.1_ASM262690v1_genomic.csv
GCA_002626925.1_ASM262692v1_genomic.csv
GCA_002626945.1_ASM262694v1_genomic.csv
GCA_002626965.1_ASM262696v1_genomic.csv
GCA_002626985.1_ASM262698v1_genomic.csv
GCA_002627005.1_ASM262700v1_genomic.csv
GCA_002627025.1_ASM262702v1_genomic.csv
GCA_002627045.1_ASM262704v1_genomic.csv
GCA_002627125.1_ASM262712v1_genomic.csv
GCA_002627185.1_ASM262718v1_genomic.csv
GCA_002627205.1_ASM262720v1_genomic.csv
GCA_002627225.1_ASM262722v1_genomic.csv
GCA_002627245.1_ASM262724v1_genomic.csv
GCA_002627265.1_ASM262726v1_genomic.csv
GCA_002627285.1_ASM262728v1_genomic.csv
GCA_002627345.1_ASM262734v1_genomic.csv
GCA_002627365.1_ASM262736v1_genomic.csv
GCA_002627385.1_ASM262738v1_genomic.csv
GCA_002627425.1_ASM262742v1_genomic.csv
GCA_002627445.1_ASM262744v1_genomic.csv
GCA_002627485.1_ASM262748v1_genomic.csv
GCA_002627525.1_ASM262752v1_genomic.csv
GCA_002627545.1_ASM262754v1_genomic.csv
GCA_002627565.1_ASM262756v1_genomic.csv
GCA_002627585.1_ASM262758v1_genomic.csv
GCA_002627605.1_ASM262760v1_genomic.csv
GCA_002627625.1_ASM262762v1_genomic.csv
GCA_002627645.1_ASM262764v1_genomic.csv
GCA_002627685.1_ASM262768v1_genomic.csv
GCA_002627705.1_ASM262770v1_genomic.csv
GCA_002627725.1_ASM262772v1_genomic.csv
GCA_002627765.1_ASM262776v1_genomic.csv
GCA_002627785.1_ASM262778v1_genomic.csv
GCA_002627805.1_ASM262780v1_genomic.csv
GCA_002627825.1_ASM262782v1_genomic.csv
GCA_002627845.1_ASM262784v1_genomic.csv
GCA_002627865.1_ASM262786v1_genomic.csv
GCA_002627885.1_ASM262788v1_genomic.csv
GCA_002627905.1_ASM262790v1_genomic.csv
GCA_002627985.1_ASM262798v1_genomic.csv
GCA_002628045.1_ASM262804v1_genomic.csv
GCA_002628065.1_ASM262806v1_genomic.csv
GCA_002628085.1_ASM262808v1_genomic.csv
GCA_002628125.1_ASM262812v1_genomic.csv
GCA_002628145.1_ASM262814v1_genomic.csv
GCA_002628165.1_ASM262816v1_genomic.csv
GCA_002628185.1_ASM262818v1_genomic.csv
GCA_002628225.1_ASM262822v1_genomic.csv
GCA_002628265.1_ASM262826v1_genomic.csv
GCA_002628285.1_ASM262828v1_genomic.csv
GCA_002628305.1_ASM262830v1_genomic.csv
GCA_002628325.1_ASM262832v1_genomic.csv
GCA_002628345.1_ASM262834v1_genomic.csv
GCA_002628365.1_ASM262836v1_genomic.csv
GCA_002628385.1_ASM262838v1_genomic.csv
GCA_002628405.1_ASM262840v1_genomic.csv
GCA_002628425.1_ASM262842v1_genomic.csv
GCA_002628505.1_ASM262850v1_genomic.csv
GCA_002628525.1_ASM262852v1_genomic.csv
GCA_002628545.1_ASM262854v1_genomic.csv
GCA_002628565.1_ASM262856v1_genomic.csv
GCA_002628585.1_ASM262858v1_genomic.csv
GCA_002628605.1_ASM262860v1_genomic.csv
GCA_002628625.1_ASM262862v1_genomic.csv
GCA_002628645.1_ASM262864v1_genomic.csv
GCA_002628665.1_ASM262866v1_genomic.csv
GCA_002628685.1_ASM262868v1_genomic.csv
GCA_002628745.1_ASM262874v1_genomic.csv
GCA_002628765.1_ASM262876v1_genomic.csv
GCA_002628845.1_ASM262884v1_genomic.csv
GCA_002628865.1_ASM262886v1_genomic.csv
GCA_002628885.1_ASM262888v1_genomic.csv
GCA_002628925.1_ASM262892v1_genomic.csv
GCA_002628945.1_ASM262894v1_genomic.csv
GCA_002628965.1_ASM262896v1_genomic.csv
GCA_002628985.1_ASM262898v1_genomic.csv
GCA_002629025.1_ASM262902v1_genomic.csv
GCA_002629045.1_ASM262904v1_genomic.csv
GCA_002629065.1_ASM262906v1_genomic.csv
GCA_002629105.1_ASM262910v1_genomic.csv
GCA_002629145.1_ASM262914v1_genomic.csv
GCA_002629185.1_ASM262918v1_genomic.csv
GCA_002629225.1_ASM262922v1_genomic.csv
GCA_002629245.1_ASM262924v1_genomic.csv
GCA_002629265.1_ASM262926v1_genomic.csv
GCA_002629285.1_ASM262928v1_genomic.csv
GCA_002629325.1_ASM262932v1_genomic.csv
GCA_002629365.1_ASM262936v1_genomic.csv
GCA_002629385.1_ASM262938v1_genomic.csv
GCA_002629445.1_ASM262944v1_genomic.csv
GCA_002629465.1_ASM262946v1_genomic.csv
GCA_002629485.1_ASM262948v1_genomic.csv
GCA_002629505.1_ASM262950v1_genomic.csv
GCA_002629565.1_ASM262956v1_genomic.csv
GCA_002629585.1_ASM262958v1_genomic.csv
GCA_002629605.1_ASM262960v1_genomic.csv
GCA_002629625.1_ASM262962v1_genomic.csv
GCA_002629645.1_ASM262964v1_genomic.csv
GCA_002629665.1_ASM262966v1_genomic.csv
GCA_002629685.1_ASM262968v1_genomic.csv
GCA_002629745.1_ASM262974v1_genomic.csv
GCA_002629765.1_ASM262976v1_genomic.csv
GCA_002629785.1_ASM262978v1_genomic.csv
GCA_002629805.1_ASM262980v1_genomic.csv
GCA_002629825.1_ASM262982v1_genomic.csv
GCA_002629845.1_ASM262984v1_genomic.csv
GCA_002629865.1_ASM262986v1_genomic.csv
GCA_002629885.1_ASM262988v1_genomic.csv
GCA_002629905.1_ASM262990v1_genomic.csv
GCA_002629945.1_ASM262994v1_genomic.csv
GCA_002629985.1_ASM262998v1_genomic.csv
GCA_002630005.1_ASM263000v1_genomic.csv
GCA_002630025.1_ASM263002v1_genomic.csv
GCA_002630045.1_ASM263004v1_genomic.csv
GCA_002630065.1_ASM263006v1_genomic.csv
GCA_002630085.1_ASM263008v1_genomic.csv
GCA_002630105.1_ASM263010v1_genomic.csv
GCA_002630125.1_ASM263012v1_genomic.csv
GCA_002630145.1_ASM263014v1_genomic.csv
GCA_002630165.1_ASM263016v1_genomic.csv
GCA_002630185.1_ASM263018v1_genomic.csv
GCA_002630205.1_ASM263020v1_genomic.csv
GCA_002630225.1_ASM263022v1_genomic.csv
GCA_002630245.1_ASM263024v1_genomic.csv
GCA_002630265.1_ASM263026v1_genomic.csv
GCA_002630285.1_ASM263028v1_genomic.csv
GCA_002630305.1_ASM263030v1_genomic.csv
GCA_002630345.1_ASM263034v1_genomic.csv
GCA_002630365.1_ASM263036v1_genomic.csv
GCA_002630385.1_ASM263038v1_genomic.csv
GCA_002630405.1_ASM263040v1_genomic.csv
GCA_002630425.1_ASM263042v1_genomic.csv
GCA_002630445.1_ASM263044v1_genomic.csv
GCA_002630465.1_ASM263046v1_genomic.csv
GCA_002630485.1_ASM263048v1_genomic.csv
GCA_002630505.1_ASM263050v1_genomic.csv
GCA_002630525.1_ASM263052v1_genomic.csv
GCA_002630545.1_ASM263054v1_genomic.csv
GCA_002630565.1_ASM263056v1_genomic.csv
GCA_002630585.1_ASM263058v1_genomic.csv
GCA_002630605.1_ASM263060v1_genomic.csv
GCA_002630625.1_ASM263062v1_genomic.csv
GCA_002630645.1_ASM263064v1_genomic.csv
GCA_002630665.1_ASM263066v1_genomic.csv
GCA_002630685.1_ASM263068v1_genomic.csv
GCA_002630725.1_ASM263072v1_genomic.csv
GCA_002630745.1_ASM263074v1_genomic.csv
GCA_002630765.1_ASM263076v1_genomic.csv
GCA_002630805.1_ASM263080v1_genomic.csv
GCA_002630825.1_ASM263082v1_genomic.csv
GCA_002630845.1_ASM263084v1_genomic.csv
GCA_002630865.1_ASM263086v1_genomic.csv
GCA_002630885.1_ASM263088v1_genomic.csv
GCA_002630905.1_ASM263090v1_genomic.csv
GCA_002630945.1_ASM263094v1_genomic.csv
GCA_002632475.1_ASM263247v1_genomic.csv
GCA_002632545.1_ASM263254v1_genomic.csv
GCA_002632565.1_ASM263256v1_genomic.csv
GCA_002632665.1_ASM263266v1_genomic.csv
GCA_002632705.1_ASM263270v1_genomic.csv
GCA_002632735.1_ASM263273v1_genomic.csv
GCA_002632935.1_ASM263293v1_genomic.csv
GCA_002632985.1_ASM263298v1_genomic.csv
GCA_002633045.1_ASM263304v1_genomic.csv
GCA_002633075.1_ASM263307v1_genomic.csv
GCA_002633125.1_ASM263312v1_genomic.csv
GCA_002633165.1_ASM263316v1_genomic.csv
GCA_002633215.1_ASM263321v1_genomic.csv
GCA_002633235.1_ASM263323v1_genomic.csv
GCA_002633255.1_ASM263325v1_genomic.csv
GCA_002633285.1_ASM263328v1_genomic.csv
GCA_002633335.1_ASM263333v1_genomic.csv
GCA_002633375.1_ASM263337v1_genomic.csv
GCA_002633405.1_ASM263340v1_genomic.csv
GCA_002633475.1_ASM263347v1_genomic.csv
GCA_002633495.1_ASM263349v1_genomic.csv
GCA_002633545.1_ASM263354v1_genomic.csv
GCA_002633565.1_ASM263356v1_genomic.csv
GCA_002633585.1_ASM263358v1_genomic.csv
GCA_002633605.1_ASM263360v1_genomic.csv
GCA_002633625.1_ASM263362v1_genomic.csv
GCA_002633645.1_ASM263364v1_genomic.csv
GCA_002633685.1_ASM263368v1_genomic.csv
GCA_002633745.1_ASM263374v1_genomic.csv
GCA_002633865.1_ASM263386v1_genomic.csv
GCA_002634455.1_ASM263445v1_genomic.csv
GCA_002634475.1_ASM263447v1_genomic.csv
GCA_002634495.1_ASM263449v1_genomic.csv
GCA_002634515.1_ASM263451v1_genomic.csv
GCA_002634535.1_ASM263453v1_genomic.csv
GCA_002634555.1_ASM263455v1_genomic.csv
GCA_002634575.1_ASM263457v1_genomic.csv
GCA_002634595.1_ASM263459v1_genomic.csv
GCA_002634615.1_ASM263461v1_genomic.csv
GCA_002634635.1_ASM263463v1_genomic.csv
GCA_002634655.1_ASM263465v1_genomic.csv
GCA_002634675.1_ASM263467v1_genomic.csv
GCA_002634695.1_ASM263469v1_genomic.csv
GCA_002634715.1_ASM263471v1_genomic.csv
GCA_002634735.1_ASM263473v1_genomic.csv
GCA_002634755.1_ASM263475v1_genomic.csv
GCA_002634775.1_ASM263477v1_genomic.csv
GCA_002634795.1_ASM263479v1_genomic.csv
GCA_002634815.1_ASM263481v1_genomic.csv
GCA_002634835.1_ASM263483v1_genomic.csv
GCA_002634855.1_ASM263485v1_genomic.csv
GCA_002634875.1_ASM263487v1_genomic.csv
GCA_002634905.1_ASM263490v1_genomic.csv
GCA_002634935.1_ASM263493v1_genomic.csv
GCA_002634955.1_ASM263495v1_genomic.csv
GCA_002634975.1_ASM263497v1_genomic.csv
GCA_002634995.1_ASM263499v1_genomic.csv
GCA_002635015.1_ASM263501v1_genomic.csv
GCA_002635035.1_ASM263503v1_genomic.csv
GCA_002635055.1_ASM263505v1_genomic.csv
GCA_002635075.1_ASM263507v1_genomic.csv
GCA_002635095.1_ASM263509v1_genomic.csv
GCA_002635115.1_ASM263511v1_genomic.csv
GCA_002635145.1_ASM263514v1_genomic.csv
GCA_002635175.1_ASM263517v1_genomic.csv
GCA_002635195.1_ASM263519v1_genomic.csv
GCA_002635215.1_ASM263521v1_genomic.csv
GCA_002635235.1_ASM263523v1_genomic.csv
GCA_002635255.1_ASM263525v1_genomic.csv
GCA_002635275.1_ASM263527v1_genomic.csv
GCA_002635295.1_ASM263529v1_genomic.csv
GCA_002635315.1_ASM263531v1_genomic.csv
GCA_002635335.1_ASM263533v1_genomic.csv
GCA_002635355.1_ASM263535v1_genomic.csv
GCA_002635415.1_ASM263541v1_genomic.csv
GCA_002635435.1_ASM263543v1_genomic.csv
GCA_002635455.1_ASM263545v1_genomic.csv
GCA_002635475.1_ASM263547v1_genomic.csv
GCA_002635495.1_ASM263549v1_genomic.csv
GCA_002635515.1_ASM263551v1_genomic.csv
GCA_002635535.1_ASM263553v1_genomic.csv
GCA_002635555.1_ASM263555v1_genomic.csv
GCA_002635575.1_ASM263557v1_genomic.csv
GCA_002635595.1_ASM263559v1_genomic.csv
GCA_002635615.1_ASM263561v1_genomic.csv
GCA_002635635.1_ASM263563v1_genomic.csv
GCA_002635655.1_ASM263565v1_genomic.csv
GCA_002635675.1_ASM263567v1_genomic.csv
GCA_002635695.1_ASM263569v1_genomic.csv
GCA_002635715.1_ASM263571v1_genomic.csv
GCA_002635755.1_ASM263575v1_genomic.csv
GCA_002635775.1_ASM263577v1_genomic.csv
GCA_002635795.1_ASM263579v1_genomic.csv
GCA_002635815.1_ASM263581v1_genomic.csv
GCA_002635835.1_ASM263583v1_genomic.csv
GCA_002635855.1_ASM263585v1_genomic.csv
GCA_002635875.1_ASM263587v1_genomic.csv
GCA_002635895.1_ASM263589v1_genomic.csv
GCA_002635915.1_ASM263591v1_genomic.csv
GCA_002635935.1_ASM263593v1_genomic.csv
GCA_002635955.1_ASM263595v1_genomic.csv
GCA_002635975.1_ASM263597v1_genomic.csv
GCA_002635995.1_ASM263599v1_genomic.csv
GCA_002636015.1_ASM263601v1_genomic.csv
GCA_002636035.1_ASM263603v1_genomic.csv
GCA_002636055.1_ASM263605v1_genomic.csv
GCA_002636075.1_ASM263607v1_genomic.csv
GCA_002636115.1_ASM263611v1_genomic.csv
GCA_002636135.1_ASM263613v1_genomic.csv
GCA_002636155.1_ASM263615v1_genomic.csv
GCA_002636175.1_ASM263617v1_genomic.csv
GCA_002636195.1_ASM263619v1_genomic.csv
GCA_002636225.1_ASM263622v1_genomic.csv
GCA_002636255.1_ASM263625v1_genomic.csv
GCA_002636275.1_ASM263627v1_genomic.csv
GCA_002636295.1_ASM263629v1_genomic.csv
GCA_002636315.1_ASM263631v1_genomic.csv
GCA_002636335.1_ASM263633v1_genomic.csv
GCA_002636355.1_ASM263635v1_genomic.csv
GCA_002636385.1_ASM263638v1_genomic.csv
GCA_002636415.1_ASM263641v1_genomic.csv
GCA_002636435.1_ASM263643v1_genomic.csv
GCA_002636455.1_ASM263645v1_genomic.csv
GCA_002636475.1_ASM263647v1_genomic.csv
GCA_002636495.1_ASM263649v1_genomic.csv
GCA_002636535.1_ASM263653v1_genomic.csv
GCA_002636555.1_ASM263655v1_genomic.csv
GCA_002636575.1_ASM263657v1_genomic.csv
GCA_002636595.1_ASM263659v1_genomic.csv
GCA_002636615.1_ASM263661v1_genomic.csv
GCA_002636635.1_ASM263663v1_genomic.csv
GCA_002636655.1_ASM263665v1_genomic.csv
GCA_002636675.1_ASM263667v1_genomic.csv
GCA_002636695.1_ASM263669v1_genomic.csv
GCA_002636715.1_ASM263671v1_genomic.csv
GCA_002636735.1_ASM263673v1_genomic.csv
GCA_002636755.1_ASM263675v1_genomic.csv
GCA_002636775.1_ASM263677v1_genomic.csv
GCA_002636795.1_ASM263679v1_genomic.csv
GCA_002636815.1_ASM263681v1_genomic.csv
GCA_002636835.1_ASM263683v1_genomic.csv
GCA_002636855.1_ASM263685v1_genomic.csv
GCA_002636875.1_ASM263687v1_genomic.csv
GCA_002636895.1_ASM263689v1_genomic.csv
GCA_002636915.1_ASM263691v1_genomic.csv
GCA_002636935.1_ASM263693v1_genomic.csv
GCA_002636955.1_ASM263695v1_genomic.csv
GCA_002636975.1_ASM263697v1_genomic.csv
GCA_002636995.1_ASM263699v1_genomic.csv
GCA_002637015.1_ASM263701v1_genomic.csv
GCA_002637035.1_ASM263703v1_genomic.csv
GCA_002637055.1_ASM263705v1_genomic.csv
GCA_002637075.1_ASM263707v1_genomic.csv
GCA_002637095.1_ASM263709v1_genomic.csv
GCA_002637115.1_ASM263711v1_genomic.csv
GCA_002637135.1_ASM263713v1_genomic.csv
GCA_002637155.1_ASM263715v1_genomic.csv
GCA_002637175.1_ASM263717v1_genomic.csv
GCA_002637195.1_ASM263719v1_genomic.csv
GCA_002637215.1_ASM263721v1_genomic.csv
GCA_002637235.1_ASM263723v1_genomic.csv
GCA_002637255.1_ASM263725v1_genomic.csv
GCA_002637275.1_ASM263727v1_genomic.csv
GCA_002637295.1_ASM263729v1_genomic.csv
GCA_002637315.1_ASM263731v1_genomic.csv
GCA_002637335.1_ASM263733v1_genomic.csv
GCA_002637355.1_ASM263735v1_genomic.csv
GCA_002637375.1_ASM263737v1_genomic.csv
GCA_002637395.1_ASM263739v1_genomic.csv
GCA_002637415.1_ASM263741v1_genomic.csv
GCA_002637435.1_ASM263743v1_genomic.csv
GCA_002637455.1_ASM263745v1_genomic.csv
GCA_002637475.1_ASM263747v1_genomic.csv
GCA_002637495.1_ASM263749v1_genomic.csv
GCA_002637515.1_ASM263751v1_genomic.csv
GCA_002637535.1_ASM263753v1_genomic.csv
GCA_002637555.1_ASM263755v1_genomic.csv
GCA_002637575.1_ASM263757v1_genomic.csv
GCA_002637595.1_ASM263759v1_genomic.csv
GCA_002637615.1_ASM263761v1_genomic.csv
GCA_002637635.1_ASM263763v1_genomic.csv
GCA_002637655.1_ASM263765v1_genomic.csv
GCA_002637675.1_ASM263767v1_genomic.csv
GCA_002637695.1_ASM263769v1_genomic.csv
GCA_002637715.1_ASM263771v1_genomic.csv
GCA_002637735.1_ASM263773v1_genomic.csv
GCA_002637755.1_ASM263775v1_genomic.csv
GCA_002637775.1_ASM263777v1_genomic.csv
GCA_002637795.1_ASM263779v1_genomic.csv
GCA_002637815.1_ASM263781v1_genomic.csv
GCA_002637835.1_ASM263783v1_genomic.csv
GCA_002637855.1_ASM263785v1_genomic.csv
GCA_002637875.1_ASM263787v1_genomic.csv
GCA_002637895.1_ASM263789v1_genomic.csv
GCA_002637915.1_ASM263791v1_genomic.csv
GCA_002637935.1_ASM263793v1_genomic.csv
GCA_002637955.1_ASM263795v1_genomic.csv
GCA_002637975.1_ASM263797v1_genomic.csv
GCA_002637995.1_ASM263799v1_genomic.csv
GCA_002638015.1_ASM263801v1_genomic.csv
GCA_002638035.1_ASM263803v1_genomic.csv
GCA_002638055.1_ASM263805v1_genomic.csv
GCA_002638075.1_ASM263807v1_genomic.csv
GCA_002638095.1_ASM263809v1_genomic.csv
GCA_002638115.1_ASM263811v1_genomic.csv
GCA_002638135.1_ASM263813v1_genomic.csv
GCA_002638155.1_ASM263815v1_genomic.csv
GCA_002638175.1_ASM263817v1_genomic.csv
GCA_002638195.1_ASM263819v1_genomic.csv
GCA_002638215.1_ASM263821v1_genomic.csv
GCA_002638235.1_ASM263823v1_genomic.csv
GCA_002638255.1_ASM263825v1_genomic.csv
GCA_002638275.1_ASM263827v1_genomic.csv
GCA_002638295.1_ASM263829v1_genomic.csv
GCA_002638315.1_ASM263831v1_genomic.csv
GCA_002638335.1_ASM263833v1_genomic.csv
GCA_002638355.1_ASM263835v1_genomic.csv
GCA_002638375.1_ASM263837v1_genomic.csv
GCA_002638395.1_ASM263839v1_genomic.csv
GCA_002638415.1_ASM263841v1_genomic.csv
GCA_002638435.1_ASM263843v1_genomic.csv
GCA_002638455.1_ASM263845v1_genomic.csv
GCA_002638475.1_ASM263847v1_genomic.csv
GCA_002638495.1_ASM263849v1_genomic.csv
GCA_002638515.1_ASM263851v1_genomic.csv
GCA_002638535.1_ASM263853v1_genomic.csv
GCA_002638555.1_ASM263855v1_genomic.csv
GCA_002638575.1_ASM263857v1_genomic.csv
GCA_002638595.1_ASM263859v1_genomic.csv
GCA_002638615.1_ASM263861v1_genomic.csv
GCA_002638635.1_ASM263863v1_genomic.csv
GCA_002638655.1_ASM263865v1_genomic.csv
GCA_002638675.1_ASM263867v1_genomic.csv
GCA_002638695.1_ASM263869v1_genomic.csv
GCA_002638715.1_ASM263871v1_genomic.csv
GCA_002638735.1_ASM263873v1_genomic.csv
GCA_002638755.1_ASM263875v1_genomic.csv
GCA_002638775.1_ASM263877v1_genomic.csv
GCA_002638795.1_ASM263879v1_genomic.csv
GCA_002638815.1_ASM263881v1_genomic.csv
GCA_002638835.1_ASM263883v1_genomic.csv
GCA_002638855.1_ASM263885v1_genomic.csv
GCA_002638875.1_ASM263887v1_genomic.csv
GCA_002638895.1_ASM263889v1_genomic.csv
GCA_002638915.1_ASM263891v1_genomic.csv
GCA_002638935.1_ASM263893v1_genomic.csv
GCA_002638955.1_ASM263895v1_genomic.csv
GCA_002638975.1_ASM263897v1_genomic.csv
GCA_002638995.1_ASM263899v1_genomic.csv
GCA_002639015.1_ASM263901v1_genomic.csv
GCA_002639035.1_ASM263903v1_genomic.csv
GCA_002639055.1_ASM263905v1_genomic.csv
GCA_002639075.1_ASM263907v1_genomic.csv
GCA_002639095.1_ASM263909v1_genomic.csv
GCA_002639115.1_ASM263911v1_genomic.csv
GCA_002639135.1_ASM263913v1_genomic.csv
GCA_002639155.1_ASM263915v1_genomic.csv
GCA_002639175.1_ASM263917v1_genomic.csv
GCA_002639195.1_ASM263919v1_genomic.csv
GCA_002639215.1_ASM263921v1_genomic.csv
GCA_002639235.1_ASM263923v1_genomic.csv
GCA_002639255.1_ASM263925v1_genomic.csv
GCA_002639275.1_ASM263927v1_genomic.csv
GCA_002639295.1_ASM263929v1_genomic.csv
GCA_002639315.1_ASM263931v1_genomic.csv
GCA_002639335.1_ASM263933v1_genomic.csv
GCA_002639355.1_ASM263935v1_genomic.csv
GCA_002639375.1_ASM263937v1_genomic.csv
GCA_002639395.1_ASM263939v1_genomic.csv
GCA_002639415.1_ASM263941v1_genomic.csv
GCA_002639435.1_ASM263943v1_genomic.csv
GCA_002639455.1_ASM263945v1_genomic.csv
GCA_002639475.1_ASM263947v1_genomic.csv
GCA_002639495.1_ASM263949v1_genomic.csv
GCA_002639515.1_ASM263951v1_genomic.csv
GCA_002639535.1_ASM263953v1_genomic.csv
GCA_002639555.1_ASM263955v1_genomic.csv
GCA_002639575.1_ASM263957v1_genomic.csv
GCA_002639595.1_ASM263959v1_genomic.csv
GCA_002639615.1_ASM263961v1_genomic.csv
GCA_002639635.1_ASM263963v1_genomic.csv
GCA_002639655.1_ASM263965v1_genomic.csv
GCA_002639675.1_ASM263967v1_genomic.csv
GCA_002639695.1_ASM263969v1_genomic.csv
GCA_002639715.1_ASM263971v1_genomic.csv
GCA_002639735.1_ASM263973v1_genomic.csv
GCA_002639755.1_ASM263975v1_genomic.csv
GCA_002639775.1_ASM263977v1_genomic.csv
GCA_002639795.1_ASM263979v1_genomic.csv
GCA_002639815.1_ASM263981v1_genomic.csv
GCA_002639835.1_ASM263983v1_genomic.csv
GCA_002639855.1_ASM263985v1_genomic.csv
GCA_002639875.1_ASM263987v1_genomic.csv
GCA_002639895.1_ASM263989v1_genomic.csv
GCA_002639915.1_ASM263991v1_genomic.csv
GCA_002639935.1_ASM263993v1_genomic.csv
GCA_002639955.1_ASM263995v1_genomic.csv
GCA_002639975.1_ASM263997v1_genomic.csv
GCA_002640015.1_ASM264001v1_genomic.csv
GCA_002640035.1_ASM264003v1_genomic.csv
GCA_002640055.1_ASM264005v1_genomic.csv
GCA_002640075.1_ASM264007v1_genomic.csv
GCA_002640095.1_ASM264009v1_genomic.csv
GCA_002640115.1_ASM264011v1_genomic.csv
GCA_002640135.1_ASM264013v1_genomic.csv
GCA_002640155.1_ASM264015v1_genomic.csv
GCA_002640175.1_ASM264017v1_genomic.csv
GCA_002640195.1_ASM264019v1_genomic.csv
GCA_002640215.1_ASM264021v1_genomic.csv
GCA_002640235.1_ASM264023v1_genomic.csv
GCA_002640255.1_ASM264025v1_genomic.csv
GCA_002640275.1_ASM264027v1_genomic.csv
GCA_002640295.1_ASM264029v1_genomic.csv
GCA_002640315.1_ASM264031v1_genomic.csv
GCA_002640335.1_ASM264033v1_genomic.csv
GCA_002640355.1_ASM264035v1_genomic.csv
GCA_002640375.1_ASM264037v1_genomic.csv
GCA_002640395.1_ASM264039v1_genomic.csv
GCA_002640415.1_ASM264041v1_genomic.csv
GCA_002640435.1_ASM264043v1_genomic.csv
GCA_002640455.1_ASM264045v1_genomic.csv
GCA_002640475.1_ASM264047v1_genomic.csv
GCA_002640495.1_ASM264049v1_genomic.csv
GCA_002640515.1_ASM264051v1_genomic.csv
GCA_002640535.1_ASM264053v1_genomic.csv
GCA_002640555.1_ASM264055v1_genomic.csv
GCA_002640575.1_ASM264057v1_genomic.csv
GCA_002640595.1_ASM264059v1_genomic.csv
GCA_002640615.1_ASM264061v1_genomic.csv
GCA_002640635.1_ASM264063v1_genomic.csv
GCA_002640655.1_ASM264065v1_genomic.csv
GCA_002640675.1_ASM264067v1_genomic.csv
GCA_002640695.1_ASM264069v1_genomic.csv
GCA_002640715.1_ASM264071v1_genomic.csv
GCA_002640735.1_ASM264073v1_genomic.csv
GCA_002640755.1_ASM264075v1_genomic.csv
GCA_002640775.1_ASM264077v1_genomic.csv
GCA_002640795.1_ASM264079v1_genomic.csv
GCA_002640815.1_ASM264081v1_genomic.csv
GCA_002640835.1_ASM264083v1_genomic.csv
GCA_002640855.1_ASM264085v1_genomic.csv
GCA_002640875.1_ASM264087v1_genomic.csv
GCA_002640895.1_ASM264089v1_genomic.csv
GCA_002640915.1_ASM264091v1_genomic.csv
GCA_002640935.1_ASM264093v1_genomic.csv
GCA_002640955.1_ASM264095v1_genomic.csv
GCA_002640975.1_ASM264097v1_genomic.csv
GCA_002640995.1_ASM264099v1_genomic.csv
GCA_002641015.1_ASM264101v1_genomic.csv
GCA_002641035.1_ASM264103v1_genomic.csv
GCA_002641055.1_ASM264105v1_genomic.csv
GCA_002641075.1_ASM264107v1_genomic.csv
GCA_002641095.1_ASM264109v1_genomic.csv
GCA_002641115.1_ASM264111v1_genomic.csv
GCA_002641135.1_ASM264113v1_genomic.csv
GCA_002641155.1_ASM264115v1_genomic.csv
GCA_002641175.1_ASM264117v1_genomic.csv
GCA_002641195.1_ASM264119v1_genomic.csv
GCA_002641215.1_ASM264121v1_genomic.csv
GCA_002641235.1_ASM264123v1_genomic.csv
GCA_002641255.1_ASM264125v1_genomic.csv
GCA_002641275.1_ASM264127v1_genomic.csv
GCA_002641295.1_ASM264129v1_genomic.csv
GCA_002641315.1_ASM264131v1_genomic.csv
GCA_002641335.1_ASM264133v1_genomic.csv
GCA_002641355.1_ASM264135v1_genomic.csv
GCA_002641375.1_ASM264137v1_genomic.csv
GCA_002641395.1_ASM264139v1_genomic.csv
GCA_002641415.1_ASM264141v1_genomic.csv
GCA_002641435.1_ASM264143v1_genomic.csv
GCA_002641455.1_ASM264145v1_genomic.csv
GCA_002641475.1_ASM264147v1_genomic.csv
GCA_002641495.1_ASM264149v1_genomic.csv
GCA_002641515.1_ASM264151v1_genomic.csv
GCA_002641535.1_ASM264153v1_genomic.csv
GCA_002641555.1_ASM264155v1_genomic.csv
GCA_002641575.1_ASM264157v1_genomic.csv
GCA_002641595.1_ASM264159v1_genomic.csv
GCA_002641615.1_ASM264161v1_genomic.csv
GCA_002641635.1_ASM264163v1_genomic.csv
GCA_002641655.1_ASM264165v1_genomic.csv
GCA_002641675.1_ASM264167v1_genomic.csv
GCA_002641695.1_ASM264169v1_genomic.csv
GCA_002641715.1_ASM264171v1_genomic.csv
GCA_002641735.1_ASM264173v1_genomic.csv
GCA_002641755.1_ASM264175v1_genomic.csv
GCA_002641775.1_ASM264177v1_genomic.csv
GCA_002641795.1_ASM264179v1_genomic.csv
GCA_002641815.1_ASM264181v1_genomic.csv
GCA_002641835.1_ASM264183v1_genomic.csv
GCA_002641855.1_ASM264185v1_genomic.csv
GCA_002641875.1_ASM264187v1_genomic.csv
GCA_002641895.1_ASM264189v1_genomic.csv
GCA_002641915.1_ASM264191v1_genomic.csv
GCA_002641935.1_ASM264193v1_genomic.csv
GCA_002641955.1_ASM264195v1_genomic.csv
GCA_002641975.1_ASM264197v1_genomic.csv
GCA_002641995.1_ASM264199v1_genomic.csv
GCA_002642015.1_ASM264201v1_genomic.csv
GCA_002642035.1_ASM264203v1_genomic.csv
GCA_002642055.1_ASM264205v1_genomic.csv
GCA_002642075.1_ASM264207v1_genomic.csv
GCA_002642095.1_ASM264209v1_genomic.csv
GCA_002642115.1_ASM264211v1_genomic.csv
GCA_002642135.1_ASM264213v1_genomic.csv
GCA_002642155.1_ASM264215v1_genomic.csv
GCA_002642175.1_ASM264217v1_genomic.csv
GCA_002642195.1_ASM264219v1_genomic.csv
GCA_002642215.1_ASM264221v1_genomic.csv
GCA_002642235.1_ASM264223v1_genomic.csv
GCA_002642255.1_ASM264225v1_genomic.csv
GCA_002642275.1_ASM264227v1_genomic.csv
GCA_002642295.1_ASM264229v1_genomic.csv
GCA_002642315.1_ASM264231v1_genomic.csv
GCA_002642335.1_ASM264233v1_genomic.csv
GCA_002642355.1_ASM264235v1_genomic.csv
GCA_002642375.1_ASM264237v1_genomic.csv
GCA_002642395.1_ASM264239v1_genomic.csv
GCA_002642415.1_ASM264241v1_genomic.csv
GCA_002642435.1_ASM264243v1_genomic.csv
GCA_002642455.1_ASM264245v1_genomic.csv
GCA_002642475.1_ASM264247v1_genomic.csv
GCA_002642495.1_ASM264249v1_genomic.csv
GCA_002642515.1_ASM264251v1_genomic.csv
GCA_002642535.1_ASM264253v1_genomic.csv
GCA_002642555.1_ASM264255v1_genomic.csv
GCA_002642575.1_ASM264257v1_genomic.csv
GCA_002642595.1_ASM264259v1_genomic.csv
GCA_002642615.1_ASM264261v1_genomic.csv
GCA_002642635.1_ASM264263v1_genomic.csv
GCA_002642655.1_ASM264265v1_genomic.csv
GCA_002642675.1_ASM264267v1_genomic.csv
GCA_002642695.1_ASM264269v1_genomic.csv
GCA_002642715.1_ASM264271v1_genomic.csv
GCA_002642735.1_ASM264273v1_genomic.csv
GCA_002642755.1_ASM264275v1_genomic.csv
GCA_002642775.1_ASM264277v1_genomic.csv
GCA_002642795.1_ASM264279v1_genomic.csv
GCA_002642835.1_ASM264283v1_genomic.csv
GCA_002642855.1_ASM264285v1_genomic.csv
GCA_002642875.1_ASM264287v1_genomic.csv
GCA_002642895.1_ASM264289v1_genomic.csv
GCA_002642915.1_ASM264291v1_genomic.csv
GCA_002642935.1_ASM264293v1_genomic.csv
GCA_002642955.1_ASM264295v1_genomic.csv
GCA_002642975.1_ASM264297v1_genomic.csv
GCA_002642995.1_ASM264299v1_genomic.csv
GCA_002643015.1_ASM264301v1_genomic.csv
GCA_002643035.1_ASM264303v1_genomic.csv
GCA_002643055.1_ASM264305v1_genomic.csv
GCA_002643075.1_ASM264307v1_genomic.csv
GCA_002643095.1_ASM264309v1_genomic.csv
GCA_002643115.1_ASM264311v1_genomic.csv
GCA_002643135.1_ASM264313v1_genomic.csv
GCA_002643155.1_ASM264315v1_genomic.csv
GCA_002643175.1_ASM264317v1_genomic.csv
GCA_002643195.1_ASM264319v1_genomic.csv
GCA_002643215.1_ASM264321v1_genomic.csv
GCA_002643235.1_ASM264323v1_genomic.csv
GCA_002643255.1_ASM264325v1_genomic.csv
GCA_002643275.1_ASM264327v1_genomic.csv
GCA_002643295.1_ASM264329v1_genomic.csv
GCA_002643315.1_ASM264331v1_genomic.csv
GCA_002643335.1_ASM264333v1_genomic.csv
GCA_002643355.1_ASM264335v1_genomic.csv
GCA_002643375.1_ASM264337v1_genomic.csv
GCA_002643395.1_ASM264339v1_genomic.csv
GCA_002643415.1_ASM264341v1_genomic.csv
GCA_002643435.1_ASM264343v1_genomic.csv
GCA_002643455.1_ASM264345v1_genomic.csv
GCA_002643475.1_ASM264347v1_genomic.csv
GCA_002643495.1_ASM264349v1_genomic.csv
GCA_002643515.1_ASM264351v1_genomic.csv
GCA_002643535.1_ASM264353v1_genomic.csv
GCA_002643555.1_ASM264355v1_genomic.csv
GCA_002643575.1_ASM264357v1_genomic.csv
GCA_002643595.1_ASM264359v1_genomic.csv
GCA_002643615.1_ASM264361v1_genomic.csv
GCA_002643635.1_ASM264363v1_genomic.csv
GCA_002643655.1_ASM264365v1_genomic.csv
GCA_002643675.1_ASM264367v1_genomic.csv
GCA_002643695.1_ASM264369v1_genomic.csv
GCA_002643715.1_ASM264371v1_genomic.csv
GCA_002643735.1_ASM264373v1_genomic.csv
GCA_002643755.1_ASM264375v1_genomic.csv
GCA_002643775.1_ASM264377v1_genomic.csv
GCA_002643795.1_ASM264379v1_genomic.csv
GCA_002643815.1_ASM264381v1_genomic.csv
GCA_002643835.1_ASM264383v1_genomic.csv
GCA_002643855.1_ASM264385v1_genomic.csv
GCA_002643875.1_ASM264387v1_genomic.csv
GCA_002643895.1_ASM264389v1_genomic.csv
GCA_002643915.1_ASM264391v1_genomic.csv
GCA_002643935.1_ASM264393v1_genomic.csv
GCA_002643955.1_ASM264395v1_genomic.csv
GCA_002643975.1_ASM264397v1_genomic.csv
GCA_002643995.1_ASM264399v1_genomic.csv
GCA_002644015.1_ASM264401v1_genomic.csv
GCA_002644035.1_ASM264403v1_genomic.csv
GCA_002644055.1_ASM264405v1_genomic.csv
GCA_002644075.1_ASM264407v1_genomic.csv
GCA_002644095.1_ASM264409v1_genomic.csv
GCA_002644115.1_ASM264411v1_genomic.csv
GCA_002644135.1_ASM264413v1_genomic.csv
GCA_002644155.1_ASM264415v1_genomic.csv
GCA_002644175.1_ASM264417v1_genomic.csv
GCA_002644195.1_ASM264419v1_genomic.csv
GCA_002644215.1_ASM264421v1_genomic.csv
GCA_002644235.1_ASM264423v1_genomic.csv
GCA_002644255.1_ASM264425v1_genomic.csv
GCA_002644275.1_ASM264427v1_genomic.csv
GCA_002644295.1_ASM264429v1_genomic.csv
GCA_002644315.1_ASM264431v1_genomic.csv
GCA_002644335.1_ASM264433v1_genomic.csv
GCA_002644355.1_ASM264435v1_genomic.csv
GCA_002644375.1_ASM264437v1_genomic.csv
GCA_002644395.1_ASM264439v1_genomic.csv
GCA_002644415.1_ASM264441v1_genomic.csv
GCA_002644435.1_ASM264443v1_genomic.csv
GCA_002644455.1_ASM264445v1_genomic.csv
GCA_002644475.1_ASM264447v1_genomic.csv
GCA_002644495.1_ASM264449v1_genomic.csv
GCA_002644515.1_ASM264451v1_genomic.csv
GCA_002644535.1_ASM264453v1_genomic.csv
GCA_002644555.1_ASM264455v1_genomic.csv
GCA_002644575.1_ASM264457v1_genomic.csv
GCA_002644595.1_ASM264459v1_genomic.csv
GCA_002644615.1_ASM264461v1_genomic.csv
GCA_002644635.1_ASM264463v1_genomic.csv
GCA_002644655.1_ASM264465v1_genomic.csv
GCA_002644675.1_ASM264467v1_genomic.csv
GCA_002644695.1_ASM264469v1_genomic.csv
GCA_002644715.1_ASM264471v1_genomic.csv
GCA_002644735.1_ASM264473v1_genomic.csv
GCA_002644755.1_ASM264475v1_genomic.csv
GCA_002644775.1_ASM264477v1_genomic.csv
GCA_002644795.1_ASM264479v1_genomic.csv
GCA_002644815.1_ASM264481v1_genomic.csv
GCA_002644835.1_ASM264483v1_genomic.csv
GCA_002644855.1_ASM264485v1_genomic.csv
GCA_002644875.1_ASM264487v1_genomic.csv
GCA_002644895.1_ASM264489v1_genomic.csv
GCA_002644915.1_ASM264491v1_genomic.csv
GCA_002644935.1_ASM264493v1_genomic.csv
GCA_002644955.1_ASM264495v1_genomic.csv
GCA_002644975.1_ASM264497v1_genomic.csv
GCA_002644995.1_ASM264499v1_genomic.csv
GCA_002645015.1_ASM264501v1_genomic.csv
GCA_002645035.1_ASM264503v1_genomic.csv
GCA_002645055.1_ASM264505v1_genomic.csv
GCA_002645075.1_ASM264507v1_genomic.csv
GCA_002645095.1_ASM264509v1_genomic.csv
GCA_002645115.1_ASM264511v1_genomic.csv
GCA_002645135.1_ASM264513v1_genomic.csv
GCA_002645155.1_ASM264515v1_genomic.csv
GCA_002645175.1_ASM264517v1_genomic.csv
GCA_002645195.1_ASM264519v1_genomic.csv
GCA_002645215.1_ASM264521v1_genomic.csv
GCA_002645235.1_ASM264523v1_genomic.csv
GCA_002645255.1_ASM264525v1_genomic.csv
GCA_002645275.1_ASM264527v1_genomic.csv
GCA_002645295.1_ASM264529v1_genomic.csv
GCA_002645315.1_ASM264531v1_genomic.csv
GCA_002645335.1_ASM264533v1_genomic.csv
GCA_002645355.1_ASM264535v1_genomic.csv
GCA_002645375.1_ASM264537v1_genomic.csv
GCA_002645395.1_ASM264539v1_genomic.csv
GCA_002645415.1_ASM264541v1_genomic.csv
GCA_002645435.1_ASM264543v1_genomic.csv
GCA_002645455.1_ASM264545v1_genomic.csv
GCA_002645475.1_ASM264547v1_genomic.csv
GCA_002645495.1_ASM264549v1_genomic.csv
GCA_002645515.1_ASM264551v1_genomic.csv
GCA_002645535.1_ASM264553v1_genomic.csv
GCA_002645555.1_ASM264555v1_genomic.csv
GCA_002645575.1_ASM264557v1_genomic.csv
GCA_002645595.1_ASM264559v1_genomic.csv
GCA_002645615.1_ASM264561v1_genomic.csv
GCA_002645635.1_ASM264563v1_genomic.csv
GCA_002645655.1_ASM264565v1_genomic.csv
GCA_002645675.1_ASM264567v1_genomic.csv
GCA_002645695.1_ASM264569v1_genomic.csv
GCA_002645715.1_ASM264571v1_genomic.csv
GCA_002645735.1_ASM264573v1_genomic.csv
GCA_002645755.1_ASM264575v1_genomic.csv
GCA_002645775.1_ASM264577v1_genomic.csv
GCA_002645815.1_ASM264581v1_genomic.csv
GCA_002645835.1_ASM264583v1_genomic.csv
GCA_002645855.1_ASM264585v1_genomic.csv
GCA_002645875.1_ASM264587v1_genomic.csv
GCA_002645895.1_ASM264589v1_genomic.csv
GCA_002645915.1_ASM264591v1_genomic.csv
GCA_002645935.1_ASM264593v1_genomic.csv
GCA_002645955.1_ASM264595v1_genomic.csv
GCA_002645975.1_ASM264597v1_genomic.csv
GCA_002645995.1_ASM264599v1_genomic.csv
GCA_002646015.1_ASM264601v1_genomic.csv
GCA_002646035.1_ASM264603v1_genomic.csv
GCA_002646055.1_ASM264605v1_genomic.csv
GCA_002646075.1_ASM264607v1_genomic.csv
GCA_002646095.1_ASM264609v1_genomic.csv
GCA_002646115.1_ASM264611v1_genomic.csv
GCA_002646135.1_ASM264613v1_genomic.csv
GCA_002646155.1_ASM264615v1_genomic.csv
GCA_002646175.1_ASM264617v1_genomic.csv
GCA_002646195.1_ASM264619v1_genomic.csv
GCA_002646215.1_ASM264621v1_genomic.csv
GCA_002646235.1_ASM264623v1_genomic.csv
GCA_002646255.1_ASM264625v1_genomic.csv
GCA_002646275.1_ASM264627v1_genomic.csv
GCA_002646295.1_ASM264629v1_genomic.csv
GCA_002646315.1_ASM264631v1_genomic.csv
GCA_002646335.1_ASM264633v1_genomic.csv
GCA_002646355.1_ASM264635v1_genomic.csv
GCA_002646375.1_ASM264637v1_genomic.csv
GCA_002646395.1_ASM264639v1_genomic.csv
GCA_002646415.1_ASM264641v1_genomic.csv
GCA_002646435.1_ASM264643v1_genomic.csv
GCA_002646455.1_ASM264645v1_genomic.csv
GCA_002646475.1_ASM264647v1_genomic.csv
GCA_002646495.1_ASM264649v1_genomic.csv
GCA_002646515.1_ASM264651v1_genomic.csv
GCA_002646535.1_ASM264653v1_genomic.csv
GCA_002646555.1_ASM264655v1_genomic.csv
GCA_002646575.1_ASM264657v1_genomic.csv
GCA_002646605.1_ASM264660v1_genomic.csv
GCA_002646635.1_ASM264663v1_genomic.csv
GCA_002646655.1_ASM264665v1_genomic.csv
GCA_002646675.1_ASM264667v1_genomic.csv
GCA_002646695.1_ASM264669v1_genomic.csv
GCA_002646715.1_ASM264671v1_genomic.csv
GCA_002646735.1_ASM264673v1_genomic.csv
GCA_002646755.1_ASM264675v1_genomic.csv
GCA_002646775.1_ASM264677v1_genomic.csv
GCA_002646795.1_ASM264679v1_genomic.csv
GCA_002646815.1_ASM264681v1_genomic.csv
GCA_002646835.1_ASM264683v1_genomic.csv
GCA_002646855.1_ASM264685v1_genomic.csv
GCA_002646875.1_ASM264687v1_genomic.csv
GCA_002646895.1_ASM264689v1_genomic.csv
GCA_002646915.1_ASM264691v1_genomic.csv
GCA_002646935.1_ASM264693v1_genomic.csv
GCA_002646955.1_ASM264695v1_genomic.csv
GCA_002646975.1_ASM264697v1_genomic.csv
GCA_002646995.1_ASM264699v1_genomic.csv
GCA_002647015.1_ASM264701v1_genomic.csv
GCA_002647035.1_Mapping_genomic.csv
GCA_002647055.1_ASM264705v1_genomic.csv
GCA_002647075.1_ASM264707v1_genomic.csv
GCA_002647095.1_ASM264709v1_genomic.csv
GCA_002647115.1_ASM264711v1_genomic.csv
GCA_002647135.1_ASM264713v1_genomic.csv
GCA_002647155.1_ASM264715v1_genomic.csv
GCA_002647175.1_ASM264717v1_genomic.csv
GCA_002647195.1_Mapping_genomic.csv
GCA_002647215.1_Mapping_genomic.csv
GCA_002647235.1_Mapping_genomic.csv
GCA_002647255.1_Mapping_genomic.csv
GCA_002647275.1_Mapping_genomic.csv
GCA_002647295.1_ASM264729v1_genomic.csv
GCA_002647315.1_Mapping_genomic.csv
GCA_002647335.1_Mapping_genomic.csv
GCA_002647355.1_Mapping_genomic.csv
GCA_002647375.1_Mapping_genomic.csv
GCA_002647395.1_Mapping_genomic.csv
GCA_002647415.1_Mapping_genomic.csv
GCA_002647435.1_Mapping_genomic.csv
GCA_002647455.1_ASM264745v1_genomic.csv
GCA_002647475.1_RV_G8P_14__genomic.csv
GCA_002647495.1_ASM264749v1_genomic.csv
GCA_002647515.1_ASM264751v1_genomic.csv
GCA_002647535.1_ASM264753v1_genomic.csv
GCA_002647555.1_ASM264755v1_genomic.csv
GCA_002647575.1_ASM264757v1_genomic.csv
GCA_002647595.1_ASM264759v1_genomic.csv
GCA_002647615.1_ASM264761v1_genomic.csv
GCA_002647635.1_ASM264763v1_genomic.csv
GCA_002647655.1_ASM264765v1_genomic.csv
GCA_002647675.1_ASM264767v1_genomic.csv
GCA_002647695.1_ASM264769v1_genomic.csv
GCA_002647715.1_ASM264771v1_genomic.csv
GCA_002647735.1_ASM264773v1_genomic.csv
GCA_002647755.1_ASM264775v1_genomic.csv
GCA_002647775.1_ASM264777v1_genomic.csv
GCA_002647795.1_ASM264779v1_genomic.csv
GCA_002647815.1_ASM264781v1_genomic.csv
GCA_002647835.1_ASM264783v1_genomic.csv
GCA_002647855.1_ASM264785v1_genomic.csv
GCA_002647875.1_ASM264787v1_genomic.csv
GCA_002647895.1_ASM264789v1_genomic.csv
GCA_002647915.1_ASM264791v1_genomic.csv
GCA_002647935.1_ASM264793v1_genomic.csv
GCA_002647955.1_ASM264795v1_genomic.csv
GCA_002647975.1_ASM264797v1_genomic.csv
GCA_002647995.1_ASM264799v1_genomic.csv
GCA_002648015.1_ASM264801v1_genomic.csv
GCA_002648035.1_ASM264803v1_genomic.csv
GCA_002648055.1_ASM264805v1_genomic.csv
GCA_002648075.1_ASM264807v1_genomic.csv
GCA_002648095.1_ASM264809v1_genomic.csv
GCA_002648115.1_ASM264811v1_genomic.csv
GCA_002648135.1_ASM264813v1_genomic.csv
GCA_002648155.1_ASM264815v1_genomic.csv
GCA_002648175.1_ASM264817v1_genomic.csv
GCA_002648195.1_ASM264819v1_genomic.csv
GCA_002648215.1_ASM264821v1_genomic.csv
GCA_002648235.1_ASM264823v1_genomic.csv
GCA_002648255.1_ASM264825v1_genomic.csv
GCA_002648275.1_ASM264827v1_genomic.csv
GCA_002648295.1_ASM264829v1_genomic.csv
GCA_002648315.1_ASM264831v1_genomic.csv
GCA_002648335.1_ASM264833v1_genomic.csv
GCA_002648355.1_ASM264835v1_genomic.csv
GCA_002648375.1_ASM264837v1_genomic.csv
GCA_002648395.1_ASM264839v1_genomic.csv
GCA_002648415.1_ASM264841v1_genomic.csv
GCA_002648435.1_ASM264843v1_genomic.csv
GCA_002648455.1_ASM264845v1_genomic.csv
GCA_002648475.1_ASM264847v1_genomic.csv
GCA_002648495.1_ASM264849v1_genomic.csv
GCA_002648515.1_ASM264851v1_genomic.csv
GCA_002648535.1_ASM264853v1_genomic.csv
GCA_002648555.1_ASM264855v1_genomic.csv
GCA_002648575.1_ASM264857v1_genomic.csv
GCA_002648595.1_ASM264859v1_genomic.csv
GCA_002648615.1_ASM264861v1_genomic.csv
GCA_002648635.1_ASM264863v1_genomic.csv
GCA_002648655.1_ASM264865v1_genomic.csv
GCA_002648675.1_ASM264867v1_genomic.csv
GCA_002648695.1_ASM264869v1_genomic.csv
GCA_002648715.1_ASM264871v1_genomic.csv
GCA_002648735.1_ASM264873v1_genomic.csv
GCA_002648755.1_ASM264875v1_genomic.csv
GCA_002648775.1_ASM264877v1_genomic.csv
GCA_002648795.1_ASM264879v1_genomic.csv
GCA_002648815.1_ASM264881v1_genomic.csv
GCA_002648835.1_ASM264883v1_genomic.csv
GCA_002648855.1_ASM264885v1_genomic.csv
GCA_002648875.1_ASM264887v1_genomic.csv
GCA_002648895.1_ASM264889v1_genomic.csv
GCA_002648915.1_ASM264891v1_genomic.csv
GCA_002648935.1_ASM264893v1_genomic.csv
GCA_002648955.1_ASM264895v1_genomic.csv
GCA_002648975.1_ASM264897v1_genomic.csv
GCA_002648995.1_ASM264899v1_genomic.csv
GCA_002649015.1_ASM264901v1_genomic.csv
GCA_002649035.1_ASM264903v1_genomic.csv
GCA_002649055.1_ASM264905v1_genomic.csv
GCA_002649075.1_ASM264907v1_genomic.csv
GCA_002649095.1_ASM264909v1_genomic.csv
GCA_002649115.1_ASM264911v1_genomic.csv
GCA_002649135.1_ASM264913v1_genomic.csv
GCA_002649155.1_ASM264915v1_genomic.csv
GCA_002649175.1_ASM264917v1_genomic.csv
GCA_002649195.1_ASM264919v1_genomic.csv
GCA_002649215.1_ASM264921v1_genomic.csv
GCA_002649235.1_ASM264923v1_genomic.csv
GCA_002649255.1_ASM264925v1_genomic.csv
GCA_002649275.1_ASM264927v1_genomic.csv
GCA_002649295.1_ASM264929v1_genomic.csv
GCA_002649315.1_ASM264931v1_genomic.csv
GCA_002649335.1_ASM264933v1_genomic.csv
GCA_002649355.1_ASM264935v1_genomic.csv
GCA_002649375.1_ASM264937v1_genomic.csv
GCA_002649395.1_ASM264939v1_genomic.csv
GCA_002649415.1_ASM264941v1_genomic.csv
GCA_002649435.1_ASM264943v1_genomic.csv
GCA_002649455.1_ASM264945v1_genomic.csv
GCA_002649475.1_ASM264947v1_genomic.csv
GCA_002649495.1_ASM264949v1_genomic.csv
GCA_002649515.1_ASM264951v1_genomic.csv
GCA_002649535.1_ASM264953v1_genomic.csv
GCA_002649555.1_ASM264955v1_genomic.csv
GCA_002649575.1_ASM264957v1_genomic.csv
GCA_002649595.1_ASM264959v1_genomic.csv
GCA_002649615.1_ASM264961v1_genomic.csv
GCA_002649635.1_ASM264963v1_genomic.csv
GCA_002649655.1_ASM264965v1_genomic.csv
GCA_002649675.1_ASM264967v1_genomic.csv
GCA_002649695.1_ASM264969v1_genomic.csv
GCA_002649715.1_ASM264971v1_genomic.csv
GCA_002649735.1_ASM264973v1_genomic.csv
GCA_002649775.1_ASM264977v1_genomic.csv
GCA_002649795.1_ASM264979v1_genomic.csv
GCA_002649815.1_ASM264981v1_genomic.csv
GCA_002649835.1_ASM264983v1_genomic.csv
GCA_002649855.1_ASM264985v1_genomic.csv
GCA_002649875.1_ASM264987v1_genomic.csv
GCA_002649895.1_ASM264989v1_genomic.csv
GCA_002649915.1_ASM264991v1_genomic.csv
GCA_002649935.1_ASM264993v1_genomic.csv
GCA_002649955.1_ASM264995v1_genomic.csv
GCA_002649975.1_ASM264997v1_genomic.csv
GCA_002649995.1_ASM264999v1_genomic.csv
GCA_002650015.1_ASM265001v1_genomic.csv
GCA_002650035.1_ASM265003v1_genomic.csv
GCA_002650055.1_ASM265005v1_genomic.csv
GCA_002650075.1_ASM265007v1_genomic.csv
GCA_002650095.1_ASM265009v1_genomic.csv
GCA_002650115.1_ASM265011v1_genomic.csv
GCA_002650135.1_ASM265013v1_genomic.csv
GCA_002650155.1_ASM265015v1_genomic.csv
GCA_002650175.1_ASM265017v1_genomic.csv
GCA_002650195.1_ASM265019v1_genomic.csv
GCA_002650215.1_ASM265021v1_genomic.csv
GCA_002650235.1_ASM265023v1_genomic.csv
GCA_002650255.1_ASM265025v1_genomic.csv
GCA_002650275.1_ASM265027v1_genomic.csv
GCA_002650295.1_ASM265029v1_genomic.csv
GCA_002650315.1_ASM265031v1_genomic.csv
GCA_002650335.1_ASM265033v1_genomic.csv
GCA_002650355.1_ASM265035v1_genomic.csv
GCA_002650375.1_ASM265037v1_genomic.csv
GCA_002650395.1_ASM265039v1_genomic.csv
GCA_002650415.1_ASM265041v1_genomic.csv
GCA_002650435.1_ASM265043v1_genomic.csv
GCA_002650455.1_ASM265045v1_genomic.csv
GCA_002650475.1_ASM265047v1_genomic.csv
GCA_002650495.1_ASM265049v1_genomic.csv
GCA_002650515.1_ASM265051v1_genomic.csv
GCA_002650535.1_ASM265053v1_genomic.csv
GCA_002650555.1_ASM265055v1_genomic.csv
GCA_002650575.1_ASM265057v1_genomic.csv
GCA_002650595.1_ASM265059v1_genomic.csv
GCA_002650615.1_ASM265061v1_genomic.csv
GCA_002650635.1_ASM265063v1_genomic.csv
GCA_002650655.1_ASM265065v1_genomic.csv
GCA_002650675.1_ASM265067v1_genomic.csv
GCA_002650695.1_ASM265069v1_genomic.csv
GCA_002650715.1_ASM265071v1_genomic.csv
GCA_002650735.1_ASM265073v1_genomic.csv
GCA_002650755.1_ASM265075v1_genomic.csv
GCA_002650775.1_ASM265077v1_genomic.csv
GCA_002650795.1_ASM265079v1_genomic.csv
GCA_002650815.1_ASM265081v1_genomic.csv
GCA_002650835.1_ASM265083v1_genomic.csv
GCA_002650855.1_ASM265085v1_genomic.csv
GCA_002650875.1_ASM265087v1_genomic.csv
GCA_002650895.1_ASM265089v1_genomic.csv
GCA_002650915.1_ASM265091v1_genomic.csv
GCA_002650935.1_ASM265093v1_genomic.csv
GCA_002650955.1_ASM265095v1_genomic.csv
GCA_002650975.1_ASM265097v1_genomic.csv
GCA_002650995.1_ASM265099v1_genomic.csv
GCA_002651015.1_ASM265101v1_genomic.csv
GCA_002651035.1_ASM265103v1_genomic.csv
GCA_002651055.1_ASM265105v1_genomic.csv
GCA_002651075.1_ASM265107v1_genomic.csv
GCA_002651095.1_ASM265109v1_genomic.csv
GCA_002651115.1_ASM265111v1_genomic.csv
GCA_002651135.1_ASM265113v1_genomic.csv
GCA_002651155.1_ASM265115v1_genomic.csv
GCA_002651175.1_ASM265117v1_genomic.csv
GCA_002651195.1_ASM265119v1_genomic.csv
GCA_002651215.1_ASM265121v1_genomic.csv
GCA_002651235.1_ASM265123v1_genomic.csv
GCA_002651255.1_ASM265125v1_genomic.csv
GCA_002651295.1_ASM265129v1_genomic.csv
GCA_002651315.1_ASM265131v1_genomic.csv
GCA_002651335.1_ASM265133v1_genomic.csv
GCA_002651355.1_ASM265135v1_genomic.csv
GCA_002651375.1_ASM265137v1_genomic.csv
GCA_002651395.1_ASM265139v1_genomic.csv
GCA_002651415.1_ASM265141v1_genomic.csv
GCA_002651435.1_ASM265143v1_genomic.csv
GCA_002651455.1_ASM265145v1_genomic.csv
GCA_002651475.1_ASM265147v1_genomic.csv
GCA_002651495.1_ASM265149v1_genomic.csv
GCA_002651515.1_ASM265151v1_genomic.csv
GCA_002651535.1_ASM265153v1_genomic.csv
GCA_002651555.1_ASM265155v1_genomic.csv
GCA_002651575.1_ASM265157v1_genomic.csv
GCA_002651595.1_ASM265159v1_genomic.csv
GCA_002651615.1_ASM265161v1_genomic.csv
GCA_002651635.1_ASM265163v1_genomic.csv
GCA_002651655.1_ASM265165v1_genomic.csv
GCA_002651675.1_ASM265167v1_genomic.csv
GCA_002651695.1_ASM265169v1_genomic.csv
GCA_002651715.1_ASM265171v1_genomic.csv
GCA_002651735.1_ASM265173v1_genomic.csv
GCA_002651755.1_ASM265175v1_genomic.csv
GCA_002651775.1_ASM265177v1_genomic.csv
GCA_002651795.1_ASM265179v1_genomic.csv
GCA_002651815.1_ASM265181v1_genomic.csv
GCA_002651835.1_ASM265183v1_genomic.csv
GCA_002651855.1_ASM265185v1_genomic.csv
GCA_002651875.1_ASM265187v1_genomic.csv
GCA_002651895.1_ASM265189v1_genomic.csv
GCA_002651915.1_ASM265191v1_genomic.csv
GCA_002651935.1_ASM265193v1_genomic.csv
GCA_002651955.1_ASM265195v1_genomic.csv
GCA_002651975.1_ASM265197v1_genomic.csv
GCA_002651995.1_ASM265199v1_genomic.csv
GCA_002652015.1_ASM265201v1_genomic.csv
GCA_002652035.1_ASM265203v1_genomic.csv
GCA_002652055.1_ASM265205v1_genomic.csv
GCA_002652075.1_ASM265207v1_genomic.csv
GCA_002652095.1_ASM265209v1_genomic.csv
GCA_002652115.1_ASM265211v1_genomic.csv
GCA_002652135.1_ASM265213v1_genomic.csv
GCA_002652155.1_ASM265215v1_genomic.csv
GCA_002652175.1_ASM265217v1_genomic.csv
GCA_002652195.1_ASM265219v1_genomic.csv
GCA_002652215.1_ASM265221v1_genomic.csv
GCA_002652235.1_ASM265223v1_genomic.csv
GCA_002652255.1_ASM265225v1_genomic.csv
GCA_002652275.1_ASM265227v1_genomic.csv
GCA_002652295.1_ASM265229v1_genomic.csv
GCA_002652315.1_ASM265231v1_genomic.csv
GCA_002652335.1_ASM265233v1_genomic.csv
GCA_002652355.1_ASM265235v1_genomic.csv
GCA_002652375.1_ASM265237v1_genomic.csv
GCA_002652395.1_ASM265239v1_genomic.csv
GCA_002652415.1_ASM265241v1_genomic.csv
GCA_002652435.1_ASM265243v1_genomic.csv
GCA_002652455.1_ASM265245v1_genomic.csv
GCA_002652475.1_ASM265247v1_genomic.csv
GCA_002652495.1_ASM265249v1_genomic.csv
GCA_002652515.1_ASM265251v1_genomic.csv
GCA_002652535.1_ASM265253v1_genomic.csv
GCA_002652555.1_ASM265255v1_genomic.csv
GCA_002652575.1_ASM265257v1_genomic.csv
GCA_002652595.1_ASM265259v1_genomic.csv
GCA_002652615.1_ASM265261v1_genomic.csv
GCA_002652635.1_ASM265263v1_genomic.csv
GCA_002652655.1_ASM265265v1_genomic.csv
GCA_002652675.1_ASM265267v1_genomic.csv
GCA_002652695.1_ASM265269v1_genomic.csv
GCA_002652715.1_ASM265271v1_genomic.csv
GCA_002652735.1_ASM265273v1_genomic.csv
GCA_002652755.1_ASM265275v1_genomic.csv
GCA_002652775.1_ASM265277v1_genomic.csv
GCA_002652795.1_ASM265279v1_genomic.csv
GCA_002652815.1_ASM265281v1_genomic.csv
GCA_002652835.1_ASM265283v1_genomic.csv
GCA_002652855.1_ASM265285v1_genomic.csv
GCA_002652875.1_ASM265287v1_genomic.csv
GCA_002652895.1_ASM265289v1_genomic.csv
GCA_002652915.1_ASM265291v1_genomic.csv
GCA_002652935.1_ASM265293v1_genomic.csv
GCA_002652955.1_ASM265295v1_genomic.csv
GCA_002652975.1_ASM265297v1_genomic.csv
GCA_002652995.1_ASM265299v1_genomic.csv
GCA_002653015.1_ASM265301v1_genomic.csv
GCA_002653035.1_ASM265303v1_genomic.csv
GCA_002653055.1_ASM265305v1_genomic.csv
GCA_002653075.1_ASM265307v1_genomic.csv
GCA_002653095.1_ASM265309v1_genomic.csv
GCA_002653115.1_ASM265311v1_genomic.csv
GCA_002653135.1_ASM265313v1_genomic.csv
GCA_002653155.1_ASM265315v1_genomic.csv
GCA_002653175.1_ASM265317v1_genomic.csv
GCA_002653195.1_ASM265319v1_genomic.csv
GCA_002653215.1_ASM265321v1_genomic.csv
GCA_002653235.1_ASM265323v1_genomic.csv
GCA_002653255.1_ASM265325v1_genomic.csv
GCA_002653275.1_ASM265327v1_genomic.csv
GCA_002653295.1_ASM265329v1_genomic.csv
GCA_002653315.1_ASM265331v1_genomic.csv
GCA_002653335.1_ASM265333v1_genomic.csv
GCA_002653355.1_ASM265335v1_genomic.csv
GCA_002653375.1_ASM265337v1_genomic.csv
GCA_002653395.1_ASM265339v1_genomic.csv
GCA_002653415.1_ASM265341v1_genomic.csv
GCA_002653435.1_ASM265343v1_genomic.csv
GCA_002653455.1_ASM265345v1_genomic.csv
GCA_002653475.1_ASM265347v1_genomic.csv
GCA_002653495.1_ASM265349v1_genomic.csv
GCA_002653515.1_ASM265351v1_genomic.csv
GCA_002653535.1_ASM265353v1_genomic.csv
GCA_002653555.1_ASM265355v1_genomic.csv
GCA_002653575.1_ASM265357v1_genomic.csv
GCA_002653595.1_ASM265359v1_genomic.csv
GCA_002653615.1_ASM265361v1_genomic.csv
GCA_002653635.1_ASM265363v1_genomic.csv
GCA_002653655.1_ASM265365v1_genomic.csv
GCA_002653675.1_ASM265367v1_genomic.csv
GCA_002653695.1_ASM265369v1_genomic.csv
GCA_002653715.1_ASM265371v1_genomic.csv
GCA_002653735.1_ASM265373v1_genomic.csv
GCA_002653755.1_ASM265375v1_genomic.csv
GCA_002653775.1_ASM265377v1_genomic.csv
GCA_002653795.1_ASM265379v1_genomic.csv
GCA_002653815.1_ASM265381v1_genomic.csv
GCA_002653835.1_ASM265383v1_genomic.csv
GCA_002653855.1_ASM265385v1_genomic.csv
GCA_002653875.1_ASM265387v1_genomic.csv
GCA_002653895.1_ASM265389v1_genomic.csv
GCA_002653915.1_ASM265391v1_genomic.csv
GCA_002653935.1_ASM265393v1_genomic.csv
GCA_002653955.1_ASM265395v1_genomic.csv
GCA_002653975.1_ASM265397v1_genomic.csv
GCA_002653995.1_ASM265399v1_genomic.csv
GCA_002654015.1_ASM265401v1_genomic.csv
GCA_002654035.1_ASM265403v1_genomic.csv
GCA_002654055.1_ASM265405v1_genomic.csv
GCA_002654075.1_ASM265407v1_genomic.csv
GCA_002654095.1_ASM265409v1_genomic.csv
GCA_002654115.1_ASM265411v1_genomic.csv
GCA_002654135.1_ASM265413v1_genomic.csv
GCA_002654155.1_ASM265415v1_genomic.csv
GCA_002654175.1_ASM265417v1_genomic.csv
GCA_002654195.1_ASM265419v1_genomic.csv
GCA_002654215.1_ASM265421v1_genomic.csv
GCA_002654235.1_ASM265423v1_genomic.csv
GCA_002654255.1_ASM265425v1_genomic.csv
GCA_002654275.1_ASM265427v1_genomic.csv
GCA_002654295.1_ASM265429v1_genomic.csv
GCA_002654315.1_ASM265431v1_genomic.csv
GCA_002654335.1_ASM265433v1_genomic.csv
GCA_002654355.1_ASM265435v1_genomic.csv
GCA_002654375.1_ASM265437v1_genomic.csv
GCA_002654395.1_ASM265439v1_genomic.csv
GCA_002654415.1_ASM265441v1_genomic.csv
GCA_002654435.1_ASM265443v1_genomic.csv
GCA_002654455.1_ASM265445v1_genomic.csv
GCA_002654475.1_ASM265447v1_genomic.csv
GCA_002654495.1_ASM265449v1_genomic.csv
GCA_002654515.1_ASM265451v1_genomic.csv
GCA_002654535.1_ASM265453v1_genomic.csv
GCA_002654555.1_ASM265455v1_genomic.csv
GCA_002654575.1_ASM265457v1_genomic.csv
GCA_002654595.1_ASM265459v1_genomic.csv
GCA_002654615.1_ASM265461v1_genomic.csv
GCA_002654635.1_ASM265463v1_genomic.csv
GCA_002654655.1_ASM265465v1_genomic.csv
GCA_002654675.1_ASM265467v1_genomic.csv
GCA_002654695.1_ASM265469v1_genomic.csv
GCA_002654715.1_ASM265471v1_genomic.csv
GCA_002654735.1_ASM265473v1_genomic.csv
GCA_002654755.1_ASM265475v1_genomic.csv
GCA_002654775.1_ASM265477v1_genomic.csv
GCA_002654795.1_ASM265479v1_genomic.csv
GCA_002654815.1_ASM265481v1_genomic.csv
GCA_002654835.1_ASM265483v1_genomic.csv
GCA_002654855.1_ASM265485v1_genomic.csv
GCA_002654875.1_ASM265487v1_genomic.csv
GCA_002654895.1_ASM265489v1_genomic.csv
GCA_002654915.1_ASM265491v1_genomic.csv
GCA_002654935.1_ASM265493v1_genomic.csv
GCA_002654955.1_ASM265495v1_genomic.csv
GCA_002654975.1_ASM265497v1_genomic.csv
GCA_002654995.1_ASM265499v1_genomic.csv
GCA_002655015.1_ASM265501v1_genomic.csv
GCA_002655035.1_ASM265503v1_genomic.csv
GCA_002655055.1_ASM265505v1_genomic.csv
GCA_002655075.1_ASM265507v1_genomic.csv
GCA_002655095.1_ASM265509v1_genomic.csv
GCA_002655115.1_ASM265511v1_genomic.csv
GCA_002655135.1_ASM265513v1_genomic.csv
GCA_002655155.1_ASM265515v1_genomic.csv
GCA_002655175.1_ASM265517v1_genomic.csv
GCA_002655195.1_ASM265519v1_genomic.csv
GCA_002655215.1_ASM265521v1_genomic.csv
GCA_002655235.1_ASM265523v1_genomic.csv
GCA_002655255.1_ASM265525v1_genomic.csv
GCA_002655275.1_ASM265527v1_genomic.csv
GCA_002655295.1_ASM265529v1_genomic.csv
GCA_002655315.1_ASM265531v1_genomic.csv
GCA_002655335.1_ASM265533v1_genomic.csv
GCA_002655355.1_ASM265535v1_genomic.csv
GCA_002655375.1_ASM265537v1_genomic.csv
GCA_002655395.1_ASM265539v1_genomic.csv
GCA_002655415.1_ASM265541v1_genomic.csv
GCA_002655435.1_ASM265543v1_genomic.csv
GCA_002655455.1_ASM265545v1_genomic.csv
GCA_002655475.1_ASM265547v1_genomic.csv
GCA_002655495.1_ASM265549v1_genomic.csv
GCA_002655515.1_ASM265551v1_genomic.csv
GCA_002655535.1_ASM265553v1_genomic.csv
GCA_002655555.1_ASM265555v1_genomic.csv
GCA_002655575.1_ASM265557v1_genomic.csv
GCA_002655595.1_ASM265559v1_genomic.csv
GCA_002655615.1_ASM265561v1_genomic.csv
GCA_002655635.1_ASM265563v1_genomic.csv
GCA_002655655.1_ASM265565v1_genomic.csv
GCA_002655675.1_ASM265567v1_genomic.csv
GCA_002655695.1_ASM265569v1_genomic.csv
GCA_002655715.1_ASM265571v1_genomic.csv
GCA_002655735.1_ASM265573v1_genomic.csv
GCA_002655755.1_ASM265575v1_genomic.csv
GCA_002655775.1_ASM265577v1_genomic.csv
GCA_002655815.1_ASM265581v1_genomic.csv
GCA_002655835.1_ASM265583v1_genomic.csv
GCA_002655855.1_ASM265585v1_genomic.csv
GCA_002655875.1_ASM265587v1_genomic.csv
GCA_002655895.1_ASM265589v1_genomic.csv
GCA_002655915.1_ASM265591v1_genomic.csv
GCA_002655935.1_ASM265593v1_genomic.csv
GCA_002655955.1_ASM265595v1_genomic.csv
GCA_002655975.1_ASM265597v1_genomic.csv
GCA_002655995.1_ASM265599v1_genomic.csv
GCA_002656015.1_ASM265601v1_genomic.csv
GCA_002656035.1_ASM265603v1_genomic.csv
GCA_002656055.1_ASM265605v1_genomic.csv
GCA_002656075.1_ASM265607v1_genomic.csv
GCA_002656095.1_ASM265609v1_genomic.csv
GCA_002656115.1_ASM265611v1_genomic.csv
GCA_002656135.1_ASM265613v1_genomic.csv
GCA_002656155.1_ASM265615v1_genomic.csv
GCA_002656175.1_ASM265617v1_genomic.csv
GCA_002656195.1_ASM265619v1_genomic.csv
GCA_002656215.1_ASM265621v1_genomic.csv
GCA_002656235.1_ASM265623v1_genomic.csv
GCA_002656255.1_ASM265625v1_genomic.csv
GCA_002656275.1_ASM265627v1_genomic.csv
GCA_002656295.1_ASM265629v1_genomic.csv
GCA_002656315.1_ASM265631v1_genomic.csv
GCA_002656335.1_ASM265633v1_genomic.csv
GCA_002656355.1_ASM265635v1_genomic.csv
GCA_002656375.1_ASM265637v1_genomic.csv
GCA_002656395.1_ASM265639v1_genomic.csv
GCA_002656415.1_ASM265641v1_genomic.csv
GCA_002656435.1_ASM265643v1_genomic.csv
GCA_002656455.1_ASM265645v1_genomic.csv
GCA_002656475.1_ASM265647v1_genomic.csv
GCA_002656495.1_ASM265649v1_genomic.csv
GCA_002656515.1_ASM265651v1_genomic.csv
GCA_002656535.1_ASM265653v1_genomic.csv
GCA_002656555.1_ASM265655v1_genomic.csv
GCA_002656575.1_ASM265657v1_genomic.csv
GCA_002656595.1_ASM265659v1_genomic.csv
GCA_002656615.1_ASM265661v1_genomic.csv
GCA_002656635.1_ASM265663v1_genomic.csv
GCA_002656655.1_ASM265665v1_genomic.csv
GCA_002656675.1_ASM265667v1_genomic.csv
GCA_002656695.1_ASM265669v1_genomic.csv
GCA_002656715.1_ASM265671v1_genomic.csv
[truncated: 4,052,784 more chars]
