# Supplementary material for: Quadrupia provides a comprehensive catalog of G-quadruplexes across genomes from the tree of life
Source: Genome Res. 2025 Nov;35(11):2578–600. doi: 10.1101/gr.279790.124 (PMC12581993; doi:10.1101/gr.279790.124)
Supplement: Supplement 2 [file Supplemental_code.zip › Quadrupia/slurm/files/g4_nonempty_list.txt]

GCF_002756615.1_ASM275661v1_genomic.csv
GCA_905217755.2_AI2589v1_cp_genomic.csv
GCF_900234795.1_TK0001_PRJEB23178_v1_genomic.csv
GCF_005944305.1_ASM594430v1_genomic.csv
GCF_000868645.1_ViralProj18273_genomic.csv
GCA_016673835.1_ASM1667383v1_genomic.csv
GCA_031083195.1_ASM3108319v1_genomic.csv
GCA_003177655.1_ASM317765v1_genomic.csv
GCA_003616495.1_ASM361649v1_genomic.csv
GCA_004025765.1_ASM402576v1_genomic.csv
GCA_029969525.1_ASM2996952v1_genomic.csv
GCF_001923795.1_ViralProj358952_genomic.csv
GCF_001019695.1_ASM101969v1_genomic.csv
GCA_004130925.1_ASM413092v1_genomic.csv
GCA_004203575.1_ASM420357v1_genomic.csv
GCF_020740535.1_ASM2074053v1_genomic.csv
GCA_006083675.1_ASM608367v1_genomic.csv
GCF_000418305.1_ASM41830v1_genomic.csv
GCA_003617935.1_ASM361793v1_genomic.csv
GCA_030253985.1_ASM3025398v1_genomic.csv
GCA_031528785.1_ASM3152878v1_genomic.csv
GCF_004119655.1_ASM411965v1_genomic.csv
GCF_000915295.1_ViralProj233691_genomic.csv
GCA_029215565.1_ASM2921556v1_genomic.csv
GCA_004042635.1_ASM404263v1_genomic.csv
GCA_003380125.2_ASM338012v2_genomic.csv
GCA_004095475.1_ASM409547v1_genomic.csv
GCA_009738225.1_ASM973822v1_genomic.csv
GCA_029972565.1_ASM2997256v1_genomic.csv
GCA_024752535.1_ASM2475253v1_genomic.csv
GCF_900635805.1_34211_C02_genomic.csv
GCF_000165525.1_ASM16552v1_genomic.csv
GCA_927798205.1_Perceval_bis_genomic.csv
GCA_005566895.1_ASM556689v1_genomic.csv
GCA_006965205.1_ASM696520v1_genomic.csv
GCA_003108165.1_ASM310816v1_genomic.csv
GCF_002156785.1_ASM215678v1_genomic.csv
GCA_949794475.1_23495_7_346_l_nanopore_genomic.csv
GCA_001935045.1_ViralProj359885_genomic.csv
GCF_025985365.1_ASM2598536v1_genomic.csv
GCF_023617335.1_ASM2361733v1_genomic.csv
GCA_002613325.1_ASM261332v1_genomic.csv
GCA_902987925.1_UFOv-RE-26jul17-C1035_genomic.csv
GCA_001704955.2_ASM170495v2_genomic.csv
GCA_030623445.1_ASM3062344v1_genomic.csv
GCA_022675135.1_ASM2267513v1_genomic.csv
GCA_002628305.1_ASM262830v1_genomic.csv
GCA_024969205.1_ASM2496920v1_genomic.csv
GCA_025838385.1_ASM2583838v1_genomic.csv
GCA_025583265.2_ASM2558326v2_genomic.csv
GCA_012950515.1_ASM1295051v1_genomic.csv
GCF_000600145.1_ASM60014v1_genomic.csv
GCF_927798495.1_Voltaire_bis_genomic.csv
GCF_029581155.1_ASM2958115v1_genomic.csv
GCF_000845425.1_ViralProj14405_genomic.csv
GCA_013745955.1_ASM1374595v1_genomic.csv
GCF_020535385.1_ASM2053538v1_genomic.csv
GCF_025263565.1_ASM2526356v1_genomic.csv
GCF_026970915.1_ASM2697091v1_genomic.csv
GCF_002302595.1_ASM230259v1_genomic.csv
GCF_018585595.1_ASM1858559v1_genomic.csv
GCA_018127395.1_ASM1812739v1_genomic.csv
GCA_021055425.1_ASM2105542v1_genomic.csv
GCA_000789315.1_ASM78931v1_genomic.csv
GCF_003341175.1_ASM334117v1_genomic.csv
GCA_014070565.1_ASM1407056v1_genomic.csv
GCF_003966775.1_ASM396677v1_genomic.csv
GCA_023272755.1_ASM2327275v1_genomic.csv
GCA_000839145.1_ViralProj14166_genomic.csv
GCF_023277445.1_ASM2327744v1_genomic.csv
GCA_002826365.1_ASM282636v1_genomic.csv
GCA_023701655.1_CAU_F1_paternal_1.0_genomic.csv
GCA_002620325.1_ASM262032v1_genomic.csv
GCF_026278325.1_ASM2627832v1_genomic.csv
GCA_024529955.1_ASM2452995v1_genomic.csv
GCA_031122415.1_ASM3112241v1_genomic.csv
GCF_001014285.1_ASM101428v1_genomic.csv
GCA_011302735.1_ASM1130273v1_genomic.csv
GCA_031122315.1_ASM3112231v1_genomic.csv
GCF_016406145.1_ASM1640614v1_genomic.csv
GCF_025558565.1_ASM2555856v1_genomic.csv
GCA_004140355.1_ASM414035v1_genomic.csv
GCA_029965545.1_ASM2996554v1_genomic.csv
GCF_029234115.1_ASM2923411v1_genomic.csv
GCA_014824615.1_ASM1482461v1_genomic.csv
GCA_020978345.1_ASM2097834v1_genomic.csv
GCF_019222705.1_ASM1922270v1_genomic.csv
GCF_017565685.3_ASM1756568v3_genomic.csv
GCA_029237085.1_ASM2923708v1_genomic.csv
GCA_030585855.1_ASM3058585v1_genomic.csv
GCA_012937655.1_ASM1293765v1_genomic.csv
GCA_000866745.1_ViralProj16114_genomic.csv
GCF_020783235.1_ASM2078323v1_genomic.csv
GCA_014773615.1_ASM1477361v1_genomic.csv
GCF_018554055.1_ASM1855405v1_genomic.csv
GCA_002990035.1_ASM299003v1_genomic.csv
GCF_000881475.1_ViralProj31221_genomic.csv
GCA_004636445.1_ASM463644v1_genomic.csv
GCA_014726515.1_ASM1472651v1_genomic.csv
GCA_014730925.1_ASM1473092v1_genomic.csv
GCF_013260645.1_ASM1326064v1_genomic.csv
GCF_014725915.1_ASM1472591v1_genomic.csv
GCA_009627435.1_ASM962743v1_genomic.csv
GCA_008314275.1_ASM831427v1_genomic.csv
GCA_002744335.1_ASM274433v1_genomic.csv
GCA_902989265.1_UFOv-RE-9nov16-C154_genomic.csv
GCA_004068515.1_ASM406851v1_genomic.csv
GCA_004078495.1_ASM407849v1_genomic.csv
GCA_006770385.1_ASM677038v1_genomic.csv
GCA_000881115.1_ViralMultiSegProj34755_genomic.csv
GCA_020493905.1_ASM2049390v1_genomic.csv
GCA_021055785.1_ASM2105578v1_genomic.csv
GCA_004065215.1_ASM406521v1_genomic.csv
GCA_004008135.1_ASM400813v1_genomic.csv
GCA_902993645.1_UFOv-RH-23may17-C2065_genomic.csv
GCF_025258945.1_ASM2525894v1_genomic.csv
GCA_008812155.1_ASM881215v1_genomic.csv
GCF_021559875.1_ASM2155987v1_genomic.csv
GCA_900095885.1_Daq1742_genomic.csv
GCA_004034795.1_ASM403479v1_genomic.csv
GCA_022674695.1_ASM2267469v1_genomic.csv
GCA_030290955.1_ASM3029095v1_genomic.csv
GCA_900004435.1_A_England_05080637_2010_genomic.csv
GCF_005484365.1_ASM548436v1_genomic.csv
GCF_011396735.1_ASM1139673v1_genomic.csv
GCF_014076535.1_ASM1407653v1_genomic.csv
GCF_018583475.1_ASM1858347v1_genomic.csv
GCF_000839465.1_ViralProj14051_genomic.csv
GCA_012940595.1_ASM1294059v1_genomic.csv
GCA_018448305.1_ASM1844830v1_genomic.csv
GCA_004091895.1_ASM409189v1_genomic.csv
GCF_024628885.1_ASM2462888v1_genomic.csv
GCF_000283815.1_ASM28381v1_genomic.csv
GCF_024662175.1_ASM2466217v1_genomic.csv
GCA_018563325.1_ASM1856332v1_genomic.csv
GCF_024205425.1_ASM2420542v1_genomic.csv
GCF_001620285.1_ASM162028v1_genomic.csv
GCF_012427705.1_ASM1242770v1_genomic.csv
GCA_004772635.1_ASM477263v1_genomic.csv
GCA_018987205.1_ASM1898720v1_genomic.csv
GCA_031159225.1_ASM3115922v1_genomic.csv
GCA_003364975.1_ASM336497v1_genomic.csv
GCF_001188935.1_ASM118893v1_genomic.csv
GCA_019915765.1_ASM1991576v1_genomic.csv
GCA_019456615.1_ASM1945661v1_genomic.csv
GCA_013317965.2_ASM1331796v2_genomic.csv
GCA_018571305.1_ASM1857130v1_genomic.csv
GCA_031259975.1_3896RS16-BR_node1_genomic.csv
GCA_003365515.1_ASM336551v1_genomic.csv
GCF_029692005.1_ASM2969200v1_genomic.csv
GCF_029204125.1_ASM2920412v1_genomic.csv
GCF_018074945.1_ASM1807494v1_genomic.csv
GCF_000439735.1_ASM43973v1_genomic.csv
GCF_023614525.1_ASM2361452v1_genomic.csv
GCF_023735295.1_ASM2373529v1_genomic.csv
GCA_025084075.1_ASM2508407v1_genomic.csv
GCA_905337795.2_AI3050v1_cp_genomic.csv
GCA_031578965.1_ASM3157896v1_genomic.csv
GCA_031159845.1_ASM3115984v1_genomic.csv
GCA_902984185.1_UFOv-Jr-7aug17-C16_genomic.csv
GCA_003180475.1_ASM318047v1_genomic.csv
GCA_030586035.1_ASM3058603v1_genomic.csv
GCA_945837415.1_Vibrio_phage_217E38-1_genomic.csv
GCA_024384105.1_ASM2438410v1_genomic.csv
GCA_024707905.1_ASM2470790v1_genomic.csv
GCA_012939715.1_ASM1293971v1_genomic.csv
GCA_000914575.1_ViralProj239909_genomic.csv
GCA_008385205.1_ASM838520v1_genomic.csv
GCA_029719825.1_ASM2971982v1_genomic.csv
GCA_002624245.1_ASM262424v1_genomic.csv
GCA_002959025.1_ASM295902v1_genomic.csv
GCF_020525805.1_ASM2052580v1_genomic.csv
GCA_012939615.1_ASM1293961v1_genomic.csv
GCA_024506105.1_ASM2450610v1_genomic.csv
GCA_002829885.1_ASM282988v1_genomic.csv
GCA_012943315.1_ASM1294331v1_genomic.csv
GCF_000907075.1_ViralProj195532_genomic.csv
GCA_000851665.1_ViralMultiSegProj14853_genomic.csv
GCA_016925095.1_ASM1692509v1_genomic.csv
GCF_023238445.1_ASM2323844v1_genomic.csv
GCF_013167555.1_ASM1316755v1_genomic.csv
GCA_000021805.1_ASM2180v1_genomic.csv
GCA_003619955.1_ASM361995v1_genomic.csv
GCA_011604405.1_ASM1160440v1_genomic.csv
GCA_018572045.1_ASM1857204v1_genomic.csv
GCA_030285905.1_ASM3028590v1_genomic.csv
GCA_021431865.1_ASM2143186v1_genomic.csv
GCF_024396695.1_ASM2439669v1_genomic.csv
GCA_000879635.1_ViralProj30609_genomic.csv
GCA_023521015.1_ASM2352101v1_genomic.csv
GCF_030166995.1_ASM3016699v1_genomic.csv
GCA_025888305.1_ASM2588830v1_genomic.csv
GCA_004056335.1_ASM405633v1_genomic.csv
GCF_000865485.1_ViralProj16387_genomic.csv
GCA_013898335.1_ASM1389833v1_genomic.csv
GCA_002952835.1_ASM295283v1_genomic.csv
GCA_004149945.1_ASM414994v1_genomic.csv
GCF_017357805.1_ASM1735780v1_genomic.csv
GCA_005145345.1_ASM514534v1_genomic.csv
GCA_004063295.1_ASM406329v1_genomic.csv
GCA_002903065.1_ASM290306v1_genomic.csv
GCA_030439275.1_ASM3043927v1_genomic.csv
GCF_025946485.2_ASM2594648v2_genomic.csv
GCF_002859465.1_ASM285946v1_genomic.csv
GCA_000612505.1_ASM61250v1_genomic.csv
GCA_000376605.1_ASM37660v1_genomic.csv
GCA_021725475.1_ASM2172547v1_genomic.csv
GCF_030370195.1_ASM3037019v1_genomic.csv
GCA_000193395.1_ASM19339v1_genomic.csv
GCA_006426415.1_ASM642641v1_genomic.csv
GCA_003403855.1_ASM340385v1_genomic.csv
GCA_009673305.1_ASM967330v1_genomic.csv
GCA_024637755.1_ASM2463775v1_genomic.csv
GCF_029953555.1_ASM2995355v1_genomic.csv
GCA_021952485.1_ASM2195248v1_genomic.csv
GCA_030439485.1_ASM3043948v1_genomic.csv
GCF_009689005.1_ASM968900v1_genomic.csv
GCF_028893375.1_ASM2889337v1_genomic.csv
GCA_018339955.1_ASM1833995v1_genomic.csv
GCA_900289125.1_CFBP2116_finsihed_replicons_genomic.csv
GCA_003100755.1_ASM310075v1_genomic.csv
GCF_000890015.1_ViralProj51183_genomic.csv
GCF_002393225.1_ASM239322v1_genomic.csv
GCA_000893635.1_ViralProj66897_genomic.csv
GCF_000025125.1_ASM2512v1_genomic.csv
GCF_020150015.1_ASM2015001v1_genomic.csv
GCA_006436995.1_ASM643699v1_genomic.csv
GCF_028752655.1_ASM2875265v1_genomic.csv
GCF_023124155.1_ASM2312415v1_genomic.csv
GCF_018585405.1_ASM1858540v1_genomic.csv
GCF_001870065.1_ASM187006v1_genomic.csv
GCF_016638525.1_ASM1663852v1_genomic.csv
GCF_014297595.1_ASM1429759v1_genomic.csv
GCA_012939295.1_ASM1293929v1_genomic.csv
GCA_021398875.1_ASM2139887v1_genomic.csv
GCF_013459645.1_ASM1345964v1_genomic.csv
GCF_030323585.1_ASM3032358v1_genomic.csv
GCA_024832785.2_ASM2483278v2_genomic.csv
GCF_000227685.2_ASM22768v3_genomic.csv
GCA_003847345.1_ASM384734v1_genomic.csv
GCF_019357495.1_ASM1935749v1_genomic.csv
GCA_027271055.1_ASM2727105v1_genomic.csv
GCF_002821405.1_ASM282140v1_genomic.csv
GCA_021442295.1_ASM2144229v1_genomic.csv
GCF_031035935.1_ASM3103593v1_genomic.csv
GCF_020662745.1_ASM2066274v1_genomic.csv
GCA_000915895.1_ViralMultiSegProj231682_genomic.csv
GCA_010120505.1_ASM1012050v1_genomic.csv
GCA_004058535.1_ASM405853v1_genomic.csv
GCA_023120075.1_ASM2312007v1_genomic.csv
GCF_024666385.1_ASM2466638v1_genomic.csv
GCA_008792805.1_ASM879280v1_genomic.csv
GCF_020735425.1_ASM2073542v1_genomic.csv
GCA_026684135.1_ASM2668413v1_genomic.csv
GCA_013112075.1_ASM1311207v1_genomic.csv
GCA_030644225.1_ASM3064422v1_genomic.csv
GCA_002618225.1_ASM261822v1_genomic.csv
GCA_014622685.1_ASM1462268v1_genomic.csv
GCA_027934815.1_ASM2793481v1_genomic.csv
GCA_003083635.1_ASM308363v1_genomic.csv
GCA_003819175.1_ASM381917v1_genomic.csv
GCF_006351805.1_ASM635180v1_genomic.csv
GCA_001046955.1_ASM104695v1_genomic.csv
GCA_003369735.1_ASM336973v1_genomic.csv
GCA_018751995.1_ASM1875199v1_genomic.csv
GCA_024426025.1_ASM2442602v1_genomic.csv
GCF_002948995.1_ASM294899v1_genomic.csv
GCA_003128525.1_ASM312852v1_genomic.csv
GCF_002149065.1_ASM214906v1_genomic.csv
GCA_003652545.1_ASM365254v1_genomic.csv
GCF_002149245.1_ViralProj266638.2_genomic.csv
GCA_000612485.1_ASM61248v1_genomic.csv
GCF_019930785.1_ASM1993078v1_genomic.csv
GCA_013724425.1_ASM1372442v1_genomic.csv
GCF_000924375.1_ViralProj262927_genomic.csv
GCF_013088285.1_ASM1308828v1_genomic.csv
GCF_005221925.1_ASM522192v1_genomic.csv
GCA_016699285.1_ASM1669928v1_genomic.csv
GCA_000287335.1_ASM28733v1_genomic.csv
GCF_005160065.1_ASM516006v1_genomic.csv
GCF_003047755.2_ASM304775v2_genomic.csv
GCA_004129795.1_ASM412979v1_genomic.csv
GCA_020991125.1_ASM2099112v1_genomic.csv
GCF_000902075.1_ViralProj183145_genomic.csv
GCF_013487825.1_ASM1348782v1_genomic.csv
GCF_903989455.1_ASM90398945v1_genomic.csv
GCA_003847505.1_ASM384750v1_genomic.csv
GCA_021090905.1_ASM2109090v1_genomic.csv
GCA_003266805.1_ASM326680v1_genomic.csv
GCF_022409295.1_ASM2240929v1_genomic.csv
GCA_003623275.1_ASM362327v1_genomic.csv
GCA_004096115.1_ASM409611v1_genomic.csv
GCA_031203555.1_ASM3120355v1_genomic.csv
GCF_029888385.1_ASM2988838v1_genomic.csv
GCF_900149875.1_EPEC1_genomic.csv
GCA_019342965.1_ASM1934296v1_genomic.csv
GCF_003029255.2_ASM302925v2_genomic.csv
GCF_011074885.1_ASM1107488v2_genomic.csv
GCF_013168295.1_ASM1316829v1_genomic.csv
GCA_000902595.1_ViralProj181985_genomic.csv
GCF_023100745.1_ASM2310074v1_genomic.csv
GCA_003076535.1_ASM307653v1_genomic.csv
GCA_027927225.1_ASM2792722v1_genomic.csv
GCF_004088395.1_ASM408839v1_genomic.csv
GCA_003084115.1_ASM308411v1_genomic.csv
GCA_003568515.1_ASM356851v1_genomic.csv
GCF_000915055.1_ViralProj230584_genomic.csv
GCF_009696665.2_ASM969666v2_genomic.csv
GCF_024832785.1_ASM2483278v2_genomic.csv
GCA_002596025.1_ASM259602v1_genomic.csv
GCF_004340325.1_ASM434032v1_genomic.csv
GCF_023516155.1_ASM2351615v1_genomic.csv
GCF_029542925.1_ASM2954292v1_genomic.csv
GCA_004083195.1_ASM408319v1_genomic.csv
GCA_023533965.1_ASM2353396v1_genomic.csv
GCA_002921775.1_ASM292177v1_genomic.csv
GCF_000412265.2_ASM41226v2_genomic.csv
GCA_002284895.1_ASM228489v1_genomic.csv
GCA_009799885.1_ASM979988v1_genomic.csv
GCF_016599595.1_ASM1659959v1_genomic.csv
GCA_000287215.3_ASM28721v3_genomic.csv
GCA_031106175.1_ASM3110617v1_genomic.csv
GCA_022213885.1_ASM2221388v1_genomic.csv
GCA_013899985.1_ASM1389998v1_genomic.csv
GCA_018141965.1_ASM1814196v1_genomic.csv
GCF_000909235.1_ViralProj206491_genomic.csv
GCA_902988235.1_UFOv-RE-26jul17-C1407_genomic.csv
GCF_000832885.1_ASM83288v1_genomic.csv
GCA_004098835.1_ASM409883v1_genomic.csv
GCA_012626635.1_ASM1262663v1_genomic.csv
GCF_005163085.1_ASM516308v1_genomic.csv
GCA_015242435.1_ASM1524243v1_genomic.csv
GCF_014171015.1_ASM1417101v1_genomic.csv
GCF_029887495.1_ASM2988749v1_genomic.csv
GCA_024759525.1_ASM2475952v1_genomic.csv
GCF_026639055.1_ASM2663905v1_genomic.csv
GCA_008796305.1_ASM879630v1_genomic.csv
GCA_023299485.1_ASM2329948v1_genomic.csv
GCF_000261045.2_ASM26104v2_genomic.csv
GCF_008087625.1_ASM808762v1_genomic.csv
GCF_030758555.1_ASM3075855v1_genomic.csv
GCF_027912675.1_ASM2791267v1_genomic.csv
GCA_031228865.1_ASM3122886v1_genomic.csv
GCF_023169825.1_ASM2316982v1_genomic.csv
GCA_013168715.1_ASM1316871v1_genomic.csv
GCA_900176725.1_lib00264_genomic.csv
GCA_003087715.1_ASM308771v1_genomic.csv
GCA_029762275.1_ASM2976227v1_genomic.csv
GCA_000833455.1_ASM83345v1_genomic.csv
GCA_001563565.1_ASM156356v1_genomic.csv
GCA_031201975.1_ASM3120197v1_genomic.csv
GCF_001470355.1_ViralProj306288_genomic.csv
GCA_002448095.1_ASM244809v1_genomic.csv
GCF_009762725.1_ASM976272v1_genomic.csv
GCF_026153375.1_ASM2615337v1_genomic.csv
GCA_013955285.1_ASM1395528v1_genomic.csv
GCA_020492365.1_ASM2049236v1_genomic.csv
GCF_903891135.1_Streptococcus_thermophilus_CIRM_1121_genomic.csv
GCA_002613945.1_ASM261394v1_genomic.csv
GCA_013046785.1_ASM1304678v1_genomic.csv
GCF_002007605.1_ASM200760v1_genomic.csv
GCF_019704575.1_ASM1970457v1_genomic.csv
GCA_009731675.1_ASM973167v1_genomic.csv
GCA_903231845.1_UFOv-Jr-28jun17-C1460_genomic.csv
GCF_003971345.1_ASM397134v1_genomic.csv
GCF_900234375.1_MFPB16A15_assembly_v1_genomic.csv
GCA_031167855.1_ASM3116785v1_genomic.csv
GCA_001887535.1_ASM188753v1_genomic.csv
GCA_000913175.1_ViralProj230583_genomic.csv
GCA_004063775.1_ASM406377v1_genomic.csv
GCA_003440295.1_ASM344029v1_genomic.csv
GCA_014517035.1_ASM1451703v1_genomic.csv
GCA_030287725.1_ASM3028772v1_genomic.csv
GCA_005037715.2_ASM503771v2_genomic.csv
GCF_026723925.1_ASM2672392v1_genomic.csv
GCA_003826255.1_ASM382625v1_genomic.csv
GCF_014217645.1_ASM1421764v1_genomic.csv
GCA_002608185.1_ASM260818v1_genomic.csv
GCA_020685805.2_ASM2068580v2_genomic.csv
GCF_001987535.1_ASM198753v1_genomic.csv
GCF_001933925.1_ViralProj359835_genomic.csv
GCF_024919115.1_ASM2491911v1_genomic.csv
GCF_001505615.1_ViralProj307897_genomic.csv
GCA_002881235.1_ASM288123v1_genomic.csv
GCA_002787645.1_ASM278764v1_genomic.csv
GCA_002546525.1_ASM254652v1_genomic.csv
GCA_012947785.1_ASM1294778v1_genomic.csv
GCA_030289075.1_ASM3028907v1_genomic.csv
GCA_004074155.1_ASM407415v1_genomic.csv
GCF_024918255.1_ASM2491825v1_genomic.csv
GCF_024969525.1_ASM2496952v1_genomic.csv
GCF_000914195.1_ViralProj231186_genomic.csv
GCA_004035975.1_ASM403597v1_genomic.csv
GCA_900635115.1_34410_A02_genomic.csv
GCF_011193375.1_ASM1119337v1_genomic.csv
GCF_024123775.1_ASM2412377v2_genomic.csv
GCA_031228535.1_ASM3122853v1_genomic.csv
GCA_009685985.1_ASM968598v1_genomic.csv
GCA_004071635.1_ASM407163v1_genomic.csv
GCA_003575285.1_ASM357528v1_genomic.csv
GCA_003079775.1_ASM307977v1_genomic.csv
GCA_020490475.1_ASM2049047v1_genomic.csv
GCA_027926485.1_ASM2792648v1_genomic.csv
GCA_004042615.1_ASM404261v1_genomic.csv
GCA_002958705.1_ASM295870v1_genomic.csv
GCA_008798595.1_ASM879859v1_genomic.csv
GCA_003619735.1_ASM361973v1_genomic.csv
GCA_031199735.1_Camelus_dromedarius_papillomavirus_3_Egypt_2018_genomic.csv
GCA_001399655.1_ASM139965v1_genomic.csv
GCF_000859005.1_ViralProj15188_genomic.csv
GCA_009866925.3_ASM986692v3_genomic.csv
GCA_008221765.1_ASM822176v1_genomic.csv
GCA_000841785.1_ViralMultiSegProj14370_genomic.csv
GCA_004053795.1_ASM405379v1_genomic.csv
GCA_003266765.1_ASM326676v1_genomic.csv
GCF_003665355.1_ASM366535v1_genomic.csv
GCF_001636235.1_ASM163623v1_genomic.csv
GCA_000017185.1_ASM1718v1_genomic.csv
GCA_000968055.1_ASM96805v1_genomic.csv
GCA_002549055.1_ASM254905v1_genomic.csv
GCA_002600225.1_ASM260022v1_genomic.csv
GCF_016458885.1_ASM1645888v1_genomic.csv
GCA_030575155.1_ASM3057515v1_genomic.csv
GCA_004147665.1_ASM414766v1_genomic.csv
GCA_002548215.1_ASM254821v1_genomic.csv
GCA_013343495.1_ASM1334349v1_genomic.csv
GCF_003020845.1_ASM302084v1_genomic.csv
GCA_002596225.1_ASM259622v1_genomic.csv
GCA_031123165.1_ASM3112316v1_genomic.csv
GCF_003971285.1_ASM397128v1_genomic.csv
GCA_000847145.1_ViralProj14586_genomic.csv
GCA_004060195.1_ASM406019v1_genomic.csv
GCF_023703935.1_ASM2370393v1_genomic.csv
GCA_012945695.1_ASM1294569v1_genomic.csv
GCA_031159695.1_ASM3115969v1_genomic.csv
GCA_000900475.1_ViralProj179413_genomic.csv
GCA_030572955.1_ASM3057295v1_genomic.csv
GCA_031198315.1_ASM3119831v1_genomic.csv
GCA_002744035.1_ASM274403v1_genomic.csv
GCA_946887485.1_G0802_genomic.csv
GCA_007556815.1_ASM755681v1_genomic.csv
GCF_001698065.1_ASM169806v1_genomic.csv
GCF_004771375.1_ASM477137v1_genomic.csv
GCF_023182775.2_ASM2318277v2_genomic.csv
GCA_900637645.1_52363_G01_genomic.csv
GCF_029590495.1_ASM2959049v1_genomic.csv
GCA_012937095.1_ASM1293709v1_genomic.csv
GCF_008693885.1_ASM869388v1_genomic.csv
GCA_008305705.1_ASM830570v1_genomic.csv
GCF_027625475.1_ASM2762547v1_genomic.csv
GCF_000919875.1_ViralMultiSegProj247973_genomic.csv
GCA_028893155.1_ASM2889315v1_genomic.csv
GCF_003966625.1_ASM396662v1_genomic.csv
GCA_004048835.1_ASM404883v1_genomic.csv
GCA_003082915.1_ASM308291v1_genomic.csv
GCF_002356215.1_ASM235621v1_genomic.csv
GCA_030583745.1_ASM3058374v1_genomic.csv
GCF_006337745.1_ASM633774v1_genomic.csv
GCF_026224735.1_ASM2622473v1_genomic.csv
GCA_022845595.1_ASM2284559v1_genomic.csv
GCF_024759425.1_ASM2475942v1_genomic.csv
GCF_004564135.1_ASM456413v1_genomic.csv
GCF_024971935.1_ASM2497193v1_genomic.csv
GCA_004060795.1_ASM406079v1_genomic.csv
GCA_010706275.1_ASM1070627v1_genomic.csv
GCA_018577775.1_ASM1857777v1_genomic.csv
GCF_001042525.2_ASM104252v2_genomic.csv
GCF_001743915.1_ViralProj344165_genomic.csv
GCA_026870155.3_ASM2687015v3_genomic.csv
GCF_019974135.1_ASM1997413v1_genomic.csv
GCF_022700795.1_ASM2270079v1_genomic.csv
GCF_030323185.1_ASM3032318v1_genomic.csv
GCA_003342515.1_ASM334251v1_genomic.csv
GCF_028743415.1_ASM2874341v1_genomic.csv
GCF_013004085.1_ASM1300408v1_genomic.csv
GCA_013389575.1_ASM1338957v1_genomic.csv
GCA_012941255.1_ASM1294125v1_genomic.csv
GCF_030845375.1_ASM3084537v1_genomic.csv
GCF_900638005.1_53550_B01_genomic.csv
GCA_004193755.1_ASM419375v1_genomic.csv
GCA_025264445.1_ASM2526444v1_genomic.csv
GCF_016800965.1_ASM1680096v1_genomic.csv
GCF_002855415.1_ASM285541v1_genomic.csv
GCF_008086305.1_ASM808630v1_genomic.csv
GCA_008812875.1_ASM881287v1_genomic.csv
GCA_029910775.1_ASM2991077v1_genomic.csv
GCF_002214605.1_ASM221460v1_genomic.csv
GCA_006151925.1_ASM615192v1_genomic.csv
GCA_027928525.1_ASM2792852v1_genomic.csv
GCA_004007345.1_ASM400734v1_genomic.csv
GCA_003128145.1_ASM312814v1_genomic.csv
GCF_001963815.1_ViralProj361947_genomic.csv
GCF_002076895.1_ASM207689v1_genomic.csv
GCA_031202625.1_ASM3120262v1_genomic.csv
GCA_012954995.1_ASM1295499v1_genomic.csv
GCA_027936725.1_ASM2793672v1_genomic.csv
GCA_005394265.1_ASM539426v1_genomic.csv
GCA_002192355.1_ASM219235v1_genomic.csv
GCA_029236915.1_ASM2923691v1_genomic.csv
GCA_902984355.1_UFOv-Jr-7aug17-C1688_genomic.csv
GCA_004092535.1_ASM409253v1_genomic.csv
GCF_016127235.1_ASM1612723v1_genomic.csv
GCF_020097015.1_ASM2009701v1_genomic.csv
GCA_019047005.1_ASM1904700v1_genomic.csv
GCA_030013715.1_ASM3001371v1_genomic.csv
GCA_023565615.1_ASM2356561v1_genomic.csv
GCA_004034835.1_ASM403483v1_genomic.csv
GCF_029814845.1_ASM2981484v1_genomic.csv
GCA_001013705.1_A_England_WTSI1807_2010_genomic.csv
GCA_003102595.1_ASM310259v1_genomic.csv
GCA_020492185.1_ASM2049218v1_genomic.csv
GCA_902992315.1_UFOv-RH-18aug17-C4080_genomic.csv
GCF_012933245.2_ASM1293324v2_genomic.csv
GCF_000829255.1_ASM82925v1_genomic.csv
GCF_026967635.1_ASM2696763v1_genomic.csv
GCA_031133305.1_ASM3113330v1_genomic.csv
GCF_001457655.1_NCTC8143_genomic.csv
GCA_023650455.1_ASM2365045v1_genomic.csv
GCA_023661325.1_ASM2366132v1_genomic.csv
GCA_006435295.1_ASM643529v1_genomic.csv
GCF_012272955.1_ASM1227295v1_genomic.csv
GCF_013343255.1_ASM1334325v1_genomic.csv
GCA_000011985.1_ASM1198v1_genomic.csv
GCA_003088035.1_ASM308803v1_genomic.csv
GCF_000260515.1_ASM26051v1_genomic.csv
GCA_031320655.1_ASM3132065v1_genomic.csv
GCA_003111505.1_ASM311150v1_genomic.csv
GCF_000971705.1_ASM97170v1_genomic.csv
GCA_006027055.2_ASM602705v2_genomic.csv
GCA_031106165.1_ASM3110616v1_genomic.csv
GCF_002447695.1_ASM244769v1_genomic.csv
GCF_000494385.3_ASM49438v3_genomic.csv
GCF_024585585.1_ASM2458558v1_genomic.csv
GCA_003531705.1_ASM353170v1_genomic.csv
GCF_016598675.1_ASM1659867v1_genomic.csv
GCA_023535635.1_ASM2353563v1_genomic.csv
GCF_031167025.1_ASM3116702v1_genomic.csv
GCF_002213905.1_ASM221390v1_genomic.csv
GCA_020892205.1_ASM2089220v1_genomic.csv
GCA_030875245.1_ASM3087524v1_genomic.csv
GCF_001747445.1_ASM174744v1_genomic.csv
GCF_018987125.1_ASM1898712v1_genomic.csv
GCA_024123855.1_ASM2412385v1_genomic.csv
GCA_027573075.1_ASM2757307v1_genomic.csv
GCF_026016045.1_ASM2601604v1_genomic.csv
GCF_014295015.1_ASM1429501v1_genomic.csv
GCA_002617745.1_ASM261774v1_genomic.csv
GCA_008327465.1_ASM832746v1_genomic.csv
GCA_031659955.1_ASM3165995v1_genomic.csv
GCA_030289375.1_ASM3028937v1_genomic.csv
GCA_008330425.1_ASM833042v1_genomic.csv
GCF_003717575.1_ASM371757v1_genomic.csv
GCF_007990525.1_ASM799052v1_genomic.csv
GCA_015296525.2_ASM1529652v2_genomic.csv
GCA_004147965.1_ASM414796v1_genomic.csv
GCA_018437845.1_ASM1843784v1_genomic.csv
GCA_008727715.1_ASM872771v1_genomic.csv
GCF_000465255.1_ASM46525v1_genomic.csv
GCA_001985885.1_ASM198588v1_genomic.csv
GCA_018444445.1_ASM1844444v1_genomic.csv
GCF_015289985.1_ASM1528998v1_genomic.csv
GCA_004047535.1_ASM404753v1_genomic.csv
GCA_023586805.1_ASM2358680v1_genomic.csv
GCF_001831915.2_ASM183191v2_genomic.csv
GCA_031123645.1_ASM3112364v1_genomic.csv
GCA_004132925.1_ASM413292v1_genomic.csv
GCA_027941735.1_ASM2794173v1_genomic.csv
GCA_018448255.1_ASM1844825v1_genomic.csv
GCA_031166105.1_ASM3116610v1_genomic.csv
GCF_008693825.1_ASM869382v1_genomic.csv
GCA_003652405.1_ASM365240v1_genomic.csv
GCF_009662215.1_ASM966221v1_genomic.csv
GCA_027943445.1_ASM2794344v1_genomic.csv
GCA_008935955.1_ASM893595v1_genomic.csv
GCF_000146975.1_ASM14697v1_genomic.csv
GCA_031158945.1_ASM3115894v1_genomic.csv
GCF_013348125.1_ASM1334812v1_genomic.csv
GCA_009658575.1_ASM965857v1_genomic.csv
GCA_031545055.1_ASM3154505v1_genomic.csv
GCA_902988375.1_UFOv-RE-26jul17-C526_genomic.csv
GCF_016894405.1_ASM1689440v1_genomic.csv
GCA_003614075.1_ASM361407v1_genomic.csv
GCA_004007115.1_ASM400711v1_genomic.csv
GCA_004050915.1_ASM405091v1_genomic.csv
GCA_004062595.1_ASM406259v1_genomic.csv
GCA_019998045.2_ASM1999804v2_genomic.csv
GCF_003324835.1_ASM332483v1_genomic.csv
GCF_018361365.1_ASM1836136v1_genomic.csv
GCA_902996505.1_UFOv-RH-9nov16-C2974_genomic.csv
GCF_001502515.1_ViralProj307725_genomic.csv
GCF_003186225.1_ASM318622v1_genomic.csv
GCF_024749625.1_ASM2474962v1_genomic.csv
GCA_004064635.1_ASM406463v1_genomic.csv
GCA_001655575.1_ASM165557v1_genomic.csv
GCA_963422435.1_ooCorCand1.Candidatus_Binatia_1.1_genomic.csv
GCF_002220345.1_ASM222034v1_genomic.csv
GCA_027943885.1_ASM2794388v1_genomic.csv
GCA_003143215.2_ASM314321v2_genomic.csv
GCA_947251845.1_iyAthCord1.Wolbachia_sp_1.1_genomic.csv
GCA_012945615.1_ASM1294561v1_genomic.csv
GCF_001987735.1_ASM198773v1_genomic.csv
GCA_016653815.1_ASM1665381v1_genomic.csv
GCA_000286795.1_ASM28679v1_genomic.csv
GCF_007747655.1_ASM774765v1_genomic.csv
GCA_014070865.1_ASM1407086v1_genomic.csv
GCA_025398675.1_ASM2539867v1_genomic.csv
GCA_017474015.1_ASM1747401v1_genomic.csv
GCA_028974295.1_ASM2897429v1_genomic.csv
GCA_001761325.1_ASM176132v1_genomic.csv
GCF_030845595.1_ASM3084559v1_genomic.csv
GCF_003031385.1_ASM303138v1_genomic.csv
GCF_008041995.1_ASM804199v1_genomic.csv
GCA_030021885.1_ASM3002188v1_genomic.csv
GCF_004636985.1_ASM463698v1_genomic.csv
GCF_022759765.1_ASM2275976v1_genomic.csv
GCF_009833965.1_ASM983396v1_genomic.csv
GCF_024227435.1_ASM2422743v1_genomic.csv
GCF_024339025.1_ASM2433902v1_genomic.csv
GCF_001708615.1_ASM170861v1_genomic.csv
GCA_000892455.1_ViralProj64697_genomic.csv
GCF_009627835.1_ASM962783v1_genomic.csv
GCA_006444275.1_ASM644427v1_genomic.csv
GCA_904067325.1_vB_KppS-Totoro_assembly_genomic.csv
GCF_025426175.1_ASM2542617v1_genomic.csv
GCA_004774325.1_ASM477432v1_genomic.csv
GCA_004054515.1_ASM405451v1_genomic.csv
GCF_024363505.1_ASM2436350v1_genomic.csv
GCA_024722395.1_ASM2472239v1_genomic.csv
GCA_023651955.1_ASM2365195v1_genomic.csv
GCA_004148925.1_ASM414892v1_genomic.csv
GCA_031274835.1_ASM3127483v1_genomic.csv
GCA_012945735.1_ASM1294573v1_genomic.csv
GCA_013122655.1_Pine_14-204_genomic.csv
GCA_014730575.1_ASM1473057v1_genomic.csv
GCA_002606485.1_ASM260648v1_genomic.csv
GCA_004067635.1_ASM406763v1_genomic.csv
GCA_011022425.1_ASM1102242v1_genomic.csv
GCF_022459015.1_ASM2245901v1_genomic.csv
GCF_009732755.1_ASM973275v1_genomic.csv
GCA_004223785.2_ASM422378v2_genomic.csv
GCF_018847315.1_ASM1884731v1_genomic.csv
GCF_900474995.1_41906_H01_genomic.csv
GCA_027933855.1_ASM2793385v1_genomic.csv
GCA_012971345.1_ASM1297134v1_genomic.csv
GCF_002215585.1_ASM221558v1_genomic.csv
GCA_029220065.1_ASM2922006v1_genomic.csv
GCA_007832855.1_ASM783285v1_genomic.csv
GCA_018340295.1_ASM1834029v1_genomic.csv
GCA_018847495.1_ASM1884749v1_genomic.csv
GCF_026222675.1_ASM2622267v1_genomic.csv
GCA_022608585.1_ASM2260858v1_genomic.csv
GCA_026278285.1_ASM2627828v1_genomic.csv
GCA_030296995.1_ASM3029699v1_genomic.csv
GCF_001515915.2_ASM151591v2_genomic.csv
GCF_001744075.1_ViralProj344198_genomic.csv
GCF_014883935.1_ASM1488393v1_genomic.csv
GCA_018885385.1_ASM1888538v1_genomic.csv
GCF_017948365.1_ASM1794836v1_genomic.csv
GCA_002580905.1_ASM258090v1_genomic.csv
GCA_002956645.1_ASM295664v1_genomic.csv
GCA_001441095.1_ViralProj301248_genomic.csv
GCA_003372105.2_ASM337210v2_genomic.csv
GCA_012953775.1_ASM1295377v1_genomic.csv
GCF_012934555.1_ASM1293455v1_genomic.csv
GCA_026108095.1_ASM2610809v1_genomic.csv
GCA_012940175.1_ASM1294017v1_genomic.csv
GCA_022984235.1_ASM2298423v1_genomic.csv
GCF_019900845.1_ASM1990084v1_genomic.csv
GCA_006426755.1_ASM642675v1_genomic.csv
GCA_012615635.1_ASM1261563v1_genomic.csv
GCA_031083715.1_ASM3108371v1_genomic.csv
GCF_002625245.1_ASM262524v1_genomic.csv
GCA_027589095.1_ASM2758909v1_genomic.csv
GCF_030544605.1_ASM3054460v1_genomic.csv
GCA_004129635.1_ASM412963v1_genomic.csv
GCF_003004115.1_ASM300411v1_genomic.csv
GCA_000986155.1_A_England_01180016_2009_genomic.csv
GCF_002139935.1_ASM213993v1_genomic.csv
GCA_004051455.1_ASM405145v1_genomic.csv
GCF_002625205.1_ASM262520v1_genomic.csv
GCA_003657745.2_ASM365774v2_genomic.csv
GCF_023822065.1_ASM2382206v1_genomic.csv
GCA_029967565.1_ASM2996756v1_genomic.csv
GCA_030288935.1_ASM3028893v1_genomic.csv
GCA_024371375.1_ASM2437137v1_genomic.csv
GCA_010092465.1_ASM1009246v1_genomic.csv
GCF_020735745.1_ASM2073574v1_genomic.csv
GCF_003366055.1_ASM336605v1_genomic.csv
GCA_002822965.1_ASM282296v1_genomic.csv
GCA_003502735.1_ASM350273v1_genomic.csv
GCA_018577575.1_ASM1857757v1_genomic.csv
GCF_001586155.1_ASM158615v1_genomic.csv
GCF_030060435.1_ASM3006043v1_genomic.csv
GCF_000762265.1_ASM76226v1_genomic.csv
GCF_029227835.1_ASM2922783v1_genomic.csv
GCF_003343225.1_ASM334322v1_genomic.csv
GCF_003660105.1_ASM366010v1_genomic.csv
GCF_017815775.1_ASM1781577v1_genomic.csv
GCF_002441955.1_ASM244195v1_genomic.csv
GCA_002757755.1_ASM275775v1_genomic.csv
GCF_023156065.1_ASM2315606v1_genomic.csv
GCA_031198525.1_ASM3119852v1_genomic.csv
GCF_030168405.1_ASM3016840v1_genomic.csv
GCA_021130825.1_ASM2113082v1_genomic.csv
GCF_029625275.1_ASM2962527v1_genomic.csv
GCF_022695655.1_ASM2269565v1_genomic.csv
GCF_026572395.1_ASM2657239v1_genomic.csv
GCA_000864905.1_ViralProj15504_genomic.csv
GCF_001887475.1_ASM188747v1_genomic.csv
GCF_002105595.1_ASM210559v1_genomic.csv
GCA_004070015.1_ASM407001v1_genomic.csv
GCA_905123855.1_28157_4_56_genomic.csv
GCF_001019795.1_ViralMultiSegProj285599_genomic.csv
GCA_004780825.1_ASM478082v1_genomic.csv
GCA_027933535.1_ASM2793353v1_genomic.csv
GCF_001767275.1_ASM176727v1_genomic.csv
GCA_026273225.1_ASM2627322v1_genomic.csv
GCF_003815895.1_ASM381589v1_genomic.csv
GCF_001046095.2_ASM104609v2_genomic.csv
GCF_013462495.1_ASM1346249v1_genomic.csv
GCA_006438035.1_ASM643803v1_genomic.csv
GCF_003798365.1_ASM379836v1_genomic.csv
GCA_021474165.1_ASM2147416v1_genomic.csv
GCF_024126355.1_ASM2412635v1_genomic.csv
GCF_024584665.1_ASM2458466v1_genomic.csv
GCA_006415795.1_ASM641579v1_genomic.csv
GCF_026651085.1_ASM2665108v1_genomic.csv
GCA_008939465.1_ASM893946v1_genomic.csv
GCF_003073395.1_ASM307339v1_genomic.csv
GCA_030294865.1_ASM3029486v1_genomic.csv
GCA_031129645.1_ASM3112964v1_genomic.csv
GCF_900474905.1_42042_A02_genomic.csv
GCA_031102565.1_ASM3110256v1_genomic.csv
GCA_015135075.1_ASM1513507v1_genomic.csv
GCF_017189435.1_ASM1718943v1_genomic.csv
GCA_009732635.1_ASM973263v1_genomic.csv
GCA_011067225.1_ASM1106722v1_genomic.csv
GCF_028224025.1_ASM2822402v1_genomic.csv
GCA_001183745.1_ASM118374v1_genomic.csv
GCA_001686605.1_ASM168660v1_genomic.csv
GCA_030506345.1_ASM3050634v1_genomic.csv
GCF_003319235.1_ASM331923v1_genomic.csv
GCA_002951755.1_ASM295175v1_genomic.csv
GCF_003094295.1_ASM309429v1_genomic.csv
GCF_015377585.1_ASM1537758v1_genomic.csv
GCA_021496055.1_ASM2149605v1_genomic.csv
GCA_023682375.1_ASM2368237v1_genomic.csv
GCA_029965895.1_ASM2996589v1_genomic.csv
GCA_905122335.1_28157_4_140_genomic.csv
GCA_006415275.1_ASM641527v1_genomic.csv
GCA_005890195.1_ASM589019v1_genomic.csv
GCA_020543775.1_ASM2054377v1_genomic.csv
GCF_001188775.1_ASM118877v1_genomic.csv
GCA_031155085.1_ASM3115508v1_genomic.csv
GCA_012939595.1_ASM1293959v1_genomic.csv
GCA_902992575.1_UFOv-RH-20APR16-C1214_genomic.csv
GCA_026898375.1_ASM2689837v1_genomic.csv
GCF_022924035.1_ASM2292403v1_genomic.csv
GCF_001646555.1_ViralProj321700_genomic.csv
GCA_012939495.1_ASM1293949v1_genomic.csv
GCA_031236215.1_ASM3123621v1_genomic.csv
GCA_000022025.1_ASM2202v1_genomic.csv
GCA_004779725.1_ASM477972v1_genomic.csv
GCF_001887515.1_ASM188751v1_genomic.csv
GCA_022672175.1_ASM2267217v1_genomic.csv
GCA_004096755.1_ASM409675v1_genomic.csv
GCF_028750055.1_ASM2875005v1_genomic.csv
GCF_000899655.1_ViralProj179423_genomic.csv
GCA_900007775.1_A_England_10740691_2011_genomic.csv
GCF_030384745.1_ASM3038474v1_genomic.csv
GCF_030020425.1_ASM3002042v1_genomic.csv
GCA_031085615.1_ASM3108561v1_genomic.csv
GCA_002582785.1_ASM258278v1_genomic.csv
GCF_000955455.1_ViralProj276881_genomic.csv
GCF_001746795.1_ASM174679v1_genomic.csv
GCF_025142595.1_ASM2514259v1_genomic.csv
GCA_012937265.1_ASM1293726v1_genomic.csv
GCF_022559705.1_ASM2255970v1_genomic.csv
GCA_027887265.1_ASM2788726v1_genomic.csv
GCA_023516275.1_ASM2351627v1_genomic.csv
GCA_018443935.1_ASM1844393v1_genomic.csv
GCA_014824435.1_ASM1482443v1_genomic.csv
GCA_017945965.1_ASM1794596v1_genomic.csv
GCF_018861235.2_ASM1886123v2_genomic.csv
GCF_002952715.2_ASM295271v2_genomic.csv
GCA_000870165.1_ViralProj17997_genomic.csv
GCA_029718925.1_ASM2971892v1_genomic.csv
GCF_002446895.1_ASM244689v1_genomic.csv
GCA_027939535.1_ASM2793953v1_genomic.csv
GCA_002613405.1_ASM261340v1_genomic.csv
GCA_030439225.1_ASM3043922v1_genomic.csv
GCA_031166055.1_AEV-2_genomic.csv
GCA_031314385.1_ASM3131438v1_genomic.csv
GCA_031125885.1_ASM3112588v1_genomic.csv
GCA_009688125.1_ASM968812v1_genomic.csv
GCA_027941265.1_ASM2794126v1_genomic.csv
GCA_009653475.1_ASM965347v1_genomic.csv
GCA_019095755.1_ASM1909575v1_genomic.csv
GCA_000881735.1_ViralProj32681_genomic.csv
GCA_002605645.1_ASM260564v1_genomic.csv
GCA_014844775.1_ASM1484477v1_genomic.csv
GCA_014488745.1_ASM1448874v1_genomic.csv
GCA_023517855.1_ASM2351785v1_genomic.csv
GCA_025841995.1_ASM2584199v1_genomic.csv
GCF_000478925.1_ASM47892v1_genomic.csv
GCF_015839235.1_ASM1583923v1_genomic.csv
GCA_022674565.1_ASM2267456v1_genomic.csv
GCF_030930975.1_ASM3093097v1_genomic.csv
GCA_030685915.1_ASM3068591v1_genomic.csv
GCF_003034015.1_ASM303401v1_genomic.csv
GCF_020099275.1_ASM2009927v1_genomic.csv
GCF_947251825.1_ilCamBiln1.Wolbachia_sp_1.1_genomic.csv
GCA_902986005.1_UFOv-RE-18aug17-C989_genomic.csv
GCF_001461605.1_ViralProj304908_genomic.csv
GCA_002004355.1_ViralProj375055_genomic.csv
GCA_003178295.1_ASM317829v1_genomic.csv
GCA_031315665.1_ASM3131566v1_genomic.csv
GCA_020869185.1_ASM2086918v1_genomic.csv
GCA_003203695.1_ASM320369v1_genomic.csv
GCF_023206055.1_ASM2320605v1_genomic.csv
GCA_003856415.1_ASM385641v1_genomic.csv
GCA_905232015.2_AI2686v1_cp_genomic.csv
GCF_022700835.1_ASM2270083v1_genomic.csv
GCA_005133505.2_ASM513350v2_genomic.csv
GCA_902996315.1_UFOv-RH-9nov16-C1342_genomic.csv
GCF_008124085.1_ASM812408v1_genomic.csv
GCF_013086735.1_ASM1308673v1_genomic.csv
GCA_031226445.1_ASM3122644v1_genomic.csv
GCF_013724765.1_ASM1372476v1_genomic.csv
GCF_001605175.1_ASM160517v1_genomic.csv
GCF_002119445.1_ASM211944v1_genomic.csv
GCA_003129165.1_ASM312916v1_genomic.csv
GCA_008946445.1_ASM894644v1_genomic.csv
GCA_029760915.1_ASM2976091v1_genomic.csv
GCF_001986515.1_ASM198651v1_genomic.csv
GCF_016864355.1_ASM1686435v1_genomic.csv
GCF_025765835.1_ASM2576583v1_genomic.csv
GCF_019443305.1_ASM1944330v1_genomic.csv
GCA_028609445.1_ASM2860944v1_genomic.csv
GCA_003047615.1_ASM304761v1_genomic.csv
GCF_019334765.1_ASM1933476v1_genomic.csv
GCA_012631785.1_ASM1263178v1_genomic.csv
GCF_001466415.2_ASM146641v2_genomic.csv
GCA_031321515.1_ASM3132151v1_genomic.csv
GCA_000511385.1_ASM51138v1_genomic.csv
GCA_002776635.1_ASM277663v1_genomic.csv
GCF_013334145.1_ASM1333414v1_genomic.csv
GCA_027937005.1_ASM2793700v1_genomic.csv
GCA_900149145.1_Msy_ATCC_42132_Feb2016_genomic.csv
GCF_000926395.1_ViralProj264907_genomic.csv
GCF_001654495.1_ASM165449v1_genomic.csv
GCF_003194085.1_ASM319408v1_genomic.csv
GCA_031164015.1_ASM3116401v1_genomic.csv
GCA_028752675.1_ASM2875267v1_genomic.csv
GCA_006409165.1_ASM640916v1_genomic.csv
GCA_029685915.1_ASM2968591v1_genomic.csv
GCA_000568455.1_ASM56845v1_genomic.csv
GCF_026428275.1_ASM2642827v1_genomic.csv
GCA_005222365.1_ASM522236v1_genomic.csv
GCA_000866145.1_ViralProj16325_genomic.csv
GCA_030345365.1_ASM3034536v1_genomic.csv
GCF_005281455.1_ASM528145v1_genomic.csv
GCF_013348965.1_ASM1334896v1_genomic.csv
GCA_016600865.1_ASM1660086v1_genomic.csv
GCA_027941655.1_ASM2794165v1_genomic.csv
GCF_000166315.1_ASM16631v1_genomic.csv
GCA_003091535.1_ASM309153v1_genomic.csv
GCA_004368195.1_ASM436819v1_genomic.csv
GCA_003652105.1_ASM365210v1_genomic.csv
GCF_030438115.1_ASM3043811v1_genomic.csv
GCA_026724195.1_ASM2672419v1_genomic.csv
GCF_000419385.1_ASM41938v1_genomic.csv
GCF_001470075.1_ViralProj306282_genomic.csv
GCA_004007255.1_ASM400725v1_genomic.csv
GCA_021055805.1_ASM2105580v1_genomic.csv
GCA_022673365.1_ASM2267336v1_genomic.csv
GCF_003025345.2_ASM302534v2_genomic.csv
GCA_905330495.2_AI2882v1_cpp_genomic.csv
GCA_905219095.2_AI2646v1_cp_genomic.csv
GCF_023375035.1_ASM2337503v1_genomic.csv
GCA_008248145.1_ASM824814v1_genomic.csv
GCF_009685725.1_ASM968572v1_genomic.csv
GCF_022936425.1_ASM2293642v1_genomic.csv
GCA_003109205.1_ASM310920v1_genomic.csv
GCF_016745095.1_ASM1674509v1_genomic.csv
GCA_021870295.1_ASM2187029v1_genomic.csv
GCA_000858665.1_ViralProj15118_genomic.csv
GCA_001953155.1_ASM195315v1_genomic.csv
GCF_021923125.1_ASM2192312v1_genomic.csv
GCA_003972565.1_ASM397256v1_genomic.csv
GCA_000884775.1_ViralProj37825_genomic.csv
GCA_020486585.1_ASM2048658v1_genomic.csv
GCA_021355145.1_ASM2135514v1_genomic.csv
GCA_001308455.2_ViralProj297387_genomic.csv
GCF_023373625.1_ASM2337362v1_genomic.csv
GCA_015918475.1_ASM1591847v1_genomic.csv
GCF_003233655.1_ASM323365v1_genomic.csv
GCA_014517315.1_ASM1451731v1_genomic.csv
GCA_004782585.1_ASM478258v1_genomic.csv
GCF_018905915.1_ASM1890591v1_genomic.csv
GCF_018127865.1_ASM1812786v1_genomic.csv
GCA_020685865.2_ASM2068586v2_genomic.csv
GCF_003428425.1_ASM342842v1_genomic.csv
GCF_004209815.1_ASM420981v1_genomic.csv
GCF_009834045.1_ASM983404v1_genomic.csv
GCA_003190505.1_ASM319050v1_genomic.csv
GCF_000021205.1_ASM2120v1_genomic.csv
GCA_031154205.1_ASM3115420v1_genomic.csv
GCF_013087225.1_ASM1308722v1_genomic.csv
GCA_002286315.1_ASM228631v1_genomic.csv
GCA_006409535.1_ASM640953v1_genomic.csv
GCA_028608825.1_ASM2860882v1_genomic.csv
GCF_006517815.1_ASM651781v1_genomic.csv
GCF_007922615.2_ASM792261v2_genomic.csv
GCA_005574435.1_ASM557443v1_genomic.csv
GCA_013426055.1_ASM1342605v1_genomic.csv
GCF_904066025.1_83_genomic.csv
GCA_013368055.1_ASM1336805v1_genomic.csv
GCF_003812165.1_ASM381216v1_genomic.csv
GCA_000922935.1_ViralProj253220_genomic.csv
GCF_029590435.1_ASM2959043v1_genomic.csv
GCF_030503695.1_ASM3050369v1_genomic.csv
GCA_013004145.1_ASM1300414v1_genomic.csv
GCA_946887725.1_H3B1-10M_genomic.csv
GCF_009388245.1_ASM938824v1_genomic.csv
GCA_946892365.1_Genome_sequence_of_Klebsiella_phage_mtp17_genomic.csv
GCF_030285945.1_ASM3028594v1_genomic.csv
GCF_026650825.1_ASM2665082v1_genomic.csv
GCF_002967955.2_ASM296795v2_genomic.csv
GCA_018584125.1_ASM1858412v1_genomic.csv
GCA_021183545.1_ASM2118354v1_genomic.csv
GCA_004128715.1_ASM412871v1_genomic.csv
GCF_001890385.1_ASM189038v1_genomic.csv
GCF_018394375.1_ASM1839437v1_genomic.csv
GCA_003101075.1_ASM310107v1_genomic.csv
GCA_029970255.1_ASM2997025v1_genomic.csv
GCF_019139535.1_ASM1913953v1_genomic.csv
GCA_020494185.1_ASM2049418v1_genomic.csv
GCA_005688015.2_ASM568801v2_genomic.csv
GCA_002628165.1_ASM262816v1_genomic.csv
GCA_004008375.1_ASM400837v1_genomic.csv
GCF_003399795.2_ASM339979v2_genomic.csv
GCA_018572935.1_ASM1857293v1_genomic.csv
GCA_000901755.1_ViralProj181210_genomic.csv
GCA_002590935.1_ASM259093v1_genomic.csv
GCA_002594245.1_ASM259424v1_genomic.csv
GCF_000828815.1_ASM82881v1_genomic.csv
GCF_001987975.1_ASM198797v1_genomic.csv
GCA_001677495.1_ASM167749v1_genomic.csv
GCF_009950125.1_ASM995012v1_genomic.csv
GCF_014900655.1_ASM1490065v1_genomic.csv
GCA_001592435.1_ASM159243v1_genomic.csv
GCF_016617715.1_ASM1661771v1_genomic.csv
GCA_004080915.1_ASM408091v1_genomic.csv
GCA_014725615.1_ASM1472561v1_genomic.csv
GCA_013426475.1_ASM1342647v1_genomic.csv
GCA_000866045.1_ViralProj16228_genomic.csv
GCA_000019685.1_ASM1968v1_genomic.csv
GCA_003033075.1_ASM303307v1_genomic.csv
GCA_002602445.1_ASM260244v1_genomic.csv
GCA_004089995.1_ASM408999v1_genomic.csv
GCA_031200595.1_ASM3120059v1_genomic.csv
GCA_030643805.1_ASM3064380v1_genomic.csv
GCF_014656625.1_ASM1465662v1_genomic.csv
GCA_022846015.1_ASM2284601v1_genomic.csv
GCA_003727175.1_ASM372717v1_genomic.csv
GCA_031250425.1_ASM3125042v1_genomic.csv
GCF_018289335.1_ASM1828933v1_genomic.csv
GCA_004079895.1_ASM407989v1_genomic.csv
GCA_007858575.1_ASM785857v1_genomic.csv
GCF_002213745.1_ASM221374v1_genomic.csv
GCF_019222765.1_ASM1922276v1_genomic.csv
GCF_000899395.1_ViralProj177533_genomic.csv
GCF_017743055.1_ASM1774305v1_genomic.csv
GCA_002128125.1_ASM212812v1_genomic.csv
GCA_003023985.1_ASM302398v1_genomic.csv
GCF_000742835.1_ASM74283v1_genomic.csv
GCA_031173405.1_ASM3117340v1_genomic.csv
GCF_005037845.1_ASM503784v2_genomic.csv
GCA_009671305.1_ASM967130v1_genomic.csv
GCF_001736775.1_ViralProj343512_genomic.csv
GCA_905218955.2_AI2634v1_cp_genomic.csv
GCA_021049345.1_ASM2104934v1_genomic.csv
GCA_031177605.1_ASM3117760v1_genomic.csv
GCA_008931325.1_ASM893132v1_genomic.csv
GCA_900639545.1_E7933_hybrid_assembly_genomic.csv
GCA_013744185.1_ASM1374418v1_genomic.csv
GCA_018726505.1_ASM1872650v1_genomic.csv
GCA_004083895.1_ASM408389v1_genomic.csv
GCA_028728085.1_ASM2872808v1_genomic.csv
GCA_946891505.1_Genome_sequence_of_Klebsiella_phage_cp38_genomic.csv
GCA_011044455.1_ASM1104445v1_genomic.csv
GCA_029953515.1_ASM2995351v1_genomic.csv
GCA_004089015.1_ASM408901v1_genomic.csv
GCF_002620665.1_ASM262066v1_genomic.csv
GCA_902985735.1_UFOv-RE-18aug17-C83_genomic.csv
GCA_000625855.2_ASM62585v2_genomic.csv
GCF_003389915.1_ASM338991v1_genomic.csv
GCA_000930395.1_ViralProj268427_genomic.csv
GCA_021910025.1_ASM2191002v1_genomic.csv
GCA_025843315.1_ASM2584331v1_genomic.csv
GCA_902991505.1_UFOv-RH-18aug17-C10376_genomic.csv
GCF_016350005.1_ASM1635000v1_genomic.csv
GCA_951812655.1_ooOscLobu1.Nitrosopumilus_sp_2.1_genomic.csv
GCA_020491485.1_ASM2049148v1_genomic.csv
GCA_030439055.1_ASM3043905v1_genomic.csv
GCA_902983925.1_UFOv-Jr-28aug17-C39_genomic.csv
GCF_900636685.1_43874_A01_genomic.csv
GCF_001041795.1_ViralProj287975_genomic.csv
GCA_002597445.1_ASM259744v1_genomic.csv
GCF_000922755.1_ViralProj248630_genomic.csv
GCF_015571975.1_ASM1557197v1_genomic.csv
GCA_008822685.1_ASM882268v1_genomic.csv
GCF_000737085.1_ASM73708v1_genomic.csv
GCF_008221175.1_ASM822117v1_genomic.csv
GCA_015534735.1_ASM1553473v1_genomic.csv
GCF_001651145.1_ViralProj322487_genomic.csv
GCA_022559505.1_ASM2255950v1_genomic.csv
GCF_009913415.1_ASM991341v1_genomic.csv
GCA_003103795.1_ASM310379v1_genomic.csv
GCF_019969525.1_ASM1996952v1_genomic.csv
GCA_030704225.1_ASM3070422v1_genomic.csv
GCA_006443875.1_ASM644387v1_genomic.csv
GCA_012621365.1_ASM1262136v1_genomic.csv
GCF_900187015.1_50465_F01_genomic.csv
GCA_902984945.1_UFOv-RE-15aug16-C1101_genomic.csv
GCF_020149935.1_ASM2014993v1_genomic.csv
GCF_023156665.1_Caraway_yellows_virus_genomic.csv
GCA_030577095.1_ASM3057709v1_genomic.csv
GCF_002859745.1_ASM285974v1_genomic.csv
GCA_004771095.1_ASM477109v1_genomic.csv
GCA_016835535.1_ASM1683553v1_genomic.csv
GCA_019973835.2_ASM1997383v2_genomic.csv
GCF_000861625.1_ViralMultiSegProj15384_genomic.csv
GCA_031201965.1_ASM3120196v1_genomic.csv
GCF_009764215.1_ASM976421v1_genomic.csv
GCF_000758665.1_ASM75866v1_genomic.csv
GCF_009648935.1_ASM964893v1_genomic.csv
GCF_013267795.1_ASM1326779v1_genomic.csv
GCF_024346975.1_ASM2434697v1_genomic.csv
GCA_012944345.1_ASM1294434v1_genomic.csv
GCF_016026415.1_ASM1602641v1_genomic.csv
GCF_020042685.1_ASM2004268v1_genomic.csv
GCF_002752955.1_ASM275295v1_genomic.csv
GCA_003104355.1_ASM310435v1_genomic.csv
GCF_001504095.2_ViralProj307886_genomic.csv
GCA_000316515.1_ASM31651v1_genomic.csv
GCF_004063515.1_ASM406351v1_genomic.csv
GCA_003851955.1_ASM385195v1_genomic.csv
GCA_014730775.1_ASM1473077v1_genomic.csv
GCA_015645045.1_ASM1564504v1_genomic.csv
GCF_025723105.1_ASM2572310v1_genomic.csv
GCA_001189275.1_ASM118927v1_genomic.csv
GCA_020492265.1_ASM2049226v1_genomic.csv
GCF_017604265.1_ASM1760426v1_genomic.csv
GCA_009738795.1_ASM973879v1_genomic.csv
GCF_001704235.1_ASM170423v1_genomic.csv
GCA_031314985.1_ASM3131498v1_genomic.csv
GCF_004009375.1_ASM400937v1_genomic.csv
GCA_011896725.1_ASM1189672v1_genomic.csv
GCA_003443375.1_ASM344337v1_genomic.csv
GCA_902994715.1_UFOv-RH-23may17-C8623_genomic.csv
GCA_019444685.1_ASM1944468v1_genomic.csv
GCF_000982325.1_ViralProj282474_genomic.csv
GCA_022608345.1_ASM2260834v1_genomic.csv
GCA_007751255.1_ASM775125v1_genomic.csv
GCF_016406545.1_ASM1640654v1_genomic.csv
GCA_031122305.1_ASM3112230v1_genomic.csv
GCA_031259915.1_3895RS16-BR_node3_genomic.csv
GCA_003502595.1_ASM350259v1_genomic.csv
GCA_014918235.1_ASM1491823v1_genomic.csv
GCA_004089815.1_ASM408981v1_genomic.csv
GCA_027573895.1_ASM2757389v1_genomic.csv
GCA_004778585.1_ASM477858v1_genomic.csv
GCA_000018505.1_ASM1850v1_genomic.csv
GCA_030644125.1_ASM3064412v1_genomic.csv
GCA_015918355.1_ASM1591835v1_genomic.csv
GCF_000024125.1_ASM2412v1_genomic.csv
GCA_002628965.1_ASM262896v1_genomic.csv
GCF_003443055.1_ASM344305v1_genomic.csv
GCA_011045575.1_ASM1104557v1_genomic.csv
GCF_000772065.1_ASM77206v1_genomic.csv
GCF_012974845.1_ASM1297484v1_genomic.csv
GCF_008727655.1_ASM872765v1_genomic.csv
GCF_001553565.1_ASM155356v1_genomic.csv
GCA_004288035.1_ASM428803v1_genomic.csv
GCA_015582635.1_ASM1558263v1_genomic.csv
GCA_014303395.1_ASM1430339v1_genomic.csv
GCA_031281535.1_ASM3128153v1_genomic.csv
GCF_023093875.1_ASM2309387v1_genomic.csv
GCA_006436895.1_ASM643689v1_genomic.csv
GCA_003105945.1_ASM310594v1_genomic.csv
GCF_900636915.1_45532_F02_genomic.csv
GCA_014070745.1_ASM1407074v1_genomic.csv
GCF_002163625.1_ASM216362v1_genomic.csv
GCF_000214235.1_ASM21423v1_genomic.csv
GCA_029783395.1_ASM2978339v1_genomic.csv
GCA_027618015.1_ASM2761801v1_genomic.csv
GCA_022609145.1_ASM2260914v1_genomic.csv
GCA_007635275.2_ASM763527v2_genomic.csv
GCF_029774055.1_ASM2977405v1_genomic.csv
GCA_021216565.1_ASM2121656v1_genomic.csv
GCA_012934085.1_ASM1293408v1_genomic.csv
GCF_000924315.1_ViralMultiSegProj262089_genomic.csv
GCA_008314035.1_ASM831403v1_genomic.csv
GCF_009792335.1_ASM979233v1_genomic.csv
GCA_015244975.1_ASM1524497v1_genomic.csv
GCA_006409885.1_ASM640988v1_genomic.csv
GCA_017310615.1_ASM1731061v1_genomic.csv
GCA_027573815.1_ASM2757381v1_genomic.csv
GCA_004031295.1_ASM403129v1_genomic.csv
GCF_005166365.1_ASM516636v1_genomic.csv
GCA_000939415.2_HGAP_assembly_of_Acinetobacter_baumannii_ORAB01_genomic.csv
GCF_003955945.1_ASM395594v1_genomic.csv
GCA_031192055.1_ASM3119205v1_genomic.csv
GCA_003341615.1_ASM334161v1_genomic.csv
GCF_003726775.1_ASM372677v1_genomic.csv
GCF_023539285.1_ASM2353928v1_genomic.csv
GCF_021018765.1_ASM2101876v1_genomic.csv
GCF_000347675.2_ASM34767v2_genomic.csv
GCF_009708715.1_ASM970871v1_genomic.csv
GCF_000013805.1_ASM1380v1_genomic.csv
GCA_009187345.1_ASM918734v1_genomic.csv
GCF_002116955.1_ASM211695v1_genomic.csv
GCA_002598625.1_ASM259862v1_genomic.csv
GCA_015291825.1_ASM1529182v1_genomic.csv
GCF_001646095.1_ViralProj321686_genomic.csv
GCF_001664165.1_ASM166416v1_genomic.csv
GCA_007998715.1_ASM799871v1_genomic.csv
GCA_020496935.1_ASM2049693v1_genomic.csv
GCA_019285655.1_ASM1928565v1_genomic.csv
GCF_021383745.1_ASM2138374v1_genomic.csv
GCA_007647785.1_ASM764778v1_genomic.csv
GCA_907166785.1_pMOL952_IncHI2_genomic.csv
GCF_000583775.1_ASM58377v1_genomic.csv
GCF_019448195.1_ASM1944819v1_genomic.csv
GCA_004085435.1_ASM408543v1_genomic.csv
GCA_023898195.1_ASM2389819v1_genomic.csv
GCA_902983955.1_UFOv-Jr-28aug17-C459_genomic.csv
GCF_001500855.2_ViralProj307802_genomic.csv
GCF_013391105.1_ASM1339110v1_genomic.csv
GCA_030264095.1_ASM3026409v1_genomic.csv
GCA_024397435.1_ASM2439743v1_genomic.csv
GCF_030908405.1_ASM3090840v1_genomic.csv
GCA_004781765.1_ASM478176v1_genomic.csv
GCA_018584025.1_ASM1858402v1_genomic.csv
GCA_000894235.1_ViralProj81167_genomic.csv
GCA_002618425.1_ASM261842v1_genomic.csv
GCA_000801275.1_ASM80127v1_genomic.csv
GCA_012939565.1_ASM1293956v1_genomic.csv
GCF_030450025.1_ASM3045002v1_genomic.csv
GCF_001718595.1_ASM171859v1_genomic.csv
GCF_023161985.2_ASM2316198v2_genomic.csv
GCF_002142615.1_ASM214261v1_genomic.csv
GCA_004093735.1_ASM409373v1_genomic.csv
GCA_029968325.1_ASM2996832v1_genomic.csv
GCA_003083035.1_ASM308303v1_genomic.csv
GCF_027942155.1_ASM2794215v1_genomic.csv
GCF_020906075.1_ASM2090607v1_genomic.csv
GCF_000271365.1_ASM27136v1_genomic.csv
GCF_002624005.1_ASM262400v1_genomic.csv
GCA_031579915.1_ASM3157991v1_genomic.csv
GCA_004800525.1_ASM480052v1_genomic.csv
GCA_027932025.1_ASM2793202v1_genomic.csv
GCA_031136675.1_ASM3113667v1_genomic.csv
GCF_002142595.1_ASM214259v1_genomic.csv
GCA_028515085.1_ASM2851508v1_genomic.csv
GCA_008821365.1_ASM882136v1_genomic.csv
GCA_023913515.1_ASM2391351v1_genomic.csv
GCF_027570435.1_ASM2757043v1_genomic.csv
GCF_027116575.1_ASM2711657v1_genomic.csv
GCF_016925675.1_ASM1692567v1_genomic.csv
GCA_027944815.1_ASM2794481v1_genomic.csv
GCF_000833195.1_ASM83319v1_genomic.csv
GCA_031150735.1_ASM3115073v1_genomic.csv
GCF_019428585.1_ASM1942858v1_genomic.csv
GCA_000382925.1_ASM38292v1_genomic.csv
GCA_009688805.1_ASM968880v1_genomic.csv
GCF_001901105.1_ASM190110v1_genomic.csv
GCA_003958705.1_ASM395870v1_genomic.csv
GCA_000473305.1_ASM47330v1_genomic.csv
GCA_003193005.1_ASM319300v1_genomic.csv
GCF_000341465.2_ASM34146v2_genomic.csv
GCA_003813045.1_ASM381304v1_genomic.csv
GCA_004073055.1_ASM407305v1_genomic.csv
GCA_013390245.1_ASM1339024v1_genomic.csv
GCA_031159835.1_ASM3115983v1_genomic.csv
GCF_900520365.1_ASM90052036v1_genomic.csv
GCF_001021895.1_ASM102189v1_genomic.csv
GCA_001941765.1_ASM194176v1_genomic.csv
GCA_004068075.1_ASM406807v1_genomic.csv
GCA_002599405.1_ASM259940v1_genomic.csv
GCF_003330945.1_ASM333094v1_genomic.csv
GCA_031692735.1_ASM3169273v1_genomic.csv
GCF_001448705.2_ASM144870v2_genomic.csv
GCA_905335725.2_AI3064v2_cp_genomic.csv
GCF_025345545.1_ASM2534554v1_genomic.csv
GCA_002582245.1_ASM258224v1_genomic.csv
GCF_000470825.1_ASM47082v1_genomic.csv
GCF_008727435.1_ASM872743v1_genomic.csv
GCA_012936705.1_ASM1293670v1_genomic.csv
GCA_021354885.1_ASM2135488v1_genomic.csv
GCA_029721195.1_ASM2972119v1_genomic.csv
GCA_003083895.1_ASM308389v1_genomic.csv
GCA_023078975.1_ASM2307897v1_genomic.csv
GCA_006711145.1_ASM671114v1_genomic.csv
GCF_001039495.1_ASM103949v1_genomic.csv
GCA_002620605.1_ASM262060v1_genomic.csv
GCF_003010455.1_ASM301045v1_genomic.csv
GCA_014774125.1_ASM1477412v1_genomic.csv
GCF_900474835.1_41800_H02_genomic.csv
GCA_031311395.1_ASM3131139v1_genomic.csv
GCA_009936255.1_ASM993625v1_genomic.csv
GCA_000763575.1_ASM76357v1_genomic.csv
GCA_024371975.1_ASM2437197v1_genomic.csv
GCF_015074865.1_ASM1507486v1_genomic.csv
GCA_008693565.1_ASM869356v1_genomic.csv
GCA_009578005.1_ASM957800v1_genomic.csv
GCF_029886885.1_ASM2988688v1_genomic.csv
GCA_902983115.1_UFOv-Jr-11may16-C1480_genomic.csv
GCA_030290115.1_ASM3029011v1_genomic.csv
GCF_020423085.1_ASM2042308v1_genomic.csv
GCA_003294925.2_ASM329492v2_genomic.csv
GCF_003382935.1_ASM338293v1_genomic.csv
GCA_003177675.1_ASM317767v1_genomic.csv
GCF_001589755.1_ViralProj314625_genomic.csv
GCA_002881555.1_ASM288155v1_genomic.csv
GCF_009930675.1_ASM993067v1_genomic.csv
GCA_001307475.2_ASM130747v2_genomic.csv
GCA_029970545.1_ASM2997054v1_genomic.csv
GCF_002886405.1_ASM288640v1_genomic.csv
GCF_000850165.1_ViralProj14698_genomic.csv
GCF_000015005.1_ASM1500v1_genomic.csv
GCA_002621525.1_ASM262152v1_genomic.csv
GCA_022811345.1_ASM2281134v1_genomic.csv
GCA_031173205.1_ASM3117320v1_genomic.csv
GCA_031123125.1_ASM3112312v1_genomic.csv
GCF_020138555.1_ASM2013855v1_genomic.csv
GCF_004129035.1_ASM412903v1_genomic.csv
GCA_030062355.1_ASM3006235v1_genomic.csv
GCA_003032075.1_ASM303207v1_genomic.csv
GCF_021497885.1_ASM2149788v1_genomic.csv
GCF_003722615.1_ASM372261v1_genomic.csv
GCA_024383665.1_ASM2438366v1_genomic.csv
GCA_006337345.1_ASM633734v1_genomic.csv
GCF_019550945.1_ASM1955094v1_genomic.csv
GCF_013378315.1_ASM1337831v1_genomic.csv
GCF_002753605.1_ASM275360v1_genomic.csv
GCF_004788035.1_ASM478803v1_genomic.csv
GCF_002795845.1_ASM279584v1_genomic.csv
GCF_026210775.1_ASM2621077v1_genomic.csv
GCA_025399135.1_ASM2539913v1_genomic.csv
GCF_018135605.1_ASM1813560v1_genomic.csv
GCA_023533685.1_ASM2353368v1_genomic.csv
GCF_002174235.1_ASM217423v1_genomic.csv
GCA_016944595.1_ASM1694459v1_genomic.csv
GCA_006450655.1_ASM645065v1_genomic.csv
GCA_002118525.1_ViralProj385653_genomic.csv
GCA_027938915.1_ASM2793891v1_genomic.csv
GCF_905219385.1_QI0055_genomic.csv
GCF_029889745.1_ASM2988974v1_genomic.csv
GCA_003089095.1_ASM308909v1_genomic.csv
GCF_027625395.1_ASM2762539v1_genomic.csv
GCF_000200475.1_ASM20047v1_genomic.csv
GCA_002626765.1_ASM262676v1_genomic.csv
GCA_023531895.1_FMV15SnBuPox_genomic.csv
GCF_024266605.1_ASM2426660v1_genomic.csv
GCF_030378205.1_ASM3037820v1_genomic.csv
GCF_024969445.1_ASM2496944v1_genomic.csv
GCA_003872475.2_ASM387247v2_genomic.csv
GCA_902992925.1_UFOv-RH-20APR16-C2639_genomic.csv
GCA_004064775.1_ASM406477v1_genomic.csv
GCA_023702775.1_ASM2370277v1_genomic.csv
GCF_009914495.1_ASM991449v1_genomic.csv
GCA_017654365.1_ASM1765436v1_genomic.csv
GCF_007833435.1_ASM783343v1_genomic.csv
GCF_006547025.1_ASM654702v1_genomic.csv
GCA_031579375.1_ASM3157937v1_genomic.csv
GCF_000189495.1_ASM18949v1_genomic.csv
GCA_003502535.1_ASM350253v1_genomic.csv
GCF_003717095.1_ASM371709v1_genomic.csv
GCA_004064275.1_ASM406427v1_genomic.csv
GCF_009688585.1_ASM968858v1_genomic.csv
GCA_019915325.1_ASM1991532v1_genomic.csv
GCF_027945055.1_ASM2794505v1_genomic.csv
GCA_902991435.1_UFOv-RH-15aug16-C8650_genomic.csv
GCA_003852155.1_ASM385215v1_genomic.csv
GCA_012530715.1_ASM1253071v1_genomic.csv
GCF_030123165.1_ASM3012316v1_genomic.csv
GCA_027930185.1_ASM2793018v1_genomic.csv
GCF_028583545.1_ASM2858354v1_genomic.csv
GCA_003128185.1_ASM312818v1_genomic.csv
GCA_031193125.1_ASM3119312v1_genomic.csv
GCF_022453545.1_ASM2245354v1_genomic.csv
GCA_031258605.1_ASM3125860v1_genomic.csv
GCF_021166355.2_ASM2116635v2_genomic.csv
GCA_000026025.1_ASM2602v1_genomic.csv
GCF_022220265.1_ASM2222026v1_genomic.csv
GCA_004128935.1_ASM412893v1_genomic.csv
GCA_026247885.1_ASM2624788v1_genomic.csv
GCA_021730185.1_ASM2173018v1_genomic.csv
GCF_000846385.1_ViralProj14426_genomic.csv
GCA_009671705.1_ASM967170v1_genomic.csv
GCA_000899035.1_ViralProj171979_genomic.csv
GCA_009689265.1_ASM968926v1_genomic.csv
GCF_000874465.1_ViralProj30061_genomic.csv
GCF_016807685.1_ASM1680768v1_genomic.csv
GCA_009660225.1_ASM966022v1_genomic.csv
GCF_018403805.1_ASM1840380v1_genomic.csv
GCA_900199745.1_VE_138ncp_05_genomic.csv
GCA_030490835.1_ASM3049083v1_genomic.csv
GCA_015679705.1_ASM1567970v1_genomic.csv
GCF_001758605.1_ASM175860v1_genomic.csv
GCF_013201075.1_ASM1320107v1_genomic.csv
GCA_030123065.1_ASM3012306v1_genomic.csv
GCF_003014775.1_ASM301477v1_genomic.csv
GCA_002598345.1_ASM259834v1_genomic.csv
GCA_029970565.1_ASM2997056v1_genomic.csv
GCF_000891215.1_ViralProj68413_genomic.csv
GCF_002356075.1_ASM235607v1_genomic.csv
GCA_021800735.1_PWKp20_genomic.csv
GCF_004008425.1_ASM400842v1_genomic.csv
GCF_016446335.1_ASM1644633v1_genomic.csv
GCA_031102425.1_ASM3110242v1_genomic.csv
GCA_902993065.1_UFOv-RH-20APR16-C6355_genomic.csv
GCA_004047515.1_ASM404751v1_genomic.csv
GCF_023124465.1_ASM2312446v1_genomic.csv
GCF_016549335.1_ASM1654933v1_genomic.csv
GCF_020990765.1_ASM2099076v1_genomic.csv
GCF_012934675.1_ASM1293467v1_genomic.csv
GCA_004521795.1_ASM452179v1_genomic.csv
GCA_011302195.1_ASM1130219v1_genomic.csv
GCF_903993215.2_AI3065v1_cp_genomic.csv
GCF_000898775.1_ViralProj177526_genomic.csv
GCF_022221285.1_ASM2222128v1_genomic.csv
GCF_015101725.1_ASM1510172v1_genomic.csv
GCF_000879375.1_ViralMultiSegProj29901_genomic.csv
GCA_024707935.2_ASM2470793v1_genomic.csv
GCA_026651835.1_ASM2665183v1_genomic.csv
GCF_003029055.1_ASM302905v1_genomic.csv
GCF_016415445.1_ASM1641544v1_genomic.csv
GCA_004080355.1_ASM408035v1_genomic.csv
GCF_011058295.1_ASM1105829v1_genomic.csv
GCF_007637635.1_ASM763763v1_genomic.csv
GCF_000903075.1_ViralProj185317_genomic.csv
GCA_002618245.1_ASM261824v1_genomic.csv
GCA_008800895.1_ASM880089v1_genomic.csv
GCA_905218995.2_AI2638v1_cp_genomic.csv
GCF_005498985.1_PGRAM_IIB_1.0_genomic.csv
GCF_000959145.1_ASM95914v1_genomic.csv
GCA_031242815.1_ASM3124281v1_genomic.csv
GCA_018310475.1_ASM1831047v1_genomic.csv
GCF_001477625.1_ASM147762v1_genomic.csv
GCA_030585725.1_ASM3058572v1_genomic.csv
GCA_031128695.1_ASM3112869v1_genomic.csv
GCA_003191855.1_ASM319185v1_genomic.csv
GCA_027590465.1_ASM2759046v1_genomic.csv
GCA_031253015.1_ASM3125301v1_genomic.csv
GCA_012948845.1_ASM1294884v1_genomic.csv
GCF_026898155.1_ASM2689815v1_genomic.csv
GCF_013167715.1_ASM1316771v1_genomic.csv
GCF_900477975.1_46983_G01_genomic.csv
GCF_002208805.2_ASM220880v2_genomic.csv
GCF_030505435.1_ASM3050543v1_genomic.csv
GCA_902987575.1_UFOv-RE-23may17-C3016_genomic.csv
GCF_029987875.1_ASM2998787v1_genomic.csv
GCF_000865905.1_ViralProj15892_genomic.csv
GCF_001596175.2_ASM159617v2_genomic.csv
GCA_025465805.1_ASM2546580v1_genomic.csv
GCF_029917005.1_ASM2991700v1_genomic.csv
GCA_027582065.1_ASM2758206v1_genomic.csv
GCF_012972145.1_ASM1297214v1_genomic.csv
GCA_003104095.1_ASM310409v1_genomic.csv
GCF_025118455.1_ASM2511845v1_genomic.csv
GCA_002821145.1_ASM282114v1_genomic.csv
GCF_025722975.1_ASM2572297v1_genomic.csv
GCF_030291015.1_ASM3029101v1_genomic.csv
GCA_004040835.1_ASM404083v1_genomic.csv
GCA_003100335.1_ASM310033v1_genomic.csv
GCF_030374105.1_ASM3037410v1_genomic.csv
GCF_002968655.1_ASM296865v1_genomic.csv
GCA_002288155.1_ASM228815v1_genomic.csv
GCA_004779945.1_ASM477994v1_genomic.csv
GCF_020405305.1_ASM2040530v1_genomic.csv
GCA_031232845.1_ASM3123284v1_genomic.csv
GCA_013090065.1_ASM1309006v1_genomic.csv
GCF_004128095.1_Penicillium_digitatum_polymycoviruses_1_genomic.csv
GCA_004015365.1_ASM401536v1_genomic.csv
GCA_003668395.1_ASM366839v1_genomic.csv
GCF_001641305.1_ASM164130v1_genomic.csv
GCA_021462055.1_ASM2146205v1_genomic.csv
GCF_009648995.1_ASM964899v1_genomic.csv
GCA_003619255.1_ASM361925v1_genomic.csv
GCF_009627495.1_ASM962749v1_genomic.csv
GCA_029969785.1_ASM2996978v1_genomic.csv
GCF_003177235.1_ASM317723v1_genomic.csv
GCF_000907955.1_ViralProj212944_genomic.csv
GCA_008775695.1_ASM877569v1_genomic.csv
GCF_022405185.1_ASM2240518v1_genomic.csv
GCF_028622935.1_ASM2862293v1_genomic.csv
GCA_008479505.2_ASM847950v2_genomic.csv
GCF_009944075.1_ASM994407v1_genomic.csv
GCA_018338875.1_ASM1833887v1_genomic.csv
GCA_013426545.1_ASM1342654v1_genomic.csv
GCA_028747645.1_ASM2874764v1_genomic.csv
GCF_025150245.1_ASM2515024v1_genomic.csv
GCF_022354165.1_ASM2235416v1_genomic.csv
GCA_023682495.1_ASM2368249v1_genomic.csv
GCA_003654945.1_ASM365494v1_genomic.csv
GCF_002251025.2_ASM225102v2_genomic.csv
GCA_027937835.1_ASM2793783v1_genomic.csv
GCA_004036695.1_ASM403669v1_genomic.csv
GCF_027945215.1_ASM2794521v1_genomic.csv
GCA_000146025.1_ASM14602v1_genomic.csv
GCA_001551545.1_ViralMultiSegProj310896_genomic.csv
GCA_003190025.1_ASM319002v1_genomic.csv
GCF_029229505.1_ASM2922950v1_genomic.csv
GCA_014517055.1_ASM1451705v1_genomic.csv
GCF_019973675.1_ASM1997367v1_genomic.csv
GCA_000816425.1_ASM81642v1_genomic.csv
GCF_002145805.1_ViralProj386351_genomic.csv
GCF_012915625.1_ASM1291562v2_genomic.csv
GCF_002756695.1_ASM275669v1_genomic.csv
GCA_015245145.1_ASM1524514v1_genomic.csv
GCA_902988435.1_UFOv-RE-26jul17-C488_genomic.csv
GCA_000009945.1_ASM994v1_genomic.csv
GCA_030506535.1_ASM3050653v1_genomic.csv
GCF_029691935.1_ASM2969193v1_genomic.csv
GCA_029027105.1_ASM2902710v1_genomic.csv
GCA_030067875.1_ASM3006787v1_genomic.csv
GCA_003376965.2_ASM337696v2_genomic.csv
GCF_002000005.1_ASM200000v1_genomic.csv
GCA_002956765.1_ASM295676v1_genomic.csv
GCA_009657815.1_ASM965781v1_genomic.csv
GCF_023023145.1_ASM2302314v1_genomic.csv
GCF_000632865.1_ASM63286v1_genomic.csv
GCA_006426295.1_ASM642629v1_genomic.csv
GCF_016903975.1_ASM1690397v1_genomic.csv
GCA_003429465.1_ASM342946v1_genomic.csv
GCA_014488675.1_ASM1448867v1_genomic.csv
GCF_029542725.1_ASM2954272v1_genomic.csv
GCA_004521195.1_ASM452119v1_genomic.csv
GCF_003214365.1_ASM321436v1_genomic.csv
GCF_021278965.1_ASM2127896v1_genomic.csv
GCA_000021045.1_ASM2104v1_genomic.csv
GCA_027930275.1_ASM2793027v1_genomic.csv
GCF_014844555.1_ASM1484455v1_genomic.csv
GCF_004751985.1_ASM475198v1_genomic.csv
GCF_002623425.1_ASM262342v1_genomic.csv
GCF_029884055.1_ASM2988405v1_genomic.csv
GCA_024707845.1_ASM2470784v1_genomic.csv
GCF_004149165.1_ASM414916v1_genomic.csv
GCA_022516405.1_ASM2251640v1_genomic.csv
GCA_004008115.1_ASM400811v1_genomic.csv
GCA_911810475.1_August2016_Plant3_pacbio_assembly_genomic.csv
GCA_003082815.1_ASM308281v1_genomic.csv
GCA_004039095.1_ASM403909v1_genomic.csv
GCF_015356115.1_ASM1535611v1_genomic.csv
GCA_019450515.1_ASM1945051v1_genomic.csv
GCA_029966295.1_ASM2996629v1_genomic.csv
GCA_000143165.1_ASM14316v1_genomic.csv
GCA_019997005.2_ASM1999700v2_genomic.csv
GCA_012940095.1_ASM1294009v1_genomic.csv
GCF_000261345.2_ASM26134v2_genomic.csv
GCF_030544825.1_ASM3054482v1_genomic.csv
GCF_900636195.1_39220_B01_genomic.csv
GCA_004196635.1_ASM419663v1_genomic.csv
GCF_004101385.1_ASM410138v1_genomic.csv
GCA_024472215.2_ASM2447221v1_genomic.csv
GCF_020091525.1_ASM2009152v1_genomic.csv
GCF_022404595.1_ASM2240459v1_genomic.csv
GCF_003076475.1_ASM307647v1_genomic.csv
GCA_030438895.1_ASM3043889v1_genomic.csv
GCA_000935185.3_ASM93518v3_genomic.csv
GCA_031298035.1_ASM3129803v1_genomic.csv
GCA_002822465.1_ASM282246v1_genomic.csv
GCF_030533805.1_ASM3053380v1_genomic.csv
GCF_002504385.1_ASM250438v1_genomic.csv
GCA_013284185.1_ASM1328418v1_genomic.csv
GCA_014751505.1_ASM1475150v1_genomic.csv
GCA_027583015.1_ASM2758301v1_genomic.csv
GCF_003366435.1_ASM336643v1_genomic.csv
GCA_019998825.2_ASM1999882v2_genomic.csv
GCA_003192825.1_ASM319282v1_genomic.csv
GCA_004049755.1_ASM404975v1_genomic.csv
GCF_031676375.1_ASM3167637v1_genomic.csv
GCA_014517975.1_ASM1451797v1_genomic.csv
GCF_026073455.1_ASM2607345v1_genomic.csv
GCA_000313175.2_ASM31317v2_genomic.csv
GCA_031312535.1_ASM3131253v1_genomic.csv
GCA_012945595.1_ASM1294559v1_genomic.csv
GCF_021165835.1_ASM2116583v1_genomic.csv
GCA_025642195.1_ASM2564219v1_genomic.csv
GCA_019444695.1_ASM1944469v1_genomic.csv
GCA_014726775.1_ASM1472677v1_genomic.csv
GCF_025905425.1_ASM2590542v1_genomic.csv
GCA_016812095.1_ASM1681209v1_genomic.csv
GCF_005217155.2_ASM521715v2_genomic.csv
GCA_012942705.1_ASM1294270v1_genomic.csv
GCA_001127485.2_ERL041834_genomic.csv
GCA_009686005.1_ASM968600v1_genomic.csv
GCA_024606035.1_ASM2460603v1_genomic.csv
GCF_025244705.1_ASM2524470v1_genomic.csv
GCF_028010205.1_ASM2801020v1_genomic.csv
GCA_030289755.1_ASM3028975v1_genomic.csv
GCA_031537925.1_ASM3153792v1_genomic.csv
GCF_013488225.1_ASM1348822v1_genomic.csv
GCA_004773215.1_ASM477321v1_genomic.csv
GCA_029376245.1_ASM2937624v1_genomic.csv
GCA_025560685.1_ASM2556068v1_genomic.csv
GCF_025559585.1_ASM2555958v1_genomic.csv
GCF_024734625.1_ASM2473462v1_genomic.csv
GCA_017348735.1_ASM1734873v1_genomic.csv
GCA_021043165.1_ASM2104316v1_genomic.csv
GCA_002803805.2_ASM280380v2_genomic.csv
GCA_902983645.1_UFOv-Jr-28aug17-C120_genomic.csv
GCF_000892415.1_ViralProj64599_genomic.csv
GCA_027931195.1_ASM2793119v1_genomic.csv
GCA_006436855.1_ASM643685v1_genomic.csv
GCA_001019815.1_ViralProj284804_genomic.csv
GCF_017797845.1_ASM1779784v1_genomic.csv
GCA_009671785.1_ASM967178v1_genomic.csv
GCF_019924095.1_ASM1992409v1_genomic.csv
GCF_002069155.1_ASM206915v1_genomic.csv
GCA_026122505.1_AldGig_1.0_genomic.csv
GCF_029856995.1_ASM2985699v1_genomic.csv
GCA_013899825.1_ASM1389982v1_genomic.csv
GCA_019444175.1_ASM1944417v1_genomic.csv
GCF_025811215.1_ASM2581121v1_genomic.csv
GCA_031345185.1_ASM3134518v1_genomic.csv
GCF_002892185.1_ASM289218v1_genomic.csv
GCF_019203965.1_ASM1920396v1_genomic.csv
GCF_000265545.3_ASM26554v3_genomic.csv
GCA_003673205.1_ASM367320v1_genomic.csv
GCA_003143455.1_ASM314345v1_genomic.csv
GCA_016025055.1_ASM1602505v1_genomic.csv
GCF_021650705.1_ASM2165070v1_genomic.csv
GCA_031186165.1_ASM3118616v1_genomic.csv
GCF_016026975.1_ASM1602697v1_genomic.csv
GCF_003019755.1_ASM301975v1_genomic.csv
GCA_951394135.2_EAV_NNN508_complete_genome_sequence_genomic.csv
GCA_014447835.2_ASM1444783v2_genomic.csv
GCF_002587065.1_ASM258706v1_genomic.csv
GCF_008087605.1_ASM808760v1_genomic.csv
GCF_022924535.1_ASM2292453v1_genomic.csv
GCA_015708655.1_ASM1570865v1_genomic.csv
GCA_030296475.1_ASM3029647v1_genomic.csv
GCF_004848545.1_ASM484854v1_genomic.csv
GCF_000016145.1_ASM1614v1_genomic.csv
GCA_007923765.1_ASM792376v1_genomic.csv
GCF_000905495.1_ViralProj195495_genomic.csv
GCA_027929415.1_ASM2792941v1_genomic.csv
GCA_902730905.1_PIG_PHAGE_COMPLETE_CIR-CU-CL_31_57_genomic.csv
GCF_003366275.1_ASM336627v1_genomic.csv
GCF_004635905.1_ASM463590v1_genomic.csv
GCA_000869425.1_ViralProj17773_genomic.csv
GCA_031535465.1_ASM3153546v1_genomic.csv
GCA_002956375.1_ASM295637v1_genomic.csv
GCF_016584405.1_ASM1658440v1_genomic.csv
GCA_018585545.1_ASM1858554v1_genomic.csv
GCF_019431355.1_ASM1943135v1_genomic.csv
GCA_009655595.1_ASM965559v1_genomic.csv
GCF_001647675.1_ASM164767v1_genomic.csv
GCA_028009825.1_Col-CC_genomic.csv
GCF_000598005.1_ASM59800v1_genomic.csv
GCF_020883535.1_ASM2088353v1_genomic.csv
GCA_020497605.1_ASM2049760v1_genomic.csv
GCA_021131645.1_ASM2113164v1_genomic.csv
GCA_006385935.1_ASM638593v1_genomic.csv
GCA_001447805.1_ASM144780v1_genomic.csv
GCA_009945865.1_ASM994586v1_genomic.csv
GCA_002594185.1_ASM259418v1_genomic.csv
GCA_025630245.1_SB-P60_genomic.csv
GCA_004062535.1_ASM406253v1_genomic.csv
GCA_006964165.1_ASM696416v1_genomic.csv
GCA_002547255.1_ASM254725v1_genomic.csv
GCA_003047595.1_ASM304759v1_genomic.csv
GCA_021090755.1_ASM2109075v1_genomic.csv
GCF_015839035.1_ASM1583903v1_genomic.csv
GCA_025913695.1_ASM2591369v1_genomic.csv
GCA_001544955.1_ASM154495v1_genomic.csv
GCF_000283615.1_ASM28361v1_genomic.csv
GCF_023101345.1_ASM2310134v1_genomic.csv
GCA_018569715.1_ASM1856971v1_genomic.csv
GCF_011769725.1_ASM1176972v1_genomic.csv
GCA_004033515.1_ASM403351v1_genomic.csv
GCF_021484985.1_ASM2148498v1_genomic.csv
GCF_000897395.1_ViralProj171970_genomic.csv
GCF_001900455.1_ASM190045v1_genomic.csv
GCA_002627005.1_ASM262700v1_genomic.csv
GCA_029964825.1_ASM2996482v1_genomic.csv
GCF_012889735.1_ASM1288973v1_genomic.csv
GCA_031168025.1_ASM3116802v1_genomic.csv
GCF_017301775.1_ASM1730177v1_genomic.csv
GCA_031191955.1_ASM3119195v1_genomic.csv
GCF_000167875.2_ASM16787v2_genomic.csv
GCF_024662355.1_ASM2466235v1_genomic.csv
GCA_003443635.1_ASM344363v1_genomic.csv
GCA_030704535.1_ASM3070453v1_genomic.csv
GCF_000241585.2_ASM24158v3_genomic.csv
GCA_002903305.1_ASM290330v1_genomic.csv
GCF_009739945.1_ASM973994v1_genomic.csv
GCA_006452215.1_ASM645221v1_genomic.csv
GCF_001890165.1_ASM189016v1_genomic.csv
GCF_000926875.1_ViralProj266772_genomic.csv
GCF_003586085.1_ASM358608v1_genomic.csv
GCA_017357545.1_ASM1735754v1_genomic.csv
GCF_000849845.1_ViralProj14633_genomic.csv
GCF_002386325.1_ASM238632v1_genomic.csv
GCA_030254905.1_UOB_LRV0_1_genomic.csv
GCF_006542685.1_Adis_1.0_genomic.csv
GCA_008221655.1_ASM822165v1_genomic.csv
GCA_019997085.2_ASM1999708v2_genomic.csv
GCA_030059825.1_ASM3005982v1_genomic.csv
GCA_905218945.2_AI2633v1_cp_genomic.csv
GCA_009685175.1_ASM968517v1_genomic.csv
GCF_022212885.1_ASM2221288v1_genomic.csv
GCA_003091915.1_ASM309191v1_genomic.csv
GCF_020525585.1_ASM2052558v1_genomic.csv
GCF_004328705.1_ASM432870v1_genomic.csv
GCA_004205755.1_ASM420575v1_genomic.csv
GCA_004784905.1_ASM478490v1_genomic.csv
GCA_030295445.1_ASM3029544v1_genomic.csv
GCF_001596755.1_ASM159675v1_genomic.csv
GCF_005165545.1_ASM516554v1_genomic.csv
GCA_007992975.1_ASM799297v1_genomic.csv
GCA_905122845.1_27725_1_7_genomic.csv
GCF_006337125.1_ASM633712v1_genomic.csv
GCA_031160335.1_ASM3116033v1_genomic.csv
GCA_030374345.1_ASM3037434v1_genomic.csv
GCF_008364265.2_ASM836426v2_genomic.csv
GCF_030490655.1_ASM3049065v1_genomic.csv
GCA_018584105.1_ASM1858410v1_genomic.csv
GCF_001477575.1_ASM147757v1_genomic.csv
GCA_003109785.1_ASM310978v1_genomic.csv
GCF_900475915.1_48128_H02_genomic.csv
GCA_002612565.1_ASM261256v1_genomic.csv
GCA_004776845.1_ASM477684v1_genomic.csv
GCA_021559775.1_ASM2155977v1_genomic.csv
GCF_019095765.1_ASM1909576v1_genomic.csv
GCA_007575465.1_ASM757546v1_genomic.csv
GCF_025643355.1_ASM2564335v1_genomic.csv
GCF_004119795.1_ASM411979v1_genomic.csv
GCA_020868925.1_ASM2086892v1_genomic.csv
GCF_024741595.1_ASM2474159v1_genomic.csv
GCA_902994035.1_UFOv-RH-23may17-C3299_genomic.csv
GCF_002763415.1_ASM276341v1_genomic.csv
GCF_001986065.1_ASM198606v1_genomic.csv
GCA_003340955.1_ASM334095v1_genomic.csv
GCA_012965965.1_ASM1296596v1_genomic.csv
GCA_004064755.1_ASM406475v1_genomic.csv
GCA_025370035.1_ASM2537003v1_genomic.csv
GCA_002956045.1_ASM295604v1_genomic.csv
GCF_001509915.1_ASM150991v1_genomic.csv
GCF_022846215.1_ASM2284621v1_genomic.csv
GCF_016415385.1_ASM1641538v1_genomic.csv
GCA_029748065.1_ASM2974806v1_genomic.csv
GCA_031106205.1_ASM3110620v1_genomic.csv
GCA_004050675.1_ASM405067v1_genomic.csv
GCF_000179015.2_ASM17901v2_genomic.csv
GCA_025836995.1_ASM2583699v1_genomic.csv
GCA_031249705.1_ASM3124970v1_genomic.csv
GCA_947251875.1_ilLycPhla1.Wolbachia_sp_1.1_genomic.csv
GCF_000881615.1_ViralProj32193_genomic.csv
GCA_000953315.1_Wau001_genomic.csv
GCF_001723585.1_ASM172358v1_genomic.csv
GCF_002357295.1_ASM235729v1_genomic.csv
GCF_004683885.1_ASM468388v1_genomic.csv
GCF_013087235.1_ASM1308723v1_genomic.csv
GCF_018326065.1_ASM1832606v1_genomic.csv
GCA_014338125.1_ASM1433812v1_genomic.csv
GCF_002813975.1_ASM281397v1_genomic.csv
GCA_004082855.1_ASM408285v1_genomic.csv
GCA_902808445.2_FRC0137_Nanopore_genomic.csv
GCA_003445415.1_ASM344541v1_genomic.csv
GCA_018771605.1_ASM1877160v1_genomic.csv
GCF_023702715.1_ASM2370271v1_genomic.csv
GCA_004039395.1_ASM403939v1_genomic.csv
GCF_030167075.1_ASM3016707v1_genomic.csv
GCF_029580835.1_ASM2958083v1_genomic.csv
GCA_006964565.1_ASM696456v1_genomic.csv
GCA_023565865.1_ASM2356586v1_genomic.csv
GCA_003110605.1_ASM311060v1_genomic.csv
GCF_024134525.1_ASM2413452v1_genomic.csv
GCA_025842205.1_ASM2584220v1_genomic.csv
GCF_000012965.1_ASM1296v1_genomic.csv
GCF_002346045.1_ASM234604v1_genomic.csv
GCA_031160675.1_ASM3116067v1_genomic.csv
GCA_004779665.1_ASM477966v1_genomic.csv
GCA_030294785.1_ASM3029478v1_genomic.csv
GCA_022434495.1_ASM2243449v1_genomic.csv
GCF_000785515.1_ASM78551v1_genomic.csv
GCA_008809955.1_ASM880995v1_genomic.csv
GCA_031203345.1_ASM3120334v1_genomic.csv
GCF_001721945.1_ASM172194v1_genomic.csv
GCF_019970895.1_ASM1997089v1_genomic.csv
GCF_020026305.1_ASM2002630v1_genomic.csv
GCA_002626025.1_ASM262602v1_genomic.csv
GCA_003109885.1_ASM310988v1_genomic.csv
GCA_023734975.1_ASM2373497v1_genomic.csv
GCA_030439165.1_ASM3043916v1_genomic.csv
GCA_005134285.2_ASM513428v2_genomic.csv
GCA_000803645.1_ASM80364v1_genomic.csv
GCA_000599965.1_ASM59996v1_genomic.csv
GCA_001938705.1_ASM193870v1_genomic.csv
GCF_003004255.1_ASM300425v1_genomic.csv
GCA_020132085.1_ASM2013208v1_genomic.csv
GCF_000452565.2_ASM45256v3_genomic.csv
GCF_012571345.1_ASM1257134v1_genomic.csv
GCA_014515285.1_ASM1451528v1_genomic.csv
GCA_003378145.1_ASM337814v1_genomic.csv
GCA_003925085.1_ASM392508v1_genomic.csv
GCA_030252205.1_ASM3025220v1_genomic.csv
GCA_002603325.1_ASM260332v1_genomic.csv
GCA_011064385.1_ASM1106438v1_genomic.csv
GCF_002007585.1_ASM200758v1_genomic.csv
GCA_025756195.1_African_swine_fever_virus_SY-1_genomic.csv
GCA_004047095.1_ASM404709v1_genomic.csv
GCF_002628445.1_ASM262844v1_genomic.csv
GCA_001746735.1_ASM174673v1_genomic.csv
GCA_902995275.1_UFOv-RH-26jul17-C1395_genomic.csv
GCF_002310935.1_ASM231093v1_genomic.csv
GCF_000924535.1_ViralProj264909_genomic.csv
GCF_018289275.1_ASM1828927v1_genomic.csv
GCF_002986195.1_ASM298619v1_genomic.csv
GCF_017910955.1_ASM1791095v1_genomic.csv
GCA_004036415.1_ASM403641v1_genomic.csv
GCF_013694405.1_ASM1369440v1_genomic.csv
GCA_024637745.1_ASM2463774v1_genomic.csv
GCA_003377445.2_ASM337744v2_genomic.csv
GCA_002581645.1_ASM258164v1_genomic.csv
GCA_014773795.1_ASM1477379v1_genomic.csv
GCF_009184765.2_ASM918476v2_genomic.csv
GCA_905123665.1_28157_4_156_genomic.csv
GCA_000230275.1_ASM23027v1_genomic.csv
GCA_013885915.1_ASM1388591v1_genomic.csv
GCA_000299115.1_ASM29911v1_genomic.csv
GCF_000837205.1_ViralMultiSegProj14101_genomic.csv
GCA_004133205.1_ASM413320v1_genomic.csv
GCA_020389485.1_ASM2038948v1_genomic.csv
GCA_031129625.1_ASM3112962v1_genomic.csv
GCF_002795285.1_ASM279528v1_genomic.csv
GCF_019175525.1_ASM1917552v1_genomic.csv
GCF_023658185.1_ASM2365818v1_genomic.csv
GCF_900087635.2_WHOF_genomic.csv
GCA_905120975.1_26975_2_184_genomic.csv
GCF_001761445.1_ASM176144v1_genomic.csv
GCA_019670065.1_ASM1967006v1_genomic.csv
GCF_013283875.1_ASM1328387v1_genomic.csv
GCA_003097915.1_ASM309791v1_genomic.csv
GCA_006415515.1_ASM641551v1_genomic.csv
GCA_024705895.1_ASM2470589v1_genomic.csv
GCA_031126115.1_ASM3112611v1_genomic.csv
GCA_004062235.1_ASM406223v1_genomic.csv
GCF_002956225.1_ASM295622v1_genomic.csv
GCF_002990125.1_ASM299012v1_genomic.csv
GCF_028867825.1_ASM2886782v1_genomic.csv
GCA_905121685.1_27688_1_157_genomic.csv
GCA_000635955.1_ASM63595v1_genomic.csv
GCA_003177695.1_ASM317769v1_genomic.csv
GCF_001433715.1_ASM143371v1_genomic.csv
GCA_031128675.1_ASM3112867v1_genomic.csv
GCF_008605645.1_ASM860564v1_genomic.csv
GCF_003482325.1_ASM348232v1_genomic.csv
GCA_015694025.1_ASM1569402v1_genomic.csv
GCA_016759335.1_ASM1675933v1_genomic.csv
GCF_001889485.1_ASM188948v1_genomic.csv
GCA_023980775.1_ASM2398077v1_genomic.csv
GCF_015356055.1_ASM1535605v1_genomic.csv
GCF_007725005.1_ASM772500v1_genomic.csv
GCA_029906465.1_ASM2990646v1_genomic.csv
GCA_028893135.1_ASM2889313v1_genomic.csv
GCF_024701375.2_ASM2470137v2_genomic.csv
GCA_027935275.1_ASM2793527v1_genomic.csv
GCA_031154215.1_ASM3115421v1_genomic.csv
GCA_003925975.1_ASM392597v1_genomic.csv
GCA_021614795.1_ASM2161479v1_genomic.csv
GCA_027590315.1_ASM2759031v1_genomic.csv
GCF_003971255.1_ASM397125v1_genomic.csv
GCA_022923695.1_ASM2292369v1_genomic.csv
GCA_029717725.1_ASM2971772v1_genomic.csv
GCF_900636525.1_42685_G01_genomic.csv
GCA_003872215.2_ASM387221v2_genomic.csv
GCA_006447895.1_ASM644789v1_genomic.csv
GCA_016767075.1_ASM1676707v1_genomic.csv
GCF_017868775.1_ASM1786877v1_genomic.csv
GCA_031313575.1_ASM3131357v1_genomic.csv
GCA_013426455.1_ASM1342645v1_genomic.csv
GCA_015200345.1_ASM1520034v1_genomic.csv
GCA_030622655.1_ASM3062265v1_genomic.csv
GCA_003440455.1_ASM344045v1_genomic.csv
GCA_026210655.1_ASM2621065v1_genomic.csv
GCF_001934105.1_ViralProj359871_genomic.csv
GCF_000341385.1_ASM34138v1_genomic.csv
GCA_003867255.1_ASM386725v1_genomic.csv
GCF_002209205.2_ASM220920v2_genomic.csv
GCF_009707465.1_ASM970746v1_genomic.csv
GCA_031544765.1_ASM3154476v1_genomic.csv
GCF_006716825.1_ASM671682v1_genomic.csv
GCF_019670525.1_ASM1967052v1_genomic.csv
GCA_011382965.1_ASM1138296v1_genomic.csv
GCA_002820945.1_ASM282094v1_genomic.csv
GCF_023066865.1_ASM2306686v1_genomic.csv
GCA_002957585.1_ASM295758v1_genomic.csv
GCA_014726635.1_ASM1472663v1_genomic.csv
GCF_016593235.1_ASM1659323v1_genomic.csv
GCF_019297815.1_ASM1929781v1_genomic.csv
GCA_023533975.1_ASM2353397v1_genomic.csv
GCA_030914275.1_W17_new_chr_level_genome_genomic.csv
GCF_004001265.1_ASM400126v1_genomic.csv
GCA_030864535.1_HRTV-DL1_genomic.csv
GCA_012610575.1_ASM1261057v1_genomic.csv
GCF_019263705.2_ASM1926370v2_genomic.csv
GCA_031293255.1_ASM3129325v1_genomic.csv
GCA_009834145.1_ASM983414v1_genomic.csv
GCA_021359355.1_ASM2135935v1_genomic.csv
GCF_003710085.1_ASM371008v1_genomic.csv
GCA_009708355.1_ASM970835v1_genomic.csv
GCF_015649805.1_ASM1564980v1_genomic.csv
GCA_003084395.1_ASM308439v1_genomic.csv
GCA_031182645.1_ASM3118264v1_genomic.csv
GCA_902987635.1_UFOv-RE-23may17-C3106_genomic.csv
GCA_000635895.2_ASM63589v2_genomic.csv
GCF_003028855.1_ASM302885v1_genomic.csv
GCF_028607105.1_ASM2860710v1_genomic.csv
GCA_023523855.1_ASM2352385v1_genomic.csv
GCF_000807255.1_ASM80725v1_genomic.csv
GCF_006547045.1_ASM654704v1_genomic.csv
GCA_004326355.1_ASM432635v1_genomic.csv
GCF_021491615.1_ASM2149161v1_genomic.csv
GCA_010965815.2_ASM1096581v2_genomic.csv
GCF_000292405.1_ASM29240v1_genomic.csv
GCA_010443035.1_ASM1044303v1_genomic.csv
GCF_003586025.1_ASM358602v1_genomic.csv
GCF_019844015.1_ASM1984401v1_genomic.csv
GCF_001586105.1_ASM158610v1_genomic.csv
GCA_004070955.1_ASM407095v1_genomic.csv
GCA_004288275.1_ASM428827v1_genomic.csv
GCF_001988315.1_ASM198831v1_genomic.csv
GCF_001695515.1_ASM169551v1_genomic.csv
GCF_002741015.1_ASM274101v1_genomic.csv
GCF_016807725.1_ASM1680772v1_genomic.csv
GCA_025508685.1_ASM2550868v1_genomic.csv
GCA_004783925.1_ASM478392v1_genomic.csv
GCA_014517415.1_ASM1451741v1_genomic.csv
GCF_000504105.1_ASM50410v1_genomic.csv
GCA_030123625.1_ASM3012362v1_genomic.csv
GCA_000880675.1_ViralProj32213_genomic.csv
GCA_021870495.1_ASM2187049v1_genomic.csv
GCF_000969685.2_ASM96968v1_genomic.csv
GCA_000890635.1_ViralProj62963_genomic.csv
GCA_031144475.1_ASM3114447v1_genomic.csv
GCF_000993765.1_ASM99376v1_genomic.csv
GCA_000153685.2_ASM15368v2_genomic.csv
GCF_029318685.1_ASM2931868v1_genomic.csv
GCA_001598095.1_ASM159809v1_genomic.csv
GCA_004070455.1_ASM407045v1_genomic.csv
GCA_022430545.2_ASM2243054v2_genomic.csv
GCA_011405175.1_ASM1140517v1_genomic.csv
GCA_001761485.1_ASM176148v1_genomic.csv
GCA_003098455.1_ASM309845v1_genomic.csv
GCF_900234405.1_MFPB19A15_assembly_v1_genomic.csv
GCA_019456545.1_ASM1945654v1_genomic.csv
GCA_002546645.1_ASM254664v1_genomic.csv
GCF_900166885.1_39674_D01_genomic.csv
GCA_020869065.1_ASM2086906v1_genomic.csv
GCF_003296225.1_ASM329622v1_genomic.csv
GCF_001952755.1_ASM195275v1_genomic.csv
GCA_001960115.1_ViralProj361802_genomic.csv
GCF_026810205.1_ASM2681020v1_genomic.csv
GCA_018443575.1_ASM1844357v1_genomic.csv
GCA_958296105.1_odAgeOroi1.Dehalococcoidia_18.1_genomic.csv
GCF_000016845.1_ASM1684v1_genomic.csv
GCA_019668585.1_ASM1966858v1_genomic.csv
GCF_025559465.1_ASM2555946v1_genomic.csv
GCF_902386215.1_UHGG_MGYG-HGUT-02357_genomic.csv
GCA_020002185.1_HKBU_Pec_v1_genomic.csv
GCA_002829845.1_ASM282984v1_genomic.csv
GCA_021870505.1_ASM2187050v1_genomic.csv
GCA_001867025.1_ASM186702v1_genomic.csv
GCA_003233915.1_ASM323391v1_genomic.csv
GCA_010120845.1_ASM1012084v1_genomic.csv
GCA_014517825.1_ASM1451782v1_genomic.csv
GCF_022409415.1_ASM2240941v1_genomic.csv
GCF_030322985.1_ASM3032298v1_genomic.csv
GCA_013089255.1_ASM1308925v1_genomic.csv
GCA_006448415.1_ASM644841v1_genomic.csv
GCA_902993805.1_UFOv-RH-23may17-C31794_genomic.csv
GCA_031123335.1_ASM3112333v1_genomic.csv
GCF_031663095.1_ASM3166309v1_genomic.csv
GCA_009498055.1_ASM949805v1_genomic.csv
GCA_902993505.1_UFOv-RH-23may17-C1757_genomic.csv
GCF_002999135.1_ASM299913v1_genomic.csv
GCA_003530165.1_ASM353016v1_genomic.csv
GCA_004079535.1_ASM407953v1_genomic.csv
GCF_031239735.1_ASM3123973v1_genomic.csv
GCA_007051425.1_ASM705142v1_genomic.csv
GCA_016026875.1_ASM1602687v1_genomic.csv
GCA_031140025.1_ASM3114002v1_genomic.csv
GCA_025508515.1_ASM2550851v1_genomic.csv
GCA_028540845.1_ASM2854084v1_genomic.csv
GCF_002008595.1_ViralMultiSegProj376921_genomic.csv
GCA_000927975.1_ViralProj269306_genomic.csv
GCA_030408255.1_ASM3040825v1_genomic.csv
GCA_004032855.1_ASM403285v1_genomic.csv
GCA_031126605.1_ASM3112660v1_genomic.csv
GCA_025169995.2_ASM2516999v2_genomic.csv
GCF_003600665.1_ASM360066v1_genomic.csv
GCF_023374495.1_ASM2337449v1_genomic.csv
GCA_030586235.1_ASM3058623v1_genomic.csv
GCF_017898025.1_ASM1789802v1_genomic.csv
GCF_023155785.1_ASM2315578v1_genomic.csv
GCA_031160885.1_ASM3116088v1_genomic.csv
GCF_000159535.2_ASM15953v2_genomic.csv
GCA_002619225.1_ASM261922v1_genomic.csv
GCA_004055235.1_ASM405523v1_genomic.csv
GCF_013086115.1_ASM1308611v1_genomic.csv
GCA_014337695.1_ASM1433769v1_genomic.csv
GCA_002616405.1_ASM261640v1_genomic.csv
GCA_002582135.1_ASM258213v1_genomic.csv
GCF_022919195.1_ASM2291919v1_genomic.csv
GCA_022369595.1_ASM2236959v1_genomic.csv
GCA_003963595.1_ASM396359v1_genomic.csv
GCA_029773545.1_ASM2977354v1_genomic.csv
GCA_012939335.1_ASM1293933v1_genomic.csv
GCA_004090235.1_ASM409023v1_genomic.csv
GCF_009763085.1_ASM976308v1_genomic.csv
GCF_000623355.1_ASM62335v1_genomic.csv
GCA_019334365.1_ASM1933436v1_genomic.csv
GCF_000911555.1_ViralProj230590_genomic.csv
GCA_001685435.3_ASM168543v3_genomic.csv
GCA_004074115.1_ASM407411v1_genomic.csv
GCF_000750535.1_ASM75053v1_genomic.csv
GCF_030016165.2_ASM3001616v2_genomic.csv
GCF_023132535.1_ASM2313253v1_genomic.csv
GCA_001975385.1_ASM197538v1_genomic.csv
GCF_028622695.1_ASM2862269v1_genomic.csv
GCA_023078995.1_ASM2307899v1_genomic.csv
GCA_024722415.1_ASM2472241v1_genomic.csv
GCF_013740655.1_ASM1374065v1_genomic.csv
GCF_001865655.1_ASM186565v1_genomic.csv
GCA_030515965.1_ASM3051596v1_genomic.csv
GCA_003613495.1_ASM361349v1_genomic.csv
GCA_025767355.1_ASM2576735v1_genomic.csv
GCA_905121765.1_27725_1_319_genomic.csv
GCF_017724035.1_ASM1772403v1_genomic.csv
GCA_003051405.1_ASM305140v1_genomic.csv
GCA_029239485.1_ASM2923948v1_genomic.csv
GCF_005144925.1_ASM514492v1_genomic.csv
GCF_001839655.2_ASM183965v2_genomic.csv
GCF_030284445.1_ASM3028444v1_genomic.csv
GCA_000240165.1_ASM24016v1_genomic.csv
GCF_000909195.1_ViralProj206483_genomic.csv
GCA_030390035.1_ASM3039003v1_genomic.csv
GCA_023376205.1_ASM2337620v1_genomic.csv
GCF_000844945.1_ViralProj14484_genomic.csv
GCA_030289995.1_ASM3028999v1_genomic.csv
GCA_009671105.1_ASM967110v1_genomic.csv
GCF_009913955.1_ASM991395v1_genomic.csv
GCF_028752115.1_ASM2875211v1_genomic.csv
GCA_020543665.1_ASM2054366v1_genomic.csv
GCF_003855615.1_ASM385561v1_genomic.csv
GCA_004073155.1_ASM407315v1_genomic.csv
GCA_016855585.1_ASM1685558v1_genomic.csv
GCF_028751565.1_ASM2875156v1_genomic.csv
GCF_004118955.1_ASM411895v1_genomic.csv
GCA_001078295.1_ASM107829v1_genomic.csv
GCA_020892155.1_ASM2089215v1_genomic.csv
GCA_025839755.1_ASM2583975v1_genomic.csv
GCA_030295365.1_ASM3029536v1_genomic.csv
GCA_031301735.1_ASM3130173v1_genomic.csv
GCF_013923185.1_ASM1392318v1_genomic.csv
GCA_027256915.1_ASM2725691v1_genomic.csv
GCA_012949175.1_ASM1294917v1_genomic.csv
GCF_000011765.3_ASM1176v2_genomic.csv
GCF_004022525.1_ASM402252v1_genomic.csv
GCF_000845985.1_ViralProj14535_genomic.csv
GCF_002824145.1_ASM282414v1_genomic.csv
GCA_030657135.1_ASM3065713v1_genomic.csv
GCA_029970835.1_ASM2997083v1_genomic.csv
GCF_002986995.1_ASM298699v1_genomic.csv
GCF_001412635.1_ASM141263v1_genomic.csv
GCF_004208635.1_ASM420863v1_genomic.csv
GCF_002205595.1_ASM220559v1_genomic.csv
GCA_900014825.1_2P1_genomic.csv
GCF_030169945.1_ASM3016994v1_genomic.csv
GCA_031158955.1_ASM3115895v1_genomic.csv
GCA_004049595.1_ASM404959v1_genomic.csv
GCA_009672605.1_ASM967260v1_genomic.csv
GCF_017372155.1_ASM1737215v1_genomic.csv
GCF_025311435.1_ASM2531143v1_genomic.csv
GCA_028897535.1_ASM2889753v1_genomic.csv
GCF_002266085.2_ASM226608v2_genomic.csv
GCA_031160205.1_ASM3116020v1_genomic.csv
GCA_000904455.1_ViralProj195489_genomic.csv
GCA_004199155.1_ASM419915v1_genomic.csv
GCA_018987165.1_ASM1898716v1_genomic.csv
GCF_022493755.1_ASM2249375v1_genomic.csv
GCA_030168445.1_ASM3016844v1_genomic.csv
GCA_004140855.1_ASM414085v1_genomic.csv
GCA_013348345.1_ASM1334834v1_genomic.csv
GCF_000009625.1_ASM962v1_genomic.csv
GCF_000912355.1_ViralProj227118_genomic.csv
GCA_012947305.1_ASM1294730v1_genomic.csv
GCA_030504045.1_ASM3050404v1_genomic.csv
GCA_002579345.1_ASM257934v1_genomic.csv
GCF_000844865.1_ViralProj14468_genomic.csv
GCF_013088055.1_ASM1308805v1_genomic.csv
GCA_000905515.1_ViralProj195499_genomic.csv
GCA_003308675.1_ASM330867v1_genomic.csv
GCA_029980805.1_ASM2998080v1_genomic.csv
GCF_000893675.1_ViralProj67417_genomic.csv
GCA_004781805.1_ASM478180v1_genomic.csv
GCA_021870285.1_ASM2187028v1_genomic.csv
GCA_013821965.1_ASM1382196v1_genomic.csv
GCF_020525485.1_ASM2052548v1_genomic.csv
GCF_009892325.1_ASM989232v1_genomic.csv
GCA_004065395.1_ASM406539v1_genomic.csv
GCA_018771465.1_ASM1877146v1_genomic.csv
GCA_013138355.1_ASM1313835v1_genomic.csv
GCA_029965635.1_ASM2996563v1_genomic.csv
GCA_029717625.1_ASM2971762v1_genomic.csv
GCF_000306675.2_ASM30667v3_genomic.csv
GCF_017096325.2_ASM1709632v2_genomic.csv
GCA_000732385.1_ASM73238v1_genomic.csv
GCA_902982905.1_UFOv-Jr-11may16-C1046_genomic.csv
GCA_020620195.1_ASM2062019v1_genomic.csv
GCF_000505705.1_ASM50570v1_genomic.csv
GCF_000923515.1_ViralProj252620_genomic.csv
GCF_003351405.1_ASM335140v1_genomic.csv
GCA_025842035.1_ASM2584203v1_genomic.csv
GCF_000284455.1_ASM28445v1_genomic.csv
GCA_008792925.1_ASM879292v1_genomic.csv
GCF_002619805.1_ASM261980v1_genomic.csv
GCA_003536355.1_ASM353635v1_genomic.csv
GCF_013008375.1_ASM1300837v1_genomic.csv
GCF_004120155.1_ASM412015v1_genomic.csv
GCF_015287155.1_ASM1528715v1_genomic.csv
GCF_002958085.1_ASM295808v1_genomic.csv
GCF_023124635.1_ASM2312463v1_genomic.csv
GCA_006446935.1_ASM644693v1_genomic.csv
GCA_002628285.1_ASM262828v1_genomic.csv
GCA_000890475.1_ViralProj61859_genomic.csv
GCA_031202145.1_ASM3120214v1_genomic.csv
GCF_030034655.1_ASM3003465v1_genomic.csv
GCA_002116775.1_ASM211677v1_genomic.csv
GCF_017098185.2_ASM1709818v2_genomic.csv
GCA_027937585.1_ASM2793758v1_genomic.csv
GCF_016772595.1_ASM1677259v1_genomic.csv
GCA_013205705.1_ASM1320570v1_genomic.csv
GCF_011757135.1_ASM1175713v1_genomic.csv
GCF_002215215.1_ASM221521v1_genomic.csv
GCA_003192785.1_ASM319278v1_genomic.csv
GCF_002614565.1_ASM261456v1_genomic.csv
GCA_027239745.1_ASM2723974v1_genomic.csv
GCF_022648765.1_ASM2264876v1_genomic.csv
GCA_019048465.1_ASM1904846v1_genomic.csv
GCA_028223615.1_ASM2822361v1_genomic.csv
GCA_006448875.1_ASM644887v1_genomic.csv
GCF_028892995.1_ASM2889299v1_genomic.csv
GCA_001307665.1_ASM130766v1_genomic.csv
GCA_017348605.1_ASM1734860v1_genomic.csv
GCA_014517805.1_ASM1451780v1_genomic.csv
GCA_003868355.1_ASM386835v1_genomic.csv
GCA_001039275.2_ASM103927v2_genomic.csv
GCA_004059195.1_ASM405919v1_genomic.csv
GCA_007424245.2_ASM742424v2_genomic.csv
GCF_030035405.1_ASM3003540v1_genomic.csv
GCF_000204295.1_ASM20429v1_genomic.csv
GCA_003375145.1_ASM337514v1_genomic.csv
GCA_020493685.1_ASM2049368v1_genomic.csv
GCA_902993735.1_UFOv-RH-23may17-C31223_genomic.csv
GCA_008820765.1_ASM882076v1_genomic.csv
GCA_001932775.1_ASM193277v1_genomic.csv
GCF_022429585.1_ASM2242958v1_genomic.csv
GCA_013828985.1_ASM1382898v1_genomic.csv
GCA_018982595.1_ASM1898259v1_genomic.csv
GCF_023373605.1_ASM2337360v1_genomic.csv
GCF_029888255.1_ASM2988825v1_genomic.csv
GCA_002821565.1_ASM282156v1_genomic.csv
GCF_009176625.1_ASM917662v1_genomic.csv
GCF_021137835.1_ASM2113783v1_genomic.csv
GCA_000183305.1_ASM18330v1_genomic.csv
GCA_004040595.1_ASM404059v1_genomic.csv
GCA_023120185.1_ASM2312018v1_genomic.csv
GCF_009689505.1_ASM968950v1_genomic.csv
GCA_020905635.1_ASM2090563v1_genomic.csv
GCA_004069955.1_ASM406995v1_genomic.csv
GCA_030289315.1_ASM3028931v1_genomic.csv
GCA_013426365.1_ASM1342636v1_genomic.csv
GCA_024298725.1_ASM2429872v1_genomic.csv
GCA_030513245.1_ASM3051324v1_genomic.csv
GCF_021378315.1_ASM2137831v1_genomic.csv
GCF_029624895.1_ASM2962489v1_genomic.csv
GCA_027937525.1_ASM2793752v1_genomic.csv
GCF_031039055.1_ASM3103905v1_genomic.csv
GCA_031109635.1_ASM3110963v1_genomic.csv
GCA_031242945.1_ASM3124294v1_genomic.csv
GCF_024732405.1_ASM2473240v1_genomic.csv
GCA_021044545.1_ASM2104454v1_genomic.csv
GCA_015476075.1_ASM1547607v1_genomic.csv
GCA_007197815.1_ASM719781v1_genomic.csv
GCF_014189395.1_ASM1418939v1_genomic.csv
GCA_902990145.1_UFOv-RH-14apr17-C2077_genomic.csv
GCA_014883415.1_ASM1488341v1_genomic.csv
GCA_029685945.1_ASM2968594v1_genomic.csv
GCA_902991795.1_UFOv-RH-18aug17-C1044_genomic.csv
GCF_900637235.1_50305_D01_genomic.csv
GCA_013201275.1_ASM1320127v1_genomic.csv
GCF_017347605.1_ASM1734760v1_genomic.csv
GCA_000901575.1_ViralProj179420_genomic.csv
GCA_031320095.1_ASM3132009v1_genomic.csv
GCA_027286045.1_ASM2728604v1_genomic.csv
GCA_903233995.1_UFOv-RH-27jun17-C485_genomic.csv
GCA_000903335.1_ViralProj181223_genomic.csv
GCA_004030055.1_ASM403005v1_genomic.csv
GCF_016890025.1_ASM1689002v1_genomic.csv
GCA_003655765.1_ASM365576v1_genomic.csv
GCF_024917295.1_ASM2491729v1_genomic.csv
GCF_030296035.1_ASM3029603v1_genomic.csv
GCF_025996315.1_ASM2599631v1_genomic.csv
GCA_902991875.1_UFOv-RH-18aug17-C2262_genomic.csv
GCA_905335505.2_AI2924v1_cp_genomic.csv
GCA_003107485.1_ASM310748v1_genomic.csv
GCF_000864205.1_ViralProj16076_genomic.csv
GCF_001721885.1_ASM172188v1_genomic.csv
GCA_008221825.1_ASM822182v1_genomic.csv
GCF_010731795.1_ASM1073179v1_genomic.csv
GCA_903231455.1_UFOv-Jr-28jun17-C1157_genomic.csv
GCF_013343355.1_ASM1334335v1_genomic.csv
GCF_000203915.1_ASM20391v1_genomic.csv
GCA_007310735.1_ASM731073v1_genomic.csv
GCA_024298985.1_ASM2429898v1_genomic.csv
GCF_001985265.1_ASM198526v1_genomic.csv
GCF_020510625.1_ASM2051062v1_genomic.csv
GCF_022406795.1_ASM2240679v1_genomic.csv
GCF_001482365.1_ASM148236v1_genomic.csv
GCF_011600945.2_ASM1160094v2_genomic.csv
GCF_018127925.1_ASM1812792v1_genomic.csv
GCF_030761555.1_ASM3076155v1_genomic.csv
GCF_900087615.2_WHOM_genomic.csv
GCA_000894335.1_ViralProj82653_genomic.csv
GCA_031159165.1_ASM3115916v1_genomic.csv
GCF_017968865.1_ASM1796886v1_genomic.csv
GCA_004094075.1_ASM409407v1_genomic.csv
GCA_012950655.1_ASM1295065v1_genomic.csv
GCA_023380395.1_ASM2338039v1_genomic.csv
GCA_016835555.1_ASM1683555v1_genomic.csv
GCF_002954955.1_ASM295495v1_genomic.csv
GCA_009744995.1_ASM974499v1_genomic.csv
GCF_029625175.1_ASM2962517v1_genomic.csv
GCF_003093935.1_ASM309393v2_genomic.csv
GCF_003848785.1_ASM384878v1_genomic.csv
GCA_002240185.1_ASM224018v1_genomic.csv
GCA_030419145.1_ASM3041914v1_genomic.csv
GCA_004081515.1_ASM408151v1_genomic.csv
GCA_031136645.1_ASM3113664v1_genomic.csv
GCA_004290555.1_ASM429055v1_genomic.csv
GCF_020691745.1_ASM2069174v1_genomic.csv
GCA_903978185.1_NCPPB_940_genomic.csv
GCA_012955115.1_ASM1295511v1_genomic.csv
GCF_902383905.1_UHGG_MGYG-HGUT-02160_genomic.csv
GCA_027929075.1_ASM2792907v1_genomic.csv
GCF_004800915.1_ASM480091v1_genomic.csv
GCF_020702515.2_ASM2070251v2_genomic.csv
GCF_003952225.1_ASM395222v1_genomic.csv
GCA_010121155.1_ASM1012115v1_genomic.csv
GCA_021789465.1_ASM2178946v1_genomic.csv
GCA_004207475.1_ASM420747v1_genomic.csv
GCF_000898075.1_ViralProj165741_genomic.csv
GCA_000512745.2_ASM51274v2_genomic.csv
GCA_029542145.1_ASM2954214v1_genomic.csv
GCA_031201825.1_ASM3120182v1_genomic.csv
GCF_030544505.1_ASM3054450v1_genomic.csv
GCA_003856135.1_ASM385613v1_genomic.csv
GCF_006874785.1_ASM687478v1_genomic.csv
GCA_015710975.1_ASM1571097v1_genomic.csv
GCA_004041935.1_ASM404193v1_genomic.csv
GCA_027930545.1_ASM2793054v1_genomic.csv
GCA_027936315.1_ASM2793631v1_genomic.csv
GCA_000904135.1_ViralProj188730_genomic.csv
GCF_002117285.1_ASM211728v1_genomic.csv
GCA_021172065.1_ASM2117206v1_genomic.csv
GCF_001941405.1_ASM194140v1_genomic.csv
GCF_023509275.1_ASM2350927v1_genomic.csv
GCF_023518175.1_ASM2351817v1_genomic.csv
GCA_018444015.1_ASM1844401v1_genomic.csv
GCA_028869445.1_ASM2886944v1_genomic.csv
GCF_000917695.1_ViralProj240748_genomic.csv
GCA_027362595.1_ASM2736259v1_genomic.csv
GCA_008800775.1_ASM880077v1_genomic.csv
GCF_011022295.1_ASM1102229v1_genomic.csv
GCA_905219185.2_AI2655v1_cp_genomic.csv
GCF_019669085.1_ASM1966908v1_genomic.csv
GCF_030027985.1_ASM3002798v1_genomic.csv
GCA_027928645.1_ASM2792864v1_genomic.csv
GCA_031323165.1_ASM3132316v1_genomic.csv
GCA_003193125.1_ASM319312v1_genomic.csv
GCF_000015025.1_ASM1502v1_genomic.csv
GCF_003173275.1_ASM317327v1_genomic.csv
GCA_023101685.1_ASM2310168v1_genomic.csv
GCF_021536515.1_ASM2153651v1_genomic.csv
GCF_000857065.1_ViralProj15146_genomic.csv
GCA_003673385.1_ASM367338v1_genomic.csv
GCA_000970025.1_ASM97002v1_genomic.csv
GCA_905335825.2_AN2340v1_cp_genomic.csv
GCA_004772755.1_ASM477275v1_genomic.csv
GCA_024752465.1_ASM2475246v1_genomic.csv
GCA_946891195.1_Genome_sequence_of_Klebsiella_phage_mtp7_genomic.csv
GCF_020904955.2_ASM2090495v2_genomic.csv
GCA_022374915.3_ASM2237491v3_genomic.csv
GCF_030440315.1_ASM3044031v1_genomic.csv
GCF_017821355.1_ASM1782135v1_genomic.csv
GCA_003109065.1_ASM310906v1_genomic.csv
GCA_027930795.1_Gallid_herpesvirus_2_strain_DH_1504_genomic.csv
GCA_003105385.1_ASM310538v1_genomic.csv
GCA_002581875.1_ASM258187v1_genomic.csv
GCA_003379985.2_ASM337998v2_genomic.csv
GCF_025161015.1_ASM2516101v1_genomic.csv
GCF_003288175.1_ASM328817v1_genomic.csv
GCF_025854195.1_ASM2585419v1_genomic.csv
GCF_014771055.1_ASM1477105v1_genomic.csv
GCF_028335525.1_ASM2833552v1_genomic.csv
GCA_004095895.1_ASM409589v1_genomic.csv
GCA_014900055.1_ASM1490005v1_genomic.csv
GCA_013490675.1_ASM1349067v1_genomic.csv
GCA_900492145.1_FR5810_genomic.csv
GCA_004030575.1_ASM403057v1_genomic.csv
GCF_009709055.1_ASM970905v1_genomic.csv
GCA_012941595.1_ASM1294159v1_genomic.csv
GCF_000862345.1_ViralProj15350_genomic.csv
GCA_031167655.1_ASM3116765v1_genomic.csv
GCF_023573205.1_ASM2357320v1_genomic.csv
GCF_029714385.1_ASM2971438v1_genomic.csv
GCA_030166495.1_ASM3016649v1_genomic.csv
GCF_026016145.1_ASM2601614v1_genomic.csv
GCA_008796185.1_ASM879618v1_genomic.csv
GCF_000242595.2_ASM24259v3_genomic.csv
GCF_000836925.1_ViralProj14039_genomic.csv
GCF_004800285.1_ASM480028v1_genomic.csv
GCA_030585865.1_ASM3058586v1_genomic.csv
GCA_023612115.1_ASM2361211v1_genomic.csv
GCA_018685215.1_ASM1868521v1_genomic.csv
GCF_015679905.1_ASM1567990v1_genomic.csv
GCF_029542045.1_ASM2954204v1_genomic.csv
GCA_031160775.1_ASM3116077v1_genomic.csv
GCF_016728005.1_ASM1672800v1_genomic.csv
GCF_013010255.1_ASM1301025v1_genomic.csv
GCA_013796805.1_ASM1379680v1_genomic.csv
GCA_026724245.1_ASM2672424v1_genomic.csv
GCA_011604335.1_ASM1160433v1_genomic.csv
GCF_023330765.1_ASM2333076v1_genomic.csv
GCA_004051655.1_ASM405165v1_genomic.csv
GCA_027939265.1_ASM2793926v1_genomic.csv
GCA_029716165.1_ASM2971616v1_genomic.csv
GCA_030804525.1_ASM3080452v1_genomic.csv
GCF_000319655.2_ASM31965v2_genomic.csv
GCF_022869965.1_ASM2286996v1_genomic.csv
GCF_001689055.2_ASM168905v2_genomic.csv
GCF_002210065.1_ASM221006v1_genomic.csv
GCA_003290305.1_ASM329030v1_genomic.csv
GCA_031311625.1_ASM3131162v1_genomic.csv
GCA_029154535.2_ASM2915453v1_genomic.csv
GCF_002220635.1_ASM222063v1_genomic.csv
GCF_000253395.1_ASM25339v1_genomic.csv
GCA_029958885.1_ASM2995888v1_genomic.csv
GCA_024827905.1_ASM2482790v1_genomic.csv
GCA_004763665.2_ASM476366v2_genomic.csv
GCA_027570515.1_ASM2757051v1_genomic.csv
GCA_015245265.1_ASM1524526v1_genomic.csv
GCA_012640875.1_ASM1264087v1_genomic.csv
GCA_002803905.1_ASM280390v1_genomic.csv
GCA_003692115.1_ASM369211v1_genomic.csv
GCA_029982385.1_ASM2998238v1_genomic.csv
GCF_002614245.1_ASM261424v1_genomic.csv
GCA_003266225.1_ASM326622v1_genomic.csv
GCF_019880305.1_ASM1988030v1_genomic.csv
GCF_002220485.1_ASM222048v1_genomic.csv
GCA_022516705.1_ASM2251670v1_genomic.csv
GCA_027944655.1_ASM2794465v1_genomic.csv
GCA_025838545.1_ASM2583854v1_genomic.csv
GCF_016027675.1_ASM1602767v1_genomic.csv
GCA_902992335.1_UFOv-RH-18aug17-C3455_genomic.csv
GCF_002853115.2_ASM285311v2_genomic.csv
GCF_015870765.1_ASM1587076v1_genomic.csv
GCF_019107685.1_ASM1910768v1_genomic.csv
GCA_030439445.1_ASM3043944v1_genomic.csv
GCF_024181005.1_ASM2418100v1_genomic.csv
GCA_004194845.1_ASM419484v1_genomic.csv
GCA_008761555.1_ASM876155v1_genomic.csv
GCA_027184065.1_ASM2718406v1_genomic.csv
GCA_000849005.1_ViralProj14632_genomic.csv
GCA_004148665.1_ASM414866v1_genomic.csv
GCA_031084375.1_ASM3108437v1_genomic.csv
GCA_905330635.2_AI2896v1_cpp_genomic.csv
GCF_001989495.1_ASM198949v1_genomic.csv
GCA_003177615.1_ASM317761v1_genomic.csv
GCA_003675345.1_ASM367534v1_genomic.csv
GCF_902386745.1_UHGG_MGYG-HGUT-02398_genomic.csv
GCF_003330865.1_ASM333086v1_genomic.csv
GCA_006437815.1_ASM643781v1_genomic.csv
GCF_000906675.1_ViralProj191123_genomic.csv
GCF_028472785.1_ASM2847278v1_genomic.csv
GCA_004015925.1_ASM401592v1_genomic.csv
GCF_002009255.1_ASM200925v1_genomic.csv
GCF_002025685.1_ASM202568v1_genomic.csv
GCA_030296335.1_ASM3029633v1_genomic.csv
GCA_030438865.1_ASM3043886v1_genomic.csv
GCF_014133895.1_ASM1413389v1_genomic.csv
GCF_031583165.1_ASM3158316v1_genomic.csv
GCA_030388325.1_ASM3038832v1_genomic.csv
GCA_028596185.1_ASM2859618v1_genomic.csv
GCF_014607535.1_ASM1460753v1_genomic.csv
GCA_003540515.1_ASM354051v1_genomic.csv
GCF_027943625.1_ASM2794362v1_genomic.csv
GCF_000487935.2_ASM48793v2_genomic.csv
GCF_900232105.1_Kuenenia_stuttgartiensis_MBR1_genomic.csv
GCA_024749485.1_ASM2474948v1_genomic.csv
GCA_030121875.1_ASM3012187v1_genomic.csv
GCA_004207315.1_ASM420731v1_genomic.csv
GCA_018127845.1_ASM1812784v1_genomic.csv
GCA_027926925.1_ASM2792692v1_genomic.csv
GCF_016864135.1_ASM1686413v1_genomic.csv
GCA_021353585.1_ASM2135358v1_genomic.csv
GCA_029166965.1_ASM2916696v1_genomic.csv
GCA_014131675.1_ASM1413167v1_genomic.csv
GCF_030866805.1_ASM3086680v1_genomic.csv
GCF_029886815.1_ASM2988681v1_genomic.csv
GCF_028751975.1_ASM2875197v1_genomic.csv
GCA_025133545.1_ASM2513354v1_genomic.csv
GCA_002224505.1_ASM222450v1_genomic.csv
GCA_002609065.1_ASM260906v1_genomic.csv
GCA_002922045.1_ASM292204v1_genomic.csv
GCF_001735765.2_ASM173576v2_genomic.csv
GCA_011082485.1_ASM1108248v1_genomic.csv
GCA_004095495.1_ASM409549v1_genomic.csv
GCA_021089935.1_ASM2108993v1_genomic.csv
GCA_008386395.1_ASM838639v1_genomic.csv
GCA_028622455.1_ASM2862245v1_genomic.csv
GCA_009909585.1_ASM990958v1_genomic.csv
GCA_008946625.1_ASM894662v1_genomic.csv
GCA_012962205.1_ASM1296220v1_genomic.csv
GCF_900637245.1_50305_B01_genomic.csv
GCF_000154605.2_ASM15460v2_genomic.csv
GCF_001933825.1_ViralProj359815_genomic.csv
GCA_003234705.2_ASM323470v2_genomic.csv
GCA_004203275.1_ASM420327v1_genomic.csv
GCA_004044495.1_ASM404449v1_genomic.csv
GCA_028674765.1_ASM2867476v1_genomic.csv
GCF_024181585.1_ASM2418158v1_genomic.csv
GCA_023523745.1_ASM2352374v1_genomic.csv
GCF_006711645.1_ASM671164v1_genomic.csv
GCA_004783505.1_ASM478350v1_genomic.csv
GCA_003073955.1_ASM307395v1_genomic.csv
GCA_004130755.1_ASM413075v1_genomic.csv
GCA_002744015.1_ASM274401v1_genomic.csv
GCA_008823085.1_ASM882308v1_genomic.csv
GCF_002818745.1_ASM281874v1_genomic.csv
GCF_012220585.1_ASM1222058v1_genomic.csv
GCF_030408695.1_ASM3040869v1_genomic.csv
GCF_003308555.1_ASM330855v1_genomic.csv
GCA_006436535.1_ASM643653v1_genomic.csv
GCA_010223135.1_ASM1022313v1_genomic.csv
GCA_003718415.1_ASM371841v1_genomic.csv
GCA_013372025.1_ASM1337202v1_genomic.csv
GCF_008824205.1_ASM882420v1_genomic.csv
GCA_027927505.1_ASM2792750v1_genomic.csv
GCA_004325955.1_ASM432595v1_genomic.csv
GCA_029967385.1_ASM2996738v1_genomic.csv
GCA_004140215.1_ASM414021v1_genomic.csv
GCA_002959045.1_ASM295904v1_genomic.csv
GCA_024220155.1_ASM2422015v1_genomic.csv
GCF_000917815.1_ViralProj240775_genomic.csv
GCF_030408775.1_ASM3040877v1_genomic.csv
GCA_003014305.1_ASM301430v1_genomic.csv
GCA_003179775.1_ASM317977v1_genomic.csv
GCA_014071285.1_ASM1407128v1_genomic.csv
GCA_024759945.1_ASM2475994v1_genomic.csv
GCA_031201065.1_ASM3120106v1_genomic.csv
GCA_004139335.1_ASM413933v1_genomic.csv
GCA_031551615.1_ASM3155161v1_genomic.csv
GCA_001185205.1_ASM118520v1_genomic.csv
GCA_017088445.1_ASM1708844v1_genomic.csv
GCA_024298825.1_ASM2429882v1_genomic.csv
GCF_019203145.1_ASM1920314v1_genomic.csv
GCF_015689095.1_ASM1568909v1_genomic.csv
GCA_028540885.1_ASM2854088v1_genomic.csv
GCF_002813735.1_ASM281373v1_genomic.csv
GCF_024205625.1_ASM2420562v1_genomic.csv
GCA_003404515.1_ASM340451v1_genomic.csv
GCA_003844155.1_ASM384415v1_genomic.csv
GCA_001628815.1_ASM162881v1_genomic.csv
GCF_002000825.1_ASM200082v1_genomic.csv
GCF_008124265.1_ASM812426v1_genomic.csv
GCF_031192345.1_ASM3119234v1_genomic.csv
GCA_004285575.1_ASM428557v1_genomic.csv
GCA_015913805.1_ASM1591380v1_genomic.csv
GCA_021904535.3_ASM2190453v3_genomic.csv
GCA_026642315.1_ASM2664231v1_genomic.csv
GCF_020097155.1_ASM2009715v1_genomic.csv
GCF_029459775.1_ASM2945977v1_genomic.csv
GCF_001717195.1_ViralProj340167_genomic.csv
GCA_021863795.1_ASM2186379v1_genomic.csv
GCF_023653865.1_ASM2365386v1_genomic.csv
GCF_019063885.1_ASM1906388v1_genomic.csv
GCF_000245235.1_ASM24523v2_genomic.csv
GCA_014070825.1_ASM1407082v1_genomic.csv
GCF_003150835.1_ASM315083v1_genomic.csv
GCA_004077855.1_ASM407785v1_genomic.csv
GCA_023536085.1_ASM2353608v1_genomic.csv
GCA_025839225.1_ASM2583922v1_genomic.csv
GCA_022673995.1_ASM2267399v1_genomic.csv
GCA_014076515.1_ASM1407651v1_genomic.csv
GCF_013282765.1_ASM1328276v1_genomic.csv
GCF_012935755.1_ASM1293575v1_genomic.csv
GCF_003054445.1_ASM305444v1_genomic.csv
GCF_004135735.1_ASM413573v1_genomic.csv
GCA_004030015.1_ASM403001v1_genomic.csv
GCA_013883815.1_ASM1388381v1_genomic.csv
GCF_000819565.1_ASM81956v1_genomic.csv
GCA_024760025.1_ASM2476002v1_genomic.csv
GCA_900094045.1_LASV_isolate_Alzey_genomic.csv
GCF_004124195.2_ASM412419v2_genomic.csv
GCA_029237105.1_ASM2923710v1_genomic.csv
GCF_025169495.2_ASM2516949v2_genomic.csv
GCA_029855065.1_ASM2985506v1_genomic.csv
GCA_004064935.1_ASM406493v1_genomic.csv
GCA_000007325.1_ASM732v1_genomic.csv
GCF_000341715.1_ASM34171v1_genomic.csv
GCA_031124145.1_ASM3112414v1_genomic.csv
GCA_004781245.1_ASM478124v1_genomic.csv
GCA_025642685.1_ASM2564268v1_genomic.csv
GCA_021536635.1_ASM2153663v1_genomic.csv
GCA_002759015.1_ASM275901v1_genomic.csv
GCA_006914355.2_ASM691435v2_genomic.csv
GCA_027928225.1_ASM2792822v1_genomic.csv
GCF_002128305.1_ASM212830v1_genomic.csv
GCF_021090645.1_ASM2109064v1_genomic.csv
GCF_022869705.1_ASM2286970v1_genomic.csv
GCA_004069935.1_ASM406993v1_genomic.csv
GCA_018847255.1_ASM1884725v1_genomic.csv
GCF_000022005.1_ASM2200v1_genomic.csv
GCF_000970245.1_ASM97024v1_genomic.csv
GCF_025914095.1_ASM2591409v1_genomic.csv
GCA_012938855.1_ASM1293885v1_genomic.csv
GCF_001887245.1_ASM188724v1_genomic.csv
GCF_023538995.1_ASM2353899v1_genomic.csv
GCF_000172795.2_ASM17279v2_genomic.csv
GCA_018448355.1_ASM1844835v1_genomic.csv
GCF_023122815.1_ASM2312281v1_genomic.csv
GCA_000292455.1_ASM29245v1_genomic.csv
GCF_018622975.1_ASM1862297v1_genomic.csv
GCA_030913305.1_ASM3091330v1_genomic.csv
GCF_015160895.1_ASM1516089v1_genomic.csv
GCF_002205315.1_ASM220531v1_genomic.csv
GCA_030295405.1_ASM3029540v1_genomic.csv
GCA_003722395.1_ASM372239v1_genomic.csv
GCF_018326105.1_ASM1832610v1_genomic.csv
GCF_900475375.1_42685_B01_genomic.csv
GCA_018684815.1_ASM1868481v1_genomic.csv
GCA_003091275.1_ASM309127v1_genomic.csv
GCA_902990055.1_UFOv-RH-14apr17-C1369_genomic.csv
GCA_004065555.1_ASM406555v1_genomic.csv
GCF_000750255.1_ASM75025v1_genomic.csv
GCA_003354545.1_ASM335454v1_genomic.csv
GCF_024665815.1_ASM2466581v1_genomic.csv
GCF_001900295.1_ASM190029v1_genomic.csv
GCA_030664945.1_ASM3066494v1_genomic.csv
GCF_018304805.1_ASM1830480v1_genomic.csv
GCA_003722755.1_ASM372275v1_genomic.csv
GCA_000897435.1_ViralProj171978_genomic.csv
GCA_016625955.1_ASM1662595v1_genomic.csv
GCA_008704675.1_ASM870467v1_genomic.csv
GCA_030289115.1_ASM3028911v1_genomic.csv
GCF_002618005.2_ASM261800v1_genomic.csv
GCA_004048515.1_ASM404851v1_genomic.csv
GCA_021131995.1_ASM2113199v1_genomic.csv
GCF_016432805.1_ASM1643280v1_genomic.csv
GCF_000025085.1_ASM2508v1_genomic.csv
GCA_012948485.1_ASM1294848v1_genomic.csv
GCF_025558785.1_ASM2555878v1_genomic.csv
GCA_027931275.1_ASM2793127v1_genomic.csv
GCF_016653615.1_ASM1665361v1_genomic.csv
GCF_001292895.1_ViralProj295309_genomic.csv
GCA_025727455.1_ASM2572745v1_genomic.csv
GCF_000284135.1_ASM28413v1_genomic.csv
GCA_023856495.1_ASM2385649v1_genomic.csv
GCA_030513135.1_ASM3051313v1_genomic.csv
GCF_009626315.1_ASM962631v1_genomic.csv
GCA_031312455.1_ASM3131245v1_genomic.csv
GCA_002997705.1_ASM299770v1_genomic.csv
GCF_023746595.1_ASM2374659v1_genomic.csv
GCA_004036875.1_ASM403687v1_genomic.csv
GCF_024331585.2_ASM2433158v2_genomic.csv
GCA_004090735.1_ASM409073v1_genomic.csv
GCF_002237595.1_ASM223759v1_genomic.csv
GCA_003125565.1_ASM312556v1_genomic.csv
GCF_004008355.1_ASM400835v1_genomic.csv
GCF_024123895.1_ASM2412389v1_genomic.csv
GCA_023536185.1_ASM2353618v1_genomic.csv
GCF_000868685.1_ViralProj18323_genomic.csv
GCF_900474775.1_41800_G02_genomic.csv
GCA_008796225.1_ASM879622v1_genomic.csv
GCA_028420165.1_ASM2842016v1_genomic.csv
GCA_020975645.1_ASM2097564v1_genomic.csv
GCF_002905795.2_ASM290579v2_genomic.csv
GCF_018388425.1_ASM1838842v1_genomic.csv
GCF_001736855.1_ViralProj343528_genomic.csv
GCA_013804065.1_ASM1380406v1_genomic.csv
GCA_002609805.1_ASM260980v1_genomic.csv
GCA_002997885.1_ASM299788v1_genomic.csv
GCA_004777205.1_ASM477720v1_genomic.csv
GCA_031150825.1_ASM3115082v1_genomic.csv
GCA_031151245.1_ASM3115124v1_genomic.csv
GCA_000839805.1_ViralProj14122_genomic.csv
GCA_027938235.1_ASM2793823v1_genomic.csv
GCF_019900305.2_ASM1990030v2_genomic.csv
GCA_000847485.1_ViralProj14659_genomic.csv
GCA_014337315.1_ASM1433731v1_genomic.csv
GCA_930032365.1_UGJNEcP4_genomic.csv
GCA_027582835.1_ASM2758283v1_genomic.csv
GCF_019704275.1_ASM1970427v1_genomic.csv
GCA_004790775.1_ASM479077v1_genomic.csv
GCA_030581775.1_ASM3058177v1_genomic.csv
GCA_013138305.1_ASM1313830v1_genomic.csv
GCF_000902855.1_ViralProj183910_genomic.csv
GCA_016582455.1_ASM1658245v1_genomic.csv
GCF_002763615.1_ASM276361v1_genomic.csv
GCA_012947345.1_ASM1294734v1_genomic.csv
GCA_012965545.1_ASM1296554v1_genomic.csv
GCA_002597265.1_ASM259726v1_genomic.csv
GCA_003575625.1_ASM357562v1_genomic.csv
GCA_004091935.1_ASM409193v1_genomic.csv
GCF_018402805.1_ASM1840280v1_genomic.csv
GCA_002958345.2_ASM295834v2_genomic.csv
GCF_019798025.1_ASM1979802v1_genomic.csv
GCF_030142475.1_ASM3014247v1_genomic.csv
GCA_004068235.1_ASM406823v1_genomic.csv
GCA_004052055.1_ASM405205v1_genomic.csv
GCA_030517895.1_ASM3051789v1_genomic.csv
GCF_004338495.1_ASM433849v1_genomic.csv
GCF_008121535.1_ASM812153v1_genomic.csv
GCF_004792575.1_ASM479257v1_genomic.csv
GCF_001967775.1_ViralProj361701_genomic.csv
GCA_009905295.1_ASM990529v1_genomic.csv
GCF_013393945.1_ASM1339394v1_genomic.csv
GCA_014071035.1_ASM1407103v1_genomic.csv
GCA_014189555.1_ASM1418955v1_genomic.csv
GCA_006443975.1_ASM644397v1_genomic.csv
GCA_000895115.1_ViralProj80911_genomic.csv
GCA_030685715.1_ASM3068571v1_genomic.csv
GCA_021356135.1_ASM2135613v1_genomic.csv
GCF_002025185.1_ASM202518v1_genomic.csv
GCF_000907595.1_ViralProj206486_genomic.csv
GCA_030585775.1_ASM3058577v1_genomic.csv
GCA_004148405.1_ASM414840v1_genomic.csv
GCF_024371715.1_ASM2437171v1_genomic.csv
GCA_029635885.1_ASM2963588v1_genomic.csv
GCA_031202475.1_ASM3120247v1_genomic.csv
GCA_005156885.1_ASM515688v1_genomic.csv
GCF_030060635.1_ASM3006063v1_genomic.csv
GCF_004551615.1_ASM455161v1_genomic.csv
GCA_015147205.1_ASM1514720v1_genomic.csv
GCA_008935675.1_ASM893567v1_genomic.csv
GCA_006337165.1_ASM633716v1_genomic.csv
GCF_005892705.1_ASM589270v1_genomic.csv
GCA_019090055.1_ASM1909005v1_genomic.csv
GCA_008935795.1_ASM893579v1_genomic.csv
GCF_016656965.1_ASM1665696v1_genomic.csv
GCF_949790605.1_SF2022_genome_genomic.csv
GCA_022516665.1_ASM2251666v1_genomic.csv
GCA_000906715.1_ViralProj192611_genomic.csv
GCA_008818045.1_ASM881804v1_genomic.csv
GCA_019444525.1_ASM1944452v1_genomic.csv
GCF_021398345.1_ASM2139834v1_genomic.csv
GCA_009931765.1_ASM993176v1_genomic.csv
GCA_003091675.1_ASM309167v1_genomic.csv
GCA_900095755.1_PfII40a_genomic.csv
GCA_031159155.1_ASM3115915v1_genomic.csv
GCA_012604925.1_ASM1260492v1_genomic.csv
GCF_009763165.1_ASM976316v1_genomic.csv
GCA_004149345.1_ASM414934v1_genomic.csv
GCA_012936415.1_ASM1293641v1_genomic.csv
GCA_026648415.1_ASM2664841v1_genomic.csv
GCA_906464865.1_WE0438_genomic.csv
GCF_017096405.2_ASM1709640v2_genomic.csv
GCA_903233595.1_UFOv-RH-27jun17-C2633_genomic.csv
GCF_023141425.1_ASM2314142v1_genomic.csv
GCA_031320795.1_ASM3132079v1_genomic.csv
GCA_031322375.1_ASM3132237v1_genomic.csv
GCF_900087785.2_WHOG_genomic.csv
GCF_027570735.1_ASM2757073v1_genomic.csv
GCA_029967445.1_ASM2996744v1_genomic.csv
GCF_000242895.2_ASM24289v3_genomic.csv
GCF_004117015.1_ASM411701v1_genomic.csv
GCA_019823805.1_ASM1982380v1_genomic.csv
GCA_014319795.1_ASM1431979v1_genomic.csv
GCA_012942275.1_ASM1294227v1_genomic.csv
GCA_009193325.2_ASM919332v2_genomic.csv
GCF_025560005.1_ASM2556000v1_genomic.csv
GCA_027939095.1_ASM2793909v1_genomic.csv
GCA_002580225.1_ASM258022v1_genomic.csv
GCA_003085115.1_ASM308511v1_genomic.csv
GCA_028131375.1_ASM2813137v1_genomic.csv
GCF_001685605.1_ASM168560v1_genomic.csv
GCA_903233745.1_UFOv-RH-27jun17-C3270_genomic.csv
GCF_010442675.1_ASM1044267v1_genomic.csv
GCA_004090775.1_ASM409077v1_genomic.csv
GCA_002743995.1_ASM274399v1_genomic.csv
GCA_002985965.1_ASM298596v1_genomic.csv
GCA_027116395.1_ASM2711639v1_genomic.csv
GCF_021610025.1_ASM2161002v1_genomic.csv
GCA_030585755.1_ASM3058575v1_genomic.csv
GCA_020975525.1_ASM2097552v1_genomic.csv
GCF_001590115.1_ViralProj314634_genomic.csv
GCA_017348315.1_ASM1734831v1_genomic.csv
GCF_022751255.1_ASM2275125v1_genomic.csv
GCA_005160385.1_ASM516038v1_genomic.csv
GCA_015354205.1_ASFV_NgheAn_2019_genomic.csv
GCF_000026405.1_ASM2640v1_genomic.csv
GCF_004001105.1_ASM400110v1_genomic.csv
GCA_029971625.1_ASM2997162v1_genomic.csv
GCA_000017685.1_ASM1768v1_genomic.csv
GCF_013401475.1_ASM1340147v1_genomic.csv
GCF_012980825.1_ASM1298082v1_genomic.csv
GCF_013087065.1_ASM1308706v1_genomic.csv
GCF_000183645.1_ASM18364v1_genomic.csv
GCF_002288045.1_ASM228804v1_genomic.csv
GCA_000023185.1_ASM2318v1_genomic.csv
GCA_902167305.1_chitino_1_genomic.csv
GCF_016404325.2_ASM1640432v2_genomic.csv
GCA_902497485.1_vB_VchM_VP-3213_genomic.csv
GCF_019599145.1_ASM1959914v1_genomic.csv
GCF_003994835.1_ASM399483v1_genomic.csv
GCA_002821545.1_ASM282154v1_genomic.csv
GCA_020495395.1_ASM2049539v1_genomic.csv
GCF_001023595.1_ASM102359v1_genomic.csv
GCF_024758245.1_ASM2475824v1_genomic.csv
GCA_004048015.1_ASM404801v1_genomic.csv
GCA_003821755.1_ASM382175v1_genomic.csv
GCF_025989775.1_ASM2598977v1_genomic.csv
GCF_002000565.1_ASM200056v1_genomic.csv
GCA_025084115.1_ASM2508411v1_genomic.csv
GCA_031265805.1_ASM3126580v1_genomic.csv
GCF_027627785.1_ASM2762778v1_genomic.csv
GCF_030408855.1_ASM3040885v1_genomic.csv
GCF_002624885.1_ASM262488v1_genomic.csv
GCA_900187775.2_lib02114new_genomic.csv
GCA_018585225.1_ASM1858522v1_genomic.csv
GCA_015290945.1_ASM1529094v1_genomic.csv
GCA_900327635.1_lib01707_genomic.csv
GCA_022760195.1_ASM2276019v1_genomic.csv
GCF_001969365.1_ASM196936v1_genomic.csv
GCA_003849345.1_ASM384934v1_genomic.csv
GCA_019754255.1_ASM1975425v1_genomic.csv
GCA_020492575.1_F17_X66_genomic.csv
GCF_001754545.1_ViralMultiSegProj344319_genomic.csv
GCF_003574925.1_ASM357492v1_genomic.csv
GCA_902987155.1_UFOv-RE-23may17-C2254_genomic.csv
GCA_000146185.1_ASM14618v1_genomic.csv
GCA_000928215.1_ViralProj272393_genomic.csv
GCA_004106585.1_ASM410658v1_genomic.csv
GCA_027574345.1_ASM2757434v1_genomic.csv
GCA_001704255.1_ASM170425v1_genomic.csv
GCA_001989055.1_ASM198905v1_genomic.csv
GCA_025840055.1_ASM2584005v1_genomic.csv
GCF_019434075.1_ASM1943407v1_genomic.csv
GCA_004063595.1_ASM406359v1_genomic.csv
GCF_000145275.1_ASM14527v1_genomic.csv
GCA_008807335.1_ASM880733v1_genomic.csv
GCF_018323885.1_ASM1832388v1_genomic.csv
GCA_002617445.1_ASM261744v1_genomic.csv
GCF_024760205.1_ASM2476020v1_genomic.csv
GCA_023530635.1_ASM2353063v1_genomic.csv
GCA_003159115.1_ASM315911v1_genomic.csv
GCF_025859515.1_ASM2585951v1_genomic.csv
GCA_013790145.1_ASM1379014v1_genomic.csv
GCF_001021045.1_ASM102104v1_genomic.csv
GCA_031140235.1_ASM3114023v1_genomic.csv
GCA_021051585.1_ASM2105158v1_genomic.csv
GCA_021266505.1_ASM2126650v1_genomic.csv
GCF_031312595.1_ASM3131259v1_genomic.csv
GCA_012949005.1_ASM1294900v1_genomic.csv
GCA_020523195.2_ASM2052319v1_genomic.csv
GCF_013167695.1_ASM1316769v1_genomic.csv
GCA_013150895.1_ASM1315089v1_genomic.csv
GCA_000243115.3_ASM24311v3_genomic.csv
GCA_025465925.1_ASM2546592v1_genomic.csv
GCA_031301675.1_ASM3130167v1_genomic.csv
GCA_014931115.1_ASM1493111v1_genomic.csv
GCA_002623005.1_ASM262300v1_genomic.csv
GCA_024707795.1_ASM2470779v1_genomic.csv
GCA_001448415.3_ViralProj303939_genomic.csv
GCA_023530475.1_ASM2353047v1_genomic.csv
GCF_000238255.3_ASM23825v4_genomic.csv
GCF_002078355.1_ASM207835v1_genomic.csv
GCF_023823995.1_ASM2382399v1_genomic.csv
GCA_004084455.1_ASM408445v1_genomic.csv
GCF_001969095.1_ASM196909v2_genomic.csv
GCA_013374815.1_ASM1337481v1_genomic.csv
GCA_027090635.1_ASM2709063v1_genomic.csv
GCA_903131635.1_APHaCinara_sp_3046_v1.0.1_genomic.csv
GCF_024532035.1_ASM2453203v1_genomic.csv
GCA_001456315.1_ASM145631v1_genomic.csv
GCF_029952745.1_ASM2995274v1_genomic.csv
GCF_002119625.1_ASM211962v1_genomic.csv
GCA_004038495.1_ASM403849v1_genomic.csv
GCA_030622625.1_ASM3062262v1_genomic.csv
GCA_004326415.1_ASM432641v1_genomic.csv
GCA_004078855.1_ASM407885v1_genomic.csv
GCF_014900295.1_ASM1490029v1_genomic.csv
GCA_002240455.1_ASM224045v1_genomic.csv
GCA_002597225.1_ASM259722v1_genomic.csv
GCA_004287155.1_ASM428715v1_genomic.csv
GCF_000847825.1_ViralProj14728_genomic.csv
GCF_002356595.1_ASM235659v1_genomic.csv
GCF_013624225.1_ASM1362422v1_genomic.csv
GCA_003994755.1_ASM399475v1_genomic.csv
GCA_003100135.1_ASM310013v1_genomic.csv
GCF_014906205.1_ASM1490620v1_genomic.csv
GCA_000902495.1_ViralProj181233_genomic.csv
GCA_027927775.1_ASM2792777v1_genomic.csv
GCF_013167755.1_ASM1316775v1_genomic.csv
GCA_031122285.1_ASM3112228v1_genomic.csv
GCF_009625935.1_ASM962593v1_genomic.csv
GCF_001503375.1_ViralProj307903_genomic.csv
GCF_003991055.1_ASM399105v1_genomic.csv
GCF_958304185.1_ucPseBory1.Erythrobacter_sp_1.1_genomic.csv
GCA_002072655.1_ASM207265v1_genomic.csv
GCA_006535775.1_ASM653577v1_genomic.csv
GCA_947098765.1_861160_LM_H_genomic.csv
GCA_003812805.1_ASM381280v1_genomic.csv
GCF_024610595.1_ASM2461059v1_genomic.csv
GCA_004042135.1_ASM404213v1_genomic.csv
GCA_004058335.1_ASM405833v1_genomic.csv
GCA_019445815.1_ASM1944581v1_genomic.csv
GCF_000987735.1_ViralProj266637_genomic.csv
GCA_009657595.1_ASM965759v1_genomic.csv
GCA_016835315.1_ASM1683531v1_genomic.csv
GCA_025841365.1_ASM2584136v1_genomic.csv
GCA_029277305.1_ASM2927730v1_genomic.csv
GCA_019444355.1_ASM1944435v1_genomic.csv
GCA_021654815.1_ASM2165481v1_genomic.csv
GCA_021353745.1_ASM2135374v1_genomic.csv
GCA_002605465.1_ASM260546v1_genomic.csv
GCF_013796245.1_ASM1379624v1_genomic.csv
GCA_023533715.1_ASM2353371v1_genomic.csv
GCF_023078835.1_ASM2307883v1_genomic.csv
GCA_016835815.1_ASM1683581v1_genomic.csv
GCA_900635275.1_40757_D01_genomic.csv
GCA_021133195.1_ASM2113319v1_genomic.csv
GCA_016455955.1_ASM1645595v1_genomic.csv
GCA_004194175.1_ASM419417v1_genomic.csv
GCA_004092455.1_ASM409245v1_genomic.csv
GCA_002755555.1_ASM275555v1_genomic.csv
GCA_002966355.1_ASM296635v1_genomic.csv
GCA_031297145.1_ASM3129714v1_genomic.csv
GCA_002548435.1_ASM254843v1_genomic.csv
GCA_027580285.1_Hot_spring_microbial_streamer_communities_from_Conch_Spring_Yellowstone_National_Park_USA_-_CON_C_genomic.csv
GCA_001908725.1_ASM190872v1_genomic.csv
GCF_017893505.1_ASM1789350v1_genomic.csv
GCF_022788695.1_ASM2278869v1_genomic.csv
GCF_002628905.1_ASM262890v1_genomic.csv
GCA_002607425.1_ASM260742v1_genomic.csv
GCF_030036855.1_ASM3003685v1_genomic.csv
GCA_012936945.1_ASM1293694v1_genomic.csv
GCA_030011645.1_ASM3001164v1_genomic.csv
GCA_028674785.1_ASM2867478v1_genomic.csv
GCF_004799565.1_ASM479956v1_genomic.csv
GCA_021051565.1_ASM2105156v1_genomic.csv
GCA_006436455.1_ASM643645v1_genomic.csv
GCA_000757785.1_ASM75778v1_genomic.csv
GCF_013087965.1_ASM1308796v1_genomic.csv
GCA_002952215.1_ASM295221v1_genomic.csv
GCA_022931395.1_ASM2293139v1_genomic.csv
GCF_022559725.1_ASM2255972v1_genomic.csv
GCA_027938325.1_ASM2793832v1_genomic.csv
GCF_003308055.1_ASM330805v1_genomic.csv
GCF_017134375.1_ASM1713437v1_genomic.csv
GCA_023523685.1_ASM2352368v1_genomic.csv
GCA_004081735.1_ASM408173v1_genomic.csv
GCA_004069375.1_ASM406937v1_genomic.csv
GCF_029987615.1_ASM2998761v1_genomic.csv
GCF_030517065.1_ASM3051706v1_genomic.csv
GCF_014524505.1_ASM1452450v1_genomic.csv
GCF_017165435.1_ASM1716543v1_genomic.csv
GCA_031313175.1_ASM3131317v1_genomic.csv
GCF_009913075.1_ASM991307v1_genomic.csv
GCA_003033065.1_ASM303306v1_genomic.csv
GCA_015914075.1_ASM1591407v1_genomic.csv
GCF_904866345.1_MINF_8D_genomic.csv
GCF_029887565.1_ASM2988756v1_genomic.csv
GCA_031160695.1_ASM3116069v1_genomic.csv
GCA_004062795.1_ASM406279v1_genomic.csv
GCA_006446155.1_ASM644615v1_genomic.csv
GCA_027926855.1_ASM2792685v1_genomic.csv
GCF_009720145.1_ASM972014v1_genomic.csv
GCF_021090275.1_ASM2109027v1_genomic.csv
GCF_029853875.1_ASM2985387v1_genomic.csv
GCA_029541965.1_ASM2954196v1_genomic.csv
GCA_016350165.1_ASM1635016v1_genomic.csv
GCA_002827245.1_ASM282724v1_genomic.csv
GCA_025887985.1_ASM2588798v1_genomic.csv
GCF_012572265.1_ASM1257226v1_genomic.csv
GCF_030534115.1_ASM3053411v1_genomic.csv
GCF_900635925.1_36109_E01_genomic.csv
GCA_001550705.1_ViralProj310938_genomic.csv
GCA_004286795.1_ASM428679v1_genomic.csv
GCA_012945475.1_ASM1294547v1_genomic.csv
GCA_027930215.1_ASM2793021v1_genomic.csv
GCA_000012525.1_ASM1252v1_genomic.csv
GCF_016629505.1_ASM1662950v1_genomic.csv
GCF_003798265.1_ASM379826v1_genomic.csv
GCF_013363755.1_ASM1336375v1_genomic.csv
GCA_031133045.1_ASM3113304v1_genomic.csv
GCF_001721165.1_ASM172116v1_genomic.csv
GCF_000893455.1_ViralProj65279_genomic.csv
GCF_003004335.1_ASM300433v1_genomic.csv
GCF_024346715.1_ASM2434671v1_genomic.csv
GCA_015291305.1_ASM1529130v1_genomic.csv
GCA_030288595.1_ASM3028859v1_genomic.csv
GCF_001308755.1_ViralProj298043_genomic.csv
GCA_900477985.1_47297_D02_genomic.csv
GCA_031203155.1_ASM3120315v1_genomic.csv
GCA_012947135.1_ASM1294713v1_genomic.csv
GCA_001549695.1_ASM154969v1_genomic.csv
GCA_002825805.1_ASM282580v1_genomic.csv
GCF_027924345.1_ASM2792434v1_genomic.csv
GCA_006458685.1_ASM645868v1_genomic.csv
GCA_030583985.1_ASM3058398v1_genomic.csv
GCA_027588175.1_ASM2758817v1_genomic.csv
GCA_014727395.1_ASM1472739v1_genomic.csv
GCF_019356015.1_ASM1935601v1_genomic.csv
GCA_000767645.1_ASM76764v1_genomic.csv
GCF_000441755.1_ASM44175v1_genomic.csv
GCA_902988305.1_UFOv-RE-26jul17-C381_genomic.csv
GCA_017903515.1_ASM1790351v1_genomic.csv
GCF_023169865.1_ASM2316986v1_genomic.csv
GCA_030584065.1_ASM3058406v1_genomic.csv
GCF_023848645.1_ASM2384864v1_genomic.csv
GCA_001865295.1_ASM186529v1_genomic.csv
GCA_002818625.1_ASM281862v1_genomic.csv
GCA_000883415.1_ViralProj32999_genomic.csv
GCF_021172845.1_ASM2117284v1_genomic.csv
GCF_001925935.1_ViralProj359340_genomic.csv
GCA_002611265.1_ASM261126v1_genomic.csv
GCF_024507835.1_ASM2450783v1_genomic.csv
GCA_003187825.1_ASM318782v1_genomic.csv
GCF_009909385.1_ASM990938v1_genomic.csv
GCA_010233735.1_ASM1023373v1_genomic.csv
GCA_014070765.1_ASM1407076v1_genomic.csv
GCF_000226155.1_ASM22615v1_genomic.csv
GCF_025809195.1_ASM2580919v1_genomic.csv
GCF_006529755.1_ASM652975v1_genomic.csv
GCF_000850465.1_ViralProj14744_genomic.csv
GCF_017298855.1_ASM1729885v1_genomic.csv
GCA_006437335.1_ASM643733v1_genomic.csv
GCA_003099375.1_ASM309937v1_genomic.csv
GCA_030512845.1_ASM3051284v1_genomic.csv
GCA_003849285.1_ASM384928v1_genomic.csv
GCA_002610785.1_ASM261078v1_genomic.csv
GCF_022700895.1_ASM2270089v1_genomic.csv
GCF_002088315.1_ASM208831v1_genomic.csv
GCA_009363795.1_ASM936379v1_genomic.csv
GCA_027573865.1_ASM2757386v1_genomic.csv
GCA_900089425.1_BH_48-15-11_genomic.csv
GCF_026559755.1_ASM2655975v1_genomic.csv
GCA_902990205.1_UFOv-RH-14apr17-C1706_genomic.csv
GCF_000240035.1_ASM24003v1_genomic.csv
GCF_001503215.1_ViralProj307871_genomic.csv
GCA_004074295.1_ASM407429v1_genomic.csv
GCA_000010245.1_ASM1024v1_genomic.csv
GCF_029885285.1_PBD_CT_GT_WD_Australian-VIC_Parvovirus_2016-2018_genomic.csv
GCF_003366855.1_ASM336685v1_genomic.csv
GCA_004041195.1_ASM404119v1_genomic.csv
GCA_004042975.1_ASM404297v1_genomic.csv
GCA_020495555.2_ASM2049555v1_genomic.csv
GCA_007826355.1_ASM782635v1_genomic.csv
GCA_014727515.1_ASM1472751v1_genomic.csv
GCF_024662195.1_ASM2466219v1_genomic.csv
GCF_900475365.1_43908_G01_genomic.csv
GCA_023913725.1_ASM2391372v1_genomic.csv
GCF_002310915.1_ASM231091v1_genomic.csv
GCF_009912815.1_ASM991281v1_genomic.csv
GCF_018591335.1_ASM1859133v1_genomic.csv
GCA_018732245.1_ASM1873224v1_genomic.csv
GCA_024917375.1_ASM2491737v1_genomic.csv
GCA_003090095.1_ASM309009v1_genomic.csv
GCF_030845775.1_ASM3084577v1_genomic.csv
GCF_026013315.1_ASM2601331v1_genomic.csv
GCA_003114835.3_ASM311483v3_genomic.csv
GCA_023536405.1_ASM2353640v1_genomic.csv
GCA_000919275.1_ViralProj240733_genomic.csv
GCA_027936845.1_ASM2793684v1_genomic.csv
GCA_001965235.1_ViralProj362064_genomic.csv
GCA_030585745.1_ASM3058574v1_genomic.csv
GCA_025840025.1_ASM2584002v1_genomic.csv
GCA_019445975.1_ASM1944597v1_genomic.csv
GCF_023169905.1_ASM2316990v1_genomic.csv
GCA_021696955.2_ASM2169695v2_genomic.csv
GCF_000861745.1_ViralProj15410_genomic.csv
GCA_029873195.1_ASM2987319v1_genomic.csv
GCA_014892755.2_ASM1489275v2_genomic.csv
GCA_025792655.1_ASM2579265v1_genomic.csv
GCF_001550485.1_ViralProj310894_genomic.csv
GCA_902988485.1_UFOv-RE-26jul17-C60_genomic.csv
GCA_018128465.1_ASM1812846v1_genomic.csv
GCA_025084015.1_ASM2508401v1_genomic.csv
GCA_025887405.1_ASM2588740v1_genomic.csv
GCF_029392815.1_ASM2939281v1_genomic.csv
GCA_001755345.1_ViralProj345027_genomic.csv
GCA_003431865.1_ASM343186v1_genomic.csv
GCA_030288715.1_ASM3028871v1_genomic.csv
GCF_000905375.1_ViralProj194144_genomic.csv
GCF_003991015.1_ASM399101v1_genomic.csv
GCA_001443745.1_ViralProj302017_genomic.csv
GCF_001932895.1_ASM193289v1_genomic.csv
GCF_000905675.1_ViralMultiSegProj186431_genomic.csv
GCF_003312915.1_ASM331291v1_genomic.csv
GCA_025838935.1_ASM2583893v1_genomic.csv
GCA_022433505.1_ASM2243350v1_genomic.csv
GCA_009671965.1_ASM967196v1_genomic.csv
GCA_002824985.1_ASM282498v1_genomic.csv
GCF_003254065.1_ASM325406v1_genomic.csv
GCF_001190435.1_ViralProj291267_genomic.csv
GCA_019857345.1_ASM1985734v1_genomic.csv
GCA_021089925.1_ASM2108992v1_genomic.csv
GCF_029537035.1_ASM2953703v1_genomic.csv
GCA_020498555.1_ASM2049855v1_genomic.csv
GCA_000871665.1_ViralProj19775_genomic.csv
GCF_000717535.1_ASM71753v1_genomic.csv
GCA_028609905.1_ASM2860990v1_genomic.csv
GCA_000881275.1_ViralProj37819_genomic.csv
GCF_003032595.1_ASM303259v1_genomic.csv
GCA_004069595.1_ASM406959v1_genomic.csv
GCA_030254345.1_ASM3025434v1_genomic.csv
GCA_000906035.1_ViralProj195482_genomic.csv
GCF_000789295.1_ASM78929v1_genomic.csv
GCF_000928275.1_ViralProj272468_genomic.csv
GCA_000913055.1_ViralMultiSegProj227467_genomic.csv
GCA_027929045.1_ASM2792904v1_genomic.csv
GCF_902509495.1_Se_BPH0704_genomic.csv
GCF_002945135.3_ASM294513v3_genomic.csv
GCF_000246855.1_ASM24685v1_genomic.csv
GCA_002076915.1_ASM207691v1_genomic.csv
GCF_018739705.1_ASM1873970v1_genomic.csv
GCF_001908655.1_ASM190865v1_genomic.csv
GCA_031219595.1_ASM3121959v1_genomic.csv
GCF_001272835.1_ASM127283v1_genomic.csv
GCA_015709755.1_ASM1570975v1_genomic.csv
GCF_001516205.2_ASM151620v2_genomic.csv
GCA_000882235.1_ViralProj32103_genomic.csv
GCA_022874175.1_ASM2287417v1_genomic.csv
GCF_025560925.1_ASM2556092v1_genomic.csv
GCA_004289975.1_ASM428997v1_genomic.csv
GCA_902994115.1_UFOv-RH-23may17-C4072_genomic.csv
GCF_005037725.1_ASM503772v2_genomic.csv
GCA_017357485.1_ASM1735748v1_genomic.csv
GCA_004059315.1_ASM405931v1_genomic.csv
GCF_021919125.1_ASM2191912v1_genomic.csv
GCA_003071585.1_ASM307158v1_genomic.csv
GCF_009708575.1_ASM970857v1_genomic.csv
GCA_031314675.1_ASM3131467v1_genomic.csv
GCA_006409515.1_ASM640951v1_genomic.csv
GCA_951813825.1_ooOscLobu1.Pseudohongiella_sp_1.1_genomic.csv
GCA_000890875.1_ViralProj64759_genomic.csv
GCA_007976905.1_ASM797690v1_genomic.csv
GCA_024182515.1_ASM2418251v1_genomic.csv
GCA_029980755.1_ASM2998075v1_genomic.csv
GCA_004080035.1_ASM408003v1_genomic.csv
GCA_002844335.1_ASM284433v1_genomic.csv
GCF_002754935.1_ASM275493v1_genomic.csv
GCA_016759535.1_ASM1675953v1_genomic.csv
GCA_014108885.1_ASM1410888v1_genomic.csv
GCF_002105635.1_ASM210563v1_genomic.csv
GCA_028898485.3_ASM2889848v3_genomic.csv
GCF_019669025.1_ASM1966902v1_genomic.csv
GCA_000807355.1_ASM80735v1_genomic.csv
GCA_031139915.1_ASM3113991v1_genomic.csv
GCA_012971225.1_ASM1297122v1_genomic.csv
GCA_004039715.1_ASM403971v1_genomic.csv
GCF_000196175.1_ASM19617v1_genomic.csv
GCF_014904215.2_ASM1490421v2_genomic.csv
GCF_022354625.1_ASM2235462v1_genomic.csv
GCF_004015945.1_ASM401594v1_genomic.csv
GCA_014883595.1_ASM1488359v1_genomic.csv
GCA_016699775.1_ASM1669977v1_genomic.csv
GCA_021055025.1_ASM2105502v1_genomic.csv
GCA_024637825.1_ASM2463782v1_genomic.csv
GCA_000835225.1_ASM83522v1_genomic.csv
GCF_001988935.1_ASM198893v1_genomic.csv
GCF_000955135.1_ViralProj277469_genomic.csv
GCF_001729945.1_ASM172994v1_genomic.csv
GCA_020492475.1_ASM2049247v1_genomic.csv
GCA_025838605.1_ASM2583860v1_genomic.csv
GCA_002628685.1_ASM262868v1_genomic.csv
GCF_003546665.1_ASM354666v1_genomic.csv
GCF_008586805.1_ASM858680v1_genomic.csv
GCF_000857465.1_ViralProj15227_genomic.csv
GCF_001678455.2_ViralMultiSegProj327361_genomic.csv
GCA_004067295.1_ASM406729v1_genomic.csv
GCA_008180005.1_ASM818000v1_genomic.csv
GCA_024759545.1_ASM2475954v1_genomic.csv
GCF_015289545.1_ASM1528954v1_genomic.csv
GCA_946887785.1_A1802_genomic.csv
GCA_004090875.1_ASM409087v1_genomic.csv
GCA_003366535.1_ASM336653v1_genomic.csv
GCF_015774955.1_ASM1577495v1_genomic.csv
GCF_021441825.1_ASM2144182v1_genomic.csv
GCF_021730025.1_ASM2173002v1_genomic.csv
GCA_027572955.1_ASM2757295v1_genomic.csv
GCF_000960995.1_ASM96099v1_genomic.csv
GCA_004801555.1_ASM480155v1_genomic.csv
GCA_010120175.1_ASM1012017v1_genomic.csv
GCF_001267475.1_ASM126747v1_genomic.csv
GCA_000868065.1_ViralProj16663_genomic.csv
GCA_000253335.1_ASM25333v1_genomic.csv
GCF_028657965.1_ASM2865796v1_genomic.csv
GCA_905331325.2_AI3006v1_cpp_genomic.csv
GCA_004093375.1_ASM409337v1_genomic.csv
GCF_900119955.1_HE171_09_genomic.csv
GCA_004096015.1_ASM409601v1_genomic.csv
GCA_006437635.1_ASM643763v1_genomic.csv
GCA_019880695.1_ASM1988069v1_genomic.csv
GCF_026572335.1_ASM2657233v1_genomic.csv
GCF_024611115.1_ASM2461111v1_genomic.csv
GCF_030013845.1_ASM3001384v1_genomic.csv
GCF_006971785.1_ASM697178v1_genomic.csv
GCA_902986975.1_UFOv-RE-23may17-C1867_genomic.csv
GCF_000842205.1_ViralProj14273_genomic.csv
GCF_026810445.1_ASM2681044v1_genomic.csv
GCF_000862705.1_ViralProj15429_genomic.csv
GCA_011757125.1_ASM1175712v1_genomic.csv
GCA_002745055.1_ASM274505v1_genomic.csv
GCF_020616875.1_ASM2061687v1_genomic.csv
GCA_003125925.1_ASM312592v1_genomic.csv
GCF_018024475.1_ASM1802447v1_genomic.csv
GCF_000284435.1_ASM28443v1_genomic.csv
GCA_003728695.1_ASM372869v1_genomic.csv
GCA_963422335.1_odEunFrag1.Paucibacter_sp_1.1_genomic.csv
GCF_010231335.1_ASM1023133v1_genomic.csv
GCF_001913175.1_ASM191317v1_genomic.csv
GCA_022811145.1_ASM2281114v1_genomic.csv
GCF_000746625.1_ASM74662v1_genomic.csv
GCF_024181065.1_ASM2418106v1_genomic.csv
GCA_020905955.1_ASM2090595v1_genomic.csv
GCA_027941145.1_ASM2794114v1_genomic.csv
GCA_022818435.1_ASM2281843v1_genomic.csv
GCA_004289275.1_ASM428927v1_genomic.csv
GCA_031220105.1_ASM3122010v1_genomic.csv
GCF_000838725.1_ViralProj14077_genomic.csv
GCA_012943135.1_ASM1294313v1_genomic.csv
GCA_008319965.1_ASM831996v1_genomic.csv
GCF_030053175.1_ASM3005317v1_genomic.csv
GCF_021354795.1_ASM2135479v1_genomic.csv
GCA_900660475.1_50648_B01-3_genomic.csv
GCA_026724305.1_ASM2672430v1_genomic.csv
GCA_027929145.1_ASM2792914v1_genomic.csv
GCF_000468615.2_ASM46861v2_genomic.csv
GCA_001678375.1_ViralProj327359_genomic.csv
GCA_003101215.1_ASM310121v1_genomic.csv
GCA_009708955.1_ASM970895v1_genomic.csv
GCF_009914015.1_ASM991401v1_genomic.csv
GCA_030253235.1_ASM3025323v1_genomic.csv
GCA_023661245.1_ASM2366124v1_genomic.csv
GCA_031113315.1_ASM3111331v1_genomic.csv
GCF_023520855.1_ASM2352085v1_genomic.csv
GCA_002210915.1_ViralProj392142_genomic.csv
GCA_004057955.1_ASM405795v1_genomic.csv
GCF_001308145.2_ASM130814v2_genomic.csv
GCF_018583035.1_ASM1858303v1_genomic.csv
GCA_021398695.1_ASM2139869v1_genomic.csv
GCA_011900545.1_PAO_phages_genomic.csv
GCA_023647685.1_18R056_genomic.csv
GCA_002810285.1_ASM281028v1_genomic.csv
GCA_025134015.1_ASM2513401v1_genomic.csv
GCF_022354265.1_ASM2235426v1_genomic.csv
GCF_013376535.2_ASM1337653v2_genomic.csv
GCF_023066625.1_ASM2306662v1_genomic.csv
GCA_025841755.1_ASM2584175v1_genomic.csv
GCF_015767575.1_ASM1576757v1_genomic.csv
GCF_023238565.1_ASM2323856v1_genomic.csv
GCA_020905655.1_ASM2090565v1_genomic.csv
GCA_018580125.1_ASM1858012v1_genomic.csv
GCF_020990725.1_ASM2099072v1_genomic.csv
GCA_004288615.1_ASM428861v1_genomic.csv
GCA_010706325.1_ASM1070632v1_genomic.csv
GCA_013167035.1_ASM1316703v1_genomic.csv
GCA_031155035.1_ASM3115503v1_genomic.csv
GCA_029971105.1_ASM2997110v1_genomic.csv
GCA_031123075.1_ASM3112307v1_genomic.csv
GCA_013004105.1_ASM1300410v1_genomic.csv
GCF_004799665.1_ASM479966v1_genomic.csv
GCA_004199215.1_ASM419921v1_genomic.csv
GCF_002270625.1_ViralProj399948_genomic.csv
GCF_006459165.1_ASM645916v1_genomic.csv
GCA_008946945.1_ASM894694v1_genomic.csv
GCF_018736145.1_ASM1873614v1_genomic.csv
GCF_020271745.1_ASM2027174v1_genomic.csv
GCA_031199615.1_ASM3119961v1_genomic.csv
GCF_008642295.1_ASM864229v1_genomic.csv
GCF_021952765.1_ASM2195276v1_genomic.csv
GCA_027927255.1_ASM2792725v1_genomic.csv
GCA_002966185.1_ASM296618v1_genomic.csv
GCA_003425815.1_ASM342581v1_genomic.csv
GCA_905333975.2_AI2907v1_cp_genomic.csv
GCA_015732435.1_ASM1573243v1_genomic.csv
GCA_021398775.1_ASM2139877v1_genomic.csv
GCF_000841105.1_ViralProj14217_genomic.csv
GCA_003079675.1_ASM307967v1_genomic.csv
GCA_031159775.1_ASM3115977v1_genomic.csv
GCF_027925145.1_ASM2792514v1_genomic.csv
GCA_902984555.1_UFOv-RE-14apr17-C265_genomic.csv
GCA_030406705.1_ASM3040670v1_genomic.csv
GCA_024126295.1_ASM2412629v1_genomic.csv
GCA_023508915.1_ASM2350891v1_genomic.csv
GCA_004033335.1_ASM403333v1_genomic.csv
GCA_031311445.1_ASM3131144v1_genomic.csv
GCA_004058875.1_ASM405887v1_genomic.csv
GCF_026651585.1_ASM2665158v1_genomic.csv
GCF_001522635.2_ASM152263v2_genomic.csv
GCA_013735655.1_ASM1373565v1_genomic.csv
GCF_900236495.1_Bru_genome46_genomic.csv
GCA_031087685.1_ASM3108768v1_genomic.csv
GCF_002009195.1_ASM200919v1_genomic.csv
GCF_026914285.1_ASM2691428v1_genomic.csv
GCA_902990595.1_UFOv-RH-14apr17-C2776_genomic.csv
GCA_002197205.1_ASM219720v1_genomic.csv
GCA_031308435.1_ASM3130843v1_genomic.csv
GCA_005892325.1_ASM589232v1_genomic.csv
GCF_030122215.1_ASM3012221v1_genomic.csv
GCA_019670625.1_ASM1967062v1_genomic.csv
GCA_012938915.1_ASM1293891v1_genomic.csv
GCF_001767395.1_ASM176739v1_genomic.csv
GCF_018732145.1_ASM1873214v1_genomic.csv
GCA_004037115.1_ASM403711v1_genomic.csv
GCA_018326605.1_ASM1832660v1_genomic.csv
GCF_002777095.1_ASM277709v1_genomic.csv
GCF_022406435.1_ASM2240643v1_genomic.csv
GCA_030284485.1_ASM3028448v1_genomic.csv
GCA_030584165.1_ASM3058416v1_genomic.csv
GCA_000925695.1_ViralProj266641_genomic.csv
GCF_004028015.1_ASM402801v1_genomic.csv
GCA_030388805.1_ASM3038880v1_genomic.csv
GCF_001042215.1_ViralProj287988_genomic.csv
GCF_002243365.1_ASM224336v1_genomic.csv
GCA_022655705.1_ASM2265570v1_genomic.csv
GCA_031446145.1_ASM3144614v1_genomic.csv
GCA_015045455.1_ASM1504545v1_genomic.csv
GCF_022682305.1_ASM2268230v1_genomic.csv
GCF_025345525.1_ASM2534552v1_genomic.csv
GCF_023822465.1_ASM2382246v1_genomic.csv
GCF_008033195.1_ASM803319v1_genomic.csv
GCA_000283675.1_ASM28367v1_genomic.csv
GCA_002627285.1_ASM262728v1_genomic.csv
GCF_009800765.1_ASM980076v1_genomic.csv
GCA_002211055.1_ViralProj308019_genomic.csv
GCA_024825115.1_ASM2482511v1_genomic.csv
GCA_031760945.1_ASM3176094v1_genomic.csv
GCA_005568435.1_ASM556843v1_genomic.csv
GCF_003020705.1_ASM302070v1_genomic.csv
GCF_015352045.2_ASM1535204v2_genomic.csv
GCA_003441975.1_ASM344197v1_genomic.csv
GCA_010727325.1_ASM1072732v1_genomic.csv
GCF_000815025.1_ASM81502v1_genomic.csv
GCA_014083795.1_ASM1408379v1_genomic.csv
GCA_019669885.1_ASM1966988v1_genomic.csv
GCF_004128775.1_ASM412877v1_genomic.csv
GCF_030908365.1_ASM3090836v1_genomic.csv
GCA_012948315.1_ASM1294831v1_genomic.csv
GCA_031123005.1_ASM3112300v1_genomic.csv
GCA_951813545.1_odPetFici3.Poribacteria_1.1_genomic.csv
GCF_018736085.1_ASM1873608v1_genomic.csv
GCA_002822705.1_ASM282270v1_genomic.csv
GCF_006384975.1_ASM638497v1_genomic.csv
GCF_000012385.1_ASM1238v1_genomic.csv
GCA_030294825.1_ASM3029482v1_genomic.csv
GCA_004084955.1_ASM408495v1_genomic.csv
GCF_000590615.1_ASM59061v1_genomic.csv
GCA_031122575.1_ASM3112257v1_genomic.csv
GCF_001745355.1_ViralProj344189_genomic.csv
GCA_022407195.1_ASM2240719v1_genomic.csv
GCF_009946285.1_ASM994628v1_genomic.csv
GCA_001412615.1_ASM141261v1_genomic.csv
GCF_009912055.1_ASM991205v1_genomic.csv
GCA_900044245.1_CSF_wb_FR67_2004_0916-02_genomic.csv
GCA_031129525.1_ASM3112952v1_genomic.csv
GCA_900231405.1_lib01683_genomic.csv
GCA_004785005.1_ASM478500v1_genomic.csv
GCF_016404165.2_ASM1640416v2_genomic.csv
GCF_000224985.1_ASM22498v1_genomic.csv
GCA_005892365.1_ASM589236v1_genomic.csv
GCA_023079045.1_ASM2307904v1_genomic.csv
GCA_019704015.1_ASM1970401v1_genomic.csv
GCF_031166165.1_ASM3116616v1_genomic.csv
GCA_030567835.1_ASM3056783v1_genomic.csv
GCA_031674855.1_ASM3167485v1_genomic.csv
GCA_004029335.1_ASM402933v1_genomic.csv
GCA_012955375.1_ASM1295537v1_genomic.csv
GCA_903233375.1_UFOv-RH-27jun17-C1972_genomic.csv
GCF_030297155.1_ASM3029715v1_genomic.csv
GCF_000910135.1_ViralProj206497_genomic.csv
GCA_031133095.1_ASM3113309v1_genomic.csv
GCA_029376295.1_ASM2937629v1_genomic.csv
GCF_018591135.1_ASM1859113v1_genomic.csv
GCF_003482255.1_ASM348225v1_genomic.csv
GCA_004051595.1_ASM405159v1_genomic.csv
GCF_900660645.1_57043_F01-3_genomic.csv
GCA_902987935.1_UFOv-RE-23may17-C863_genomic.csv
GCF_018584905.1_ASM1858490v1_genomic.csv
GCA_004148425.1_ASM414842v1_genomic.csv
GCF_000010085.1_ASM1008v1_genomic.csv
GCA_031136415.1_ASM3113641v1_genomic.csv
GCA_022434855.1_ASM2243485v1_genomic.csv
GCF_028747965.1_ASM2874796v1_genomic.csv
GCA_016861545.1_ASM1686154v1_genomic.csv
GCA_029970645.1_ASM2997064v1_genomic.csv
GCA_030576955.1_ASM3057695v1_genomic.csv
GCA_008940065.1_ASM894006v1_genomic.csv
GCF_003031345.1_ASM303134v1_genomic.csv
GCA_003722555.1_ASM372255v1_genomic.csv
GCA_003088235.1_ASM308823v1_genomic.csv
GCA_031163875.1_ASM3116387v1_genomic.csv
GCF_030295385.1_ASM3029538v1_genomic.csv
GCA_902990985.1_UFOv-RH-14apr17-C9619_genomic.csv
GCF_025958805.1_ASM2595880v1_genomic.csv
GCF_003030925.1_ASM303092v1_genomic.csv
GCF_000635915.2_ASM63591v2_genomic.csv
GCA_007861245.2_ASM786124v2_genomic.csv
GCA_003017675.2_ASM301767v2_genomic.csv
GCA_011068385.1_ASM1106838v1_genomic.csv
GCA_021052745.1_ASM2105274v1_genomic.csv
GCA_024346935.1_ASM2434693v1_genomic.csv
GCF_013000945.1_ASM1300094v1_genomic.csv
GCF_024584925.1_ASM2458492v1_genomic.csv
GCA_019453885.1_ASM1945388v1_genomic.csv
GCA_000928195.1_ViralProj271782_genomic.csv
GCA_022879445.1_ASM2287944v1_genomic.csv
GCA_004043175.1_ASM404317v1_genomic.csv
GCF_017357305.1_ASM1735730v1_genomic.csv
GCF_030490635.1_ASM3049063v1_genomic.csv
GCF_016415145.1_ASM1641514v1_genomic.csv
GCA_001562155.1_ASM156215v1_genomic.csv
GCA_004777345.1_ASM477734v1_genomic.csv
GCA_023856645.1_ASM2385664v1_genomic.csv
GCF_016591995.1_ASM1659199v1_genomic.csv
GCF_027594905.1_ASM2759490v1_genomic.csv
GCA_001708405.1_ASM170840v1_genomic.csv
GCF_000869945.1_ViralProj17347_genomic.csv
GCF_030285485.1_ASM3028548v1_genomic.csv
GCA_012631955.1_ASM1263195v1_genomic.csv
GCA_018443485.1_ASM1844348v1_genomic.csv
GCA_004784325.1_ASM478432v1_genomic.csv
GCA_020523035.1_ASM2052303v1_genomic.csv
GCF_029887445.1_ASM2988744v1_genomic.csv
GCA_004076495.1_ASM407649v1_genomic.csv
GCA_012938735.1_ASM1293873v1_genomic.csv
GCF_015243235.1_ASM1524323v1_genomic.csv
GCF_002948295.1_ASM294829v1_genomic.csv
GCF_000758325.1_ASM75832v1_genomic.csv
GCA_001544895.1_ASM154489v1_genomic.csv
GCA_030706875.1_ASM3070687v1_genomic.csv
GCF_001961855.1_ViralProj362009_genomic.csv
GCA_012949435.1_ASM1294943v1_genomic.csv
GCA_008934075.1_ASM893407v1_genomic.csv
GCF_003030365.1_ASM303036v1_genomic.csv
GCA_005567095.1_ASM556709v1_genomic.csv
GCF_004795895.1_ASM479589v1_genomic.csv
GCA_902993495.1_UFOv-RH-23may17-C1775_genomic.csv
GCA_902994295.1_UFOv-RH-23may17-C5375_genomic.csv
GCF_001605115.1_ASM160511v1_genomic.csv
GCF_001900965.1_ASM190096v1_genomic.csv
GCF_030534135.1_ASM3053413v1_genomic.csv
GCA_021353385.1_ASM2135338v1_genomic.csv
GCA_001550665.1_ViralProj310930_genomic.csv
GCA_012935275.1_ASM1293527v1_genomic.csv
GCA_031321635.1_ASM3132163v1_genomic.csv
GCA_004030335.1_ASM403033v1_genomic.csv
GCA_023205875.1_ASM2320587v1_genomic.csv
GCA_027930715.1_EEHV-1A_Kanja_merged_sequence_genomic.csv
GCA_005537375.1_ASM553737v1_genomic.csv
GCA_028865045.1_ASM2886504v1_genomic.csv
GCA_000892315.1_ViralProj63565_genomic.csv
GCF_020783255.1_ASM2078325v1_genomic.csv
GCA_004147005.1_ASM414700v1_genomic.csv
GCA_008222025.1_ASM822202v1_genomic.csv
GCF_000220705.2_ASM22070v2_genomic.csv
GCA_013893055.1_ASM1389305v1_genomic.csv
GCF_000331445.1_ASM33144v1_genomic.csv
GCF_003193705.1_ASM319370v1_genomic.csv
GCF_014218155.1_ASM1421815v1_genomic.csv
GCA_000017445.3_ASM1744v3_genomic.csv
GCA_031310665.1_ASM3131066v1_genomic.csv
GCA_016759595.1_ASM1675959v1_genomic.csv
GCA_905122235.1_28157_4_65_genomic.csv
GCA_016700115.1_ASM1670011v1_genomic.csv
GCA_027928685.1_ASM2792868v1_genomic.csv
GCA_028609425.1_ASM2860942v1_genomic.csv
GCF_025946785.1_ASM2594678v1_genomic.csv
GCA_004288735.1_ASM428873v1_genomic.csv
GCF_003939085.1_ASM393908v1_genomic.csv
GCA_002599665.1_ASM259966v1_genomic.csv
GCA_000015345.1_ASM1534v1_genomic.csv
GCA_010706335.1_ASM1070633v1_genomic.csv
GCA_002624645.1_ASM262464v1_genomic.csv
GCA_003098655.1_ASM309865v1_genomic.csv
GCA_020139255.1_ASM2013925v1_genomic.csv
GCA_020810655.1_ASM2081065v1_genomic.csv
GCF_030848765.1_ASM3084876v1_genomic.csv
GCA_004080595.1_ASM408059v1_genomic.csv
GCF_026427695.1_ASM2642769v1_genomic.csv
GCF_004787955.1_ASM478795v1_genomic.csv
GCA_022694505.1_ASM2269450v1_genomic.csv
GCA_025727495.1_ASM2572749v1_genomic.csv
GCA_003540165.1_ASM354016v1_genomic.csv
GCA_002588925.1_ASM258892v1_genomic.csv
GCA_003390055.1_ASM339005v1_genomic.csv
GCF_002872455.1_ASM287245v1_genomic.csv
GCF_017096385.2_ASM1709638v2_genomic.csv
GCF_000891735.1_ViralProj64563_genomic.csv
GCF_013116765.2_ASM1311676v2_genomic.csv
GCA_003616295.1_ASM361629v1_genomic.csv
GCA_029632985.1_ASM2963298v1_genomic.csv
GCA_001745555.1_ViralProj344087_genomic.csv
GCA_008934675.1_ASM893467v1_genomic.csv
GCA_021863755.1_ASM2186375v1_genomic.csv
GCF_001987835.1_ASM198783v1_genomic.csv
GCF_011466815.1_ASM1146681v1_genomic.csv
GCA_902985965.1_UFOv-RE-20APR16-C215_genomic.csv
GCA_002755835.1_ASM275583v1_genomic.csv
GCA_003128545.1_ASM312854v1_genomic.csv
GCF_000269945.1_ASM26994v1_genomic.csv
GCF_002838645.1_ASM283864v1_genomic.csv
GCF_001543325.1_ASM154332v1_genomic.csv
GCF_003029355.1_ASM302935v1_genomic.csv
GCF_014701215.1_ASM1470121v1_genomic.csv
GCF_022695865.1_ASM2269586v1_genomic.csv
GCF_900635765.1_33763_B01_genomic.csv
GCA_029719085.1_ASM2971908v1_genomic.csv
GCA_031311505.1_ASM3131150v1_genomic.csv
GCF_023299625.1_ASM2329962v1_genomic.csv
GCA_012940145.1_ASM1294014v1_genomic.csv
GCF_000255175.1_ASM25517v1_genomic.csv
GCA_027925325.1_ASM2792532v1_genomic.csv
GCA_009653395.1_ASM965339v1_genomic.csv
GCA_031523215.1_ASM3152321v1_genomic.csv
GCF_000143085.1_ASM14308v1_genomic.csv
GCA_031275755.1_ASM3127575v1_genomic.csv
GCA_002599085.1_ASM259908v1_genomic.csv
GCF_900636455.1_42166_D01_genomic.csv
GCA_003341495.1_ASM334149v1_genomic.csv
GCA_023361835.1_ASM2336183v1_genomic.csv
GCA_029762095.1_ASM2976209v1_genomic.csv
GCF_004634705.1_ASM463470v1_genomic.csv
GCF_020221755.1_ASM2022175v1_genomic.csv
GCA_023536825.1_ASM2353682v1_genomic.csv
GCA_026427595.1_ASM2642759v1_genomic.csv
GCF_000367725.2_Z3055_genomic.csv
GCA_031154145.1_ASM3115414v1_genomic.csv
GCF_010365805.1_ASM1036580v1_genomic.csv
GCA_009708555.1_ASM970855v1_genomic.csv
GCA_004031215.1_ASM403121v1_genomic.csv
GCA_031162855.1_ASM3116285v1_genomic.csv
GCA_900327705.1_lib02183_genomic.csv
GCA_012938715.1_ASM1293871v1_genomic.csv
GCA_902990275.1_UFOv-RH-14apr17-C2396_genomic.csv
GCA_029720065.1_ASM2972006v1_genomic.csv
GCA_900635605.1_31354_C01_genomic.csv
GCF_000186345.1_ASM18634v1_genomic.csv
GCA_012935935.1_ASM1293593v1_genomic.csv
GCA_014844015.1_ASM1484401v1_genomic.csv
GCA_022674855.1_ASM2267485v1_genomic.csv
GCA_001958635.1_ViralProj361839_genomic.csv
GCF_001318245.1_ASM131824v1_genomic.csv
GCA_020491915.1_ASM2049191v1_genomic.csv
GCA_002258105.2_ASM225810v2_genomic.csv
GCA_004141355.1_ASM414135v1_genomic.csv
GCA_031176075.1_ASM3117607v1_genomic.csv
GCA_011757295.2_ASM1175729v2_genomic.csv
GCA_003729255.1_ASM372925v1_genomic.csv
GCA_001501675.1_ViralProj307835_genomic.csv
GCF_022700775.1_ASM2270077v1_genomic.csv
GCA_027256985.1_ASM2725698v1_genomic.csv
GCA_003359375.2_ASM335937v2_genomic.csv
GCF_004132125.1_ASM413212v1_genomic.csv
GCA_003087995.1_ASM308799v1_genomic.csv
GCA_008934815.1_ASM893481v1_genomic.csv
GCF_018595175.1_ASM1859517v1_genomic.csv
GCF_019670685.1_ASM1967068v1_genomic.csv
GCA_030254745.1_ASM3025474v1_genomic.csv
GCF_000900995.1_ViralProj181996_genomic.csv
GCA_003226675.1_ASM322667v1_genomic.csv
GCA_018443855.1_ASM1844385v1_genomic.csv
GCA_016835365.1_ASM1683536v1_genomic.csv
GCF_004006475.1_ASM400647v1_genomic.csv
GCF_004847345.1_ASM484734v1_genomic.csv
GCF_003029215.1_ASM302921v1_genomic.csv
GCF_018499845.2_ASM1849984v2_genomic.csv
GCA_027938225.1_ASM2793822v1_genomic.csv
GCA_001281465.1_ASM128146v1_genomic.csv
GCA_009860295.1_ASM986029v1_genomic.csv
GCF_004008305.1_ASM400830v1_genomic.csv
GCA_006426875.1_ASM642687v1_genomic.csv
GCF_004295665.1_ASM429566v1_genomic.csv
GCA_031177725.1_ASM3117772v1_genomic.csv
GCA_012923495.1_WVL17393_genomic.csv
GCA_006385655.1_ASM638565v1_genomic.csv
GCA_905232675.2_AI2677v1_cp_genomic.csv
GCF_001019645.1_ASM101964v1_genomic.csv
GCF_008705135.1_ASM870513v1_genomic.csv
GCF_010509235.1_ASM1050923v1_genomic.csv
GCA_002755635.1_ASM275563v1_genomic.csv
GCA_030517625.1_ASM3051762v1_genomic.csv
GCA_002991185.1_ASM299118v1_genomic.csv
GCF_013376475.1_ASM1337647v1_genomic.csv
GCA_004085195.1_ASM408519v1_genomic.csv
GCF_002948215.1_ASM294821v1_genomic.csv
GCA_006228465.1_ASM622846v1_genomic.csv
GCA_012942785.1_ASM1294278v1_genomic.csv
GCA_003179235.1_ASM317923v1_genomic.csv
GCF_030062075.1_ASM3006207v1_genomic.csv
GCA_025838305.1_ASM2583830v1_genomic.csv
GCA_002608535.1_ASM260853v1_genomic.csv
GCA_004076255.1_ASM407625v1_genomic.csv
GCA_021870515.1_ASM2187051v1_genomic.csv
GCF_030295605.1_ASM3029560v1_genomic.csv
GCA_004290995.1_ASM429099v1_genomic.csv
GCF_024584435.1_ASM2458443v1_genomic.csv
GCA_004035935.1_ASM403593v1_genomic.csv
GCF_022923095.1_ASM2292309v1_genomic.csv
GCF_001263815.1_ASM126381v1_genomic.csv
GCF_001186155.3_ASM118615v3_genomic.csv
GCA_016835435.1_ASM1683543v1_genomic.csv
GCF_016798345.1_ASM1679834v1_genomic.csv
GCA_031171325.1_ASM3117132v1_genomic.csv
GCA_004049515.1_ASM404951v1_genomic.csv
GCF_007833595.1_ASM783359v1_genomic.csv
GCA_902987285.1_UFOv-RE-23may17-C2239_genomic.csv
GCA_031154315.1_ASM3115431v1_genomic.csv
GCA_023571605.1_ASM2357160v1_genomic.csv
GCF_004924275.1_ASM492427v1_genomic.csv
GCA_023661505.1_ASM2366150v1_genomic.csv
GCA_023066805.1_ASM2306680v1_genomic.csv
GCA_019450495.1_ASM1945049v1_genomic.csv
GCA_014892745.1_ASM1489274v1_genomic.csv
GCA_003351385.1_ASM335138v1_genomic.csv
GCA_024382405.1_ASM2438240v1_genomic.csv
GCA_003991605.1_ASM399160v1_genomic.csv
GCA_027936365.1_ASM2793636v1_genomic.csv
GCF_002258055.3_ASM225805v3_genomic.csv
GCF_020091485.1_ASM2009148v1_genomic.csv
GCA_004072655.1_ASM407265v1_genomic.csv
GCF_011801225.1_ASM1180122v1_genomic.csv
GCA_003816955.1_ASM381695v1_genomic.csv
GCF_009676805.1_ASM967680v1_genomic.csv
GCF_023923085.1_ASM2392308v1_genomic.csv
GCA_001928175.2_ASM192817v2_genomic.csv
GCA_013133645.2_ASM1313364v1_genomic.csv
GCA_025133865.1_ASM2513386v1_genomic.csv
GCA_014725575.1_ASM1472557v1_genomic.csv
GCA_021870565.1_ASM2187056v1_genomic.csv
GCA_014337555.1_ASM1433755v1_genomic.csv
GCA_008938655.1_ASM893865v1_genomic.csv
GCA_001688665.2_ASM168866v2_genomic.csv
GCA_016919525.2_ASM1691952v2_genomic.csv
GCA_003815395.1_ASM381539v1_genomic.csv
GCA_004326215.1_ASM432621v1_genomic.csv
GCF_013487885.1_ASM1348788v1_genomic.csv
GCF_003813005.1_ASM381300v1_genomic.csv
GCF_005144495.2_ASM514449v2_genomic.csv
GCA_003091895.1_ASM309189v1_genomic.csv
GCA_023658505.1_ASM2365850v1_genomic.csv
GCF_017165455.1_ASM1716545v1_genomic.csv
GCF_000919095.1_ViralProj243540_genomic.csv
GCA_031121235.1_ASM3112123v1_genomic.csv
GCF_020080045.1_ASM2008004v1_genomic.csv
GCF_022982435.1_ASM2298243v1_genomic.csv
GCF_002162295.1_ASM216229v1_genomic.csv
GCF_019823785.1_ASM1982378v1_genomic.csv
GCA_001051995.2_ASM105199v2_genomic.csv
GCA_016455835.1_ASM1645583v1_genomic.csv
GCF_902702745.1_861160_genomic.csv
GCA_012949485.1_ASM1294948v1_genomic.csv
GCA_009732235.1_ASM973223v1_genomic.csv
GCA_004924335.1_ASM492433v1_genomic.csv
GCA_021391695.1_ASM2139169v1_genomic.csv
GCA_027574205.1_ASM2757420v1_genomic.csv
GCF_020736125.1_ASM2073612v1_genomic.csv
GCA_003822055.1_ASM382205v1_genomic.csv
GCF_021496525.1_ASM2149652v1_genomic.csv
GCA_000900575.1_ViralProj179426_genomic.csv
GCF_000872605.1_ViralProj28679_genomic.csv
GCF_017603725.1_ASM1760372v1_genomic.csv
GCF_017355605.1_ASM1735560v1_genomic.csv
GCF_900312975.1_PRJEB24953_genomic.csv
GCF_000901195.1_ViralProj183909_genomic.csv
GCF_003851525.1_ASM385152v1_genomic.csv
GCF_014262945.1_ASM1426294v1_genomic.csv
GCA_021355485.1_ASM2135548v1_genomic.csv
GCA_004082175.1_ASM408217v1_genomic.csv
GCA_016607565.1_ASM1660756v1_genomic.csv
GCA_019444315.1_ASM1944431v1_genomic.csv
GCA_902825205.1_SC467_genomic.csv
GCA_004081315.1_ASM408131v1_genomic.csv
GCF_012848475.1_ASM1284847v1_genomic.csv
GCA_004093575.1_ASM409357v1_genomic.csv
GCF_000910155.1_ViralProj207833_genomic.csv
GCF_001935025.1_ViralProj359881_genomic.csv
GCA_004076355.1_ASM407635v1_genomic.csv
GCA_003373685.1_ASM337368v1_genomic.csv
GCA_004060715.1_ASM406071v1_genomic.csv
GCA_026644475.1_ASM2664447v1_genomic.csv
GCF_000884595.1_ViralProj42941_genomic.csv
GCA_011896155.1_ASM1189615v1_genomic.csv
GCA_017355425.1_ASM1735542v1_genomic.csv
GCA_022694605.1_ASM2269460v1_genomic.csv
GCF_000885275.1_ViralProj40319_genomic.csv
GCA_023324275.1_ASM2332427v1_genomic.csv
GCA_023131125.1_ASM2313112v1_genomic.csv
GCA_031122165.1_ASM3112216v1_genomic.csv
GCA_031313485.1_ASM3131348v1_genomic.csv
GCF_014268495.2_ASM1426849v2_genomic.csv
GCA_002009075.1_ASM200907v1_genomic.csv
GCF_001028625.1_ASM102862v1_genomic.csv
GCA_027938195.1_ASM2793819v1_genomic.csv
GCA_030685975.1_ASM3068597v1_genomic.csv
GCF_009913675.1_ASM991367v1_genomic.csv
GCF_023517795.1_ASM2351779v1_genomic.csv
GCA_031311575.1_ASM3131157v1_genomic.csv
GCA_000864725.1_ViralProj15466_genomic.csv
GCF_025946885.1_ASM2594688v1_genomic.csv
GCA_020485805.1_ASM2048580v1_genomic.csv
GCF_001999045.1_ASM199904v1_genomic.csv
GCF_016584355.1_ASM1658435v1_genomic.csv
GCA_031224195.1_ASM3122419v1_genomic.csv
GCA_009731615.1_ASM973161v1_genomic.csv
GCA_902984915.1_UFOv-RE-15aug16-C1110_genomic.csv
GCA_006416575.1_ASM641657v1_genomic.csv
GCA_006447715.1_ASM644771v1_genomic.csv
GCA_025630365.2_ASM2563036v1_genomic.csv
GCF_029884095.1_ASM2988409v1_genomic.csv
GCA_012933835.1_ASM1293383v1_genomic.csv
GCA_031162065.1_ASM3116206v1_genomic.csv
GCF_002302395.1_ASM230239v1_genomic.csv
GCF_024758565.1_ASM2475856v1_genomic.csv
GCA_004326695.1_ASM432669v1_genomic.csv
GCA_030664825.1_ASM3066482v1_genomic.csv
GCA_905121985.1_27725_1_24_genomic.csv
GCF_000861325.1_ViralProj15321_genomic.csv
GCA_022435585.1_ASM2243558v1_genomic.csv
GCA_006451625.1_ASM645162v1_genomic.csv
GCA_015999585.1_ASM1599958v1_genomic.csv
GCF_030718825.1_ASM3071882v1_genomic.csv
GCF_000331085.3_ASM33108v2_genomic.csv
GCF_030167035.1_ASM3016703v1_genomic.csv
GCA_008935095.1_ASM893509v1_genomic.csv
GCA_012970745.1_ASM1297074v1_genomic.csv
GCA_000859705.1_ViralProj15160_genomic.csv
GCA_025133695.1_ASM2513369v1_genomic.csv
GCF_900699785.1_B91_SC_genomic.csv
GCF_026650425.1_ASM2665042v1_genomic.csv
GCF_011404355.1_ASM1140435v1_genomic.csv
GCF_002018515.1_ASM201851v1_genomic.csv
GCA_014303195.1_ASM1430319v1_genomic.csv
GCF_000624395.2_ASM62439v2_genomic.csv
GCA_001589345.2_ASM158934v2_genomic.csv
GCF_013343615.1_ASM1334361v1_genomic.csv
GCA_000020265.1_ASM2026v1_genomic.csv
GCA_001989555.1_ASM198955v1_genomic.csv
GCA_004091855.1_ASM409185v1_genomic.csv
GCF_015284925.1_ASM1528492v1_genomic.csv
GCF_000874405.1_ViralProj29915_genomic.csv
GCA_905335515.2_AI3038v1_cp_genomic.csv
GCA_019444075.1_ASM1944407v1_genomic.csv
GCF_000292915.1_ASM29291v1_genomic.csv
GCA_008314915.1_ASM831491v1_genomic.csv
GCF_000021745.1_ASM2174v1_genomic.csv
GCA_009936195.2_ASM993619v2_genomic.csv
GCA_000875465.1_ViralProj30613_genomic.csv
GCF_000927415.1_ViralProj266714_genomic.csv
GCF_001854325.1_ASM185432v1_genomic.csv
GCF_900478135.1_28193_H01_genomic.csv
GCA_027937865.1_ASM2793786v1_genomic.csv
GCA_000931115.1_ViralProj274159_genomic.csv
GCF_003076395.1_ASM307639v1_genomic.csv
GCF_026427575.1_ASM2642757v1_genomic.csv
GCF_002834085.1_ASM283408v1_genomic.csv
GCF_900327265.1_Kato_genomic.csv
GCF_029025025.1_ASM2902502v1_genomic.csv
GCF_016865745.1_ASM1686574v1_genomic.csv
GCF_000789375.1_ASM78937v1_genomic.csv
GCF_016801375.1_ASM1680137v1_genomic.csv
GCA_000857545.1_ViralProj15247_genomic.csv
GCF_014211955.1_ASM1421195v1_genomic.csv
GCF_947055105.1_CIRMBP-1274_assembly_genomic.csv
GCA_029966905.1_ASM2996690v1_genomic.csv
GCF_025665395.1_ASM2566539v1_genomic.csv
GCF_018454385.1_ASM1845438v1_genomic.csv
GCA_030444335.1_ASM3044433v1_genomic.csv
GCF_020827275.1_ASM2082727v1_genomic.csv
GCA_003012915.1_ASM301291v1_genomic.csv
GCA_027573335.1_ASM2757333v1_genomic.csv
GCF_011046025.1_ASM1104602v1_genomic.csv
GCF_023615705.1_ASM2361570v2_genomic.csv
GCF_013086885.1_ASM1308688v1_genomic.csv
GCA_024752575.1_ASM2475257v1_genomic.csv
GCA_902167875.1_B.breve_1_mod_mod2_genomic.csv
GCA_001718915.1_ASM171891v1_genomic.csv
GCA_902996865.1_UFOv-RH-9nov16-C8952_genomic.csv
GCF_002608765.1_ASM260876v1_genomic.csv
GCA_004355525.1_ASM435552v1_genomic.csv
GCF_030127125.1_ASM3012712v1_genomic.csv
GCA_003028955.1_ASM302895v1_genomic.csv
GCA_000895135.1_ViralProj80919_genomic.csv
GCA_031275585.1_ASM3127558v1_genomic.csv
GCF_003956025.1_ASM395602v1_genomic.csv
GCF_004007415.1_ASM400741v1_genomic.csv
GCA_022674515.1_ASM2267451v1_genomic.csv
GCA_029886435.1_ASM2988643v1_genomic.csv
GCA_008327205.1_ASM832720v1_genomic.csv
GCA_027590105.1_ASM2759010v1_genomic.csv
GCF_000880955.1_ViralProj33139_genomic.csv
GCA_009186895.1_ASM918689v1_genomic.csv
GCA_012934815.1_ASM1293481v1_genomic.csv
GCF_030562925.1_ASM3056292v1_genomic.csv
GCA_001442815.3_ASM144281v3_genomic.csv
GCF_933509905.1_Trichlorobacter_G1_genomic.csv
GCF_009940325.1_ASM994032v1_genomic.csv
GCF_001646135.1_ViralProj321694_genomic.csv
GCF_026547095.1_ASM2654709v1_genomic.csv
GCA_030438675.1_ASM3043867v1_genomic.csv
GCA_004779245.1_ASM477924v1_genomic.csv
GCA_002598685.1_ASM259868v1_genomic.csv
GCF_000922995.1_ViralProj253324_genomic.csv
GCF_008330925.1_ASM833092v1_genomic.csv
GCA_001590595.1_ViralProj314672_genomic.csv
GCF_018585585.1_ASM1858558v1_genomic.csv
GCA_004091375.1_ASM409137v1_genomic.csv
GCA_031298355.1_ASM3129835v1_genomic.csv
GCA_001041655.1_ViralProj288018_genomic.csv
GCA_004789495.1_ASM478949v1_genomic.csv
GCA_001857925.1_ASM185792v1_genomic.csv
GCA_000847845.1_ViralProj14732_genomic.csv
GCA_016767815.1_ASM1676781v1_genomic.csv
GCA_029535705.1_ASM2953570v1_genomic.csv
GCF_018585335.1_ASM1858533v1_genomic.csv
GCF_016065215.1_ASM1606521v1_genomic.csv
GCA_031763325.1_ASM3176332v1_genomic.csv
GCA_016835945.1_ASM1683594v1_genomic.csv
GCF_001277215.2_ASM127721v2_genomic.csv
GCF_006740645.1_ASM674064v2_genomic.csv
GCF_023123105.1_ASM2312310v1_genomic.csv
GCF_900128415.1_PRJEB15655_genomic.csv
GCF_019243235.1_ASM1924323v1_genomic.csv
GCF_014337155.1_ASM1433715v1_genomic.csv
GCF_022759965.1_ASM2275996v1_genomic.csv
GCA_012971545.1_ASM1297154v1_genomic.csv
GCF_001999965.1_ASM199996v1_genomic.csv
GCF_027571155.1_ASM2757115v1_genomic.csv
GCF_029834585.1_ASM2983458v1_genomic.csv
GCF_015999605.1_ASM1599960v1_genomic.csv
GCA_004087795.1_ASM408779v1_genomic.csv
GCA_004338915.1_ASM433891v1_genomic.csv
GCA_029964995.1_ASM2996499v1_genomic.csv
GCA_006448535.1_ASM644853v1_genomic.csv
GCA_022608635.1_ASM2260863v1_genomic.csv
GCF_024205285.1_ASM2420528v1_genomic.csv
GCF_025643435.1_ASM2564343v1_genomic.csv
GCF_021461725.1_ASM2146172v1_genomic.csv
GCF_001502955.1_ViralProj307813_genomic.csv
GCF_001558475.2_ASM155847v2_genomic.csv
GCF_023658105.1_ASM2365810v1_genomic.csv
GCA_002826265.1_ASM282626v1_genomic.csv
GCA_031345235.1_ASM3134523v1_genomic.csv
GCA_029237045.1_ASM2923704v1_genomic.csv
GCF_026636135.1_ASM2663613v1_genomic.csv
GCF_029674665.1_ASM2967466v1_genomic.csv
GCF_004337655.1_ASM433765v1_genomic.csv
GCA_905120895.1_26975_2_162_genomic.csv
GCF_000849565.1_ViralMultiSegProj14749_genomic.csv
GCA_021800395.1_PWKp14_genomic.csv
GCA_022433525.1_ASM2243352v1_genomic.csv
GCA_019444405.1_ASM1944440v1_genomic.csv
GCA_902995095.1_UFOv-RH-26jul17-C10774_genomic.csv
GCA_001571465.2_ASM157146v2_genomic.csv
GCA_027572595.1_ASM2757259v1_genomic.csv
GCA_029887115.1_ASM2988711v1_genomic.csv
GCF_002197405.1_ASM219740v1_genomic.csv
GCF_004295365.1_ASM429536v1_genomic.csv
GCF_023735775.1_ASM2373577v1_genomic.csv
GCA_025842215.1_ASM2584221v1_genomic.csv
GCF_014169955.1_ASM1416995v1_genomic.csv
GCA_946887885.1_G0420_genomic.csv
GCA_030586305.1_ASM3058630v1_genomic.csv
GCA_012938435.1_ASM1293843v1_genomic.csv
GCF_000194805.1_ASM19480v1_genomic.csv
GCA_024023285.1_ASM2402328v1_genomic.csv
GCA_028865455.1_ASM2886545v1_genomic.csv
GCF_026967715.1_ASM2696771v1_genomic.csv
GCF_015679865.1_ASM1567986v1_genomic.csv
GCA_958295675.1_odAgeOroi1.Candidatus_Paceibacteria_2.1_genomic.csv
GCA_014070785.1_ASM1407078v1_genomic.csv
GCA_031129655.1_ASM3112965v1_genomic.csv
GCF_007955015.2_ASM795501v2_genomic.csv
GCF_900128595.1_BCipseudotaxifoliae_v1.0_genomic.csv
GCA_028198225.1_ASM2819822v1_genomic.csv
GCF_006965545.2_ASM696554v2_genomic.csv
GCA_006445535.1_ASM644553v1_genomic.csv
GCA_008936115.1_ASM893611v1_genomic.csv
GCA_000266905.1_ASM26690v1_genomic.csv
GCA_024585205.1_ASM2458520v1_genomic.csv
GCA_002831065.1_ASM283106v1_genomic.csv
GCF_000846025.1_ViralProj14543_genomic.csv
GCF_002191235.1_ASM219123v1_genomic.csv
GCF_002357215.1_ASM235721v1_genomic.csv
GCF_019211825.1_ASM1921182v1_genomic.csv
GCF_000448685.2_ASM44868v2_genomic.csv
GCA_004071375.1_ASM407137v1_genomic.csv
GCA_031275625.1_ASM3127562v1_genomic.csv
GCA_002755315.1_ASM275531v1_genomic.csv
GCF_004131425.1_ASM413142v1_genomic.csv
GCA_029855565.1_ASM2985556v1_genomic.csv
GCA_029965615.1_ASM2996561v1_genomic.csv
GCF_013394615.1_ASM1339461v1_genomic.csv
GCF_025136295.1_ASM2513629v1_genomic.csv
GCA_022493575.1_ASM2249357v1_genomic.csv
GCF_014904135.2_ASM1490413v2_genomic.csv
GCF_003017915.1_ASM301791v1_genomic.csv
GCF_016576965.1_ASM1657696v1_genomic.csv
GCA_000911035.1_ViralProj219113_genomic.csv
GCF_000917755.1_ViralProj240760_genomic.csv
GCA_023531765.1_ASM2353176v1_genomic.csv
GCA_018739305.1_ASM1873930v1_genomic.csv
GCF_026000055.1_ASM2600005v1_genomic.csv
GCA_020487775.1_ASM2048777v1_genomic.csv
GCA_024827985.1_ASM2482798v1_genomic.csv
GCA_013830125.1_ASM1383012v1_genomic.csv
GCF_002250055.1_ASM225005v1_genomic.csv
GCA_027572885.1_ASM2757288v1_genomic.csv
GCA_003359395.2_ASM335939v2_genomic.csv
GCA_022674685.1_ASM2267468v1_genomic.csv
GCA_016939715.1_ASM1693971v1_genomic.csv
GCF_001761465.1_ASM176146v1_genomic.csv
GCF_900155855.1_BM110_genomic.csv
GCA_004340425.1_ASM434042v1_genomic.csv
GCF_023156795.1_ASM2315679v1_genomic.csv
GCF_021442085.1_ASM2144208v1_genomic.csv
GCA_902825525.1_SV6822Z_genomic.csv
GCF_000054005.1_ASM5400v1_genomic.csv
GCA_027929525.1_ASM2792952v1_genomic.csv
GCA_024172605.1_ASM2417260v1_genomic.csv
GCA_002758335.1_ASM275833v1_genomic.csv
GCA_001431995.1_De_Novo_genomic.csv
GCA_000215665.1_ASM21566v1_genomic.csv
GCA_031126295.1_ASM3112629v1_genomic.csv
GCA_021461855.1_ASM2146185v1_genomic.csv
GCA_004777045.1_ASM477704v1_genomic.csv
GCF_015277635.1_ASM1527763v1_genomic.csv
GCA_001440995.1_ViralProj301302_genomic.csv
GCA_029870095.1_ASM2987009v1_genomic.csv
GCA_016415705.1_ASM1641570v1_genomic.csv
GCA_031118645.1_ASM3111864v1_genomic.csv
GCF_000183135.1_ASM18313v1_genomic.csv
GCA_030504075.1_ASM3050407v1_genomic.csv
GCA_003606035.1_ASM360603v1_genomic.csv
GCA_008375675.1_ASM837567v1_genomic.csv
GCA_029834475.1_ASM2983447v1_genomic.csv
GCA_017348705.1_ASM1734870v1_genomic.csv
GCA_031039875.1_ASM3103987v1_genomic.csv
GCA_001660525.1_ASM166052v1_genomic.csv
GCA_029011745.1_ASM2901174v1_genomic.csv
GCA_031144995.1_ASM3114499v1_genomic.csv
GCA_023898745.1_ASM2389874v1_genomic.csv
GCF_019823955.1_ASM1982395v1_genomic.csv
GCF_024664095.1_ASM2466409v1_genomic.csv
GCA_905335555.2_AI3034v1_cp_genomic.csv
GCA_000865345.1_ViralProj16246_genomic.csv
GCA_024930355.1_ASM2493035v1_genomic.csv
GCF_004011075.1_ASM401107v1_genomic.csv
GCA_025948115.1_ASM2594811v1_genomic.csv
GCF_009649015.1_ASM964901v1_genomic.csv
GCA_027938265.1_ASM2793826v1_genomic.csv
GCF_019802705.1_ASM1980270v1_genomic.csv
GCF_029888395.1_ASM2988839v1_genomic.csv
GCA_902995485.1_UFOv-RH-26jul17-C2195_genomic.csv
GCA_015356075.1_ASM1535607v1_genomic.csv
GCF_028622595.1_ASM2862259v1_genomic.csv
GCA_012947615.1_ASM1294761v1_genomic.csv
GCA_031203585.1_ASM3120358v1_genomic.csv
GCA_004124095.2_ASM412409v2_genomic.csv
GCF_003614635.1_ASM361463v1_genomic.csv
GCA_029773085.1_ASM2977308v1_genomic.csv
GCA_021051485.1_ASM2105148v1_genomic.csv
GCA_947250595.1_ilCamMarg1.Wolbachia_sp_1.1_genomic.csv
GCF_001988275.1_ASM198827v1_genomic.csv
GCF_002821005.1_ASM282100v1_genomic.csv
GCF_013702025.1_ASM1370202v1_genomic.csv
GCA_904863065.1_KSB2_3A_genomic.csv
GCA_030039425.1_ASM3003942v1_genomic.csv
GCA_024927965.1_ASM2492796v1_genomic.csv
GCF_030406165.1_ASM3040616v1_genomic.csv
GCA_009731465.1_ASM973146v1_genomic.csv
GCF_030665445.1_ASM3066544v1_genomic.csv
GCA_030347615.1_Zm-TPD-CSHL-1.0_genomic.csv
GCF_020827015.1_ASM2082701v1_genomic.csv
GCF_021184065.1_ASM2118406v1_genomic.csv
GCA_019086825.1_ASM1908682v1_genomic.csv
GCA_031692035.1_ASM3169203v1_genomic.csv
GCA_023119665.1_ASM2311966v1_genomic.csv
GCF_003970735.1_ASM397073v1_genomic.csv
GCA_024234315.1_ASM2423431v1_genomic.csv
GCA_031129385.1_ASM3112938v1_genomic.csv
GCF_000401555.1_ASM40155v1_genomic.csv
GCF_020099175.1_ASM2009917v1_genomic.csv
GCA_012934005.1_ASM1293400v1_genomic.csv
GCA_004136355.1_ASM413635v1_genomic.csv
GCF_020809245.1_ASM2080924v1_genomic.csv
GCF_004119715.1_ASM411971v1_genomic.csv
GCF_002117405.1_ASM211740v1_genomic.csv
GCA_010586945.1_ASM1058694v1_genomic.csv
GCF_024138795.1_ASM2413879v1_genomic.csv
GCA_020809625.1_ASM2080962v1_genomic.csv
GCA_018127325.1_ASM1812732v1_genomic.csv
GCA_002220285.1_ASM222028v1_genomic.csv
GCF_016889905.1_ASM1688990v1_genomic.csv
GCF_002375125.2_ASM237512v2_genomic.csv
GCA_002601505.1_ASM260150v1_genomic.csv
GCA_003187685.1_ASM318768v1_genomic.csv
GCA_903232595.1_UFOv-Jr-28jun17-C88_genomic.csv
GCA_031320675.1_ASM3132067v1_genomic.csv
GCF_029166985.1_ASM2916698v1_genomic.csv
GCA_902993245.1_UFOv-RH-20APR16-C994_genomic.csv
GCA_004050335.1_ASM405033v1_genomic.csv
GCF_002088335.1_ASM208833v1_genomic.csv
GCA_031320325.1_ASM3132032v1_genomic.csv
GCA_006448275.1_ASM644827v1_genomic.csv
GCA_014189595.1_ASM1418959v1_genomic.csv
GCA_023565975.1_ASM2356597v1_genomic.csv
GCA_026248885.1_ASM2624888v1_genomic.csv
GCF_020544445.1_ASM2054444v1_genomic.csv
GCA_030374465.1_ASM3037446v1_genomic.csv
GCF_026016425.1_ASM2601642v1_genomic.csv
GCF_015475995.1_ASM1547599v1_genomic.csv
GCA_902990695.1_UFOv-RH-14apr17-C431_genomic.csv
GCF_030553115.1_ASM3055311v1_genomic.csv
GCA_000922575.1_ViralProj261347_genomic.csv
GCF_001988555.1_ASM198855v1_genomic.csv
GCA_031296955.1_ASM3129695v1_genomic.csv
GCA_003832755.1_ASM383275v1_genomic.csv
GCF_001957375.1_ViralProj361610_genomic.csv
GCF_021485005.1_ASM2148500v1_genomic.csv
GCF_021496845.1_ASM2149684v1_genomic.csv
GCA_031322065.1_ASM3132206v1_genomic.csv
GCA_958295825.1_odAgeOroi1.Candidatus_Entotheonella_sp_1.1_genomic.csv
GCF_020546805.1_ASM2054680v1_genomic.csv
GCF_022871145.1_ASM2287114v1_genomic.csv
GCA_958295935.1_odAgeOroi1.Dehalococcoidia_26.1_genomic.csv
GCF_000591055.1_ASM59105v1_genomic.csv
GCF_022459755.2_ASM2245975v2_genomic.csv
GCA_027941915.1_ASM2794191v1_genomic.csv
GCF_025259665.1_ASM2525966v1_genomic.csv
GCA_031321475.1_ASM3132147v1_genomic.csv
GCA_008939605.1_ASM893960v1_genomic.csv
GCA_946888125.1_H4B1-11J_genomic.csv
GCA_030290095.1_ASM3029009v1_genomic.csv
GCA_004067055.1_ASM406705v1_genomic.csv
GCA_000021685.1_ASM2168v1_genomic.csv
GCA_009828335.1_ASM982833v1_genomic.csv
GCA_018572685.1_ASM1857268v1_genomic.csv
GCF_000196095.1_ASM19609v1_genomic.csv
GCA_016598575.1_ASM1659857v1_genomic.csv
GCA_016918305.1_ASM1691830v1_genomic.csv
GCA_020809705.1_ASM2080970v1_genomic.csv
GCA_015767195.1_ASM1576719v1_genomic.csv
GCA_024205765.1_ASM2420576v1_genomic.csv
GCA_031109295.1_ASM3110929v1_genomic.csv
GCF_014217565.1_ASM1421756v1_genomic.csv
GCA_001860505.1_ASM186050v1_genomic.csv
GCF_030533585.1_ASM3053358v1_genomic.csv
GCA_012951005.1_ASM1295100v1_genomic.csv
GCA_902996075.1_UFOv-RH-26jul17-C9104_genomic.csv
GCA_004784665.1_ASM478466v1_genomic.csv
GCA_012940755.1_ASM1294075v1_genomic.csv
GCF_018140965.1_ASM1814096v1_genomic.csv
GCA_000147735.3_ASM14773v3_genomic.csv
GCF_022919115.1_ASM2291911v1_genomic.csv
GCF_000182745.2_ASM18274v1_genomic.csv
GCA_003079975.1_ASM307997v1_genomic.csv
GCA_004291115.2_ASM429111v2_genomic.csv
GCA_002956875.1_ASM295687v1_genomic.csv
GCA_003403835.1_ASM340383v1_genomic.csv
GCA_004078875.1_ASM407887v1_genomic.csv
GCA_016455655.1_ASM1645565v1_genomic.csv
GCA_012951625.1_ASM1295162v1_genomic.csv
GCA_013165785.1_ASM1316578v1_genomic.csv
GCA_002590395.1_ASM259039v1_genomic.csv
GCF_024927945.1_ASM2492794v1_genomic.csv
GCF_020616195.1_ASM2061619v1_genomic.csv
GCA_030679095.1_ASM3067909v1_genomic.csv
GCA_004097435.1_ASM409743v1_genomic.csv
GCA_945836745.1_Vibrio_phage_468E53-1_genomic.csv
GCA_021497915.1_ASM2149791v1_genomic.csv
GCA_003034645.1_ASM303464v1_genomic.csv
GCA_021355215.1_ASM2135521v1_genomic.csv
GCA_008938925.1_ASM893892v1_genomic.csv
GCF_002234455.1_ASM223445v1_genomic.csv
GCF_014770895.1_ASM1477089v1_genomic.csv
GCF_019703995.1_ASM1970399v1_genomic.csv
GCA_023518195.1_ASM2351819v1_genomic.csv
GCF_000210435.1_ASM21043v1_genomic.csv
GCA_004068935.1_ASM406893v1_genomic.csv
GCA_001190355.1_BeeMLV_genomic.csv
GCA_025888025.1_ASM2588802v1_genomic.csv
GCF_009769185.1_ASM976918v1_genomic.csv
GCF_016128315.1_ASM1612831v1_genomic.csv
GCA_012945105.1_ASM1294510v1_genomic.csv
GCA_015044825.1_ASM1504482v1_genomic.csv
GCA_023124525.1_ASM2312452v1_genomic.csv
GCA_004781745.1_ASM478174v1_genomic.csv
GCA_001655245.1_ASM165524v1_genomic.csv
GCF_003991135.1_ASM399113v1_genomic.csv
GCF_019857465.1_ASM1985746v1_genomic.csv
GCF_023823935.1_ASM2382393v1_genomic.csv
GCA_002287605.1_ASM228760v1_genomic.csv
GCA_020790135.1_ASM2079013v1_genomic.csv
GCF_014268755.2_ASM1426875v2_genomic.csv
GCA_000989135.1_ViralMultiSegProj282494_genomic.csv
GCA_022876405.1_ASM2287640v1_genomic.csv
GCF_016889145.1_ASM1688914v1_genomic.csv
GCA_031345335.1_ASM3134533v1_genomic.csv
GCA_031315965.1_ASM3131596v1_genomic.csv
GCF_000012885.1_ASM1288v1_genomic.csv
GCF_015910145.1_ASM1591014v1_genomic.csv
GCF_022354645.1_ASM2235464v1_genomic.csv
GCA_005885935.1_ASM588593v1_genomic.csv
GCA_017584185.1_ASM1758418v1_genomic.csv
GCA_002627205.1_ASM262720v1_genomic.csv
GCF_000344335.2_ASM34433v2_genomic.csv
GCA_003442375.1_ASM344237v1_genomic.csv
GCF_000925015.1_ViralProj266778_genomic.csv
GCA_000317045.1_ASM31704v1_genomic.csv
GCF_004010855.1_ASM401085v1_genomic.csv
GCF_022488445.1_ASM2248844v1_genomic.csv
GCA_022438965.1_ASM2243896v1_genomic.csv
GCA_027930005.1_ASM2793000v1_genomic.csv
GCA_022569775.1_ASM2256977v1_genomic.csv
GCA_003100935.1_ASM310093v1_genomic.csv
GCA_009627315.1_ASM962731v1_genomic.csv
GCA_012947265.1_ASM1294726v1_genomic.csv
GCA_004095135.1_ASM409513v1_genomic.csv
GCA_000914515.1_ViralProj239732_genomic.csv
GCF_014075335.1_ASM1407533v1_genomic.csv
GCA_020495525.1_ASM2049552v1_genomic.csv
GCF_000912255.1_ViralProj226726_genomic.csv
GCF_008369745.1_ASM836974v1_genomic.csv
GCA_031220045.1_ASM3122004v1_genomic.csv
GCA_012947375.1_ASM1294737v1_genomic.csv
GCA_003515145.1_ASM351514v1_genomic.csv
GCA_004069155.1_ASM406915v1_genomic.csv
GCA_019976995.1_ASM1997699v1_genomic.csv
GCF_002214445.1_ASM221444v1_genomic.csv
GCA_023661445.1_ASM2366144v1_genomic.csv
GCF_904863365.1_INF049_genomic.csv
GCF_003442815.1_ASM344281v1_genomic.csv
GCF_905329835.2_AI2821v1_cpp_genomic.csv
GCA_001501795.1_ViralProj307686_genomic.csv
GCA_012933345.2_ASM1293334v2_genomic.csv
GCA_012950115.1_ASM1295011v1_genomic.csv
GCA_025842135.1_ASM2584213v1_genomic.csv
GCF_902150635.1_Lambda_ev243_genomic.csv
GCA_004369425.1_ASM436942v1_genomic.csv
GCF_027286165.1_ASM2728616v1_genomic.csv
GCA_030533975.1_ASM3053397v1_genomic.csv
GCF_002949675.1_ASM294967v1_genomic.csv
GCF_030013575.1_ASM3001357v1_genomic.csv
GCA_003178315.1_ASM317831v1_genomic.csv
GCF_025118435.1_ASM2511843v1_genomic.csv
GCA_004060535.1_ASM406053v1_genomic.csv
GCA_023119555.1_ASM2311955v1_genomic.csv
GCF_003069525.1_ASM306952v1_genomic.csv
GCA_004061795.1_ASM406179v1_genomic.csv
GCA_003849485.1_ASM384948v1_genomic.csv
GCA_004052935.1_ASM405293v1_genomic.csv
GCF_015377785.1_ASM1537778v1_genomic.csv
GCA_025853855.1_ASM2585385v1_genomic.csv
GCF_000091465.1_ASM9146v1_genomic.csv
GCA_030347865.1_ASM3034786v1_genomic.csv
GCF_000183425.1_ASM18342v1_genomic.csv
GCA_009732035.1_ASM973203v1_genomic.csv
GCA_012933265.2_ASM1293326v2_genomic.csv
GCA_027938775.1_ASM2793877v1_genomic.csv
GCA_014109085.1_ASM1410908v1_genomic.csv
GCA_001602435.1_ASM160243v1_genomic.csv
GCA_031161565.1_ASM3116156v1_genomic.csv
GCF_030436205.1_ASM3043620v1_genomic.csv
GCA_029870105.1_ASM2987010v1_genomic.csv
GCA_003366015.1_ASM336601v1_genomic.csv
GCF_013343375.1_ASM1334337v1_genomic.csv
GCA_012937695.1_ASM1293769v1_genomic.csv
GCA_006530395.1_ASM653039v1_genomic.csv
GCA_012954455.1_ASM1295445v1_genomic.csv
GCA_000196795.1_ASM19679v1_genomic.csv
GCF_021029375.1_ASM2102937v1_genomic.csv
GCA_012954375.1_ASM1295437v1_genomic.csv
GCA_027936005.1_ASM2793600v1_genomic.csv
GCA_000901835.1_ViralProj181226_genomic.csv
GCF_001623645.2_ASM162364v2_genomic.csv
GCF_002068135.1_ASM206813v1_genomic.csv
GCA_009652295.1_ASM965229v1_genomic.csv
GCA_011900475.1_PAO_phages_genomic.csv
GCA_024349605.1_ASM2434960v1_genomic.csv
GCA_030439265.1_ASM3043926v1_genomic.csv
GCF_000800395.1_ASM80039v1_genomic.csv
GCF_023195755.1_ASM2319575v1_genomic.csv
GCF_000316645.1_ASM31664v1_genomic.csv
GCA_024664835.1_ASM2466483v1_genomic.csv
GCA_015698345.1_ASM1569834v1_genomic.csv
GCA_029207735.1_ASM2920773v1_genomic.csv
GCA_025841735.1_ASM2584173v1_genomic.csv
GCF_019552105.1_ASM1955210v1_genomic.csv
GCA_004206335.1_ASM420633v1_genomic.csv
GCA_020493175.1_ASM2049317v1_genomic.csv
GCF_021117255.1_ASM2111725v1_genomic.csv
GCF_022925905.1_ASM2292590v1_genomic.csv
GCA_004139155.1_ASM413915v1_genomic.csv
GCA_002119485.1_ASM211948v1_genomic.csv
GCA_000965765.1_ASM96576v1_genomic.csv
GCA_004070515.1_ASM407051v1_genomic.csv
GCA_004098575.1_ASM409857v1_genomic.csv
GCA_013921965.1_ASM1392196v1_genomic.csv
GCA_022674505.1_ASM2267450v1_genomic.csv
GCF_001504335.1_ViralProj307934_genomic.csv
GCF_022318465.1_ASM2231846v1_genomic.csv
GCA_003107445.1_ASM310744v1_genomic.csv
GCA_021765835.1_ASM2176583v1_genomic.csv
GCF_022343125.1_ASM2234312v1_genomic.csv
GCF_002628485.1_ASM262848v1_genomic.csv
GCA_020498675.1_ASM2049867v1_genomic.csv
GCF_000850365.1_ViralProj14738_genomic.csv
GCA_006448115.1_ASM644811v1_genomic.csv
GCF_024138995.1_ASM2413899v1_genomic.csv
GCA_000223945.2_ASM22394v2_genomic.csv
GCF_019890975.1_ASM1989097v1_genomic.csv
GCA_027941125.1_ASM2794112v1_genomic.csv
GCA_004081755.1_ASM408175v1_genomic.csv
GCA_028541265.1_ASM2854126v1_genomic.csv
GCF_022699445.1_ASM2269944v1_genomic.csv
GCA_030719705.1_ASM3071970v1_genomic.csv
GCF_002735945.1_ASM273594v1_genomic.csv
GCF_027557615.1_ASM2755761v1_genomic.csv
GCA_003614835.1_ASM361483v1_genomic.csv
GCA_014216315.1_ASM1421631v1_genomic.csv
GCA_030296595.1_ASM3029659v1_genomic.csv
GCA_004051475.1_ASM405147v1_genomic.csv
GCF_003258315.1_ASM325831v1_genomic.csv
GCA_905120965.1_26975_2_200_genomic.csv
GCA_004198315.1_ASM419831v1_genomic.csv
GCA_003814325.1_ASM381432v1_genomic.csv
GCA_000925935.1_ViralProj266791_genomic.csv
GCA_002758815.1_ASM275881v1_genomic.csv
GCA_004781325.1_ASM478132v1_genomic.csv
GCF_005391285.2_ASM539128v2_genomic.csv
GCA_001746095.1_ViralProj344206_genomic.csv
GCA_008798635.1_ASM879863v1_genomic.csv
GCA_023617475.1_ASM2361747v1_genomic.csv
GCF_030053855.1_ASM3005385v1_genomic.csv
GCF_003308835.1_ASM330883v1_genomic.csv
GCA_004038275.1_ASM403827v1_genomic.csv
GCA_023716585.1_ASM2371658v1_genomic.csv
GCF_022693265.1_ASM2269326v1_genomic.csv
GCA_021536565.1_ASM2153656v1_genomic.csv
GCA_002548875.1_ASM254887v1_genomic.csv
GCF_000911815.1_ViralProj215111_genomic.csv
GCA_004149545.1_ASM414954v1_genomic.csv
GCA_004778825.1_ASM477882v1_genomic.csv
GCA_022931225.1_ASM2293122v1_genomic.csv
GCA_030512615.1_ASM3051261v1_genomic.csv
GCF_002761475.1_ASM276147v1_genomic.csv
GCF_031190615.1_ASM3119061v1_genomic.csv
GCF_001636275.1_ASM163627v1_genomic.csv
GCA_003307755.1_ASM330775v1_genomic.csv
GCA_024383625.1_ASM2438362v1_genomic.csv
GCF_900637895.1_52700_G01_genomic.csv
GCF_002803865.1_ASM280386v1_genomic.csv
GCA_012936905.1_ASM1293690v1_genomic.csv
GCF_018324505.1_ASM1832450v1_genomic.csv
GCA_014824545.2_ASM1482454v2_genomic.csv
GCF_018587065.1_ASM1858706v1_genomic.csv
GCA_002821285.1_ASM282128v1_genomic.csv
GCF_024760605.1_ASM2476060v1_genomic.csv
GCF_001516185.2_ASM151618v2_genomic.csv
GCA_027928985.1_ASM2792898v1_genomic.csv
GCA_003108085.1_ASM310808v1_genomic.csv
GCF_018563045.1_ASM1856304v1_genomic.csv
GCF_025200655.1_ASM2520065v1_genomic.csv
GCA_004069855.1_ASM406985v1_genomic.csv
GCF_018734305.1_ASM1873430v1_genomic.csv
GCF_002355955.1_ASM235595v1_genomic.csv
GCA_002594125.1_ASM259412v1_genomic.csv
GCA_023528165.1_ASM2352816v1_genomic.csv
GCA_031523125.1_ASM3152312v1_genomic.csv
GCA_004519895.1_ASM451989v1_genomic.csv
GCF_021398735.1_ASM2139873v1_genomic.csv
GCA_009662135.1_ASM966213v1_genomic.csv
GCA_004290475.1_ASM429047v1_genomic.csv
GCF_002022105.1_ASM202210v1_genomic.csv
GCA_013306315.1_ASM1330631v1_genomic.csv
GCF_002859825.1_ASM285982v1_genomic.csv
GCF_022493655.1_ASM2249365v1_genomic.csv
GCA_014910265.2_ASM1491026v2_genomic.csv
GCA_011022255.1_ASM1102225v1_genomic.csv
GCA_004088175.1_ASM408817v1_genomic.csv
GCA_022921835.1_ASM2292183v1_genomic.csv
GCA_903064435.1_UFOv-Jr-25may17-C825_genomic.csv
GCA_001648135.1_ASM164813v1_genomic.csv
GCA_023324265.1_ASM2332426v1_genomic.csv
GCA_030719665.1_ASM3071966v1_genomic.csv
GCA_030143575.1_ASM3014357v1_genomic.csv
GCF_022220285.1_ASM2222028v1_genomic.csv
GCA_000845305.1_ViralProj14380_genomic.csv
GCF_002627305.1_ASM262730v1_genomic.csv
GCA_009739175.1_ASM973917v1_genomic.csv
GCA_008727835.1_ASM872783v1_genomic.csv
GCF_003391295.1_ASM339129v1_genomic.csv
GCF_022591735.1_ASM2259173v1_genomic.csv
GCF_022009655.1_ASM2200965v1_genomic.csv
GCA_002629265.1_ASM262926v1_genomic.csv
GCF_007975085.1_ASM797508v1_genomic.csv
GCF_018255755.1_ASM1825575v1_genomic.csv
GCA_013086905.1_ASM1308690v1_genomic.csv
GCA_019039335.1_ASM1903933v1_genomic.csv
GCF_008330885.1_ASM833088v1_genomic.csv
GCF_023517835.1_ASM2351783v1_genomic.csv
GCF_000924515.1_ViralProj264901_genomic.csv
GCA_030122015.1_ASM3012201v1_genomic.csv
GCF_002945855.1_ASM294585v1_genomic.csv
GCF_018986755.2_ASM1898675v2_genomic.csv
GCA_022407135.1_ASM2240713v1_genomic.csv
GCA_004037455.1_ASM403745v1_genomic.csv
GCF_023374205.1_ASM2337420v1_genomic.csv
GCF_013378155.1_ASM1337815v1_genomic.csv
GCA_003340935.1_ASM334093v1_genomic.csv
GCA_016855185.1_ASM1685518v1_genomic.csv
GCA_010706365.1_ASM1070636v1_genomic.csv
GCA_004285055.1_ASM428505v1_genomic.csv
GCA_031139955.1_ASM3113995v1_genomic.csv
GCF_009834925.2_ASM983492v2_genomic.csv
GCF_025913735.1_ASM2591373v1_genomic.csv
GCA_009729895.1_ASM972989v1_genomic.csv
GCA_026225855.1_ASM2622585v1_genomic.csv
GCA_021133215.1_ASM2113321v1_genomic.csv
GCF_000895355.1_ViralProj88117_genomic.csv
GCF_000023805.1_ASM2380v1_genomic.csv
GCF_030013495.1_ASM3001349v1_genomic.csv
GCA_030517045.1_ASM3051704v1_genomic.csv
GCA_006425695.1_ASM642569v1_genomic.csv
GCF_024585445.1_ASM2458544v1_genomic.csv
GCF_015476095.1_ASM1547609v1_genomic.csv
GCF_002003345.1_ASM200334v1_genomic.csv
GCA_031124325.1_ASM3112432v1_genomic.csv
GCF_000875565.1_ViralProj30849_genomic.csv
GCF_003718295.1_ASM371829v1_genomic.csv
GCA_004036535.1_ASM403653v1_genomic.csv
GCF_029395555.1_ASM2939555v1_genomic.csv
GCA_027935875.1_Geneious_Prime_genomic.csv
GCA_023521635.1_ASM2352163v1_genomic.csv
GCF_001318385.1_ASM131838v1_genomic.csv
GCF_002286355.1_ASM228635v1_genomic.csv
GCA_031768495.1_ASM3176849v1_genomic.csv
GCA_006384315.1_ASM638431v1_genomic.csv
GCA_024606125.1_ASM2460612v1_genomic.csv
GCF_021899435.1_ASM2189943v1_genomic.csv
GCA_000913015.1_ViralProj227126_genomic.csv
GCA_031768345.1_ASM3176834v1_genomic.csv
GCA_023647635.1_10D392_genomic.csv
GCA_002613725.1_ASM261372v1_genomic.csv
GCA_029882715.1_ASM2988271v1_genomic.csv
GCA_029967485.1_ASM2996748v1_genomic.csv
GCF_000019005.1_ASM1900v1_genomic.csv
GCA_902984875.1_UFOv-RE-15aug16-C1203_genomic.csv
GCF_000969905.1_ASM96990v1_genomic.csv
GCA_003722695.1_ASM372269v1_genomic.csv
GCF_022353645.1_ASM2235364v1_genomic.csv
GCA_026256285.1_ASM2625628v1_genomic.csv
GCA_002005705.1_ViralProj376173_genomic.csv
GCF_001618365.1_ASM161836v1_genomic.csv
GCF_031543765.1_ASM3154376v1_genomic.csv
GCF_023101265.1_ASM2310126v1_genomic.csv
GCA_021870275.1_ASM2187027v1_genomic.csv
GCF_008831445.1_ASM883144v1_genomic.csv
GCF_030144815.1_ASM3014481v1_genomic.csv
GCF_026167665.1_ASM2616766v1_genomic.csv
GCA_004146845.1_ASM414684v1_genomic.csv
GCF_000756085.1_ASM75608v1_genomic.csv
GCF_014169995.1_ASM1416999v1_genomic.csv
GCF_020702135.2_ASM2070213v2_genomic.csv
GCA_027928105.1_ASM2792810v1_genomic.csv
GCA_000855185.1_ViralProj15099_genomic.csv
GCF_900637545.1_51438_G01_genomic.csv
GCA_004091995.1_ASM409199v1_genomic.csv
GCA_004201355.1_ASM420135v1_genomic.csv
GCF_022354465.1_ASM2235446v1_genomic.csv
GCA_009363395.1_ASM936339v1_genomic.csv
GCF_001028925.1_ViralProj286706_genomic.csv
GCF_004171185.1_ASM417118v1_genomic.csv
GCF_008931845.1_ASM893184v1_genomic.csv
GCF_025996075.1_ASM2599607v1_genomic.csv
GCF_015832305.1_ASM1583230v1_genomic.csv
GCF_025947145.1_ASM2594714v1_genomic.csv
GCA_004780025.1_ASM478002v1_genomic.csv
GCA_000093145.2_ASM9314v2_genomic.csv
GCA_004093135.1_ASM409313v1_genomic.csv
GCA_004340585.1_ASM434058v1_genomic.csv
GCF_023702595.1_ASM2370259v1_genomic.csv
GCA_004066255.1_ASM406625v1_genomic.csv
GCA_016673845.1_ASM1667384v1_genomic.csv
GCF_012278715.1_ASM1227871v1_genomic.csv
GCF_000524555.1_ASM52455v1_genomic.csv
GCF_003435005.1_ASM343500v1_genomic.csv
GCA_009687945.1_ASM968794v1_genomic.csv
GCF_020616575.1_ASM2061657v1_genomic.csv
GCF_018584545.1_ASM1858454v1_genomic.csv
GCA_030020405.1_ASM3002040v1_genomic.csv
GCA_028201555.1_ASM2820155v1_genomic.csv
GCA_017766825.1_ASM1776682v1_genomic.csv
GCF_027945175.1_ASM2794517v1_genomic.csv
GCF_001605485.1_ASM160548v1_genomic.csv
GCA_904067405.1_vB_KqM-Bilbo_assembly_genomic.csv
GCA_003537235.1_ASM353723v1_genomic.csv
GCA_902989785.1_UFOv-RH-14apr17-C1000_genomic.csv
GCF_001047715.2_ASM104771v2_genomic.csv
GCA_030720085.1_ASM3072008v1_genomic.csv
GCA_012954805.1_ASM1295480v1_genomic.csv
GCF_000913595.1_ViralProj222261_genomic.csv
GCA_000756465.1_ASM75646v1_genomic.csv
GCA_004520895.1_ASM452089v1_genomic.csv
GCA_025140155.1_ASM2514015v1_genomic.csv
GCA_000010605.1_ASM1060v1_genomic.csv
GCF_019428645.1_ASM1942864v1_genomic.csv
GCA_013387605.1_ASM1338760v1_genomic.csv
GCA_019444905.1_ASM1944490v1_genomic.csv
GCA_031159625.1_ASM3115962v1_genomic.csv
GCA_014071145.1_ASM1407114v1_genomic.csv
GCA_000815045.1_ASM81504v1_genomic.csv
GCA_030875225.1_ASM3087522v1_genomic.csv
GCF_016774575.1_ASM1677457v1_genomic.csv
GCA_005235095.1_ASM523509v1_genomic.csv
GCF_002164975.2_ASM216497v2_genomic.csv
GCA_030533915.1_ASM3053391v1_genomic.csv
GCA_004139895.1_ASM413989v1_genomic.csv
GCF_023573245.1_ASM2357324v1_genomic.csv
GCA_018127355.1_ASM1812735v1_genomic.csv
GCA_003074975.2_ASM307497v2_genomic.csv
GCF_003692155.1_ASM369215v1_genomic.csv
GCF_019668925.1_ASM1966892v1_genomic.csv
GCF_003074715.2_ASM307471v2_genomic.csv
GCA_002603485.1_ASM260348v1_genomic.csv
GCF_018140555.1_ASM1814055v1_genomic.csv
GCF_030847865.1_ASM3084786v1_genomic.csv
GCA_008321065.1_ASM832106v1_genomic.csv
GCA_018847755.1_ASM1884775v1_genomic.csv
GCF_900520375.1_ASM90052037v1_genomic.csv
GCA_020476885.1_ASM2047688v1_genomic.csv
GCA_023536285.1_ASM2353628v1_genomic.csv
GCA_031834355.1_ASM3183435v1_genomic.csv
GCA_004202435.1_ASM420243v1_genomic.csv
GCA_030221935.1_ASM3022193v1_genomic.csv
GCA_031162805.1_ASM3116280v1_genomic.csv
GCA_005280375.1_ASM528037v1_genomic.csv
GCA_009689445.1_ASM968944v1_genomic.csv
GCA_020484275.1_ASM2048427v1_genomic.csv
GCA_004067435.1_ASM406743v1_genomic.csv
GCA_002286095.1_ASM228609v1_genomic.csv
GCA_003869935.1_ASM386993v1_genomic.csv
GCA_014319805.1_ASM1431980v1_genomic.csv
GCF_030436075.1_ASM3043607v1_genomic.csv
GCA_031768395.1_ASM3176839v1_genomic.csv
GCA_030419045.1_ASM3041904v1_genomic.csv
GCA_003847605.1_ASM384760v1_genomic.csv
GCA_000826925.1_ASM82692v1_genomic.csv
GCA_020494305.1_ASM2049430v1_genomic.csv
GCA_014514945.1_ASM1451494v1_genomic.csv
GCA_002313125.1_ASM231312v1_genomic.csv
GCA_023523895.1_ASM2352389v1_genomic.csv
GCF_000801295.1_ASM80129v1_genomic.csv
GCA_004001285.1_ASM400128v1_genomic.csv
GCA_027571865.1_ASM2757186v1_genomic.csv
GCA_007753915.1_ASM775391v1_genomic.csv
GCA_000446015.1_ASM44601v1_genomic.csv
GCF_014899985.1_ASM1489998v1_genomic.csv
GCA_004066875.1_ASM406687v1_genomic.csv
GCA_024828025.1_ASM2482802v1_genomic.csv
GCA_030761795.1_ASM3076179v1_genomic.csv
GCA_004093395.1_ASM409339v1_genomic.csv
GCF_002204575.1_ASM220457v1_genomic.csv
GCA_003089635.1_ASM308963v1_genomic.csv
GCA_902988225.1_UFOv-RE-26jul17-C1538_genomic.csv
GCA_016128275.1_ASM1612827v1_genomic.csv
GCA_031203715.1_ASM3120371v1_genomic.csv
GCF_024298905.1_ASM2429890v1_genomic.csv
GCF_029873435.1_ASM2987343v1_genomic.csv
GCF_001634265.1_ASM163426v1_genomic.csv
GCF_007844055.1_ASM784405v1_genomic.csv
GCA_002821665.1_ASM282166v1_genomic.csv
GCA_021398445.1_ASM2139844v1_genomic.csv
GCA_003092635.1_ASM309263v1_genomic.csv
GCA_031155015.1_ASM3115501v1_genomic.csv
GCA_905232785.2_AI2772v1_cp_genomic.csv
GCA_004790175.1_ASM479017v1_genomic.csv
GCF_026689495.1_ASM2668949v1_genomic.csv
GCA_031159145.1_ASM3115914v1_genomic.csv
GCF_900638185.1_56527_G01_genomic.csv
GCF_000513695.1_ASM51369v1_genomic.csv
GCA_023052945.1_ASM2305294v1_genomic.csv
GCF_029961545.1_ASM2996154v1_genomic.csv
GCF_000025565.1_ASM2556v1_genomic.csv
GCF_024172425.1_ASM2417242v1_genomic.csv
GCF_024298785.1_ASM2429878v1_genomic.csv
GCA_002577855.1_ASM257785v1_genomic.csv
GCA_023119635.1_ASM2311963v1_genomic.csv
GCA_002881615.1_ASM288161v1_genomic.csv
GCA_012219925.1_ASM1221992v1_genomic.csv
GCF_029204265.1_ASM2920426v1_genomic.csv
GCA_017163995.1_ASM1716399v1_genomic.csv
GCA_004779925.1_ASM477992v1_genomic.csv
GCA_904866455.1_MSB1_4E_genomic.csv
GCF_030758435.1_ASM3075843v1_genomic.csv
GCF_002250095.2_ASM225009v2_genomic.csv
GCF_002139895.1_ASM213989v1_genomic.csv
GCA_018595245.1_ASM1859524v1_genomic.csv
GCA_021359475.1_ASM2135947v1_genomic.csv
GCA_027941315.1_ASM2794131v1_genomic.csv
GCF_016894365.1_ASM1689436v1_genomic.csv
GCA_020493285.1_ASM2049328v1_genomic.csv
GCF_020865525.1_ASM2086552v1_genomic.csv
GCF_016755755.1_ASM1675575v1_genomic.csv
GCA_004032635.1_ASM403263v1_genomic.csv
GCF_003181175.1_ASM318117v1_genomic.csv
GCA_020342235.1_ASM2034223v1_genomic.csv
GCA_020492635.1_ASM2049263v1_genomic.csv
GCA_031319635.1_ASM3131963v1_genomic.csv
GCA_008821685.1_ASM882168v1_genomic.csv
GCF_007051165.1_ASM705116v2_genomic.csv
GCA_020484405.2_ASM2048440v1_genomic.csv
GCA_004041495.1_ASM404149v1_genomic.csv
GCF_019139875.1_ASM1913987v1_genomic.csv
GCA_946891485.1_Genome_sequence_of_Klebsiella_phage_cp36_genomic.csv
GCA_022438845.1_ASM2243884v1_genomic.csv
GCA_006965025.1_ASM696502v1_genomic.csv
GCF_017903485.1_ASM1790348v1_genomic.csv
GCF_025913595.1_ASM2591359v1_genomic.csv
GCA_009184805.1_ASM918480v1_genomic.csv
GCF_000010465.1_ASM1046v1_genomic.csv
GCF_003952725.1_ASM395272v1_genomic.csv
GCF_002804205.1_ASM280420v1_genomic.csv
GCA_000843245.1_ViralProj14312_genomic.csv
GCF_009933525.1_ASM993352v1_genomic.csv
GCF_019456595.1_ASM1945659v1_genomic.csv
GCA_014730515.1_ASM1473051v1_genomic.csv
GCA_002602865.1_ASM260286v1_genomic.csv
GCA_902509535.1_Se_BPH0711_genomic.csv
GCA_947000415.1_ECAZ01_genomic.csv
GCA_029981025.1_ASM2998102v1_genomic.csv
GCA_031174645.1_ASM3117464v1_genomic.csv
GCF_022437945.1_ASM2243794v1_genomic.csv
GCA_000883495.1_ViralProj33327_genomic.csv
GCF_001900195.1_ASM190019v1_genomic.csv
GCA_016455995.1_ASM1645599v1_genomic.csv
GCA_018437675.1_ASM1843767v1_genomic.csv
GCA_015708675.1_ASM1570867v1_genomic.csv
GCA_902988345.1_UFOv-RE-26jul17-C2198_genomic.csv
GCF_019134615.1_ASM1913461v1_genomic.csv
GCA_008807875.1_ASM880787v1_genomic.csv
GCF_003584685.1_ASM358468v1_genomic.csv
GCF_000885115.1_ViralProj39621_genomic.csv
GCA_022675435.2_ASM2267543v2_genomic.csv
GCA_020475355.2_ASM2047535v1_genomic.csv
GCF_000013205.1_ASM1320v1_genomic.csv
GCA_002548235.1_ASM254823v1_genomic.csv
GCF_000236705.1_ASM23670v1_genomic.csv
GCA_002956035.1_ASM295603v1_genomic.csv
GCA_002004595.1_ViralProj375041_genomic.csv
GCA_002990115.1_ASM299011v1_genomic.csv
GCA_006435835.1_ASM643583v1_genomic.csv
GCF_015693925.1_ASM1569392v1_genomic.csv
GCF_025139165.1_ASM2513916v1_genomic.csv
GCA_009672265.1_ASM967226v1_genomic.csv
GCF_017301255.1_ASM1730125v1_genomic.csv
GCA_021560035.1_ASM2156003v1_genomic.csv
GCA_002985985.1_ASM298598v1_genomic.csv
GCA_000927455.1_ViralProj266722_genomic.csv
GCF_000277245.1_ASM27724v1_genomic.csv
GCF_029882905.1_ASM2988290v1_genomic.csv
GCF_000250855.1_ASM25085v1_genomic.csv
GCF_009806715.1_ASM980671v1_genomic.csv
GCF_025558115.1_ASM2555811v1_genomic.csv
GCF_002604405.1_ASM260440v1_genomic.csv
GCA_000869885.1_ViralProj17149_genomic.csv
GCA_004203235.1_ASM420323v1_genomic.csv
GCA_029870245.1_ASM2987024v1_genomic.csv
GCF_003589865.1_ASM358986v1_genomic.csv
GCA_002596465.1_ASM259646v1_genomic.csv
GCA_028583325.1_ASM2858332v1_genomic.csv
GCA_030290215.1_ASM3029021v1_genomic.csv
GCF_008931805.1_ASM893180v1_genomic.csv
GCF_013625575.1_ASM1362557v1_genomic.csv
GCA_018448635.1_ASM1844863v1_genomic.csv
GCA_001561955.1_ASM156195v1_genomic.csv
GCA_027931775.1_ASM2793177v1_genomic.csv
GCF_003665335.1_ASM366533v1_genomic.csv
GCA_031199545.1_ASM3119954v1_genomic.csv
GCA_003829155.1_ASM382915v1_genomic.csv
GCA_031084535.1_ASM3108453v1_genomic.csv
GCF_029016285.1_ASM2901628v1_genomic.csv
GCF_024749305.1_ASM2474930v1_genomic.csv
GCA_031155785.1_ASM3115578v1_genomic.csv
GCF_000325705.1_ASM32570v1_genomic.csv
GCF_030761455.1_ASM3076145v1_genomic.csv
GCF_020221715.1_ASM2022171v1_genomic.csv
GCA_009651755.1_ASM965175v1_genomic.csv
GCA_029719705.1_ASM2971970v1_genomic.csv
GCF_003456955.1_ASM345695v1_genomic.csv
GCA_002881415.1_ASM288141v1_genomic.csv
GCF_003595485.1_ASM359548v1_genomic.csv
GCA_018389385.1_ASM1838938v1_genomic.csv
GCA_029964765.1_ASM2996476v1_genomic.csv
GCF_009930875.1_ASM993087v1_genomic.csv
GCA_000148915.1_ASM14891v1_genomic.csv
GCA_027587645.1_ASM2758764v1_genomic.csv
GCA_027936335.1_ASM2793633v1_genomic.csv
GCF_002776955.1_ASM277695v1_genomic.csv
GCA_023731825.1_ASM2373182v1_genomic.csv
GCF_021117385.1_ASM2111738v1_genomic.csv
GCF_025720855.1_ASM2572085v1_genomic.csv
GCA_022544725.1_ASM2254472v1_genomic.csv
GCA_024750305.2_ASM2475030v1_genomic.csv
GCF_000751035.1_PM221_genomic.csv
GCA_000145255.1_ASM14525v1_genomic.csv
GCF_018604305.1_ASM1860430v1_genomic.csv
GCA_027933125.1_ASM2793312v1_genomic.csv
GCF_004340405.1_ASM434040v1_genomic.csv
GCF_018223625.1_ASM1822362v1_genomic.csv
GCA_004780745.1_ASM478074v1_genomic.csv
GCF_016653835.1_ASM1665383v1_genomic.csv
GCA_003848885.1_ASM384888v1_genomic.csv
GCA_023156455.1_ASM2315645v1_genomic.csv
GCA_009185785.1_ASM918578v1_genomic.csv
GCA_021777455.1_ASM2177745v1_genomic.csv
GCA_025838515.1_ASM2583851v1_genomic.csv
GCF_001698225.1_ASM169822v1_genomic.csv
GCF_002447535.1_ASM244753v1_genomic.csv
GCA_027931255.1_ASM2793125v1_genomic.csv
GCA_003127345.1_ASM312734v1_genomic.csv
GCF_003399575.2_ASM339957v2_genomic.csv
GCA_004135305.1_ASM413530v1_genomic.csv
GCF_003522885.1_ASM352288v1_genomic.csv
GCA_024381395.1_ASM2438139v1_genomic.csv
GCF_001190695.1_ViralProj291265_genomic.csv
GCF_000015605.1_ASM1560v1_genomic.csv
GCA_025888235.1_ASM2588823v1_genomic.csv
GCF_001504155.1_ViralProj307898_genomic.csv
GCF_008586745.1_ASM858674v1_genomic.csv
GCA_902995825.1_UFOv-RH-26jul17-C3072_genomic.csv
GCF_030063885.1_ASM3006388v1_genomic.csv
GCF_900187095.1_51699_A01_genomic.csv
GCA_001646275.1_ViralProj321681_genomic.csv
GCF_015999385.1_ASM1599938v1_genomic.csv
GCA_024707885.1_ASM2470788v1_genomic.csv
GCA_000888255.1_ViralProj48163_genomic.csv
GCA_013827205.1_ASM1382720v1_genomic.csv
GCF_030533645.1_ASM3053364v1_genomic.csv
GCA_002407485.1_ASM240748v1_genomic.csv
GCF_013378075.1_ASM1337807v1_genomic.csv
GCA_006530455.1_ASM653045v1_genomic.csv
GCA_004036715.1_ASM403671v1_genomic.csv
GCA_002612775.1_ASM261277v1_genomic.csv
GCA_004039695.1_ASM403969v1_genomic.csv
GCF_003201765.2_ASM320176v2_genomic.csv
GCA_031322175.1_ASM3132217v1_genomic.csv
GCA_000845925.1_ViralProj14516_genomic.csv
GCF_005937985.2_ASM593798v2_genomic.csv
GCF_013184985.2_ASM1318498v2_genomic.csv
GCF_001122625.2_10492_1_47_genomic.csv
GCF_015284065.1_ASM1528406v1_genomic.csv
GCA_013086575.1_ASM1308657v1_genomic.csv
GCA_003193185.1_ASM319318v1_genomic.csv
GCA_027926895.1_ASM2792689v1_genomic.csv
GCA_023373785.1_ASM2337378v1_genomic.csv
GCF_011463175.1_ASM1146317v1_genomic.csv
GCA_000253295.1_ASM25329v1_genomic.csv
GCA_000901115.1_ViralProj183159_genomic.csv
GCF_019334705.1_ASM1933470v1_genomic.csv
GCF_030450125.1_ASM3045012v1_genomic.csv
GCA_014729535.1_ASM1472953v1_genomic.csv
GCA_004015505.1_ASM401550v1_genomic.csv
GCA_001736635.1_ViralProj343529_genomic.csv
GCF_000861025.1_ViralProj15418_genomic.csv
GCA_012938035.1_ASM1293803v1_genomic.csv
GCA_014764465.1_ASM1476446v1_genomic.csv
GCF_004133145.1_ASM413314v1_genomic.csv
GCA_025085925.1_ASM2508592v1_genomic.csv
GCA_009760425.1_ASM976042v1_genomic.csv
GCA_003106885.1_ASM310688v1_genomic.csv
GCF_015999405.1_ASM1599940v1_genomic.csv
GCA_026506395.1_ASM2650639v1_genomic.csv
GCA_001932955.1_ASM193295v1_genomic.csv
GCA_014883625.1_ASM1488362v1_genomic.csv
GCA_003381725.2_ASM338172v2_genomic.csv
GCA_003187705.1_ASM318770v1_genomic.csv
GCA_024750155.1_ASM2475015v1_genomic.csv
GCA_025150745.1_ASM2515074v1_genomic.csv
GCA_019603175.1_ASM1960317v1_genomic.csv
GCF_004325215.1_ASM432521v1_genomic.csv
GCF_015336265.1_ASM1533626v1_genomic.csv
GCA_004058995.1_ASM405899v1_genomic.csv
GCA_030022405.1_ASM3002240v1_genomic.csv
GCF_003365575.1_ASM336557v1_genomic.csv
GCA_000567945.1_ASM56794v1_genomic.csv
GCF_002953195.1_ASM295319v1_genomic.csv
GCA_021132755.1_ASM2113275v1_genomic.csv
GCF_003864155.1_ASM386415v1_genomic.csv
GCF_013785525.1_ASM1378552v1_genomic.csv
GCF_022569815.1_ASM2256981v1_genomic.csv
GCA_030574615.1_ASM3057461v1_genomic.csv
GCF_022870445.1_ASM2287044v1_genomic.csv
GCA_013487745.1_ASM1348774v1_genomic.csv
GCF_024532345.1_ASM2453234v1_genomic.csv
GCA_014518155.1_ASM1451815v1_genomic.csv
GCA_003087915.1_ASM308791v1_genomic.csv
GCF_029691625.1_ASM2969162v1_genomic.csv
GCA_023731695.1_ASM2373169v1_genomic.csv
GCA_004043355.1_ASM404335v1_genomic.csv
GCA_003375885.2_ASM337588v2_genomic.csv
GCF_022759985.1_ASM2275998v1_genomic.csv
GCA_009651795.1_ASM965179v1_genomic.csv
GCA_020498015.1_ASM2049801v1_genomic.csv
GCF_000022105.1_ASM2210v1_genomic.csv
GCA_900475795.1_46514_A02_genomic.csv
GCA_021461415.1_ASM2146141v1_genomic.csv
GCA_009671685.1_ASM967168v1_genomic.csv
GCA_030007315.1_ASM3000731v1_genomic.csv
GCF_001605345.1_ASM160534v1_genomic.csv
GCA_029968985.1_ASM2996898v1_genomic.csv
GCF_004119755.1_ASM411975v1_genomic.csv
GCF_019063905.1_ASM1906390v1_genomic.csv
GCF_030345635.1_ASM3034563v1_genomic.csv
GCA_900637105.1_48290_D02_genomic.csv
GCF_022846335.1_ASM2284633v1_genomic.csv
GCF_001867125.1_ASM186712v1_genomic.csv
GCF_009914235.1_ASM991423v1_genomic.csv
GCA_029961565.1_ASM2996156v1_genomic.csv
GCF_020181655.1_ASM2018165v1_genomic.csv
GCA_003829015.1_ASM382901v1_genomic.csv
GCA_025630285.1_ASM2563028v1_genomic.csv
GCA_030512745.1_ASM3051274v1_genomic.csv
GCA_003380285.2_ASM338028v2_genomic.csv
GCF_024585785.1_ASM2458578v1_genomic.csv
GCA_021133315.1_ASM2113331v1_genomic.csv
GCF_001579845.1_ASM157984v1_genomic.csv
GCF_004114975.1_ASM411497v1_genomic.csv
GCF_021183625.1_ASM2118362v1_genomic.csv
GCA_023547435.1_ASM2354743v1_genomic.csv
GCF_000961295.1_ASM96129v1_genomic.csv
GCF_000090405.2_ASM9040v2_genomic.csv
GCA_021354935.1_ASM2135493v1_genomic.csv
GCA_015100165.3_ASM1510016v3_genomic.csv
GCA_031528915.1_ASM3152891v1_genomic.csv
GCF_025727405.1_ASM2572740v1_genomic.csv
GCA_012946115.1_ASM1294611v1_genomic.csv
GCA_007311175.1_ASM731117v1_genomic.csv
GCA_004073515.1_ASM407351v1_genomic.csv
GCF_030758275.1_ASM3075827v1_genomic.csv
GCA_022931765.1_ASM2293176v1_genomic.csv
GCA_009186585.1_ASM918658v1_genomic.csv
GCA_028752795.1_ASM2875279v1_genomic.csv
GCA_029535755.1_ASM2953575v1_genomic.csv
GCF_019537235.1_ASM1953723v1_genomic.csv
GCA_002614205.1_ASM261420v1_genomic.csv
GCF_000840885.2_ViralProj14339_genomic.csv
GCA_022873705.1_ASM2287370v1_genomic.csv
GCF_900092595.1_Sa_Newman_UoM_genomic.csv
GCF_000220625.1_ASM22062v1_genomic.csv
GCF_000025105.1_ASM2510v1_genomic.csv
GCA_000866205.1_ViralProj16381_genomic.csv
GCA_004093155.1_ASM409315v1_genomic.csv
GCF_020526085.1_ASM2052608v1_genomic.csv
GCF_023518155.1_ASM2351815v1_genomic.csv
GCF_900636015.1_38490_A01_genomic.csv
GCA_024750425.1_ASM2475042v1_genomic.csv
GCA_027931165.1_ASM2793116v1_genomic.csv
GCF_006971425.1_ASM697142v1_genomic.csv
GCA_002604285.1_ASM260428v1_genomic.csv
GCA_027929285.1_ASM2792928v1_genomic.csv
GCA_902986645.1_UFOv-RE-23may17-C1134_genomic.csv
GCA_006051135.2_ASM605113v2_genomic.csv
GCA_004074015.1_ASM407401v1_genomic.csv
GCA_025958065.1_ASM2595806v1_genomic.csv
GCA_006384835.1_ASM638483v1_genomic.csv
GCA_012636955.1_ASM1263695v1_genomic.csv
GCF_018219155.1_ASM1821915v1_genomic.csv
GCA_031160025.1_ASM3116002v1_genomic.csv
GCA_031223625.1_ASM3122362v1_genomic.csv
GCF_900087055.1_31289_E01_genomic.csv
GCA_019333535.1_ASM1933353v1_genomic.csv
GCA_003202515.1_ASM320251v1_genomic.csv
GCA_018444535.1_ASM1844453v1_genomic.csv
GCA_031579335.1_ASM3157933v1_genomic.csv
GCA_013087725.1_ASM1308772v1_genomic.csv
GCA_006448995.1_ASM644899v1_genomic.csv
GCA_004039795.1_ASM403979v1_genomic.csv
GCA_020490405.1_ASM2049040v1_genomic.csv
GCA_014773745.1_ASM1477374v1_genomic.csv
GCA_003128985.1_ASM312898v1_genomic.csv
GCA_018540425.1_ASM1854042v1_genomic.csv
GCF_003627255.1_ASM362725v1_genomic.csv
GCF_013137955.1_ASM1313795v1_genomic.csv
GCA_007232625.2_ASM723262v2_genomic.csv
GCA_031311065.1_ASM3131106v1_genomic.csv
GCA_029965395.1_ASM2996539v1_genomic.csv
GCA_902996045.1_UFOv-RH-26jul17-C659_genomic.csv
GCA_027580615.1_ASM2758061v1_genomic.csv
GCF_003288295.1_ASM328829v1_genomic.csv
GCA_031319895.1_ASM3131989v1_genomic.csv
GCA_018394295.1_ASM1839429v1_genomic.csv
GCA_027938655.1_ASM2793865v1_genomic.csv
GCA_025766995.1_ASM2576699v1_genomic.csv
GCA_002622165.1_ASM262216v1_genomic.csv
GCA_028607385.1_ASM2860738v1_genomic.csv
GCA_004096195.1_ASM409619v1_genomic.csv
GCF_002393525.1_ASM239352v1_genomic.csv
GCA_023571665.1_ASM2357166v1_genomic.csv
GCF_003367905.1_ASM336790v1_genomic.csv
GCA_001745495.1_ViralProj344219_genomic.csv
GCA_003098855.1_ASM309885v1_genomic.csv
GCF_000237085.1_ASM23708v1_genomic.csv
GCA_020684945.1_ASM2068494v1_genomic.csv
GCF_002827465.1_ASM282746v1_genomic.csv
GCA_007647355.1_ASM764735v1_genomic.csv
GCF_000724665.2_ASM72466v3_genomic.csv
GCA_009659315.1_ASM965931v1_genomic.csv
GCF_030913705.1_ASM3091370v1_genomic.csv
GCA_012939005.1_ASM1293900v1_genomic.csv
GCA_012947185.1_ASM1294718v1_genomic.csv
GCF_030295095.1_ASM3029509v1_genomic.csv
GCA_027932705.1_ASM2793270v1_genomic.csv
GCA_004638545.3_ASM463854v3_genomic.csv
GCF_003226835.1_ASM322683v1_genomic.csv
GCF_003812085.1_ASM381208v1_genomic.csv
GCA_006083575.1_ASM608357v1_genomic.csv
GCA_022879035.1_ASM2287903v1_genomic.csv
GCA_000882215.1_ViralProj32073_genomic.csv
GCA_012949095.1_ASM1294909v1_genomic.csv
GCA_000912735.1_ViralProj219122_genomic.csv
GCA_008935975.1_ASM893597v1_genomic.csv
GCF_000470845.1_ASM47084v1_genomic.csv
GCF_001505595.1_ViralProj307893_genomic.csv
GCA_013702245.1_ASM1370224v1_genomic.csv
GCA_905218935.2_AI2605v1_cp_genomic.csv
GCA_022674945.1_ASM2267494v1_genomic.csv
GCA_004096615.1_ASM409661v1_genomic.csv
GCA_023078935.1_ASM2307893v1_genomic.csv
GCF_001007915.1_ASM100791v1_genomic.csv
GCA_031316105.1_ASM3131610v1_genomic.csv
GCF_900637955.1_54424_G02_genomic.csv
GCA_004061875.1_ASM406187v1_genomic.csv
GCF_000844285.1_ViralProj14523_genomic.csv
GCA_000269965.1_ASM26996v1_genomic.csv
GCF_022819915.1_ASM2281991v1_genomic.csv
GCA_015291745.1_ASM1529174v1_genomic.csv
GCF_000730205.1_ASM73020v1_genomic.csv
GCF_000879735.1_ViralProj28739_genomic.csv
GCA_027939615.1_ASM2793961v1_genomic.csv
GCF_000827935.1_ASM82793v1_genomic.csv
GCF_009498175.3_ASM949817v3_genomic.csv
GCA_030584225.1_ASM3058422v1_genomic.csv
GCF_020525965.1_ASM2052596v1_genomic.csv
GCA_021216415.1_ASM2121641v1_genomic.csv
GCA_002584495.1_ASM258449v1_genomic.csv
GCA_031161045.1_ASM3116104v1_genomic.csv
GCF_022409375.1_ASM2240937v1_genomic.csv
GCF_900231485.1_JF5861_complete_genome_genomic.csv
GCA_003104695.1_ASM310469v1_genomic.csv
GCF_003673285.1_ASM367328v1_genomic.csv
GCF_006529695.1_ASM652969v1_genomic.csv
GCF_001745795.1_ViralProj344138_genomic.csv
GCF_001923115.1_ViralProj358909_genomic.csv
GCA_031162875.1_ASM3116287v1_genomic.csv
GCF_000193205.1_ASM19320v1_genomic.csv
GCF_020892315.1_ASM2089231v1_genomic.csv
GCF_019317105.1_ASM1931710v1_genomic.csv
GCA_020474755.1_ASM2047475v1_genomic.csv
GCF_000832785.1_ASM83278v1_genomic.csv
GCA_014844375.1_ASM1484437v1_genomic.csv
GCA_008931685.1_ASM893168v1_genomic.csv
GCA_000915775.1_ViralProj240039_genomic.csv
GCA_019703045.1_ASM1970304v1_genomic.csv
GCA_020523225.1_ASM2052322v1_genomic.csv
GCA_023898005.1_ASM2389800v1_genomic.csv
GCA_004048815.1_ASM404881v1_genomic.csv
GCF_000623375.1_ASM62337v1_genomic.csv
GCF_012220765.1_ASM1222076v1_genomic.csv
GCA_000242335.3_ASM24233v3_genomic.csv
GCA_000920375.1_ViralProj242945_genomic.csv
GCF_002327145.1_ASM232714v1_genomic.csv
GCA_000737325.2_ASM73732v2_genomic.csv
GCF_025147655.1_ASM2514765v1_genomic.csv
GCA_002706375.1_ASM270637v1_genomic.csv
GCA_014884665.1_ASM1488466v1_genomic.csv
GCA_025145845.1_ASM2514584v1_genomic.csv
GCA_031162075.1_ASM3116207v1_genomic.csv
GCA_004774825.1_ASM477482v1_genomic.csv
GCF_016725165.1_ASM1672516v1_genomic.csv
GCF_903993155.2_AI2775v1_cp_genomic.csv
GCA_001013965.1_A_England_688_2010_genomic.csv
GCF_000196355.1_ASM19635v1_genomic.csv
GCF_010196425.1_ASM1019642v1_genomic.csv
GCF_021049265.1_ASM2104926v1_genomic.csv
GCF_001967595.1_ViralProj361665_genomic.csv
GCA_027940525.1_ASM2794052v1_genomic.csv
GCA_028674725.1_ASM2867472v1_genomic.csv
GCF_021390035.1_ASM2139003v1_genomic.csv
GCA_029718335.1_ASM2971833v1_genomic.csv
GCA_021582295.1_ASM2158229v1_genomic.csv
GCF_004295345.1_ASM429534v1_genomic.csv
GCA_003085295.1_ASM308529v1_genomic.csv
GCA_021870145.1_ASM2187014v1_genomic.csv
GCA_946888525.1_A1803_genomic.csv
GCF_009664165.1_ASM966416v1_genomic.csv
GCF_905330385.2_AI2872v1_cpp_genomic.csv
GCF_000934565.1_ASM93456v1_genomic.csv
GCF_030585125.1_ASM3058512v1_genomic.csv
GCA_029981125.1_ASM2998112v1_genomic.csv
GCA_902985165.1_UFOv-RE-15aug16-C708_genomic.csv
GCF_000022985.1_ASM2298v1_genomic.csv
GCF_011106835.1_ASM1110683v1_genomic.csv
GCF_905367715.1_Xanthomonas_sp._CPBF_1494_hybrid_assembly_2_genomic.csv
GCA_905337865.2_AI3056v1_cp_genomic.csv
GCF_003667905.1_ASM366790v1_genomic.csv
GCA_003584605.1_ASM358460v1_genomic.csv
GCA_002601105.1_ASM260110v1_genomic.csv
GCF_000993725.1_ASM99372v1_genomic.csv
GCA_031139785.1_ASM3113978v1_genomic.csv
GCA_004043115.1_ASM404311v1_genomic.csv
GCA_029537255.1_ASM2953725v1_genomic.csv
GCA_013388245.1_ASM1338824v1_genomic.csv
GCF_003999525.1_ASM399952v1_genomic.csv
GCA_001723605.1_ASM172360v1_genomic.csv
GCA_026432365.2_ASM2643236v1_genomic.csv
GCA_004087175.1_ASM408717v1_genomic.csv
GCA_004039575.1_ASM403957v1_genomic.csv
GCF_000013145.1_ASM1314v1_genomic.csv
GCA_903231715.1_UFOv-Jr-28jun17-C1242_genomic.csv
GCA_031826635.1_ASM3182663v1_genomic.csv
GCF_030168915.1_ASM3016891v1_genomic.csv
GCA_004781845.1_ASM478184v1_genomic.csv
GCF_024758405.1_ASM2475840v1_genomic.csv
GCA_027932255.1_ASM2793225v1_genomic.csv
GCA_030555375.1_ASM3055537v1_genomic.csv
GCA_027931545.1_ASM2793154v1_genomic.csv
GCF_022354585.1_ASM2235458v1_genomic.csv
GCA_018547815.1_ASM1854781v1_genomic.csv
GCA_008632435.1_ASM863243v1_genomic.csv
GCA_902987315.1_UFOv-RE-23may17-C2300_genomic.csv
GCF_023066685.1_ASM2306668v1_genomic.csv
GCA_030622325.1_ASM3062232v1_genomic.csv
GCA_004149725.1_ASM414972v1_genomic.csv
GCF_000269645.1_PB_Esch_coli_MG12655_V1_genomic.csv
GCF_000815185.1_ASM81518v1_genomic.csv
GCA_004289435.1_ASM428943v1_genomic.csv
GCA_030219345.1_ASM3021934v1_genomic.csv
GCF_001900735.1_ASM190073v1_genomic.csv
GCA_031219465.1_ASM3121946v1_genomic.csv
GCF_001889445.1_ASM188944v1_genomic.csv
GCA_002149385.1_ViralProj266637.14_genomic.csv
GCF_023588825.1_ASM2358882v1_genomic.csv
GCF_023704195.1_ASM2370419v1_genomic.csv
GCA_003109525.1_ASM310952v1_genomic.csv
GCF_022459115.2_ASM2245911v2_genomic.csv
GCA_008085875.1_ASM808587v1_genomic.csv
GCA_027934795.1_ASM2793479v1_genomic.csv
GCF_016917775.1_ASM1691777v1_genomic.csv
GCA_027930685.1_ASM2793068v1_genomic.csv
GCA_014918145.1_ASM1491814v1_genomic.csv
GCA_003618615.1_ASM361861v1_genomic.csv
GCA_004040315.1_ASM404031v1_genomic.csv
GCF_012530535.1_ASM1253053v1_genomic.csv
GCF_001752965.1_ASM175296v1_genomic.csv
GCF_000906435.1_ViralProj202890_genomic.csv
GCA_003966995.1_ASM396699v1_genomic.csv
GCF_002393365.1_ASM239336v1_genomic.csv
GCA_001988575.1_ASM198857v1_genomic.csv
GCF_028747785.1_ASM2874778v1_genomic.csv
GCA_004033435.1_ASM403343v1_genomic.csv
GCF_001500895.1_ViralProj307810_genomic.csv
GCF_022700995.1_ASM2270099v1_genomic.csv
GCA_000921895.1_ViralProj253223_genomic.csv
GCA_004057735.1_ASM405773v1_genomic.csv
GCA_000513395.1_EA_LA636_genomic.csv
GCF_000904415.1_ViralProj195481_genomic.csv
GCF_001484025.1_ASM148402v1_genomic.csv
GCA_006436415.1_ASM643641v1_genomic.csv
GCA_003624775.1_ASM362477v1_genomic.csv
GCF_000910075.1_ViralProj206485_genomic.csv
GCF_000850185.1_ViralProj14702_genomic.csv
GCF_001504395.1_ViralProj307946_genomic.csv
GCF_001752705.1_ASM175270v1_genomic.csv
GCF_001304715.1_ASM130471v1_genomic.csv
GCF_001960635.1_ViralProj361787_genomic.csv
GCF_000222975.1_ASM22297v1_genomic.csv
GCA_003606115.1_ASM360611v1_genomic.csv
GCA_002959075.1_ASM295907v1_genomic.csv
GCA_029910435.1_ASM2991043v1_genomic.csv
GCA_016856285.1_ASM1685628v1_genomic.csv
GCF_002447175.1_ASM244717v1_genomic.csv
GCF_018069625.1_ASM1806962v1_genomic.csv
GCA_020869215.1_ASM2086921v1_genomic.csv
GCF_014397115.1_ASM1439711v1_genomic.csv
GCA_003147885.1_ASM314788v1_genomic.csv
GCF_000213805.1_ASM21380v1_genomic.csv
GCF_012224465.1_ASM1222446v1_genomic.csv
GCA_030719095.1_ASM3071909v1_genomic.csv
GCA_031326065.1_ASM3132606v1_genomic.csv
GCF_003847455.1_ASM384745v1_genomic.csv
GCA_900636495.1_42650_H01_genomic.csv
GCF_000841985.1_ViralProj14228_genomic.csv
GCA_903231645.1_UFOv-Jr-28jun17-C1160_genomic.csv
GCA_000478905.1_ASM47890v1_genomic.csv
GCF_007923145.1_ASM792314v1_genomic.csv
GCA_009673365.1_ASM967336v1_genomic.csv
GCF_026248545.1_ASM2624854v1_genomic.csv
GCA_029692165.1_ASM2969216v1_genomic.csv
GCF_028750555.1_ASM2875055v1_genomic.csv
GCA_009660125.1_ASM966012v1_genomic.csv
GCF_001505095.1_ViralProj307924_genomic.csv
GCF_000881595.1_ViralProj32133_genomic.csv
GCF_026651145.1_ASM2665114v1_genomic.csv
GCF_000190535.1_ASM19053v1_genomic.csv
GCF_000739395.1_ASM73939v1_genomic.csv
GCA_031537785.1_ASM3153778v1_genomic.csv
GCF_002446915.1_ASM244691v1_genomic.csv
GCA_002838465.1_ASM283846v1_genomic.csv
GCF_026689375.1_ASM2668937v1_genomic.csv
GCA_004781305.1_ASM478130v1_genomic.csv
GCF_019329545.1_ASM1932954v1_genomic.csv
GCF_017742895.1_ASM1774289v1_genomic.csv
GCA_002288565.1_ASM228856v1_genomic.csv
GCA_012968625.1_ASM1296862v1_genomic.csv
GCF_020204845.1_ASM2020484v1_genomic.csv
GCF_004520755.1_ASM452075v1_genomic.csv
GCF_021432125.1_ASM2143212v1_genomic.csv
GCF_002859345.1_ASM285934v1_genomic.csv
GCF_019646015.1_ASM1964601v1_genomic.csv
GCA_001736495.1_ViralProj343490_genomic.csv
GCA_000885435.1_ViralProj42147_genomic.csv
GCA_026723995.1_ASM2672399v1_genomic.csv
GCA_002583645.1_ASM258364v1_genomic.csv
GCA_019095625.1_ASM1909562v1_genomic.csv
GCF_029234155.1_ASM2923415v1_genomic.csv
GCF_010232785.1_ASM1023278v1_genomic.csv
GCF_013393665.2_ASM1339366v2_genomic.csv
GCA_003126325.1_ASM312632v1_genomic.csv
GCA_004076335.1_ASM407633v1_genomic.csv
GCF_002625665.1_ASM262566v1_genomic.csv
GCA_017121755.1_ASM1712175v1_genomic.csv
GCF_023585785.1_ASM2358578v1_genomic.csv
GCF_022809755.1_ASM2280975v1_genomic.csv
GCA_002759255.3_ASM275925v3_genomic.csv
GCA_902986795.1_UFOv-RE-23may17-C15185_genomic.csv
GCF_030162155.2_ASM3016215v2_genomic.csv
GCA_003109625.1_ASM310962v1_genomic.csv
GCA_004029295.1_ASM402929v1_genomic.csv
GCF_009936335.1_ASM993633v1_genomic.csv
GCA_020497705.1_ASM2049770v1_genomic.csv
GCA_002624785.2_ASM262478v2_genomic.csv
GCA_031159875.1_ASM3115987v1_genomic.csv
GCA_004096215.1_ASM409621v1_genomic.csv
GCA_012621645.1_ASM1262164v1_genomic.csv
GCA_024383565.1_ASM2438356v1_genomic.csv
GCA_014726475.1_ASM1472647v1_genomic.csv
GCA_006409405.1_ASM640940v1_genomic.csv
GCA_004087455.1_ASM408745v1_genomic.csv
GCA_024382505.1_ASM2438250v1_genomic.csv
GCF_014279615.1_ASM1427961v1_genomic.csv
GCA_015161425.1_ASM1516142v1_genomic.csv
GCF_030544545.1_ASM3054454v1_genomic.csv
GCA_902729645.1_A11_PHAGE_COMPLETE_CIR-CU-CL_29_1_genomic.csv
GCF_003032665.1_ASM303266v1_genomic.csv
GCF_000900535.1_ViralProj179418_genomic.csv
GCF_900638355.1_57428_B01_genomic.csv
GCF_015135595.1_ASM1513559v1_genomic.csv
GCF_030581895.1_ASM3058189v1_genomic.csv
GCA_003082515.1_ASM308251v1_genomic.csv
GCA_025152605.1_ASM2515260v1_genomic.csv
GCA_006425615.1_ASM642561v1_genomic.csv
GCA_004076875.1_ASM407687v1_genomic.csv
GCA_005891705.1_ASM589170v1_genomic.csv
GCA_001752945.1_ASM175294v1_genomic.csv
GCF_003516045.1_ASM351604v1_genomic.csv
GCF_000196155.1_ASM19615v1_genomic.csv
GCF_902386615.1_UHGG_MGYG-HGUT-02385_genomic.csv
GCA_004099115.1_ASM409911v1_genomic.csv
GCF_001442755.1_ASM144275v1_genomic.csv
GCA_029964725.1_ASM2996472v1_genomic.csv
GCA_004079435.1_ASM407943v1_genomic.csv
GCA_008504985.2_ASM850498v2_genomic.csv
GCF_020541305.1_ASM2054130v1_genomic.csv
GCF_020715685.1_ASM2071568v1_genomic.csv
GCA_027937965.1_ASM2793796v1_genomic.csv
GCF_000466905.3_ASM46690v3_genomic.csv
GCF_900622595.1_AJ292_genomic.csv
GCA_004042075.1_ASM404207v1_genomic.csv
GCA_031123495.1_ASM3112349v1_genomic.csv
GCA_905186165.1_Catenibacterium_canine_HQ_MAG_genomic.csv
GCF_003368945.1_ASM336894v1_genomic.csv
GCA_023565635.1_ASM2356563v1_genomic.csv
GCA_016865795.1_ASM1686579v1_genomic.csv
GCF_008064855.1_ASM806485v1_genomic.csv
GCA_007998895.1_ASM799889v1_genomic.csv
GCF_024453835.1_ASM2445383v1_genomic.csv
GCF_000959185.1_ASM95918v1_genomic.csv
GCF_001503055.1_ViralProj307833_genomic.csv
GCF_001743595.1_ViralProj344093_genomic.csv
GCA_006446375.1_ASM644637v1_genomic.csv
GCA_031088455.1_ASM3108845v1_genomic.csv
GCA_014338275.1_ASM1433827v1_genomic.csv
GCF_026651445.1_ASM2665144v1_genomic.csv
GCA_005845365.1_ASM584536v1_genomic.csv
GCF_013284375.2_ASM1328437v2_genomic.csv
GCA_020492935.1_ASM2049293v1_genomic.csv
GCA_013791065.1_ASM1379106v1_genomic.csv
GCF_000919915.2_ViralProj248321_genomic.csv
GCA_025843015.1_ASM2584301v1_genomic.csv
GCF_021655615.1_ASM2165561v1_genomic.csv
GCA_024381055.1_Minimap_2.17_genomic.csv
GCF_900002505.1_CA1H_genomic.csv
GCA_003652005.1_ASM365200v1_genomic.csv
GCF_007974925.1_ASM797492v1_genomic.csv
GCA_004092055.1_ASM409205v1_genomic.csv
GCF_000015525.1_ASM1552v1_genomic.csv
GCA_014490615.1_ASM1449061v1_genomic.csv
GCF_008728255.1_ASM872825v1_genomic.csv
GCF_003032825.1_ASM303282v1_genomic.csv
GCF_029204285.1_ASM2920428v1_genomic.csv
GCF_030345575.1_ASM3034557v1_genomic.csv
GCF_030994065.1_ASM3099406v1_genomic.csv
GCF_028750635.1_ASM2875063v1_genomic.csv
GCA_004045495.1_ASM404549v1_genomic.csv
GCF_000008545.1_ASM854v1_genomic.csv
GCF_018140985.1_ASM1814098v1_genomic.csv
GCF_030406045.1_ASM3040604v1_genomic.csv
GCA_013887055.1_ASM1388705v1_genomic.csv
GCA_902992675.1_UFOv-RH-20APR16-C1412_genomic.csv
GCF_902810275.1_SC422_genomic.csv
GCA_030374405.1_ASM3037440v1_genomic.csv
GCA_003816015.1_ASM381601v1_genomic.csv
GCA_012610005.1_ASM1261000v1_genomic.csv
GCA_027929255.1_ASM2792925v1_genomic.csv
GCA_031124345.1_ASM3112434v1_genomic.csv
GCA_003177515.1_ASM317751v1_genomic.csv
GCF_008807315.1_ASM880731v1_genomic.csv
GCA_004006835.3_ASM400683v2_genomic.csv
GCA_020493135.1_ASM2049313v1_genomic.csv
GCF_002969195.1_ASM296919v1_genomic.csv
GCF_900120245.1_PRJEB17949_genomic.csv
GCA_016835795.1_ASM1683579v1_genomic.csv
GCF_020405405.1_ASM2040540v1_genomic.csv
GCA_028621835.1_ASM2862183v1_genomic.csv
GCA_014515165.1_ASM1451516v1_genomic.csv
GCA_001308265.1_ASM130826v1_genomic.csv
GCF_030166735.1_ASM3016673v1_genomic.csv
GCA_000839325.1_ViralProj14018_genomic.csv
GCA_024922185.2_ASM2492218v2_genomic.csv
GCA_001041335.1_ViralProj287865_genomic.csv
GCF_018587045.1_ASM1858704v1_genomic.csv
GCA_008215185.1_ASM821518v1_genomic.csv
GCA_902990065.1_UFOv-RH-14apr17-C1112_genomic.csv
GCA_030687625.1_ASM3068762v1_genomic.csv
GCA_963422715.1_ooCorCand1.Dehalococcoidia_7.1_genomic.csv
GCF_013374295.2_ASM1337429v2_genomic.csv
GCA_010729105.1_ASM1072910v1_genomic.csv
GCF_016925495.1_ASM1692549v1_genomic.csv
GCA_023023085.1_ASM2302308v1_genomic.csv
GCA_012946295.1_ASM1294629v1_genomic.csv
GCA_030438945.1_ASM3043894v1_genomic.csv
GCA_004355585.1_ASM435558v1_genomic.csv
GCA_020492585.1_F18_X2_24_genomic.csv
GCF_004101405.1_ASM410140v1_genomic.csv
GCA_030013085.1_ASM3001308v1_genomic.csv
GCA_000349225.1_ASM34922v1_genomic.csv
GCA_029717945.1_ASM2971794v1_genomic.csv
GCA_007311315.1_ASM731131v1_genomic.csv
GCA_947090825.1_MM221_genomic.csv
GCA_004355165.1_ASM435516v1_genomic.csv
GCA_013391205.1_ASM1339120v1_genomic.csv
GCA_002956745.1_ASM295674v1_genomic.csv
GCF_020342335.1_ASM2034233v1_genomic.csv
GCF_030063945.1_ASM3006394v1_genomic.csv
GCF_000600055.1_ASM60005v1_genomic.csv
GCA_021801725.1_ASM2180172v1_genomic.csv
GCF_030761955.1_ASM3076195v1_genomic.csv
GCF_000317875.1_ASM31787v1_genomic.csv
GCA_027927845.1_ASM2792784v1_genomic.csv
GCA_002607405.1_ASM260740v1_genomic.csv
GCF_005707595.1_ASM570759v1_genomic.csv
GCF_000886135.1_ViralProj42717_genomic.csv
GCA_002990835.1_ASM299083v1_genomic.csv
GCA_004290235.1_ASM429023v1_genomic.csv
GCA_025723025.1_ASM2572302v1_genomic.csv
GCA_027574385.1_ASM2757438v1_genomic.csv
GCF_011032765.1_ASM1103276v1_genomic.csv
GCF_017751185.1_ASM1775118v1_genomic.csv
GCA_002958835.1_ASM295883v1_genomic.csv
GCA_004039495.1_ASM403949v1_genomic.csv
GCF_001685375.1_ASM168537v1_genomic.csv
GCA_001431915.1_ViralProj301023_genomic.csv
GCF_004296435.1_ASM429643v1_genomic.csv
GCF_029691915.1_ASM2969191v1_genomic.csv
GCA_012945035.1_ASM1294503v1_genomic.csv
GCA_002263495.1_ASM226349v1_genomic.csv
GCA_004095735.1_ASM409573v1_genomic.csv
GCA_025676845.2_ASM2567684v2_genomic.csv
GCF_014930895.1_ASM1493089v1_genomic.csv
GCA_022931405.1_ASM2293140v1_genomic.csv
GCA_027580875.1_ASM2758087v1_genomic.csv
GCA_002597465.1_ASM259746v1_genomic.csv
GCF_002607465.1_ASM260746v1_genomic.csv
GCA_031176775.1_ASM3117677v1_genomic.csv
GCA_004093335.1_ASM409333v1_genomic.csv
GCA_002606125.1_ASM260612v1_genomic.csv
GCA_027271075.1_ASM2727107v1_genomic.csv
GCF_003316935.1_ASM331693v1_genomic.csv
GCA_004058515.1_ASM405851v1_genomic.csv
GCA_000191925.1_ASM19192v1_genomic.csv
GCA_010726085.1_ASM1072608v1_genomic.csv
GCF_003018355.1_ASM301835v1_genomic.csv
GCA_023604185.1_ASM2360418v1_genomic.csv
GCA_004097155.1_ASM409715v1_genomic.csv
GCA_028674655.2_ASM2867465v1_genomic.csv
GCF_003425645.1_ASM342564v1_genomic.csv
GCA_000890995.1_ViralMultiSegProj66333_genomic.csv
GCF_019457535.1_ASM1945753v1_genomic.csv
GCA_902988215.1_UFOv-RE-26jul17-C1276_genomic.csv
GCF_029714365.1_ASM2971436v1_genomic.csv
GCA_000022165.1_ASM2216v1_genomic.csv
GCA_023703855.1_ASM2370385v1_genomic.csv
GCF_023657655.1_ASM2365765v1_genomic.csv
GCF_000063585.1_ASM6358v1_genomic.csv
GCA_905123275.1_26975_2_25_genomic.csv
GCF_000214175.1_ASM21417v1_genomic.csv
GCA_004089835.1_ASM408983v1_genomic.csv
GCF_002607285.1_ASM260728v1_genomic.csv
GCA_001677515.1_ASM167751v1_genomic.csv
GCA_003537215.1_ASM353721v1_genomic.csv
GCF_003193785.1_ASM319378v1_genomic.csv
GCA_012954025.1_ASM1295402v1_genomic.csv
GCF_000327045.1_ASM32704v1_genomic.csv
GCA_029718635.1_ASM2971863v1_genomic.csv
GCA_004008075.1_ASM400807v1_genomic.csv
GCA_902986195.1_UFOv-RE-20APR16-C3823_genomic.csv
GCA_014517885.1_ASM1451788v1_genomic.csv
GCF_004009815.1_ASM400981v1_genomic.csv
GCF_000011665.1_ASM1166v1_genomic.csv
GCA_004079675.1_ASM407967v1_genomic.csv
GCA_016103615.1_ASM1610361v1_genomic.csv
GCF_021560315.1_ASM2156031v1_genomic.csv
GCF_900324435.1_48853_F01_genomic.csv
GCA_001014225.1_A_England_01180018_2010_genomic.csv
GCA_905122285.1_28157_4_92_genomic.csv
GCF_003950075.1_ASM395007v1_genomic.csv
GCA_902994025.1_UFOv-RH-23may17-C3589_genomic.csv
GCF_004752005.1_ASM475200v1_genomic.csv
GCF_001602095.1_ASM160209v1_genomic.csv
GCA_018448005.1_ASM1844800v1_genomic.csv
GCA_023535815.1_ASM2353581v1_genomic.csv
GCF_001933585.1_ViralProj359821_genomic.csv
GCA_027932325.1_ASM2793232v1_genomic.csv
GCF_002085695.1_ASM208569v1_genomic.csv
GCF_004792635.1_ASM479263v1_genomic.csv
GCF_002812485.1_ASM281248v1_genomic.csv
GCA_031163415.1_ASM3116341v1_genomic.csv
GCA_006364775.1_ASM636477v1_genomic.csv
GCA_900635435.1_28021_A02_genomic.csv
GCF_000921315.1_ViralProj255102_genomic.csv
GCA_004140815.1_ASM414081v1_genomic.csv
GCF_004114375.1_ASM411437v1_genomic.csv
GCF_024741695.1_ASM2474169v1_genomic.csv
GCA_003368905.1_ASM336890v1_genomic.csv
GCA_007833795.1_ASM783379v1_genomic.csv
GCF_023547265.1_ASM2354726v1_genomic.csv
GCA_015245205.1_ASM1524520v1_genomic.csv
GCA_016889265.1_ASM1688926v1_genomic.csv
GCA_004780405.1_ASM478040v1_genomic.csv
GCA_030439515.1_ASM3043951v1_genomic.csv
GCF_024363445.1_ASM2436344v1_genomic.csv
GCF_005222145.1_ASM522214v1_genomic.csv
GCF_900198835.1_chr_EXT12c_genomic.csv
GCA_003403995.1_ASM340399v1_genomic.csv
GCF_001524445.2_ASM152444v2_genomic.csv
GCF_015353095.1_ASM1535309v1_genomic.csv
GCA_004087095.1_ASM408709v1_genomic.csv
GCF_000283595.1_ASM28359v1_genomic.csv
GCF_015284665.1_ASM1528466v1_genomic.csv
GCA_013348495.1_ASM1334849v1_genomic.csv
GCF_002753935.1_ASM275393v1_genomic.csv
GCA_025757825.1_ASM2575782v1_genomic.csv
GCF_000908635.1_ViralProj206492_genomic.csv
GCA_004048335.1_ASM404833v1_genomic.csv
GCA_010706245.1_ASM1070624v1_genomic.csv
GCF_004635825.1_ASM463582v1_genomic.csv
GCF_019297835.1_ASM1929783v1_genomic.csv
GCA_013886795.1_ASM1388679v1_genomic.csv
GCA_026261685.1_ASM2626168v1_genomic.csv
GCA_902991985.1_UFOv-RH-18aug17-C1804_genomic.csv
GCA_963422665.1_ooCorCand1.Alphaproteobacteria_1.1_genomic.csv
GCA_000919255.1_ViralProj240729_genomic.csv
GCF_009831435.1_ASM983143v1_genomic.csv
GCA_900478095.1_31289_D01_genomic.csv
GCF_015327065.1_ASM1532706v1_genomic.csv
GCA_029952875.1_ASM2995287v1_genomic.csv
GCA_027931085.1_Gallid_herpesvirus_2_strain_ZW2_15_genomic.csv
GCF_002628725.1_ASM262872v1_genomic.csv
GCF_018584685.1_ASM1858468v1_genomic.csv
GCA_000897795.1_ViralProj177528_genomic.csv
GCF_001951255.1_ASM195125v1_genomic.csv
GCA_020662765.1_ASM2066276v1_genomic.csv
GCF_002310315.1_ASM231031v1_genomic.csv
GCA_030377165.1_ASM3037716v1_genomic.csv
GCF_000829055.1_ASM82905v1_genomic.csv
GCA_017348655.1_ASM1734865v1_genomic.csv
GCF_018389825.1_ASM1838982v1_genomic.csv
GCF_012934065.1_ASM1293406v1_genomic.csv
GCF_015689415.1_ASM1568941v1_genomic.csv
GCF_009363815.1_ASM936381v1_genomic.csv
GCF_023100925.1_ASM2310092v1_genomic.csv
GCF_004006055.1_ASM400605v1_genomic.csv
GCA_902995075.1_UFOv-RH-26jul17-C10583_genomic.csv
GCA_902989305.1_UFOv-RE-4nov15-C991_genomic.csv
GCA_014884315.1_ASM1488431v1_genomic.csv
GCA_002867205.1_ASM286720v1_genomic.csv
GCA_004095395.1_ASM409539v1_genomic.csv
GCA_029224105.1_ASM2922410v1_genomic.csv
GCF_019930905.1_ASM1993090v1_genomic.csv
GCA_000874645.1_ViralProj30611_genomic.csv
GCA_014931495.1_ASM1493149v1_genomic.csv
GCA_006401095.1_ASM640109v1_genomic.csv
GCF_000225345.1_ASM22534v1_genomic.csv
GCF_029203145.1_ASM2920314v1_genomic.csv
GCA_023702085.1_ASM2370208v1_genomic.csv
GCA_003380765.1_ASM338076v1_genomic.csv
GCA_029976605.1_ASM2997660v1_genomic.csv
GCA_013388095.1_ASM1338809v1_genomic.csv
GCF_000882415.1_ViralProj32695_genomic.csv
GCA_016919325.1_ASM1691932v1_genomic.csv
GCA_025840085.1_ASM2584008v1_genomic.csv
GCF_013368015.1_ASM1336801v1_genomic.csv
GCF_004063635.1_ASM406363v1_genomic.csv
GCF_000023925.1_ASM2392v1_genomic.csv
GCF_000210815.2_ASM21081v2_genomic.csv
GCA_002617005.2_ASM261700v2_genomic.csv
GCF_000969015.1_ViralProj280301_genomic.csv
GCA_030915465.1_ASM3091546v1_genomic.csv
GCF_003004295.1_ASM300429v1_genomic.csv
GCF_003113435.3_ASM311343v3_genomic.csv
GCF_009363315.1_ASM936331v1_genomic.csv
GCA_016835455.1_ASM1683545v1_genomic.csv
GCF_006517135.1_ASM651713v1_genomic.csv
GCF_026967535.1_ASM2696753v1_genomic.csv
GCF_003019965.1_ASM301996v1_genomic.csv
GCA_020494015.1_ASM2049401v1_genomic.csv
GCA_002753655.1_ASM275365v1_genomic.csv
GCA_902986675.1_UFOv-RE-20APR16-C841_genomic.csv
GCA_012951135.1_ASM1295113v1_genomic.csv
GCA_027271265.1_ASM2727126v1_genomic.csv
GCA_016673585.1_ASM1667358v1_genomic.csv
GCF_025398015.1_ASM2539801v1_genomic.csv
GCA_022407255.1_ASM2240725v1_genomic.csv
GCF_000730425.1_ASM73042v1_genomic.csv
GCF_024181565.1_ASM2418156v1_genomic.csv
GCA_003967215.2_ASM396721v2_genomic.csv
GCF_014334155.1_ASM1433415v1_genomic.csv
GCA_014131515.1_ASM1413151v1_genomic.csv
GCA_022701175.1_ASM2270117v1_genomic.csv
GCF_002128045.1_ASM212804v1_genomic.csv
GCA_024749045.1_ASM2474904v1_genomic.csv
GCA_004068415.1_ASM406841v1_genomic.csv
GCF_000473995.1_ASM47399v1_genomic.csv
GCA_007647495.1_ASM764749v1_genomic.csv
GCA_022808135.1_ASM2280813v1_genomic.csv
GCA_003403335.1_CrV_Complete_Genome_genomic.csv
GCA_004069835.1_ASM406983v1_genomic.csv
GCF_023674425.1_ASM2367442v1_genomic.csv
GCA_003308735.1_ASM330873v1_genomic.csv
GCA_005145365.1_ASM514536v1_genomic.csv
GCF_015353135.1_ASM1535313v1_genomic.csv
GCF_023182835.2_ASM2318283v2_genomic.csv
GCF_001719045.1_ASM171904v1_genomic.csv
GCF_017570605.1_ASM1757060v1_genomic.csv
GCA_009656875.1_ASM965687v1_genomic.csv
GCA_011895575.1_ASM1189557v1_genomic.csv
GCF_003443755.1_ASM344375v1_genomic.csv
GCA_002625105.1_ASM262510v1_genomic.csv
GCF_023658225.1_ASM2365822v1_genomic.csv
GCF_001502635.1_Tsukamurella_phage_TIN3_genomic.csv
GCA_005532935.2_ASM553293v2_genomic.csv
GCF_021496345.1_ASM2149634v1_genomic.csv
GCF_001308535.1_ViralProj298066_genomic.csv
GCA_022604755.1_ASM2260475v1_genomic.csv
GCA_031287315.1_ASM3128731v1_genomic.csv
GCA_003900515.2_ASM390051v2_genomic.csv
GCF_020991045.1_ASM2099104v1_genomic.csv
GCA_001931675.1_ASM193167v1_genomic.csv
GCF_029000405.1_ASM2900040v1_genomic.csv
GCA_009654515.1_ASM965451v1_genomic.csv
GCA_016923395.2_ASM1692339v2_genomic.csv
GCF_015290365.1_ASM1529036v1_genomic.csv
GCA_006447375.1_ASM644737v1_genomic.csv
GCF_014521465.1_ASM1452146v1_genomic.csv
GCA_004338775.1_ASM433877v1_genomic.csv
GCA_003088355.1_ASM308835v1_genomic.csv
GCA_003764605.1_ASM376460v1_genomic.csv
GCA_018310605.1_ASM1831060v1_genomic.csv
GCA_006232065.1_ASM623206v1_genomic.csv
GCA_003051485.1_ASM305148v1_genomic.csv
GCA_003423445.1_ASM342344v1_genomic.csv
GCA_004048735.1_ASM404873v1_genomic.csv
GCA_031537725.1_ASM3153772v1_genomic.csv
GCA_004197235.1_ASM419723v1_genomic.csv
GCA_025841395.1_ASM2584139v1_genomic.csv
GCF_000011325.1_ASM1132v1_genomic.csv
GCF_001041735.1_ViralProj287959_genomic.csv
GCA_004066315.1_ASM406631v1_genomic.csv
GCA_024023215.1_ASM2402321v1_genomic.csv
GCF_022819305.1_ASM2281930v1_genomic.csv
GCF_900520285.1_ASM90052028v1_genomic.csv
GCF_002176835.1_ASM217683v1_genomic.csv
GCA_021351795.1_ASM2135179v1_genomic.csv
GCF_025808215.1_ASM2580821v1_genomic.csv
GCF_021398755.1_ASM2139875v1_genomic.csv
GCF_006442795.2_ASM644279v2_genomic.csv
GCA_006402415.1_ASM640241v1_genomic.csv
GCA_026898265.1_ASM2689826v1_genomic.csv
GCA_030413745.1_ASM3041374v1_genomic.csv
GCA_021355765.1_ASM2135576v1_genomic.csv
GCA_001808235.1_ASM180823v1_genomic.csv
GCA_004778345.1_ASM477834v1_genomic.csv
GCA_009688325.1_ASM968832v1_genomic.csv
GCA_004776705.1_ASM477670v1_genomic.csv
GCA_003855875.1_ASM385587v1_genomic.csv
GCF_028464045.1_ASM2846404v1_genomic.csv
GCF_015992285.1_ASM1599228v1_genomic.csv
GCA_003091135.1_ASM309113v1_genomic.csv
GCF_013416125.1_ASM1341612v1_genomic.csv
GCA_008935355.1_ASM893535v1_genomic.csv
GCA_004082415.1_ASM408241v1_genomic.csv
GCF_014524545.1_ASM1452454v1_genomic.csv
GCA_025757725.1_ASM2575772v1_genomic.csv
GCA_031297265.1_ASM3129726v1_genomic.csv
GCA_004204055.1_ASM420405v1_genomic.csv
GCF_018589365.1_ASM1858936v1_genomic.csv
GCA_031189175.1_ASM3118917v1_genomic.csv
GCA_000865985.1_ViralProj16157_genomic.csv
GCF_000376545.2_ASM37654v2_genomic.csv
GCA_004043895.1_ASM404389v1_genomic.csv
GCF_002368395.1_ASM236839v1_genomic.csv
GCA_012939015.1_ASM1293901v1_genomic.csv
GCA_008247605.1_ASM824760v1_genomic.csv
GCA_027937985.1_ASM2793798v1_genomic.csv
GCA_031315065.1_ASM3131506v1_genomic.csv
GCF_013187685.1_ASM1318768v1_genomic.csv
GCF_020181495.1_ASM2018149v1_genomic.csv
GCA_031320195.1_ASM3132019v1_genomic.csv
GCF_025502485.1_ASM2550248v1_genomic.csv
GCF_021560135.1_ASM2156013v1_genomic.csv
GCA_030439665.1_ASM3043966v1_genomic.csv
GCA_005601095.2_ASM560109v2_genomic.csv
GCF_001985465.1_ASM198546v1_genomic.csv
GCF_015355935.1_ASM1535593v1_genomic.csv
GCF_900324045.1_24117-REV_genomic.csv
GCA_004090015.1_ASM409001v1_genomic.csv
GCF_000970225.1_ASM97022v1_genomic.csv
GCA_004068535.1_ASM406853v1_genomic.csv
GCA_018585515.1_ASM1858551v1_genomic.csv
GCA_900636095.1_38828_B01_genomic.csv
GCF_019285595.1_ASM1928559v1_genomic.csv
GCF_024803605.1_ASM2480360v1_genomic.csv
GCF_000293885.2_ASM29388v3_genomic.csv
GCA_030323605.1_ASM3032360v1_genomic.csv
GCF_009648555.1_ASM964855v1_genomic.csv
GCA_004052575.1_ASM405257v1_genomic.csv
GCF_001755645.1_ViralProj344623_genomic.csv
GCA_024818655.1_ASM2481865v1_genomic.csv
GCA_024818515.1_ASM2481851v1_genomic.csv
GCF_000842345.1_ViralProj14304_genomic.csv
GCF_000921355.1_ViralProj255731_genomic.csv
GCA_014517135.1_ASM1451713v1_genomic.csv
GCF_008831345.1_ASM883134v1_genomic.csv
GCA_024818115.1_ASM2481811v1_genomic.csv
GCF_022468455.1_ASM2246845v1_genomic.csv
GCF_001318345.1_ASM131834v1_genomic.csv
GCA_022544675.1_ASM2254467v1_genomic.csv
GCF_028891385.1_ASM2889138v1_genomic.csv
GCF_030122945.1_ASM3012294v1_genomic.csv
GCF_030931015.1_ASM3093101v1_genomic.csv
GCA_000068525.2_ASM6852v2_genomic.csv
GCA_004784645.1_ASM478464v1_genomic.csv
GCA_014857035.1_ASM1485703v1_genomic.csv
GCA_019445925.1_ASM1944592v1_genomic.csv
GCA_000888095.1_ViralProj45807_genomic.csv
GCA_023536325.1_L-IVP-KGV_genomic.csv
GCA_004130775.1_ASM413077v1_genomic.csv
GCA_004061095.1_ASM406109v1_genomic.csv
GCA_025842335.1_ASM2584233v1_genomic.csv
GCA_004774125.1_ASM477412v1_genomic.csv
GCF_024584745.1_ASM2458474v1_genomic.csv
GCA_902982995.1_UFOv-Jr-11may16-C1220_genomic.csv
GCA_029718945.1_ASM2971894v1_genomic.csv
GCA_024362285.1_ASM2436228v1_genomic.csv
GCA_030439255.1_ASM3043925v1_genomic.csv
GCA_025838825.1_ASM2583882v1_genomic.csv
GCA_031760065.1_ASM3176006v1_genomic.csv
GCF_007632255.1_ASM763225v1_genomic.csv
GCA_004780305.1_ASM478030v1_genomic.csv
GCA_003286415.2_ASM328641v2_genomic.csv
GCA_031122275.1_ASM3112227v1_genomic.csv
GCA_000217715.1_ASM21771v1_genomic.csv
GCF_003955795.1_ASM395579v1_genomic.csv
GCA_014071045.1_ASM1407104v1_genomic.csv
GCA_028335645.1_ASM2833564v1_genomic.csv
GCA_030719945.1_ASM3071994v1_genomic.csv
GCA_029965385.1_ASM2996538v1_genomic.csv
GCA_004039915.1_ASM403991v1_genomic.csv
GCA_900683775.1_ASM90068377v1_genomic.csv
GCA_002958595.1_ASM295859v1_genomic.csv
GCA_014727735.1_ASM1472773v1_genomic.csv
GCA_003090015.1_ASM309001v1_genomic.csv
GCA_003404635.1_ASM340463v1_genomic.csv
GCA_013165995.1_ASM1316599v1_genomic.csv
GCA_028609465.1_ASM2860946v1_genomic.csv
GCA_031099145.1_ASM3109914v1_genomic.csv
GCF_030297135.1_ASM3029713v1_genomic.csv
GCF_000014205.1_ASM1420v1_genomic.csv
GCF_000178835.2_ASM17883v2_genomic.csv
GCA_013426385.1_ASM1342638v1_genomic.csv
GCF_002749495.1_ASM274949v1_genomic.csv
GCA_002596365.1_ASM259636v1_genomic.csv
GCA_005145425.1_ASM514542v1_genomic.csv
GCF_003729335.1_ASM372933v1_genomic.csv
GCA_004285955.1_ASM428595v1_genomic.csv
GCF_027474985.1_ASM2747498v1_genomic.csv
GCF_000880475.1_ViralProj31279_genomic.csv
GCA_902991395.1_UFOv-RH-15aug16-C3161_genomic.csv
GCA_023731615.1_ASM2373161v1_genomic.csv
GCA_030022835.1_ASM3002283v1_genomic.csv
GCA_003107865.1_ASM310786v1_genomic.csv
GCA_013168355.1_ASM1316835v1_genomic.csv
GCA_027580545.1_ASM2758054v1_genomic.csv
GCF_021459825.1_ASM2145982v1_genomic.csv
GCA_031125975.1_ASM3112597v1_genomic.csv
GCA_002215175.1_ASM221517v1_genomic.csv
GCF_022759745.1_ASM2275974v1_genomic.csv
GCA_000493535.2_DT2_genomic.csv
GCA_000507205.2_ASM50720v2_genomic.csv
GCA_031124775.1_ASM3112477v1_genomic.csv
GCA_905331385.2_AI3018v1_cpp_genomic.csv
GCA_003151175.1_ASM315117v1_genomic.csv
GCF_002859845.1_ASM285984v1_genomic.csv
GCA_025917315.1_ASM2591731v1_genomic.csv
GCF_003812545.1_ASM381254v1_genomic.csv
GCA_000027085.1_ASM2708v1_genomic.csv
GCA_017948305.1_ASM1794830v1_genomic.csv
GCA_027572605.1_ASM2757260v1_genomic.csv
GCF_003956485.1_ASM395648v1_genomic.csv
GCA_003652345.1_ASM365234v1_genomic.csv
GCA_019445045.1_ASM1944504v1_genomic.csv
GCA_012939525.1_ASM1293952v1_genomic.csv
GCA_001551225.1_ViralProj310901_genomic.csv
GCF_900168255.1_B431_genomic.csv
GCA_012950355.1_ASM1295035v1_genomic.csv
GCA_002597345.1_ASM259734v1_genomic.csv
GCA_017348405.1_ASM1734840v1_genomic.csv
GCA_015644865.1_ASM1564486v1_genomic.csv
GCF_002966755.1_ASM296675v1_genomic.csv
GCA_031119835.1_ASM3111983v1_genomic.csv
GCA_023499185.1_ASM2349918v1_genomic.csv
GCA_018591025.2_ASM1859102v2_genomic.csv
GCA_002628325.1_ASM262832v1_genomic.csv
GCF_002604125.1_ASM260412v1_genomic.csv
GCA_031578835.1_ASM3157883v1_genomic.csv
GCA_004055915.1_ASM405591v1_genomic.csv
GCF_016858305.2_ASM1685830v2_genomic.csv
GCF_006378125.1_ASM637812v1_genomic.csv
GCA_024298465.1_ASM2429846v1_genomic.csv
GCF_007923725.1_ASM792372v1_genomic.csv
GCA_030623005.1_ASM3062300v1_genomic.csv
GCA_004130735.1_ASM413073v1_genomic.csv
GCA_009744575.1_ASM974457v1_genomic.csv
GCF_017096425.2_ASM1709642v2_genomic.csv
GCA_023374165.1_ASM2337416v1_genomic.csv
GCA_009002845.1_ASM900284v1_genomic.csv
GCA_014883505.1_ASM1488350v1_genomic.csv
GCA_004075515.1_ASM407551v1_genomic.csv
GCA_029971435.1_ASM2997143v1_genomic.csv
GCA_003375125.2_ASM337512v2_genomic.csv
GCA_003127385.1_ASM312738v1_genomic.csv
GCA_017798145.1_ASM1779814v1_genomic.csv
GCF_000911855.1_ViralProj215119_genomic.csv
GCF_010731575.1_ASM1073157v1_genomic.csv
GCA_030254085.1_ASM3025408v1_genomic.csv
GCA_004032195.1_ASM403219v1_genomic.csv
GCF_004117675.1_ASM411767v1_genomic.csv
GCF_000843685.1_ViralProj14396_genomic.csv
GCA_030656915.1_ASM3065691v1_genomic.csv
GCA_002755415.1_ASM275541v1_genomic.csv
GCA_025905545.1_ASM2590554v1_genomic.csv
GCA_025839885.1_ASM2583988v1_genomic.csv
GCA_945834155.1_Vibrio_phage_495E54-1_genomic.csv
GCA_002629625.1_ASM262962v1_genomic.csv
GCF_023921205.1_ASM2392120v1_genomic.csv
GCA_004773505.1_ASM477350v1_genomic.csv
GCF_016774515.1_ASM1677451v1_genomic.csv
GCF_014169795.1_ASM1416979v1_genomic.csv
GCF_020412485.1_ASM2041248v1_genomic.csv
GCA_024585545.1_ASM2458554v1_genomic.csv
GCA_031264355.1_4827RS16-BR_node10_genomic.csv
GCF_019343105.1_ASM1934310v1_genomic.csv
GCF_024397915.1_ASM2439791v1_genomic.csv
GCA_000895455.1_ViralMultiSegProj129597_genomic.csv
GCF_021166155.1_ASM2116615v1_genomic.csv
GCF_905330215.2_AI2852v1_cpp_genomic.csv
GCA_004092195.1_ASM409219v1_genomic.csv
GCF_003186535.1_ASM318653v1_genomic.csv
GCF_022869905.1_ASM2286990v1_genomic.csv
GCA_006448495.1_ASM644849v1_genomic.csv
GCF_027116415.1_ASM2711641v1_genomic.csv
GCA_023661415.1_ASM2366141v1_genomic.csv
GCF_000195815.1_ASM19581v1_genomic.csv
GCA_029972585.1_ASM2997258v1_genomic.csv
GCF_009867015.2_ASM986701v2_genomic.csv
GCA_024749965.1_ASM2474996v1_genomic.csv
GCA_004082655.1_ASM408265v1_genomic.csv
GCF_002071765.2_ASM207176v2_genomic.csv
GCA_008330045.1_ASM833004v1_genomic.csv
GCA_014514205.1_ASM1451420v1_genomic.csv
GCF_001697265.1_ASM169726v1_genomic.csv
GCA_003849325.1_ASM384932v1_genomic.csv
GCA_945837245.1_Vibrio_phage_193E37-1_genomic.csv
GCF_017190795.1_ASM1719079v1_genomic.csv
GCF_903993035.2_AI2767v1_cp_genomic.csv
GCA_018603545.2_ASM1860354v1_genomic.csv
GCA_003057795.1_ASM305779v1_genomic.csv
GCA_003406215.1_ASM340621v1_genomic.csv
GCF_912579705.1_CJ121364_genomic.csv
GCF_028471905.1_ASM2847190v1_genomic.csv
GCF_016889685.1_ASM1688968v1_genomic.csv
GCA_004053695.1_ASM405369v1_genomic.csv
GCA_020476925.1_ASM2047692v1_genomic.csv
GCF_000889355.1_ViralMultiSegProj56055_genomic.csv
GCF_023311915.1_ASM2331191v1_genomic.csv
GCF_000723465.1_Rb803_genomic.csv
GCF_016127295.1_ASM1612729v1_genomic.csv
GCA_004287995.1_ASM428799v1_genomic.csv
GCF_029952785.1_ASM2995278v1_genomic.csv
GCA_004771235.1_ASM477123v1_genomic.csv
GCF_005222045.1_ASM522204v1_genomic.csv
GCF_000264765.2_ASM26476v2_genomic.csv
GCA_019803085.1_ASM1980308v1_genomic.csv
GCF_001922545.1_ASM192254v1_genomic.csv
GCF_014863645.1_ASM1486364v1_genomic.csv
GCF_025999655.1_ASM2599965v1_genomic.csv
GCA_013306335.1_ASM1330633v1_genomic.csv
GCA_029887625.1_ASM2988762v1_genomic.csv
GCA_027580695.1_ASM2758069v1_genomic.csv
GCA_020492645.1_ASM2049264v1_genomic.csv
GCA_012946035.1_ASM1294603v1_genomic.csv
GCF_030161935.2_ASM3016193v2_genomic.csv
GCA_000856565.1_ViralProj15032_genomic.csv
GCF_017094445.1_ASM1709444v1_genomic.csv
GCA_029906545.1_ASM2990654v1_genomic.csv
GCF_019203185.1_ASM1920318v1_genomic.csv
GCF_016944675.1_ASM1694467v1_genomic.csv
GCA_900683765.1_Phascolarctobacterium_succinatutens_82G5_genomic.csv
GCF_028885375.1_ASM2888537v1_genomic.csv
GCF_013167575.1_ASM1316757v1_genomic.csv
GCA_013884935.1_ASM1388493v1_genomic.csv
GCF_002346165.1_ASM234616v1_genomic.csv
GCF_029000325.1_ASM2900032v1_genomic.csv
GCA_027937895.1_ASM2793789v1_genomic.csv
GCF_008925965.1_ASM892596v1_genomic.csv
GCA_023735275.1_ASM2373527v1_genomic.csv
GCA_022544705.1_ASM2254470v1_genomic.csv
GCA_003104275.1_ASM310427v1_genomic.csv
GCA_028609965.1_ASM2860996v1_genomic.csv
GCA_000897615.1_ViralProj174775_genomic.csv
GCA_018127565.1_ASM1812756v1_genomic.csv
GCA_019039675.1_ASM1903967v1_genomic.csv
GCF_023572945.1_ASM2357294v1_genomic.csv
GCA_900089415.1_CSFV_2.3_wb_CSF1045_2009_Roesrath_T3-WB15C14L_genomic.csv
GCF_016456145.1_ASM1645614v1_genomic.csv
GCF_900635155.1_36725_F02_genomic.csv
GCA_000843085.1_ViralProj14276_genomic.csv
GCA_013165905.1_ASM1316590v1_genomic.csv
GCA_030585025.1_ASM3058502v1_genomic.csv
GCA_003719095.1_ASM371909v1_genomic.csv
GCA_014863565.1_ASM1486356v1_genomic.csv
GCF_019774615.1_ASM1977461v1_genomic.csv
GCA_025465665.1_ASM2546566v1_genomic.csv
GCA_003722655.1_ASM372265v1_genomic.csv
GCA_000857765.1_ViralProj15083_genomic.csv
GCA_902995435.1_UFOv-RH-26jul17-C209_genomic.csv
GCF_003812305.1_ASM381230v1_genomic.csv
GCF_030064365.1_ASM3006436v1_genomic.csv
GCA_004080275.1_ASM408027v1_genomic.csv
GCF_000024585.1_ASM2458v1_genomic.csv
GCA_027572215.1_ASM2757221v1_genomic.csv
GCA_020685045.1_ASM2068504v1_genomic.csv
GCF_025558745.1_ASM2555874v1_genomic.csv
GCA_003575665.2_ASM357566v2_genomic.csv
GCF_003586065.1_EcRM9872_genomic.csv
GCF_003967095.1_ASM396709v1_genomic.csv
GCA_002546145.1_ASM254614v1_genomic.csv
GCA_013368755.1_ASM1336875v1_genomic.csv
GCA_030665045.1_ASM3066504v1_genomic.csv
GCF_003966525.1_ASM396652v1_genomic.csv
GCF_001926115.1_ViralProj359277_genomic.csv
GCA_029237005.1_ASM2923700v1_genomic.csv
GCF_029910195.1_ASM2991019v1_genomic.csv
GCA_004061435.1_ASM406143v1_genomic.csv
GCA_013394365.1_ASM1339436v1_genomic.csv
GCF_002950495.2_ASM295049v2_genomic.csv
GCF_028221105.1_ASM2822110v1_genomic.csv
GCA_013085485.1_ASM1308548v1_genomic.csv
GCF_000910315.1_ViralProj209366_genomic.csv
GCA_000856485.1_ViralProj15013_genomic.csv
GCA_024126255.1_ASM2412625v1_genomic.csv
GCF_000697965.2_ASM69796v2_genomic.csv
GCF_029815035.1_ASM2981503v1_genomic.csv
GCA_018438135.1_ASM1843813v1_genomic.csv
GCA_004782665.1_ASM478266v1_genomic.csv
GCF_017096345.2_ASM1709634v2_genomic.csv
GCA_030512465.1_ASM3051246v1_genomic.csv
GCA_020283865.1_ASM2028386v1_genomic.csv
GCF_002843985.1_ASM284398v1_genomic.csv
GCF_025561145.1_ASM2556114v1_genomic.csv
GCA_027927095.1_ASM2792709v1_genomic.csv
GCF_003956245.1_ASM395624v1_genomic.csv
GCF_013423785.1_ASM1342378v1_genomic.csv
GCA_027939755.1_ASM2793975v1_genomic.csv
GCA_004091435.1_ASM409143v1_genomic.csv
GCA_004773905.1_ASM477390v1_genomic.csv
GCA_004134725.1_ASM413472v1_genomic.csv
GCA_012936445.1_ASM1293644v1_genomic.csv
GCF_002215075.1_ASM221507v1_genomic.csv
GCA_002881355.1_ASM288135v1_genomic.csv
GCF_001542795.2_ASM154279v2_genomic.csv
GCF_022429565.1_ASM2242956v1_genomic.csv
GCA_001047635.1_ASM104763v1_genomic.csv
GCA_902989465.1_UFOv-RE-9nov16-C1751_genomic.csv
GCA_003967815.1_ASM396781v1_genomic.csv
GCA_022672225.1_ASM2267222v1_genomic.csv
GCA_027930355.1_ASM2793035v1_genomic.csv
GCF_020628355.1_ASM2062835v1_genomic.csv
GCF_016026535.1_ASM1602653v1_genomic.csv
GCA_031126815.1_ASM3112681v1_genomic.csv
GCF_026689315.1_ASM2668931v1_genomic.csv
GCA_023324185.1_ASM2332418v1_genomic.csv
GCA_030272465.1_ASM3027246v1_genomic.csv
GCA_003691545.1_ASM369154v1_genomic.csv
GCA_003092375.1_ASM309237v1_genomic.csv
GCF_000881775.1_ViralProj32697_genomic.csv
GCF_003595645.1_ASM359564v1_genomic.csv
GCA_017068215.1_ASM1706821v1_genomic.csv
GCF_000926735.1_ViralProj266642_genomic.csv
GCF_009295965.1_ASM929596v1_genomic.csv
GCF_018884305.1_ASM1888430v1_genomic.csv
GCA_011067325.1_ASM1106732v1_genomic.csv
GCF_029714085.1_ASM2971408v1_genomic.csv
GCF_022494275.1_ASM2249427v1_genomic.csv
GCA_013348225.1_ASM1334822v1_genomic.csv
GCA_002859985.1_ASM285998v1_genomic.csv
GCA_025133735.1_ASM2513373v1_genomic.csv
GCF_018140905.1_ASM1814090v1_genomic.csv
GCA_004044135.1_ASM404413v1_genomic.csv
GCA_027939775.1_ASM2793977v1_genomic.csv
GCA_016700195.1_ASM1670019v1_genomic.csv
GCF_014217805.1_ASM1421780v1_genomic.csv
GCA_021870305.1_ASM2187030v1_genomic.csv
GCA_004094855.1_ASM409485v1_genomic.csv
GCA_003729915.1_ASM372991v1_genomic.csv
GCF_009730215.1_ASM973021v1_genomic.csv
GCA_012948655.1_ASM1294865v1_genomic.csv
GCA_012950075.1_ASM1295007v1_genomic.csv
GCA_903064605.1_UFOv-Jr-28aug17-C1196_genomic.csv
GCF_900489825.1_WT-YCP-cl7-3-2-VL648_genomic.csv
GCA_025948195.1_ASM2594819v1_genomic.csv
GCA_025757985.1_ASM2575798v1_genomic.csv
GCF_030864075.1_ASM3086407v1_genomic.csv
GCF_003856975.1_ASM385697v1_genomic.csv
GCF_019355615.1_ASM1935561v1_genomic.csv
GCF_019930705.1_ASM1993070v1_genomic.csv
GCF_006280355.1_ASM628035v1_genomic.csv
GCA_004140475.1_ASM414047v1_genomic.csv
GCA_031116845.1_ASM3111684v1_genomic.csv
GCF_942548115.1_Leaf245_closed_genomic.csv
GCA_004044995.1_ASM404499v1_genomic.csv
GCA_024918735.1_ASM2491873v1_genomic.csv
GCA_000908915.1_ViralProj212716_genomic.csv
GCA_003090395.1_ASM309039v1_genomic.csv
GCA_031120005.1_ASM3112000v1_genomic.csv
GCA_019446045.1_ASM1944604v1_genomic.csv
GCA_002128085.1_ASM212808v1_genomic.csv
GCA_018584645.1_ASM1858464v1_genomic.csv
GCF_026072635.1_ASM2607263v1_genomic.csv
GCA_012939485.1_ASM1293948v1_genomic.csv
GCA_031293225.1_ASM3129322v1_genomic.csv
GCA_031192625.1_ASM3119262v1_genomic.csv
GCF_000854225.1_ViralProj15039_genomic.csv
GCA_000838785.1_ViralProj14091_genomic.csv
GCF_001705995.2_ASM170599v2_genomic.csv
GCA_013899015.1_ASM1389901v1_genomic.csv
GCA_014070555.1_ASM1407055v1_genomic.csv
GCA_006443895.1_HAdV14_CHN_2012_genomic.csv
GCA_031125935.1_ASM3112593v1_genomic.csv
GCA_003179895.1_ASM317989v1_genomic.csv
GCA_000918315.1_ViralProj248632_genomic.csv
GCA_031200515.1_ASM3120051v1_genomic.csv
GCF_014041955.1_ASM1404195v1_genomic.csv
GCA_004931055.2_ASM493105v2_genomic.csv
GCA_016456105.1_ASM1645610v1_genomic.csv
GCA_902996355.1_UFOv-RH-9nov16-C1764_genomic.csv
GCA_001589735.1_ViralProj314621_genomic.csv
GCA_002613645.2_ASM261364v2_genomic.csv
GCA_007051805.1_ASM705180v1_genomic.csv
GCA_014788305.1_ASM1478830v1_genomic.csv
GCA_017161785.1_ASM1716178v1_genomic.csv
GCF_029989965.1_ASM2998996v1_genomic.csv
GCA_002949715.1_ASM294971v1_genomic.csv
GCF_002587885.1_ASM258788v1_genomic.csv
GCA_004083115.1_ASM408311v1_genomic.csv
GCF_009661485.2_ASM966148v2_genomic.csv
GCF_008693525.1_ASM869352v1_genomic.csv
GCF_000921135.1_ViralProj253330_genomic.csv
GCF_000022865.1_ASM2286v1_genomic.csv
GCF_018228765.1_ASM1822876v1_genomic.csv
GCF_020719705.1_ASM2071970v1_genomic.csv
GCF_009740265.1_ASM974026v1_genomic.csv
GCA_010731535.1_ASM1073153v1_genomic.csv
GCA_012951205.1_ASM1295120v1_genomic.csv
GCF_016406465.1_ASM1640646v1_genomic.csv
GCF_030517815.1_ASM3051781v1_genomic.csv
GCA_027931365.1_ASM2793136v1_genomic.csv
GCF_000903855.1_ViralProj184165_genomic.csv
GCF_022407175.1_ASM2240717v1_genomic.csv
GCA_012637225.1_ASM1263722v1_genomic.csv
GCA_023661335.1_ASM2366133v1_genomic.csv
GCA_003366595.1_ASM336659v1_genomic.csv
GCF_011764545.1_ASM1176454v1_genomic.csv
GCF_002079285.1_ASM207928v1_genomic.csv
GCF_001886555.1_ASM188655v1_genomic.csv
GCA_004194945.1_ASM419494v1_genomic.csv
GCF_000016305.1_ASM1630v1_genomic.csv
GCF_001697185.1_ASM169718v1_genomic.csv
GCF_025792455.1_ASM2579245v1_genomic.csv
GCA_009673525.1_ASM967352v1_genomic.csv
GCA_003183185.1_ASM318318v1_genomic.csv
GCF_025808255.1_ASM2580825v1_genomic.csv
GCA_029223685.1_ASM2922368v1_genomic.csv
GCA_027588685.1_ASM2758868v1_genomic.csv
GCF_012971765.1_ASM1297176v1_genomic.csv
GCA_000577895.1_M2_40_genomic.csv
GCA_002922265.1_ASM292226v1_genomic.csv
GCA_020543695.1_ASM2054369v1_genomic.csv
GCF_000917595.1_ViralProj240728_genomic.csv
GCF_900478265.1_33962_C02_genomic.csv
GCA_002240495.1_ASM224049v1_genomic.csv
GCF_004135815.1_ASM413581v1_genomic.csv
GCA_021387855.2_ASM2138785v2_genomic.csv
GCA_003575925.1_ASM357592v1_genomic.csv
GCA_902726175.1_M04_PHAGE_COMPLETE_CIR-CU-CL_33_59_genomic.csv
GCA_002611105.1_ASM261110v1_genomic.csv
GCF_002116855.1_ASM211685v1_genomic.csv
GCF_016250455.1_ASM1625045v1_genomic.csv
GCA_029011635.1_ASM2901163v1_genomic.csv
GCF_000837625.1_ViralProj14020_genomic.csv
GCF_005163865.1_ASM516386v1_genomic.csv
GCA_010001925.2_ASM1000192v2_genomic.csv
GCA_023573805.1_ASM2357380v1_genomic.csv
GCF_004635205.1_ASM463520v1_genomic.csv
GCF_009708295.1_ASM970829v1_genomic.csv
GCF_000743955.1_ASM74395v1_genomic.csv
GCA_000853425.1_ViralProj14897_genomic.csv
GCA_003266625.1_ASM326662v1_genomic.csv
GCA_006949085.2_ASM694908v2_genomic.csv
GCA_026273375.1_ASM2627337v1_genomic.csv
GCF_011604805.1_ASM1160480v1_genomic.csv
GCA_005139685.2_ASM513968v2_genomic.csv
GCF_000271905.2_ASM27190v2_genomic.csv
GCF_026069065.1_ASM2606906v2_genomic.csv
GCA_016452085.1_ASM1645208v1_genomic.csv
GCF_947250635.1_ilParStra1.Wolbachia_sp_1.1_genomic.csv
GCF_000832405.1_ASM83240v1_genomic.csv
GCA_018987035.1_ASM1898703v1_genomic.csv
GCF_016756155.1_ASM1675615v1_genomic.csv
GCA_012955275.1_ASM1295527v1_genomic.csv
GCA_013394065.1_ASM1339406v1_genomic.csv
GCF_020906275.1_ASM2090627v1_genomic.csv
GCA_905333905.2_AI2901v1_cp_genomic.csv
GCF_000832465.1_ASM83246v1_genomic.csv
GCA_003126845.1_ASM312684v1_genomic.csv
GCF_029888165.1_ASM2988816v1_genomic.csv
GCA_027589665.1_ASM2758966v1_genomic.csv
GCA_006443735.1_ASM644373v1_genomic.csv
GCF_015243835.1_ASM1524383v1_genomic.csv
GCF_000856085.1_ViralMultiSegProj14929_genomic.csv
GCA_008275025.1_ASM827502v1_genomic.csv
GCF_025960385.1_ASM2596038v1_genomic.csv
GCA_016835175.1_ASM1683517v1_genomic.csv
GCA_031305285.1_ASM3130528v1_genomic.csv
GCA_003083915.1_ASM308391v1_genomic.csv
GCF_029542345.1_ASM2954234v1_genomic.csv
GCF_900324475.1_EB-247_genomic.csv
GCA_002956465.1_ASM295646v1_genomic.csv
GCF_028747845.1_ASM2874784v1_genomic.csv
GCA_004029575.1_ASM402957v1_genomic.csv
GCA_030053155.1_ASM3005315v1_genomic.csv
GCA_030167145.1_ASM3016714v1_genomic.csv
GCA_012615865.1_ASM1261586v1_genomic.csv
GCA_014731915.1_ASM1473191v1_genomic.csv
GCA_031691995.1_ASM3169199v1_genomic.csv
GCA_003109545.1_ASM310954v1_genomic.csv
GCA_025465635.2_ASM2546563v1_genomic.csv
GCF_029633935.1_ASM2963393v1_genomic.csv
GCF_002850155.1_ASM285015v1_genomic.csv
GCA_022024115.1_ASM2202411v1_genomic.csv
GCA_029218195.1_ASM2921819v1_genomic.csv
GCF_019880265.1_ASM1988026v1_genomic.csv
GCA_002756575.1_ASM275657v1_genomic.csv
GCA_017357685.1_ASM1735768v1_genomic.csv
GCA_905232905.2_AI2780v5_cp_genomic.csv
GCA_029721275.1_ASM2972127v1_genomic.csv
GCF_030721705.1_ASM3072170v1_genomic.csv
GCA_000917075.1_ViralProj239735_genomic.csv
GCA_003726475.1_ASM372647v1_genomic.csv
GCA_004092575.1_ASM409257v1_genomic.csv
GCA_000901375.1_ViralProj177542_genomic.csv
GCA_029964745.1_ASM2996474v1_genomic.csv
GCA_008935575.1_ASM893557v1_genomic.csv
GCA_003192185.1_ASM319218v1_genomic.csv
GCA_004042695.1_ASM404269v1_genomic.csv
GCF_001605545.1_ASM160554v1_genomic.csv
GCA_000914775.1_ViralProj240045_genomic.csv
GCF_019551035.1_ASM1955103v1_genomic.csv
GCA_900089405.1_CSFV_2.3_wb_CSF1045_2009_Roesrath_T3-DP49AL14L_genomic.csv
GCF_019856375.1_ASM1985637v1_genomic.csv
GCF_020498045.1_ASM2049804v1_genomic.csv
GCF_001019205.2_ASM101920v2_genomic.csv
GCF_014672815.1_ASM1467281v1_genomic.csv
GCA_012937245.1_ASM1293724v1_genomic.csv
GCF_000758525.1_ASM75852v1_genomic.csv
GCA_029207605.1_ASM2920760v1_genomic.csv
GCA_021353715.1_ASM2135371v1_genomic.csv
GCF_009832905.1_ASM983290v1_genomic.csv
GCA_031269975.1_ASM3126997v1_genomic.csv
GCF_017088305.1_ASM1708830v1_genomic.csv
GCA_031580125.1_ASM3158012v1_genomic.csv
GCF_020790195.1_ASM2079019v1_genomic.csv
GCF_000010245.2_ASM1024v1_genomic.csv
GCA_029910355.1_ASM2991035v1_genomic.csv
GCA_001544675.1_ASM154467v1_genomic.csv
GCF_024266685.1_ASM2426668v1_genomic.csv
GCA_022467535.1_ASM2246753v1_genomic.csv
GCF_024397375.1_ASM2439737v1_genomic.csv
GCA_031313805.1_ASM3131380v1_genomic.csv
GCF_002624325.1_ASM262432v1_genomic.csv
GCA_003847685.1_ASM384768v1_genomic.csv
GCF_001951095.1_ASM195109v1_genomic.csv
GCA_030027875.1_ASM3002787v1_genomic.csv
GCA_005574395.1_ASM557439v1_genomic.csv
GCA_004054895.1_ASM405489v1_genomic.csv
GCA_003081935.1_ASM308193v1_genomic.csv
GCA_004117795.1_ASM411779v1_genomic.csv
GCF_016455025.1_ASM1645502v1_genomic.csv
GCF_011038645.2_ASM1103864v2_genomic.csv
GCF_030064715.1_ASM3006471v1_genomic.csv
GCA_010120315.1_ASM1012031v1_genomic.csv
GCA_000284595.1_ASM28459v1_genomic.csv
GCA_029625515.1_ASM2962551v1_genomic.csv
GCA_025462625.1_ASM2546262v1_genomic.csv
GCA_004340245.1_ASM434024v1_genomic.csv
GCF_000179635.2_ASM17963v2_genomic.csv
GCA_905232565.2_AI2665v1_cp_genomic.csv
GCA_025531755.1_ASM2553175v1_genomic.csv
GCA_030387915.1_ASM3038791v1_genomic.csv
GCF_001952955.1_ASM195295v1_genomic.csv
GCA_002211745.1_ASM221174v1_genomic.csv
GCA_028974455.1_ASM2897445v1_genomic.csv
GCF_002243555.1_ASM224355v1_genomic.csv
GCF_021497305.1_ASM2149730v1_genomic.csv
GCF_022559285.1_ASM2255928v1_genomic.csv
GCA_902985345.1_UFOv-RE-18aug17-C1080_genomic.csv
GCA_031190395.1_ASM3119039v1_genomic.csv
GCA_024585465.1_ASM2458546v1_genomic.csv
GCA_002599565.1_ASM259956v1_genomic.csv
GCA_002852365.2_ASM285236v2_genomic.csv
GCF_028893015.1_ASM2889301v1_genomic.csv
GCF_006770865.1_ASM677086v1_genomic.csv
GCF_009498375.1_ASM949837v1_genomic.csv
GCA_030576055.1_ASM3057605v1_genomic.csv
GCA_003657485.1_ASM365748v1_genomic.csv
GCF_029773225.1_ASM2977322v1_genomic.csv
GCF_009789135.1_ASM978913v1_genomic.csv
GCA_012950085.1_ASM1295008v1_genomic.csv
GCF_001965715.1_ViralProj362161_genomic.csv
GCA_002215425.1_ASM221542v1_genomic.csv
GCA_020491605.1_ASM2049160v1_genomic.csv
GCF_018884605.1_ASM1888460v1_genomic.csv
GCA_000236665.1_ASM23666v1_genomic.csv
GCA_030513185.1_ASM3051318v1_genomic.csv
GCF_000848845.1_ViralProj14596_genomic.csv
GCA_905330985.2_AI2962v1_cpp_genomic.csv
GCF_024760445.1_ASM2476044v1_genomic.csv
GCA_006438375.1_ASM643837v1_genomic.csv
GCA_029972085.1_ASM2997208v1_genomic.csv
GCF_006770405.1_ASM677040v1_genomic.csv
GCA_000842365.1_ViralProj14309_genomic.csv
GCA_031313195.1_ASM3131319v1_genomic.csv
GCA_004035475.1_ASM403547v1_genomic.csv
GCA_003107045.1_ASM310704v1_genomic.csv
GCA_006445935.1_ASM644593v1_genomic.csv
GCF_000891295.1_ViralProj72371_genomic.csv
GCA_002955375.1_ASM295537v1_genomic.csv
GCF_017183815.1_ASM1718381v1_genomic.csv
GCA_027938345.1_ASM2793834v1_genomic.csv
GCA_002831145.1_ASM283114v1_genomic.csv
GCF_030687915.1_ASM3068791v1_genomic.csv
GCA_902992225.1_UFOv-RH-18aug17-C3827_genomic.csv
GCA_012948445.1_ASM1294844v1_genomic.csv
GCA_022558645.1_ASM2255864v1_genomic.csv
GCF_011290485.1_ASM1129048v1_genomic.csv
GCA_006444375.1_ASM644437v1_genomic.csv
GCA_023590885.1_ASM2359088v1_genomic.csv
GCF_000214845.1_ASM21484v1_genomic.csv
GCF_001077795.1_ASM107779v1_genomic.csv
GCF_015509285.1_ASM1550928v1_genomic.csv
GCA_014042075.1_ASM1404207v1_genomic.csv
GCF_001908615.1_ASM190861v1_genomic.csv
GCA_019444715.1_ASM1944471v1_genomic.csv
GCA_020492975.1_ASM2049297v1_genomic.csv
GCF_030123185.1_ASM3012318v1_genomic.csv
GCA_023374955.1_ASM2337495v1_genomic.csv
GCA_023535675.1_ASM2353567v1_genomic.csv
GCF_002949855.1_ASM294985v1_genomic.csv
GCA_022014675.1_ASM2201467v1_genomic.csv
GCA_031523245.1_ASM3152324v1_genomic.csv
GCA_014824725.1_ASM1482472v1_genomic.csv
GCA_003366675.1_ASM336667v1_genomic.csv
GCA_031185285.1_ASM3118528v1_genomic.csv
GCF_029716005.1_ASM2971600v1_genomic.csv
GCA_025643655.1_ASM2564365v1_genomic.csv
GCF_003323775.1_ASM332377v1_genomic.csv
GCF_002165245.3_ASM216524v3_genomic.csv
GCA_031139775.1_ASM3113977v1_genomic.csv
GCF_011756735.1_ASM1175673v1_genomic.csv
GCA_000215705.1_ASM21570v1_genomic.csv
GCA_003656285.1_ASM365628v1_genomic.csv
GCA_004051495.1_ASM405149v1_genomic.csv
GCA_004059495.1_ASM405949v1_genomic.csv
GCF_021899715.1_ASM2189971v1_genomic.csv
GCA_018350265.1_ASM1835026v1_genomic.csv
GCA_014730695.1_ASM1473069v1_genomic.csv
GCA_006416595.1_ASM641659v1_genomic.csv
GCA_028238495.1_ASM2823849v1_genomic.csv
GCA_902150545.1_Lambda_ev017_genomic.csv
GCA_006472265.1_ASM647226v1_genomic.csv
GCA_012950905.1_ASM1295090v1_genomic.csv
GCA_003047855.1_ASM304785v1_genomic.csv
GCA_902986855.1_UFOv-RE-23may17-C1258_genomic.csv
GCA_019670465.1_ASM1967046v1_genomic.csv
GCA_002743795.1_ASM274379v1_genomic.csv
GCF_009799825.1_ASM979982v1_genomic.csv
GCA_019445125.1_ASM1944512v1_genomic.csv
GCF_012689545.1_ASM1268954v1_genomic.csv
GCF_003428395.1_ASM342839v1_genomic.csv
GCF_000910295.1_ViralProj209361_genomic.csv
GCA_004076075.1_ASM407607v1_genomic.csv
GCA_031692575.1_ASM3169257v1_genomic.csv
GCF_025259185.1_ASM2525918v1_genomic.csv
GCA_022811425.1_ASM2281142v1_genomic.csv
GCA_030384985.1_ASM3038498v1_genomic.csv
GCF_008727755.1_ASM872775v1_genomic.csv
GCF_018141345.1_ASM1814134v1_genomic.csv
GCF_000921775.1_NODE_91_length_2494_cov_3983.48_ID_181_genomic.csv
GCF_030168025.1_ASM3016802v1_genomic.csv
GCA_020620155.1_ASM2062015v1_genomic.csv
GCF_028749665.1_ASM2874966v1_genomic.csv
GCA_004069895.1_ASM406989v1_genomic.csv
GCA_031534445.1_ASM3153444v1_genomic.csv
GCF_022921935.1_ASM2292193v1_genomic.csv
GCA_006697045.2_ASM669704v2_genomic.csv
GCA_004041475.1_ASM404147v1_genomic.csv
GCA_019222785.1_ASM1922278v1_genomic.csv
GCA_004139955.1_ASM413995v1_genomic.csv
GCF_001754685.1_ViralProj344602_genomic.csv
GCA_029685705.1_ASM2968570v1_genomic.csv
GCA_016699655.1_ASM1669965v1_genomic.csv
GCF_029167585.1_ASM2916758v1_genomic.csv
GCA_031292985.1_ASM3129298v1_genomic.csv
GCA_003084855.1_ASM308485v1_genomic.csv
GCF_002355875.1_ASM235587v1_genomic.csv
GCA_004034495.1_ASM403449v1_genomic.csv
GCA_004776045.1_ASM477604v1_genomic.csv
GCF_001925355.1_ViralProj359215_genomic.csv
GCA_030864325.1_ASM3086432v1_genomic.csv
GCF_014488905.1_ASM1448890v1_genomic.csv
GCA_003085455.1_ASM308545v1_genomic.csv
GCF_018636735.1_ASM1863673v1_genomic.csv
GCA_009931835.1_ASM993183v1_genomic.csv
GCA_002615925.1_ASM261592v1_genomic.csv
GCA_031160255.1_ASM3116025v1_genomic.csv
GCF_019551815.1_ASM1955181v1_genomic.csv
GCA_029972105.1_ASM2997210v1_genomic.csv
GCA_902983085.1_UFOv-Jr-11may16-C1477_genomic.csv
GCA_016726945.1_ASM1672694v1_genomic.csv
GCA_030060615.1_ASM3006061v1_genomic.csv
GCA_012943685.1_ASM1294368v1_genomic.csv
GCA_003440015.1_ASM344001v1_genomic.csv
GCA_027926805.1_Ig-KG-H2varP14S_genomic.csv
GCF_002997915.1_ASM299791v1_genomic.csv
GCA_002583665.1_ASM258366v1_genomic.csv
GCA_902983305.1_UFOv-Jr-25may17-C171_genomic.csv
GCF_000911915.1_ViralProj215653_genomic.csv
GCA_006472125.1_ASM647212v1_genomic.csv
GCF_009796865.1_ASM979686v1_genomic.csv
GCF_000299015.1_ASM29901v1_genomic.csv
GCA_008307195.1_ASM830719v1_genomic.csv
GCA_031137045.1_ASM3113704v1_genomic.csv
GCA_004519815.1_ASM451981v1_genomic.csv
GCA_003380205.2_ASM338020v2_genomic.csv
GCF_000196595.1_ASM19659v1_genomic.csv
GCF_026410865.1_ASM2641086v1_genomic.csv
GCF_000623135.1_ASM62313v2_genomic.csv
GCF_000019765.1_ASM1976v1_genomic.csv
GCF_001041075.1_ViralProj287977_genomic.csv
GCA_029873215.1_ASM2987321v1_genomic.csv
GCA_029714765.1_ASM2971476v1_genomic.csv
GCA_009834125.1_ASM983412v1_genomic.csv
GCA_006448595.1_ASM644859v1_genomic.csv
GCF_001523745.2_ASM152374v2_genomic.csv
GCF_022493815.1_ASM2249381v1_genomic.csv
GCF_030440515.1_ASM3044051v1_genomic.csv
GCA_003713065.1_ASM371306v1_genomic.csv
GCA_000008345.1_ASM834v1_genomic.csv
GCF_005145105.1_ASM514510v1_genomic.csv
GCF_030437945.1_ASM3043794v1_genomic.csv
GCF_002706325.1_ASM270632v1_genomic.csv
GCA_004067595.1_ASM406759v1_genomic.csv
GCA_946890885.1_Genome_sequence_of_Klebsiella_phage_cp3_genomic.csv
GCF_008761515.1_ASM876151v1_genomic.csv
GCA_004090075.1_ASM409007v1_genomic.csv
GCA_902729495.1_AOT-PERU_PHAGE_COMPLETE_CIR-CU-CL_183_33_genomic.csv
GCA_008935695.1_ASM893569v1_genomic.csv
GCA_013086335.1_ASM1308633v1_genomic.csv
GCF_023611505.1_ASM2361150v1_genomic.csv
GCF_024585405.1_ASM2458540v1_genomic.csv
GCA_002546105.1_ASM254610v1_genomic.csv
GCA_012949795.1_ASM1294979v1_genomic.csv
GCF_021513095.1_ASM2151309v1_genomic.csv
GCA_008195825.1_ASM819582v1_genomic.csv
GCA_003867995.1_ASM386799v1_genomic.csv
GCA_023539245.1_ASM2353924v1_genomic.csv
GCF_002005525.1_ASM200552v1_genomic.csv
GCA_024181085.1_ASM2418108v1_genomic.csv
GCF_013087665.1_ASM1308766v1_genomic.csv
GCF_022922035.1_ASM2292203v1_genomic.csv
GCA_000892835.1_ViralProj68287_genomic.csv
GCA_003991805.1_ASM399180v1_genomic.csv
GCA_029972155.1_ASM2997215v1_genomic.csv
GCF_000914815.1_ViralMultiSegProj240065_genomic.csv
GCA_024499485.1_ASM2449948v1_genomic.csv
GCA_020704175.1_ASFV_VN_HA-ASFV1_2019__genomic.csv
GCA_004779825.1_ASM477982v1_genomic.csv
GCA_016906845.1_ASM1690684v1_genomic.csv
GCA_020493865.1_ASM2049386v1_genomic.csv
GCA_026253425.1_ASM2625342v1_genomic.csv
GCA_029884925.1_ASM2988492v1_genomic.csv
GCF_002211925.1_ASM221192v1_genomic.csv
GCF_023518355.1_ASM2351835v1_genomic.csv
GCA_031201895.1_ASM3120189v1_genomic.csv
GCF_017909235.1_ASM1790923v1_genomic.csv
GCF_021655255.1_ASM2165525v1_genomic.csv
GCA_013354585.1_ASM1335458v1_genomic.csv
GCA_905122625.1_28157_4_310_genomic.csv
GCF_002214105.1_ASM221410v1_genomic.csv
GCA_013086435.1_ASM1308643v1_genomic.csv
GCA_017348205.1_ASM1734820v1_genomic.csv
GCA_004070795.1_ASM407079v1_genomic.csv
GCF_002607085.1_ASM260708v1_genomic.csv
GCF_002078955.1_ASM207895v1_genomic.csv
GCF_022921695.1_ASM2292169v1_genomic.csv
GCF_016807805.1_ASM1680780v1_genomic.csv
GCA_002285735.1_ASM228573v1_genomic.csv
GCF_016756575.1_ASM1675657v1_genomic.csv
GCA_000211545.6_ASM21154v6_genomic.csv
GCA_013348265.1_ASM1334826v1_genomic.csv
GCA_003826095.1_ASM382609v1_genomic.csv
GCA_022673245.1_ASM2267324v1_genomic.csv
GCF_016592435.1_ASM1659243v1_genomic.csv
GCF_002278095.1_ASM227809v1_genomic.csv
GCF_031583475.1_ASM3158347v1_genomic.csv
GCF_000706725.1_ASM70672v1_genomic.csv
GCA_006409205.1_ASM640920v1_genomic.csv
GCA_021130575.1_ASM2113057v1_genomic.csv
GCF_021484845.1_ASM2148484v1_genomic.csv
GCA_030387785.1_ASM3038778v1_genomic.csv
GCA_001535505.1_ASM153550v1_genomic.csv
GCF_003400045.2_ASM340004v2_genomic.csv
GCA_002626065.1_ASM262606v1_genomic.csv
GCF_000092965.1_ASM9296v1_genomic.csv
GCA_004008515.1_ASM400851v1_genomic.csv
GCA_029948305.1_ASM2994830v1_genomic.csv
GCA_009658555.1_ASM965855v1_genomic.csv
GCA_026626085.1_ASM2662608v1_genomic.csv
GCA_022674395.1_ASM2267439v1_genomic.csv
GCF_003812485.1_ASM381248v1_genomic.csv
GCA_903232605.1_UFOv-Jr-28jun17-C889_genomic.csv
GCF_029886855.1_ASM2988685v1_genomic.csv
GCA_004085275.1_ASM408527v1_genomic.csv
GCA_012951405.1_ASM1295140v1_genomic.csv
GCA_013306355.1_ASM1330635v1_genomic.csv
GCA_019702485.1_ASM1970248v1_genomic.csv
GCF_003627275.1_ASM362727v1_genomic.csv
GCA_000841205.1_ViralMultiSegProj14238_genomic.csv
GCA_024930635.1_ASM2493063v1_genomic.csv
GCF_021496195.1_ASM2149619v1_genomic.csv
GCA_000010585.1_ASM1058v1_genomic.csv
GCA_009938095.1_ASM993809v1_genomic.csv
GCA_027936195.1_SSAKE_3.2_genomic.csv
GCA_001989235.1_ASM198923v1_genomic.csv
GCF_003307875.1_ASM330787v1_genomic.csv
GCA_008776815.1_ASM877681v1_genomic.csv
GCA_025842895.1_ASM2584289v1_genomic.csv
GCA_000850685.1_ViralMultiSegProj14789_genomic.csv
GCA_002606965.1_ASM260696v1_genomic.csv
GCF_031326165.1_ASM3132616v1_genomic.csv
GCF_003019695.1_ASM301969v1_genomic.csv
GCA_003081575.1_ASM308157v1_genomic.csv
GCF_018389805.1_ASM1838980v1_genomic.csv
GCA_021353735.1_ASM2135373v1_genomic.csv
GCA_946887525.1_H4B4-03J_genomic.csv
GCA_027943485.1_ASM2794348v1_genomic.csv
GCF_028201495.1_ASM2820149v1_genomic.csv
GCA_022672425.1_ASM2267242v1_genomic.csv
GCF_000253015.1_ASM25301v1_genomic.csv
GCA_000739495.1_ASM73949v1_genomic.csv
GCA_006340505.2_ASM634050v2_genomic.csv
GCF_000832605.1_ASM83260v1_genomic.csv
GCF_000909635.1_ViralProj212958_genomic.csv
GCA_025843645.1_ASM2584364v1_genomic.csv
GCA_002602645.1_ASM260264v1_genomic.csv
GCA_004042495.1_ASM404249v1_genomic.csv
GCA_021172185.1_ASM2117218v1_genomic.csv
GCF_002818865.1_ASM281886v1_genomic.csv
GCF_025630365.1_ASM2563036v1_genomic.csv
GCA_004284975.1_ASM428497v1_genomic.csv
GCA_012946605.1_ASM1294660v1_genomic.csv
GCF_022023875.1_ASM2202387v1_genomic.csv
GCA_902989725.1_UFOv-RE-9nov16-C7691_genomic.csv
GCF_009867035.2_ASM986703v3_genomic.csv
GCF_004126515.1_ASM412651v1_genomic.csv
GCA_016456035.1_ASM1645603v1_genomic.csv
GCA_900478375.1_31436_A01_genomic.csv
GCA_006384495.1_ASM638449v1_genomic.csv
GCF_006974165.1_ASM697416v1_genomic.csv
GCA_958296235.1_odAgeOroi1.Candidatus_Binatia_6.1_genomic.csv
GCF_030345475.1_ASM3034547v1_genomic.csv
GCF_011611865.1_ASM1161186v1_genomic.csv
GCA_002822065.1_ASM282206v1_genomic.csv
GCF_014824445.1_ASM1482444v1_genomic.csv
GCF_000922675.1_ViralProj248102_genomic.csv
GCF_002240515.1_ASM224051v1_genomic.csv
GCF_000498655.1_ASM49865v1_genomic.csv
GCA_014844655.1_ASM1484465v1_genomic.csv
GCA_013087895.1_ASM1308789v1_genomic.csv
GCA_003443115.1_ASM344311v1_genomic.csv
GCF_021654775.1_ASM2165477v1_genomic.csv
GCF_005155965.1_ASM515596v1_genomic.csv
GCA_024381065.1_Minimap_2.17_genomic.csv
GCF_002869825.2_ASM286982v2_genomic.csv
GCA_012940355.1_ASM1294035v1_genomic.csv
GCF_000276825.1_ASM27682v1_genomic.csv
GCF_022394675.1_ASM2239467v1_genomic.csv
GCA_029970065.1_ASM2997006v1_genomic.csv
GCA_031315675.1_ASM3131567v1_genomic.csv
GCF_000921695.1_ViralProj260486_genomic.csv
GCA_009654395.1_ASM965439v1_genomic.csv
GCA_030445025.1_ASM3044502v1_genomic.csv
GCA_030294685.1_ASM3029468v1_genomic.csv
GCA_029972065.1_ASM2997206v1_genomic.csv
GCA_013832525.1_ASM1383252v1_genomic.csv
GCF_001719225.1_ASM171922v1_genomic.csv
GCF_900636995.1_46338_G02_genomic.csv
GCF_026650725.1_ASM2665072v1_genomic.csv
GCF_000834735.1_ASM83473v1_genomic.csv
GCF_022354685.1_ASM2235468v1_genomic.csv
GCA_003404595.1_ASM340459v1_genomic.csv
GCF_013030095.1_ASM1303009v1_genomic.csv
GCA_003728855.1_ASM372885v1_genomic.csv
GCA_003366775.1_ASM336677v1_genomic.csv
GCA_005978105.2_ASM597810v2_genomic.csv
GCF_002220695.1_ASM222069v1_genomic.csv
GCA_001440875.1_ViralProj301255_genomic.csv
GCA_026650525.1_ASM2665052v1_genomic.csv
GCA_023535865.1_ASM2353586v1_genomic.csv
GCA_003085435.1_ASM308543v1_genomic.csv
GCF_001971585.1_ASM197158v1_genomic.csv
GCF_020526005.1_ASM2052600v1_genomic.csv
GCA_012937735.1_ASM1293773v1_genomic.csv
GCA_004058075.1_ASM405807v1_genomic.csv
GCA_004090795.1_ASM409079v1_genomic.csv
GCA_008330805.1_ASM833080v1_genomic.csv
GCF_000364745.1_ASM36474v1_genomic.csv
GCA_000928995.1_ViralProj270092_genomic.csv
GCA_027936755.1_ASM2793675v1_genomic.csv
GCA_030927165.1_ASM3092716v1_genomic.csv
GCF_008214525.1_ASM821452v1_genomic.csv
GCA_004092155.1_ASM409215v1_genomic.csv
GCA_018324425.1_ASM1832442v1_genomic.csv
GCA_031162105.1_ASM3116210v1_genomic.csv
GCF_013201135.1_ASM1320113v1_genomic.csv
GCA_905217845.2_AI2593v1_cp_genomic.csv
GCF_018986875.1_ASM1898687v1_genomic.csv
GCF_011801455.1_ASM1180145v1_genomic.csv
GCA_029720875.1_ASM2972087v1_genomic.csv
GCF_002157185.1_ASM215718v1_genomic.csv
GCA_003925065.1_ASM392506v1_genomic.csv
GCA_002606225.1_ASM260622v1_genomic.csv
GCA_012971505.1_ASM1297150v1_genomic.csv
GCF_014541205.1_ASM1454120v1_genomic.csv
GCA_025133455.1_ASM2513345v1_genomic.csv
GCA_003107265.1_ASM310726v1_genomic.csv
GCF_000204075.1_ASM20407v1_genomic.csv
GCA_006433595.1_ASM643359v1_genomic.csv
GCA_000839185.1_ViralProj14174_genomic.csv
GCF_030516885.1_ASM3051688v1_genomic.csv
GCF_016458905.1_ASM1645890v1_genomic.csv
GCA_012936875.1_ASM1293687v1_genomic.csv
GCA_006863565.1_ASM686356v1_genomic.csv
GCF_024029335.1_ASM2402933v1_genomic.csv
GCF_001902495.1_ASM190249v1_genomic.csv
GCF_003515505.1_ASM351550v1_genomic.csv
GCA_000226975.3_ASM22697v3_genomic.csv
GCA_021355585.1_ASM2135558v1_genomic.csv
GCF_013389395.1_ASM1338939v1_genomic.csv
GCA_002104595.1_ASM210459v1_genomic.csv
GCA_003084175.1_ASM308417v1_genomic.csv
GCF_017190595.1_ASM1719059v1_genomic.csv
GCA_003825655.1_ASM382565v1_genomic.csv
GCF_016313225.1_ASM1631322v1_genomic.csv
GCF_001682305.2_ASM168230v2_genomic.csv
GCA_009861185.1_ASM986118v1_genomic.csv
GCA_002903045.1_ASM290304v1_genomic.csv
GCA_016904555.1_ASM1690455v1_genomic.csv
GCA_003091655.1_ASM309165v1_genomic.csv
GCA_003373265.2_ASM337326v2_genomic.csv
GCF_029542465.1_ASM2954246v1_genomic.csv
GCF_017570225.1_ASM1757022v1_genomic.csv
GCF_024925505.1_ASM2492550v1_genomic.csv
GCF_029885965.1_ASM2988596v1_genomic.csv
GCA_004768925.1_ASM476892v1_genomic.csv
GCF_020541905.1_ASM2054190v1_genomic.csv
GCA_014070715.1_ASM1407071v1_genomic.csv
GCF_006364035.1_ASM636403v1_genomic.csv
GCF_008693665.1_ASM869366v1_genomic.csv
GCF_002953975.1_ASM295397v1_genomic.csv
GCF_015159615.2_ASM1515961v2_genomic.csv
GCF_019857565.1_ASM1985756v1_genomic.csv
GCA_009734125.1_ASM973412v1_genomic.csv
GCF_002355275.1_ASM235527v1_genomic.csv
GCF_018594855.1_ASM1859485v1_genomic.csv
GCF_900537995.1_Roseburia_intestinalis_strain_L1-82_genomic.csv
GCA_004284815.1_ASM428481v1_genomic.csv
GCA_004094015.1_ASM409401v1_genomic.csv
GCA_027931565.1_ASM2793156v1_genomic.csv
GCF_001879265.1_ViralProj353261_genomic.csv
GCF_002614685.1_ASM261468v1_genomic.csv
GCF_002024225.1_ASM202422v1_genomic.csv
GCA_009665395.1_ASM966539v1_genomic.csv
GCA_027937635.1_ASM2793763v1_genomic.csv
GCA_031191355.1_ASM3119135v1_genomic.csv
GCA_031293005.1_ASM3129300v1_genomic.csv
GCA_902150685.1_Lambda_ev245_genomic.csv
GCA_006965325.1_ASM696532v1_genomic.csv
GCF_002615005.1_ASM261500v1_genomic.csv
GCA_005767655.2_ASM576765v2_genomic.csv
GCF_029536675.1_ASM2953667v1_genomic.csv
GCA_003515385.1_ASM351538v1_genomic.csv
GCF_001041015.2_ViralProj287961_genomic.csv
GCA_003080855.1_ASM308085v1_genomic.csv
GCA_004062355.1_ASM406235v1_genomic.csv
GCF_006517155.1_ASM651715v1_genomic.csv
GCA_002633545.1_ASM263354v1_genomic.csv
GCF_013088325.1_ASM1308832v1_genomic.csv
GCA_031106085.1_ASM3110608v1_genomic.csv
GCA_027940185.1_ASM2794018v1_genomic.csv
GCF_900637075.1_48128_D02_genomic.csv
GCF_031326305.1_ASM3132630v1_genomic.csv
GCA_902729505.1_A6_PHAGE_COMPLETE_CIR-CU-CL_34_1_genomic.csv
GCF_004634805.1_ASM463480v1_genomic.csv
GCA_008327025.1_ASM832702v1_genomic.csv
GCA_031579465.1_ASM3157946v1_genomic.csv
GCF_014858915.1_ASM1485891v1_genomic.csv
GCA_905120795.1_26975_1_74_genomic.csv
GCA_003866715.1_ASM386671v1_genomic.csv
GCA_003848705.1_ASM384870v1_genomic.csv
GCA_900232475.1_VHB-PER021_genome_assembly_genomic.csv
GCA_031314935.1_ASM3131493v1_genomic.csv
GCF_008630915.1_ASM863091v1_genomic.csv
GCF_003613895.1_ASM361389v1_genomic.csv
GCF_022220365.1_ASM2222036v1_genomic.csv
GCA_031292865.1_ASM3129286v1_genomic.csv
GCA_000900095.2_ViralProj174782_genomic.csv
GCF_009938115.1_ASM993811v1_genomic.csv
GCA_025133565.1_ASM2513356v1_genomic.csv
GCF_000146565.1_ASM14656v1_genomic.csv
GCF_002922445.1_ASM292244v1_genomic.csv
GCA_018566565.1_ASM1856656v1_genomic.csv
GCA_902990805.1_UFOv-RH-14apr17-C464_genomic.csv
GCA_013897665.1_ASM1389766v1_genomic.csv
GCA_000905935.1_ViralProj193981_genomic.csv
GCA_014727775.1_ASM1472777v1_genomic.csv
GCA_012942775.1_ASM1294277v1_genomic.csv
GCA_029773285.1_ASM2977328v1_genomic.csv
GCF_022760215.1_ASM2276021v1_genomic.csv
GCA_000888075.1_ViralProj43007_genomic.csv
GCA_029965655.1_ASM2996565v1_genomic.csv
GCA_902995185.1_UFOv-RH-26jul17-C1152_genomic.csv
GCA_008728755.1_ASM872875v1_genomic.csv
GCA_015247435.2_ASM1524743v2_genomic.csv
GCA_004073955.1_ASM407395v1_genomic.csv
GCA_002822985.1_ASM282298v1_genomic.csv
GCA_027927915.1_ASM2792791v1_genomic.csv
GCF_013234275.1_ASM1323427v1_genomic.csv
GCF_002953795.1_ASM295379v1_genomic.csv
GCF_011045875.1_ASM1104587v1_genomic.csv
GCF_030845735.1_ASM3084573v1_genomic.csv
GCA_013177295.1_ASM1317729v1_genomic.csv
GCF_021228015.1_ASM2122801v1_genomic.csv
GCF_001503295.1_ViralProj307887_genomic.csv
GCA_004084895.1_ASM408489v1_genomic.csv
GCA_031243405.1_ASM3124340v1_genomic.csv
GCA_021863625.1_ASM2186362v1_genomic.csv
GCA_024665555.1_ASM2466555v1_genomic.csv
GCF_020447175.2_ASM2044717v2_genomic.csv
GCF_900475945.1_48290_E02_genomic.csv
GCA_000889955.1_ViralMultiSegProj49651_genomic.csv
GCA_023647725.1_05113_genomic.csv
GCA_003102775.1_ASM310277v1_genomic.csv
GCF_002957575.1_ASM295757v1_genomic.csv
GCF_023093855.1_ASM2309385v1_genomic.csv
GCA_029280585.1_ASM2928058v1_genomic.csv
GCA_025842925.1_ASM2584292v1_genomic.csv
GCA_031158925.1_ASM3115892v1_genomic.csv
GCA_019445075.1_ASM1944507v1_genomic.csv
GCA_000920755.1_ViralProj248318_genomic.csv
GCF_001967075.1_ViralProj362151_genomic.csv
GCA_011044515.1_ASM1104451v1_genomic.csv
GCA_002986875.1_ASM298687v1_genomic.csv
GCA_000914975.1_ViralProj229828_genomic.csv
GCA_022211205.1_ASM2221120v1_genomic.csv
GCA_021052225.1_ASM2105222v1_genomic.csv
GCF_945836005.1_Assembly_genomic.csv
GCF_003031995.1_ASM303199v1_genomic.csv
GCF_027594505.1_ASM2759450v1_genomic.csv
GCA_007724205.1_ASM772420v1_genomic.csv
GCF_003614235.1_ASM361423v1_genomic.csv
GCF_014931315.1_ASM1493131v1_genomic.csv
GCF_002593705.1_ASM259370v1_genomic.csv
GCA_031281295.1_ASM3128129v1_genomic.csv
GCF_004789915.1_ASM478991v1_genomic.csv
GCA_022604765.1_ASM2260476v1_genomic.csv
GCA_902987705.1_UFOv-RE-23may17-C3339_genomic.csv
GCF_023123065.1_ASM2312306v1_genomic.csv
GCA_030544705.1_ASM3054470v1_genomic.csv
GCF_023156365.1_ASM2315636v1_genomic.csv
GCA_000914495.1_ViralProj239728_genomic.csv
GCA_004124135.1_ASM412413v1_genomic.csv
GCA_002117875.1_ASM211787v1_genomic.csv
GCA_002546735.1_ASM254673v1_genomic.csv
GCA_018340315.1_ASM1834031v1_genomic.csv
GCA_012950845.1_ASM1295084v1_genomic.csv
GCF_016899425.1_ASM1689942v1_genomic.csv
GCF_023374375.1_ASM2337437v1_genomic.csv
GCA_001501315.1_ViralProj307763_genomic.csv
GCA_029850665.1_ASM2985066v1_genomic.csv
GCA_006651685.2_ASM665168v2_genomic.csv
GCF_008619795.1_ASM861979v1_genomic.csv
GCF_000221985.1_ASM22198v1_genomic.csv
GCF_015500095.1_ASM1550009v1_genomic.csv
GCF_006494875.1_ASM649487v1_genomic.csv
GCF_022492975.1_ASM2249297v1_genomic.csv
GCA_003868175.1_ASM386817v1_genomic.csv
GCA_031224125.1_ASM3122412v1_genomic.csv
GCF_030061915.1_ASM3006191v1_genomic.csv
GCA_000014025.1_ASM1402v1_genomic.csv
GCF_000880975.1_ViralProj33265_genomic.csv
GCF_001887995.2_ASM188799v2_genomic.csv
GCF_001966615.1_ViralProj362059_genomic.csv
GCA_023324155.1_ASM2332415v1_genomic.csv
GCF_000837565.1_ViralMultiSegProj14176_genomic.csv
GCF_010587255.1_ASM1058725v1_genomic.csv
GCF_016726485.1_ASM1672648v1_genomic.csv
GCA_025841955.1_ASM2584195v1_genomic.csv
GCA_023524045.1_ASM2352404v1_genomic.csv
GCF_020882645.1_ASM2088264v1_genomic.csv
GCA_000710365.3_ASM71036v3_genomic.csv
GCF_023242175.1_ASM2324217v1_genomic.csv
GCF_013085105.1_ASM1308510v1_genomic.csv
GCA_030297355.1_ASM3029735v1_genomic.csv
GCA_022516315.1_ASM2251631v1_genomic.csv
GCA_009892285.1_ASM989228v1_genomic.csv
GCF_013167275.1_ASM1316727v1_genomic.csv
GCF_030122765.1_ASM3012276v1_genomic.csv
GCA_003624915.1_ASM362491v1_genomic.csv
GCA_019095315.1_ASM1909531v1_genomic.csv
GCA_000227745.3_ASM22774v3_genomic.csv
GCA_003014355.1_ASM301435v1_genomic.csv
GCA_004030835.1_ASM403083v1_genomic.csv
GCF_004015165.1_ASM401516v1_genomic.csv
GCF_031326225.1_ASM3132622v1_genomic.csv
GCA_002599925.1_ASM259992v1_genomic.csv
GCA_003364595.1_ASM336459v1_genomic.csv
GCF_001662025.2_ASM166202v2_genomic.csv
GCF_002162115.2_ASM216211v2_genomic.csv
GCA_024205905.1_ASM2420590v1_genomic.csv
GCF_004102045.2_ASM410204v2_genomic.csv
GCA_022876515.1_ASM2287651v1_genomic.csv
GCA_012936305.1_ASM1293630v1_genomic.csv
GCF_019048925.1_ASM1904892v1_genomic.csv
GCF_022068405.1_ASM2206840v1_genomic.csv
GCF_018141165.1_ASM1814116v1_genomic.csv
GCF_000917355.1_ViralProj240053_genomic.csv
GCA_020491565.1_ASM2049156v1_genomic.csv
GCF_024498655.1_ASM2449865v1_genomic.csv
GCA_963422225.1_piParNeph1.Trichorickettsia_mobilis_1.1_genomic.csv
GCF_009832865.1_ASM983286v1_genomic.csv
GCF_001504215.1_ViralProj307910_genomic.csv
GCA_004078775.1_ASM407877v1_genomic.csv
GCF_014605875.1_ASM1460587v1_genomic.csv
GCA_030253195.1_ASM3025319v1_genomic.csv
GCA_008800035.1_ASM880003v1_genomic.csv
GCA_009732435.1_ASM973243v1_genomic.csv
GCF_002622525.1_ASM262252v1_genomic.csv
GCF_014622965.1_ASM1462296v1_genomic.csv
GCF_019670425.1_ASM1967042v1_genomic.csv
GCF_002442615.1_ASM244261v1_genomic.csv
GCF_023299645.1_ASM2329964v1_genomic.csv
GCA_025727345.1_Human_China_Shanghai_MH2021001_55_genomic.csv
GCF_013389665.1_ASM1338966v1_genomic.csv
GCF_023735895.1_ASM2373589v1_genomic.csv
GCA_031321555.1_ASM3132155v1_genomic.csv
GCF_009941705.1_ASM994170v1_genomic.csv
GCA_905123365.1_26975_2_33_genomic.csv
GCA_002755235.1_ASM275523v1_genomic.csv
GCF_000512375.1_ASM51237v1_genomic.csv
GCA_000908535.1_ViralProj206472_genomic.csv
GCF_030291895.1_ASM3029189v1_genomic.csv
GCF_022870865.1_ASM2287086v1_genomic.csv
GCA_002582565.1_ASM258256v1_genomic.csv
GCA_013364715.1_ASM1336471v1_genomic.csv
GCA_031121255.1_ASM3112125v1_genomic.csv
GCF_013364375.1_ASM1336437v1_genomic.csv
GCA_031755915.1_ASM3175591v1_genomic.csv
GCA_903233145.1_UFOv-RE-27jun17-C510_genomic.csv
GCF_001881935.1_ViralProj353669_genomic.csv
GCA_003821155.1_ASM382115v1_genomic.csv
GCA_019399915.1_ASM1939991v1_genomic.csv
GCA_006447495.1_ASM644749v1_genomic.csv
GCF_008330065.1_ASM833006v1_genomic.csv
GCA_021461515.1_ASM2146151v1_genomic.csv
GCA_004048675.1_ASM404867v1_genomic.csv
GCF_002442495.2_ASM244249v2_genomic.csv
GCA_000756545.1_ASM75654v1_genomic.csv
GCF_000772245.1_ASM77224v1_genomic.csv
GCA_002868095.1_ASM286809v1_genomic.csv
GCF_005484945.1_ASM548494v1_genomic.csv
GCA_025888185.1_ASM2588818v1_genomic.csv
GCF_018388565.1_ASM1838856v1_genomic.csv
GCF_023212925.1_ASM2321292v1_genomic.csv
GCA_003663765.1_ASM366376v1_genomic.csv
GCF_002022585.1_ASM202258v1_genomic.csv
GCF_005144505.2_ASM514450v2_genomic.csv
GCA_008797975.1_ASM879797v1_genomic.csv
GCA_020524355.2_ASM2052435v2_genomic.csv
GCF_021228615.1_ASM2122861v1_genomic.csv
GCF_000881555.1_ViralProj32017_genomic.csv
GCF_000915135.1_ViralProj230600_genomic.csv
GCF_016415005.1_ASM1641500v1_genomic.csv
GCA_030060415.1_ASM3006041v1_genomic.csv
GCF_003692615.1_ASM369261v1_genomic.csv
GCA_004058055.1_ASM405805v1_genomic.csv
GCA_031086795.1_ASM3108679v1_genomic.csv
GCF_018141765.1_ASM1814176v1_genomic.csv
GCA_003368965.1_ASM336896v1_genomic.csv
GCF_017569225.1_ASM1756922v1_genomic.csv
GCF_030506055.1_ASM3050605v1_genomic.csv
GCF_002957295.1_ASM295729v2_genomic.csv
GCA_024606065.1_ASM2460606v1_genomic.csv
GCA_031253225.1_ASM3125322v1_genomic.csv
GCF_002355935.1_ASM235593v1_genomic.csv
GCA_002609185.1_ASM260918v1_genomic.csv
GCA_019466375.1_ASM1946637v1_genomic.csv
GCA_012954915.1_ASM1295491v1_genomic.csv
GCA_030734335.1_ASM3073433v1_genomic.csv
GCA_031159195.1_ASM3115919v1_genomic.csv
GCF_026643575.1_ASM2664357v1_genomic.csv
GCA_025508485.1_ASM2550848v1_genomic.csv
GCA_923868895.1_FutureBRF_Halomonas_Bluephagenesis_TD01_Genome_v1_genomic.csv
GCA_019923545.1_ASM1992354v1_genomic.csv
GCA_031161955.1_ASM3116195v1_genomic.csv
GCF_012273555.1_ASM1227355v1_genomic.csv
GCA_004075195.1_ASM407519v1_genomic.csv
GCA_013187255.1_ASM1318725v1_genomic.csv
GCF_000196035.1_ASM19603v1_genomic.csv
GCA_028748005.1_ASM2874800v1_genomic.csv
GCF_003354865.1_ASM335486v1_genomic.csv
GCA_004060995.1_ASM406099v1_genomic.csv
GCA_016802445.1_ASM1680244v1_genomic.csv
GCA_009939825.1_ASM993982v1_genomic.csv
GCF_001963735.1_ViralProj361931_genomic.csv
GCF_001507125.1_ASM150712v1_genomic.csv
GCF_003265225.1_ASM326522v1_genomic.csv
GCF_000344785.1_ASM34478v1_genomic.csv
GCF_015476015.1_ASM1547601v1_genomic.csv
GCF_030734285.1_ASM3073428v1_genomic.csv
GCA_003342235.1_ASM334223v1_genomic.csv
GCA_030463135.1_ASM3046313v1_genomic.csv
GCA_002246595.3_ASM224659v3_genomic.csv
GCF_013624435.2_ASM1362443v2_genomic.csv
GCA_031287795.1_ASM3128779v1_genomic.csv
GCA_009186845.1_ASM918684v1_genomic.csv
GCF_003555545.1_ASM355554v1_genomic.csv
GCA_009800685.1_ASM980068v1_genomic.csv
GCF_016861865.1_ApuulaauensisMK2_assembly01_genomic.csv
GCA_009913095.1_ASM991309v1_genomic.csv
GCA_902994015.1_UFOv-RH-23may17-C3815_genomic.csv
GCA_029964585.1_ASM2996458v1_genomic.csv
GCA_003368645.1_ASM336864v1_genomic.csv
GCA_019195435.1_ASM1919543v1_genomic.csv
GCF_014070435.1_ASM1407043v1_genomic.csv
GCF_020887095.1_ASM2088709v1_genomic.csv
GCF_030295525.1_ASM3029552v1_genomic.csv
GCA_000833535.1_ASM83353v1_genomic.csv
GCA_014488765.1_ASM1448876v1_genomic.csv
GCF_007608995.1_ASM760899v1_genomic.csv
GCA_029633005.1_ASM2963300v1_genomic.csv
GCF_002934285.1_ASM293428v1_genomic.csv
GCA_017357585.1_ASM1735758v1_genomic.csv
GCF_028464025.1_ASM2846402v1_genomic.csv
GCF_001517405.1_EM595_genomic.csv
GCF_900638155.1_56527_B01_genomic.csv
GCA_021090835.1_ASM2109083v1_genomic.csv
GCF_001515845.2_ASM151584v2_genomic.csv
GCA_031192745.1_Tilapia2_genomic.csv
GCF_000818055.1_ASM81805v1_genomic.csv
GCF_000849965.2_ViralProj14657_genomic.csv
GCA_004326675.1_ASM432667v1_genomic.csv
GCF_000750435.1_ASM75043v1_genomic.csv
GCA_029966195.1_ASM2996619v1_genomic.csv
GCF_002287905.1_ASM228790v1_genomic.csv
GCA_000847565.2_ViralProj14675.1_genomic.csv
GCA_001854085.1_ASM185408v1_genomic.csv
GCF_020519665.1_ASM2051966v1_genomic.csv
GCA_025843285.1_ASM2584328v1_genomic.csv
GCA_025767365.1_ASM2576736v1_genomic.csv
GCF_000624175.1_ASM62417v2_genomic.csv
GCA_002596205.1_ASM259620v1_genomic.csv
GCA_903232695.1_UFOv-RE-16jun15-C2890_genomic.csv
GCF_000879215.1_ViralProj29107_genomic.csv
GCF_000922815.1_ViralProj249092_genomic.csv
GCA_002821165.1_ASM282116v1_genomic.csv
GCA_006444535.1_ASM644453v1_genomic.csv
GCA_000900255.1_ViralProj177531_genomic.csv
GCA_945836775.1_Vibrio_phage_177E37-1_genomic.csv
GCA_019444815.1_ASM1944481v1_genomic.csv
GCA_029536265.1_ASM2953626v1_genomic.csv
GCF_000439775.1_ASM43977v1_genomic.csv
GCF_005160365.1_ASM516036v1_genomic.csv
GCA_014773715.1_ASM1477371v1_genomic.csv
GCF_017301275.1_ASM1730127v1_genomic.csv
GCA_002758795.1_ASM275879v1_genomic.csv
GCA_022878995.1_ASM2287899v1_genomic.csv
GCA_024381145.1_ASM2438114v1_genomic.csv
GCA_007647155.1_ASM764715v1_genomic.csv
GCA_006199285.2_ASM619928v2_genomic.csv
GCF_005145305.1_ASM514530v1_genomic.csv
GCF_000948985.2_ASM94898v2_genomic.csv
GCF_027721405.1_ASM2772140v1_genomic.csv
GCF_016756655.1_ASM1675665v1_genomic.csv
GCF_013305885.1_ASM1330588v1_genomic.csv
GCF_013086225.1_ASM1308622v1_genomic.csv
GCF_001646335.1_ViralProj321693_genomic.csv
GCF_022467375.2_ASM2246737v2_genomic.csv
GCA_012636475.1_ASM1263647v1_genomic.csv
GCF_026626045.1_ASM2662604v1_genomic.csv
GCA_902650075.1_Kp_29450_genomic.csv
GCA_016921035.2_ASM1692103v2_genomic.csv
GCF_024218795.1_ASM2421879v1_genomic.csv
GCA_003867335.1_ASM386733v1_genomic.csv
GCA_028870335.1_ASM2887033v1_genomic.csv
GCA_029981145.1_ASM2998114v1_genomic.csv
GCA_008328845.1_ASM832884v1_genomic.csv
GCA_902988595.1_UFOv-RE-4nov15-C1103_genomic.csv
GCA_002612365.1_ASM261236v1_genomic.csv
GCF_010730745.1_ASM1073074v1_genomic.csv
GCF_024917915.1_ASM2491791v1_genomic.csv
GCA_025999455.1_ASM2599945v1_genomic.csv
GCA_022338195.1_ASM2233819v1_genomic.csv
GCA_000913795.1_ViralProj227114_genomic.csv
GCA_003109345.1_ASM310934v1_genomic.csv
GCF_003606015.1_ASM360601v1_genomic.csv
GCF_002863785.1_ASM286378v1_genomic.csv
GCF_030295485.1_ASM3029548v1_genomic.csv
GCF_009792295.1_ASM979229v1_genomic.csv
GCA_031144625.1_ASM3114462v1_genomic.csv
GCF_901543415.1_42545_E02_genomic.csv
GCF_002850495.1_ASM285049v1_genomic.csv
GCF_022385275.1_ASM2238527v1_genomic.csv
GCF_000969215.1_ViralProj280304_genomic.csv
GCF_001987775.1_ASM198777v1_genomic.csv
GCA_016653855.1_ASM1665385v1_genomic.csv
GCA_013891425.1_ASM1389142v1_genomic.csv
GCF_020714725.1_ASM2071472v1_genomic.csv
GCF_013375955.1_ASM1337595v1_genomic.csv
GCF_001558435.2_ASM155843v2_genomic.csv
GCA_944318295.1_Assembly_002_genomic.csv
GCF_002602725.1_ASM260272v1_genomic.csv
GCA_000739065.1_ASM73906v1_genomic.csv
GCA_004094175.1_ASM409417v1_genomic.csv
GCA_009931925.1_ASM993192v1_genomic.csv
GCF_001021875.1_ASM102187v1_genomic.csv
GCA_023147365.1_ASM2314736v1_genomic.csv
GCA_003868555.1_ASM386855v1_genomic.csv
GCA_029853815.1_ASM2985381v1_genomic.csv
GCF_001506015.1_ViralProj308011_genomic.csv
GCA_900324095.1_RISE563_genomic.csv
GCF_026727615.1_ASM2672761v1_genomic.csv
GCA_031084895.1_ASM3108489v1_genomic.csv
GCF_003290205.1_ASM329020v1_genomic.csv
GCF_004154245.1_ASM415424v1_genomic.csv
GCA_008792705.1_ASM879270v1_genomic.csv
GCF_002504085.1_ASM250408v1_genomic.csv
GCA_031537555.1_ASM3153755v1_genomic.csv
GCA_004320305.1_ASM432030v1_genomic.csv
GCF_003076875.1_ASM307687v1_genomic.csv
GCA_008221105.1_ASM822110v1_genomic.csv
GCA_012945805.1_ASM1294580v1_genomic.csv
GCF_000218265.1_ASM21826v1_genomic.csv
GCA_025839235.1_ASM2583923v1_genomic.csv
GCA_025767005.1_ASM2576700v1_genomic.csv
GCF_004014875.1_ASM401487v1_genomic.csv
GCA_003188045.1_ASM318804v1_genomic.csv
GCF_024181205.1_ASM2418120v1_genomic.csv
GCA_003180655.1_ASM318065v1_genomic.csv
GCA_013268005.1_ASM1326800v1_genomic.csv
GCA_004056855.1_ASM405685v1_genomic.csv
GCF_003814425.1_ASM381442v1_genomic.csv
GCA_022846675.1_ASM2284667v1_genomic.csv
GCF_002628785.1_ASM262878v1_genomic.csv
GCA_000952975.1_D1G_genomic.csv
GCA_014488545.1_ASM1448854v1_genomic.csv
GCF_002285815.1_ASM228581v1_genomic.csv
GCF_015624465.1_ASM1562446v1_genomic.csv
GCA_023138565.1_ASM2313856v1_genomic.csv
GCF_021560215.1_ASM2156021v1_genomic.csv
GCA_028389965.1_ASM2838996v1_genomic.csv
GCF_002859225.1_ASM285922v1_genomic.csv
GCA_015377505.1_ASM1537750v1_genomic.csv
GCA_024723245.1_ASM2472324v1_genomic.csv
GCA_001572725.1_ASM157272v1_genomic.csv
GCF_020628665.1_ASM2062866v1_genomic.csv
GCF_000015385.1_ASM1538v1_genomic.csv
GCF_001460635.1_htyphlonius_mit97-6810_genomic.csv
GCF_022699265.1_ASM2269926v1_genomic.csv
GCA_029968635.1_ASM2996863v1_genomic.csv
GCA_004045115.1_ASM404511v1_genomic.csv
GCA_001755025.1_ViralProj344583_genomic.csv
GCA_003265285.1_ASM326528v1_genomic.csv
GCF_016415365.1_ASM1641536v1_genomic.csv
GCF_000879935.1_ViralProj29631_genomic.csv
GCA_004610655.1_ASM461065v1_genomic.csv
GCA_003372485.2_ASM337248v2_genomic.csv
GCF_002957185.1_ASM295718v2_genomic.csv
GCA_003972405.1_ASM397240v1_genomic.csv
GCF_026240655.1_ASM2624065v1_genomic.csv
GCA_006441895.1_ASM644189v1_genomic.csv
GCF_012593885.1_ASM1259388v1_genomic.csv
GCA_016452225.2_ASM1645222v2_genomic.csv
GCA_004775785.1_ASM477578v1_genomic.csv
GCA_004044215.1_ASM404421v1_genomic.csv
GCA_014217455.1_ASM1421745v1_genomic.csv
GCA_020487765.1_ASM2048776v1_genomic.csv
GCF_018580865.1_ASM1858086v1_genomic.csv
GCA_002990395.1_ASM299039v1_genomic.csv
GCF_004941405.1_ASM494140v1_genomic.csv
GCA_000880515.1_ViralProj31177_genomic.csv
GCA_902992515.1_UFOv-RH-20APR16-C1123_genomic.csv
GCA_007311285.1_ASM731128v1_genomic.csv
GCA_903233705.1_UFOv-RH-27jun17-C2832_genomic.csv
GCA_003537375.1_ASM353737v1_genomic.csv
GCF_026016305.1_ASM2601630v1_genomic.csv
GCA_004635685.1_ASM463568v1_genomic.csv
GCA_030584405.1_ASM3058440v1_genomic.csv
GCF_022637555.1_ASM2263755v1_genomic.csv
GCA_012945815.1_ASM1294581v1_genomic.csv
GCA_022558785.1_ASM2255878v1_genomic.csv
GCF_014217785.1_ASM1421778v1_genomic.csv
GCA_012954825.1_ASM1295482v1_genomic.csv
GCA_031171605.1_ASM3117160v1_genomic.csv
GCA_031176485.1_ASM3117648v1_genomic.csv
GCA_031036315.1_ASM3103631v1_genomic.csv
GCA_002624125.1_ASM262412v1_genomic.csv
GCF_004354345.1_ASM435434v1_genomic.csv
GCA_958296085.1_odAgeOroi1.Gammaproteobacteria_36.1_genomic.csv
GCA_021054845.1_ASM2105484v1_genomic.csv
GCF_014792125.1_ASM1479212v1_genomic.csv
GCA_020497665.1_ASM2049766v1_genomic.csv
GCF_014905885.1_ASM1490588v1_genomic.csv
GCA_003288355.1_ASM328835v1_genomic.csv
GCF_001610635.1_ASM161063v1_genomic.csv
GCF_000253275.1_ASM25327v1_genomic.csv
GCF_018591165.1_ASM1859116v1_genomic.csv
GCA_004091055.1_ASM409105v1_genomic.csv
GCA_004784985.1_ASM478498v1_genomic.csv
GCF_030736795.1_ASM3073679v1_genomic.csv
GCF_019895115.1_ASM1989511v1_genomic.csv
GCF_013085025.1_ASM1308502v1_genomic.csv
GCF_031435405.1_ASM3143540v1_genomic.csv
GCA_002599785.1_ASM259978v1_genomic.csv
GCA_031316135.1_ASM3131613v1_genomic.csv
GCA_031190385.1_ASM3119038v1_genomic.csv
GCA_902987115.1_UFOv-RE-23may17-C2031_genomic.csv
GCA_951812965.1_odPetFici3.Pseudohongiella_sp_2.1_genomic.csv
GCF_021513155.1_ASM2151315v1_genomic.csv
GCA_014731045.1_ASM1473104v1_genomic.csv
GCA_003085195.1_ASM308519v1_genomic.csv
GCF_008705035.1_ASM870503v1_genomic.csv
GCA_000969075.1_ViralProj280302_genomic.csv
GCF_016889885.1_ASM1688988v1_genomic.csv
GCF_024704525.1_ASM2470452v1_genomic.csv
GCF_020715285.1_ASM2071528v1_genomic.csv
GCA_029580915.1_ASM2958091v1_genomic.csv
GCF_018590985.1_ASM1859098v1_genomic.csv
GCA_027931415.1_ASM2793141v1_genomic.csv
GCA_000881875.1_ViralProj33005_genomic.csv
GCF_003342755.1_ASM334275v1_genomic.csv
GCA_031167905.1_ASM3116790v1_genomic.csv
GCA_003266325.1_ASM326632v1_genomic.csv
GCA_003129345.1_ASM312934v1_genomic.csv
GCA_963457605.1_odEunFrag1.Gellertiella_sp_1.1_genomic.csv
GCA_027589675.1_ASM2758967v1_genomic.csv
GCA_020487705.1_ASM2048770v1_genomic.csv
GCA_902985465.1_UFOv-RE-18aug17-C1369_genomic.csv
GCA_003018435.1_ASM301843v1_genomic.csv
GCA_031264385.1_4828RS16-BR_node2_genomic.csv
GCA_012948915.1_ASM1294891v1_genomic.csv
GCA_900089395.1_BH_75-15_genomic.csv
GCA_902991815.1_UFOv-RH-18aug17-C10539_genomic.csv
GCF_024266345.1_ASM2426634v1_genomic.csv
GCF_029457495.1_ASM2945749v1_genomic.csv
GCA_022608655.1_ASM2260865v1_genomic.csv
GCA_009796285.1_ASM979628v1_genomic.csv
GCA_009498355.1_ASM949835v1_genomic.csv
GCA_012935215.1_ASM1293521v1_genomic.csv
GCF_019434355.1_ASM1943435v1_genomic.csv
GCF_902141225.1_42912_E01_genomic.csv
GCF_002101375.1_ASM210137v1_genomic.csv
GCF_002219685.1_ViralMultiSegProj394321_genomic.csv
GCF_001884675.1_ViralProj353696_genomic.csv
GCA_029887995.1_ASM2988799v1_genomic.csv
GCF_031664795.1_ASM3166479v1_genomic.csv
GCF_002145665.1_ViralProj386362_genomic.csv
GCA_022438085.1_ASM2243808v1_genomic.csv
GCA_021053245.1_ASM2105324v1_genomic.csv
GCA_002610385.1_ASM261038v1_genomic.csv
GCA_902993565.1_UFOv-RH-23may17-C1401_genomic.csv
GCA_003179335.1_ASM317933v1_genomic.csv
GCA_004326175.1_ASM432617v1_genomic.csv
GCF_000011285.1_ASM1128v1_genomic.csv
GCA_019450425.1_ASM1945042v1_genomic.csv
GCA_000725305.1_ASM72530v1_genomic.csv
GCF_003119375.1_ASM311937v1_genomic.csv
GCA_029869955.1_ASM2986995v1_genomic.csv
GCF_008630635.1_ASM863063v1_genomic.csv
GCA_003108625.1_ASM310862v1_genomic.csv
GCF_022924515.1_ASM2292451v1_genomic.csv
GCF_009731405.1_ASM973140v1_genomic.csv
GCF_026626025.1_ASM2662602v1_genomic.csv
GCF_004635845.1_ASM463584v1_genomic.csv
GCA_003094375.1_ASM309437v1_genomic.csv
GCA_002744995.1_ASM274499v1_genomic.csv
GCA_028974625.1_ASM2897462v1_genomic.csv
GCA_003024145.1_ASM302414v1_genomic.csv
GCF_017638885.1_ASM1763888v1_genomic.csv
GCF_008926505.1_ASM892650v1_genomic.csv
GCF_030988825.1_ASM3098882v1_genomic.csv
GCA_031201605.1_ASM3120160v1_genomic.csv
GCF_009577985.1_ASM957798v1_genomic.csv
GCF_000855065.1_ViralProj15074_genomic.csv
GCA_029850725.1_ASM2985072v1_genomic.csv
GCF_003065405.1_ASM306540v1_genomic.csv
GCF_003490125.1_ASM349012v1_genomic.csv
GCA_031085595.1_ASM3108559v1_genomic.csv
GCA_012934025.1_ASM1293402v1_genomic.csv
GCA_024298865.1_ASM2429886v1_genomic.csv
GCA_027590415.1_ASM2759041v1_genomic.csv
GCF_000318645.1_ASM31864v1_genomic.csv
GCF_002950235.1_ASM295023v1_genomic.csv
GCF_003268655.1_ASM326865v1_genomic.csv
GCA_024181705.1_ASM2418170v1_genomic.csv
GCA_012936005.1_ASM1293600v1_genomic.csv
GCA_002755975.1_ASM275597v1_genomic.csv
GCA_003405575.1_ASM340557v1_genomic.csv
GCA_002111305.1_ASM211130v1_genomic.csv
GCF_025837135.1_ASM2583713v1_genomic.csv
GCA_003364575.1_ASM336457v1_genomic.csv
GCF_000699465.1_ASM69946v1_genomic.csv
GCF_013087985.1_ASM1308798v1_genomic.csv
GCA_008817455.1_ASM881745v1_genomic.csv
GCA_003404555.1_ASM340455v1_genomic.csv
GCA_030480465.1_ASM3048046v1_genomic.csv
GCF_002234755.2_ASM223475v2_genomic.csv
GCA_004069655.1_ASM406965v1_genomic.csv
GCF_000597945.1_ASM59794v2_genomic.csv
GCF_021869665.1_ASM2186966v1_genomic.csv
GCA_902988625.1_UFOv-RE-4nov15-C131_genomic.csv
GCA_015244825.1_ASM1524482v1_genomic.csv
GCA_022811305.1_ASM2281130v1_genomic.csv
GCF_024917395.1_ASM2491739v1_genomic.csv
GCA_013267895.1_ASM1326789v1_genomic.csv
GCA_001986755.1_ASM198675v1_genomic.csv
GCA_002755155.1_ASM275515v1_genomic.csv
GCA_013374855.1_ASM1337485v1_genomic.csv
GCA_021870555.1_ASM2187055v1_genomic.csv
GCA_020492405.1_ASM2049240v1_genomic.csv
GCA_021091095.1_Los_Azufres_unclassified_archaeal_virus_metagenomic_contig_1_genomic.csv
GCA_006401055.1_ASM640105v1_genomic.csv
GCF_030505815.1_ASM3050581v1_genomic.csv
GCF_000007185.1_ASM718v1_genomic.csv
GCA_021355335.1_ASM2135533v1_genomic.csv
GCF_002622565.1_ASM262256v1_genomic.csv
GCA_030439105.1_ASM3043910v1_genomic.csv
GCA_001986775.1_ASM198677v1_genomic.csv
GCA_014168795.1_ASM1416879v1_genomic.csv
GCA_000890695.1_ViralProj64487_genomic.csv
GCA_004050855.1_ASM405085v1_genomic.csv
GCA_004777965.1_ASM477796v1_genomic.csv
GCF_000903615.1_ViralProj183150_genomic.csv
GCA_030019795.1_ASM3001979v1_genomic.csv
GCA_902991035.1_UFOv-RH-15aug16-C1197_genomic.csv
GCF_000850105.1_ViralProj14686_genomic.csv
GCA_001465155.1_ASM146515v1_genomic.csv
GCF_018363095.1_ASM1836309v1_genomic.csv
GCF_029854215.1_ASM2985421v1_genomic.csv
GCF_000215105.1_ASM21510v1_genomic.csv
GCF_018884385.1_ASM1888438v1_genomic.csv
GCA_002633045.1_ASM263304v1_genomic.csv
GCA_023347535.1_ASM2334753v1_genomic.csv
GCA_000925555.1_ViralProj265892_genomic.csv
GCA_014774135.1_ASM1477413v1_genomic.csv
GCF_000568815.1_ASM56881v1_genomic.csv
GCA_004874665.1_ASM487466v1_genomic.csv
GCF_000022505.1_ASM2250v1_genomic.csv
GCA_902986905.1_UFOv-RE-23may17-C13352_genomic.csv
GCA_018574855.1_ASM1857485v1_genomic.csv
GCF_018128265.1_ASM1812826v1_genomic.csv
GCA_030294905.1_ASM3029490v1_genomic.csv
GCF_020459305.1_ASM2045930v1_genomic.csv
GCA_031198495.1_ASM3119849v1_genomic.csv
GCF_014720855.1_ASM1472085v1_genomic.csv
GCA_004787935.1_ASM478793v1_genomic.csv
GCF_904864505.1_INF331_genomic.csv
GCF_020388395.1_ASM2038839v1_genomic.csv
GCA_031183185.1_ASM3118318v1_genomic.csv
GCA_003071445.1_ASM307144v1_genomic.csv
GCF_026642855.1_ASM2664285v1_genomic.csv
GCA_013354505.1_ASM1335450v1_genomic.csv
GCA_014302835.1_ASM1430283v1_genomic.csv
GCA_004048795.1_ASM404879v1_genomic.csv
GCA_002618705.1_ASM261870v1_genomic.csv
GCF_017086445.1_ASM1708644v1_genomic.csv
GCF_018884745.1_ASM1888474v1_genomic.csv
GCF_002820005.1_ASM282000v1_genomic.csv
GCA_003051465.1_ASM305146v1_genomic.csv
GCF_003609915.1_ASM360991v1_genomic.csv
GCA_004066475.1_ASM406647v1_genomic.csv
GCA_001594205.1_ASM159420v1_genomic.csv
GCF_000910915.1_ViralProj215673_genomic.csv
GCA_025560165.1_ASM2556016v1_genomic.csv
GCA_003092555.1_ASM309255v1_genomic.csv
GCA_025767395.1_ASM2576739v1_genomic.csv
GCA_031203705.1_ASM3120370v1_genomic.csv
GCF_001021255.1_ViralProj286012_genomic.csv
GCA_031102435.1_ASM3110243v1_genomic.csv
GCA_031126725.1_ASM3112672v1_genomic.csv
GCF_013366555.2_ASM1336655v2_genomic.csv
GCA_000888995.1_ViralProj48187_genomic.csv
GCF_022221525.1_ASM2222152v1_genomic.csv
GCA_002617545.1_ASM261754v1_genomic.csv
GCA_016887735.2_ASM1688773v2_genomic.csv
GCA_031154995.1_ASM3115499v1_genomic.csv
GCF_003130795.1_ASM313079v1_genomic.csv
GCA_004039635.1_ASM403963v1_genomic.csv
GCF_011742055.2_ASM1174205v2_genomic.csv
GCA_001362335.2_Ty2_genomic.csv
GCA_002116115.1_ViralMultiSegProj382570_genomic.csv
GCA_000863325.1_ViralProj15378_genomic.csv
GCF_013267255.1_ASM1326725v1_genomic.csv
GCF_013741395.1_ASM1374139v1_genomic.csv
GCF_013137895.1_ASM1313789v1_genomic.csv
GCF_000831565.1_ASM83156v1_genomic.csv
GCF_011397115.1_ASM1139711v1_genomic.csv
GCA_006465505.1_ASM646550v1_genomic.csv
GCA_000231405.3_ASM23140v3_genomic.csv
GCA_015482825.1_ASM1548282v1_genomic.csv
GCF_014189415.1_ASM1418941v1_genomic.csv
GCA_021582875.1_ASM2158287v1_genomic.csv
GCA_031087995.1_Pea_necrotic_yellow_dwarf_virus_alphasatellites_genomic.csv
GCA_021654955.1_ASM2165495v1_genomic.csv
GCA_003190785.1_ASM319078v1_genomic.csv
GCF_002118945.1_ViralMultiSegProj385647_genomic.csv
GCF_002393505.1_ASM239350v1_genomic.csv
GCA_031136505.1_ASM3113650v1_genomic.csv
GCA_012940555.1_ASM1294055v1_genomic.csv
GCF_009913255.1_ASM991325v1_genomic.csv
GCA_000147035.1_ASM14703v1_genomic.csv
GCA_022672185.1_ASM2267218v1_genomic.csv
GCA_029239535.1_ASM2923953v1_genomic.csv
GCA_013806305.1_ASM1380630v1_genomic.csv
GCA_031164225.1_ASM3116422v1_genomic.csv
GCA_021353965.1_ASM2135396v1_genomic.csv
GCF_024759765.1_ASM2475976v1_genomic.csv
GCA_003873385.2_ASM387338v2_genomic.csv
GCA_004078735.1_ASM407873v1_genomic.csv
GCA_031174015.1_de_novo_genomic.csv
GCA_030516045.1_ASM3051604v1_genomic.csv
GCA_003442355.1_ASM344235v1_genomic.csv
GCA_902996005.1_UFOv-RH-9nov16-C118_genomic.csv
GCA_004072835.1_ASM407283v1_genomic.csv
GCF_022350665.1_ASM2235066v1_genomic.csv
GCA_005569055.1_ASM556905v1_genomic.csv
GCA_027939705.1_ASM2793970v1_genomic.csv
GCF_022570115.1_ASM2257011v1_genomic.csv
GCA_004061855.1_ASM406185v1_genomic.csv
GCA_004066375.1_ASM406637v1_genomic.csv
GCF_028622135.1_ASM2862213v1_genomic.csv
GCA_031160405.1_ASM3116040v1_genomic.csv
GCA_900638635.1_58174_G01_genomic.csv
GCF_000914735.1_ViralProj240037_genomic.csv
GCA_000152925.3_ASM15292v3_genomic.csv
GCF_003491305.1_ASM349130v1_genomic.csv
GCF_018595225.1_ASM1859522v1_genomic.csv
GCF_029962485.1_ASM2996248v1_genomic.csv
GCA_003698205.1_ASM369820v1_genomic.csv
GCA_900291915.2_Pseudomonas_phage_PhiGP100_genomic.csv
GCA_029980535.1_ASM2998053v1_genomic.csv
GCF_023822125.1_ASM2382212v1_genomic.csv
GCF_002302355.1_ASM230235v1_genomic.csv
GCA_031768595.1_ASM3176859v1_genomic.csv
GCF_001421015.2_ASM142101v2_genomic.csv
GCA_004332015.1_ASM433201v1_genomic.csv
GCF_000572125.1_ASM57212v1_genomic.csv
GCA_004369365.1_ASM436936v1_genomic.csv
GCF_002984395.1_ASM298439v1_genomic.csv
GCA_001550965.1_ViralMultiSegProj310915_genomic.csv
GCF_021513055.1_ASM2151305v1_genomic.csv
GCA_016906695.1_ASM1690669v1_genomic.csv
GCA_003104155.1_ASM310415v1_genomic.csv
GCF_022569515.1_ASM2256951v1_genomic.csv
GCF_022693205.1_ASM2269320v1_genomic.csv
GCF_021356025.1_ASM2135602v1_genomic.csv
GCA_004078895.1_ASM407889v1_genomic.csv
GCA_012955125.1_ASM1295512v1_genomic.csv
GCA_024760285.1_ASM2476028v1_genomic.csv
GCA_031084925.1_ASM3108492v1_genomic.csv
GCF_019434255.1_ASM1943425v1_genomic.csv
GCA_002625525.1_ASM262552v1_genomic.csv
GCF_011604485.1_ASM1160448v1_genomic.csv
GCA_016835205.1_ASM1683520v1_genomic.csv
GCF_009627415.1_ASM962741v1_genomic.csv
GCF_015602625.1_ASM1560262v1_genomic.csv
GCA_012947225.1_ASM1294722v1_genomic.csv
GCA_012942495.1_ASM1294249v1_genomic.csv
GCF_000754375.1_ASM75437v1_genomic.csv
GCA_013490605.1_ASM1349060v1_genomic.csv
GCA_000292415.1_ASM29241v1_genomic.csv
GCF_003176915.1_ASM317691v1_genomic.csv
GCA_011044435.1_ASM1104443v1_genomic.csv
GCA_902985525.1_UFOv-RE-18aug17-C1695_genomic.csv
GCF_015774855.1_ASM1577485v1_genomic.csv
GCA_021133435.1_ASM2113343v1_genomic.csv
GCA_004057375.1_ASM405737v1_genomic.csv
GCA_019453735.1_ASM1945373v1_genomic.csv
GCA_004051795.1_ASM405179v1_genomic.csv
GCA_004134245.1_ASM413424v1_genomic.csv
GCA_029968925.1_ASM2996892v1_genomic.csv
GCF_021590045.1_ASM2159004v1_genomic.csv
GCA_015244875.1_ASM1524487v1_genomic.csv
GCA_022921795.1_ASM2292179v1_genomic.csv
GCA_027504105.1_ASM2750410v1_genomic.csv
GCF_000487775.1_ASM48777v2_genomic.csv
GCF_019468565.1_ASM1946856v1_genomic.csv
GCF_004133185.1_ASM413318v1_genomic.csv
GCA_030555325.1_ASM3055532v1_genomic.csv
GCA_004052195.1_ASM405219v1_genomic.csv
GCF_021228975.1_ASM2122897v1_genomic.csv
GCA_027932015.1_ASM2793201v1_genomic.csv
GCF_029719265.1_ASM2971926v1_genomic.csv
GCF_904859905.1_MSB1_1H_genomic.csv
GCA_031320535.1_ASM3132053v1_genomic.csv
GCA_004067675.1_ASM406767v1_genomic.csv
GCA_016699935.1_ASM1669993v1_genomic.csv
GCA_029718065.1_ASM2971806v1_genomic.csv
GCF_003430865.2_ASM343086v2_genomic.csv
GCF_029625115.1_ASM2962511v1_genomic.csv
GCA_026001825.1_ASM2600182v1_genomic.csv
GCA_004096775.1_ASM409677v1_genomic.csv
GCA_003366175.1_ASM336617v1_genomic.csv
GCF_024205065.1_ASM2420506v1_genomic.csv
GCA_002966495.1_ASM296649v1_genomic.csv
GCA_027926865.1_ASM2792686v1_genomic.csv
GCA_900635495.1_29859_A01_genomic.csv
GCA_030866745.1_ASM3086674v1_genomic.csv
GCF_003945765.1_ASM394576v1_genomic.csv
GCF_001753305.1_ASM175330v1_genomic.csv
GCA_008822265.1_ASM882226v1_genomic.csv
GCF_028753295.1_ASM2875329v1_genomic.csv
GCA_027928865.1_ASM2792886v1_genomic.csv
GCF_001962395.1_ViralProj361968_genomic.csv
GCF_029625455.1_ASM2962545v1_genomic.csv
GCF_030505195.1_ASM3050519v1_genomic.csv
GCA_003092515.1_ASM309251v1_genomic.csv
GCA_030019775.1_ASM3001977v1_genomic.csv
GCF_017301795.1_ASM1730179v1_genomic.csv
GCF_900120185.1_HE134_09_genomic.csv
GCA_016759155.1_ASM1675915v1_genomic.csv
GCA_000282175.2_ASM28217v2_genomic.csv
GCF_900489665.1_MMC-GTS-glpFKO_genomic.csv
GCF_000871545.1_ViralProj19577_genomic.csv
GCA_028608745.1_ASM2860874v1_genomic.csv
GCF_015277895.1_ASM1527789v1_genomic.csv
GCF_001670625.2_ASM167062v2_genomic.csv
GCF_001968195.1_ViralProj361684_genomic.csv
GCA_025138375.1_ASM2513837v1_genomic.csv
GCA_030489945.1_ASM3048994v1_genomic.csv
GCA_022069545.1_ASM2206954v1_genomic.csv
GCA_012947745.1_ASM1294774v1_genomic.csv
GCA_022879405.1_ASM2287940v1_genomic.csv
GCA_004056655.1_ASM405665v1_genomic.csv
GCA_001879185.2_ASM187918v2_genomic.csv
GCA_028622735.1_ASM2862273v1_genomic.csv
GCA_027928615.1_ASM2792861v1_genomic.csv
GCF_002602605.1_ASM260260v1_genomic.csv
GCA_027557655.1_ASM2755765v1_genomic.csv
GCF_001646255.1_ViralProj321677_genomic.csv
GCF_012113635.1_ASM1211363v1_genomic.csv
GCA_012941895.1_ASM1294189v1_genomic.csv
GCF_018409035.1_ASM1840903v1_genomic.csv
GCA_004060155.1_ASM406015v1_genomic.csv
GCA_031579565.1_Contig_4_and_Contig_6_genomic.csv
GCA_024752635.1_ASM2475263v1_genomic.csv
GCF_002949535.1_ASM294953v1_genomic.csv
GCF_004296255.1_ASM429625v1_genomic.csv
GCA_017299595.1_ASM1729959v1_genomic.csv
GCA_002606005.1_ASM260600v1_genomic.csv
GCF_002310335.1_ASM231033v1_genomic.csv
GCF_001955695.1_ASM195569v1_genomic.csv
GCF_002214525.1_ASM221452v1_genomic.csv
GCA_024382555.1_ASM2438255v1_genomic.csv
GCA_000908615.1_ViralProj206488_genomic.csv
GCA_025462495.1_ASM2546249v1_genomic.csv
GCF_015476035.1_ASM1547603v1_genomic.csv
GCA_003727835.1_ASM372783v1_genomic.csv
GCA_029964435.1_ASM2996443v1_genomic.csv
GCA_902984155.1_UFOv-Jr-28aug17-C949_genomic.csv
GCA_029875755.1_ASM2987575v1_genomic.csv
GCA_030389945.1_ASM3038994v1_genomic.csv
GCA_031119725.1_ASM3111972v1_genomic.csv
GCA_031228655.1_ASM3122865v1_genomic.csv
GCA_000860805.1_ViralProj15370_genomic.csv
GCF_004132505.1_ASM413250v1_genomic.csv
GCF_023515845.1_ASM2351584v1_genomic.csv
GCA_020882805.1_ASM2088280v1_genomic.csv
GCA_905330325.2_AI2862v1_cpp_genomic.csv
GCF_021460035.1_ASM2146003v1_genomic.csv
GCF_000306905.1_ASM30690v1_genomic.csv
GCA_003106585.1_ASM310658v1_genomic.csv
GCF_002833405.1_ASM283340v1_genomic.csv
GCF_030505615.1_ASM3050561v1_genomic.csv
GCA_021870635.1_ASM2187063v1_genomic.csv
GCA_016455915.1_ASM1645591v1_genomic.csv
GCA_010701915.1_ASM1070191v1_genomic.csv
GCA_020410845.1_ASM2041084v1_genomic.csv
GCF_003571725.1_ASM357172v1_genomic.csv
GCF_014495905.1_ASM1449590v1_genomic.csv
GCA_002817995.1_ASM281799v1_genomic.csv
GCF_020906295.1_ASM2090629v1_genomic.csv
GCF_030166575.1_ASM3016657v1_genomic.csv
GCA_023682455.1_ASM2368245v1_genomic.csv
GCA_004093895.1_ASM409389v1_genomic.csv
GCA_902989065.1_UFOv-RE-4nov15-C931_genomic.csv
GCF_009911965.1_ASM991196v1_genomic.csv
GCF_003429365.1_ASM342936v1_genomic.csv
GCA_014218495.1_ASM1421849v1_genomic.csv
GCA_905330375.2_AI2873v1_cpp_genomic.csv
GCF_013008815.1_ASM1300881v1_genomic.csv
GCA_002868035.1_ASM286803v1_genomic.csv
GCA_022693245.1_ASM2269324v1_genomic.csv
GCA_023734835.1_ASM2373483v1_genomic.csv
GCA_004325235.1_ASM432523v1_genomic.csv
GCF_015244035.1_ASM1524403v1_genomic.csv
GCA_031162885.1_ASM3116288v1_genomic.csv
GCA_004089795.1_ASM408979v1_genomic.csv
GCA_029964255.1_ASM2996425v1_genomic.csv
GCA_024918895.1_ASM2491889v1_genomic.csv
GCF_023147495.1_ASM2314749v1_genomic.csv
GCA_003128265.1_ASM312826v1_genomic.csv
GCF_005670685.2_ASM567068v2_genomic.csv
GCA_000908755.1_ViralProj209075_genomic.csv
GCA_002595445.1_ASM259544v1_genomic.csv
GCF_030344995.1_ASM3034499v1_genomic.csv
GCA_004056195.1_ASM405619v1_genomic.csv
GCA_031583205.1_ASM3158320v1_genomic.csv
GCA_030717425.1_ASM3071742v1_genomic.csv
GCF_023278615.1_ASM2327861v1_genomic.csv
GCA_023536415.1_ASM2353641v1_genomic.csv
GCA_002601185.1_ASM260118v1_genomic.csv
GCA_015161305.1_ASM1516130v1_genomic.csv
GCF_001190905.2_ASM119090v2_genomic.csv
GCA_031119935.1_ASM3111993v1_genomic.csv
GCF_013265585.1_ASM1326558v1_genomic.csv
GCA_031126275.1_ASM3112627v1_genomic.csv
GCA_027936715.1_ASM2793671v1_genomic.csv
GCA_001967515.1_ViralProj361649_genomic.csv
GCA_030272405.1_ASM3027240v1_genomic.csv
GCA_900016745.1_15b_genomic.csv
GCA_003856115.1_ASM385611v1_genomic.csv
GCF_000834775.1_ASM83477v1_genomic.csv
GCF_002191575.1_ASM219157v1_genomic.csv
GCF_022870125.1_ASM2287012v1_genomic.csv
GCA_000226035.3_ASM22603v3_genomic.csv
GCA_011849985.2_ASM1184998v2_genomic.csv
GCA_004097795.1_ASM409779v1_genomic.csv
GCA_023523915.1_ASM2352391v1_genomic.csv
GCF_001623665.2_ASM162366v2_genomic.csv
GCA_013306665.1_ASM1330666v1_genomic.csv
GCA_012946125.1_ASM1294612v1_genomic.csv
GCA_031133145.1_ASM3113314v1_genomic.csv
GCA_030583825.1_ASM3058382v1_genomic.csv
GCA_031159045.1_ASM3115904v1_genomic.csv
GCA_905331195.2_AI2982v1_cpp_genomic.csv
GCA_004774705.1_ASM477470v1_genomic.csv
GCA_002629765.1_ASM262976v1_genomic.csv
GCF_024918455.1_ASM2491845v1_genomic.csv
GCA_002997995.1_ASM299799v1_genomic.csv
GCA_021366035.1_ASM2136603v1_genomic.csv
GCF_018388545.1_ASM1838854v1_genomic.csv
GCF_001969085.2_ASM196908v2_genomic.csv
GCA_022604735.1_ASM2260473v1_genomic.csv
GCF_000916775.1_ViralProj232775_genomic.csv
GCA_004048535.1_ASM404853v1_genomic.csv
GCA_031315755.1_ASM3131575v1_genomic.csv
GCA_001182765.1_WH8103.1_genomic.csv
GCA_004036315.1_ASM403631v1_genomic.csv
GCF_000915475.1_ViralProj239432_genomic.csv
GCF_025560305.1_ASM2556030v1_genomic.csv
GCA_003266605.1_ASM326660v1_genomic.csv
GCA_006529635.2_ASM652963v2_genomic.csv
GCF_001744315.1_ViralProj344102_genomic.csv
GCF_024662455.1_ASM2466245v1_genomic.csv
GCA_001274485.1_ViralProj293730_genomic.csv
GCF_000923595.1_ViralProj253225_genomic.csv
GCF_018219435.1_ASM1821943v1_genomic.csv
GCF_002752735.1_ASM275273v1_genomic.csv
GCF_023131465.1_ASM2313146v1_genomic.csv
GCF_016576845.1_ASM1657684v1_genomic.csv
GCA_029970815.1_ASM2997081v1_genomic.csv
GCA_003601395.1_ASM360139v1_genomic.csv
GCA_902986695.1_UFOv-RE-23may17-C11543_genomic.csv
GCA_030517915.1_ASM3051791v1_genomic.csv
GCF_002621645.1_ASM262164v1_genomic.csv
GCF_002709945.1_ASM270994v2_genomic.csv
GCF_029853715.1_ASM2985371v1_genomic.csv
GCF_009707445.1_ASM970744v1_genomic.csv
GCA_002237215.1_ViralProj392668_genomic.csv
GCF_007970465.1_ASM797046v1_genomic.csv
GCF_017638445.1_ASM1763844v1_genomic.csv
GCF_030438385.1_ASM3043838v1_genomic.csv
GCA_024972415.1_ASM2497241v1_genomic.csv
GCF_024582715.1_ASM2458271v1_genomic.csv
GCA_023119705.1_ASM2311970v1_genomic.csv
GCF_024700835.2_ASM2470083v2_genomic.csv
GCF_009388425.1_ASM938842v1_genomic.csv
GCA_009789695.1_ASM978969v1_genomic.csv
GCF_000565215.1_ASM56521v1_genomic.csv
GCA_004061215.1_ASM406121v1_genomic.csv
GCA_023658615.1_ASM2365861v1_genomic.csv
GCF_016726765.1_ASM1672676v1_genomic.csv
GCF_002831425.1_ASM283142v1_genomic.csv
GCA_011208435.1_ASM1120843v1_genomic.csv
GCA_020489685.1_ASM2048968v1_genomic.csv
GCA_027920465.1_ASM2792046v1_genomic.csv
GCA_003374505.2_ASM337450v2_genomic.csv
GCF_001753245.1_ASM175324v1_genomic.csv
GCA_000887475.1_ViralProj51177_genomic.csv
GCA_014884725.1_ASM1488472v1_genomic.csv
GCA_003098335.1_ASM309833v1_genomic.csv
GCF_021764685.1_ASM2176468v1_genomic.csv
GCA_022691425.1_ASM2269142v1_genomic.csv
GCA_003354405.1_ASM335440v1_genomic.csv
GCF_007954465.1_ASM795446v1_genomic.csv
GCA_014773925.1_ASM1477392v1_genomic.csv
GCA_002956785.1_ASM295678v1_genomic.csv
GCF_003399895.2_ASM339989v2_genomic.csv
GCF_000988355.1_ASM98835v1_genomic.csv
GCA_003729735.1_ASM372973v1_genomic.csv
GCA_030927215.1_ASM3092721v1_genomic.csv
GCF_002204915.1_ASM220491v1_genomic.csv
GCF_018415955.1_ASM1841595v1_genomic.csv
GCA_019048345.1_ASM1904834v1_genomic.csv
GCA_027474505.1_ASM2747450v1_genomic.csv
GCA_012941095.1_ASM1294109v1_genomic.csv
GCF_003925955.1_ASM392595v1_genomic.csv
GCA_004083135.1_ASM408313v1_genomic.csv
GCA_029964115.1_ASM2996411v1_genomic.csv
GCF_008939585.1_ASM893958v1_genomic.csv
GCF_012849375.1_ASM1284937v1_genomic.csv
GCA_016127515.1_ASM1612751v1_genomic.csv
GCF_003060725.1_ASM306072v1_genomic.csv
GCA_000243155.3_ASM24315v3_genomic.csv
GCF_002224345.1_ASM222434v1_genomic.csv
GCA_030463335.1_ASM3046333v1_genomic.csv
GCF_010230725.1_ASM1023072v1_genomic.csv
GCF_003052165.1_ASM305216v1_genomic.csv
GCA_019450565.1_ASM1945056v1_genomic.csv
GCF_027558275.1_ASM2755827v1_genomic.csv
GCF_013357805.1_ASM1335780v1_genomic.csv
GCF_011464975.1_ASM1146497v1_genomic.csv
GCA_026184435.1_ASM2618443v1_genomic.csv
GCA_003178515.1_ASM317851v1_genomic.csv
GCF_030996505.1_ASM3099650v1_genomic.csv
GCA_012941585.1_ASM1294158v1_genomic.csv
GCF_024023055.1_ASM2402305v1_genomic.csv
GCA_012948075.1_ASM1294807v1_genomic.csv
GCA_020494475.1_ASM2049447v1_genomic.csv
GCF_024700875.2_ASM2470087v2_genomic.csv
GCF_001963555.1_ViralProj361893_genomic.csv
GCA_004030415.1_ASM403041v1_genomic.csv
GCF_027943845.1_ASM2794384v1_genomic.csv
GCA_031192805.1_ASM3119280v1_genomic.csv
GCA_012944185.1_ASM1294418v1_genomic.csv
GCF_014679335.1_ASM1467933v1_genomic.csv
GCA_000732965.1_ASM73296v1_genomic.csv
GCF_024347075.1_ASM2434707v1_genomic.csv
GCA_029817085.1_ASM2981708v1_genomic.csv
GCA_012615785.1_ASM1261578v1_genomic.csv
GCF_016725825.1_ASM1672582v1_genomic.csv
GCA_000923415.1_ViralProj258186_genomic.csv
GCA_028609085.1_ASM2860908v1_genomic.csv
GCF_023141905.1_ASM2314190v1_genomic.csv
GCA_027934265.1_ASM2793426v1_genomic.csv
GCA_004073855.1_ASM407385v1_genomic.csv
GCA_900327445.1_2H04.1_genomic.csv
GCA_029964265.1_ASM2996426v1_genomic.csv
GCA_004040935.1_ASM404093v1_genomic.csv
GCF_009671045.1_ASM967104v1_genomic.csv
GCF_022870045.1_ASM2287004v1_genomic.csv
GCA_902990345.1_UFOv-RH-14apr17-C2533_genomic.csv
GCF_011038705.2_ASM1103870v2_genomic.csv
GCA_016757535.1_ASM1675753v1_genomic.csv
GCF_012850275.1_ASM1285027v1_genomic.csv
GCA_002594545.1_ASM259454v1_genomic.csv
GCA_031281495.1_ASM3128149v1_genomic.csv
GCF_026104355.1_ASM2610435v1_genomic.csv
GCA_001887635.1_ASM188763v1_genomic.csv
GCA_004029855.1_ASM402985v1_genomic.csv
GCA_023141605.1_ASM2314160v1_genomic.csv
GCA_009913795.1_ASM991379v1_genomic.csv
GCF_014843235.1_ASM1484323v1_genomic.csv
GCF_023238205.1_ASM2323820v1_genomic.csv
GCF_003390495.1_ASM339049v1_genomic.csv
GCA_022516465.1_ASM2251646v1_genomic.csv
GCF_018565875.1_ASM1856587v1_genomic.csv
GCF_023375105.1_ASM2337510v1_genomic.csv
GCA_016346925.2_ASM1634692v2_genomic.csv
GCF_002216815.1_ASM221681v1_genomic.csv
GCA_027582745.1_ASM2758274v1_genomic.csv
GCA_002619565.1_ASM261956v1_genomic.csv
GCA_031124735.1_ASM3112473v1_genomic.csv
GCA_025716785.1_ASM2571678v1_genomic.csv
GCF_026976295.1_ASM2697629v1_genomic.csv
GCA_000922355.1_ViralProj258185_genomic.csv
GCA_014892935.1_ASM1489293v1_genomic.csv
GCA_029717825.1_ASM2971782v1_genomic.csv
GCA_027938945.1_ASM2793894v1_genomic.csv
GCF_000259545.1_ASM25954v1_genomic.csv
GCF_011022275.1_ASM1102227v1_genomic.csv
GCF_013348705.1_ASM1334870v1_genomic.csv
GCA_005235185.1_ASM523518v1_genomic.csv
GCA_019038575.1_ASM1903857v1_genomic.csv
GCF_022354725.1_ASM2235472v1_genomic.csv
GCA_002953535.1_ASM295353v1_genomic.csv
GCA_001934485.1_ViralProj359874_genomic.csv
GCA_014183275.1_ASM1418327v1_genomic.csv
GCF_002214385.1_ASM221438v1_genomic.csv
GCA_031288015.1_ASM3128801v1_genomic.csv
GCA_900637255.1_50377_B01_genomic.csv
GCF_001605605.1_ASM160560v1_genomic.csv
GCF_003030285.2_ASM303028v2_genomic.csv
GCF_005145005.1_ASM514500v1_genomic.csv
GCF_017570685.1_ASM1757068v1_genomic.csv
GCF_004006495.1_ASM400649v1_genomic.csv
GCA_900635545.1_30316_G02_genomic.csv
GCA_021131445.1_ASM2113144v1_genomic.csv
GCA_014488565.1_ASM1448856v1_genomic.csv
GCA_030012845.1_ASM3001284v1_genomic.csv
GCF_002871575.2_ASM287157v2_genomic.csv
GCA_025462535.1_ASM2546253v1_genomic.csv
GCF_001721645.1_ASM172164v1_genomic.csv
GCF_028622195.1_ASM2862219v1_genomic.csv
GCF_001675125.1_ASM167512v1_genomic.csv
GCA_012939325.1_ASM1293932v1_genomic.csv
GCA_008798695.1_ASM879869v1_genomic.csv
GCA_029888375.1_ASM2988837v1_genomic.csv
GCA_020911725.1_ASM2091172v1_genomic.csv
GCA_012942145.1_ASM1294214v1_genomic.csv
GCF_009708275.1_ASM970827v1_genomic.csv
GCF_001278075.1_ASM127807v1_genomic.csv
GCA_018326425.1_ASM1832642v1_genomic.csv
GCF_000900135.1_ViralProj176429_genomic.csv
GCA_013128495.1_ASM1312849v1_genomic.csv
GCA_027930705.1_ASM2793070v1_genomic.csv
GCA_015918205.1_ASM1591820v1_genomic.csv
GCF_008330385.1_ASM833038v1_genomic.csv
GCA_027929735.1_ASM2792973v1_genomic.csv
GCA_030686015.1_ASM3068601v1_genomic.csv
GCF_002192275.1_ASM219227v1_genomic.csv
GCA_004139675.1_ASM413967v1_genomic.csv
GCF_024449095.1_ASM2444909v1_genomic.csv
GCA_004073255.1_ASM407325v1_genomic.csv
GCA_031163895.1_ASM3116389v1_genomic.csv
GCA_900089335.1_BH_49-15-6_genomic.csv
GCF_002162135.1_ASM216213v1_genomic.csv
GCF_030444495.1_ASM3044449v1_genomic.csv
GCA_004151605.1_ASM415160v1_genomic.csv
GCA_025465575.1_ASM2546557v1_genomic.csv
GCF_900635175.1_38936_C01_genomic.csv
GCA_021355155.1_ASM2135515v1_genomic.csv
GCF_023376025.1_ASM2337602v1_genomic.csv
GCF_002146205.1_ViralProj386353_genomic.csv
GCA_027930155.1_ASM2793015v1_genomic.csv
GCA_003191775.1_ASM319177v1_genomic.csv
GCF_900749825.1_MTUNDRAET4_v1_genomic.csv
GCF_021654615.1_ASM2165461v1_genomic.csv
GCA_003616715.1_ASM361671v1_genomic.csv
GCF_003408555.1_ASM340855v1_genomic.csv
GCF_000626595.1_ASM62659v1_genomic.csv
GCF_003851685.1_ASM385168v1_genomic.csv
GCA_003013955.1_ASM301395v1_genomic.csv
GCA_012971245.1_ASM1297124v1_genomic.csv
GCF_001523915.2_ASM152391v2_genomic.csv
GCA_003425585.1_ASM342558v1_genomic.csv
GCA_011757105.1_ASM1175710v1_genomic.csv
GCA_003307735.1_ASM330773v1_genomic.csv
GCF_029884085.1_ASM2988408v1_genomic.csv
GCF_905231995.2_AI2703v1_cp_genomic.csv
GCF_018582665.1_ASM1858266v1_genomic.csv
GCA_027932355.1_ASM2793235v1_genomic.csv
GCA_018574775.1_ASM1857477v1_genomic.csv
GCA_002826825.1_ASM282682v1_genomic.csv
GCA_023100765.1_ASM2310076v1_genomic.csv
GCA_031202255.1_ASM3120225v1_genomic.csv
GCF_003290325.1_ASM329032v1_genomic.csv
GCF_028010245.1_ASM2801024v1_genomic.csv
GCA_004132105.1_ASM413210v1_genomic.csv
GCA_025884095.1_ASM2588409v1_genomic.csv
GCF_026625105.1_ASM2662510v1_genomic.csv
GCF_028221045.1_ASM2822104v1_genomic.csv
GCA_027931495.1_ASM2793149v1_genomic.csv
GCA_010120775.1_ASM1012077v1_genomic.csv
GCA_019930535.1_ASM1993053v1_genomic.csv
GCA_004773295.1_ASM477329v1_genomic.csv
GCA_017654205.1_ASM1765420v1_genomic.csv
GCA_022984215.1_ASM2298421v1_genomic.csv
GCA_021863665.1_ASM2186366v1_genomic.csv
GCA_031201445.1_ASM3120144v1_genomic.csv
GCF_001965775.1_ViralProj362173_genomic.csv
GCF_015708605.1_ASM1570860v1_genomic.csv
GCA_902983265.1_UFOv-Jr-25may17-C1101_genomic.csv
GCA_002609925.1_ASM260992v1_genomic.csv
GCA_028609125.1_ASM2860912v1_genomic.csv
GCF_021655195.1_ASM2165519v1_genomic.csv
GCA_001746555.1_ASM174655v1_genomic.csv
GCA_029625475.1_ASM2962547v1_genomic.csv
GCA_022674015.1_ASM2267401v1_genomic.csv
GCA_900089385.1_CSF1047_T2-DP368AL14B_genomic.csv
GCF_019931025.1_ASM1993102v1_genomic.csv
GCF_002951295.1_ASM295129v1_genomic.csv
GCA_004089075.1_ASM408907v1_genomic.csv
GCF_003668255.1_ASM366825v1_genomic.csv
GCF_002005745.1_ViralMultiSegProj376171_genomic.csv
GCF_003798205.1_ASM379820v1_genomic.csv
GCA_012942505.1_ASM1294250v1_genomic.csv
GCA_023093135.2_ASM2309313v2_genomic.csv
GCF_013357385.1_ASM1335738v1_genomic.csv
GCA_902990465.1_UFOv-RH-14apr17-C2593_genomic.csv
GCA_021870525.1_ASM2187052v1_genomic.csv
GCA_027589125.1_ASM2758912v1_genomic.csv
GCA_004068995.1_ASM406899v1_genomic.csv
GCF_002623805.1_ASM262380v1_genomic.csv
GCA_002829365.1_ASM282936v1_genomic.csv
GCA_001187975.3_ASM118797v3_genomic.csv
GCA_029023785.1_ASM2902378v1_genomic.csv
GCA_021359345.1_ASM2135934v1_genomic.csv
GCF_904865805.1_INF144_genomic.csv
GCA_002630405.1_ASM263040v1_genomic.csv
GCA_000843265.1_ViralProj14316_genomic.csv
GCF_019464335.1_ASM1946433v1_genomic.csv
GCA_003188205.1_ASM318820v1_genomic.csv
GCF_004014985.1_ASM401498v1_genomic.csv
GCA_031242865.1_ASM3124286v1_genomic.csv
GCA_019431265.1_ASM1943126v1_genomic.csv
GCA_003110005.1_ASM311000v1_genomic.csv
GCA_031314715.1_ASM3131471v1_genomic.csv
GCA_031320725.1_ASM3132072v1_genomic.csv
GCA_029969235.1_ASM2996923v1_genomic.csv
GCA_013133555.1_ASM1313355v1_genomic.csv
GCA_009047585.2_ASM904758v2_genomic.csv
GCA_021910085.1_ASM2191008v1_genomic.csv
GCA_024919075.1_ASM2491907v1_genomic.csv
GCF_002149525.1_ViralProj308007.2_genomic.csv
GCF_002180315.1_ASM218031v1_genomic.csv
GCA_000895295.1_ViralProj82649_genomic.csv
GCA_024828075.1_ASM2482807v1_genomic.csv
GCF_003006135.1_ASM300613v1_genomic.csv
GCF_024494505.1_ASM2449450v1_genomic.csv
GCF_000189455.2_ASM18945v3_genomic.csv
GCF_003812665.1_ASM381266v1_genomic.csv
GCA_963457565.1_odCraCram1.Rhodococcus_qingshengii_1.1_genomic.csv
GCA_004875585.1_ASM487558v1_genomic.csv
GCF_000931215.1_ViralProj274106_genomic.csv
GCF_021398835.1_ASM2139883v1_genomic.csv
GCF_022570475.1_ASM2257047v1_genomic.csv
GCF_003956545.1_ASM395654v1_genomic.csv
GCF_012584515.1_ASM1258451v1_genomic.csv
GCF_002625005.1_ASM262500v1_genomic.csv
GCF_000941015.2_ASM94101v2_genomic.csv
GCF_003018115.1_ASM301811v1_genomic.csv
GCF_024205745.1_ASM2420574v1_genomic.csv
GCF_000317065.1_ASM31706v1_genomic.csv
GCA_030143525.1_ASM3014352v1_genomic.csv
GCA_902989795.1_UFOv-RH-14apr17-C1089_genomic.csv
GCA_004084355.1_ASM408435v1_genomic.csv
GCA_003071305.1_ASM307130v1_genomic.csv
GCA_022876445.1_ASM2287644v1_genomic.csv
GCF_010669225.1_ASM1066922v1_genomic.csv
GCA_021054965.1_ASM2105496v1_genomic.csv
GCF_029849135.1_ASM2984913v1_genomic.csv
GCA_002546485.1_ASM254648v1_genomic.csv
GCF_021283465.2_ASM2128346v2_genomic.csv
GCA_015913615.1_ASM1591361v1_genomic.csv
GCA_031127365.1_ASM3112736v1_genomic.csv
GCA_021513355.1_ASM2151335v1_genomic.csv
GCA_027934215.1_Hgammaherpesvirus_4_str_UPN1833_tissue_1.0_genomic.csv
GCF_000724485.1_ASM72448v1_genomic.csv
GCA_000904535.1_ViralProj195505_genomic.csv
GCF_029988575.1_ASM2998857v1_genomic.csv
GCA_025787955.1_ASM2578795v1_genomic.csv
GCF_027912835.1_ASM2791283v1_genomic.csv
GCA_010120535.1_ASM1012053v1_genomic.csv
GCA_029376385.1_ASM2937638v1_genomic.csv
GCF_001741545.1_ASM174154v1_genomic.csv
GCA_031314295.1_ASM3131429v1_genomic.csv
GCF_023703815.1_ASM2370381v1_genomic.csv
GCF_003626955.1_ASM362695v1_genomic.csv
GCA_004083235.1_ASM408323v1_genomic.csv
GCA_031497385.1_ASM3149738v1_genomic.csv
GCF_009672845.1_ASM967284v1_genomic.csv
GCA_014268885.2_ASM1426888v2_genomic.csv
GCA_003083855.1_ASM308385v1_genomic.csv
GCA_027589475.1_ASM2758947v1_genomic.csv
GCA_001900905.1_ASM190090v1_genomic.csv
GCA_021133095.1_ASM2113309v1_genomic.csv
GCA_031321535.1_ASM3132153v1_genomic.csv
GCA_031259835.1_ASM3125983v1_genomic.csv
GCA_002581335.1_ASM258133v1_genomic.csv
GCA_000915915.1_ViralProj232646_genomic.csv
GCA_009745195.1_ASM974519v1_genomic.csv
GCA_031190805.1_ASM3119080v1_genomic.csv
GCF_003704305.1_ASM370430v1_genomic.csv
GCF_024664195.1_ASM2466419v1_genomic.csv
GCA_031219675.1_ASM3121967v1_genomic.csv
GCF_030123085.1_ASM3012308v1_genomic.csv
GCF_009728565.1_ASM972856v1_genomic.csv
GCA_022457165.1_NFU_Jman_1.0_genomic.csv
GCA_030864585.1_ASM3086458v1_genomic.csv
GCA_024384395.1_ASM2438439v1_genomic.csv
GCF_025426215.1_ASM2542621v1_genomic.csv
GCA_003013655.1_ASM301365v1_genomic.csv
GCA_029692065.1_ASM2969206v1_genomic.csv
GCA_902994135.1_UFOv-RH-23may17-C4848_genomic.csv
GCA_031128575.1_ASM3112857v1_genomic.csv
GCF_023212585.2_ASM2321258v2_genomic.csv
GCA_023124335.1_ASM2312433v1_genomic.csv
GCA_023032725.1_ASM2303272v1_genomic.csv
GCF_001932835.1_ASM193283v1_genomic.csv
GCF_016889865.1_ASM1688986v1_genomic.csv
GCF_002849695.1_ASM284969v1_genomic.csv
GCA_031778275.1_ASM3177827v1_genomic.csv
GCA_031159555.1_ASM3115955v1_genomic.csv
GCF_900635415.1_E6043_hybrid_assembly_genomic.csv
GCA_006409285.1_ASM640928v1_genomic.csv
GCA_005410015.1_ASM541001v1_genomic.csv
GCF_002987365.1_ASM298736v1_genomic.csv
GCA_003080435.1_ASM308043v1_genomic.csv
GCF_024917835.1_ASM2491783v1_genomic.csv
GCA_031123305.1_ASM3112330v1_genomic.csv
GCA_007289895.1_ASM728989v1_genomic.csv
GCF_024918275.1_ASM2491827v1_genomic.csv
GCA_004780445.1_ASM478044v1_genomic.csv
GCA_006338365.2_ASM633836v2_genomic.csv
GCF_022354345.1_ASM2235434v1_genomic.csv
GCF_009745445.1_ASM974544v1_genomic.csv
GCA_003502405.1_ASM350240v1_genomic.csv
GCA_003018595.1_ASM301859v1_genomic.csv
GCF_015167655.1_ASM1516765v1_genomic.csv
GCA_020494585.1_ASM2049458v1_genomic.csv
GCF_021491715.1_ASM2149171v1_genomic.csv
GCA_031233055.1_ASM3123305v1_genomic.csv
GCA_012938895.1_ASM1293889v1_genomic.csv
GCA_015709595.1_ASM1570959v1_genomic.csv
GCA_002278035.1_ASM227803v1_genomic.csv
GCF_005221865.1_ASM522186v1_genomic.csv
GCA_002625985.1_ASM262598v1_genomic.csv
GCA_026074235.1_ASM2607423v1_genomic.csv
GCA_000924275.1_ViralProj261352_genomic.csv
GCF_002753555.1_ASM275355v1_genomic.csv
GCA_002956425.1_ASM295642v1_genomic.csv
GCA_027933515.1_ASM2793351v1_genomic.csv
GCA_003010595.1_ASM301059v1_genomic.csv
GCA_029968555.1_ASM2996855v1_genomic.csv
GCA_902987865.1_UFOv-RE-23may17-C915_genomic.csv
GCA_031320605.1_ASM3132060v1_genomic.csv
GCA_003108105.1_ASM310810v1_genomic.csv
GCA_008321105.1_ASM832110v1_genomic.csv
GCA_031239895.1_ASM3123989v1_genomic.csv
GCF_007954925.2_ASM795492v2_genomic.csv
GCF_023279165.1_ASM2327916v1_genomic.csv
GCA_008820145.1_ASM882014v1_genomic.csv
GCF_013086325.1_ASM1308632v1_genomic.csv
GCA_003126945.1_ASM312694v1_genomic.csv
GCF_017347905.1_ASM1734790v1_genomic.csv
GCA_008152325.1_ASM815232v1_genomic.csv
GCA_018448685.1_ASM1844868v1_genomic.csv
GCA_031139795.1_ASM3113979v1_genomic.csv
GCF_001936175.1_ASM193617v1_genomic.csv
GCA_003423385.1_ASM342338v1_genomic.csv
GCF_029855885.1_ASM2985588v1_genomic.csv
GCA_003366555.1_ASM336655v1_genomic.csv
GCA_031176325.1_ASM3117632v1_genomic.csv
GCF_002214785.1_ASM221478v1_genomic.csv
GCA_025843265.1_ASM2584326v1_genomic.csv
GCF_003851555.1_ASM385155v1_genomic.csv
GCA_004295465.1_ASM429546v1_genomic.csv
GCA_003544755.1_ASM354475v1_genomic.csv
GCA_030586265.1_ASM3058626v1_genomic.csv
GCF_011064245.1_ASM1106424v1_genomic.csv
GCA_003023955.1_ASM302395v1_genomic.csv
GCA_903993075.2_AI2613v1_cp_genomic.csv
GCF_028736135.1_ASM2873613v1_genomic.csv
GCA_019317345.1_ASM1931734v1_genomic.csv
GCA_022545305.1_ASM2254530v1_genomic.csv
GCA_024348765.1_ASM2434876v1_genomic.csv
GCF_001956985.1_ASM195698v1_genomic.csv
GCF_025151715.1_ASM2515171v1_genomic.csv
GCA_902995015.1_UFOv-RH-23may17-C9172_genomic.csv
GCF_000871105.1_ViralProj20785_genomic.csv
GCF_026167805.1_ASM2616780v1_genomic.csv
GCA_009859615.1_ASM985961v1_genomic.csv
GCF_002759395.2_ASM275939v2_genomic.csv
GCA_016801715.1_ASM1680171v1_genomic.csv
GCF_030758295.1_ASM3075829v1_genomic.csv
GCA_004129735.1_ASM412973v1_genomic.csv
GCA_022637595.1_ASM2263759v1_genomic.csv
GCA_002610405.1_ASM261040v1_genomic.csv
GCA_020809695.1_ASM2080969v1_genomic.csv
GCA_003544615.1_ASM354461v1_genomic.csv
GCA_031192015.1_ASM3119201v1_genomic.csv
GCF_006351925.1_ASM635192v1_genomic.csv
GCF_008275125.1_ASM827512v1_genomic.csv
GCA_027930845.1_Gallid_herpesvirus_2_strain_MDJ_1103_genomic.csv
GCF_020735405.1_ASM2073540v1_genomic.csv
GCF_000230995.2_ASM23099v3_genomic.csv
GCA_945837015.1_Vibrio_phage_282E43-1_genomic.csv
GCF_002286335.1_ASM228633v1_genomic.csv
GCF_004637065.1_ASM463706v1_genomic.csv
GCF_016801635.1_ASM1680163v1_genomic.csv
GCF_015767795.1_ASM1576779v1_genomic.csv
GCF_000928035.1_ViralProj269770_genomic.csv
GCA_013490865.1_ASM1349086v1_genomic.csv
GCA_031243045.1_ASM3124304v1_genomic.csv
GCF_001307195.1_ASM130719v1_genomic.csv
GCA_003204095.1_ASM320409v1_genomic.csv
GCA_031127385.1_ASM3112738v1_genomic.csv
GCF_001504575.1_ViralProj308016_genomic.csv
GCF_022344045.1_ASM2234404v1_genomic.csv
GCA_003083575.1_ASM308357v1_genomic.csv
GCA_029690025.1_ASM2969002v1_genomic.csv
GCA_027931245.1_Gallid_herpesvirus_2_strain_DH_09_genomic.csv
GCF_011578285.1_ASM1157828v1_genomic.csv
GCA_010762755.2_ASM1076275v2_genomic.csv
GCF_000978555.1_ASM97855v1_genomic.csv
GCF_009626775.1_ASM962677v1_genomic.csv
GCF_020388115.1_ASM2038811v1_genomic.csv
GCA_003126705.1_ASM312670v1_genomic.csv
GCA_009911755.1_ASM991175v1_genomic.csv
GCA_024750515.1_ASM2475051v1_genomic.csv
GCF_900089455.2_OrrDiv2_genomic.csv
GCA_900231275.1_lib01440_genomic.csv
GCF_000176915.2_ASM17691v2_genomic.csv
GCF_020268625.1_ASM2026862v1_genomic.csv
GCA_025996795.1_ASM2599679v1_genomic.csv
GCA_004131445.1_ASM413144v1_genomic.csv
GCA_020485835.1_ASM2048583v1_genomic.csv
GCF_000328565.1_ASM32856v1_genomic.csv
GCA_004077355.1_ASM407735v1_genomic.csv
GCA_027931455.1_ASM2793145v1_genomic.csv
GCA_002080355.1_ViralProj264931_genomic.csv
GCA_003090595.1_ASM309059v1_genomic.csv
GCA_905331125.2_AI2975v1_cpp_genomic.csv
GCF_000750515.1_ASM75051v1_genomic.csv
GCA_030585765.1_ASM3058576v1_genomic.csv
GCA_019039475.1_ASM1903947v1_genomic.csv
GCA_003691345.1_ASM369134v1_genomic.csv
GCA_018215435.1_ASM1821543v1_genomic.csv
GCA_027572505.1_ASM2757250v1_genomic.csv
GCA_004087215.1_ASM408721v1_genomic.csv
GCF_026571695.1_ASM2657169v1_genomic.csv
GCF_000195335.1_ASM19533v1_genomic.csv
GCA_025531745.1_ASM2553174v1_genomic.csv
GCF_027570775.1_ASM2757077v1_genomic.csv
GCF_004120095.1_ASM412009v1_genomic.csv
GCA_027582555.1_ASM2758255v1_genomic.csv
GCA_031124765.1_ASM3112476v1_genomic.csv
GCF_016027855.1_ASM1602785v1_genomic.csv
GCA_003628075.1_ASM362807v1_genomic.csv
GCA_012615995.1_ASM1261599v1_genomic.csv
GCF_021355865.1_ASM2135586v1_genomic.csv
GCA_003180215.1_ASM318021v1_genomic.csv
GCF_008693865.1_ASM869386v1_genomic.csv
GCA_031767055.1_ASM3176705v1_genomic.csv
GCA_001676765.1_ASM167676v1_genomic.csv
GCA_031123285.1_ASM3112328v1_genomic.csv
GCA_002745155.1_ASM274515v1_genomic.csv
GCA_902992855.1_UFOv-RH-20APR16-C1785_genomic.csv
GCA_020892715.1_ASM2089271v1_genomic.csv
GCA_903233575.1_UFOv-RH-27jun17-C2638_genomic.csv
GCF_003612835.1_ASM361283v1_genomic.csv
GCA_018448695.1_ASM1844869v1_genomic.csv
GCA_031151265.1_ASM3115126v1_genomic.csv
GCA_030221985.1_ASM3022198v1_genomic.csv
GCF_030014005.1_ASM3001400v1_genomic.csv
GCF_016767775.1_ASM1676777v1_genomic.csv
GCA_004772255.1_ASM477225v1_genomic.csv
GCF_024266445.1_ASM2426644v1_genomic.csv
GCA_031223695.1_ASM3122369v1_genomic.csv
GCA_020485745.1_ASM2048574v1_genomic.csv
GCA_004074475.1_ASM407447v1_genomic.csv
GCA_025508405.1_ASM2550840v1_genomic.csv
GCA_004085455.1_ASM408545v1_genomic.csv
GCA_002744185.1_ASM274418v1_genomic.csv
GCA_006964725.1_ASM696472v1_genomic.csv
GCA_027573245.1_ASM2757324v1_genomic.csv
GCA_014334735.1_ASM1433473v1_genomic.csv
GCA_004071315.1_ASM407131v1_genomic.csv
GCA_018444315.1_ASM1844431v1_genomic.csv
GCA_012913625.1_ASM1291362v1_genomic.csv
GCF_002290205.1_ASM229020v1_genomic.csv
GCF_019668685.1_ASM1966868v1_genomic.csv
GCA_002745255.1_ASM274525v1_genomic.csv
GCA_018569935.1_ASM1856993v1_genomic.csv
GCA_004042815.1_ASM404281v1_genomic.csv
GCA_028736795.1_ASM2873679v1_genomic.csv
GCA_014268275.3_ASM1426827v3_genomic.csv
GCA_015832135.1_ASM1583213v1_genomic.csv
GCA_004035735.1_ASM403573v1_genomic.csv
GCA_030705265.1_ASM3070526v1_genomic.csv
GCF_018739685.1_ASM1873968v1_genomic.csv
GCA_011897105.1_ASM1189710v1_genomic.csv
GCA_004093695.1_ASM409369v1_genomic.csv
GCA_000470865.1_ASM47086v1_genomic.csv
GCA_017161135.1_ASM1716113v1_genomic.csv
GCA_003619615.1_ASM361961v1_genomic.csv
GCA_020484435.1_ASM2048443v1_genomic.csv
GCF_000838965.1_ViralProj14127_genomic.csv
GCF_014490535.1_ASM1449053v1_genomic.csv
GCF_025140835.1_ASM2514083v1_genomic.csv
GCA_027587595.1_ASM2758759v1_genomic.csv
GCF_001644665.1_ASM164466v1_genomic.csv
GCA_031216165.1_ASM3121616v1_genomic.csv
GCF_002055855.1_ASM205585v1_genomic.csv
GCA_031158915.1_ASM3115891v1_genomic.csv
GCF_025958085.1_ASM2595808v1_genomic.csv
GCF_002865785.1_ASM286578v1_genomic.csv
GCA_001293045.1_ASM129304v1_genomic.csv
GCA_001461665.1_ViralProj304920_genomic.csv
GCF_020911965.1_ASM2091196v1_genomic.csv
GCF_004799845.1_ASM479984v1_genomic.csv
GCA_012610475.1_ASM1261047v1_genomic.csv
GCF_000866445.1_ViralProj15499_genomic.csv
GCF_003008535.1_ASM300853v1_genomic.csv
GCF_024398035.1_ASM2439803v1_genomic.csv
GCF_001028985.1_ViralProj286937_genomic.csv
GCF_009387915.1_ASM938791v1_genomic.csv
GCF_002741685.1_ASM274168v1_genomic.csv
GCA_026073515.1_ASM2607351v1_genomic.csv
GCF_013693715.1_ASM1369371v1_genomic.csv
GCA_004030475.1_ASM403047v1_genomic.csv
GCA_013377445.1_ASM1337744v1_genomic.csv
GCF_009363355.1_ASM936335v1_genomic.csv
GCF_010061665.1_ASM1006166v1_genomic.csv
GCF_022966105.1_ASM2296610v1_genomic.csv
GCF_900475785.1_46514_A03_genomic.csv
GCF_030563405.1_ASM3056340v1_genomic.csv
GCA_004054755.1_ASM405475v1_genomic.csv
GCF_900236395.1_Bru_genome41_genomic.csv
GCA_000857965.1_ViralProj15132_genomic.csv
GCF_013387645.1_ASM1338764v1_genomic.csv
GCF_008630935.1_ASM863093v1_genomic.csv
GCF_023585725.1_ASM2358572v1_genomic.csv
GCA_003544135.1_ASM354413v1_genomic.csv
GCA_004076735.1_ASM407673v1_genomic.csv
GCF_015693985.1_ASM1569398v1_genomic.csv
GCA_027933935.1_ASM2793393v1_genomic.csv
GCF_015277495.1_ASM1527749v1_genomic.csv
GCA_022211235.1_ASM2221123v1_genomic.csv
GCA_031200605.1_ASM3120060v1_genomic.csv
GCA_011436695.2_ASM1143669v2_genomic.csv
GCA_000772715.2_ASM77271v2_genomic.csv
GCA_008822625.1_ASM882262v1_genomic.csv
GCA_030285605.1_ASM3028560v1_genomic.csv
GCA_004328445.1_ASM432844v1_genomic.csv
GCF_002859405.1_ASM285940v1_genomic.csv
GCA_013177375.1_ASM1317737v1_genomic.csv
GCF_020138695.1_ASM2013869v1_genomic.csv
GCA_006529675.1_ASM652967v1_genomic.csv
GCA_031129295.1_ASM3112929v1_genomic.csv
GCF_026650965.1_ASM2665096v1_genomic.csv
GCA_022438565.1_ASM2243856v1_genomic.csv
GCF_002024185.1_ASM202418v1_genomic.csv
GCA_002617605.1_ASM261760v1_genomic.csv
GCA_013348535.1_ASM1334853v1_genomic.csv
GCF_002859305.1_ASM285930v1_genomic.csv
GCA_013414285.1_ASM1341428v1_genomic.csv
GCA_900091935.1_PcyII-10a_genomic.csv
GCA_000851125.1_ViralMultiSegProj14886_genomic.csv
GCA_031120855.1_ASM3112085v1_genomic.csv
GCF_004795835.1_ASM479583v1_genomic.csv
GCF_011100485.1_ASM1110048v1_genomic.csv
GCF_002968755.1_ASM296875v1_genomic.csv
GCF_025999975.1_ASM2599997v1_genomic.csv
GCA_003177715.1_ASM317771v1_genomic.csv
GCA_004785995.1_ASM478599v1_genomic.csv
GCF_016695385.1_ASM1669538v1_genomic.csv
GCF_000012845.1_ASM1284v1_genomic.csv
GCF_021183805.1_ASM2118380v1_genomic.csv
GCA_000918375.1_ViralProj240047_genomic.csv
GCA_902984495.1_UFOv-Jr-7aug17-C671_genomic.csv
GCF_002997935.1_ASM299793v1_genomic.csv
GCA_000022945.1_ASM2294v1_genomic.csv
GCA_009656415.1_ASM965641v1_genomic.csv
GCF_000397165.1_ASM39716v1_genomic.csv
GCA_031133125.1_CPV16_134RS_can15_genomic.csv
GCF_013009555.1_ASM1300955v1_genomic.csv
GCF_028609805.1_ASM2860980v1_genomic.csv
GCA_002448055.1_ASM244805v1_genomic.csv
GCF_021459925.1_ASM2145992v1_genomic.csv
GCA_023731805.1_ASM2373180v1_genomic.csv
GCA_013098515.1_ASM1309851v1_genomic.csv
GCA_909128855.2_ASM90912885v2_genomic.csv
GCF_001988795.1_ASM198879v1_genomic.csv
GCA_027939825.1_ASM2793982v1_genomic.csv
GCA_011290675.2_ASM1129067v2_genomic.csv
GCF_029853775.1_ASM2985377v1_genomic.csv
GCF_016903255.1_ASM1690325v1_genomic.csv
GCF_003856815.1_ASM385681v1_genomic.csv
GCA_000852805.1_ViralProj14761_genomic.csv
GCF_001553955.1_ASM155395v1_genomic.csv
GCF_016743095.1_ASM1674309v1_genomic.csv
GCA_023100825.1_ASM2310082v1_genomic.csv
GCF_018847415.1_ASM1884741v1_genomic.csv
GCF_025847435.1_ASM2584743v1_genomic.csv
GCA_003821375.1_ASM382137v1_genomic.csv
GCF_000011385.1_ASM1138v1_genomic.csv
GCA_027588755.1_ASM2758875v1_genomic.csv
GCF_030035245.1_ASM3003524v1_genomic.csv
GCA_001550625.1_ViralProj310922_genomic.csv
GCF_001698335.1_ViralProj336043_genomic.csv
GCF_028892745.1_ASM2889274v1_genomic.csv
GCA_012938095.1_ASM1293809v1_genomic.csv
GCA_004772535.1_ASM477253v1_genomic.csv
GCA_031121995.1_ASM3112199v1_genomic.csv
GCF_011032785.1_ASM1103278v1_genomic.csv
GCA_030288215.1_ASM3028821v1_genomic.csv
GCF_900638445.1_57675_E01_genomic.csv
GCF_016944655.1_ASM1694465v1_genomic.csv
GCA_017347735.1_ASM1734773v1_genomic.csv
GCF_017164915.1_ASM1716491v1_genomic.csv
GCF_003411785.2_ASM341178v2_genomic.csv
GCA_013803305.1_ASM1380330v1_genomic.csv
GCA_031160365.1_ASM3116036v1_genomic.csv
GCF_019857425.1_ASM1985742v1_genomic.csv
GCF_900474925.1_41885_G01_genomic.csv
GCA_003963515.1_ASM396351v1_genomic.csv
GCA_027932695.1_ASM2793269v1_genomic.csv
GCF_008807135.1_ASM880713v1_genomic.csv
GCA_024750535.1_ASM2475053v1_genomic.csv
GCF_001482345.1_ASM148234v1_genomic.csv
GCF_020215665.1_ASM2021566v1_genomic.csv
GCF_019550875.1_ASM1955087v1_genomic.csv
GCA_004058955.1_ASM405895v1_genomic.csv
GCF_016865345.1_ASM1686534v1_genomic.csv
GCA_029814805.1_ASM2981480v1_genomic.csv
GCA_004034315.1_ASM403431v1_genomic.csv
GCA_003366355.1_ASM336635v1_genomic.csv
GCA_004085635.1_ASM408563v1_genomic.csv
GCA_905218965.2_AI2632v1_cp_genomic.csv
GCA_905232095.2_AI2691v1_cp_genomic.csv
GCF_009707365.1_ASM970736v1_genomic.csv
GCA_025767185.1_ASM2576718v1_genomic.csv
GCF_016756055.1_ASM1675605v1_genomic.csv
GCA_004053675.1_ASM405367v1_genomic.csv
GCA_009662855.1_ASM966285v1_genomic.csv
GCA_027590065.1_ASM2759006v1_genomic.csv
GCF_000830885.1_ASM83088v1_genomic.csv
GCF_004147405.1_ASM414740v1_genomic.csv
GCA_018569215.1_ASM1856921v1_genomic.csv
GCA_003994815.1_ASM399481v1_genomic.csv
GCF_900520305.1_ASM90052030v1_genomic.csv
GCF_000758545.1_ASM75854v1_genomic.csv
GCA_003408315.1_ASM340831v1_genomic.csv
GCA_008821545.1_ASM882154v1_genomic.csv
GCA_028892935.1_ASM2889293v1_genomic.csv
GCA_029536245.1_ASM2953624v1_genomic.csv
GCA_029207595.1_ASM2920759v1_genomic.csv
GCF_023518215.1_ASM2351821v1_genomic.csv
GCA_003159255.1_ASM315925v1_genomic.csv
GCA_030517905.1_ASM3051790v1_genomic.csv
GCF_016406185.1_ASM1640618v1_genomic.csv
GCF_019047785.1_ASM1904778v1_genomic.csv
GCA_031528305.1_ASM3152830v1_genomic.csv
GCF_006384535.1_ASM638453v1_genomic.csv
GCA_016127195.1_ASM1612719v1_genomic.csv
GCF_007833235.1_ASM783323v1_genomic.csv
GCA_003831075.1_ASM383107v1_genomic.csv
GCA_008822865.1_ASM882286v1_genomic.csv
GCA_019334025.1_ASM1933402v1_genomic.csv
GCA_014517965.1_ASM1451796v1_genomic.csv
GCA_000923195.1_ViralProj254434_genomic.csv
GCF_004130395.1_ASM413039v1_genomic.csv
GCF_900638655.1_58635_F02_genomic.csv
GCF_018138985.1_ASM1813898v1_genomic.csv
GCF_029883075.1_ASM2988307v1_genomic.csv
GCF_007431745.1_ASM743174v1_genomic.csv
GCA_028541305.1_ASM2854130v1_genomic.csv
GCA_025843525.1_ASM2584352v1_genomic.csv
GCA_024225435.1_ASM2422543v1_genomic.csv
GCA_026239495.1_ASM2623949v1_genomic.csv
GCF_001664285.1_ASM166428v1_genomic.csv
GCA_030762155.1_ASM3076215v1_genomic.csv
GCA_030374375.1_ASM3037437v1_genomic.csv
GCA_017348765.1_ASM1734876v1_genomic.csv
GCA_905122265.1_28157_4_207_genomic.csv
GCA_003192225.1_ASM319222v1_genomic.csv
GCA_016865035.1_ASM1686503v1_genomic.csv
GCF_001661985.2_ASM166198v2_genomic.csv
GCA_003089535.1_ASM308953v1_genomic.csv
GCA_003092455.1_ASM309245v1_genomic.csv
GCA_016811365.1_ASM1681136v1_genomic.csv
GCA_022493555.1_ASM2249355v1_genomic.csv
GCF_002021925.1_ASM202192v1_genomic.csv
GCF_008807175.1_ASM880717v1_genomic.csv
GCF_001698255.1_ViralProj335748_genomic.csv
GCA_024968525.1_ASM2496852v1_genomic.csv
GCF_900618255.1_paerg002_genomic.csv
GCA_018339155.1_ASM1833915v1_genomic.csv
GCA_027931105.1_ASM2793110v1_genomic.csv
GCF_004635505.1_ASM463550v1_genomic.csv
GCF_018574995.1_ASM1857499v1_genomic.csv
GCA_003847805.1_ASM384780v1_genomic.csv
GCA_031109365.1_ASM3110936v1_genomic.csv
GCA_005734995.1_ASM573499v1_genomic.csv
GCA_024750185.1_ASM2475018v1_genomic.csv
GCF_019048225.1_ASM1904822v1_genomic.csv
GCF_002758635.1_ASM275863v1_genomic.csv
GCA_001542565.1_ASM154256v1_genomic.csv
GCF_018394335.1_ASM1839433v1_genomic.csv
GCA_012923665.1_ASM1292366v1_genomic.csv
GCA_017347465.1_ASM1734746v1_genomic.csv
GCA_029968535.1_ASM2996853v1_genomic.csv
GCA_024758105.1_ASM2475810v1_genomic.csv
GCF_004193735.1_ASM419373v1_genomic.csv
GCA_002831545.1_ASM283154v1_genomic.csv
GCA_014892735.1_ASM1489273v1_genomic.csv
GCF_027595585.1_ASM2759558v1_genomic.csv
GCA_018603475.1_ASM1860347v1_genomic.csv
GCA_018127435.1_ASM1812743v1_genomic.csv
GCF_028752055.1_ASM2875205v1_genomic.csv
GCA_003381685.2_ASM338168v2_genomic.csv
GCA_029948185.1_ASM2994818v1_genomic.csv
GCF_029636705.1_ASM2963670v1_genomic.csv
GCF_003183065.1_ASM318306v1_genomic.csv
GCA_004043615.1_ASM404361v1_genomic.csv
GCA_031159355.1_ASM3115935v1_genomic.csv
GCA_027939675.1_ASM2793967v1_genomic.csv
GCA_902992945.1_UFOv-RH-20APR16-C2607_genomic.csv
GCA_905232105.2_AI2682v1_cp_genomic.csv
GCF_000009565.1_ASM956v1_genomic.csv
GCF_000008265.1_ASM826v1_genomic.csv
GCA_026000695.1_ASM2600069v1_genomic.csv
GCF_030036875.1_ASM3003687v1_genomic.csv
GCF_000316665.1_ASM31666v1_genomic.csv
GCF_021165955.1_ASM2116595v1_genomic.csv
GCF_000239175.1_ASM23917v1_genomic.csv
GCA_012970605.1_ASM1297060v1_genomic.csv
GCA_000452525.4_ASM45252v4_genomic.csv
GCA_020892605.1_ASM2089260v1_genomic.csv
GCA_003192445.1_ASM319244v1_genomic.csv
GCF_027941015.1_ASM2794101v1_genomic.csv
GCA_910591535.1_vB_Kpn_GBH029_genomic.csv
GCA_015045605.1_ASM1504560v1_genomic.csv
GCA_031127425.1_ASM3112742v1_genomic.csv
GCA_007923045.4_ASM792304v4_genomic.csv
GCF_013181395.1_ASM1318139v2_genomic.csv
GCF_002820205.1_ASM282020v1_genomic.csv
GCF_019443445.1_ASM1944344v1_genomic.csv
GCF_028994195.1_ASM2899419v1_genomic.csv
GCA_018741285.1_ASM1874128v1_genomic.csv
GCA_027942455.1_ASM2794245v1_genomic.csv
GCA_030294985.1_ASM3029498v1_genomic.csv
GCA_027406505.1_ASM2740650v1_genomic.csv
GCF_001543055.1_ASM154305v1_genomic.csv
GCA_905121455.1_26975_2_83_genomic.csv
GCA_015710815.1_ASM1571081v1_genomic.csv
GCA_014730635.1_ASM1473063v1_genomic.csv
GCA_000912575.1_ViralProj215674_genomic.csv
GCA_031213395.1_ASM3121339v1_genomic.csv
GCF_012044475.1_ASM1204447v1_genomic.csv
GCA_027590625.1_ASM2759062v1_genomic.csv
GCA_031161425.1_ASM3116142v1_genomic.csv
GCF_003111725.1_ASM311172v1_genomic.csv
GCF_000316605.1_ASM31660v1_genomic.csv
GCA_002623745.1_ASM262374v1_genomic.csv
GCA_025738595.1_ASM2573859v1_genomic.csv
GCA_031320995.1_ASM3132099v1_genomic.csv
GCF_003669015.1_ASM366901v1_genomic.csv
GCA_014858805.1_WVL18007_genomic.csv
GCA_014726435.1_ASM1472643v1_genomic.csv
GCF_021513615.1_ASM2151361v1_genomic.csv
GCA_012938525.1_ASM1293852v1_genomic.csv
GCA_019095195.1_ASM1909519v1_genomic.csv
GCF_002180115.1_ASM218011v1_genomic.csv
GCF_024181485.1_ASM2418148v1_genomic.csv
GCA_004139415.1_ASM413941v1_genomic.csv
GCA_031544755.1_ASM3154475v1_genomic.csv
GCF_024442275.1_ASM2444227v1_genomic.csv
GCF_025201235.1_ASM2520123v1_genomic.csv
GCF_009601685.2_ASM960168v2_genomic.csv
GCA_030143585.1_ASM3014358v1_genomic.csv
GCA_031209285.1_ASM3120928v1_genomic.csv
GCA_003601455.1_ASM360145v1_genomic.csv
GCF_003815835.1_ASM381583v1_genomic.csv
GCA_006019175.2_ASM601917v2_genomic.csv
GCA_005567295.1_ASM556729v1_genomic.csv
GCA_031151415.1_ASM3115141v1_genomic.csv
GCF_018585345.1_ASM1858534v1_genomic.csv
GCA_012944515.1_ASM1294451v1_genomic.csv
GCA_012100875.2_ASM1210087v2_genomic.csv
GCA_905330505.2_AI2883v1_cpp_genomic.csv
GCF_013636415.1_ASM1363641v1_genomic.csv
GCA_022869665.1_ASM2286966v1_genomic.csv
GCA_013426505.1_ASM1342650v1_genomic.csv
GCF_019048585.1_ASM1904858v1_genomic.csv
GCF_024972115.1_ASM2497211v1_genomic.csv
GCF_007974165.1_ASM797416v1_genomic.csv
GCA_000026005.1_ASM2600v1_genomic.csv
GCF_022649105.1_ASM2264910v1_genomic.csv
GCA_003351525.1_ASM335152v1_genomic.csv
GCA_002625405.1_ASM262540v1_genomic.csv
GCA_003024045.1_ASM302404v1_genomic.csv
GCA_000949425.1_ASM94942v1_genomic.csv
GCA_028541385.1_ASM2854138v1_genomic.csv
GCF_024349785.1_ASM2434978v1_genomic.csv
GCA_012946305.1_ASM1294630v1_genomic.csv
GCA_031217035.1_ASM3121703v1_genomic.csv
GCA_022832855.1_ASM2283285v1_genomic.csv
GCF_902387285.1_UHGG_MGYG-HGUT-02456_genomic.csv
GCF_022569795.1_ASM2256979v1_genomic.csv
GCF_000200595.1_ASM20059v1_genomic.csv
GCF_003429285.1_ASM342928v1_genomic.csv
GCF_000335875.2_ASM33587v2_genomic.csv
GCF_005568315.1_ASM556831v1_genomic.csv
GCA_004086255.1_ASM408625v1_genomic.csv
GCA_028674895.1_ASM2867489v1_genomic.csv
GCA_009806915.1_ASM980691v1_genomic.csv
GCA_006444015.1_ASM644401v1_genomic.csv
GCF_003955755.1_ASM395575v1_genomic.csv
GCA_007036205.1_ASM703620v1_genomic.csv
GCA_022434335.1_ASM2243433v1_genomic.csv
GCF_000255915.1_ASM25591v1_genomic.csv
GCF_003184425.1_ASM318442v1_genomic.csv
GCA_021387885.2_ASM2138788v2_genomic.csv
GCA_000196015.1_ASM19601v1_genomic.csv
GCF_000954135.1_ASM95413v2_genomic.csv
GCA_002763655.1_ASM276365v1_genomic.csv
GCA_900187745.1_lib00887_genomic.csv
GCA_019095235.1_ASM1909523v1_genomic.csv
GCF_000892295.1_ViralProj63233_genomic.csv
GCF_001645915.1_ViralProj321687_genomic.csv
GCF_002818445.1_ASM281844v1_genomic.csv
GCA_004046595.1_ASM404659v1_genomic.csv
GCF_019431205.1_ASM1943120v1_genomic.csv
GCF_028335745.1_ASM2833574v1_genomic.csv
GCA_001039805.1_A_England_12240612_2010_genomic.csv
GCA_002625865.1_ASM262586v1_genomic.csv
GCF_001988135.1_ASM198813v1_genomic.csv
GCF_009912835.1_ASM991283v1_genomic.csv
GCA_013739975.1_ASM1373997v1_genomic.csv
GCF_009709415.1_ASM970941v1_genomic.csv
GCF_020535565.1_ASM2053556v1_genomic.csv
GCA_013358425.1_ASM1335842v1_genomic.csv
GCA_022694455.1_ASM2269445v1_genomic.csv
GCA_025842875.1_ASM2584287v1_genomic.csv
GCF_029674645.1_ASM2967464v1_genomic.csv
GCA_008766475.1_ASM876647v1_genomic.csv
GCA_000242595.3_ASM24259v3_genomic.csv
GCF_002627465.1_ASM262746v1_genomic.csv
GCA_029965235.1_ASM2996523v1_genomic.csv
GCF_006094915.1_ASM609491v1_genomic.csv
GCF_015992305.1_ASM1599230v1_genomic.csv
GCA_006458705.1_ASM645870v1_genomic.csv
GCF_002224625.1_ASM222462v1_genomic.csv
GCA_023533675.1_ASM2353367v1_genomic.csv
GCF_025462505.1_ASM2546250v1_genomic.csv
GCF_029773425.1_ASM2977342v1_genomic.csv
GCA_905123705.1_28157_4_78_genomic.csv
GCF_019856275.1_ASM1985627v1_genomic.csv
GCA_013747275.1_ASM1374727v1_genomic.csv
GCF_029719365.1_ASM2971936v1_genomic.csv
GCA_013377485.1_ASM1337748v1_genomic.csv
GCF_000689235.1_GBCO_p1_genomic.csv
GCA_902996305.1_UFOv-RH-9nov16-C1716_genomic.csv
GCA_005892005.1_ASM589200v1_genomic.csv
GCA_019446035.1_ASM1944603v1_genomic.csv
GCF_001515725.1_ASM151572v1_genomic.csv
GCA_002613925.1_ASM261392v1_genomic.csv
GCF_011045475.1_ASM1104547v1_genomic.csv
GCA_006433435.1_ASM643343v1_genomic.csv
GCA_014773585.1_ASM1477358v1_genomic.csv
GCA_009688185.1_ASM968818v1_genomic.csv
GCF_003032715.1_ASM303271v1_genomic.csv
GCA_003082775.1_ASM308277v1_genomic.csv
GCA_001975085.1_ASM197508v1_genomic.csv
GCA_016855945.1_ASM1685594v1_genomic.csv
GCA_002744355.1_ASM274435v1_genomic.csv
GCA_029236635.1_ASM2923663v1_genomic.csv
GCF_025758165.1_ASM2575816v1_genomic.csv
GCA_010713575.2_ASM1071357v2_genomic.csv
GCA_027271095.1_ASM2727109v1_genomic.csv
GCA_031102305.1_ASM3110230v1_genomic.csv
GCA_004778965.1_ASM477896v1_genomic.csv
GCA_000009845.1_ASM984v1_genomic.csv
GCF_016403975.2_ASM1640397v2_genomic.csv
GCF_020035535.1_ASM2003553v1_genomic.csv
GCF_021768385.1_ASM2176838v1_genomic.csv
GCF_000512955.1_ASM51295v1_genomic.csv
GCF_000830055.1_ASM83005v1_genomic.csv
GCF_028749685.1_ASM2874968v1_genomic.csv
GCF_001042295.1_ViralProj288004_genomic.csv
GCF_020526745.1_ASM2052674v1_genomic.csv
GCF_011895665.1_ASM1189566v1_genomic.csv
GCA_013749975.1_ASM1374997v1_genomic.csv
GCA_002821245.1_ASM282124v1_genomic.csv
GCA_031199125.1_ASM3119912v1_genomic.csv
GCF_022213025.1_ASM2221302v1_genomic.csv
GCA_012946855.1_ASM1294685v1_genomic.csv
GCF_000092445.1_ASM9244v1_genomic.csv
GCF_004354245.1_ASM435424v1_genomic.csv
GCA_002548035.1_ASM254803v1_genomic.csv
GCF_002863845.1_ASM286384v1_genomic.csv
GCF_000940805.1_ASM94080v1_genomic.csv
GCA_022876745.1_ASM2287674v1_genomic.csv
GCF_002787545.1_ASM278754v1_genomic.csv
GCF_000917515.1_ViralProj240719_genomic.csv
GCF_030761295.1_ASM3076129v1_genomic.csv
GCA_026427675.1_ASM2642767v1_genomic.csv
GCA_001305635.1_ASM130563v1_genomic.csv
GCA_002594465.1_ASM259446v1_genomic.csv
GCA_002956195.1_ASM295619v1_genomic.csv
GCA_003091715.1_ASM309171v1_genomic.csv
GCA_009943505.1_ASM994350v1_genomic.csv
GCF_001957815.1_ViralProj361699_genomic.csv
GCA_027933035.1_ASM2793303v1_genomic.csv
GCF_008704815.1_ASM870481v1_genomic.csv
GCA_903232435.1_UFOv-Jr-28jun17-C3952_genomic.csv
GCF_003848745.1_ASM384874v1_genomic.csv
GCA_000222835.1_ASM22283v1_genomic.csv
GCA_003544415.1_ASM354441v1_genomic.csv
GCA_003177375.1_ASM317737v1_genomic.csv
GCF_002859545.1_ASM285954v1_genomic.csv
GCA_013387875.1_ASM1338787v1_genomic.csv
GCF_001021975.1_ASM102197v1_genomic.csv
GCA_002824365.1_ASM282436v1_genomic.csv
GCA_000009865.1_ASM986v1_genomic.csv
GCA_002119685.1_ASM211968v1_genomic.csv
GCA_002548185.1_ASM254818v1_genomic.csv
GCA_004077215.1_ASM407721v1_genomic.csv
GCA_002617185.1_ASM261718v1_genomic.csv
GCA_031297925.1_ASM3129792v1_genomic.csv
GCF_001736375.1_ViralProj343522_genomic.csv
GCF_003366075.1_ASM336607v1_genomic.csv
GCF_010692905.1_ASM1069290v1_genomic.csv
GCA_018336655.1_ASM1833665v1_genomic.csv
GCF_002606745.1_ASM260674v1_genomic.csv
GCA_012937015.1_ASM1293701v1_genomic.csv
GCA_013602835.1_ASM1360283v1_genomic.csv
GCF_009913555.1_ASM991355v1_genomic.csv
GCA_003099735.1_ASM309973v1_genomic.csv
GCF_022759925.1_ASM2275992v1_genomic.csv
GCA_027573585.1_ASM2757358v1_genomic.csv
GCF_009627795.1_ASM962779v1_genomic.csv
GCF_016925635.1_ASM1692563v1_genomic.csv
GCA_020486385.1_ASM2048638v1_genomic.csv
GCF_023520895.1_ASM2352089v1_genomic.csv
GCA_019603075.1_ASM1960307v1_genomic.csv
GCA_027581415.1_ASM2758141v1_genomic.csv
GCA_012615725.1_ASM1261572v1_genomic.csv
GCA_031193155.1_Respiratory_3_genomic.csv
GCA_020473415.1_ASM2047341v1_genomic.csv
GCA_025562955.3_ASM2556295v3_genomic.csv
GCA_031160045.1_ASM3116004v1_genomic.csv
GCA_025508475.1_ASM2550847v1_genomic.csv
GCA_022674085.1_ASM2267408v1_genomic.csv
GCF_002074055.1_ASM207405v1_genomic.csv
GCA_027927435.1_ASM2792743v1_genomic.csv
GCF_002237555.1_ASM223755v1_genomic.csv
GCA_003848385.1_ASM384838v1_genomic.csv
GCA_000874265.1_ViralProj20933_genomic.csv
GCA_000881695.1_ViralProj32599_genomic.csv
GCF_001718775.1_ASM171877v1_genomic.csv
GCA_025842145.1_ASM2584214v1_genomic.csv
GCA_022673895.1_ASM2267389v1_genomic.csv
GCA_005891745.1_ASM589174v1_genomic.csv
GCF_024072335.1_ASM2407233v1_genomic.csv
GCF_026315225.1_ASM2631522v1_genomic.csv
GCA_025998675.1_ASM2599867v1_genomic.csv
GCF_016458945.1_ASM1645894v1_genomic.csv
GCF_018584525.1_ASM1858452v1_genomic.csv
GCA_002119785.3_ASM211978v3_genomic.csv
GCA_003868595.1_ASM386859v1_genomic.csv
GCF_002946535.2_ASM294653v2_genomic.csv
GCF_009938035.1_ASM993803v1_genomic.csv
GCF_002741705.1_ASM274170v1_genomic.csv
GCF_020047135.1_ASM2004713v1_genomic.csv
GCA_006448795.1_ASM644879v1_genomic.csv
GCF_029011475.1_ASM2901147v1_genomic.csv
GCA_018583655.1_ASM1858365v1_genomic.csv
GCA_003404935.1_ASM340493v1_genomic.csv
GCA_025085135.1_ASM2508513v1_genomic.csv
GCA_031315645.1_ASM3131564v1_genomic.csv
GCA_004202855.1_ASM420285v1_genomic.csv
GCA_004093075.1_ASM409307v1_genomic.csv
GCA_902992325.1_UFOv-RH-18aug17-C3394_genomic.csv
GCF_003048695.2_ASM304869v2_genomic.csv
GCA_002818015.1_ASM281801v1_genomic.csv
GCF_006517775.1_ASM651777v1_genomic.csv
GCA_031126215.1_ASM3112621v1_genomic.csv
GCA_958296245.1_odAgeOroi1.Dehalococcoidia_20.1_genomic.csv
GCA_012953925.1_ASM1295392v1_genomic.csv
GCA_018535395.1_ASM1853539v1_genomic.csv
GCA_000888615.1_ViralProj52947_genomic.csv
GCA_008936635.1_ASM893663v1_genomic.csv
GCA_012934425.1_ASM1293442v1_genomic.csv
GCA_003381025.1_ASM338102v1_genomic.csv
GCF_016904695.1_ASM1690469v1_genomic.csv
GCF_031357205.1_ASM3135720v1_genomic.csv
GCA_002863805.1_ASM286380v1_genomic.csv
GCA_025133935.1_ASM2513393v1_genomic.csv
GCF_004328745.1_ASM432874v1_genomic.csv
GCF_016065055.1_ASM1606505v1_genomic.csv
GCA_020892185.1_ASM2089218v1_genomic.csv
GCA_003128085.1_ASM312808v1_genomic.csv
GCA_008936195.1_ASM893619v1_genomic.csv
GCA_027937055.1_ASM2793705v1_genomic.csv
GCA_021536465.1_ASM2153646v1_genomic.csv
GCF_020474985.1_ASM2047498v1_genomic.csv
GCF_026625245.1_ASM2662524v1_genomic.csv
GCA_001648155.1_ASM164815v1_genomic.csv
GCA_021536475.1_ASM2153647v1_genomic.csv
GCA_003033565.1_ASM303356v1_genomic.csv
GCF_014843315.1_ASM1484331v1_genomic.csv
GCA_003366635.1_ASM336663v1_genomic.csv
GCA_024705965.1_ASM2470596v1_genomic.csv
GCA_027928975.1_ASM2792897v1_genomic.csv
GCF_009665275.1_ASM966527v1_genomic.csv
GCA_018069685.1_ASM1806968v1_genomic.csv
GCA_003866255.1_ASM386625v1_genomic.csv
GCA_023535985.1_ASM2353598v1_genomic.csv
GCF_001718975.1_ASM171897v1_genomic.csv
GCA_020493655.1_ASM2049365v1_genomic.csv
GCF_022221505.1_ASM2222150v1_genomic.csv
GCA_900291315.1_3G11-2.1_genomic.csv
GCA_030506515.1_ASM3050651v1_genomic.csv
GCA_003081475.1_ASM308147v1_genomic.csv
GCF_025137635.1_ASM2513763v1_genomic.csv
GCA_003081595.1_ASM308159v1_genomic.csv
GCA_001722965.1_ViralProj341707_genomic.csv
GCF_002813655.1_ASM281365v1_genomic.csv
GCF_022921575.1_ASM2292157v1_genomic.csv
GCA_028748965.1_ASM2874896v1_genomic.csv
GCF_018398935.1_ASM1839893v1_genomic.csv
GCA_902141635.1_P2_4E6b_genomic.csv
GCA_004286735.1_ASM428673v1_genomic.csv
GCF_008369805.1_ASM836980v1_genomic.csv
GCF_013460135.1_ASM1346013v1_genomic.csv
GCA_029969875.1_ASM2996987v1_genomic.csv
GCF_023078885.1_ASM2307888v1_genomic.csv
GCA_030503895.2_ASM3050389v2_genomic.csv
GCF_001505395.1_ViralProj308014_genomic.csv
GCA_000844245.1_ViralProj14515_genomic.csv
GCF_001745715.1_ViralProj344119_genomic.csv
GCF_003020725.1_ASM302072v1_genomic.csv
GCA_016836365.1_ASM1683636v1_genomic.csv
GCF_024400215.1_ASM2440021v1_genomic.csv
GCF_004022505.2_ASM402250v2_genomic.csv
GCA_031305275.1_ASM3130527v1_genomic.csv
GCA_019333565.1_ASM1933356v1_genomic.csv
GCA_030512525.1_ASM3051252v1_genomic.csv
GCA_023638525.1_HZAU_PFYY_1.0_genomic.csv
GCA_012955025.1_ASM1295502v1_genomic.csv
GCA_029872415.2_ASM2987241v2_genomic.csv
GCA_012950955.1_ASM1295095v1_genomic.csv
GCF_000954255.1_ViralProj276855_genomic.csv
GCF_003866975.1_ASM386697v1_genomic.csv
GCA_023734855.1_ASM2373485v1_genomic.csv
GCA_008808015.1_ASM880801v1_genomic.csv
GCA_000348885.1_ASM34888v1_genomic.csv
GCA_004091455.1_ASM409145v1_genomic.csv
GCA_000829155.1_ASM82915v1_genomic.csv
GCA_030719765.1_ASM3071976v1_genomic.csv
GCF_017310345.1_ASM1731034v1_genomic.csv
GCF_025639805.1_ASM2563980v1_genomic.csv
GCF_000277425.1_ASM27742v1_genomic.csv
GCA_003442855.1_ASM344285v1_genomic.csv
GCF_004332075.1_ASM433207v1_genomic.csv
GCA_026210825.1_ASM2621082v1_genomic.csv
GCA_009762985.1_ASM976298v1_genomic.csv
GCA_031305005.1_ASM3130500v1_genomic.csv
GCA_003079715.1_ASM307971v1_genomic.csv
GCF_016128095.1_ASM1612809v1_genomic.csv
GCA_006401515.1_ASM640151v1_genomic.csv
GCA_003692195.1_ASM369219v1_genomic.csv
GCF_018582835.1_ASM1858283v1_genomic.csv
GCA_029970805.1_ASM2997080v1_genomic.csv
GCA_026725475.1_ASM2672547v1_genomic.csv
GCA_006402495.1_ASM640249v1_genomic.csv
GCA_012945435.1_ASM1294543v1_genomic.csv
GCA_004874545.1_ASM487454v1_genomic.csv
GCA_025842645.1_ASM2584264v1_genomic.csv
GCF_000889155.1_ViralProj51245_genomic.csv
GCF_020715265.1_ASM2071526v1_genomic.csv
GCF_001965835.1_ViralProj362018_genomic.csv
GCF_000494835.1_ASM49483v1_genomic.csv
GCA_028541185.1_ASM2854118v1_genomic.csv
GCA_004069235.1_ASM406923v1_genomic.csv
GCA_003822755.1_ASM382275v1_genomic.csv
GCA_026069095.2_ASM2606909v2_genomic.csv
GCF_001506705.1_ASM150670v1_genomic.csv
GCF_003956225.1_ASM395622v1_genomic.csv
GCF_000902335.1_ViralProj181076_genomic.csv
GCA_003190905.1_ASM319090v1_genomic.csv
GCA_002149425.1_ViralProj266637.8_genomic.csv
GCA_002151565.1_ASM215156v1_genomic.csv
GCA_006199305.2_ASM619930v2_genomic.csv
GCA_003102835.1_ASM310283v1_genomic.csv
GCA_016455605.1_ASM1645560v1_genomic.csv
GCF_030168125.1_ASM3016812v1_genomic.csv
GCA_013387705.1_ASM1338770v1_genomic.csv
GCA_027929585.1_ASM2792958v1_genomic.csv
GCA_030864155.1_ASM3086415v1_genomic.csv
GCA_006177605.1_ASM617760v1_genomic.csv
GCF_030995165.1_ASM3099516v1_genomic.csv
GCA_002709675.1_ASM270967v1_genomic.csv
GCF_030863885.1_ASM3086388v1_genomic.csv
GCF_016027095.1_ASM1602709v1_genomic.csv
GCA_025465525.1_ASM2546552v1_genomic.csv
GCF_003214135.1_ASM321413v1_genomic.csv
GCF_001559235.2_ASM155923v2_genomic.csv
GCA_003013895.1_ASM301389v1_genomic.csv
GCA_006441555.1_ASM644155v1_genomic.csv
GCA_003816135.1_ASM381613v1_genomic.csv
GCA_014692485.2_ASFV_Korea_pig_Paju1_2019_genomic.csv
GCA_003622955.1_ASM362295v1_genomic.csv
GCA_008822025.1_ASM882202v1_genomic.csv
GCF_019551735.1_ASM1955173v1_genomic.csv
GCA_003365495.1_ASM336549v1_genomic.csv
GCA_031126155.1_ASM3112615v1_genomic.csv
GCF_030718785.1_ASM3071878v1_genomic.csv
GCA_900683745.1_Paraprevotella_xylaniphila_82A6_genomic.csv
GCF_003433395.1_ASM343339v1_genomic.csv
GCA_030504295.1_ASM3050429v1_genomic.csv
GCF_004355365.1_ASM435536v1_genomic.csv
GCA_002615205.1_ASM261520v1_genomic.csv
GCA_001722745.1_ViralProj342453_genomic.csv
GCF_001936255.1_ASM193625v1_genomic.csv
GCF_023650815.1_ASM2365081v1_genomic.csv
GCF_000418345.1_ASM41834v1_genomic.csv
GCF_019793595.1_ASM1979359v1_genomic.csv
GCF_001558355.2_ASM155835v2_genomic.csv
GCA_027938795.1_ASM2793879v1_genomic.csv
GCF_016025415.2_ASM1602541v2_genomic.csv
GCF_029888305.1_ASM2988830v1_genomic.csv
GCF_024532155.1_ASM2453215v1_genomic.csv
GCA_019974175.1_ASM1997417v1_genomic.csv
GCA_029720865.1_ASM2972086v1_genomic.csv
GCF_001959575.1_ViralMultiSegProj361694_genomic.csv
GCF_001901125.1_ASM190112v1_genomic.csv
GCF_002622845.1_ASM262284v1_genomic.csv
GCF_003850365.1_ASM385036v1_genomic.csv
GCF_002000585.1_ASM200058v1_genomic.csv
GCA_031083405.1_ASM3108340v1_genomic.csv
GCA_004056535.1_ASM405653v1_genomic.csv
GCF_016628525.2_ASM1662852v2_genomic.csv
GCA_022409355.1_ASM2240935v1_genomic.csv
GCA_004289195.1_ASM428919v1_genomic.csv
GCA_002082565.1_ASM208256v1_genomic.csv
GCA_027937665.1_ASM2793766v1_genomic.csv
GCA_023531965.1_ASM2353196v1_genomic.csv
GCA_014068355.1_ASM1406835v1_genomic.csv
GCA_030294845.1_ASM3029484v1_genomic.csv
GCA_030758875.1_ASM3075887v1_genomic.csv
GCF_900048035.1_GEFVIR_genomic.csv
GCA_900232375.1_VHB-PER055_genome_assembly_genomic.csv
GCA_947251865.1_idProAzur1.Wolbachia_sp_2.1_genomic.csv
GCA_014729215.1_ASM1472921v1_genomic.csv
GCA_016070795.1_ASM1607079v1_genomic.csv
GCF_003213655.1_ASM321365v1_genomic.csv
GCA_029910695.1_ASM2991069v1_genomic.csv
GCA_000213825.1_ASM21382v1_genomic.csv
GCA_030252875.1_ASM3025287v1_genomic.csv
GCA_025838495.1_ASM2583849v1_genomic.csv
GCA_029971475.1_ASM2997147v1_genomic.csv
GCA_024799745.1_ASM2479974v1_genomic.csv
GCA_030253035.1_ASM3025303v1_genomic.csv
GCA_021132015.1_ASM2113201v1_genomic.csv
GCA_003182705.1_ASM318270v1_genomic.csv
GCA_007005625.1_ASM700562v1_genomic.csv
GCF_000829295.1_ASM82929v1_genomic.csv
GCA_905120835.1_26975_1_118_genomic.csv
GCF_017309485.1_ASM1730948v1_genomic.csv
GCF_027570975.1_ASM2757097v1_genomic.csv
GCA_027933275.1_ASM2793327v1_genomic.csv
GCF_003018135.1_ASM301813v1_genomic.csv
GCF_003288455.1_ASM328845v1_genomic.csv
GCA_012945855.1_ASM1294585v1_genomic.csv
GCA_900010175.1_TPPLON_genomic.csv
GCF_016801675.1_ASM1680167v1_genomic.csv
GCA_022401835.1_ASM2240183v1_genomic.csv
GCA_020493925.1_ASM2049392v1_genomic.csv
GCF_002872435.1_ASM287243v1_genomic.csv
GCF_022369175.1_ASM2236917v1_genomic.csv
GCA_004093195.1_ASM409319v1_genomic.csv
GCF_002623125.1_ASM262312v1_genomic.csv
GCA_004055055.1_ASM405505v1_genomic.csv
GCA_027574445.1_ASM2757444v1_genomic.csv
GCF_021442065.1_ASM2144206v1_genomic.csv
GCA_030875215.1_ASM3087521v1_genomic.csv
GCA_008935615.1_ASM893561v1_genomic.csv
GCA_030253765.1_ASM3025376v1_genomic.csv
GCF_019703065.1_ASM1970306v1_genomic.csv
GCA_012944575.1_ASM1294457v1_genomic.csv
GCA_902984645.1_UFOv-RE-14apr17-C652_genomic.csv
GCA_013337045.2_ASM1333704v2_genomic.csv
GCA_021216285.1_ASM2121628v1_genomic.csv
GCF_026435155.1_ASM2643515v1_genomic.csv
GCF_000385945.1_ASM38594v1_genomic.csv
GCF_000835185.1_ASM83518v1_genomic.csv
GCF_028752815.1_ASM2875281v1_genomic.csv
GCA_008799435.1_ASM879943v1_genomic.csv
GCA_002546705.1_ASM254670v1_genomic.csv
GCF_003813225.1_ASM381322v1_genomic.csv
GCF_027569975.1_ASM2756997v1_genomic.csv
GCF_002958165.1_ASM295816v1_genomic.csv
GCA_030290475.1_ASM3029047v1_genomic.csv
GCA_030586255.1_ASM3058625v1_genomic.csv
GCF_021391475.1_ASM2139147v1_genomic.csv
GCF_028657925.1_ASM2865792v1_genomic.csv
GCA_912237455.1_vB_Kpn_GBH038_genomic.csv
GCA_030294085.1_ASM3029408v1_genomic.csv
GCF_010731735.1_ASM1073173v1_genomic.csv
GCA_021359445.1_ASM2135944v1_genomic.csv
GCF_021560655.1_ASM2156065v1_genomic.csv
GCF_018138925.1_ASM1813892v1_genomic.csv
GCA_000826905.1_ASM82690v1_genomic.csv
GCF_007647415.1_ASM764741v1_genomic.csv
GCA_025843175.1_ASM2584317v1_genomic.csv
GCA_004084755.1_ASM408475v1_genomic.csv
GCF_018127785.1_ASM1812778v1_genomic.csv
GCF_001629825.1_ViralProj318899_genomic.csv
GCF_011038575.1_ASM1103857v1_genomic.csv
GCA_008776655.1_ASM877665v1_genomic.csv
GCA_004079935.1_ASM407993v1_genomic.csv
GCA_030413705.1_ASM3041370v1_genomic.csv
GCF_008704025.1_ASM870402v1_genomic.csv
GCA_012937875.1_ASM1293787v1_genomic.csv
GCA_002604345.1_ASM260434v1_genomic.csv
GCF_002624805.1_ASM262480v1_genomic.csv
GCA_024637935.1_ASM2463793v1_genomic.csv
GCF_022569635.1_ASM2256963v1_genomic.csv
GCF_024363385.1_ASM2436338v1_genomic.csv
GCA_027944595.1_ASM2794459v1_genomic.csv
GCF_024172445.1_ASM2417244v1_genomic.csv
GCF_023824055.1_ASM2382405v1_genomic.csv
GCA_022873955.1_ASM2287395v1_genomic.csv
GCF_003636855.2_ASM363685v2_genomic.csv
GCF_018417715.1_ASM1841771v1_genomic.csv
GCA_009708415.3_De_Novo_genomic.csv
GCF_002024325.1_ASM202432v1_genomic.csv
GCA_030576775.1_ASM3057677v1_genomic.csv
GCA_023571695.1_ASM2357169v1_genomic.csv
GCF_000959305.1_ASM95930v1_genomic.csv
GCA_012965115.1_ASM1296511v1_genomic.csv
GCF_019974115.1_ASM1997411v1_genomic.csv
GCF_029202405.1_ASM2920240v1_genomic.csv
GCA_007998125.1_ASM799812v1_genomic.csv
GCA_026723965.1_ASM2672396v1_genomic.csv
GCA_015692845.1_ASM1569284v1_genomic.csv
GCF_004209835.1_ASM420983v1_genomic.csv
GCF_022693325.1_ASM2269332v1_genomic.csv
GCF_007311595.1_ASM731159v1_genomic.csv
GCA_030875695.1_ASM3087569v1_genomic.csv
GCA_016127035.1_ASM1612703v1_genomic.csv
GCF_001542815.1_ASM154281v1_genomic.csv
GCF_026315045.1_ASM2631504v1_genomic.csv
GCA_016456045.1_ASM1645604v1_genomic.csv
GCA_027943455.1_ASM2794345v1_genomic.csv
GCA_031318985.1_ASM3131898v1_genomic.csv
GCF_000213235.1_ASM21323v1_genomic.csv
GCF_023822045.1_ASM2382204v1_genomic.csv
GCA_003106445.1_ASM310644v1_genomic.csv
GCA_030438885.1_ASM3043888v1_genomic.csv
GCF_029202845.1_ASM2920284v1_genomic.csv
GCA_022919575.1_ASM2291957v1_genomic.csv
GCA_031275545.1_ASM3127554v1_genomic.csv
GCA_903232515.1_UFOv-Jr-28jun17-C684_genomic.csv
GCA_031159795.1_ASM3115979v1_genomic.csv
GCA_029542425.1_ASM2954242v1_genomic.csv
GCF_025558205.1_ASM2555820v1_genomic.csv
GCF_000904495.1_ViralProj195497_genomic.csv
GCA_022558565.1_ASM2255856v1_genomic.csv
GCF_900637335.1_50618_H02_genomic.csv
GCA_012936965.1_ASM1293696v1_genomic.csv
GCF_003015165.1_ASM301516v1_genomic.csv
GCA_003085715.1_ASM308571v1_genomic.csv
GCA_004076675.1_ASM407667v1_genomic.csv
GCA_004147385.1_ASM414738v1_genomic.csv
GCA_027580765.1_ASM2758076v1_genomic.csv
GCA_030657155.1_ASM3065715v1_genomic.csv
GCF_009673485.1_ASM967348v1_genomic.csv
GCF_002866125.1_ASM286612v1_genomic.csv
GCF_005519465.1_ASM551946v1_genomic.csv
GCF_018436125.1_ASM1843612v1_genomic.csv
GCA_018642085.1_ASM1864208v1_genomic.csv
GCF_000277775.2_ASM27777v2_genomic.csv
GCF_030167965.1_ASM3016796v1_genomic.csv
GCA_904067155.1_vB_KppS-Pokey_assembly_genomic.csv
GCA_001653435.1_ASM165343v1_genomic.csv
GCA_021131855.1_ASM2113185v1_genomic.csv
GCA_024706115.1_ASM2470611v1_genomic.csv
GCA_002600385.1_ASM260038v1_genomic.csv
GCF_001932875.1_ASM193287v1_genomic.csv
GCA_004778025.1_ASM477802v1_genomic.csv
GCA_009708515.1_ASM970851v1_genomic.csv
GCA_004095515.1_ASM409551v1_genomic.csv
GCA_015534955.1_ASM1553495v1_genomic.csv
GCA_027583075.1_ASM2758307v1_genomic.csv
GCA_004044675.1_ASM404467v1_genomic.csv
GCF_014490015.1_ASM1449001v1_genomic.csv
GCA_903233345.1_UFOv-RH-27jun17-C1295_genomic.csv
GCA_004029075.1_ASM402907v1_genomic.csv
GCA_031190895.1_ASM3119089v1_genomic.csv
GCA_027928175.1_ASM2792817v1_genomic.csv
GCA_030388785.1_ASM3038878v1_genomic.csv
GCA_902982935.1_UFOv-Jr-11may16-C1040_genomic.csv
GCA_000879695.1_ViralProj30735_genomic.csv
GCF_004353225.1_ASM435322v1_genomic.csv
GCF_015161295.1_ASM1516129v1_genomic.csv
GCA_002955475.1_ASM295547v1_genomic.csv
GCF_004130275.1_ASM413027v1_genomic.csv
GCF_000473245.1_ASM47324v1_genomic.csv
GCF_000829415.1_ASM82941v1_genomic.csv
GCA_004114835.1_ASM411483v1_genomic.csv
GCF_016807785.1_ASM1680778v1_genomic.csv
GCA_000986095.1_A_England_251_2011_genomic.csv
GCF_006364815.1_ASM636481v1_genomic.csv
GCA_016835445.1_ASM1683544v1_genomic.csv
GCF_000855225.1_ViralMultiSegProj14936_genomic.csv
GCA_003869815.1_ASM386981v1_genomic.csv
GCF_000885555.1_ViralMultiSegProj38405_genomic.csv
GCF_020488395.1_ASM2048839v1_genomic.csv
GCA_019450475.1_ASM1945047v1_genomic.csv
GCF_023035835.1_ASM2303583v1_genomic.csv
GCA_012945125.1_ASM1294512v1_genomic.csv
GCF_000908055.1_ViralProj212965_genomic.csv
GCF_016903335.1_ASM1690333v1_genomic.csv
GCA_019397285.1_ASM1939728v1_genomic.csv
GCA_003106745.1_ASM310674v1_genomic.csv
GCA_023141435.1_ASM2314143v1_genomic.csv
GCF_013343115.1_ASM1334311v1_genomic.csv
GCA_008800235.1_ASM880023v1_genomic.csv
GCF_003864095.1_ASM386409v1_genomic.csv
GCA_008329025.1_ASM832902v1_genomic.csv
GCA_949297685.1_A49_L3_351351_idba_bin.58_genomic.csv
GCF_002760935.1_ASM276093v1_genomic.csv
GCF_017821275.1_ASM1782127v1_genomic.csv
GCF_028595525.2_ASM2859552v2_genomic.csv
GCA_018726425.1_ASM1872642v1_genomic.csv
GCA_020487795.1_Unicycler_genomic.csv
GCA_902990355.1_UFOv-RH-14apr17-C2320_genomic.csv
GCF_002757915.1_ASM275791v1_genomic.csv
GCF_030406905.1_ASM3040690v1_genomic.csv
GCA_002822945.1_ASM282294v1_genomic.csv
GCA_004340065.1_ASM434006v1_genomic.csv
GCA_029875695.1_ASM2987569v1_genomic.csv
GCA_002894285.1_ASM289428v1_genomic.csv
GCA_001854385.1_ASM185438v1_genomic.csv
GCA_025758005.1_ASM2575800v1_genomic.csv
GCF_000897175.1_ViralProj167656_genomic.csv
GCA_909129805.2_ASM90912980v2_genomic.csv
GCA_015355995.1_ASM1535599v1_genomic.csv
GCF_003113475.3_ASM311347v3_genomic.csv
GCA_022343365.1_ASM2234336v1_genomic.csv
GCA_903234065.1_UFOv-RH-27jun17-C185_genomic.csv
GCF_030296895.1_ASM3029689v1_genomic.csv
GCA_003107745.1_ASM310774v1_genomic.csv
GCF_000025925.1_ASM2592v1_genomic.csv
GCA_004037295.1_ASM403729v1_genomic.csv
GCF_013256625.1_ASM1325662v1_genomic.csv
GCF_002952975.1_ASM295297v1_genomic.csv
GCF_003850565.1_ASM385056v1_genomic.csv
GCF_002614635.1_ASM261463v1_genomic.csv
GCF_021383585.1_ASM2138358v1_genomic.csv
GCA_027572655.1_ASM2757265v1_genomic.csv
GCA_019998705.2_ASM1999870v2_genomic.csv
GCF_008244865.1_ASM824486v1_genomic.csv
GCF_022404575.1_ASM2240457v1_genomic.csv
GCF_004135875.1_ASM413587v1_genomic.csv
GCF_900638495.1_57752_C01_genomic.csv
GCA_900475145.1_42727_G01_genomic.csv
GCA_000914895.1_ViralProj240322_genomic.csv
GCF_009625975.1_ASM962597v1_genomic.csv
GCA_002612505.1_ASM261250v1_genomic.csv
GCA_012938955.1_ASM1293895v1_genomic.csv
GCA_017348515.1_ASM1734851v1_genomic.csv
GCA_016699265.1_ASM1669926v1_genomic.csv
GCF_002197305.1_ASM219730v1_genomic.csv
GCF_016889845.1_ASM1688984v1_genomic.csv
GCA_025562855.2_ASM2556285v2_genomic.csv
GCA_004055895.1_ASM405589v1_genomic.csv
GCA_004061575.1_ASM406157v1_genomic.csv
GCF_001457535.1_CIP70.10_genomic.csv
GCA_004325915.1_ASM432591v1_genomic.csv
GCA_019444555.1_ASM1944455v1_genomic.csv
GCF_024172345.1_ASM2417234v1_genomic.csv
GCA_020489775.1_ASM2048977v1_genomic.csv
GCA_023898505.1_ASM2389850v1_genomic.csv
GCA_004032915.1_ASM403291v1_genomic.csv
GCF_002743775.1_ASM274377v1_genomic.csv
GCA_025204095.1_ASM2520409v1_genomic.csv
GCF_017570125.1_ASM1757012v1_genomic.csv
GCA_030584685.1_ASM3058468v1_genomic.csv
GCF_900094135.1_ASM90009413v1_genomic.csv
GCA_019998805.2_ASM1999880v2_genomic.csv
GCA_000898535.1_ViralMultiSegProj173353_genomic.csv
GCA_020494145.1_ASM2049414v1_genomic.csv
GCA_030644785.1_ASM3064478v1_genomic.csv
GCF_004135915.1_ASM413591v1_genomic.csv
GCF_022559485.1_ASM2255948v1_genomic.csv
GCA_012946335.1_ASM1294633v1_genomic.csv
GCF_002007705.1_ASM200770v1_genomic.csv
GCA_905120805.1_26975_1_132_genomic.csv
GCF_022163365.1_ASM2216336v1_genomic.csv
GCF_003085835.1_ASM308583v1_genomic.csv
GCA_003077655.1_ASM307765v1_genomic.csv
GCA_900635525.1_29859_E01_genomic.csv
GCA_031323585.1_ASM3132358v1_genomic.csv
GCF_002150905.1_ASM215090v1_genomic.csv
GCF_028892805.1_ASM2889280v1_genomic.csv
GCF_014858895.1_ASM1485889v1_genomic.csv
GCF_900324255.1_2_LA_86_genomic.csv
GCA_000012165.2_ASM1216v2_genomic.csv
GCA_002594525.1_ASM259452v1_genomic.csv
GCA_011064305.1_ASM1106430v1_genomic.csv
GCF_019930765.1_ASM1993076v1_genomic.csv
GCF_018502505.1_ASM1850250v1_genomic.csv
GCA_003083295.1_ASM308329v1_genomic.csv
GCA_017310485.1_ASM1731048v1_genomic.csv
GCA_019466175.1_ASM1946617v1_genomic.csv
GCF_028885415.1_ASM2888541v1_genomic.csv
GCA_007362955.1_ASM736295v1_genomic.csv
GCF_029633965.1_ASM2963396v1_genomic.csv
GCA_024023305.1_ASM2402330v1_genomic.csv
GCF_000892975.1_ViralProj72715_genomic.csv
GCA_016026755.1_ASM1602675v1_genomic.csv
GCA_031186105.1_ASM3118610v1_genomic.csv
GCA_003100405.1_ASM310040v1_genomic.csv
GCA_004067495.1_ASM406749v1_genomic.csv
GCA_004047475.1_ASM404747v1_genomic.csv
GCA_905331215.2_AI2984v2_cpp_genomic.csv
GCF_031583415.1_ASM3158341v1_genomic.csv
GCF_018343835.1_ASM1834383v1_genomic.csv
GCA_003189135.1_ASM318913v1_genomic.csv
GCA_031125945.1_ASM3112594v1_genomic.csv
GCF_901543725.1_42731_A01_genomic.csv
GCF_002407205.1_ASM240720v1_genomic.csv
GCA_031120865.1_ASM3112086v1_genomic.csv
GCF_002910775.2_ASM291077v2_genomic.csv
GCA_029965495.1_ASM2996549v1_genomic.csv
GCA_008798995.1_ASM879899v1_genomic.csv
GCA_006088795.1_ASM608879v1_genomic.csv
GCF_000219725.1_ASM21972v1_genomic.csv
GCF_020510705.1_ASM2051070v1_genomic.csv
GCA_025838985.1_ASM2583898v1_genomic.csv
GCA_031264835.1_ASM3126483v1_genomic.csv
GCF_021729845.1_ASM2172984v1_genomic.csv
GCF_030123265.1_ASM3012326v1_genomic.csv
GCA_003442755.1_ASM344275v1_genomic.csv
GCA_000195395.6_ASM19539v6_genomic.csv
GCF_001697285.1_ASM169728v1_genomic.csv
GCA_003101415.1_ASM310141v1_genomic.csv
GCF_001431725.1_ASM143172v1_genomic.csv
GCA_004771655.1_ASM477165v1_genomic.csv
GCA_020892165.1_ASM2089216v1_genomic.csv
GCA_030019735.1_ASM3001973v1_genomic.csv
GCF_001969385.1_ASM196938v1_genomic.csv
GCA_014844575.1_ASM1484457v1_genomic.csv
GCA_003226755.1_ASM322675v1_genomic.csv
GCA_000931075.1_ViralProj274119_genomic.csv
GCA_018684935.1_ASM1868493v1_genomic.csv
GCA_030720305.1_ASM3072030v1_genomic.csv
GCF_023123045.1_ASM2312304v1_genomic.csv
GCA_008822045.1_ASM882204v1_genomic.csv
GCF_020541945.1_ASM2054194v1_genomic.csv
GCA_000175295.2_ASM17529v2_genomic.csv
GCA_026001525.1_ASM2600152v1_genomic.csv
GCA_016806795.1_ASM1680679v1_genomic.csv
GCA_029965165.1_ASM2996516v1_genomic.csv
GCA_014488875.1_ASM1448887v1_genomic.csv
GCF_008085755.1_ASM808575v1_genomic.csv
GCA_031583295.1_ASM3158329v1_genomic.csv
GCF_026435235.1_ASM2643523v1_genomic.csv
GCA_003729715.1_ASM372971v1_genomic.csv
GCA_027580625.1_ASM2758062v1_genomic.csv
GCA_030440235.1_ASM3044023v1_genomic.csv
GCA_020892835.1_ASM2089283v1_genomic.csv
GCF_003711185.1_ASM371118v1_genomic.csv
GCA_001744415.1_ViralProj344122_genomic.csv
GCF_021117075.1_ASM2111707v1_genomic.csv
GCA_963422395.1_ooCorCand1.Vicinamibacteria_1.1_genomic.csv
GCA_004091795.1_ASM409179v1_genomic.csv
GCF_000212975.1_ASM21297v1_genomic.csv
GCF_021496905.1_ASM2149690v1_genomic.csv
GCF_001504995.1_ViralProj307904_genomic.csv
GCF_002370375.1_ASM237037v1_genomic.csv
GCA_002599425.1_ASM259942v1_genomic.csv
GCA_019967995.1_ASM1996799v1_genomic.csv
GCA_024734815.1_ASM2473481v1_genomic.csv
GCA_012947915.1_ASM1294791v1_genomic.csv
GCA_018831525.1_ASM1883152v1_genomic.csv
GCA_002208905.2_ASM220890v2_genomic.csv
GCF_003432185.1_ASM343218v1_genomic.csv
GCA_004065415.1_ASM406541v1_genomic.csv
GCA_006385095.1_ASM638509v1_genomic.csv
GCF_002128005.1_ASM212800v1_genomic.csv
GCF_011463995.1_ASM1146399v1_genomic.csv
GCA_902994175.1_UFOv-RH-23may17-C5544_genomic.csv
GCF_002109345.1_ASM210934v1_genomic.csv
GCF_000807225.1_ASM80722v1_genomic.csv
GCA_008936515.1_ASM893651v1_genomic.csv
GCA_023523435.1_PA19_1236_genomic.csv
GCA_013893695.1_ASM1389369v1_genomic.csv
GCA_002949495.1_ASM294949v1_genomic.csv
GCA_002271105.1_ViralProj399955_genomic.csv
GCA_905219315.2_AI2721v1_cp_genomic.csv
GCF_024585425.1_ASM2458542v1_genomic.csv
GCA_002210025.1_ASM221002v1_genomic.csv
GCF_016889065.1_ASM1688906v1_genomic.csv
GCA_026559675.1_ASM2655967v1_genomic.csv
GCF_011757305.1_ASM1175730v1_genomic.csv
GCA_027941995.1_ASM2794199v1_genomic.csv
GCA_031126505.1_ASM3112650v1_genomic.csv
GCA_031235415.1_ASM3123541v1_genomic.csv
GCA_000320385.2_ASM32038v2_genomic.csv
GCA_012937465.1_ASM1293746v1_genomic.csv
GCA_902983365.1_UFOv-Jr-25may17-C738_genomic.csv
GCF_029338575.1_ASM2933857v1_genomic.csv
GCA_021725565.1_ASM2172556v1_genomic.csv
GCA_009672805.1_ASM967280v1_genomic.csv
GCA_000848365.1_ViralProj14674_genomic.csv
GCA_006451955.1_ASM645195v1_genomic.csv
GCA_004033395.1_ASM403339v1_genomic.csv
GCA_000909175.1_ViralProj206479_genomic.csv
GCA_024825145.1_ASM2482514v1_genomic.csv
GCF_000953495.1_SINFA_genomic.csv
GCA_008945565.1_ASM894556v1_genomic.csv
GCF_002119725.1_ASM211972v1_genomic.csv
GCA_002617365.1_ASM261736v1_genomic.csv
GCA_013824825.1_ASM1382482v1_genomic.csv
GCF_007998145.1_ASM799814v1_genomic.csv
GCF_021228675.1_ASM2122867v1_genomic.csv
GCF_020735465.1_ASM2073546v1_genomic.csv
GCF_003855195.1_ASM385519v1_genomic.csv
GCA_021355305.1_ASM2135530v1_genomic.csv
GCF_030644605.1_ASM3064460v1_genomic.csv
GCA_003173815.1_ASM317381v1_genomic.csv
GCA_006435595.1_ASM643559v1_genomic.csv
GCF_030718705.1_ASM3071870v1_genomic.csv
GCA_031213415.1_ASM3121341v1_genomic.csv
GCA_007858415.1_ASM785841v1_genomic.csv
GCA_022870905.1_ASM2287090v1_genomic.csv
GCA_002826725.1_ASM282672v1_genomic.csv
GCF_000921195.1_ViralProj253392_genomic.csv
GCA_022674835.1_ASM2267483v1_genomic.csv
GCA_009185745.1_ASM918574v1_genomic.csv
GCA_020492455.1_ASM2049245v1_genomic.csv
GCF_002612285.1_ASM261228v1_genomic.csv
GCA_001961495.1_ViralProj361937_genomic.csv
GCA_029976335.1_ASM2997633v1_genomic.csv
GCA_025515695.1_ASM2551569v1_genomic.csv
GCF_018583435.1_ASM1858343v1_genomic.csv
GCA_022674095.1_ASM2267409v1_genomic.csv
GCA_014883525.1_ASM1488352v1_genomic.csv
GCA_008934515.1_ASM893451v1_genomic.csv
GCA_024383645.1_ASM2438364v1_genomic.csv
GCA_018582685.1_ASM1858268v1_genomic.csv
GCF_008330945.1_ASM833094v1_genomic.csv
GCF_000919455.1_ViralProj240772_genomic.csv
GCA_002776675.1_ASM277667v1_genomic.csv
GCA_902006465.2_Lambda_1H12_genomic.csv
GCA_947055965.1_CIRMBP-1287_assembly_genomic.csv
GCA_012944445.1_ASM1294444v1_genomic.csv
GCA_003183605.1_ASM318360v1_genomic.csv
GCA_022437985.1_ASM2243798v1_genomic.csv
GCA_003659005.1_ASM365900v1_genomic.csv
GCA_002028365.1_ASM202836v1_genomic.csv
GCA_013085885.1_ASM1308588v1_genomic.csv
GCA_029969105.1_ASM2996910v1_genomic.csv
GCA_025842765.1_ASM2584276v1_genomic.csv
GCF_024172665.1_ASM2417266v1_genomic.csv
GCF_023516075.1_ASM2351607v1_genomic.csv
GCA_020008085.1_ASM2000808v1_genomic.csv
GCF_015290565.1_ASM1529056v1_genomic.csv
GCA_022672085.1_ASM2267208v1_genomic.csv
GCA_031124545.1_ASM3112454v1_genomic.csv
GCF_001714375.1_NODE5_genomic.csv
GCF_013167615.1_ASM1316761v1_genomic.csv
GCF_018741005.1_ASM1874100v1_genomic.csv
GCA_000838005.1_ViralProj14104_genomic.csv
GCA_012627195.1_ASM1262719v1_genomic.csv
GCF_000816465.3_ASM81646v4_genomic.csv
GCF_000900215.1_ViralProj177523_genomic.csv
GCA_008944935.1_ASM894493v1_genomic.csv
GCA_003188545.1_ASM318854v1_genomic.csv
GCA_018577525.1_ASM1857752v1_genomic.csv
GCA_031314485.1_ASM3131448v1_genomic.csv
GCA_002892045.1_ASM289204v1_genomic.csv
GCA_004287095.1_ASM428709v1_genomic.csv
GCA_015709765.1_ASM1570976v1_genomic.csv
GCA_012940055.1_ASM1294005v1_genomic.csv
GCF_025905525.1_ASM2590552v1_genomic.csv
GCF_003865855.1_ASM386585v1_genomic.csv
GCA_023533615.1_ASM2353361v1_genomic.csv
GCF_001573125.1_ASM157312v1_genomic.csv
GCA_000896435.1_ViralProj76727_genomic.csv
GCF_002355835.1_ASM235583v1_genomic.csv
GCA_003441375.1_ASM344137v1_genomic.csv
GCF_004800025.1_ASM480002v1_genomic.csv
GCA_000885855.1_ViralMultiSegProj39975_genomic.csv
GCA_000925895.1_ViralProj266783_genomic.csv
GCF_019455345.1_ASM1945534v1_genomic.csv
GCA_026568105.1_ASM2656810v1_genomic.csv
GCA_014918195.1_ASM1491819v1_genomic.csv
GCF_024734115.1_ASM2473411v1_genomic.csv
GCF_016755615.1_ASM1675561v1_genomic.csv
GCF_001744235.1_ViralProj344086_genomic.csv
GCA_928381385.1_UGJNEcP1_genomic.csv
GCA_006446255.1_ASM644625v1_genomic.csv
GCA_031160235.1_ASM3116023v1_genomic.csv
GCF_002818805.1_ASM281880v1_genomic.csv
GCF_029854375.1_ASM2985437v1_genomic.csv
GCF_010365345.1_ASM1036534v1_genomic.csv
GCF_017357245.1_ASM1735724v1_genomic.csv
GCA_000922835.1_ViralProj249096_genomic.csv
GCA_029971455.1_ASM2997145v1_genomic.csv
GCF_002777395.1_ASM277739v1_genomic.csv
GCA_023734335.1_ASM2373433v1_genomic.csv
GCF_013394405.1_ASM1339440v1_genomic.csv
GCF_029773525.1_ASM2977352v1_genomic.csv
GCF_003852375.1_ASM385237v1_genomic.csv
GCF_004151275.2_ASM415127v2_genomic.csv
GCF_024663375.1_ASM2466337v1_genomic.csv
GCA_003092315.1_ASM309231v1_genomic.csv
GCF_900639665.1_E7114_hybrid_assembly_genomic.csv
GCA_000913515.1_ViralProj219112_genomic.csv
GCA_002752815.1_ASM275281v1_genomic.csv
GCA_012939145.1_ASM1293914v1_genomic.csv
GCA_012940455.1_ASM1294045v1_genomic.csv
GCF_014840995.1_ASM1484099v1_genomic.csv
GCA_000898275.1_ViralProj168667_genomic.csv
GCF_014171775.1_ASM1417177v1_genomic.csv
GCA_002620005.1_ASM262000v1_genomic.csv
GCA_905123675.1_28099_2_73_genomic.csv
GCA_024749425.1_ASM2474942v1_genomic.csv
GCA_025842005.1_ASM2584200v1_genomic.csv
GCF_001021025.1_ASM102102v1_genomic.csv
GCA_019446105.1_ASM1944610v1_genomic.csv
GCA_022832225.1_ASM2283222v1_genomic.csv
GCF_001962175.1_ViralProj361924_genomic.csv
GCA_030644325.1_ASM3064432v1_genomic.csv
GCF_021090345.1_ASM2109034v1_genomic.csv
GCA_003382855.1_ASM338285v1_genomic.csv
GCA_004141275.1_ASM414127v1_genomic.csv
GCA_011895095.1_ASM1189509v1_genomic.csv
GCA_024349625.1_ASM2434962v1_genomic.csv
GCF_007973365.1_ASM797336v1_genomic.csv
GCA_020809665.1_ASM2080966v1_genomic.csv
GCA_022558625.1_ASM2255862v1_genomic.csv
GCA_001314975.1_ASM131497v1_genomic.csv
GCF_021513535.1_ASM2151353v1_genomic.csv
GCA_001744195.1_ViralProj344224_genomic.csv
GCA_031322385.1_ASM3132238v1_genomic.csv
GCA_011039955.1_ASM1103995v1_genomic.csv
GCF_000024825.1_ASM2482v1_genomic.csv
GCA_004057035.1_ASM405703v1_genomic.csv
GCA_000882815.1_ViralProj36615_genomic.csv
GCA_019703345.2_ASM1970334v2_genomic.csv
GCA_031155915.1_ASM3115591v1_genomic.csv
GCF_001752805.1_ASM175280v1_genomic.csv
GCF_009763445.1_ASM976344v1_genomic.csv
GCF_013624775.1_ASM1362477v1_genomic.csv
GCA_027930065.1_ASM2793006v1_genomic.csv
GCF_900239945.1_Chlamydia_sp._nov._H15-1957-10C_genomic.csv
GCA_012220445.2_ASM1222044v2_genomic.csv
GCA_029965435.1_ASM2996543v1_genomic.csv
GCA_900636225.1_39304_C01_genomic.csv
GCA_012954475.1_ASM1295447v1_genomic.csv
GCA_014773635.1_ASM1477363v1_genomic.csv
GCA_008936175.1_ASM893617v1_genomic.csv
GCA_027498035.1_ASM2749803v1_genomic.csv
GCA_014108925.1_ASM1410892v1_genomic.csv
GCF_002214345.1_ASM221434v1_genomic.csv
GCF_000899055.1_ViralProj171983_genomic.csv
GCF_014721575.1_ASM1472157v1_genomic.csv
GCA_030489925.1_ASM3048992v1_genomic.csv
GCA_008817945.1_ASM881794v1_genomic.csv
GCA_012950445.1_ASM1295044v1_genomic.csv
GCF_027944875.1_ASM2794487v1_genomic.csv
GCF_003710145.1_ASM371014v1_genomic.csv
GCF_030345295.1_ASM3034529v1_genomic.csv
GCF_029962025.1_ASM2996202v1_genomic.csv
GCA_020495465.1_ASM2049546v1_genomic.csv
GCF_900519475.1_CRBO_1381_PRJEB28094_wgs_genomic.csv
GCA_020491525.1_ASM2049152v1_genomic.csv
GCA_022931275.1_ASM2293127v1_genomic.csv
GCF_017277335.1_ASM1727733v1_genomic.csv
GCA_003098595.1_ASM309859v1_genomic.csv
GCF_001975345.1_ASM197534v1_genomic.csv
GCF_900187185.1_50618_E01_genomic.csv
GCA_031239335.1_ASM3123933v1_genomic.csv
GCA_031121485.1_ASM3112148v1_genomic.csv
GCF_001956795.1_ASM195679v1_genomic.csv
GCF_013815045.1_ASM1381504v1_genomic.csv
GCF_020520345.1_ASM2052034v1_genomic.csv
GCF_000284235.1_ASM28423v1_genomic.csv
GCA_015045535.1_ASM1504553v1_genomic.csv
GCF_011765625.1_ASM1176562v1_genomic.csv
GCF_001702045.2_ASM170204v2_genomic.csv
GCF_020023755.1_ASM2002375v1_genomic.csv
GCF_003403135.1_ASM340313v1_genomic.csv
GCF_026683895.1_ASM2668389v1_genomic.csv
GCA_003515325.1_ASM351532v1_genomic.csv
GCA_004049535.1_ASM404953v1_genomic.csv
GCF_003015145.1_ASM301514v1_genomic.csv
GCF_004634385.1_ASM463438v1_genomic.csv
GCF_018128925.1_ASM1812892v1_genomic.csv
GCA_900096655.1_JCPyV_Case2_genomic.csv
GCF_020871915.1_ASM2087191v1_genomic.csv
GCA_018582715.1_ASM1858271v1_genomic.csv
GCA_002624605.1_ASM262460v1_genomic.csv
GCA_013343675.1_ASM1334367v1_genomic.csv
GCA_031239325.1_ASM3123932v1_genomic.csv
GCA_027572765.1_ASM2757276v1_genomic.csv
GCA_031258745.1_Porcine_genomovirus-3_isolate_P20_68_BR_genomic.csv
GCF_000092625.1_ASM9262v1_genomic.csv
GCA_013112105.1_ASM1311210v1_genomic.csv
GCF_000908375.1_ViralProj202891_genomic.csv
GCF_003065605.1_ASM306560v1_genomic.csv
GCF_011046555.1_ASM1104655v1_genomic.csv
GCF_022759645.1_ASM2275964v1_genomic.csv
GCA_012942305.1_ASM1294230v1_genomic.csv
GCA_028355435.1_ASM2835543v1_genomic.csv
GCA_014262965.2_ASM1426296v2_genomic.csv
GCA_031162475.1_ASM3116247v1_genomic.csv
GCF_000175255.2_ASM17525v2_genomic.csv
GCF_900120165.1_PRJEB15652_genomic.csv
GCF_000223395.1_ASM22339v1_genomic.csv
GCF_002145865.1_ViralProj386363_genomic.csv
GCF_004119855.1_ASM411985v1_genomic.csv
GCF_030585565.1_ASM3058556v1_genomic.csv
GCF_011492965.1_ASM1149296v1_genomic.csv
GCA_029236685.1_ASM2923668v1_genomic.csv
GCA_031222875.1_ASM3122287v1_genomic.csv
GCF_016903755.1_ASM1690375v1_genomic.csv
GCF_001686905.1_ASM168690v1_genomic.csv
GCA_012951025.1_ASM1295102v1_genomic.csv
GCA_031160745.1_ChPV_genomic.csv
GCF_000892135.1_ViralMultiSegProj67693_genomic.csv
GCA_003130705.1_ASM313070v1_genomic.csv
GCF_002094975.1_ASM209497v1_genomic.csv
GCF_001548275.1_ASM154827v1_genomic.csv
GCF_023702555.1_ASM2370255v1_genomic.csv
GCA_028891525.1_ASM2889152v1_genomic.csv
GCF_021725415.1_ASM2172541v1_genomic.csv
GCA_003990665.2_ASM399066v2_genomic.csv
GCF_025960245.1_ASM2596024v1_genomic.csv
GCA_030438775.1_ASM3043877v1_genomic.csv
GCA_002625545.1_ASM262554v1_genomic.csv
GCA_029773815.1_ASM2977381v1_genomic.csv
GCF_021460175.1_ASM2146017v1_genomic.csv
GCF_016864035.1_ASM1686403v1_genomic.csv
GCF_003308495.1_ASM330849v1_genomic.csv
GCA_902986995.1_UFOv-RE-23may17-C16714_genomic.csv
GCA_003307615.1_ASM330761v1_genomic.csv
GCA_004038895.1_ASM403889v1_genomic.csv
GCF_000920395.1_ViralProj242954_genomic.csv
GCA_008800915.1_ASM880091v1_genomic.csv
GCA_003192485.1_ASM319248v1_genomic.csv
GCF_020138395.1_ASM2013839v1_genomic.csv
GCA_012938475.1_ASM1293847v1_genomic.csv
GCA_013122695.1_ASM1312269v1_genomic.csv
GCA_027583215.1_ASM2758321v1_genomic.csv
GCF_001986355.1_ASM198635v1_genomic.csv
GCF_001831455.1_ASM183145v1_genomic.csv
GCA_014773575.1_ASM1477357v1_genomic.csv
GCA_023565815.1_ASM2356581v1_genomic.csv
GCA_003107125.1_ASM310712v1_genomic.csv
GCF_000973355.1_ViralProj281125_genomic.csv
GCF_001501915.1_ViralProj307728_genomic.csv
GCA_004146865.1_ASM414686v1_genomic.csv
GCF_001590155.1_ViralProj314642_genomic.csv
GCF_027947495.1_ASM2794749v1_genomic.csv
GCA_002238395.1_ASM223839v1_genomic.csv
GCA_004038095.1_ASM403809v1_genomic.csv
GCF_018219455.1_ASM1821945v1_genomic.csv
GCF_000902435.1_ViralProj181221_genomic.csv
GCF_008931225.1_ASM893122v1_genomic.csv
GCF_904863075.1_INF334_genomic.csv
GCA_013306805.1_ASM1330680v1_genomic.csv
GCA_022030315.2_ASM2203031v2_genomic.csv
GCA_900476125.1_50861_F01_genomic.csv
GCA_000986235.1_A_England_01220736_2009_genomic.csv
GCA_002990815.1_ASM299081v1_genomic.csv
GCA_003347035.1_ASM334703v1_genomic.csv
GCA_946888095.1_G0414_genomic.csv
GCA_030438855.1_ASM3043885v1_genomic.csv
GCF_001975555.1_ASM197555v1_genomic.csv
GCA_003190265.1_ASM319026v1_genomic.csv
GCA_023079075.1_ASM2307907v1_genomic.csv
GCA_023615345.2_ASM2361534v2_genomic.csv
GCA_030288155.1_ASM3028815v1_genomic.csv
GCF_018141265.1_ASM1814126v1_genomic.csv
GCF_021137655.1_ASM2113765v1_genomic.csv
GCA_000223905.1_ASM22390v1_genomic.csv
GCF_018584495.1_ASM1858449v1_genomic.csv
GCF_009914355.1_ASM991435v1_genomic.csv
GCF_022832975.1_ASM2283297v1_genomic.csv
GCF_000271885.2_ASM27188v2_genomic.csv
GCA_002327105.1_ASM232710v1_genomic.csv
GCA_004069055.1_ASM406905v1_genomic.csv
GCF_001928995.2_ASM192899v2_genomic.csv
GCF_015534935.1_ASM1553493v1_genomic.csv
GCA_018583845.1_ASM1858384v1_genomic.csv
GCA_029965365.1_ASM2996536v1_genomic.csv
GCF_001017435.1_ASM101743v1_genomic.csv
GCF_024266525.1_ASM2426652v1_genomic.csv
GCA_031123535.1_ASM3112353v1_genomic.csv
GCF_004119955.1_ASM411995v1_genomic.csv
GCF_030322965.1_ASM3032296v1_genomic.csv
GCA_003325135.1_ASM332513v1_genomic.csv
GCA_003665785.1_ASM366578v1_genomic.csv
GCA_003869515.1_ASM386951v1_genomic.csv
GCA_905233065.2_AI2799v1_cp_genomic.csv
GCA_002613545.1_ASM261354v1_genomic.csv
GCA_009744475.1_ASM974447v1_genomic.csv
GCA_027928095.1_ASM2792809v1_genomic.csv
GCF_020097175.1_ASM2009717v1_genomic.csv
GCF_025402955.1_ASM2540295v1_genomic.csv
GCF_001941485.1_ASM194148v1_genomic.csv
GCA_015819175.1_ASM1581917v1_genomic.csv
GCF_019669385.1_ASM1966938v1_genomic.csv
GCA_008822605.1_ASM882260v1_genomic.csv
GCA_029762115.1_ASM2976211v1_genomic.csv
GCA_031297695.1_ASM3129769v1_genomic.csv
GCA_020490435.1_ASM2049043v1_genomic.csv
GCF_001465855.1_ASM146585v1_genomic.csv
GCA_004138775.1_ASM413877v1_genomic.csv
GCF_030991425.1_ASM3099142v1_genomic.csv
GCA_003722835.1_ASM372283v1_genomic.csv
GCA_018219245.1_ASM1821924v1_genomic.csv
GCA_002844025.1_ASM284402v1_genomic.csv
GCF_011764625.1_ASM1176462v1_genomic.csv
GCA_012942745.1_ASM1294274v1_genomic.csv
GCF_906464835.1_TM6294_genomic.csv
GCA_014899405.1_ASM1489940v1_genomic.csv
GCF_019968765.1_ASM1996876v1_genomic.csv
GCF_028736095.1_ASM2873609v1_genomic.csv
GCA_018388625.1_ASM1838862v1_genomic.csv
GCA_028540485.1_ASM2854048v1_genomic.csv
GCF_009732095.1_ASM973209v1_genomic.csv
GCF_026642435.1_ASM2664243v1_genomic.csv
GCA_027940645.1_ASM2794064v1_genomic.csv
GCF_003851365.1_ASM385136v1_genomic.csv
GCA_022919915.1_ASM2291991v1_genomic.csv
GCA_001135805.3_ERL072973_genomic.csv
GCF_003482165.1_ASM348216v1_genomic.csv
GCA_001274675.1_ASM127467v1_genomic.csv
GCA_023278005.1_ASM2327800v1_genomic.csv
GCF_024496225.1_ASM2449622v1_genomic.csv
GCA_004787015.1_ASM478701v1_genomic.csv
GCA_021398035.1_ASM2139803v1_genomic.csv
GCF_016806125.1_ASM1680612v1_genomic.csv
GCF_002818425.1_ASM281842v1_genomic.csv
GCF_016415725.1_ASM1641572v1_genomic.csv
GCA_004057435.1_ASM405743v1_genomic.csv
GCA_015534795.1_ASM1553479v1_genomic.csv
GCA_947251685.1_iyAndDors1.Wolbachia_sp_2.1_genomic.csv
GCA_005102005.2_ASM510200v2_genomic.csv
GCF_001663655.1_ASM166365v1_genomic.csv
GCA_004032095.1_ASM403209v1_genomic.csv
GCF_002946555.2_ASM294655v2_genomic.csv
GCA_031314165.1_ASM3131416v1_genomic.csv
GCA_000874725.1_ViralProj30795_genomic.csv
GCA_030253705.1_ASM3025370v1_genomic.csv
GCA_030285985.1_ASM3028598v1_genomic.csv
GCA_015044855.1_ASM1504485v1_genomic.csv
GCF_904866495.1_MSB1_6C_genomic.csv
GCA_013821045.1_ASM1382104v1_genomic.csv
GCF_001753485.1_ASM175348v1_genomic.csv
GCF_000930255.1_ViralProj273468_genomic.csv
GCA_009672145.1_ASM967214v1_genomic.csv
GCF_900186885.1_48903_D01_genomic.csv
GCA_003103415.1_ASM310341v1_genomic.csv
GCA_905219285.2_AI2715v1_cp_genomic.csv
GCF_000889215.2_ViralProj51669_genomic.csv
GCA_029238605.1_ASM2923860v1_genomic.csv
GCA_020997475.1_ASM2099747v1_genomic.csv
GCA_031160285.1_ASM3116028v1_genomic.csv
GCF_001182785.1_ASM118278v1_genomic.csv
GCF_028751235.1_ASM2875123v1_genomic.csv
GCA_014338145.1_ASM1433814v1_genomic.csv
GCF_011044175.1_ASM1104417v1_genomic.csv
GCA_004084875.1_ASM408487v1_genomic.csv
GCA_017140985.1_hormaphis_cornu_26Sep2017_PoQx8_genomic.csv
GCF_900638085.1_55884_B01_genomic.csv
GCA_023703755.1_ASM2370375v1_genomic.csv
GCF_011466275.1_ASM1146627v1_genomic.csv
GCA_003178695.1_ASM317869v1_genomic.csv
GCF_018802465.1_ASM1880246v1_genomic.csv
GCF_003425525.1_ASM342552v1_genomic.csv
GCA_002921485.1_ASM292148v1_genomic.csv
GCA_004136095.1_ASM413609v1_genomic.csv
GCA_031200835.1_ASM3120083v1_genomic.csv
GCA_012948165.1_ASM1294816v1_genomic.csv
GCF_022069785.1_ASM2206978v1_genomic.csv
GCA_012599095.1_ASM1259909v1_genomic.csv
GCA_027271135.1_ASM2727113v1_genomic.csv
GCA_004044175.1_ASM404417v1_genomic.csv
GCA_958295735.1_odAgeOroi1.Cenarchaeum_sp_2.1_genomic.csv
GCF_010093065.1_ASM1009306v1_genomic.csv
GCF_009734165.1_ASM973416v1_genomic.csv
GCA_902991495.1_UFOv-RH-15aug16-C512_genomic.csv
GCA_004085715.1_ASM408571v1_genomic.csv
GCA_013348035.1_ASM1334803v1_genomic.csv
GCA_027935355.1_Hgammaherpesvirus_4_str_UPN573_PBMC_1.0_genomic.csv
GCA_031124555.1_ASM3112455v1_genomic.csv
GCF_004800895.1_ASM480089v1_genomic.csv
GCA_004326155.1_ASM432615v1_genomic.csv
GCA_016755735.1_ASM1675573v1_genomic.csv
GCA_027932055.1_ASM2793205v1_genomic.csv
GCA_024348055.1_ASM2434805v1_genomic.csv
GCA_004772595.1_ASM477259v1_genomic.csv
GCF_001705585.1_ASM170558v1_genomic.csv
GCF_013375055.1_ASM1337505v1_genomic.csv
GCF_020139275.1_ASM2013927v1_genomic.csv
GCF_004772055.1_ASM477205v1_genomic.csv
GCA_000218625.1_ASM21862v1_genomic.csv
GCA_017570325.1_ASM1757032v1_genomic.csv
GCA_946887705.1_H4B4-02J_genomic.csv
GCA_029965275.1_ASM2996527v1_genomic.csv
GCA_031201565.1_ASM3120156v1_genomic.csv
GCF_001687475.2_ASM168747v2_genomic.csv
GCA_946887575.1_H4B4-05J_genomic.csv
GCA_031163435.1_ASM3116343v1_genomic.csv
GCA_018127235.1_ASM1812723v1_genomic.csv
GCA_026801975.1_ASM2680197v1_genomic.csv
GCA_004140375.1_ASM414037v1_genomic.csv
GCF_024662435.1_ASM2466243v1_genomic.csv
GCA_030387945.1_ASM3038794v1_genomic.csv
GCA_031269555.1_ASM3126955v1_genomic.csv
GCA_002600285.1_ASM260028v1_genomic.csv
GCF_003812745.1_ASM381274v1_genomic.csv
GCA_013089655.1_ASM1308965v1_genomic.csv
GCA_002796545.1_ASM279654v1_genomic.csv
GCA_003105525.1_ASM310552v1_genomic.csv
GCA_013177635.1_ASM1317763v1_genomic.csv
GCA_000865385.1_ViralProj16323_genomic.csv
GCA_023022925.1_ASM2302292v1_genomic.csv
GCF_020985305.1_ASM2098530v1_genomic.csv
GCA_004060775.1_ASM406077v1_genomic.csv
GCF_020525545.1_ASM2052554v1_genomic.csv
GCF_001900945.1_ASM190094v1_genomic.csv
GCF_003071645.1_ASM307164v1_genomic.csv
GCA_004077795.1_ASM407779v1_genomic.csv
GCA_002956695.1_ASM295669v1_genomic.csv
GCF_002218195.1_ASM221819v1_genomic.csv
GCA_031159335.1_ASM3115933v1_genomic.csv
GCF_002240135.1_ASM224013v1_genomic.csv
GCA_031144665.1_ASM3114466v1_genomic.csv
GCA_027286085.1_ASM2728608v1_genomic.csv
GCA_031310375.1_ASM3131037v1_genomic.csv
GCA_001021955.1_ASM102195v1_genomic.csv
GCA_012955305.1_ASM1295530v1_genomic.csv
GCF_009799805.1_ASM979980v1_genomic.csv
GCA_000856745.1_ViralProj15073_genomic.csv
GCA_003532725.1_ASM353272v1_genomic.csv
GCF_903978195.1_CFBP_498_genomic.csv
GCA_031136655.1_ASM3113665v1_genomic.csv
GCF_023920005.1_ASM2392000v1_genomic.csv
GCF_001411495.1_ASM141149v1_genomic.csv
GCF_000441735.1_ASM44173v1_genomic.csv
GCA_028540425.1_ASM2854042v1_genomic.csv
GCA_030719385.1_ASM3071938v1_genomic.csv
GCA_031544655.1_ASM3154465v1_genomic.csv
GCF_013348235.1_ASM1334823v1_genomic.csv
GCA_012943845.1_ASM1294384v1_genomic.csv
GCF_001677255.1_ASM167725v1_genomic.csv
GCF_017654305.1_ASM1765430v1_genomic.csv
GCA_029875985.1_ASM2987598v1_genomic.csv
GCA_018580255.1_ASM1858025v1_genomic.csv
GCF_008330305.1_ASM833030v1_genomic.csv
GCA_000009685.1_ASM968v1_genomic.csv
GCA_004056715.1_ASM405671v1_genomic.csv
GCF_003866635.1_ASM386663v1_genomic.csv
GCA_004774805.1_ASM477480v1_genomic.csv
GCF_001581895.1_ASM158189v1_genomic.csv
GCF_000867785.1_ViralProj18259_genomic.csv
GCA_000881995.1_ViralProj33537_genomic.csv
GCA_000147775.3_ASM14777v3_genomic.csv
GCF_000746605.1_ASM74660v1_genomic.csv
GCA_023658565.1_ASM2365856v1_genomic.csv
GCF_020091405.1_ASM2009140v1_genomic.csv
GCA_020388235.1_ASM2038823v1_genomic.csv
GCF_003004315.1_ASM300431v1_genomic.csv
GCA_019996945.2_ASM1999694v2_genomic.csv
GCF_014892765.1_ASM1489276v1_genomic.csv
GCF_022648125.1_ASM2264812v1_genomic.csv
GCF_000961495.1_ASM96149v1_genomic.csv
GCA_022672315.1_ASM2267231v1_genomic.csv
GCF_030644205.1_ASM3064420v1_genomic.csv
GCF_002814655.1_ASM281465v1_genomic.csv
GCF_000730245.1_ASM73024v1_genomic.csv
GCA_003101595.1_ASM310159v1_genomic.csv
GCA_003353065.1_ASM335306v1_genomic.csv
GCA_000857805.1_ViralProj15092_genomic.csv
GCA_030996465.1_ASM3099646v1_genomic.csv
GCA_002957515.2_ASM295751v2_genomic.csv
GCF_900474965.1_41825_D01_genomic.csv
GCA_029965695.1_ASM2996569v1_genomic.csv
GCF_029909655.1_ASM2990965v1_genomic.csv
GCA_000196655.1_ASM19665v1_genomic.csv
GCA_025887135.1_ASM2588713v1_genomic.csv
GCF_000147795.2_ASM14779v3_genomic.csv
GCF_002935085.1_ASM293508v1_genomic.csv
GCA_002611585.1_ASM261158v1_genomic.csv
GCA_004327495.1_ASM432749v1_genomic.csv
GCA_014892915.1_ASM1489291v1_genomic.csv
GCA_905331235.2_AI2985v1_cpp_genomic.csv
GCA_030439855.1_ASM3043985v1_genomic.csv
GCF_025169605.2_ASM2516960v2_genomic.csv
GCF_023716825.1_ASM2371682v1_genomic.csv
GCF_027594885.1_ASM2759488v1_genomic.csv
GCA_963422615.1_ooCorCand1.Longimicrobiales_1.1_genomic.csv
GCA_020493365.1_ASM2049336v1_genomic.csv
GCA_030762805.1_ASM3076280v1_genomic.csv
GCA_019445985.1_ASM1944598v1_genomic.csv
GCF_002068175.1_ASM206817v1_genomic.csv
GCF_000898475.1_ViralProj172460_genomic.csv
GCF_018972205.1_ASM1897220v1_genomic.csv
GCF_020215625.1_ASM2021562v1_genomic.csv
GCA_023533835.1_ASM2353383v1_genomic.csv
GCA_001314305.1_ASM131430v1_genomic.csv
GCF_004193875.1_ASM419387v1_genomic.csv
GCA_022921095.1_ASM2292109v1_genomic.csv
GCA_027927515.1_ASM2792751v1_genomic.csv
GCA_002753995.1_ASM275399v1_genomic.csv
GCF_019972775.1_ASM1997277v2_genomic.csv
GCF_018571465.1_ASM1857146v1_genomic.csv
GCA_031128085.1_ASM3112808v1_genomic.csv
GCF_007221455.1_ASM722145v1_genomic.csv
GCA_003109665.1_ASM310966v1_genomic.csv
GCA_019915705.1_ASM1991570v1_genomic.csv
GCA_004289595.1_ASM428959v1_genomic.csv
GCA_016759215.1_ASM1675921v1_genomic.csv
GCA_021461535.1_ASM2146153v1_genomic.csv
GCA_012939105.1_ASM1293910v1_genomic.csv
GCF_027627575.1_ASM2762757v1_genomic.csv
GCA_031139995.1_ASM3113999v1_genomic.csv
GCF_029853735.1_ASM2985373v1_genomic.csv
GCA_029718605.1_ASM2971860v1_genomic.csv
GCA_003110925.1_ASM311092v1_genomic.csv
GCA_009218325.2_ASM921832v2_genomic.csv
GCA_000272895.3_ASM27289v3_genomic.csv
GCA_003234265.2_ASM323426v2_genomic.csv
GCA_030143535.1_ASM3014353v1_genomic.csv
GCA_003616075.1_ASM361607v1_genomic.csv
GCA_003106505.1_ASM310650v1_genomic.csv
GCA_025905575.1_ASM2590557v1_genomic.csv
GCF_019048745.1_ASM1904874v1_genomic.csv
GCA_030288335.1_ASM3028833v1_genomic.csv
GCF_928721695.1_min17_bin50_genomic.csv
GCA_013415975.1_ASM1341597v1_genomic.csv
GCF_024703115.1_ASM2470311v1_genomic.csv
GCA_003106185.1_ASM310618v1_genomic.csv
GCF_001605365.1_ASM160536v1_genomic.csv
GCF_030584865.1_ASM3058486v1_genomic.csv
GCA_003190765.1_ASM319076v1_genomic.csv
GCA_018454405.1_ASM1845440v1_genomic.csv
GCA_029967015.1_ASM2996701v1_genomic.csv
GCF_020865565.1_ASM2086556v1_genomic.csv
GCF_900474695.1_41004_B01_genomic.csv
GCA_002600365.2_ASM260036v2_genomic.csv
GCA_030287905.1_ASM3028790v1_genomic.csv
GCF_025345565.1_ASM2534556v1_genomic.csv
GCF_030544485.1_ASM3054448v1_genomic.csv
GCA_030719825.1_ASM3071982v1_genomic.csv
GCA_902992815.1_UFOv-RH-20APR16-C1839_genomic.csv
GCA_003110185.1_ASM311018v1_genomic.csv
GCA_028748825.1_ASM2874882v1_genomic.csv
GCA_021355035.1_ASM2135503v1_genomic.csv
GCA_021864345.1_ASM2186434v1_genomic.csv
GCF_001941885.1_ASM194188v1_genomic.csv
GCF_903885985.1_Streptococcus_thermophilus_CIRM_18_genomic.csv
GCA_002356455.1_ASM235645v1_genomic.csv
GCF_029882505.1_ASM2988250v1_genomic.csv
GCA_003576455.2_ASM357645v2_genomic.csv
GCF_900474975.1_41906_B02_genomic.csv
GCF_002838445.1_ASM283844v1_genomic.csv
GCA_006862925.1_ASM686292v1_genomic.csv
GCA_003991785.1_ASM399178v1_genomic.csv
GCA_031315095.1_ASM3131509v1_genomic.csv
GCF_000904355.1_ViralProj194142_genomic.csv
GCF_012931665.1_ASM1293166v1_genomic.csv
GCA_030517875.1_ASM3051787v1_genomic.csv
GCA_028541165.1_ASM2854116v1_genomic.csv
GCF_004208615.1_ASM420861v1_genomic.csv
GCF_002903005.1_ASM290300v1_genomic.csv
GCA_009732375.1_ASM973237v1_genomic.csv
GCF_000890975.1_ViralProj65819_genomic.csv
GCF_017898005.1_ASM1789800v1_genomic.csv
GCA_009657275.1_ASM965727v1_genomic.csv
GCF_020389265.1_ASM2038926v1_genomic.csv
GCA_023277645.1_ASM2327764v1_genomic.csv
GCF_015278075.1_ASM1527807v1_genomic.csv
GCA_022673545.1_ASM2267354v1_genomic.csv
GCA_003308775.1_ASM330877v1_genomic.csv
GCA_029201585.1_ASM2920158v1_genomic.csv
GCA_006444595.1_ASM644459v1_genomic.csv
GCF_013344625.1_ASM1334462v1_genomic.csv
GCF_030039395.1_ASM3003939v1_genomic.csv
GCF_030323065.1_ASM3032306v1_genomic.csv
GCA_904866245.1_MSB1_5C_genomic.csv
GCF_016834535.1_ASM1683453v1_genomic.csv
GCA_024331535.2_ASM2433153v2_genomic.csv
GCA_029965595.1_ASM2996559v1_genomic.csv
GCA_945833665.1_Vibrio_phage_249E41-1_genomic.csv
GCA_004039515.1_ASM403951v1_genomic.csv
GCA_029875965.1_ASM2987596v1_genomic.csv
GCF_024741815.1_ASM2474181v1_genomic.csv
GCA_004080975.1_ASM408097v1_genomic.csv
GCF_003073875.1_ASM307387v1_genomic.csv
GCA_031153985.1_ASM3115398v1_genomic.csv
GCA_001430905.1_ASM143090v1_genomic.csv
GCF_000892775.1_ViralProj67251_genomic.csv
GCF_017309445.1_ASM1730944v1_genomic.csv
GCA_012948995.1_ASM1294899v1_genomic.csv
GCF_000244875.1_ASM24487v1_genomic.csv
GCA_025758385.1_ASM2575838v1_genomic.csv
GCA_024919195.1_ASM2491919v1_genomic.csv
GCF_019425695.1_ASM1942569v1_genomic.csv
GCA_008214725.1_ASM821472v1_genomic.csv
GCF_030013165.1_ASM3001316v1_genomic.csv
GCA_024384185.1_ASM2438418v1_genomic.csv
GCA_003182845.1_ASM318284v1_genomic.csv
GCA_008945265.1_ASM894526v1_genomic.csv
GCA_027090465.1_ASM2709046v1_genomic.csv
GCF_000885795.1_ViralProj39725_genomic.csv
GCA_013921705.1_ASM1392170v1_genomic.csv
GCF_002128325.1_ASM212832v1_genomic.csv
GCA_004084335.1_ASM408433v1_genomic.csv
GCA_006447275.1_ASM644727v1_genomic.csv
GCA_010121035.1_ASM1012103v1_genomic.csv
GCF_009363655.1_ASM936365v1_genomic.csv
GCF_024758445.1_ASM2475844v1_genomic.csv
GCF_009810215.1_ASM981021v1_genomic.csv
GCF_016027075.1_ASM1602707v1_genomic.csv
GCF_003030125.1_ASM303012v1_genomic.csv
GCF_903815225.1_hybrid_BB1455_genomic.csv
GCA_014518055.1_ASM1451805v1_genomic.csv
GCF_000901655.1_ViralProj181065_genomic.csv
GCF_003408495.1_ASM340849v1_genomic.csv
GCF_002983625.1_ASM298362v1_genomic.csv
GCA_025854215.1_ASM2585421v1_genomic.csv
GCF_915401765.1_2019-04-28370-1-5_genomic.csv
GCA_008952085.1_ASM895208v1_genomic.csv
GCF_014522345.1_ASM1452234v1_genomic.csv
GCA_004088735.1_ASM408873v1_genomic.csv
GCA_000841485.1_ViralProj14298_genomic.csv
GCA_003956105.2_ASM395610v2_genomic.csv
GCA_012979485.1_ASM1297948v1_genomic.csv
GCA_029964955.1_ASM2996495v1_genomic.csv
GCF_002012285.1_ASM201228v1_genomic.csv
GCF_000259235.1_ASM25923v1_genomic.csv
GCF_003047145.2_ASM304714v2_genomic.csv
GCF_030644045.1_ASM3064404v1_genomic.csv
GCF_001865455.1_ASM186545v1_genomic.csv
GCF_004802635.2_ASM480263v2_genomic.csv
GCA_016699225.1_ASM1669922v1_genomic.csv
GCF_029581115.1_ASM2958111v1_genomic.csv
GCF_020809205.1_ASM2080920v1_genomic.csv
GCA_012950545.1_ASM1295054v1_genomic.csv
GCF_020525865.1_ASM2052586v1_genomic.csv
GCA_004097495.1_ASM409749v1_genomic.csv
GCA_004285735.1_ASM428573v1_genomic.csv
GCA_031127465.1_ASM3112746v1_genomic.csv
GCA_003575525.1_ASM357552v1_genomic.csv
GCF_000597785.2_ASM59778v2_genomic.csv
GCA_027928025.1_ASM2792802v1_genomic.csv
GCF_029855805.1_ASM2985580v1_genomic.csv
GCF_002270685.1_ViralProj399964_genomic.csv
GCA_015914405.1_ASM1591440v1_genomic.csv
GCA_006703045.2_ASM670304v2_genomic.csv
GCA_023531985.1_ASM2353198v1_genomic.csv
GCA_004076635.1_ASM407663v1_genomic.csv
GCA_000872965.1_ViralMultiSegProj18831_genomic.csv
GCF_008244885.1_ASM824488v1_genomic.csv
GCF_000855125.1_ViralProj15086_genomic.csv
GCF_001504935.1_ViralProj307892_genomic.csv
GCA_003128605.1_ASM312860v1_genomic.csv
GCA_021397605.1_ASM2139760v1_genomic.csv
GCF_000466105.2_ASM46610v2_genomic.csv
GCA_022870245.1_ASM2287024v1_genomic.csv
GCF_022117655.1_ASM2211765v1_genomic.csv
GCF_030644165.1_ASM3064416v1_genomic.csv
GCF_003575565.1_ASM357556v1_genomic.csv
GCA_000299135.1_ASM29913v1_genomic.csv
GCF_009299385.1_ASM929938v1_genomic.csv
GCA_006337485.1_ASM633748v1_genomic.csv
GCF_027942375.1_ASM2794237v1_genomic.csv
GCA_027943475.1_ASM2794347v1_genomic.csv
GCF_001589835.1_ViralProj314641_genomic.csv
GCA_006964345.1_ASM696434v1_genomic.csv
GCA_001967895.1_ViralProj361623_genomic.csv
GCA_000013525.1_ASM1352v1_genomic.csv
GCA_012954215.1_ASM1295421v1_genomic.csv
GCA_031202935.1_ASM3120293v1_genomic.csv
GCF_001744335.2_ViralProj344106_genomic.csv
GCF_019047045.1_ASM1904704v1_genomic.csv
GCA_024919255.1_ASM2491925v1_genomic.csv
GCA_002005095.1_ViralMultiSegProj375073_genomic.csv
GCF_000017105.1_ASM1710v1_genomic.csv
GCA_022879005.1_ASM2287900v1_genomic.csv
GCA_902984435.1_UFOv-Jr-7aug17-C276_genomic.csv
GCF_000860285.1_ViralProj15282_genomic.csv
GCA_001744915.1_ViralProj344092_genomic.csv
GCA_904865665.1_KSB2_5A_genomic.csv
GCA_030583865.1_ASM3058386v1_genomic.csv
GCA_031155635.1_ASM3115563v1_genomic.csv
GCA_001744675.1_ViralProj344183_genomic.csv
GCA_027931315.1_ASM2793131v1_genomic.csv
GCA_008938075.1_ASM893807v1_genomic.csv
GCF_008000795.1_ASM800079v1_genomic.csv
GCF_015290985.1_ASM1529098v1_genomic.csv
GCF_000818075.1_ASM81807v1_genomic.csv
GCF_006337875.1_ASM633787v1_genomic.csv
GCA_946887805.1_H3B2-03M_genomic.csv
GCA_000873625.1_ViralProj20943_genomic.csv
GCF_000858165.1_ViralProj15174_genomic.csv
GCA_029223985.1_ASM2922398v1_genomic.csv
GCF_000069965.1_ASM6996v1_genomic.csv
GCF_000866605.1_ViralProj15574_genomic.csv
GCA_030345535.1_ASM3034553v1_genomic.csv
GCA_009931855.1_ASM993185v1_genomic.csv
GCF_024628865.1_ASM2462886v1_genomic.csv
GCA_003183545.1_ASM318354v1_genomic.csv
GCA_002615245.1_ASM261524v1_genomic.csv
GCF_021391675.1_ASM2139167v1_genomic.csv
GCF_003718395.1_ASM371839v1_genomic.csv
GCA_002625505.1_ASM262550v1_genomic.csv
GCA_000892395.1_ViralProj64561_genomic.csv
GCF_030503675.1_ASM3050367v1_genomic.csv
GCA_006434955.1_ASM643495v1_genomic.csv
GCA_004090595.1_ASM409059v1_genomic.csv
GCA_003855935.1_ASM385593v1_genomic.csv
GCF_030078435.1_ASM3007843v1_genomic.csv
GCF_003255855.1_ASM325585v1_genomic.csv
GCF_022354045.1_ASM2235404v1_genomic.csv
GCA_023531995.1_ASM2353199v1_genomic.csv
GCF_002442595.2_ASM244259v2_genomic.csv
GCA_013899645.1_ASM1389964v1_genomic.csv
GCA_000845465.1_ViralProj14417_genomic.csv
GCA_029966675.1_ASM2996667v1_genomic.csv
GCA_031781505.1_ASM3178150v1_genomic.csv
GCF_009867055.1_ASM986705v1_genomic.csv
GCF_001913215.1_ASM191321v1_genomic.csv
GCA_013727075.1_ASM1372707v1_genomic.csv
GCA_004074875.1_ASM407487v1_genomic.csv
GCA_030578275.1_ASM3057827v1_genomic.csv
GCF_002956095.1_ASM295609v1_genomic.csv
GCA_027938845.1_ASM2793884v1_genomic.csv
GCA_002008715.1_ViralProj376918_genomic.csv
GCF_023373505.1_ASM2337350v1_genomic.csv
GCF_024266205.1_ASM2426620v1_genomic.csv
GCA_015244965.1_ASM1524496v1_genomic.csv
GCA_001039825.1_A_England_10740681_2010_genomic.csv
GCF_026167645.1_ASM2616764v1_genomic.csv
GCA_017357605.1_ASM1735760v1_genomic.csv
GCF_030295465.1_ASM3029546v1_genomic.csv
GCF_014719655.1_ASM1471965v1_genomic.csv
GCA_029966325.1_ASM2996632v1_genomic.csv
GCA_025838555.1_ASM2583855v1_genomic.csv
GCA_905120735.1_26975_1_63_genomic.csv
GCA_022221225.1_ASM2222122v1_genomic.csv
GCA_000237125.3_ASM23712v3_genomic.csv
GCF_001433455.1_ASM143345v1_genomic.csv
GCA_021355635.1_ASM2135563v1_genomic.csv
GCF_001753065.1_ASM175306v1_genomic.csv
GCF_022220405.1_ASM2222040v1_genomic.csv
GCA_018535405.1_ASM1853540v1_genomic.csv
GCF_003065365.1_ASM306536v1_genomic.csv
GCA_025084125.1_ASM2508412v1_genomic.csv
GCA_001018685.2_ASM101868v2_genomic.csv
GCA_007051345.1_ASM705134v1_genomic.csv
GCF_002180135.1_ASM218013v1_genomic.csv
GCF_000067205.1_ASM6720v1_genomic.csv
GCF_004000565.1_ASM400056v1_genomic.csv
GCF_009857995.1_ASM985799v1_genomic.csv
GCA_014514055.1_ASM1451405v1_genomic.csv
GCF_023300025.1_ASM2330002v1_genomic.csv
GCA_029875885.1_ASM2987588v1_genomic.csv
GCA_000974405.1_ASM97440v1_genomic.csv
GCA_009685805.1_ASM968580v1_genomic.csv
GCF_012052805.1_ASM1205280v1_genomic.csv
GCF_014863545.1_ASM1486354v1_genomic.csv
GCF_024498755.1_ASM2449875v1_genomic.csv
GCF_001507185.1_ASM150718v1_genomic.csv
GCF_004101665.1_ASM410166v1_genomic.csv
GCA_012941875.1_ASM1294187v1_genomic.csv
GCA_019884625.1_ASM1988462v1_genomic.csv
GCF_020735545.1_ASM2073554v1_genomic.csv
GCF_021870015.1_ASM2187001v1_genomic.csv
GCA_001957735.1_ViralProj361683_genomic.csv
GCA_004082195.1_ASM408219v1_genomic.csv
GCF_029834515.1_ASM2983451v1_genomic.csv
GCF_001191005.1_ASM119100v1_genomic.csv
GCF_000023845.1_ASM2384v1_genomic.csv
GCA_006437175.1_ASM643717v1_genomic.csv
GCA_003341775.1_ASM334177v1_genomic.csv
GCA_951813285.1_odPetFici3.Terriglobia_1.1_genomic.csv
GCA_024426085.1_ASM2442608v1_genomic.csv
GCA_030586045.1_ASM3058604v1_genomic.csv
GCF_022459595.1_ASM2245959v1_genomic.csv
GCA_004205995.1_ASM420599v1_genomic.csv
GCA_024749125.1_ASM2474912v1_genomic.csv
GCA_013899325.1_ASM1389932v1_genomic.csv
GCF_024364845.1_ASM2436484v1_genomic.csv
GCF_025725705.1_ASM2572570v1_genomic.csv
GCF_001921925.1_ASM192192v1_genomic.csv
GCF_005165385.1_ASM516538v1_genomic.csv
GCF_011462735.1_ASM1146273v1_genomic.csv
GCF_001927265.3_ASM192726v3_genomic.csv
GCF_008727555.1_ASM872755v1_genomic.csv
GCA_023499175.1_ASM2349917v1_genomic.csv
GCA_905330915.2_AI2953v1_cpp_genomic.csv
GCA_021560175.1_ASM2156017v1_genomic.csv
GCA_023078845.1_ASM2307884v1_genomic.csv
GCA_000881855.1_ViralProj32997_genomic.csv
GCA_004325895.1_ASM432589v1_genomic.csv
GCA_004290975.1_ASM429097v1_genomic.csv
GCA_004036655.1_ASM403665v1_genomic.csv
GCA_027885595.1_ASM2788559v1_genomic.csv
GCA_020493025.1_ASM2049302v1_genomic.csv
GCF_029634685.1_ASM2963468v1_genomic.csv
GCA_003097895.1_ASM309789v1_genomic.csv
GCA_024381745.1_ASM2438174v1_genomic.csv
GCA_006228525.1_ASM622852v1_genomic.csv
GCA_025838635.1_ASM2583863v1_genomic.csv
GCA_030347875.1_ASM3034787v1_genomic.csv
GCF_019645875.1_ASM1964587v1_genomic.csv
GCA_025738115.1_Cowpox_virus_Brighton_Red_delta_CPXV014_Clone_20D_genomic.csv
GCA_003110445.1_ASM311044v1_genomic.csv
GCA_022673415.1_ASM2267341v1_genomic.csv
GCF_009762695.1_ASM976269v1_genomic.csv
GCF_008605685.1_ASM860568v1_genomic.csv
GCA_004037315.1_ASM403731v1_genomic.csv
GCA_003667705.1_ASM366770v1_genomic.csv
GCA_030656775.1_ASM3065677v1_genomic.csv
GCA_027931895.1_ASM2793189v1_genomic.csv
GCA_000025065.1_ASM2506v1_genomic.csv
GCA_013089965.1_ASM1308996v1_genomic.csv
GCF_003390035.1_ASM339003v1_genomic.csv
GCA_016128075.1_ASM1612807v1_genomic.csv
GCF_005394125.1_ASM539412v1_genomic.csv
GCA_003101935.1_ASM310193v1_genomic.csv
GCA_029965335.1_ASM2996533v1_genomic.csv
GCA_031235425.1_ASM3123542v1_genomic.csv
GCF_029320955.1_ASM2932095v1_genomic.csv
GCF_023132185.1_ASM2313218v1_genomic.csv
GCF_030271955.1_ASM3027195v1_genomic.csv
GCA_022434915.1_ASM2243491v1_genomic.csv
GCA_000757035.2_ASM75703v2_genomic.csv
GCA_001729625.1_ASM172962v1_genomic.csv
GCF_001988215.1_ASM198821v1_genomic.csv
GCA_030143545.1_ASM3014354v1_genomic.csv
GCF_025913715.1_ASM2591371v1_genomic.csv
GCA_025843515.1_ASM2584351v1_genomic.csv
GCA_009685505.1_ASM968550v1_genomic.csv
GCA_004046435.1_ASM404643v1_genomic.csv
GCA_001431745.1_ASM143174v1_genomic.csv
GCA_009652115.1_ASM965211v1_genomic.csv
GCA_003111045.1_ASM311104v1_genomic.csv
GCA_012947235.1_ASM1294723v1_genomic.csv
GCA_022570495.1_ASM2257049v1_genomic.csv
GCA_024664475.1_ASM2466447v1_genomic.csv
GCA_029869925.1_ASM2986992v1_genomic.csv
GCA_905337875.2_AN2347v1_cp_genomic.csv
GCA_025133805.1_ASM2513380v1_genomic.csv
GCF_030253475.1_ASM3025347v1_genomic.csv
GCA_002756235.1_ASM275623v1_genomic.csv
GCA_031692985.1_ASM3169298v1_genomic.csv
GCA_903064445.1_UFOv-Jr-25may17-C9_genomic.csv
GCF_000887575.6_ASM88757v2_genomic.csv
GCA_004520835.1_ASM452083v1_genomic.csv
GCA_003617055.1_ASM361705v1_genomic.csv
GCA_009662955.1_ASM966295v1_genomic.csv
GCA_025232375.1_ASM2523237v1_genomic.csv
GCA_021730415.1_ASM2173041v1_genomic.csv
GCA_027932155.1_ASM2793215v1_genomic.csv
GCA_025839115.1_ASM2583911v1_genomic.csv
GCF_001924335.1_ViralProj358975_genomic.csv
GCA_021582895.2_ASM2158289v2_genomic.csv
GCA_004093975.1_ASM409397v1_genomic.csv
GCA_010223255.1_ASM1022325v1_genomic.csv
GCA_009672645.1_ASM967264v1_genomic.csv
GCA_013170765.1_ASM1317076v1_genomic.csv
GCA_002761075.1_ASM276107v1_genomic.csv
GCA_021216305.1_ASM2121630v1_genomic.csv
GCA_022984155.1_ASM2298415v1_genomic.csv
GCA_030068015.2_ASM3006801v2_genomic.csv
GCA_013378015.1_ASM1337801v1_genomic.csv
GCA_000838645.1_ViralProj14060_genomic.csv
GCA_003188585.1_ASM318858v1_genomic.csv
GCA_021536455.1_ASM2153645v1_genomic.csv
GCA_009762795.1_ASM976279v1_genomic.csv
GCA_020523295.1_ASM2052329v1_genomic.csv
GCA_025917765.1_ASM2591776v1_genomic.csv
GCA_025843185.1_ASM2584318v1_genomic.csv
GCF_000504585.2_ASM50458v2_genomic.csv
GCF_002812625.1_ASM281262v1_genomic.csv
GCA_002966335.1_ASM296633v1_genomic.csv
GCA_004082515.1_ASM408251v1_genomic.csv
GCA_029875675.1_ASM2987567v1_genomic.csv
GCA_029223845.1_ASM2922384v1_genomic.csv
GCF_900475655.1_45076_A02_genomic.csv
GCA_012948925.1_ASM1294892v1_genomic.csv
GCA_030504155.1_ASM3050415v1_genomic.csv
GCF_031212645.1_ASM3121264v1_genomic.csv
GCA_004789895.1_ASM478989v1_genomic.csv
GCF_028743375.1_ASM2874337v1_genomic.csv
GCA_014918095.1_ASM1491809v1_genomic.csv
GCA_030622745.1_ASM3062274v1_genomic.csv
GCF_001708465.1_ASM170846v1_genomic.csv
GCF_001673705.2_ASM167370v2_genomic.csv
GCA_024759345.1_ASM2475934v1_genomic.csv
GCA_004206835.1_ASM420683v1_genomic.csv
GCA_025561625.1_ASM2556162v1_genomic.csv
GCF_021554655.1_ASM2155465v1_genomic.csv
GCF_004551645.1_ASM455164v1_genomic.csv
GCF_010092545.1_ASM1009254v1_genomic.csv
GCA_004055375.1_ASM405537v1_genomic.csv
GCF_004009455.1_ASM400945v1_genomic.csv
GCF_000894455.1_ViralProj115527_genomic.csv
GCF_018987345.1_ASM1898734v1_genomic.csv
GCA_026016065.1_ASM2601606v1_genomic.csv
GCF_030374125.1_ASM3037412v1_genomic.csv
GCA_963457515.1_odIanBast1.Candidatus_Nitrosopumilus_sp_1.1_genomic.csv
GCF_023509295.1_ASM2350929v1_genomic.csv
GCF_006402735.1_ASM640273v1_genomic.csv
GCA_024383585.1_ASM2438358v1_genomic.csv
GCF_030078255.1_ASM3007825v1_genomic.csv
GCF_003544895.1_ASM354489v1_genomic.csv
GCA_001922225.1_ASM192222v1_genomic.csv
GCF_029909475.1_ASM2990947v1_genomic.csv
GCF_000192885.1_ASM19288v1_genomic.csv
GCF_026802015.1_ASM2680201v1_genomic.csv
GCA_006436515.1_ASM643651v1_genomic.csv
GCA_018338775.1_ASM1833877v1_genomic.csv
GCA_902983475.1_UFOv-Jr-25may17-C449_genomic.csv
GCF_005849435.1_ASM584943v1_genomic.csv
GCF_014467055.1_ASM1446705v1_genomic.csv
GCF_017301835.1_ASM1730183v1_genomic.csv
GCF_900465785.1_BP6242_genomic.csv
GCA_011604325.1_ASM1160432v1_genomic.csv
GCA_030585665.1_ASM3058566v1_genomic.csv
GCF_011300875.1_ASM1130087v1_genomic.csv
GCA_012951675.1_ASM1295167v1_genomic.csv
GCA_004051015.1_ASM405101v1_genomic.csv
GCF_025854055.1_ASM2585405v1_genomic.csv
GCA_006434675.1_ASM643467v1_genomic.csv
GCA_009627535.1_ASM962753v1_genomic.csv
GCF_000015225.1_ASM1522v1_genomic.csv
GCF_008939645.1_ASM893964v1_genomic.csv
GCF_022531845.1_ASM2253184v1_genomic.csv
GCA_024827895.1_ASM2482789v1_genomic.csv
GCF_003966445.1_ASM396644v1_genomic.csv
GCF_013167815.1_ASM1316781v1_genomic.csv
GCA_002606985.1_ASM260698v1_genomic.csv
GCA_004046735.1_ASM404673v1_genomic.csv
GCF_021560195.1_ASM2156019v1_genomic.csv
GCF_003606405.1_ASM360640v1_genomic.csv
GCA_012946895.1_ASM1294689v1_genomic.csv
GCA_022876385.1_ASM2287638v1_genomic.csv
GCA_013426355.1_ASM1342635v1_genomic.csv
GCA_016600895.1_ASM1660089v1_genomic.csv
GCA_026958235.1_ASM2695823v1_genomic.csv
GCA_902985365.1_UFOv-RE-18aug17-C1207_genomic.csv
GCF_000260965.1_ASM26096v1_genomic.csv
GCF_028747425.1_ASM2874742v1_genomic.csv
GCA_003080275.1_ASM308027v1_genomic.csv
GCA_027941055.1_ASM2794105v1_genomic.csv
GCA_015679185.1_ASM1567918v1_genomic.csv
GCF_002447795.1_ASM244779v1_genomic.csv
GCF_003314815.1_ASM331481v1_genomic.csv
GCF_026626005.1_ASM2662600v1_genomic.csv
GCF_020138735.1_ASM2013873v1_genomic.csv
GCA_004081235.1_ASM408123v1_genomic.csv
GCA_001744595.1_ViralProj344166_genomic.csv
GCF_004325275.1_ASM432527v1_genomic.csv
GCF_024401005.1_ASM2440100v1_genomic.csv
GCA_002821745.1_ASM282174v1_genomic.csv
GCA_002921405.1_ASM292140v1_genomic.csv
GCA_004088755.1_ASM408875v1_genomic.csv
GCA_004776905.1_ASM477690v1_genomic.csv
GCF_001957495.1_ViralProj361635_genomic.csv
GCF_000224555.1_ASM22455v1_genomic.csv
GCA_004052255.1_ASM405225v1_genomic.csv
GCF_021496115.1_ASM2149611v1_genomic.csv
GCA_905322515.2_AI2619v1_cpp_genomic.csv
GCA_900520325.1_ASM90052032v1_genomic.csv
GCF_001705545.1_ASM170554v1_genomic.csv
GCF_030168245.1_ASM3016824v1_genomic.csv
GCF_022404855.1_ASM2240485v1_genomic.csv
GCA_003109505.1_ASM310950v1_genomic.csv
GCA_025839185.1_ASM2583918v1_genomic.csv
GCA_030908265.1_ASM3090826v1_genomic.csv
GCF_016919505.2_ASM1691950v2_genomic.csv
GCF_002029555.1_ViralProj379131_genomic.csv
GCF_029634055.1_ASM2963405v1_genomic.csv
GCF_000252875.1_ASM25287v1_genomic.csv
GCA_012944475.1_ASM1294447v1_genomic.csv
GCA_019974155.1_ASM1997415v1_genomic.csv
GCA_003312525.2_ASM331252v2_genomic.csv
GCF_002184215.1_ViralProj388490_genomic.csv
GCA_003109745.1_ASM310974v1_genomic.csv
GCA_012953515.1_ASM1295351v1_genomic.csv
GCF_002621905.1_ASM262190v1_genomic.csv
GCF_000215065.1_ASM21506v1_genomic.csv
GCA_012954135.1_ASM1295413v1_genomic.csv
GCA_006863365.1_ASM686336v1_genomic.csv
GCA_004086935.1_ASM408693v1_genomic.csv
GCA_024759185.1_ASM2475918v1_genomic.csv
GCA_002957205.2_ASM295720v2_genomic.csv
GCA_013802345.1_ASM1380234v1_genomic.csv
GCF_016889425.1_ASM1688942v1_genomic.csv
GCA_016759115.1_ASM1675911v1_genomic.csv
GCA_023897735.1_ASM2389773v1_genomic.csv
GCF_024749645.1_ASM2474964v1_genomic.csv
GCA_012936135.1_ASM1293613v1_genomic.csv
GCA_003099595.1_ASM309959v1_genomic.csv
GCA_011067415.1_ASM1106741v1_genomic.csv
GCF_028743435.1_ASM2874343v1_genomic.csv
GCA_021461805.1_ASM2146180v1_genomic.csv
GCA_030027845.1_ASM3002784v1_genomic.csv
GCA_018685455.1_ASM1868545v1_genomic.csv
GCA_028463925.1_ASM2846392v1_genomic.csv
GCA_030293085.1_ASM3029308v1_genomic.csv
GCF_015680915.2_ASM1568091v2_genomic.csv
GCA_024514565.1_ASM2451456v1_genomic.csv
GCA_001505035.1_ViralProj307912_genomic.csv
GCA_003365195.1_ASM336519v1_genomic.csv
GCF_030486425.1_ASM3048642v1_genomic.csv
GCA_018338795.1_ASM1833879v1_genomic.csv
GCA_902995865.1_UFOv-RH-26jul17-C2993_genomic.csv
GCF_009627935.1_ASM962793v1_genomic.csv
GCA_014731755.1_ASM1473175v1_genomic.csv
GCA_019466545.1_ASM1946654v1_genomic.csv
GCA_900088105.2_ASM90008810v2_genomic.csv
GCF_027925625.1_ASM2792562v1_genomic.csv
GCA_001717605.1_ASM171760v1_genomic.csv
GCF_008791745.1_ASM879174v1_genomic.csv
GCF_022392325.1_ASM2239232v1_genomic.csv
GCA_905123235.1_26975_1_85_genomic.csv
GCF_020138355.1_ASM2013835v1_genomic.csv
GCF_003612855.1_ASM361285v1_genomic.csv
GCA_963457545.1_odCraCram1.Nitrosopumilus_sp_1.1_genomic.csv
GCF_001021595.1_ASM102159v1_genomic.csv
GCA_014844335.1_ASM1484433v1_genomic.csv
GCF_014899725.1_ASM1489972v1_genomic.csv
GCA_946888355.1_H3B1-07A_genomic.csv
GCF_000521605.1_ASM52160v1_genomic.csv
GCA_031201055.1_ASM3120105v1_genomic.csv
GCF_018128425.1_ASM1812842v1_genomic.csv
GCF_014189375.1_ASM1418937v1_genomic.csv
GCF_029952425.1_ASM2995242v1_genomic.csv
GCF_020042525.1_ASM2004252v1_genomic.csv
GCA_030463355.1_ASM3046335v1_genomic.csv
GCA_018127255.1_ASM1812725v1_genomic.csv
GCF_002442715.1_ASM244271v1_genomic.csv
GCA_027928235.1_ASM2792823v1_genomic.csv
GCF_020683085.1_ASM2068308v1_genomic.csv
GCF_000385565.1_ASM38556v1_genomic.csv
GCA_029884905.1_ASM2988490v1_genomic.csv
GCA_000743035.1_ASM74303v1_genomic.csv
GCA_018447965.1_ASM1844796v1_genomic.csv
GCA_000013485.1_ASM1348v1_genomic.csv
GCA_023138315.1_ASM2313831v1_genomic.csv
GCA_026073375.1_ASM2607337v1_genomic.csv
GCF_000277185.1_ASM27718v1_genomic.csv
GCF_020389545.1_ASM2038954v1_genomic.csv
GCA_008307275.1_ASM830727v1_genomic.csv
GCA_031312815.1_ASM3131281v1_genomic.csv
GCA_026248225.1_ASM2624822v1_genomic.csv
GCA_027933645.1_ASM2793364v1_genomic.csv
GCA_004041895.1_ASM404189v1_genomic.csv
GCF_031359815.1_ASM3135981v1_genomic.csv
GCF_027186325.1_ASM2718632v1_genomic.csv
GCF_020475355.1_ASM2047535v1_genomic.csv
GCA_021132075.1_ASM2113207v1_genomic.csv
GCA_020488505.1_ASM2048850v1_genomic.csv
GCF_000166395.1_ASM16639v1_genomic.csv
GCA_008939865.1_ASM893986v1_genomic.csv
GCF_000239475.1_ASM23947v1_genomic.csv
GCF_016028295.1_ASM1602829v1_genomic.csv
GCF_013786965.1_ASM1378696v1_genomic.csv
GCA_902991955.1_UFOv-RH-18aug17-C1766_genomic.csv
GCA_000364205.2_ASM36420v2_genomic.csv
GCA_000010825.1_ASM1082v1_genomic.csv
GCA_004843345.1_ASM484334v1_genomic.csv
GCA_031200525.1_ASM3120052v1_genomic.csv
GCF_023238625.1_ASM2323862v1_genomic.csv
GCA_009658835.1_ASM965883v1_genomic.csv
GCA_002956385.1_ASM295638v1_genomic.csv
GCA_014252055.1_ASM1425205v1_genomic.csv
GCF_001984945.1_ASM198494v1_genomic.csv
GCA_030289875.1_ASM3028987v1_genomic.csv
GCF_000888035.1_ViralProj42937_genomic.csv
GCF_000906155.1_ViralProj195506_genomic.csv
GCF_030295765.1_ASM3029576v1_genomic.csv
GCA_001936235.1_ASM193623v1_genomic.csv
GCA_031269005.1_ASM3126900v1_genomic.csv
GCF_000695095.2_ASM69509v2_genomic.csv
GCF_009951245.1_ASM995124v1_genomic.csv
GCA_905123115.1_26975_1_39_genomic.csv
GCA_011896035.1_ASM1189603v1_genomic.csv
GCF_003851585.1_ASM385158v1_genomic.csv
GCA_003185725.2_ASM318572v2_genomic.csv
GCA_001506565.1_ASM150656v1_genomic.csv
GCA_907163065.1_AM_assembly_genomic.csv
GCA_016629525.1_ASM1662952v1_genomic.csv
GCF_002819585.1_ASM281958v1_genomic.csv
GCA_000006645.1_ASM664v1_genomic.csv
GCF_011397855.1_ASM1139785v1_genomic.csv
GCF_001888075.1_ASM188807v1_genomic.csv
GCA_023703655.1_ASM2370365v1_genomic.csv
GCA_013348385.1_ASM1334838v1_genomic.csv
GCA_030867105.1_rLiaOli1.hap1_genomic.csv
GCA_004069175.1_ASM406917v1_genomic.csv
GCF_024734255.1_ASM2473425v1_genomic.csv
GCA_003106545.1_ASM310654v1_genomic.csv
GCF_001750115.1_ASM175011v1_genomic.csv
GCA_002025025.1_ASM202502v1_genomic.csv
GCF_022870185.1_ASM2287018v1_genomic.csv
GCF_001987915.1_ASM198791v1_genomic.csv
GCA_024803445.1_ASM2480344v1_genomic.csv
GCA_004149765.1_ASM414976v1_genomic.csv
GCA_008632415.1_ASM863241v1_genomic.csv
GCA_020493595.1_ASM2049359v1_genomic.csv
GCA_902996605.1_UFOv-RH-9nov16-C6_genomic.csv
GCF_021399135.1_ASM2139913v1_genomic.csv
GCA_015099135.1_ASM1509913v1_genomic.csv
GCF_011064285.1_ASM1106428v1_genomic.csv
GCA_008822585.1_ASM882258v1_genomic.csv
GCA_004036675.1_ASM403667v1_genomic.csv
GCF_002073455.2_ASM207345v2_genomic.csv
GCF_028220555.1_ASM2822055v1_genomic.csv
GCA_021166195.1_ASM2116619v1_genomic.csv
GCF_012934475.1_ASM1293447v1_genomic.csv
GCA_000837765.1_ViralProj14053_genomic.csv
GCA_004039895.1_ASM403989v1_genomic.csv
GCA_007051485.1_ASM705148v1_genomic.csv
GCF_000874665.1_ViralProj30665_genomic.csv
GCA_030078415.1_ASM3007841v1_genomic.csv
GCA_003033015.1_ASM303301v1_genomic.csv
GCF_014109865.1_ASM1410986v1_genomic.csv
GCA_001661085.1_ASM166108v1_genomic.csv
GCF_017570585.1_ASM1757058v1_genomic.csv
GCA_031161635.1_ASM3116163v1_genomic.csv
GCA_003654325.1_ASM365432v1_genomic.csv
GCA_006472305.1_ASM647230v1_genomic.csv
GCA_003851385.1_ASM385138v1_genomic.csv
[truncated: 3,104,899 more chars]
