# Supplementary material for: Quadrupia provides a comprehensive catalog of G-quadruplexes across genomes from the tree of life
Source: Genome Res. 2025 Nov;35(11):2578–600. doi: 10.1101/gr.279790.124 (PMC12581993; doi:10.1101/gr.279790.124)
Supplement: Supplement 2 [file Supplemental_code.zip › Quadrupia/slurm/files/gff_bed_files.json]

{"GCA_000002515.1": "GCA_000002515.1_ASM251v1_genomic.bed", "GCA_000002765.3": "GCA_000002765.3_GCA_000002765_genomic.bed", "GCA_000002985.3": "GCA_000002985.3_WBcel235_genomic.bed", "GCA_000006605.1": "GCA_000006605.1_ASM660v1_genomic.bed", "GCA_000006645.1": "GCA_000006645.1_ASM664v1_genomic.bed", "GCA_000006685.1": "GCA_000006685.1_ASM668v1_genomic.bed", "GCA_000006905.1": "GCA_000006905.1_ASM690v1_genomic.bed", "GCA_000006945.2": "GCA_000006945.2_ASM694v2_genomic.bed", "GCA_000007005.1": "GCA_000007005.1_ASM700v1_genomic.bed", "GCA_000007045.1": "GCA_000007045.1_ASM704v1_genomic.bed", "GCA_000007105.1": "GCA_000007105.1_ASM710v1_genomic.bed", "GCA_000007125.1": "GCA_000007125.1_ASM712v1_genomic.bed", "GCA_000007145.1": "GCA_000007145.1_ASM714v1_genomic.bed", "GCA_000007205.1": "GCA_000007205.1_ASM720v1_genomic.bed", "GCA_000007305.1": "GCA_000007305.1_ASM730v1_genomic.bed", "GCA_000007325.1": "GCA_000007325.1_ASM732v1_genomic.bed", "GCA_000007365.1": "GCA_000007365.1_ASM736v1_genomic.bed", "GCA_000007385.1": "GCA_000007385.1_ASM738v1_genomic.bed", "GCA_000007425.1": "GCA_000007425.1_ASM742v1_genomic.bed", "GCA_000007485.1": "GCA_000007485.1_ASM748v1_genomic.bed", "GCA_000007505.1": "GCA_000007505.1_ASM750v1_genomic.bed", "GCA_000007525.1": "GCA_000007525.1_ASM752v1_genomic.bed", "GCA_000007545.1": "GCA_000007545.1_ASM754v1_genomic.bed", "GCA_000007565.2": "GCA_000007565.2_ASM756v2_genomic.bed", "GCA_000007585.1": "GCA_000007585.1_ASM758v1_genomic.bed", "GCA_000007605.1": "GCA_000007605.1_ASM760v1_genomic.bed", "GCA_000007705.1": "GCA_000007705.1_ASM770v1_genomic.bed", "GCA_000007725.1": "GCA_000007725.1_ASM772v1_genomic.bed", "GCA_000007765.2": "GCA_000007765.2_ASM776v2_genomic.bed", "GCA_000007805.1": "GCA_000007805.1_ASM780v1_genomic.bed", "GCA_000007825.1": "GCA_000007825.1_ASM782v1_genomic.bed", "GCA_000007885.1": "GCA_000007885.1_ASM788v1_genomic.bed", "GCA_000007905.1": "GCA_000007905.1_ASM790v1_genomic.bed", "GCA_000007925.1": "GCA_000007925.1_ASM792v1_genomic.bed", "GCA_000007945.1": "GCA_000007945.1_ASM794v1_genomic.bed", "GCA_000008005.1": "GCA_000008005.1_ASM800v1_genomic.bed", "GCA_000008025.1": "GCA_000008025.1_ASM802v1_genomic.bed", "GCA_000008085.1": "GCA_000008085.1_ASM808v1_genomic.bed", "GCA_000008105.1": "GCA_000008105.1_ASM810v1_genomic.bed", "GCA_000008145.1": "GCA_000008145.1_ASM814v1_genomic.bed", "GCA_000008205.1": "GCA_000008205.1_ASM820v1_genomic.bed", "GCA_000008305.1": "GCA_000008305.1_ASM830v1_genomic.bed", "GCA_000008345.1": "GCA_000008345.1_ASM834v1_genomic.bed", "GCA_000008365.1": "GCA_000008365.1_ASM836v1_genomic.bed", "GCA_000008405.1": "GCA_000008405.1_ASM840v1_genomic.bed", "GCA_000008505.1": "GCA_000008505.1_ASM850v1_genomic.bed", "GCA_000008525.1": "GCA_000008525.1_ASM852v1_genomic.bed", "GCA_000008565.1": "GCA_000008565.1_ASM856v1_genomic.bed", "GCA_000008605.1": "GCA_000008605.1_ASM860v1_genomic.bed", "GCA_000008665.1": "GCA_000008665.1_ASM866v1_genomic.bed", "GCA_000008725.1": "GCA_000008725.1_ASM872v1_genomic.bed", "GCA_000008765.1": "GCA_000008765.1_ASM876v1_genomic.bed", "GCA_000008805.1": "GCA_000008805.1_ASM880v1_genomic.bed", "GCA_000008885.1": "GCA_000008885.1_ASM888v1_genomic.bed", "GCA_000008925.1": "GCA_000008925.1_ASM892v1_genomic.bed", "GCA_000008945.1": "GCA_000008945.1_ASM894v1_genomic.bed", "GCA_000009005.1": "GCA_000009005.1_ASM900v1_genomic.bed", "GCA_000009045.1": "GCA_000009045.1_ASM904v1_genomic.bed", "GCA_000009065.1": "GCA_000009065.1_ASM906v1_genomic.bed", "GCA_000009105.1": "GCA_000009105.1_ASM910v1_genomic.bed", "GCA_000009285.2": "GCA_000009285.2_ASM928v2_genomic.bed", "GCA_000009305.1": "GCA_000009305.1_ASM930v1_genomic.bed", "GCA_000009405.1": "GCA_000009405.1_ASM940v1_genomic.bed", "GCA_000009425.1": "GCA_000009425.1_ASM942v1_genomic.bed", "GCA_000009505.1": "GCA_000009505.1_ASM950v1_genomic.bed", "GCA_000009525.1": "GCA_000009525.1_ASM952v1_genomic.bed", "GCA_000009565.2": "GCA_000009565.2_ASM956v1_genomic.bed", "GCA_000009685.1": "GCA_000009685.1_ASM968v1_genomic.bed", "GCA_000009705.1": "GCA_000009705.1_ASM970v1_genomic.bed", "GCA_000009765.2": "GCA_000009765.2_ASM976v2_genomic.bed", "GCA_000009785.1": "GCA_000009785.1_ASM978v1_genomic.bed", "GCA_000009805.1": "GCA_000009805.1_ASM980v1_genomic.bed", "GCA_000009845.1": "GCA_000009845.1_ASM984v1_genomic.bed", "GCA_000009865.1": "GCA_000009865.1_ASM986v1_genomic.bed", "GCA_000009925.1": "GCA_000009925.1_ASM992v1_genomic.bed", "GCA_000009945.1": "GCA_000009945.1_ASM994v1_genomic.bed", "GCA_000009965.1": "GCA_000009965.1_ASM996v1_genomic.bed", "GCA_000010045.1": "GCA_000010045.1_ASM1004v1_genomic.bed", "GCA_000010145.1": "GCA_000010145.1_ASM1014v1_genomic.bed", "GCA_000010245.1": "GCA_000010245.1_ASM1024v1_genomic.bed", "GCA_000010345.1": "GCA_000010345.1_ASM1034v1_genomic.bed", "GCA_000010365.1": "GCA_000010365.1_ASM1036v1_genomic.bed", "GCA_000010385.1": "GCA_000010385.1_ASM1038v1_genomic.bed", "GCA_000010405.1": "GCA_000010405.1_ASM1040v1_genomic.bed", "GCA_000010445.1": "GCA_000010445.1_ASM1044v1_genomic.bed", "GCA_000010505.1": "GCA_000010505.1_ASM1050v1_genomic.bed", "GCA_000010525.1": "GCA_000010525.1_ASM1052v1_genomic.bed", "GCA_000010545.1": "GCA_000010545.1_ASM1054v1_genomic.bed", "GCA_000010565.1": "GCA_000010565.1_ASM1056v1_genomic.bed", "GCA_000010585.1": "GCA_000010585.1_ASM1058v1_genomic.bed", "GCA_000010605.1": "GCA_000010605.1_ASM1060v1_genomic.bed", "GCA_000010645.1": "GCA_000010645.1_ASM1064v1_genomic.bed", "GCA_000010685.1": "GCA_000010685.1_ASM1068v1_genomic.bed", "GCA_000010705.1": "GCA_000010705.1_ASM1070v1_genomic.bed", "GCA_000010825.1": "GCA_000010825.1_ASM1082v1_genomic.bed", "GCA_000010845.1": "GCA_000010845.1_ASM1084v1_genomic.bed", "GCA_000010865.1": "GCA_000010865.1_ASM1086v1_genomic.bed", "GCA_000010885.1": "GCA_000010885.1_ASM1088v1_genomic.bed", "GCA_000010905.1": "GCA_000010905.1_ASM1090v1_genomic.bed", "GCA_000010945.1": "GCA_000010945.1_ASM1094v1_genomic.bed", "GCA_000010965.1": "GCA_000010965.1_ASM1096v1_genomic.bed", "GCA_000011025.1": "GCA_000011025.1_ASM1102v1_genomic.bed", "GCA_000011105.1": "GCA_000011105.1_ASM1110v1_genomic.bed", "GCA_000011185.1": "GCA_000011185.1_ASM1118v1_genomic.bed", "GCA_000011225.1": "GCA_000011225.1_ASM1122v1_genomic.bed", "GCA_000011245.1": "GCA_000011245.1_ASM1124v1_genomic.bed", "GCA_000011265.1": "GCA_000011265.1_ASM1126v1_genomic.bed", "GCA_000011445.1": "GCA_000011445.1_ASM1144v1_genomic.bed", "GCA_000011645.1": "GCA_000011645.1_ASM1164v1_genomic.bed", "GCA_000011765.2": "GCA_000011765.2_ASM1176v2_genomic.bed", "GCA_000011865.1": "GCA_000011865.1_ASM1186v1_genomic.bed", "GCA_000011945.1": "GCA_000011945.1_ASM1194v1_genomic.bed", "GCA_000011985.1": "GCA_000011985.1_ASM1198v1_genomic.bed", "GCA_000012145.1": "GCA_000012145.1_ASM1214v1_genomic.bed", "GCA_000012165.2": "GCA_000012165.2_ASM1216v2_genomic.bed", "GCA_000012245.1": "GCA_000012245.1_ASM1224v1_genomic.bed", "GCA_000012265.1": "GCA_000012265.1_ASM1226v1_genomic.bed", "GCA_000012365.1": "GCA_000012365.1_ASM1236v1_genomic.bed", "GCA_000012465.1": "GCA_000012465.1_ASM1246v1_genomic.bed", "GCA_000012525.1": "GCA_000012525.1_ASM1252v1_genomic.bed", "GCA_000012545.1": "GCA_000012545.1_ASM1254v1_genomic.bed", "GCA_000012625.1": "GCA_000012625.1_ASM1262v1_genomic.bed", "GCA_000012645.1": "GCA_000012645.1_ASM1264v1_genomic.bed", "GCA_000012665.1": "GCA_000012665.1_ASM1266v1_genomic.bed", "GCA_000012725.1": "GCA_000012725.1_ASM1272v1_genomic.bed", "GCA_000012925.1": "GCA_000012925.1_ASM1292v1_genomic.bed", "GCA_000013065.1": "GCA_000013065.1_ASM1306v1_genomic.bed", "GCA_000013265.1": "GCA_000013265.1_ASM1326v1_genomic.bed", "GCA_000013405.1": "GCA_000013405.1_ASM1340v1_genomic.bed", "GCA_000013445.1": "GCA_000013445.1_ASM1344v1_genomic.bed", "GCA_000013485.1": "GCA_000013485.1_ASM1348v1_genomic.bed", "GCA_000013505.1": "GCA_000013505.1_ASM1350v1_genomic.bed", "GCA_000013525.1": "GCA_000013525.1_ASM1352v1_genomic.bed", "GCA_000013545.1": "GCA_000013545.1_ASM1354v1_genomic.bed", "GCA_000013645.1": "GCA_000013645.1_ASM1364v1_genomic.bed", "GCA_000013685.1": "GCA_000013685.1_ASM1368v1_genomic.bed", "GCA_000013725.1": "GCA_000013725.1_ASM1372v1_genomic.bed", "GCA_000013825.1": "GCA_000013825.1_ASM1382v1_genomic.bed", "GCA_000013845.2": "GCA_000013845.2_ASM1384v2_genomic.bed", "GCA_000013925.2": "GCA_000013925.2_ASM1392v2_genomic.bed", "GCA_000014025.1": "GCA_000014025.1_ASM1402v1_genomic.bed", "GCA_000014305.1": "GCA_000014305.1_ASM1430v1_genomic.bed", "GCA_000014325.1": "GCA_000014325.1_ASM1432v1_genomic.bed", "GCA_000014445.1": "GCA_000014445.1_ASM1444v1_genomic.bed", "GCA_000014465.1": "GCA_000014465.1_ASM1446v1_genomic.bed", "GCA_000014505.1": "GCA_000014505.1_ASM1450v1_genomic.bed", "GCA_000014545.1": "GCA_000014545.1_ASM1454v1_genomic.bed", "GCA_000014605.1": "GCA_000014605.1_ASM1460v1_genomic.bed", "GCA_000014645.1": "GCA_000014645.1_ASM1464v1_genomic.bed", "GCA_000014705.1": "GCA_000014705.1_ASM1470v1_genomic.bed", "GCA_000014725.1": "GCA_000014725.1_ASM1472v1_genomic.bed", "GCA_000014805.1": "GCA_000014805.1_ASM1480v1_genomic.bed", "GCA_000014845.1": "GCA_000014845.1_ASM1484v1_genomic.bed", "GCA_000014865.1": "GCA_000014865.1_ASM1486v1_genomic.bed", "GCA_000014945.1": "GCA_000014945.1_ASM1494v1_genomic.bed", "GCA_000015105.1": "GCA_000015105.1_ASM1510v1_genomic.bed", "GCA_000015145.1": "GCA_000015145.1_ASM1514v1_genomic.bed", "GCA_000015245.1": "GCA_000015245.1_ASM1524v1_genomic.bed", "GCA_000015265.1": "GCA_000015265.1_ASM1526v1_genomic.bed", "GCA_000015345.1": "GCA_000015345.1_ASM1534v1_genomic.bed", "GCA_000015365.1": "GCA_000015365.1_ASM1536v1_genomic.bed", "GCA_000015425.1": "GCA_000015425.1_ASM1542v1_genomic.bed", "GCA_000015545.1": "GCA_000015545.1_ASM1554v1_genomic.bed", "GCA_000015565.1": "GCA_000015565.1_ASM1556v1_genomic.bed", "GCA_000015585.1": "GCA_000015585.1_ASM1558v1_genomic.bed", "GCA_000015745.1": "GCA_000015745.1_ASM1574v1_genomic.bed", "GCA_000015965.1": "GCA_000015965.1_ASM1596v1_genomic.bed", "GCA_000016045.1": "GCA_000016045.1_ASM1604v1_genomic.bed", "GCA_000016205.1": "GCA_000016205.1_ASM1620v1_genomic.bed", "GCA_000016245.1": "GCA_000016245.1_ASM1624v1_genomic.bed", "GCA_000016265.1": "GCA_000016265.1_ASM1626v1_genomic.bed", "GCA_000016285.1": "GCA_000016285.1_ASM1628v1_genomic.bed", "GCA_000016445.1": "GCA_000016445.1_ASM1644v1_genomic.bed", "GCA_000016465.1": "GCA_000016465.1_ASM1646v1_genomic.bed", "GCA_000016485.1": "GCA_000016485.1_ASM1648v1_genomic.bed", "GCA_000016505.1": "GCA_000016505.1_ASM1650v1_genomic.bed", "GCA_000016605.1": "GCA_000016605.1_ASM1660v1_genomic.bed", "GCA_000016625.1": "GCA_000016625.1_ASM1662v1_genomic.bed", "GCA_000016725.1": "GCA_000016725.1_ASM1672v1_genomic.bed", "GCA_000016745.1": "GCA_000016745.1_ASM1674v1_genomic.bed", "GCA_000016765.1": "GCA_000016765.1_ASM1676v1_genomic.bed", "GCA_000016945.1": "GCA_000016945.1_ASM1694v1_genomic.bed", "GCA_000016965.1": "GCA_000016965.1_ASM1696v1_genomic.bed", "GCA_000016985.1": "GCA_000016985.1_ASM1698v1_genomic.bed", "GCA_000017005.1": "GCA_000017005.1_ASM1700v1_genomic.bed", "GCA_000017065.1": "GCA_000017065.1_ASM1706v1_genomic.bed", "GCA_000017165.1": "GCA_000017165.1_ASM1716v1_genomic.bed", "GCA_000017185.1": "GCA_000017185.1_ASM1718v1_genomic.bed", "GCA_000017205.1": "GCA_000017205.1_ASM1720v1_genomic.bed", "GCA_000017245.1": "GCA_000017245.1_ASM1724v1_genomic.bed", "GCA_000017325.1": "GCA_000017325.1_ASM1732v1_genomic.bed", "GCA_000017445.3": "GCA_000017445.3_ASM1744v3_genomic.bed", "GCA_000017465.2": "GCA_000017465.2_ASM1746v2_genomic.bed", "GCA_000017485.1": "GCA_000017485.1_ASM1748v1_genomic.bed", "GCA_000017505.1": "GCA_000017505.1_ASM1750v1_genomic.bed", "GCA_000017525.1": "GCA_000017525.1_ASM1752v1_genomic.bed", "GCA_000017545.1": "GCA_000017545.1_ASM1754v1_genomic.bed", "GCA_000017625.1": "GCA_000017625.1_ASM1762v1_genomic.bed", "GCA_000017645.1": "GCA_000017645.1_ASM1764v1_genomic.bed", "GCA_000017665.1": "GCA_000017665.1_ASM1766v1_genomic.bed", "GCA_000017685.1": "GCA_000017685.1_ASM1768v1_genomic.bed", "GCA_000017725.2": "GCA_000017725.2_ASM1772v2_genomic.bed", "GCA_000017745.1": "GCA_000017745.1_ASM1774v1_genomic.bed", "GCA_000017765.1": "GCA_000017765.1_ASM1776v1_genomic.bed", "GCA_000017845.1": "GCA_000017845.1_ASM1784v1_genomic.bed", "GCA_000018205.1": "GCA_000018205.1_ASM1820v1_genomic.bed", "GCA_000018365.1": "GCA_000018365.1_ASM1836v1_genomic.bed", "GCA_000018405.1": "GCA_000018405.1_ASM1840v1_genomic.bed", "GCA_000018505.1": "GCA_000018505.1_ASM1850v1_genomic.bed", "GCA_000018565.1": "GCA_000018565.1_ASM1856v1_genomic.bed", "GCA_000018605.1": "GCA_000018605.1_ASM1860v1_genomic.bed", "GCA_000018625.1": "GCA_000018625.1_ASM1862v1_genomic.bed", "GCA_000018845.1": "GCA_000018845.1_ASM1884v1_genomic.bed", "GCA_000018865.1": "GCA_000018865.1_ASM1886v1_genomic.bed", "GCA_000018905.1": "GCA_000018905.1_ASM1890v1_genomic.bed", "GCA_000018925.1": "GCA_000018925.1_ASM1892v1_genomic.bed", "GCA_000018965.1": "GCA_000018965.1_ASM1896v1_genomic.bed", "GCA_000019025.1": "GCA_000019025.1_ASM1902v1_genomic.bed", "GCA_000019045.1": "GCA_000019045.1_ASM1904v1_genomic.bed", "GCA_000019105.1": "GCA_000019105.1_ASM1910v1_genomic.bed", "GCA_000019185.1": "GCA_000019185.1_ASM1918v1_genomic.bed", "GCA_000019205.1": "GCA_000019205.1_ASM1920v1_genomic.bed", "GCA_000019225.1": "GCA_000019225.1_ASM1922v1_genomic.bed", "GCA_000019245.3": "GCA_000019245.3_ASM1924v3_genomic.bed", "GCA_000019305.1": "GCA_000019305.1_ASM1930v1_genomic.bed", "GCA_000019325.1": "GCA_000019325.1_ASM1932v1_genomic.bed", "GCA_000019385.1": "GCA_000019385.1_ASM1938v1_genomic.bed", "GCA_000019425.1": "GCA_000019425.1_ASM1942v1_genomic.bed", "GCA_000019585.2": "GCA_000019585.2_ASM1958v2_genomic.bed", "GCA_000019605.1": "GCA_000019605.1_ASM1960v1_genomic.bed", "GCA_000019685.1": "GCA_000019685.1_ASM1968v1_genomic.bed", "GCA_000019825.1": "GCA_000019825.1_ASM1982v1_genomic.bed", "GCA_000019925.1": "GCA_000019925.1_ASM1992v1_genomic.bed", "GCA_000020005.1": "GCA_000020005.1_ASM2000v1_genomic.bed", "GCA_000020025.1": "GCA_000020025.1_ASM2002v1_genomic.bed", "GCA_000020145.1": "GCA_000020145.1_ASM2014v1_genomic.bed", "GCA_000020165.1": "GCA_000020165.1_ASM2016v1_genomic.bed", "GCA_000020225.1": "GCA_000020225.1_ASM2022v1_genomic.bed", "GCA_000020265.1": "GCA_000020265.1_ASM2026v1_genomic.bed", "GCA_000020305.1": "GCA_000020305.1_ASM2030v1_genomic.bed", "GCA_000020325.1": "GCA_000020325.1_ASM2032v1_genomic.bed", "GCA_000020725.1": "GCA_000020725.1_ASM2072v1_genomic.bed", "GCA_000020765.1": "GCA_000020765.1_ASM2076v1_genomic.bed", "GCA_000020865.1": "GCA_000020865.1_ASM2086v1_genomic.bed", "GCA_000020885.1": "GCA_000020885.1_ASM2088v1_genomic.bed", "GCA_000020945.1": "GCA_000020945.1_ASM2094v1_genomic.bed", "GCA_000021045.1": "GCA_000021045.1_ASM2104v1_genomic.bed", "GCA_000021085.1": "GCA_000021085.1_ASM2108v1_genomic.bed", "GCA_000021125.1": "GCA_000021125.1_ASM2112v1_genomic.bed", "GCA_000021185.1": "GCA_000021185.1_ASM2118v1_genomic.bed", "GCA_000021225.1": "GCA_000021225.1_ASM2122v1_genomic.bed", "GCA_000021285.1": "GCA_000021285.1_ASM2128v1_genomic.bed", "GCA_000021325.1": "GCA_000021325.1_ASM2132v1_genomic.bed", "GCA_000021345.1": "GCA_000021345.1_ASM2134v1_genomic.bed", "GCA_000021405.1": "GCA_000021405.1_ASM2140v1_genomic.bed", "GCA_000021445.1": "GCA_000021445.1_ASM2144v1_genomic.bed", "GCA_000021485.1": "GCA_000021485.1_ASM2148v1_genomic.bed", "GCA_000021505.1": "GCA_000021505.1_ASM2150v1_genomic.bed", "GCA_000021565.1": "GCA_000021565.1_ASM2156v1_genomic.bed", "GCA_000021685.1": "GCA_000021685.1_ASM2168v1_genomic.bed", "GCA_000021805.1": "GCA_000021805.1_ASM2180v1_genomic.bed", "GCA_000021825.1": "GCA_000021825.1_ASM2182v1_genomic.bed", "GCA_000022025.1": "GCA_000022025.1_ASM2202v1_genomic.bed", "GCA_000022145.1": "GCA_000022145.1_ASM2214v1_genomic.bed", "GCA_000022165.1": "GCA_000022165.1_ASM2216v1_genomic.bed", "GCA_000022205.1": "GCA_000022205.1_ASM2220v1_genomic.bed", "GCA_000022265.1": "GCA_000022265.1_ASM2226v1_genomic.bed", "GCA_000022305.1": "GCA_000022305.1_ASM2230v1_genomic.bed", "GCA_000022605.2": "GCA_000022605.2_ASM2260v1_genomic.bed", "GCA_000022665.2": "GCA_000022665.2_ASM2266v1_genomic.bed", "GCA_000022785.1": "GCA_000022785.1_ASM2278v1_genomic.bed", "GCA_000022805.1": "GCA_000022805.1_ASM2280v1_genomic.bed", "GCA_000022825.1": "GCA_000022825.1_ASM2282v1_genomic.bed", "GCA_000022845.1": "GCA_000022845.1_ASM2284v1_genomic.bed", "GCA_000022945.1": "GCA_000022945.1_ASM2294v1_genomic.bed", "GCA_000023065.1": "GCA_000023065.1_ASM2306v1_genomic.bed", "GCA_000023085.1": "GCA_000023085.1_ASM2308v1_genomic.bed", "GCA_000023185.1": "GCA_000023185.1_ASM2318v1_genomic.bed", "GCA_000023225.1": "GCA_000023225.1_ASM2322v1_genomic.bed", "GCA_000023265.1": "GCA_000023265.1_ASM2326v1_genomic.bed", "GCA_000023325.1": "GCA_000023325.1_ASM2332v1_genomic.bed", "GCA_000023445.1": "GCA_000023445.1_ASM2344v1_genomic.bed", "GCA_000023545.1": "GCA_000023545.1_ASM2354v1_genomic.bed", "GCA_000023585.1": "GCA_000023585.1_ASM2358v1_genomic.bed", "GCA_000023625.1": "GCA_000023625.1_ASM2362v1_genomic.bed", "GCA_000023665.1": "GCA_000023665.1_ASM2366v1_genomic.bed", "GCA_000023705.1": "GCA_000023705.1_ASM2370v1_genomic.bed", "GCA_000023725.1": "GCA_000023725.1_ASM2372v1_genomic.bed", "GCA_000023785.1": "GCA_000023785.1_ASM2378v1_genomic.bed", "GCA_000023825.1": "GCA_000023825.1_ASM2382v1_genomic.bed", "GCA_000023905.1": "GCA_000023905.1_ASM2390v1_genomic.bed", "GCA_000023945.1": "GCA_000023945.1_ASM2394v1_genomic.bed", "GCA_000023985.1": "GCA_000023985.1_ASM2398v1_genomic.bed", "GCA_000024245.1": "GCA_000024245.1_ASM2424v1_genomic.bed", "GCA_000024285.1": "GCA_000024285.1_ASM2428v1_genomic.bed", "GCA_000024525.1": "GCA_000024525.1_ASM2452v1_genomic.bed", "GCA_000024565.1": "GCA_000024565.1_ASM2456v1_genomic.bed", "GCA_000024625.1": "GCA_000024625.1_ASM2462v1_genomic.bed", "GCA_000024665.1": "GCA_000024665.1_ASM2466v1_genomic.bed", "GCA_000024845.1": "GCA_000024845.1_ASM2484v1_genomic.bed", "GCA_000024885.1": "GCA_000024885.1_ASM2488v1_genomic.bed", "GCA_000025005.1": "GCA_000025005.1_ASM2500v1_genomic.bed", "GCA_000025065.1": "GCA_000025065.1_ASM2506v1_genomic.bed", "GCA_000025145.2": "GCA_000025145.2_ASM2514v1_genomic.bed", "GCA_000025205.1": "GCA_000025205.1_ASM2520v1_genomic.bed", "GCA_000025265.1": "GCA_000025265.1_ASM2526v1_genomic.bed", "GCA_000025365.1": "GCA_000025365.1_ASM2536v1_genomic.bed", "GCA_000025385.1": "GCA_000025385.1_ASM2538v1_genomic.bed", "GCA_000025625.1": "GCA_000025625.1_ASM2562v1_genomic.bed", "GCA_000025785.1": "GCA_000025785.1_ASM2578v1_genomic.bed", "GCA_000025965.1": "GCA_000025965.1_ASM2596v1_genomic.bed", "GCA_000026005.1": "GCA_000026005.1_ASM2600v1_genomic.bed", "GCA_000026025.1": "GCA_000026025.1_ASM2602v1_genomic.bed", "GCA_000026065.1": "GCA_000026065.1_ASM2606v1_genomic.bed", "GCA_000026105.1": "GCA_000026105.1_ASM2610v1_genomic.bed", "GCA_000026125.1": "GCA_000026125.1_ASM2612v1_genomic.bed", "GCA_000026145.1": "GCA_000026145.1_ASM2614v1_genomic.bed", "GCA_000026205.1": "GCA_000026205.1_ASM2620v1_genomic.bed", "GCA_000026245.1": "GCA_000026245.1_ASM2624v1_genomic.bed", "GCA_000026265.1": "GCA_000026265.1_ASM2626v1_genomic.bed", "GCA_000026285.2": "GCA_000026285.2_ASM2628v2_genomic.bed", "GCA_000026505.1": "GCA_000026505.1_ASM2650v1_genomic.bed", "GCA_000026645.1": "GCA_000026645.1_ASM2664v1_genomic.bed", "GCA_000026685.1": "GCA_000026685.1_ASM2668v1_genomic.bed", "GCA_000026705.1": "GCA_000026705.1_ASM2670v1_genomic.bed", "GCA_000026725.1": "GCA_000026725.1_ASM2672v1_genomic.bed", "GCA_000026745.1": "GCA_000026745.1_ASM2674v1_genomic.bed", "GCA_000026965.1": "GCA_000026965.1_ASM2696v1_genomic.bed", "GCA_000027065.2": "GCA_000027065.2_ASM2706v1_genomic.bed", "GCA_000027085.1": "GCA_000027085.1_ASM2708v1_genomic.bed", "GCA_000027225.1": "GCA_000027225.1_ASM2722v1_genomic.bed", "GCA_000027305.1": "GCA_000027305.1_ASM2730v1_genomic.bed", "GCA_000043285.1": "GCA_000043285.1_ASM4328v1_genomic.bed", "GCA_000046685.1": "GCA_000046685.1_ASM4668v1_genomic.bed", "GCA_000047365.1": "GCA_000047365.1_ASM4736v1_genomic.bed", "GCA_000050425.1": "GCA_000050425.1_ASM5042v1_genomic.bed", "GCA_000055945.1": "GCA_000055945.1_ASM5594v1_genomic.bed", "GCA_000061505.1": "GCA_000061505.1_ASM6150v1_genomic.bed", "GCA_000063505.1": "GCA_000063505.1_ASM6350v1_genomic.bed", "GCA_000063525.1": "GCA_000063525.1_ASM6352v1_genomic.bed", "GCA_000063605.1": "GCA_000063605.1_ASM6360v1_genomic.bed", "GCA_000064305.2": "GCA_000064305.2_ASM6430v2_genomic.bed", "GCA_000067045.1": "GCA_000067045.1_ASM6704v1_genomic.bed", "GCA_000068525.2": "GCA_000068525.2_ASM6852v2_genomic.bed", "GCA_000069925.1": "GCA_000069925.1_ASM6992v1_genomic.bed", "GCA_000087965.1": "GCA_000087965.1_ASM8796v1_genomic.bed", "GCA_000090405.1": "GCA_000090405.1_ASM9040v2_genomic.bed", "GCA_000090985.2": "GCA_000090985.2_ASM9098v2_genomic.bed", "GCA_000091025.4": "GCA_000091025.4_ASM9102v4_genomic.bed", "GCA_000091165.1": "GCA_000091165.1_ASM9116v1_genomic.bed", "GCA_000091445.1": "GCA_000091445.1_ASM9144v1_genomic.bed", "GCA_000091785.1": "GCA_000091785.1_ASM9178v1_genomic.bed", "GCA_000091985.1": "GCA_000091985.1_ASM9198v1_genomic.bed", "GCA_000092185.1": "GCA_000092185.1_ASM9218v1_genomic.bed", "GCA_000092265.1": "GCA_000092265.1_ASM9226v1_genomic.bed", "GCA_000092385.1": "GCA_000092385.1_ASM9238v1_genomic.bed", "GCA_000092525.1": "GCA_000092525.1_ASM9252v1_genomic.bed", "GCA_000092665.1": "GCA_000092665.1_ASM9266v1_genomic.bed", "GCA_000092725.1": "GCA_000092725.1_ASM9272v1_genomic.bed", "GCA_000092745.1": "GCA_000092745.1_ASM9274v1_genomic.bed", "GCA_000092865.1": "GCA_000092865.1_ASM9286v1_genomic.bed", "GCA_000093145.2": "GCA_000093145.2_ASM9314v2_genomic.bed", "GCA_000143165.1": "GCA_000143165.1_ASM14316v1_genomic.bed", "GCA_000143205.1": "GCA_000143205.1_ASM14320v1_genomic.bed", "GCA_000143535.4": "GCA_000143535.4_ASM14353v4_genomic.bed", "GCA_000144605.1": "GCA_000144605.1_ASM14460v1_genomic.bed", "GCA_000144935.3": "GCA_000144935.3_ASM14493v3_genomic.bed", "GCA_000144955.2": "GCA_000144955.2_ASM14495v2_genomic.bed", "GCA_000145035.1": "GCA_000145035.1_ASM14503v1_genomic.bed", "GCA_000145255.1": "GCA_000145255.1_ASM14525v1_genomic.bed", "GCA_000145615.1": "GCA_000145615.1_ASM14561v1_genomic.bed", "GCA_000145705.1": "GCA_000145705.1_ASM14570v1_genomic.bed", "GCA_000145825.2": "GCA_000145825.2_ASM14582v2_genomic.bed", "GCA_000145985.1": "GCA_000145985.1_ASM14598v1_genomic.bed", "GCA_000146025.1": "GCA_000146025.1_ASM14602v1_genomic.bed", "GCA_000146065.1": "GCA_000146065.1_ASM14606v1_genomic.bed", "GCA_000146165.2": "GCA_000146165.2_ASM14616v2_genomic.bed", "GCA_000146185.1": "GCA_000146185.1_ASM14618v1_genomic.bed", "GCA_000146265.4": "GCA_000146265.4_ASM14626v4_genomic.bed", "GCA_000146305.1": "GCA_000146305.1_ASM14630v1_genomic.bed", "GCA_000146875.2": "GCA_000146875.2_ASM14687v2_genomic.bed", "GCA_000147015.1": "GCA_000147015.1_ASM14701v1_genomic.bed", "GCA_000147035.1": "GCA_000147035.1_ASM14703v1_genomic.bed", "GCA_000147075.1": "GCA_000147075.1_ASM14707v1_genomic.bed", "GCA_000147695.3": "GCA_000147695.3_ASM14769v3_genomic.bed", "GCA_000147715.3": "GCA_000147715.3_ASM14771v3_genomic.bed", "GCA_000147735.3": "GCA_000147735.3_ASM14773v3_genomic.bed", "GCA_000147775.3": "GCA_000147775.3_ASM14777v3_genomic.bed", "GCA_000147795.3": "GCA_000147795.3_ASM14779v3_genomic.bed", "GCA_000147815.3": "GCA_000147815.3_ASM14781v3_genomic.bed", "GCA_000147835.3": "GCA_000147835.3_ASM14783v3_genomic.bed", "GCA_000148365.1": "GCA_000148365.1_ASM14836v1_genomic.bed", "GCA_000148385.1": "GCA_000148385.1_ASM14838v1_genomic.bed", "GCA_000148405.1": "GCA_000148405.1_ASM14840v1_genomic.bed", "GCA_000148585.3": "GCA_000148585.3_ASM14858v3_genomic.bed", "GCA_000148665.1": "GCA_000148665.1_ASM14866v1_genomic.bed", "GCA_000148855.1": "GCA_000148855.1_ASM14885v1_genomic.bed", "GCA_000148915.1": "GCA_000148915.1_ASM14891v1_genomic.bed", "GCA_000152825.2": "GCA_000152825.2_ASM15282v2_genomic.bed", "GCA_000152925.3": "GCA_000152925.3_ASM15292v3_genomic.bed", "GCA_000153685.2": "GCA_000153685.2_ASM15368v2_genomic.bed", "GCA_000154585.2": "GCA_000154585.2_ASM15458v2_genomic.bed", "GCA_000154785.2": "GCA_000154785.2_ASM15478v2_genomic.bed", "GCA_000155675.2": "GCA_000155675.2_ASM15567v2_genomic.bed", "GCA_000157895.2": "GCA_000157895.2_ASM15789v2_genomic.bed", "GCA_000158275.2": "GCA_000158275.2_ASM15827v2_genomic.bed", "GCA_000164015.3": "GCA_000164015.3_ASM16401v3_genomic.bed", "GCA_000164905.1": "GCA_000164905.1_ASM16490v1_genomic.bed", "GCA_000164985.2": "GCA_000164985.2_ASM16498v2_genomic.bed", "GCA_000165715.3": "GCA_000165715.3_ASM16571v3_genomic.bed", "GCA_000165775.3": "GCA_000165775.3_ASM16577v3_genomic.bed", "GCA_000165815.1": "GCA_000165815.1_ASM16581v1_genomic.bed", "GCA_000165835.1": "GCA_000165835.1_ASM16583v1_genomic.bed", "GCA_000165905.1": "GCA_000165905.1_ASM16590v1_genomic.bed", "GCA_000165925.1": "GCA_000165925.1_ASM16592v1_genomic.bed", "GCA_000166095.1": "GCA_000166095.1_ASM16609v1_genomic.bed", "GCA_000166115.1": "GCA_000166115.1_ASM16611v1_genomic.bed", "GCA_000166295.1": "GCA_000166295.1_ASM16629v1_genomic.bed", "GCA_000166455.2": "GCA_000166455.2_ASM16645v2_genomic.bed", "GCA_000166635.2": "GCA_000166635.2_ASM16663v1_genomic.bed", "GCA_000166655.2": "GCA_000166655.2_ASM16665v1_genomic.bed", "GCA_000166775.1": "GCA_000166775.1_ASM16677v1_genomic.bed", "GCA_000168315.3": "GCA_000168315.3_ASM16831v3_genomic.bed", "GCA_000168595.2": "GCA_000168595.2_ASM16859v2_genomic.bed", "GCA_000168635.2": "GCA_000168635.2_ASM16863v2_genomic.bed", "GCA_000168875.3": "GCA_000168875.3_ASM16887v3_genomic.bed", "GCA_000172695.2": "GCA_000172695.2_ASM17269v2_genomic.bed", "GCA_000175295.2": "GCA_000175295.2_ASM17529v2_genomic.bed", "GCA_000177195.2": "GCA_000177195.2_ASM17719v2_genomic.bed", "GCA_000177235.2": "GCA_000177235.2_ASM17723v2_genomic.bed", "GCA_000177535.2": "GCA_000177535.2_ASM17753v2_genomic.bed", "GCA_000177615.2": "GCA_000177615.2_ASM17761v2_genomic.bed", "GCA_000178395.2": "GCA_000178395.2_ASM17839v2_genomic.bed", "GCA_000178955.2": "GCA_000178955.2_ASM17895v2_genomic.bed", "GCA_000180175.2": "GCA_000180175.2_ASM18017v2_genomic.bed", "GCA_000180515.2": "GCA_000180515.2_ASM18051v2_genomic.bed", "GCA_000182745.1": "GCA_000182745.1_ASM18274v1_genomic.bed", "GCA_000183225.1": "GCA_000183225.1_ASM18322v1_genomic.bed", "GCA_000183245.1": "GCA_000183245.1_ASM18324v1_genomic.bed", "GCA_000183305.1": "GCA_000183305.1_ASM18330v1_genomic.bed", "GCA_000183405.1": "GCA_000183405.1_ASM18340v1_genomic.bed", "GCA_000184065.1": "GCA_000184065.1_ASM18406v1_genomic.bed", "GCA_000184085.1": "GCA_000184085.1_ASM18408v1_genomic.bed", "GCA_000184345.2": "GCA_000184345.2_ASM18434v2_genomic.bed", "GCA_000184685.1": "GCA_000184685.1_ASM18468v1_genomic.bed", "GCA_000185185.1": "GCA_000185185.1_ASM18518v1_genomic.bed", "GCA_000185745.1": "GCA_000185745.1_ASM18574v1_genomic.bed", "GCA_000186665.4": "GCA_000186665.4_ASM18666v4_genomic.bed", "GCA_000186745.1": "GCA_000186745.1_ASM18674v1_genomic.bed", "GCA_000186985.3": "GCA_000186985.3_ASM18698v3_genomic.bed", "GCA_000187005.1": "GCA_000187005.1_ASM18700v1_genomic.bed", "GCA_000187205.4": "GCA_000187205.4_ASM18720v4_genomic.bed", "GCA_000187935.2": "GCA_000187935.2_ASM18793v2_genomic.bed", "GCA_000188215.1": "GCA_000188215.1_ASM18821v1_genomic.bed", "GCA_000188715.1": "GCA_000188715.1_ASM18871v1_genomic.bed", "GCA_000188955.5": "GCA_000188955.5_ASM18895v5_genomic.bed", "GCA_000189435.3": "GCA_000189435.3_ASM18943v3_genomic.bed", "GCA_000189455.3": "GCA_000189455.3_ASM18945v3_genomic.bed", "GCA_000189515.1": "GCA_000189515.1_ASM18951v1_genomic.bed", "GCA_000189555.1": "GCA_000189555.1_ASM18955v1_genomic.bed", "GCA_000189575.1": "GCA_000189575.1_ASM18957v1_genomic.bed", "GCA_000189735.2": "GCA_000189735.2_ASM18973v2_genomic.bed", "GCA_000189775.3": "GCA_000189775.3_ASM18977v3_genomic.bed", "GCA_000190315.1": "GCA_000190315.1_ASM19031v1_genomic.bed", "GCA_000190515.1": "GCA_000190515.1_ASM19051v1_genomic.bed", "GCA_000190595.1": "GCA_000190595.1_ASM19059v1_genomic.bed", "GCA_000190735.2": "GCA_000190735.2_ASM19073v2_genomic.bed", "GCA_000191045.1": "GCA_000191045.1_ASM19104v1_genomic.bed", "GCA_000191165.1": "GCA_000191165.1_ASM19116v1_genomic.bed", "GCA_000191445.1": "GCA_000191445.1_ASM19144v1_genomic.bed", "GCA_000191505.1": "GCA_000191505.1_ASM19150v1_genomic.bed", "GCA_000191525.1": "GCA_000191525.1_ASM19152v1_genomic.bed", "GCA_000191925.1": "GCA_000191925.1_ASM19192v1_genomic.bed", "GCA_000192045.3": "GCA_000192045.3_ASM19204v3_genomic.bed", "GCA_000192315.1": "GCA_000192315.1_ASM19231v1_genomic.bed", "GCA_000192335.1": "GCA_000192335.1_ASM19233v1_genomic.bed", "GCA_000192395.2": "GCA_000192395.2_ASM19239v2_genomic.bed", "GCA_000192705.1": "GCA_000192705.1_ASM19270v1_genomic.bed", "GCA_000192865.1": "GCA_000192865.1_ASM19286v1_genomic.bed", "GCA_000193355.1": "GCA_000193355.1_ASM19335v1_genomic.bed", "GCA_000193375.1": "GCA_000193375.1_ASM19337v1_genomic.bed", "GCA_000193395.1": "GCA_000193395.1_ASM19339v1_genomic.bed", "GCA_000193435.3": "GCA_000193435.3_ASM19343v3_genomic.bed", "GCA_000193595.3": "GCA_000193595.3_ASM19359v3_genomic.bed", "GCA_000193615.3": "GCA_000193615.3_ASM19361v3_genomic.bed", "GCA_000194075.3": "GCA_000194075.3_ASM19407v3_genomic.bed", "GCA_000194135.1": "GCA_000194135.1_ASM19413v1_genomic.bed", "GCA_000194605.1": "GCA_000194605.1_ASM19460v1_genomic.bed", "GCA_000194625.1": "GCA_000194625.1_ASM19462v1_genomic.bed", "GCA_000194745.1": "GCA_000194745.1_ASM19474v1_genomic.bed", "GCA_000195065.1": "GCA_000195065.1_ASM19506v1_genomic.bed", "GCA_000195085.1": "GCA_000195085.1_ASM19508v1_genomic.bed", "GCA_000195105.1": "GCA_000195105.1_ASM19510v1_genomic.bed", "GCA_000195275.1": "GCA_000195275.1_ASM19527v1_genomic.bed", "GCA_000195295.1": "GCA_000195295.1_ASM19529v1_genomic.bed", "GCA_000195395.6": "GCA_000195395.6_ASM19539v6_genomic.bed", "GCA_000195435.4": "GCA_000195435.4_ASM19543v4_genomic.bed", "GCA_000195515.1": "GCA_000195515.1_ASM19551v1_genomic.bed", "GCA_000195795.1": "GCA_000195795.1_ASM19579v1_genomic.bed", "GCA_000195915.1": "GCA_000195915.1_ASM19591v1_genomic.bed", "GCA_000195955.2": "GCA_000195955.2_ASM19595v2_genomic.bed", "GCA_000196015.1": "GCA_000196015.1_ASM19601v1_genomic.bed", "GCA_000196055.1": "GCA_000196055.1_ASM19605v1_genomic.bed", "GCA_000196115.1": "GCA_000196115.1_ASM19611v1_genomic.bed", "GCA_000196255.1": "GCA_000196255.1_ASM19625v1_genomic.bed", "GCA_000196335.1": "GCA_000196335.1_ASM19633v1_genomic.bed", "GCA_000196455.1": "GCA_000196455.1_ASM19645v1_genomic.bed", "GCA_000196475.1": "GCA_000196475.1_ASM19647v1_genomic.bed", "GCA_000196555.1": "GCA_000196555.1_ASM19655v1_genomic.bed", "GCA_000196575.1": "GCA_000196575.1_ASM19657v1_genomic.bed", "GCA_000196655.1": "GCA_000196655.1_ASM19665v1_genomic.bed", "GCA_000196755.1": "GCA_000196755.1_ASM19675v1_genomic.bed", "GCA_000196795.1": "GCA_000196795.1_ASM19679v1_genomic.bed", "GCA_000196815.1": "GCA_000196815.1_ASM19681v1_genomic.bed", "GCA_000196875.2": "GCA_000196875.2_ASM19687v2_genomic.bed", "GCA_000196895.1": "GCA_000196895.1_ASM19689v1_genomic.bed", "GCA_000198515.1": "GCA_000198515.1_ASM19851v1_genomic.bed", "GCA_000202835.1": "GCA_000202835.1_ASM20283v1_genomic.bed", "GCA_000203835.1": "GCA_000203835.1_ASM20383v1_genomic.bed", "GCA_000203895.1": "GCA_000203895.1_ASM20389v1_genomic.bed", "GCA_000203935.1": "GCA_000203935.1_ASM20393v1_genomic.bed", "GCA_000204275.1": "GCA_000204275.1_ASM20427v1_genomic.bed", "GCA_000209655.1": "GCA_000209655.1_ASM20965v1_genomic.bed", "GCA_000209755.1": "GCA_000209755.1_ASM20975v1_genomic.bed", "GCA_000210155.1": "GCA_000210155.1_ASM21015v1_genomic.bed", "GCA_000210475.1": "GCA_000210475.1_ASM21047v1_genomic.bed", "GCA_000210515.1": "GCA_000210515.1_ASM21051v1_genomic.bed", "GCA_000210855.2": "GCA_000210855.2_ASM21085v2_genomic.bed", "GCA_000210915.2": "GCA_000210915.2_ASM21091v2_genomic.bed", "GCA_000210995.1": "GCA_000210995.1_ASM21099v1_genomic.bed", "GCA_000211015.1": "GCA_000211015.1_ASM21101v1_genomic.bed", "GCA_000211035.2": "GCA_000211035.2_ASM21103v2_genomic.bed", "GCA_000211055.2": "GCA_000211055.2_ASM21105v2_genomic.bed", "GCA_000211295.1": "GCA_000211295.1_ASM21129v1_genomic.bed", "GCA_000211475.1": "GCA_000211475.1_ASM21147v1_genomic.bed", "GCA_000211545.6": "GCA_000211545.6_ASM21154v6_genomic.bed", "GCA_000211855.3": "GCA_000211855.3_ASM21185v3_genomic.bed", "GCA_000212335.1": "GCA_000212335.1_ASM21233v1_genomic.bed", "GCA_000212375.1": "GCA_000212375.1_ASM21237v1_genomic.bed", "GCA_000212715.2": "GCA_000212715.2_ASM21271v2_genomic.bed", "GCA_000212755.3": "GCA_000212755.3_ASM21275v3_genomic.bed", "GCA_000213215.1": "GCA_000213215.1_ASM21321v1_genomic.bed", "GCA_000213825.1": "GCA_000213825.1_ASM21382v1_genomic.bed", "GCA_000213955.1": "GCA_000213955.1_ASM21395v1_genomic.bed", "GCA_000214095.3": "GCA_000214095.3_ASM21409v3_genomic.bed", "GCA_000214395.1": "GCA_000214395.1_ASM21439v1_genomic.bed", "GCA_000214705.1": "GCA_000214705.1_ASM21470v1_genomic.bed", "GCA_000215345.3": "GCA_000215345.3_ASM21534v3_genomic.bed", "GCA_000215665.1": "GCA_000215665.1_ASM21566v1_genomic.bed", "GCA_000215705.1": "GCA_000215705.1_ASM21570v1_genomic.bed", "GCA_000215895.1": "GCA_000215895.1_ASM21589v1_genomic.bed", "GCA_000217675.1": "GCA_000217675.1_ASM21767v1_genomic.bed", "GCA_000217715.1": "GCA_000217715.1_ASM21771v1_genomic.bed", "GCA_000217795.1": "GCA_000217795.1_ASM21779v1_genomic.bed", "GCA_000217995.1": "GCA_000217995.1_ASM21799v1_genomic.bed", "GCA_000218625.1": "GCA_000218625.1_ASM21862v1_genomic.bed", "GCA_000219085.3": "GCA_000219085.3_ASM21908v3_genomic.bed", "GCA_000219195.1": "GCA_000219195.1_ASM21919v1_genomic.bed", "GCA_000219515.3": "GCA_000219515.3_ASM21951v3_genomic.bed", "GCA_000219535.3": "GCA_000219535.3_ASM21953v3_genomic.bed", "GCA_000219605.1": "GCA_000219605.1_ASM21960v1_genomic.bed", "GCA_000219785.1": "GCA_000219785.1_ASM21978v1_genomic.bed", "GCA_000219855.1": "GCA_000219855.1_ASM21985v1_genomic.bed", "GCA_000219875.1": "GCA_000219875.1_ASM21987v1_genomic.bed", "GCA_000219915.3": "GCA_000219915.3_ASM21991v3_genomic.bed", "GCA_000220005.2": "GCA_000220005.2_ASM22000v2_genomic.bed", "GCA_000220105.1": "GCA_000220105.1_ASM22010v1_genomic.bed", "GCA_000220135.1": "GCA_000220135.1_ASM22013v1_genomic.bed", "GCA_000220485.1": "GCA_000220485.1_ASM22048v1_genomic.bed", "GCA_000220965.1": "GCA_000220965.1_ASM22096v1_genomic.bed", "GCA_000221645.1": "GCA_000221645.1_ASM22164v1_genomic.bed", "GCA_000222835.1": "GCA_000222835.1_ASM22283v1_genomic.bed", "GCA_000223195.1": "GCA_000223195.1_ASM22319v1_genomic.bed", "GCA_000223215.1": "GCA_000223215.1_ASM22321v1_genomic.bed", "GCA_000223905.1": "GCA_000223905.1_ASM22390v1_genomic.bed", "GCA_000224005.3": "GCA_000224005.3_ASM22400v3_genomic.bed", "GCA_000224435.1": "GCA_000224435.1_ASM22443v1_genomic.bed", "GCA_000224475.1": "GCA_000224475.1_ASM22447v1_genomic.bed", "GCA_000224535.1": "GCA_000224535.1_ASM22453v1_genomic.bed", "GCA_000224965.2": "GCA_000224965.2_ASM22496v2_genomic.bed", "GCA_000225465.1": "GCA_000225465.1_ASM22546v1_genomic.bed", "GCA_000225915.1": "GCA_000225915.1_ASM22591v1_genomic.bed", "GCA_000226035.3": "GCA_000226035.3_ASM22603v3_genomic.bed", "GCA_000226095.1": "GCA_000226095.1_ASM22609v1_genomic.bed", "GCA_000226605.1": "GCA_000226605.1_ASM22660v1_genomic.bed", "GCA_000226625.1": "GCA_000226625.1_ASM22662v1_genomic.bed", "GCA_000226975.3": "GCA_000226975.3_ASM22697v3_genomic.bed", "GCA_000227625.1": "GCA_000227625.1_ASM22762v1_genomic.bed", "GCA_000227665.3": "GCA_000227665.3_ASM22766v3_genomic.bed", "GCA_000227685.3": "GCA_000227685.3_ASM22768v3_genomic.bed", "GCA_000227705.3": "GCA_000227705.3_ASM22770v3_genomic.bed", "GCA_000227745.3": "GCA_000227745.3_ASM22774v3_genomic.bed", "GCA_000230275.1": "GCA_000230275.1_ASM23027v1_genomic.bed", "GCA_000230655.3": "GCA_000230655.3_ASM23065v3_genomic.bed", "GCA_000230695.3": "GCA_000230695.3_ASM23069v3_genomic.bed", "GCA_000230715.3": "GCA_000230715.3_ASM23071v3_genomic.bed", "GCA_000230735.3": "GCA_000230735.3_ASM23073v3_genomic.bed", "GCA_000230895.3": "GCA_000230895.3_ASM23089v3_genomic.bed", "GCA_000230955.3": "GCA_000230955.3_ASM23095v3_genomic.bed", "GCA_000230975.3": "GCA_000230975.3_ASM23097v3_genomic.bed", "GCA_000230995.3": "GCA_000230995.3_ASM23099v3_genomic.bed", "GCA_000231015.3": "GCA_000231015.3_ASM23101v3_genomic.bed", "GCA_000231385.3": "GCA_000231385.3_ASM23138v3_genomic.bed", "GCA_000231405.3": "GCA_000231405.3_ASM23140v3_genomic.bed", "GCA_000231865.1": "GCA_000231865.1_ASM23186v1_genomic.bed", "GCA_000231905.1": "GCA_000231905.1_ASM23190v1_genomic.bed", "GCA_000231925.1": "GCA_000231925.1_ASM23192v1_genomic.bed", "GCA_000233715.3": "GCA_000233715.3_ASM23371v3_genomic.bed", "GCA_000233735.1": "GCA_000233735.1_ASM23373v1_genomic.bed", "GCA_000233875.1": "GCA_000233875.1_ASM23387v1_genomic.bed", "GCA_000233895.1": "GCA_000233895.1_ASM23389v1_genomic.bed", "GCA_000233915.4": "GCA_000233915.4_ASM23391v4_genomic.bed", "GCA_000235405.3": "GCA_000235405.3_ASM23540v3_genomic.bed", "GCA_000235545.1": "GCA_000235545.1_ASM23554v1_genomic.bed", "GCA_000235565.1": "GCA_000235565.1_ASM23556v1_genomic.bed", "GCA_000235765.3": "GCA_000235765.3_ASM23576v3_genomic.bed", "GCA_000236065.1": "GCA_000236065.1_ASM23606v1_genomic.bed", "GCA_000236215.4": "GCA_000236215.4_ASM23621v4_genomic.bed", "GCA_000236475.1": "GCA_000236475.1_ASM23647v1_genomic.bed", "GCA_000236605.1": "GCA_000236605.1_ASM23660v1_genomic.bed", "GCA_000236665.1": "GCA_000236665.1_ASM23666v1_genomic.bed", "GCA_000236925.1": "GCA_000236925.1_ASM23692v1_genomic.bed", "GCA_000237125.3": "GCA_000237125.3_ASM23712v3_genomic.bed", "GCA_000237865.1": "GCA_000237865.1_ASM23786v1_genomic.bed", "GCA_000237975.1": "GCA_000237975.1_ASM23797v1_genomic.bed", "GCA_000237995.2": "GCA_000237995.2_ASM23799v2_genomic.bed", "GCA_000238255.4": "GCA_000238255.4_ASM23825v4_genomic.bed", "GCA_000238395.4": "GCA_000238395.4_ASM23839v4_genomic.bed", "GCA_000238455.3": "GCA_000238455.3_ASM23845v3_genomic.bed", "GCA_000238975.1": "GCA_000238975.1_ASM23897v1_genomic.bed", "GCA_000240015.1": "GCA_000240015.1_ASM24001v1_genomic.bed", "GCA_000240075.2": "GCA_000240075.2_ASM24007v2_genomic.bed", "GCA_000240095.3": "GCA_000240095.3_ASM24009v3_genomic.bed", "GCA_000240165.1": "GCA_000240165.1_ASM24016v1_genomic.bed", "GCA_000240185.2": "GCA_000240185.2_ASM24018v2_genomic.bed", "GCA_000240905.3": "GCA_000240905.3_ASM24090v3_genomic.bed", "GCA_000241025.2": "GCA_000241025.2_ASM24102v2_genomic.bed", "GCA_000241055.1": "GCA_000241055.1_ASM24105v1_genomic.bed", "GCA_000241125.1": "GCA_000241125.1_ASM24112v1_genomic.bed", "GCA_000241385.1": "GCA_000241385.1_ASM24138v1_genomic.bed", "GCA_000241585.3": "GCA_000241585.3_ASM24158v3_genomic.bed", "GCA_000241915.1": "GCA_000241915.1_ASM24191v1_genomic.bed", "GCA_000242255.3": "GCA_000242255.3_ASM24225v3_genomic.bed", "GCA_000242335.3": "GCA_000242335.3_ASM24233v3_genomic.bed", "GCA_000242455.3": "GCA_000242455.3_ASM24245v3_genomic.bed", "GCA_000242595.3": "GCA_000242595.3_ASM24259v3_genomic.bed", "GCA_000242635.3": "GCA_000242635.3_ASM24263v3_genomic.bed", "GCA_000242895.3": "GCA_000242895.3_ASM24289v3_genomic.bed", "GCA_000242915.2": "GCA_000242915.2_ASM24291v2_genomic.bed", "GCA_000242935.3": "GCA_000242935.3_ASM24293v3_genomic.bed", "GCA_000243115.3": "GCA_000243115.3_ASM24311v3_genomic.bed", "GCA_000243135.3": "GCA_000243135.3_ASM24313v3_genomic.bed", "GCA_000243155.3": "GCA_000243155.3_ASM24315v3_genomic.bed", "GCA_000245355.1": "GCA_000245355.1_ASM24535v1_genomic.bed", "GCA_000245515.1": "GCA_000245515.1_ASM24551v1_genomic.bed", "GCA_000246835.1": "GCA_000246835.1_ASM24683v1_genomic.bed", "GCA_000246985.3": "GCA_000246985.3_ASM24698v3_genomic.bed", "GCA_000247545.1": "GCA_000247545.1_ASM24754v1_genomic.bed", "GCA_000248095.3": "GCA_000248095.3_ASM24809v3_genomic.bed", "GCA_000248375.2": "GCA_000248375.2_ASM24837v2_genomic.bed", "GCA_000248435.2": "GCA_000248435.2_ASM24843v2_genomic.bed", "GCA_000250675.3": "GCA_000250675.3_ASM25067v3_genomic.bed", "GCA_000250905.1": "GCA_000250905.1_ASM25090v1_genomic.bed", "GCA_000250925.1": "GCA_000250925.1_ASM25092v1_genomic.bed", "GCA_000250945.1": "GCA_000250945.1_ASM25094v1_genomic.bed", "GCA_000253195.1": "GCA_000253195.1_ASM25319v1_genomic.bed", "GCA_000253255.1": "GCA_000253255.1_ASM25325v1_genomic.bed", "GCA_000253295.1": "GCA_000253295.1_ASM25329v1_genomic.bed", "GCA_000253335.1": "GCA_000253335.1_ASM25333v1_genomic.bed", "GCA_000255115.3": "GCA_000255115.3_ASM25511v3_genomic.bed", "GCA_000255535.1": "GCA_000255535.1_ASM25553v1_genomic.bed", "GCA_000255615.3": "GCA_000255615.3_ASM25561v3_genomic.bed", "GCA_000257275.1": "GCA_000257275.1_ASM25727v1_genomic.bed", "GCA_000258025.1": "GCA_000258025.1_ASM25802v1_genomic.bed", "GCA_000258365.1": "GCA_000258365.1_ASM25836v1_genomic.bed", "GCA_000258405.1": "GCA_000258405.1_ASM25840v1_genomic.bed", "GCA_000258885.1": "GCA_000258885.1_ASM25888v1_genomic.bed", "GCA_000258905.1": "GCA_000258905.1_ASM25890v1_genomic.bed", "GCA_000259275.1": "GCA_000259275.1_ASM25927v1_genomic.bed", "GCA_000260925.1": "GCA_000260925.1_ASM26092v1_genomic.bed", "GCA_000260985.3": "GCA_000260985.3_ASM26098v3_genomic.bed", "GCA_000262165.1": "GCA_000262165.1_ASM26216v1_genomic.bed", "GCA_000262325.2": "GCA_000262325.2_ASM26232v2_genomic.bed", "GCA_000262385.1": "GCA_000262385.1_ASM26238v1_genomic.bed", "GCA_000262655.1": "GCA_000262655.1_ASM26265v1_genomic.bed", "GCA_000262715.1": "GCA_000262715.1_ASM26271v1_genomic.bed", "GCA_000263215.1": "GCA_000263215.1_ASM26321v1_genomic.bed", "GCA_000263735.1": "GCA_000263735.1_ASM26373v1_genomic.bed", "GCA_000263755.3": "GCA_000263755.3_ASM26375v3_genomic.bed", "GCA_000263795.2": "GCA_000263795.2_Hint_PBC_genomic.bed", "GCA_000264665.2": "GCA_000264665.2_ASM26466v2_genomic.bed", "GCA_000264945.2": "GCA_000264945.2_ASM26494v2_genomic.bed", "GCA_000265295.1": "GCA_000265295.1_ASM26529v1_genomic.bed", "GCA_000265425.1": "GCA_000265425.1_ASM26542v1_genomic.bed", "GCA_000266885.1": "GCA_000266885.1_ASM26688v1_genomic.bed", "GCA_000266905.1": "GCA_000266905.1_ASM26690v1_genomic.bed", "GCA_000267545.1": "GCA_000267545.1_ASM26754v1_genomic.bed", "GCA_000269965.1": "GCA_000269965.1_ASM26996v1_genomic.bed", "GCA_000270065.1": "GCA_000270065.1_ASM27006v1_genomic.bed", "GCA_000270265.1": "GCA_000270265.1_ASM27026v1_genomic.bed", "GCA_000270325.1": "GCA_000270325.1_ASM27032v1_genomic.bed", "GCA_000270345.1": "GCA_000270345.1_ASM27034v1_genomic.bed", "GCA_000270405.1": "GCA_000270405.1_ASM27040v1_genomic.bed", "GCA_000271325.1": "GCA_000271325.1_ASM27132v1_genomic.bed", "GCA_000271985.2": "GCA_000271985.2_ASM27198v2_genomic.bed", "GCA_000272795.2": "GCA_000272795.2_ASM27279v2_genomic.bed", "GCA_000272895.3": "GCA_000272895.3_ASM27289v3_genomic.bed", "GCA_000277025.1": "GCA_000277025.1_ASM27702v1_genomic.bed", "GCA_000277065.1": "GCA_000277065.1_ASM27706v1_genomic.bed", "GCA_000277085.1": "GCA_000277085.1_ASM27708v1_genomic.bed", "GCA_000277105.1": "GCA_000277105.1_ASM27710v1_genomic.bed", "GCA_000277125.1": "GCA_000277125.1_ASM27712v1_genomic.bed", "GCA_000277145.1": "GCA_000277145.1_ASM27714v1_genomic.bed", "GCA_000277365.1": "GCA_000277365.1_ASM27736v1_genomic.bed", "GCA_000277385.1": "GCA_000277385.1_ASM27738v1_genomic.bed", "GCA_000277405.1": "GCA_000277405.1_ASM27740v1_genomic.bed", "GCA_000279165.1": "GCA_000279165.1_ASM27916v1_genomic.bed", "GCA_000280925.3": "GCA_000280925.3_ASM28092v3_genomic.bed", "GCA_000282175.2": "GCA_000282175.2_ASM28217v2_genomic.bed", "GCA_000283575.1": "GCA_000283575.1_ASM28357v1_genomic.bed", "GCA_000283635.1": "GCA_000283635.1_ASM28363v1_genomic.bed", "GCA_000283675.1": "GCA_000283675.1_ASM28367v1_genomic.bed", "GCA_000283735.1": "GCA_000283735.1_ASM28373v1_genomic.bed", "GCA_000283915.1": "GCA_000283915.1_ASM28391v1_genomic.bed", "GCA_000283995.1": "GCA_000283995.1_ASM28399v1_genomic.bed", "GCA_000284015.1": "GCA_000284015.1_ASM28401v1_genomic.bed", "GCA_000284075.1": "GCA_000284075.1_ASM28407v1_genomic.bed", "GCA_000284155.1": "GCA_000284155.1_ASM28415v1_genomic.bed", "GCA_000284175.1": "GCA_000284175.1_ASM28417v1_genomic.bed", "GCA_000284355.1": "GCA_000284355.1_ASM28435v1_genomic.bed", "GCA_000284415.2": "GCA_000284415.2_ASM28441v2_genomic.bed", "GCA_000284595.1": "GCA_000284595.1_ASM28459v1_genomic.bed", "GCA_000286695.1": "GCA_000286695.1_ASM28669v1_genomic.bed", "GCA_000286795.1": "GCA_000286795.1_ASM28679v1_genomic.bed", "GCA_000287215.3": "GCA_000287215.3_ASM28721v3_genomic.bed", "GCA_000287255.1": "GCA_000287255.1_ASM28725v1_genomic.bed", "GCA_000287275.1": "GCA_000287275.1_ASM28727v1_genomic.bed", "GCA_000287335.1": "GCA_000287335.1_ASM28733v1_genomic.bed", "GCA_000287355.1": "GCA_000287355.1_ASM28735v1_genomic.bed", "GCA_000292415.1": "GCA_000292415.1_ASM29241v1_genomic.bed", "GCA_000292445.1": "GCA_000292445.1_ASM29244v1_genomic.bed", "GCA_000292455.1": "GCA_000292455.1_ASM29245v1_genomic.bed", "GCA_000293885.3": "GCA_000293885.3_ASM29388v3_genomic.bed", "GCA_000294495.1": "GCA_000294495.1_ASM29449v1_genomic.bed", "GCA_000294515.1": "GCA_000294515.1_ASM29451v1_genomic.bed", "GCA_000294635.1": "GCA_000294635.1_ASM29463v1_genomic.bed", "GCA_000295655.1": "GCA_000295655.1_ASM29565v1_genomic.bed", "GCA_000296215.2": "GCA_000296215.2_ASM29621v2_genomic.bed", "GCA_000296715.2": "GCA_000296715.2_ASM29671v2_genomic.bed", "GCA_000297055.2": "GCA_000297055.2_ASM29705v2_genomic.bed", "GCA_000298095.1": "GCA_000298095.1_ASM29809v1_genomic.bed", "GCA_000298375.2": "GCA_000298375.2_ASM29837v2_genomic.bed", "GCA_000298415.1": "GCA_000298415.1_ASM29841v1_genomic.bed", "GCA_000298455.2": "GCA_000298455.2_ASM29845v2_genomic.bed", "GCA_000298535.2": "GCA_000298535.2_ASM29853v2_genomic.bed", "GCA_000298555.2": "GCA_000298555.2_ASM29855v2_genomic.bed", "GCA_000299095.1": "GCA_000299095.1_ASM29909v1_genomic.bed", "GCA_000299115.1": "GCA_000299115.1_ASM29911v1_genomic.bed", "GCA_000299135.1": "GCA_000299135.1_ASM29913v1_genomic.bed", "GCA_000299335.2": "GCA_000299335.2_ASM29933v2_genomic.bed", "GCA_000299355.1": "GCA_000299355.1_ASM29935v1_genomic.bed", "GCA_000299365.1": "GCA_000299365.1_ASM29936v1_genomic.bed", "GCA_000299435.1": "GCA_000299435.1_ASM29943v1_genomic.bed", "GCA_000299455.1": "GCA_000299455.1_ASM29945v1_genomic.bed", "GCA_000299955.1": "GCA_000299955.1_ASM29995v1_genomic.bed", "GCA_000299965.1": "GCA_000299965.1_ASM29996v1_genomic.bed", "GCA_000299995.1": "GCA_000299995.1_ASM29999v1_genomic.bed", "GCA_000300075.1": "GCA_000300075.1_ASM30007v1_genomic.bed", "GCA_000300095.1": "GCA_000300095.1_ASM30009v1_genomic.bed", "GCA_000300455.4": "GCA_000300455.4_ASM30045v4_genomic.bed", "GCA_000300475.1": "GCA_000300475.1_ASM30047v1_genomic.bed", "GCA_000302475.3": "GCA_000302475.3_ASM30247v3_genomic.bed", "GCA_000302555.4": "GCA_000302555.4_ASM30255v4_genomic.bed", "GCA_000304375.1": "GCA_000304375.1_AINO_genomic.bed", "GCA_000304415.1": "GCA_000304415.1_RM41_genomic.bed", "GCA_000304495.1": "GCA_000304495.1_Cm_ESW3_genomic.bed", "GCA_000304735.1": "GCA_000304735.1_ASM30473v1_genomic.bed", "GCA_000305335.2": "GCA_000305335.2_ASM30533v2_genomic.bed", "GCA_000305815.1": "GCA_000305815.1_ASM30581v1_genomic.bed", "GCA_000305935.1": "GCA_000305935.1_ASM30593v1_genomic.bed", "GCA_000306675.3": "GCA_000306675.3_ASM30667v3_genomic.bed", "GCA_000306725.1": "GCA_000306725.1_ASM30672v1_genomic.bed", "GCA_000306785.1": "GCA_000306785.1_ASM30678v1_genomic.bed", "GCA_000306825.1": "GCA_000306825.1_ASM30682v1_genomic.bed", "GCA_000306865.1": "GCA_000306865.1_ASM30686v1_genomic.bed", "GCA_000306885.1": "GCA_000306885.1_ASM30688v1_genomic.bed", "GCA_000306945.1": "GCA_000306945.1_ASM30694v1_genomic.bed", "GCA_000306985.1": "GCA_000306985.1_ASM30698v1_genomic.bed", "GCA_000307005.1": "GCA_000307005.1_ASM30700v1_genomic.bed", "GCA_000307025.1": "GCA_000307025.1_ASM30702v1_genomic.bed", "GCA_000307125.1": "GCA_000307125.1_ASM30712v1_genomic.bed", "GCA_000307585.2": "GCA_000307585.2_ASM30758v2_genomic.bed", "GCA_000307975.2": "GCA_000307975.2_ASM30797v2_genomic.bed", "GCA_000309565.2": "GCA_000309565.2_ASM30956v2_genomic.bed", "GCA_000310065.1": "GCA_000310065.1_ASM31006v1_genomic.bed", "GCA_000311765.1": "GCA_000311765.1_ASM31176v1_genomic.bed", "GCA_000313175.2": "GCA_000313175.2_ASM31317v2_genomic.bed", "GCA_000313635.1": "GCA_000313635.1_ASM31363v1_genomic.bed", "GCA_000316515.1": "GCA_000316515.1_ASM31651v1_genomic.bed", "GCA_000316625.1": "GCA_000316625.1_ASM31662v1_genomic.bed", "GCA_000317045.1": "GCA_000317045.1_ASM31704v1_genomic.bed", "GCA_000317105.1": "GCA_000317105.1_ASM31710v1_genomic.bed", "GCA_000317435.1": "GCA_000317435.1_ASM31743v1_genomic.bed", "GCA_000317635.1": "GCA_000317635.1_ASM31763v1_genomic.bed", "GCA_000317655.1": "GCA_000317655.1_ASM31765v1_genomic.bed", "GCA_000317855.1": "GCA_000317855.1_ASM31785v1_genomic.bed", "GCA_000317915.1": "GCA_000317915.1_ASM31791v1_genomic.bed", "GCA_000317935.1": "GCA_000317935.1_ASM31793v1_genomic.bed", "GCA_000317955.1": "GCA_000317955.1_ASM31795v1_genomic.bed", "GCA_000318015.1": "GCA_000318015.1_ASM31801v1_genomic.bed", "GCA_000318525.2": "GCA_000318525.2_ASM31852v2_genomic.bed", "GCA_000318825.1": "GCA_000318825.1_ASM31882v1_genomic.bed", "GCA_000318865.1": "GCA_000318865.1_ASM31886v1_genomic.bed", "GCA_000319385.1": "GCA_000319385.1_ASM31938v1_genomic.bed", "GCA_000319575.2": "GCA_000319575.2_ASM31957v2_genomic.bed", "GCA_000320385.2": "GCA_000320385.2_ASM32038v2_genomic.bed", "GCA_000321415.2": "GCA_000321415.2_ASM32141v2_genomic.bed", "GCA_000328545.1": "GCA_000328545.1_ASM32854v1_genomic.bed", "GCA_000328705.1": "GCA_000328705.1_ASM32870v1_genomic.bed", "GCA_000328745.1": "GCA_000328745.1_ASM32874v1_genomic.bed", "GCA_000329365.2": "GCA_000329365.2_ASM32936v2_genomic.bed", "GCA_000330845.1": "GCA_000330845.1_ASM33084v1_genomic.bed", "GCA_000330865.1": "GCA_000330865.1_ASM33086v1_genomic.bed", "GCA_000331085.2": "GCA_000331085.2_ASM33108v2_genomic.bed", "GCA_000331975.1": "GCA_000331975.1_ASM33197v1_genomic.bed", "GCA_000331995.1": "GCA_000331995.1_ASM33199v1_genomic.bed", "GCA_000332115.1": "GCA_000332115.1_ASM33211v1_genomic.bed", "GCA_000332735.1": "GCA_000332735.1_ASM33273v1_genomic.bed", "GCA_000334405.1": "GCA_000334405.1_ASM33440v1_genomic.bed", "GCA_000334515.1": "GCA_000334515.1_ASM33451v1_genomic.bed", "GCA_000336465.1": "GCA_000336465.1_ASM33646v1_genomic.bed", "GCA_000338095.1": "GCA_000338095.1_ASM33809v1_genomic.bed", "GCA_000338695.1": "GCA_000338695.1_ASM33869v1_genomic.bed", "GCA_000339015.1": "GCA_000339015.1_ASM33901v1_genomic.bed", "GCA_000340315.1": "GCA_000340315.1_ASM34031v1_genomic.bed", "GCA_000340435.3": "GCA_000340435.3_ASM34043v3_genomic.bed", "GCA_000340795.1": "GCA_000340795.1_ASM34079v1_genomic.bed", "GCA_000340825.1": "GCA_000340825.1_ASM34082v1_genomic.bed", "GCA_000340845.1": "GCA_000340845.1_ASM34084v1_genomic.bed", "GCA_000340885.1": "GCA_000340885.1_ASM34088v1_genomic.bed", "GCA_000341485.2": "GCA_000341485.2_ASM34148v2_genomic.bed", "GCA_000342265.1": "GCA_000342265.1_ASM34226v1_genomic.bed", "GCA_000344355.2": "GCA_000344355.2_ASM34435v2_genomic.bed", "GCA_000344575.1": "GCA_000344575.1_ASM34457v1_genomic.bed", "GCA_000346595.1": "GCA_000346595.1_ASM34659v1_genomic.bed", "GCA_000347595.1": "GCA_000347595.1_ASM34759v1_genomic.bed", "GCA_000347695.1": "GCA_000347695.1_ASM34769v1_genomic.bed", "GCA_000348805.1": "GCA_000348805.1_ASM34880v1_genomic.bed", "GCA_000348885.1": "GCA_000348885.1_ASM34888v1_genomic.bed", "GCA_000349225.1": "GCA_000349225.1_ASM34922v1_genomic.bed", "GCA_000350185.1": "GCA_000350185.1_ASM35018v1_genomic.bed", "GCA_000350305.1": "GCA_000350305.1_ASM35030v1_genomic.bed", "GCA_000355675.1": "GCA_000355675.1_ASM35567v1_genomic.bed", "GCA_000355765.4": "GCA_000355765.4_ASM35576v4_genomic.bed", "GCA_000359505.1": "GCA_000359505.1_ASM35950v1_genomic.bed", "GCA_000364165.2": "GCA_000364165.2_ASM36416v2_genomic.bed", "GCA_000364205.2": "GCA_000364205.2_ASM36420v2_genomic.bed", "GCA_000364385.3": "GCA_000364385.3_ASM36438v3_genomic.bed", "GCA_000364785.1": "GCA_000364785.1_ASM36478v1_genomic.bed", "GCA_000364825.1": "GCA_000364825.1_ASM36482v1_genomic.bed", "GCA_000376605.1": "GCA_000376605.1_ASM37660v1_genomic.bed", "GCA_000380325.1": "GCA_000380325.1_ASM38032v1_genomic.bed", "GCA_000382925.1": "GCA_000382925.1_ASM38292v1_genomic.bed", "GCA_000382945.1": "GCA_000382945.1_ASM38294v1_genomic.bed", "GCA_000385525.1": "GCA_000385525.1_ASM38552v1_genomic.bed", "GCA_000385925.1": "GCA_000385925.1_ASM38592v1_genomic.bed", "GCA_000389905.1": "GCA_000389905.1_ASM38990v1_genomic.bed", "GCA_000389925.1": "GCA_000389925.1_ASM38992v1_genomic.bed", "GCA_000389945.1": "GCA_000389945.1_ASM38994v1_genomic.bed", "GCA_000392485.2": "GCA_000392485.2_ASM39248v2_genomic.bed", "GCA_000397205.1": "GCA_000397205.1_ASM39720v1_genomic.bed", "GCA_000400635.2": "GCA_000400635.2_ASM40063v2_genomic.bed", "GCA_000400935.1": "GCA_000400935.1_ASM40093v1_genomic.bed", "GCA_000403625.1": "GCA_000403625.1_ASM40362v1_genomic.bed", "GCA_000410575.1": "GCA_000410575.1_ASM41057v1_genomic.bed", "GCA_000410995.1": "GCA_000410995.1_ASM41099v1_genomic.bed", "GCA_000412225.2": "GCA_000412225.2_ASM41222v2_genomic.bed", "GCA_000412755.1": "GCA_000412755.1_ASM41275v1_genomic.bed", "GCA_000416365.2": "GCA_000416365.2_ASM41636v2_genomic.bed", "GCA_000417085.2": "GCA_000417085.2_ASM41708v2_genomic.bed", "GCA_000418535.2": "GCA_000418535.2_ASM41853v2_genomic.bed", "GCA_000422045.1": "GCA_000422045.1_ASM42204v1_genomic.bed", "GCA_000427055.1": "GCA_000427055.1_ILRI112_genomic.bed", "GCA_000427075.1": "GCA_000427075.1_ILRI005_genomic.bed", "GCA_000427275.1": "GCA_000427275.1_ASM42727v1_genomic.bed", "GCA_000430145.3": "GCA_000430145.3_ASM43014v3_genomic.bed", "GCA_000430465.3": "GCA_000430465.3_TA12020_genomic.bed", "GCA_000438605.1": "GCA_000438605.1_ASM43860v1_genomic.bed", "GCA_000438705.2": "GCA_000438705.2_ASM43870v2_genomic.bed", "GCA_000439395.1": "GCA_000439395.1_ASM43939v1_genomic.bed", "GCA_000439475.1": "GCA_000439475.1_ASM43947v1_genomic.bed", "GCA_000439555.1": "GCA_000439555.1_ASM43955v1_genomic.bed", "GCA_000441535.1": "GCA_000441535.1_ASM44153v1_genomic.bed", "GCA_000441555.1": "GCA_000441555.1_ASM44155v1_genomic.bed", "GCA_000441655.1": "GCA_000441655.1_ASM44165v1_genomic.bed", "GCA_000442605.1": "GCA_000442605.1_ASM44260v1_genomic.bed", "GCA_000442635.1": "GCA_000442635.1_ASM44263v1_genomic.bed", "GCA_000444405.1": "GCA_000444405.1_ASM44440v1_genomic.bed", "GCA_000444445.1": "GCA_000444445.1_ASM44444v1_genomic.bed", "GCA_000444465.1": "GCA_000444465.1_ASM44446v1_genomic.bed", "GCA_000445405.1": "GCA_000445405.1_ASM44540v1_genomic.bed", "GCA_000445995.2": "GCA_000445995.2_ASM44599v2_genomic.bed", "GCA_000446015.1": "GCA_000446015.1_ASM44601v1_genomic.bed", "GCA_000452385.2": "GCA_000452385.2_ASM45238v2_genomic.bed", "GCA_000452445.3": "GCA_000452445.3_ASM45244v3_genomic.bed", "GCA_000452525.4": "GCA_000452525.4_ASM45252v4_genomic.bed", "GCA_000452565.3": "GCA_000452565.3_ASM45256v3_genomic.bed", "GCA_000452585.3": "GCA_000452585.3_ASM45258v3_genomic.bed", "GCA_000452605.3": "GCA_000452605.3_ASM45260v3_genomic.bed", "GCA_000452705.3": "GCA_000452705.3_ASM45270v3_genomic.bed", "GCA_000452745.3": "GCA_000452745.3_ASM45274v3_genomic.bed", "GCA_000463015.1": "GCA_000463015.1_ASM46301v1_genomic.bed", "GCA_000463345.3": "GCA_000463345.3_ASM46334v3_genomic.bed", "GCA_000463395.1": "GCA_000463395.1_ASM46339v1_genomic.bed", "GCA_000466075.2": "GCA_000466075.2_ASM46607v2_genomic.bed", "GCA_000466785.3": "GCA_000466785.3_ASM46678v3_genomic.bed", "GCA_000468575.2": "GCA_000468575.2_ASM46857v2_genomic.bed", "GCA_000468915.2": "GCA_000468915.2_ASM46891v2_genomic.bed", "GCA_000470865.1": "GCA_000470865.1_ASM47086v1_genomic.bed", "GCA_000470975.2": "GCA_000470975.2_ASM47097v2_genomic.bed", "GCA_000471025.2": "GCA_000471025.2_ASM47102v2_genomic.bed", "GCA_000471925.1": "GCA_000471925.1_ASM47192v1_genomic.bed", "GCA_000471965.1": "GCA_000471965.1_ASM47196v1_genomic.bed", "GCA_000473305.1": "GCA_000473305.1_ASM47330v1_genomic.bed", "GCA_000473745.3": "GCA_000473745.3_ASM47374v3_genomic.bed", "GCA_000474015.1": "GCA_000474015.1_ASM47401v1_genomic.bed", "GCA_000474035.1": "GCA_000474035.1_ASM47403v1_genomic.bed", "GCA_000477035.2": "GCA_000477035.2_ASM47703v2_genomic.bed", "GCA_000478255.2": "GCA_000478255.2_ASM47825v2_genomic.bed", "GCA_000478905.1": "GCA_000478905.1_ASM47890v1_genomic.bed", "GCA_000479335.1": "GCA_000479335.1_ASM47933v1_genomic.bed", "GCA_000479375.3": "GCA_000479375.3_ASM47937v3_genomic.bed", "GCA_000484195.3": "GCA_000484195.3_ASM48419v3_genomic.bed", "GCA_000484505.2": "GCA_000484505.2_ASM48450v2_genomic.bed", "GCA_000485885.1": "GCA_000485885.1_ASM48588v1_genomic.bed", "GCA_000486045.2": "GCA_000486045.2_ASM48604v2_genomic.bed", "GCA_000486445.2": "GCA_000486445.2_ASM48644v2_genomic.bed", "GCA_000486525.2": "GCA_000486525.2_ASM48652v2_genomic.bed", "GCA_000487155.2": "GCA_000487155.2_ASM48715v2_genomic.bed", "GCA_000487255.2": "GCA_000487255.2_ASM48725v2_genomic.bed", "GCA_000487775.2": "GCA_000487775.2_ASM48777v2_genomic.bed", "GCA_000487995.2": "GCA_000487995.2_ASM48799v2_genomic.bed", "GCA_000492175.2": "GCA_000492175.2_ASM49217v2_genomic.bed", "GCA_000493535.2": "GCA_000493535.2_DT2_genomic.bed", "GCA_000493595.1": "GCA_000493595.1_EcoPMV1_genomic.bed", "GCA_000493675.1": "GCA_000493675.1_DT104_genomic.bed", "GCA_000493775.1": "GCA_000493775.1_ASM49377v1_genomic.bed", "GCA_000494875.1": "GCA_000494875.1_ASM49487v1_genomic.bed", "GCA_000494895.1": "GCA_000494895.1_ASM49489v1_genomic.bed", "GCA_000495505.1": "GCA_000495505.1_ASM49550v1_genomic.bed", "GCA_000496285.1": "GCA_000496285.1_ASM49628v1_genomic.bed", "GCA_000496455.2": "GCA_000496455.2_ASM49645v2_genomic.bed", "GCA_000496815.1": "GCA_000496815.1_ASM49681v1_genomic.bed", "GCA_000497505.1": "GCA_000497505.1_ASM49750v1_genomic.bed", "GCA_000497525.2": "GCA_000497525.2_ASM49752v2_genomic.bed", "GCA_000498395.3": "GCA_000498395.3_ASM49839v3_genomic.bed", "GCA_000498675.1": "GCA_000498675.1_ASM49867v1_genomic.bed", "GCA_000499765.1": "GCA_000499765.1_Methanobacterium_genomic.bed", "GCA_000499805.2": "GCA_000499805.2_ASM49980v2_genomic.bed", "GCA_000500935.1": "GCA_000500935.1_ASM50093v1_genomic.bed", "GCA_000503835.1": "GCA_000503835.1_ASM50383v1_genomic.bed", "GCA_000503875.1": "GCA_000503875.1_ASM50387v1_genomic.bed", "GCA_000503915.1": "GCA_000503915.1_ASM50391v1_genomic.bed", "GCA_000504565.2": "GCA_000504565.2_ASM50456v2_genomic.bed", "GCA_000505685.2": "GCA_000505685.2_ASM50568v2_genomic.bed", "GCA_000507205.2": "GCA_000507205.2_ASM50720v2_genomic.bed", "GCA_000508285.1": "GCA_000508285.1_ASM50828v1_genomic.bed", "GCA_000508305.1": "GCA_000508305.1_ASM50830v1_genomic.bed", "GCA_000511285.2": "GCA_000511285.2_ASM51128v2_genomic.bed", "GCA_000511385.1": "GCA_000511385.1_ASM51138v1_genomic.bed", "GCA_000512145.2": "GCA_000512145.2_ASM51214v2_genomic.bed", "GCA_000512185.1": "GCA_000512185.1_ASM51218v1_genomic.bed", "GCA_000512205.2": "GCA_000512205.2_ASM51220v2_genomic.bed", "GCA_000512745.2": "GCA_000512745.2_ASM51274v2_genomic.bed", "GCA_000512775.2": "GCA_000512775.2_ASM51277v2_genomic.bed", "GCA_000513355.1": "GCA_000513355.1_EA_LA637_genomic.bed", "GCA_000513395.1": "GCA_000513395.1_EA_LA636_genomic.bed", "GCA_000513415.1": "GCA_000513415.1_EA_LA635_genomic.bed", "GCA_000513655.1": "GCA_000513655.1_ASM51365v1_genomic.bed", "GCA_000513675.1": "GCA_000513675.1_ASM51367v1_genomic.bed", "GCA_000517445.1": "GCA_000517445.1_ASM51744v1_genomic.bed", "GCA_000517565.1": "GCA_000517565.1_ASM51756v1_genomic.bed", "GCA_000520875.1": "GCA_000520875.1_ASM52087v1_genomic.bed", "GCA_000521525.1": "GCA_000521525.1_ASM52152v1_genomic.bed", "GCA_000521545.1": "GCA_000521545.1_ASM52154v1_genomic.bed", "GCA_000521565.1": "GCA_000521565.1_ASM52156v1_genomic.bed", "GCA_000521585.1": "GCA_000521585.1_ASM52158v1_genomic.bed", "GCA_000521645.1": "GCA_000521645.1_ASM52164v1_genomic.bed", "GCA_000521655.1": "GCA_000521655.1_ASM52165v1_genomic.bed", "GCA_000524575.1": "GCA_000524575.1_ASM52457v1_genomic.bed", "GCA_000524595.1": "GCA_000524595.1_ASM52459v1_genomic.bed", "GCA_000525655.1": "GCA_000525655.1_ASM52565v1_genomic.bed", "GCA_000525675.1": "GCA_000525675.1_ASM52567v1_genomic.bed", "GCA_000529295.1": "GCA_000529295.1_VT-SEOX4_genomic.bed", "GCA_000529585.1": "GCA_000529585.1_HT-SEG26_genomic.bed", "GCA_000530085.1": "GCA_000530085.1_VT-SEAL1_genomic.bed", "GCA_000530135.1": "GCA_000530135.1_VTSEAL2_genomic.bed", "GCA_000530235.2": "GCA_000530235.2_HT-SEG25_genomic.bed", "GCA_000530255.2": "GCA_000530255.2_HT-SESP2A_genomic.bed", "GCA_000550765.1": "GCA_000550765.1_ASM55076v1_genomic.bed", "GCA_000567925.1": "GCA_000567925.1_ASM56792v1_genomic.bed", "GCA_000567945.1": "GCA_000567945.1_ASM56794v1_genomic.bed", "GCA_000568455.1": "GCA_000568455.1_ASM56845v1_genomic.bed", "GCA_000568855.2": "GCA_000568855.2_ASM56885v2_genomic.bed", "GCA_000568975.1": "GCA_000568975.1_ASM56897v1_genomic.bed", "GCA_000569075.1": "GCA_000569075.1_ASM56907v1_genomic.bed", "GCA_000577895.1": "GCA_000577895.1_M2_40_genomic.bed", "GCA_000582515.1": "GCA_000582515.1_ASM58251v1_genomic.bed", "GCA_000582555.1": "GCA_000582555.1_ASM58255v1_genomic.bed", "GCA_000582665.1": "GCA_000582665.1_ASM58266v1_genomic.bed", "GCA_000582845.1": "GCA_000582845.1_SV_1_genomic.bed", "GCA_000583105.1": "GCA_000583105.1_ASM58310v1_genomic.bed", "GCA_000585495.1": "GCA_000585495.1_ASM58549v1_genomic.bed", "GCA_000590475.1": "GCA_000590475.1_ASM59047v1_genomic.bed", "GCA_000590535.2": "GCA_000590535.2_ASM59053v2_genomic.bed", "GCA_000590775.1": "GCA_000590775.1_ASM59077v1_genomic.bed", "GCA_000590795.1": "GCA_000590795.1_ASM59079v1_genomic.bed", "GCA_000597885.1": "GCA_000597885.1_ASM59788v1_genomic.bed", "GCA_000597945.2": "GCA_000597945.2_ASM59794v2_genomic.bed", "GCA_000599545.1": "GCA_000599545.1_ASM59954v1_genomic.bed", "GCA_000599685.1": "GCA_000599685.1_ASM59968v1_genomic.bed", "GCA_000599705.1": "GCA_000599705.1_ASM59970v1_genomic.bed", "GCA_000599965.1": "GCA_000599965.1_ASM59996v1_genomic.bed", "GCA_000600005.1": "GCA_000600005.1_ASM60000v1_genomic.bed", "GCA_000600165.1": "GCA_000600165.1_ASM60016v1_genomic.bed", "GCA_000600205.1": "GCA_000600205.1_ASM60020v1_genomic.bed", "GCA_000604045.1": "GCA_000604045.1_ASM60404v1_genomic.bed", "GCA_000612075.2": "GCA_000612075.2_ASM61207v2_genomic.bed", "GCA_000612485.1": "GCA_000612485.1_ASM61248v1_genomic.bed", "GCA_000612505.1": "GCA_000612505.1_ASM61250v1_genomic.bed", "GCA_000612545.2": "GCA_000612545.2_ASM61254v2_genomic.bed", "GCA_000623055.2": "GCA_000623055.2_ASM62305v2_genomic.bed", "GCA_000623095.2": "GCA_000623095.2_ASM62309v2_genomic.bed", "GCA_000623135.2": "GCA_000623135.2_ASM62313v2_genomic.bed", "GCA_000623475.2": "GCA_000623475.2_ASM62347v2_genomic.bed", "GCA_000624175.2": "GCA_000624175.2_ASM62417v2_genomic.bed", "GCA_000625855.2": "GCA_000625855.2_ASM62585v2_genomic.bed", "GCA_000626095.2": "GCA_000626095.2_ASM62609v2_genomic.bed", "GCA_000626315.1": "GCA_000626315.1_ASM62631v1_genomic.bed", "GCA_000626375.1": "GCA_000626375.1_ASM62637v1_genomic.bed", "GCA_000626615.3": "GCA_000626615.3_ASM62661v3_genomic.bed", "GCA_000626695.2": "GCA_000626695.2_ASM62669v2_genomic.bed", "GCA_000632435.1": "GCA_000632435.1_ASM63243v1_genomic.bed", "GCA_000632475.2": "GCA_000632475.2_ASM63247v2_genomic.bed", "GCA_000632805.1": "GCA_000632805.1_ASM63280v1_genomic.bed", "GCA_000632925.1": "GCA_000632925.1_ASM63292v1_genomic.bed", "GCA_000635895.2": "GCA_000635895.2_ASM63589v2_genomic.bed", "GCA_000635955.1": "GCA_000635955.1_ASM63595v1_genomic.bed", "GCA_000636115.1": "GCA_000636115.1_ASM63611v1_genomic.bed", "GCA_000648515.1": "GCA_000648515.1_ASM64851v1_genomic.bed", "GCA_000648525.1": "GCA_000648525.1_ASM64852v1_genomic.bed", "GCA_000648555.1": "GCA_000648555.1_ASM64855v1_genomic.bed", "GCA_000648735.3": "GCA_000648735.3_ASM64873v3_genomic.bed", "GCA_000685625.1": "GCA_000685625.1_ASM68562v1_genomic.bed", "GCA_000687475.2": "GCA_000687475.2_ASM68747v2_genomic.bed", "GCA_000688775.2": "GCA_000688775.2_ASM68877v2_genomic.bed", "GCA_000689295.1": "GCA_000689295.1_HT-SEG24_genomic.bed", "GCA_000689635.2": "GCA_000689635.2_ASM68963v2_genomic.bed", "GCA_000691545.1": "GCA_000691545.1_ASM69154v1_genomic.bed", "GCA_000691565.1": "GCA_000691565.1_ASM69156v1_genomic.bed", "GCA_000691605.1": "GCA_000691605.1_ASM69160v1_genomic.bed", "GCA_000695855.3": "GCA_000695855.3_ASM69585v3_genomic.bed", "GCA_000695935.1": "GCA_000695935.1_ASM69593v1_genomic.bed", "GCA_000695975.1": "GCA_000695975.1_ASM69597v1_genomic.bed", "GCA_000696345.2": "GCA_000696345.2_ASM69634v2_genomic.bed", "GCA_000696465.1": "GCA_000696465.1_ASM69646v1_genomic.bed", "GCA_000696485.1": "GCA_000696485.1_ASM69648v1_genomic.bed", "GCA_000698285.1": "GCA_000698285.1_ASM69828v1_genomic.bed", "GCA_000698345.1": "GCA_000698345.1_ASM69834v1_genomic.bed", "GCA_000698715.2": "GCA_000698715.2_ASM69871v2_genomic.bed", "GCA_000698825.1": "GCA_000698825.1_ASM69882v1_genomic.bed", "GCA_000699475.1": "GCA_000699475.1_ASM69947v1_genomic.bed", "GCA_000699525.1": "GCA_000699525.1_ASM69952v1_genomic.bed", "GCA_000701165.2": "GCA_000701165.2_ASM70116v2_genomic.bed", "GCA_000705535.2": "GCA_000705535.2_ASM70553v2_genomic.bed", "GCA_000705595.2": "GCA_000705595.2_ASM70559v2_genomic.bed", "GCA_000706765.1": "GCA_000706765.1_ASM70676v1_genomic.bed", "GCA_000709395.2": "GCA_000709395.2_ASM70939v2_genomic.bed", "GCA_000709455.1": "GCA_000709455.1_ASM70945v1_genomic.bed", "GCA_000709475.1": "GCA_000709475.1_ASM70947v1_genomic.bed", "GCA_000709535.1": "GCA_000709535.1_ASM70953v1_genomic.bed", "GCA_000710365.3": "GCA_000710365.3_ASM71036v3_genomic.bed", "GCA_000710375.3": "GCA_000710375.3_ASM71037v3_genomic.bed", "GCA_000714635.1": "GCA_000714635.1_ASM71463v1_genomic.bed", "GCA_000714655.1": "GCA_000714655.1_ASM71465v1_genomic.bed", "GCA_000715155.2": "GCA_000715155.2_ASM71515v2_genomic.bed", "GCA_000715175.2": "GCA_000715175.2_ASM71517v2_genomic.bed", "GCA_000723365.1": "GCA_000723365.1_MAM001_genomic.bed", "GCA_000723425.2": "GCA_000723425.2_E11_genomic.bed", "GCA_000723505.1": "GCA_000723505.1_Mucivorans_M3_Nelson-Bomar-Fixed_genomic.bed", "GCA_000723785.1": "GCA_000723785.1_AP1_genomic.bed", "GCA_000724525.1": "GCA_000724525.1_ASM72452v1_genomic.bed", "GCA_000724585.1": "GCA_000724585.1_ASM72458v1_genomic.bed", "GCA_000724665.3": "GCA_000724665.3_ASM72466v3_genomic.bed", "GCA_000725265.1": "GCA_000725265.1_ASM72526v1_genomic.bed", "GCA_000725305.1": "GCA_000725305.1_ASM72530v1_genomic.bed", "GCA_000730165.2": "GCA_000730165.2_ASM73016v2_genomic.bed", "GCA_000730215.2": "GCA_000730215.2_ASM73021v2_genomic.bed", "GCA_000730345.1": "GCA_000730345.1_ASM73034v1_genomic.bed", "GCA_000730445.1": "GCA_000730445.1_ASM73044v1_genomic.bed", "GCA_000731295.1": "GCA_000731295.1_RG1141_Ch_pA_pB_genomic.bed", "GCA_000732045.2": "GCA_000732045.2_ASM73204v2_genomic.bed", "GCA_000732385.1": "GCA_000732385.1_ASM73238v1_genomic.bed", "GCA_000732525.2": "GCA_000732525.2_ASM73252v2_genomic.bed", "GCA_000732945.1": "GCA_000732945.1_ASM73294v1_genomic.bed", "GCA_000732965.1": "GCA_000732965.1_ASM73296v1_genomic.bed", "GCA_000734015.1": "GCA_000734015.1_ASM73401v1_genomic.bed", "GCA_000734035.1": "GCA_000734035.1_ASM73403v1_genomic.bed", "GCA_000737325.2": "GCA_000737325.2_ASM73732v2_genomic.bed", "GCA_000737405.1": "GCA_000737405.1_ASM73740v1_genomic.bed", "GCA_000738045.1": "GCA_000738045.1_ASM73804v1_genomic.bed", "GCA_000738065.1": "GCA_000738065.1_ASM73806v1_genomic.bed", "GCA_000738435.1": "GCA_000738435.1_ASM73843v1_genomic.bed", "GCA_000738475.1": "GCA_000738475.1_ASM73847v1_genomic.bed", "GCA_000739065.1": "GCA_000739065.1_ASM73906v1_genomic.bed", "GCA_000739455.1": "GCA_000739455.1_ASM73945v1_genomic.bed", "GCA_000739475.1": "GCA_000739475.1_ASM73947v1_genomic.bed", "GCA_000739495.1": "GCA_000739495.1_ASM73949v1_genomic.bed", "GCA_000740195.1": "GCA_000740195.1_ASM74019v1_genomic.bed", "GCA_000740295.1": "GCA_000740295.1_ASM74029v1_genomic.bed", "GCA_000740375.1": "GCA_000740375.1_ASM74037v1_genomic.bed", "GCA_000740985.1": "GCA_000740985.1_ASM74098v1_genomic.bed", "GCA_000742715.1": "GCA_000742715.1_ASM74271v1_genomic.bed", "GCA_000742735.1": "GCA_000742735.1_ASM74273v1_genomic.bed", "GCA_000742955.1": "GCA_000742955.1_ASM74295v1_genomic.bed", "GCA_000742975.1": "GCA_000742975.1_ASM74297v1_genomic.bed", "GCA_000743015.1": "GCA_000743015.1_ASM74301v1_genomic.bed", "GCA_000743035.1": "GCA_000743035.1_ASM74303v1_genomic.bed", "GCA_000746585.2": "GCA_000746585.2_ASM74658v2_genomic.bed", "GCA_000746665.1": "GCA_000746665.1_ASM74666v1_genomic.bed", "GCA_000747335.1": "GCA_000747335.1_ASM74733v1_genomic.bed", "GCA_000747345.1": "GCA_000747345.1_ASM74734v1_genomic.bed", "GCA_000747375.1": "GCA_000747375.1_ASM74737v1_genomic.bed", "GCA_000750195.1": "GCA_000750195.1_ASM75019v1_genomic.bed", "GCA_000750335.1": "GCA_000750335.1_ASM75033v1_genomic.bed", "GCA_000750555.1": "GCA_000750555.1_ASM75055v1_genomic.bed", "GCA_000754305.1": "GCA_000754305.1_ASM75430v1_genomic.bed", "GCA_000755085.1": "GCA_000755085.1_ASM75508v1_genomic.bed", "GCA_000755105.1": "GCA_000755105.1_ASM75510v1_genomic.bed", "GCA_000755145.1": "GCA_000755145.1_ASM75514v1_genomic.bed", "GCA_000755705.1": "GCA_000755705.1_ASM75570v1_genomic.bed", "GCA_000755725.1": "GCA_000755725.1_ASM75572v1_genomic.bed", "GCA_000755785.1": "GCA_000755785.1_ASM75578v1_genomic.bed", "GCA_000755805.1": "GCA_000755805.1_ASM75580v1_genomic.bed", "GCA_000756025.2": "GCA_000756025.2_ASM75602v2_genomic.bed", "GCA_000756045.1": "GCA_000756045.1_ASM75604v1_genomic.bed", "GCA_000756415.3": "GCA_000756415.3_ASM75641v3_genomic.bed", "GCA_000756435.3": "GCA_000756435.3_ASM75643v3_genomic.bed", "GCA_000756465.1": "GCA_000756465.1_ASM75646v1_genomic.bed", "GCA_000756545.1": "GCA_000756545.1_ASM75654v1_genomic.bed", "GCA_000756715.2": "GCA_000756715.2_PRJEB5505_assembly_1_genomic.bed", "GCA_000756775.2": "GCA_000756775.2_PRJEB6478_assembly_1_genomic.bed", "GCA_000757035.2": "GCA_000757035.2_ASM75703v2_genomic.bed", "GCA_000757785.1": "GCA_000757785.1_ASM75778v1_genomic.bed", "GCA_000758725.1": "GCA_000758725.1_ASM75872v1_genomic.bed", "GCA_000759515.1": "GCA_000759515.1_ASM75951v1_genomic.bed", "GCA_000759555.1": "GCA_000759555.1_ASM75955v1_genomic.bed", "GCA_000763535.2": "GCA_000763535.2_ASM76353v2_genomic.bed", "GCA_000763575.1": "GCA_000763575.1_ASM76357v1_genomic.bed", "GCA_000764045.2": "GCA_000764045.2_ASM76404v2_genomic.bed", "GCA_000764575.1": "GCA_000764575.1_ASM76457v1_genomic.bed", "GCA_000764595.1": "GCA_000764595.1_ASM76459v1_genomic.bed", "GCA_000764615.1": "GCA_000764615.1_ASM76461v1_genomic.bed", "GCA_000764955.1": "GCA_000764955.1_ASM76495v1_genomic.bed", "GCA_000765375.1": "GCA_000765375.1_ASM76537v1_genomic.bed", "GCA_000765395.1": "GCA_000765395.1_ASM76539v1_genomic.bed", "GCA_000765415.1": "GCA_000765415.1_ASM76541v1_genomic.bed", "GCA_000766885.2": "GCA_000766885.2_ASM76688v2_genomic.bed", "GCA_000767275.4": "GCA_000767275.4_ASM76727v4_genomic.bed", "GCA_000767505.1": "GCA_000767505.1_ASM76750v1_genomic.bed", "GCA_000767645.1": "GCA_000767645.1_ASM76764v1_genomic.bed", "GCA_000767665.1": "GCA_000767665.1_ASM76766v1_genomic.bed", "GCA_000767685.1": "GCA_000767685.1_ASM76768v1_genomic.bed", "GCA_000769555.1": "GCA_000769555.1_ASM76955v1_genomic.bed", "GCA_000769575.1": "GCA_000769575.1_ASM76957v1_genomic.bed", "GCA_000769635.1": "GCA_000769635.1_ASM76963v1_genomic.bed", "GCA_000770115.2": "GCA_000770115.2_ASM77011v2_genomic.bed", "GCA_000770195.1": "GCA_000770195.1_ASM77019v1_genomic.bed", "GCA_000770355.2": "GCA_000770355.2_ASM77035v2_genomic.bed", "GCA_000770455.1": "GCA_000770455.1_ASM77045v1_genomic.bed", "GCA_000770495.1": "GCA_000770495.1_ASM77049v1_genomic.bed", "GCA_000770535.1": "GCA_000770535.1_ASM77053v1_genomic.bed", "GCA_000772085.1": "GCA_000772085.1_ASM77208v1_genomic.bed", "GCA_000772125.1": "GCA_000772125.1_ASM77212v1_genomic.bed", "GCA_000772165.1": "GCA_000772165.1_ASM77216v1_genomic.bed", "GCA_000772205.1": "GCA_000772205.1_ASM77220v1_genomic.bed", "GCA_000772485.1": "GCA_000772485.1_ASM77248v1_genomic.bed", "GCA_000772715.2": "GCA_000772715.2_ASM77271v2_genomic.bed", "GCA_000774075.2": "GCA_000774075.2_ASM77407v2_genomic.bed", "GCA_000775955.1": "GCA_000775955.1_ASM77595v1_genomic.bed", "GCA_000775995.1": "GCA_000775995.1_ASM77599v1_genomic.bed", "GCA_000783575.2": "GCA_000783575.2_ASM78357v2_genomic.bed", "GCA_000783675.2": "GCA_000783675.2_ASM78367v2_genomic.bed", "GCA_000783755.2": "GCA_000783755.2_ASM78375v2_genomic.bed", "GCA_000783775.2": "GCA_000783775.2_ASM78377v2_genomic.bed", "GCA_000783915.2": "GCA_000783915.2_ASM78391v2_genomic.bed", "GCA_000783995.2": "GCA_000783995.2_ASM78399v2_genomic.bed", "GCA_000784865.1": "GCA_000784865.1_ASM78486v1_genomic.bed", "GCA_000784875.3": "GCA_000784875.3_ASM78487v3_genomic.bed", "GCA_000784905.1": "GCA_000784905.1_ASM78490v1_genomic.bed", "GCA_000784925.1": "GCA_000784925.1_ASM78492v1_genomic.bed", "GCA_000784945.1": "GCA_000784945.1_ASM78494v1_genomic.bed", "GCA_000784965.1": "GCA_000784965.1_ASM78496v1_genomic.bed", "GCA_000785105.2": "GCA_000785105.2_ASM78510v2_genomic.bed", "GCA_000785495.1": "GCA_000785495.1_ASM78549v1_genomic.bed", "GCA_000786425.1": "GCA_000786425.1_Vibrio_anguillarum_NB10_serovar_O1_genomic.bed", "GCA_000789255.1": "GCA_000789255.1_ASM78925v1_genomic.bed", "GCA_000789315.1": "GCA_000789315.1_ASM78931v1_genomic.bed", "GCA_000789355.1": "GCA_000789355.1_ASM78935v1_genomic.bed", "GCA_000800235.1": "GCA_000800235.1_ASM80023v1_genomic.bed", "GCA_000800255.1": "GCA_000800255.1_ASM80025v1_genomic.bed", "GCA_000800315.1": "GCA_000800315.1_ASM80031v1_genomic.bed", "GCA_000800415.1": "GCA_000800415.1_ASM80041v1_genomic.bed", "GCA_000800435.1": "GCA_000800435.1_ASM80043v1_genomic.bed", "GCA_000800475.2": "GCA_000800475.2_ASM80047v2_genomic.bed", "GCA_000800725.2": "GCA_000800725.2_ASM80072v2_genomic.bed", "GCA_000800845.2": "GCA_000800845.2_ASM80084v2_genomic.bed", "GCA_000801165.1": "GCA_000801165.1_ASM80116v1_genomic.bed", "GCA_000801185.2": "GCA_000801185.2_ASM80118v2_genomic.bed", "GCA_000801275.1": "GCA_000801275.1_ASM80127v1_genomic.bed", "GCA_000801755.2": "GCA_000801755.2_ASM80175v2_genomic.bed", "GCA_000802205.2": "GCA_000802205.2_ASM80220v2_genomic.bed", "GCA_000803645.1": "GCA_000803645.1_ASM80364v1_genomic.bed", "GCA_000807275.1": "GCA_000807275.1_ASM80727v1_genomic.bed", "GCA_000807295.1": "GCA_000807295.1_ASM80729v1_genomic.bed", "GCA_000807355.1": "GCA_000807355.1_ASM80735v1_genomic.bed", "GCA_000807395.3": "GCA_000807395.3_ASM80739v3_genomic.bed", "GCA_000807405.4": "GCA_000807405.4_ASM80740v4_genomic.bed", "GCA_000807415.4": "GCA_000807415.4_ASM80741v4_genomic.bed", "GCA_000807425.4": "GCA_000807425.4_ASM80742v4_genomic.bed", "GCA_000807775.2": "GCA_000807775.2_ASM80777v2_genomic.bed", "GCA_000808055.1": "GCA_000808055.1_ASM80805v1_genomic.bed", "GCA_000808095.1": "GCA_000808095.1_ASM80809v1_genomic.bed", "GCA_000813165.1": "GCA_000813165.1_ASM81316v1_genomic.bed", "GCA_000814145.2": "GCA_000814145.2_ASM81414v2_genomic.bed", "GCA_000814805.1": "GCA_000814805.1_ASM81480v1_genomic.bed", "GCA_000814825.1": "GCA_000814825.1_ASM81482v1_genomic.bed", "GCA_000815045.1": "GCA_000815045.1_ASM81504v1_genomic.bed", "GCA_000816045.1": "GCA_000816045.1_ASM81604v1_genomic.bed", "GCA_000816105.1": "GCA_000816105.1_ASM81610v1_genomic.bed", "GCA_000816125.1": "GCA_000816125.1_ASM81612v1_genomic.bed", "GCA_000816165.1": "GCA_000816165.1_ASM81616v1_genomic.bed", "GCA_000816225.1": "GCA_000816225.1_ASM81622v1_genomic.bed", "GCA_000816425.1": "GCA_000816425.1_ASM81642v1_genomic.bed", "GCA_000816465.4": "GCA_000816465.4_ASM81646v4_genomic.bed", "GCA_000816945.1": "GCA_000816945.1_ASM81694v1_genomic.bed", "GCA_000816985.1": "GCA_000816985.1_ASM81698v1_genomic.bed", "GCA_000817005.1": "GCA_000817005.1_ASM81700v1_genomic.bed", "GCA_000817065.1": "GCA_000817065.1_ASM81706v1_genomic.bed", "GCA_000817325.1": "GCA_000817325.1_ASM81732v1_genomic.bed", "GCA_000817995.1": "GCA_000817995.1_ASM81799v1_genomic.bed", "GCA_000818115.1": "GCA_000818115.1_ASM81811v1_genomic.bed", "GCA_000820495.2": "GCA_000820495.2_ViralMultiSegProj14656_genomic.bed", "GCA_000826965.4": "GCA_000826965.4_ASM82696v4_genomic.bed", "GCA_000827005.1": "GCA_000827005.1_ASM82700v1_genomic.bed", "GCA_000827085.1": "GCA_000827085.1_ASM82708v1_genomic.bed", "GCA_000828055.2": "GCA_000828055.2_ASM82805v2_genomic.bed", "GCA_000828595.1": "GCA_000828595.1_ASM82859v1_genomic.bed", "GCA_000828695.1": "GCA_000828695.1_ASM82869v1_genomic.bed", "GCA_000828795.1": "GCA_000828795.1_ASM82879v1_genomic.bed", "GCA_000828835.1": "GCA_000828835.1_ASM82883v1_genomic.bed", "GCA_000828855.1": "GCA_000828855.1_ASM82885v1_genomic.bed", "GCA_000828875.1": "GCA_000828875.1_ASM82887v1_genomic.bed", "GCA_000828955.1": "GCA_000828955.1_ASM82895v1_genomic.bed", "GCA_000828975.1": "GCA_000828975.1_ASM82897v1_genomic.bed", "GCA_000829155.1": "GCA_000829155.1_ASM82915v1_genomic.bed", "GCA_000829355.1": "GCA_000829355.1_ASM82935v1_genomic.bed", "GCA_000829965.1": "GCA_000829965.1_ASM82996v1_genomic.bed", "GCA_000830275.1": "GCA_000830275.1_ASM83027v1_genomic.bed", "GCA_000830315.1": "GCA_000830315.1_ASM83031v1_genomic.bed", "GCA_000831005.1": "GCA_000831005.1_ASM83100v1_genomic.bed", "GCA_000831185.1": "GCA_000831185.1_ASM83118v1_genomic.bed", "GCA_000831405.1": "GCA_000831405.1_ASM83140v1_genomic.bed", "GCA_000831425.1": "GCA_000831425.1_ASM83142v1_genomic.bed", "GCA_000831465.1": "GCA_000831465.1_ASM83146v1_genomic.bed", "GCA_000831545.1": "GCA_000831545.1_ASM83154v1_genomic.bed", "GCA_000831645.3": "GCA_000831645.3_ASM83164v3_genomic.bed", "GCA_000832525.1": "GCA_000832525.1_ASM83252v1_genomic.bed", "GCA_000832805.1": "GCA_000832805.1_ASM83280v1_genomic.bed", "GCA_000832845.1": "GCA_000832845.1_ASM83284v1_genomic.bed", "GCA_000832925.1": "GCA_000832925.1_ASM83292v1_genomic.bed", "GCA_000833025.1": "GCA_000833025.1_ASM83302v1_genomic.bed", "GCA_000833145.1": "GCA_000833145.1_ASM83314v1_genomic.bed", "GCA_000833455.1": "GCA_000833455.1_ASM83345v1_genomic.bed", "GCA_000833495.1": "GCA_000833495.1_ASM83349v1_genomic.bed", "GCA_000833535.1": "GCA_000833535.1_ASM83353v1_genomic.bed", "GCA_000833575.1": "GCA_000833575.1_ASM83357v1_genomic.bed", "GCA_000834195.1": "GCA_000834195.1_ASM83419v1_genomic.bed", "GCA_000834215.1": "GCA_000834215.1_ASM83421v1_genomic.bed", "GCA_000834235.1": "GCA_000834235.1_ASM83423v1_genomic.bed", "GCA_000834255.1": "GCA_000834255.1_ASM83425v1_genomic.bed", "GCA_000834295.1": "GCA_000834295.1_ASM83429v1_genomic.bed", "GCA_000834315.1": "GCA_000834315.1_ASM83431v1_genomic.bed", "GCA_000834415.1": "GCA_000834415.1_ASM83441v1_genomic.bed", "GCA_000834435.1": "GCA_000834435.1_ASM83443v1_genomic.bed", "GCA_000834475.1": "GCA_000834475.1_ASM83447v1_genomic.bed", "GCA_000834495.1": "GCA_000834495.1_ASM83449v1_genomic.bed", "GCA_000834515.1": "GCA_000834515.1_ASM83451v1_genomic.bed", "GCA_000834845.1": "GCA_000834845.1_ASM83484v1_genomic.bed", "GCA_000834885.1": "GCA_000834885.1_ASM83488v1_genomic.bed", "GCA_000834945.1": "GCA_000834945.1_ASM83494v1_genomic.bed", "GCA_000835085.1": "GCA_000835085.1_ASM83508v1_genomic.bed", "GCA_000835225.1": "GCA_000835225.1_ASM83522v1_genomic.bed", "GCA_000836825.1": "GCA_000836825.1_ViralProj14017_genomic.bed", "GCA_000836865.1": "GCA_000836865.1_ViralProj14025_genomic.bed", "GCA_000836945.1": "GCA_000836945.1_ViralProj14044_genomic.bed", "GCA_000836965.1": "GCA_000836965.1_ViralProj14048_genomic.bed", "GCA_000837005.1": "GCA_000837005.1_ViralProj14058_genomic.bed", "GCA_000837025.1": "GCA_000837025.1_ViralProj14062_genomic.bed", "GCA_000837045.1": "GCA_000837045.1_ViralProj14067_genomic.bed", "GCA_000837105.1": "GCA_000837105.1_ViralMultiSegProj14079_genomic.bed", "GCA_000837125.1": "GCA_000837125.1_ViralProj14084_genomic.bed", "GCA_000837145.1": "GCA_000837145.1_ViralProj14089_genomic.bed", "GCA_000837165.1": "GCA_000837165.1_ViralProj14093_genomic.bed", "GCA_000837245.1": "GCA_000837245.1_ViralProj14109_genomic.bed", "GCA_000837265.1": "GCA_000837265.1_ViralProj14113_genomic.bed", "GCA_000837285.2": "GCA_000837285.2_ASM83728v2_genomic.bed", "GCA_000837305.1": "GCA_000837305.1_ViralMultiSegProj14121_genomic.bed", "GCA_000837325.1": "GCA_000837325.1_ViralProj14125_genomic.bed", "GCA_000837345.1": "GCA_000837345.1_ViralProj14129_genomic.bed", "GCA_000837365.1": "GCA_000837365.1_ViralProj14133_genomic.bed", "GCA_000837405.1": "GCA_000837405.1_ViralProj14141_genomic.bed", "GCA_000837505.2": "GCA_000837505.2_ASM83750v2_genomic.bed", "GCA_000837545.1": "GCA_000837545.1_ViralProj14172_genomic.bed", "GCA_000837605.1": "GCA_000837605.1_ViralMultiSegProj14188_genomic.bed", "GCA_000837685.1": "GCA_000837685.1_ViralProj14034_genomic.bed", "GCA_000837705.1": "GCA_000837705.1_ViralMultiSegProj14038_genomic.bed", "GCA_000837745.1": "GCA_000837745.1_ViralProj14047_genomic.bed", "GCA_000837765.1": "GCA_000837765.1_ViralProj14053_genomic.bed", "GCA_000837865.1": "GCA_000837865.1_ViralProj14074_genomic.bed", "GCA_000838005.1": "GCA_000838005.1_ViralProj14104_genomic.bed", "GCA_000838045.1": "GCA_000838045.1_ViralProj14112_genomic.bed", "GCA_000838065.1": "GCA_000838065.1_ViralProj14116_genomic.bed", "GCA_000838085.1": "GCA_000838085.1_ViralProj14120_genomic.bed", "GCA_000838105.1": "GCA_000838105.1_ViralProj14124_genomic.bed", "GCA_000838185.1": "GCA_000838185.1_ViralMultiSegProj14140_genomic.bed", "GCA_000838365.1": "GCA_000838365.1_ViralMultiSegProj14179_genomic.bed", "GCA_000838385.1": "GCA_000838385.1_ViralMultiSegProj14183_genomic.bed", "GCA_000838405.1": "GCA_000838405.1_ViralMultiSegProj14187_genomic.bed", "GCA_000838465.1": "GCA_000838465.1_ViralProj14019_genomic.bed", "GCA_000838505.1": "GCA_000838505.1_ViralProj14028_genomic.bed", "GCA_000838565.1": "GCA_000838565.1_ViralProj14042_genomic.bed", "GCA_000838645.1": "GCA_000838645.1_ViralProj14060_genomic.bed", "GCA_000838705.1": "GCA_000838705.1_ViralProj14073_genomic.bed", "GCA_000838765.1": "GCA_000838765.1_ViralProj14087_genomic.bed", "GCA_000838785.1": "GCA_000838785.1_ViralProj14091_genomic.bed", "GCA_000838885.1": "GCA_000838885.1_ViralProj14111_genomic.bed", "GCA_000838905.1": "GCA_000838905.1_ViralProj14115_genomic.bed", "GCA_000838925.1": "GCA_000838925.1_ViralProj14119_genomic.bed", "GCA_000839005.1": "GCA_000839005.1_ViralProj14135_genomic.bed", "GCA_000839025.1": "GCA_000839025.1_ViralProj14139_genomic.bed", "GCA_000839085.1": "GCA_000839085.1_ViralProj14152_genomic.bed", "GCA_000839105.1": "GCA_000839105.1_ViralProj14156_genomic.bed", "GCA_000839125.1": "GCA_000839125.1_ViralProj14162_genomic.bed", "GCA_000839145.1": "GCA_000839145.1_ViralProj14166_genomic.bed", "GCA_000839185.1": "GCA_000839185.1_ViralProj14174_genomic.bed", "GCA_000839225.1": "GCA_000839225.1_ViralMultiSegProj14182_genomic.bed", "GCA_000839245.1": "GCA_000839245.1_ViralMultiSegProj14186_genomic.bed", "GCA_000839265.1": "GCA_000839265.1_ViralProj14190_genomic.bed", "GCA_000839285.1": "GCA_000839285.1_ViralProj14194_genomic.bed", "GCA_000839325.1": "GCA_000839325.1_ViralProj14018_genomic.bed", "GCA_000839345.1": "GCA_000839345.1_ViralProj14022_genomic.bed", "GCA_000839365.1": "GCA_000839365.1_ViralProj14027_genomic.bed", "GCA_000839405.1": "GCA_000839405.1_ViralProj14036_genomic.bed", "GCA_000839425.1": "GCA_000839425.1_ViralProj14040_genomic.bed", "GCA_000839445.1": "GCA_000839445.1_ViralProj14045_genomic.bed", "GCA_000839505.1": "GCA_000839505.1_ViralMultiSegProj14059_genomic.bed", "GCA_000839625.1": "GCA_000839625.1_ViralProj14086_genomic.bed", "GCA_000839685.1": "GCA_000839685.1_ViralProj14098_genomic.bed", "GCA_000839705.1": "GCA_000839705.1_ViralMultiSegProj14102_genomic.bed", "GCA_000839805.1": "GCA_000839805.1_ViralProj14122_genomic.bed", "GCA_000839825.1": "GCA_000839825.1_ViralProj14126_genomic.bed", "GCA_000839865.1": "GCA_000839865.1_ViralProj14134_genomic.bed", "GCA_000839885.1": "GCA_000839885.1_ViralProj14138_genomic.bed", "GCA_000839905.1": "GCA_000839905.1_ViralProj14142_genomic.bed", "GCA_000839925.2": "GCA_000839925.2_ViralProj14147_genomic.bed", "GCA_000839945.1": "GCA_000839945.1_ViralProj14151_genomic.bed", "GCA_000839965.1": "GCA_000839965.1_ViralProj14155_genomic.bed", "GCA_000840005.1": "GCA_000840005.1_ViralMultiSegProj14165_genomic.bed", "GCA_000840065.1": "GCA_000840065.1_ViralProj14177_genomic.bed", "GCA_000840145.1": "GCA_000840145.1_ViralProj14193_genomic.bed", "GCA_000840185.1": "GCA_000840185.1_ViralProj14192_genomic.bed", "GCA_000840325.1": "GCA_000840325.1_ViralProj14221_genomic.bed", "GCA_000840345.1": "GCA_000840345.1_ViralProj14225_genomic.bed", "GCA_000840385.1": "GCA_000840385.1_ViralProj14233_genomic.bed", "GCA_000840405.1": "GCA_000840405.1_ViralProj14237_genomic.bed", "GCA_000840425.1": "GCA_000840425.1_ViralProj14241_genomic.bed", "GCA_000840445.1": "GCA_000840445.1_ViralProj14245_genomic.bed", "GCA_000840485.1": "GCA_000840485.1_ViralMultiSegProj14253_genomic.bed", "GCA_000840505.1": "GCA_000840505.1_ViralMultiSegProj14258_genomic.bed", "GCA_000840525.1": "GCA_000840525.1_ViralMultiSegProj14262_genomic.bed", "GCA_000840565.1": "GCA_000840565.1_ViralProj14270_genomic.bed", "GCA_000840585.1": "GCA_000840585.1_ViralProj14274_genomic.bed", "GCA_000840705.1": "GCA_000840705.1_ViralProj14301_genomic.bed", "GCA_000840725.1": "GCA_000840725.1_ViralProj14305_genomic.bed", "GCA_000840805.1": "GCA_000840805.1_ViralProj14322_genomic.bed", "GCA_000840905.1": "GCA_000840905.1_ViralMultiSegProj14343_genomic.bed", "GCA_000840925.1": "GCA_000840925.1_ViralProj14348_genomic.bed", "GCA_000840985.1": "GCA_000840985.1_ViralMultiSegProj14360_genomic.bed", "GCA_000841005.1": "GCA_000841005.1_ViralProj14364_genomic.bed", "GCA_000841085.1": "GCA_000841085.1_ViralProj14213_genomic.bed", "GCA_000841125.1": "GCA_000841125.1_ViralProj14222_genomic.bed", "GCA_000841165.1": "GCA_000841165.1_ViralProj14230_genomic.bed", "GCA_000841205.1": "GCA_000841205.1_ViralMultiSegProj14238_genomic.bed", "GCA_000841285.1": "GCA_000841285.1_ViralProj14255_genomic.bed", "GCA_000841325.1": "GCA_000841325.1_ViralMultiSegProj14263_genomic.bed", "GCA_000841365.1": "GCA_000841365.1_ViralProj14271_genomic.bed", "GCA_000841405.1": "GCA_000841405.1_ViralProj14280_genomic.bed", "GCA_000841425.1": "GCA_000841425.1_ViralProj14286_genomic.bed", "GCA_000841485.1": "GCA_000841485.1_ViralProj14298_genomic.bed", "GCA_000841505.1": "GCA_000841505.1_ViralProj14302_genomic.bed", "GCA_000841565.1": "GCA_000841565.1_ViralProj14315_genomic.bed", "GCA_000841665.1": "GCA_000841665.1_ViralProj14336_genomic.bed", "GCA_000841685.1": "GCA_000841685.1_ViralProj14340_genomic.bed", "GCA_000841705.1": "GCA_000841705.1_ViralProj14349_genomic.bed", "GCA_000841785.1": "GCA_000841785.1_ViralMultiSegProj14370_genomic.bed", "GCA_000841845.1": "GCA_000841845.1_ViralMultiSegProj14199_genomic.bed", "GCA_000841885.1": "GCA_000841885.1_ViralProj14207_genomic.bed", "GCA_000841925.1": "GCA_000841925.1_ViralProj14215_genomic.bed", "GCA_000841945.1": "GCA_000841945.1_ViralProj14220_genomic.bed", "GCA_000841965.1": "GCA_000841965.1_ViralProj14224_genomic.bed", "GCA_000842045.1": "GCA_000842045.1_ViralProj14240_genomic.bed", "GCA_000842105.1": "GCA_000842105.1_ViralProj14252_genomic.bed", "GCA_000842125.1": "GCA_000842125.1_ViralProj14257_genomic.bed", "GCA_000842145.1": "GCA_000842145.1_ViralProj14261_genomic.bed", "GCA_000842165.1": "GCA_000842165.1_ViralProj14265_genomic.bed", "GCA_000842265.1": "GCA_000842265.1_ViralProj14288_genomic.bed", "GCA_000842325.1": "GCA_000842325.1_ViralProj14300_genomic.bed", "GCA_000842365.1": "GCA_000842365.1_ViralProj14309_genomic.bed", "GCA_000842385.1": "GCA_000842385.1_ViralProj14313_genomic.bed", "GCA_000842465.1": "GCA_000842465.1_ViralProj14329_genomic.bed", "GCA_000842485.1": "GCA_000842485.1_ViralProj14334_genomic.bed", "GCA_000842525.1": "GCA_000842525.1_ViralProj14342_genomic.bed", "GCA_000842565.1": "GCA_000842565.1_ViralProj14351_genomic.bed", "GCA_000842585.1": "GCA_000842585.1_ViralProj14355_genomic.bed", "GCA_000842665.1": "GCA_000842665.1_ViralProj14372_genomic.bed", "GCA_000842685.1": "GCA_000842685.1_ViralProj14378_genomic.bed", "GCA_000842785.1": "GCA_000842785.1_ViralProj14214_genomic.bed", "GCA_000842845.1": "GCA_000842845.1_ViralProj14227_genomic.bed", "GCA_000842865.1": "GCA_000842865.1_ViralProj14231_genomic.bed", "GCA_000842925.1": "GCA_000842925.1_ViralMultiSegProj14243_genomic.bed", "GCA_000842985.1": "GCA_000842985.1_ViralMultiSegProj14256_genomic.bed", "GCA_000843085.1": "GCA_000843085.1_ViralProj14276_genomic.bed", "GCA_000843105.1": "GCA_000843105.1_ViralProj14281_genomic.bed", "GCA_000843145.1": "GCA_000843145.1_ViralProj14291_genomic.bed", "GCA_000843205.1": "GCA_000843205.1_ViralProj14303_genomic.bed", "GCA_000843225.1": "GCA_000843225.1_ViralProj14308_genomic.bed", "GCA_000843245.1": "GCA_000843245.1_ViralProj14312_genomic.bed", "GCA_000843265.1": "GCA_000843265.1_ViralProj14316_genomic.bed", "GCA_000843365.1": "GCA_000843365.1_ViralProj14337_genomic.bed", "GCA_000843385.1": "GCA_000843385.1_ViralProj14341_genomic.bed", "GCA_000843405.1": "GCA_000843405.1_ViralProj14345_genomic.bed", "GCA_000843425.1": "GCA_000843425.1_ViralProj14350_genomic.bed", "GCA_000843445.1": "GCA_000843445.1_ViralProj14354_genomic.bed", "GCA_000843505.1": "GCA_000843505.1_ViralProj14366_genomic.bed", "GCA_000843525.1": "GCA_000843525.1_ViralMultiSegProj14371_genomic.bed", "GCA_000843545.1": "GCA_000843545.1_ViralProj14377_genomic.bed", "GCA_000843565.1": "GCA_000843565.1_ViralMultiSegProj14369_genomic.bed", "GCA_000843605.1": "GCA_000843605.1_ViralProj14379_genomic.bed", "GCA_000843625.1": "GCA_000843625.1_ViralProj14383_genomic.bed", "GCA_000843665.1": "GCA_000843665.1_ViralProj14392_genomic.bed", "GCA_000843725.1": "GCA_000843725.1_ViralProj14404_genomic.bed", "GCA_000843745.1": "GCA_000843745.1_ViralProj14408_genomic.bed", "GCA_000843765.1": "GCA_000843765.1_ViralProj14412_genomic.bed", "GCA_000843785.1": "GCA_000843785.1_ViralProj14416_genomic.bed", "GCA_000843845.1": "GCA_000843845.1_ViralProj14428_genomic.bed", "GCA_000843865.1": "GCA_000843865.1_ViralProj14433_genomic.bed", "GCA_000843885.1": "GCA_000843885.1_ViralProj14437_genomic.bed", "GCA_000843965.1": "GCA_000843965.1_ViralProj14453_genomic.bed", "GCA_000843985.2": "GCA_000843985.2_ViralProj14457_genomic.bed", "GCA_000844045.1": "GCA_000844045.1_ViralProj14469_genomic.bed", "GCA_000844065.1": "GCA_000844065.1_ViralProj14473_genomic.bed", "GCA_000844085.1": "GCA_000844085.1_ViralProj14477_genomic.bed", "GCA_000844105.1": "GCA_000844105.1_ViralProj14481_genomic.bed", "GCA_000844125.1": "GCA_000844125.1_ViralProj14485_genomic.bed", "GCA_000844185.1": "GCA_000844185.1_ViralProj14497_genomic.bed", "GCA_000844245.1": "GCA_000844245.1_ViralProj14515_genomic.bed", "GCA_000844305.1": "GCA_000844305.1_ViralProj14534_genomic.bed", "GCA_000844325.1": "GCA_000844325.1_ViralProj14538_genomic.bed", "GCA_000844365.1": "GCA_000844365.1_ViralProj14546_genomic.bed", "GCA_000844385.1": "GCA_000844385.1_ViralProj14551_genomic.bed", "GCA_000844405.1": "GCA_000844405.1_ViralMultiSegProj14556_genomic.bed", "GCA_000844445.1": "GCA_000844445.1_ViralProj14382_genomic.bed", "GCA_000844465.1": "GCA_000844465.1_ViralProj14386_genomic.bed", "GCA_000844505.1": "GCA_000844505.1_ViralProj14395_genomic.bed", "GCA_000844645.1": "GCA_000844645.1_ViralProj14423_genomic.bed", "GCA_000844665.1": "GCA_000844665.1_ViralMultiSegProj14427_genomic.bed", "GCA_000844705.1": "GCA_000844705.1_ViralProj14436_genomic.bed", "GCA_000844765.1": "GCA_000844765.1_ViralProj14448_genomic.bed", "GCA_000844785.1": "GCA_000844785.1_ViralProj14452_genomic.bed", "GCA_000844805.1": "GCA_000844805.1_ViralProj14456_genomic.bed", "GCA_000844825.1": "GCA_000844825.1_ViralProj14460_genomic.bed", "GCA_000844845.1": "GCA_000844845.1_ViralProj14464_genomic.bed", "GCA_000844905.1": "GCA_000844905.1_ViralProj14476_genomic.bed", "GCA_000844985.1": "GCA_000844985.1_ViralProj14492_genomic.bed", "GCA_000845065.1": "GCA_000845065.1_ViralProj14514_genomic.bed", "GCA_000845085.1": "GCA_000845085.1_ViralProj14518_genomic.bed", "GCA_000845105.1": "GCA_000845105.1_ViralProj14522_genomic.bed", "GCA_000845125.1": "GCA_000845125.1_ViralMultiSegProj14526_genomic.bed", "GCA_000845145.1": "GCA_000845145.1_ViralProj14537_genomic.bed", "GCA_000845185.1": "GCA_000845185.1_ViralProj14545_genomic.bed", "GCA_000845245.1": "GCA_000845245.1_ViralProj14559_genomic.bed", "GCA_000845265.1": "GCA_000845265.1_ViralMultiSegProj14563_genomic.bed", "GCA_000845285.1": "GCA_000845285.1_ViralProj14567_genomic.bed", "GCA_000845305.1": "GCA_000845305.1_ViralProj14380_genomic.bed", "GCA_000845325.1": "GCA_000845325.1_ViralProj14384_genomic.bed", "GCA_000845345.1": "GCA_000845345.1_ViralProj14388_genomic.bed", "GCA_000845365.1": "GCA_000845365.1_ViralProj14393_genomic.bed", "GCA_000845385.1": "GCA_000845385.1_ViralProj14397_genomic.bed", "GCA_000845445.1": "GCA_000845445.1_ViralProj14409_genomic.bed", "GCA_000845465.1": "GCA_000845465.1_ViralProj14417_genomic.bed", "GCA_000845485.1": "GCA_000845485.1_ViralProj14421_genomic.bed", "GCA_000845545.1": "GCA_000845545.1_ViralProj14434_genomic.bed", "GCA_000845625.1": "GCA_000845625.1_ViralProj14450_genomic.bed", "GCA_000845645.1": "GCA_000845645.1_ViralProj14454_genomic.bed", "GCA_000845705.1": "GCA_000845705.1_ViralProj14466_genomic.bed", "GCA_000845725.1": "GCA_000845725.1_ViralProj14470_genomic.bed", "GCA_000845745.1": "GCA_000845745.1_ViralProj14474_genomic.bed", "GCA_000845765.1": "GCA_000845765.1_ViralProj14478_genomic.bed", "GCA_000845865.1": "GCA_000845865.1_ViralProj14498_genomic.bed", "GCA_000845905.1": "GCA_000845905.1_ViralProj14512_genomic.bed", "GCA_000845925.1": "GCA_000845925.1_ViralProj14516_genomic.bed", "GCA_000845945.1": "GCA_000845945.1_ViralProj14520_genomic.bed", "GCA_000846245.1": "GCA_000846245.1_ViralMultiSegProj14398_genomic.bed", "GCA_000846325.1": "GCA_000846325.1_ViralProj14414_genomic.bed", "GCA_000846345.1": "GCA_000846345.1_ViralProj14418_genomic.bed", "GCA_000846425.1": "GCA_000846425.1_ViralProj14435_genomic.bed", "GCA_000846525.1": "GCA_000846525.1_ViralProj14455_genomic.bed", "GCA_000846545.1": "GCA_000846545.1_ViralProj14459_genomic.bed", "GCA_000846725.1": "GCA_000846725.1_ViralProj14495_genomic.bed", "GCA_000846745.1": "GCA_000846745.1_ViralProj14499_genomic.bed", "GCA_000846825.1": "GCA_000846825.1_ViralProj14521_genomic.bed", "GCA_000846845.1": "GCA_000846845.1_ViralProj14525_genomic.bed", "GCA_000846885.1": "GCA_000846885.1_ViralProj14540_genomic.bed", "GCA_000846905.1": "GCA_000846905.1_ViralProj14544_genomic.bed", "GCA_000846945.1": "GCA_000846945.1_ViralProj14553_genomic.bed", "GCA_000847025.1": "GCA_000847025.1_ViralProj14571_genomic.bed", "GCA_000847045.1": "GCA_000847045.1_ViralProj14564_genomic.bed", "GCA_000847125.1": "GCA_000847125.1_ViralProj14581_genomic.bed", "GCA_000847145.1": "GCA_000847145.1_ViralProj14586_genomic.bed", "GCA_000847185.1": "GCA_000847185.1_ViralProj14595_genomic.bed", "GCA_000847365.1": "GCA_000847365.1_ViralProj14635_genomic.bed", "GCA_000847385.1": "GCA_000847385.1_ViralProj14639_genomic.bed", "GCA_000847445.1": "GCA_000847445.1_ViralProj14651_genomic.bed", "GCA_000847485.1": "GCA_000847485.1_ViralProj14659_genomic.bed", "GCA_000847505.1": "GCA_000847505.1_ViralProj14663_genomic.bed", "GCA_000847525.1": "GCA_000847525.1_ViralMultiSegProj14667_genomic.bed", "GCA_000847565.2": "GCA_000847565.2_ViralProj14675.1_genomic.bed", "GCA_000847585.1": "GCA_000847585.1_ViralProj14679_genomic.bed", "GCA_000847625.1": "GCA_000847625.1_ViralProj14688_genomic.bed", "GCA_000847665.1": "GCA_000847665.1_ViralProj14696_genomic.bed", "GCA_000847685.1": "GCA_000847685.1_ViralProj14700_genomic.bed", "GCA_000847705.1": "GCA_000847705.1_ViralProj14704_genomic.bed", "GCA_000847725.1": "GCA_000847725.1_ViralProj14708_genomic.bed", "GCA_000847785.1": "GCA_000847785.1_ViralProj14720_genomic.bed", "GCA_000847805.1": "GCA_000847805.1_ViralMultiSegProj14724_genomic.bed", "GCA_000847845.1": "GCA_000847845.1_ViralProj14732_genomic.bed", "GCA_000847945.1": "GCA_000847945.1_ViralProj14585_genomic.bed", "GCA_000847985.1": "GCA_000847985.1_ViralProj14594_genomic.bed", "GCA_000848005.1": "GCA_000848005.1_ViralMultiSegProj14598_genomic.bed", "GCA_000848085.2": "GCA_000848085.2_ViralProj14616_genomic.bed", "GCA_000848145.1": "GCA_000848145.1_ViralProj14629_genomic.bed", "GCA_000848165.1": "GCA_000848165.1_ViralProj14634_genomic.bed", "GCA_000848205.1": "GCA_000848205.1_ViralProj14642_genomic.bed", "GCA_000848245.1": "GCA_000848245.1_ViralProj14650_genomic.bed", "GCA_000848265.1": "GCA_000848265.1_ViralProj14654_genomic.bed", "GCA_000848285.1": "GCA_000848285.1_ViralProj14658_genomic.bed", "GCA_000848325.1": "GCA_000848325.1_ViralProj14666_genomic.bed", "GCA_000848365.1": "GCA_000848365.1_ViralProj14674_genomic.bed", "GCA_000848425.1": "GCA_000848425.1_ViralProj14687_genomic.bed", "GCA_000848445.1": "GCA_000848445.1_ViralProj14691_genomic.bed", "GCA_000848465.1": "GCA_000848465.1_ViralProj14695_genomic.bed", "GCA_000848485.1": "GCA_000848485.1_ViralProj14699_genomic.bed", "GCA_000848505.1": "GCA_000848505.1_ViralProj14703_genomic.bed", "GCA_000848565.1": "GCA_000848565.1_ViralProj14715_genomic.bed", "GCA_000848585.1": "GCA_000848585.1_ViralProj14719_genomic.bed", "GCA_000848665.1": "GCA_000848665.1_ViralProj14735_genomic.bed", "GCA_000848705.1": "GCA_000848705.1_ViralProj14743_genomic.bed", "GCA_000848745.1": "GCA_000848745.1_ViralProj14574_genomic.bed", "GCA_000848765.1": "GCA_000848765.1_ViralProj14578_genomic.bed", "GCA_000848825.1": "GCA_000848825.1_ViralProj14592_genomic.bed", "GCA_000848885.1": "GCA_000848885.1_ViralProj14604_genomic.bed", "GCA_000848925.1": "GCA_000848925.1_ViralProj14614_genomic.bed", "GCA_000848985.1": "GCA_000848985.1_ViralProj14627_genomic.bed", "GCA_000849005.1": "GCA_000849005.1_ViralProj14632_genomic.bed", "GCA_000849025.1": "GCA_000849025.1_ViralProj14636_genomic.bed", "GCA_000849065.1": "GCA_000849065.1_ViralProj14644_genomic.bed", "GCA_000849085.1": "GCA_000849085.1_ViralProj14648_genomic.bed", "GCA_000849105.1": "GCA_000849105.1_ViralMultiSegProj14652_genomic.bed", "GCA_000849145.1": "GCA_000849145.1_ViralProj14664_genomic.bed", "GCA_000849165.1": "GCA_000849165.1_ViralProj14668_genomic.bed", "GCA_000849185.1": "GCA_000849185.1_ViralProj14672_genomic.bed", "GCA_000849225.1": "GCA_000849225.1_ViralProj14681_genomic.bed", "GCA_000849305.1": "GCA_000849305.1_ViralProj14697_genomic.bed", "GCA_000849345.1": "GCA_000849345.1_ViralProj14705_genomic.bed", "GCA_000849365.1": "GCA_000849365.1_ViralProj14709_genomic.bed", "GCA_000849385.1": "GCA_000849385.1_ViralProj14713_genomic.bed", "GCA_000849405.1": "GCA_000849405.1_ViralProj14717_genomic.bed", "GCA_000849485.1": "GCA_000849485.1_ViralProj14733_genomic.bed", "GCA_000849545.1": "GCA_000849545.1_ViralMultiSegProj14745_genomic.bed", "GCA_000849585.1": "GCA_000849585.1_ViralProj14575_genomic.bed", "GCA_000849645.1": "GCA_000849645.1_ViralProj14589_genomic.bed", "GCA_000849685.1": "GCA_000849685.1_ViralProj14597_genomic.bed", "GCA_000849705.1": "GCA_000849705.1_ViralProj14601_genomic.bed", "GCA_000849785.1": "GCA_000849785.1_ViralProj14619_genomic.bed", "GCA_000849805.1": "GCA_000849805.1_ViralProj14623_genomic.bed", "GCA_000849825.2": "GCA_000849825.2_ViralProj14628_genomic.bed", "GCA_000849925.1": "GCA_000849925.1_ViralMultiSegProj14649_genomic.bed", "GCA_000849965.1": "GCA_000849965.1_ViralProj14657_genomic.bed", "GCA_000850125.1": "GCA_000850125.1_ViralProj14690_genomic.bed", "GCA_000850225.1": "GCA_000850225.1_ViralProj14710_genomic.bed", "GCA_000850265.1": "GCA_000850265.1_ViralProj14718_genomic.bed", "GCA_000850325.1": "GCA_000850325.1_ViralProj14730_genomic.bed", "GCA_000850385.1": "GCA_000850385.1_ViralMultiSegProj14742_genomic.bed", "GCA_000850405.1": "GCA_000850405.1_ViralMultiSegProj14746_genomic.bed", "GCA_000850425.1": "GCA_000850425.1_ViralMultiSegProj14750_genomic.bed", "GCA_000850485.1": "GCA_000850485.1_ViralProj14748_genomic.bed", "GCA_000850525.1": "GCA_000850525.1_ViralProj14756_genomic.bed", "GCA_000850585.1": "GCA_000850585.1_ViralMultiSegProj14768_genomic.bed", "GCA_000850645.1": "GCA_000850645.1_ViralProj14781_genomic.bed", "GCA_000850685.1": "GCA_000850685.1_ViralMultiSegProj14789_genomic.bed", "GCA_000850725.1": "GCA_000850725.1_ViralMultiSegProj14797_genomic.bed", "GCA_000850745.1": "GCA_000850745.1_ViralProj14801_genomic.bed", "GCA_000850785.1": "GCA_000850785.1_ViralMultiSegProj14810_genomic.bed", "GCA_000850825.1": "GCA_000850825.1_ViralProj14818_genomic.bed", "GCA_000850905.1": "GCA_000850905.1_ViralMultiSegProj14835_genomic.bed", "GCA_000850925.1": "GCA_000850925.1_ViralProj14839_genomic.bed", "GCA_000851045.1": "GCA_000851045.1_ViralMultiSegProj14866_genomic.bed", "GCA_000851125.1": "GCA_000851125.1_ViralMultiSegProj14886_genomic.bed", "GCA_000851145.1": "GCA_000851145.1_ViralMultiSegProj14892_genomic.bed", "GCA_000851165.1": "GCA_000851165.1_ViralProj14896_genomic.bed", "GCA_000851265.1": "GCA_000851265.1_ViralProj14770_genomic.bed", "GCA_000851325.1": "GCA_000851325.1_ViralProj14783_genomic.bed", "GCA_000851345.1": "GCA_000851345.1_ViralMultiSegProj14787_genomic.bed", "GCA_000851365.1": "GCA_000851365.1_ViralMultiSegProj14791_genomic.bed", "GCA_000851465.1": "GCA_000851465.1_ViralProj14812_genomic.bed", "GCA_000851505.1": "GCA_000851505.1_ViralProj14820_genomic.bed", "GCA_000851545.1": "GCA_000851545.1_ViralMultiSegProj14829_genomic.bed", "GCA_000851565.1": "GCA_000851565.1_ViralMultiSegProj14833_genomic.bed", "GCA_000851645.1": "GCA_000851645.1_ViralMultiSegProj14849_genomic.bed", "GCA_000851665.1": "GCA_000851665.1_ViralMultiSegProj14853_genomic.bed", "GCA_000851685.1": "GCA_000851685.1_ViralMultiSegProj14858_genomic.bed", "GCA_000851705.1": "GCA_000851705.1_ViralMultiSegProj14864_genomic.bed", "GCA_000851805.1": "GCA_000851805.1_ViralMultiSegProj14890_genomic.bed", "GCA_000851885.1": "GCA_000851885.1_ViralProj14906_genomic.bed", "GCA_000851925.1": "GCA_000851925.1_ViralProj14914_genomic.bed", "GCA_000851945.1": "GCA_000851945.1_ViralMultiSegProj14751_genomic.bed", "GCA_000851985.1": "GCA_000851985.1_ViralMultiSegProj14759_genomic.bed", "GCA_000852005.1": "GCA_000852005.1_ViralProj14763_genomic.bed", "GCA_000852025.1": "GCA_000852025.1_ViralMultiSegProj14767_genomic.bed", "GCA_000852045.1": "GCA_000852045.1_ViralProj14771_genomic.bed", "GCA_000852065.1": "GCA_000852065.1_ViralMultiSegProj14775_genomic.bed", "GCA_000852105.1": "GCA_000852105.1_ViralProj14784_genomic.bed", "GCA_000852125.1": "GCA_000852125.1_ViralMultiSegProj14788_genomic.bed", "GCA_000852205.1": "GCA_000852205.1_ViralProj14804_genomic.bed", "GCA_000852245.1": "GCA_000852245.1_ViralProj14813_genomic.bed", "GCA_000852265.1": "GCA_000852265.1_ViralProj14817_genomic.bed", "GCA_000852325.1": "GCA_000852325.1_ViralProj14830_genomic.bed", "GCA_000852365.1": "GCA_000852365.1_ViralProj14838_genomic.bed", "GCA_000852385.1": "GCA_000852385.1_ViralProj14842_genomic.bed", "GCA_000852405.1": "GCA_000852405.1_ViralProj14846_genomic.bed", "GCA_000852485.1": "GCA_000852485.1_ViralProj14865_genomic.bed", "GCA_000852565.1": "GCA_000852565.1_ViralProj14885_genomic.bed", "GCA_000852685.1": "GCA_000852685.1_ViralProj14911_genomic.bed", "GCA_000852705.1": "GCA_000852705.1_ViralProj14915_genomic.bed", "GCA_000852765.1": "GCA_000852765.1_ViralMultiSegProj14753_genomic.bed", "GCA_000852785.1": "GCA_000852785.1_ViralProj14757_genomic.bed", "GCA_000852805.1": "GCA_000852805.1_ViralProj14761_genomic.bed", "GCA_000852925.1": "GCA_000852925.1_ViralMultiSegProj14786_genomic.bed", "GCA_000852965.1": "GCA_000852965.1_ViralMultiSegProj14794_genomic.bed", "GCA_000852985.1": "GCA_000852985.1_ViralProj14798_genomic.bed", "GCA_000853025.1": "GCA_000853025.1_ViralMultiSegProj14807_genomic.bed", "GCA_000853045.1": "GCA_000853045.1_ViralProj14811_genomic.bed", "GCA_000853065.1": "GCA_000853065.1_ViralMultiSegProj14815_genomic.bed", "GCA_000853105.1": "GCA_000853105.1_ViralProj14823_genomic.bed", "GCA_000853125.1": "GCA_000853125.1_ViralMultiSegProj14827_genomic.bed", "GCA_000853145.1": "GCA_000853145.1_ViralProj14832_genomic.bed", "GCA_000853165.1": "GCA_000853165.1_ViralMultiSegProj14836_genomic.bed", "GCA_000853185.1": "GCA_000853185.1_ViralProj14840_genomic.bed", "GCA_000853225.1": "GCA_000853225.1_ViralMultiSegProj14848_genomic.bed", "GCA_000853245.1": "GCA_000853245.1_ViralMultiSegProj14852_genomic.bed", "GCA_000853265.1": "GCA_000853265.1_ViralMultiSegProj14857_genomic.bed", "GCA_000853325.1": "GCA_000853325.1_ViralMultiSegProj14871_genomic.bed", "GCA_000853365.1": "GCA_000853365.1_ViralProj14883_genomic.bed", "GCA_000853385.1": "GCA_000853385.1_ViralProj14889_genomic.bed", "GCA_000853405.1": "GCA_000853405.1_ViralProj14893_genomic.bed", "GCA_000853425.1": "GCA_000853425.1_ViralProj14897_genomic.bed", "GCA_000853445.1": "GCA_000853445.1_ViralMultiSegProj14901_genomic.bed", "GCA_000853465.1": "GCA_000853465.1_ViralMultiSegProj14905_genomic.bed", "GCA_000853505.1": "GCA_000853505.1_ViralProj14913_genomic.bed", "GCA_000853525.3": "GCA_000853525.3_ViralMultiSegProj14918_genomic.bed", "GCA_000853545.1": "GCA_000853545.1_ViralProj14922_genomic.bed", "GCA_000853565.1": "GCA_000853565.1_ViralProj14928_genomic.bed", "GCA_000853605.1": "GCA_000853605.1_ViralProj14904_genomic.bed", "GCA_000853665.1": "GCA_000853665.1_ViralProj14916_genomic.bed", "GCA_000853805.1": "GCA_000853805.1_ViralProj14948_genomic.bed", "GCA_000853945.1": "GCA_000853945.1_ViralProj14977_genomic.bed", "GCA_000853965.1": "GCA_000853965.1_ViralProj14981_genomic.bed", "GCA_000854025.1": "GCA_000854025.1_ViralProj14994_genomic.bed", "GCA_000854085.1": "GCA_000854085.1_ViralProj15006_genomic.bed", "GCA_000854185.1": "GCA_000854185.1_ViralProj15030_genomic.bed", "GCA_000854245.1": "GCA_000854245.1_ViralMultiSegProj15043_genomic.bed", "GCA_000854285.1": "GCA_000854285.1_ViralMultiSegProj15053_genomic.bed", "GCA_000854405.1": "GCA_000854405.1_ViralMultiSegProj14930_genomic.bed", "GCA_000854445.2": "GCA_000854445.2_ViralMultiSegProj14938_genomic.bed", "GCA_000854505.1": "GCA_000854505.1_ViralProj14951_genomic.bed", "GCA_000854705.1": "GCA_000854705.1_ViralProj14993_genomic.bed", "GCA_000854805.1": "GCA_000854805.1_ViralProj15014_genomic.bed", "GCA_000854825.1": "GCA_000854825.1_ViralProj15018_genomic.bed", "GCA_000854905.1": "GCA_000854905.1_ViralProj15038_genomic.bed", "GCA_000855025.1": "GCA_000855025.1_ViralProj15064_genomic.bed", "GCA_000855145.1": "GCA_000855145.1_ViralMultiSegProj15091_genomic.bed", "GCA_000855165.1": "GCA_000855165.1_ViralProj15095_genomic.bed", "GCA_000855185.1": "GCA_000855185.1_ViralProj15099_genomic.bed", "GCA_000855265.1": "GCA_000855265.1_ViralMultiSegProj14945_genomic.bed", "GCA_000855305.1": "GCA_000855305.1_ViralProj14953_genomic.bed", "GCA_000855365.1": "GCA_000855365.1_ViralProj14965_genomic.bed", "GCA_000855425.1": "GCA_000855425.1_ViralProj14978_genomic.bed", "GCA_000855465.1": "GCA_000855465.1_ViralProj14986_genomic.bed", "GCA_000855505.1": "GCA_000855505.1_ViralProj14995_genomic.bed", "GCA_000855525.1": "GCA_000855525.1_ViralProj14999_genomic.bed", "GCA_000855585.1": "GCA_000855585.1_ViralProj15012_genomic.bed", "GCA_000855605.1": "GCA_000855605.1_ViralProj15016_genomic.bed", "GCA_000855625.1": "GCA_000855625.1_ViralProj15023_genomic.bed", "GCA_000855645.1": "GCA_000855645.1_ViralMultiSegProj15027_genomic.bed", "GCA_000855725.1": "GCA_000855725.1_ViralMultiSegProj15031_genomic.bed", "GCA_000855785.1": "GCA_000855785.1_ViralMultiSegProj15044_genomic.bed", "GCA_000855805.1": "GCA_000855805.1_ViralProj15049_genomic.bed", "GCA_000855825.1": "GCA_000855825.1_ViralMultiSegProj15054_genomic.bed", "GCA_000855865.1": "GCA_000855865.1_ViralProj15062_genomic.bed", "GCA_000855945.1": "GCA_000855945.1_ViralProj15080_genomic.bed", "GCA_000855965.1": "GCA_000855965.1_ViralProj15084_genomic.bed", "GCA_000855985.1": "GCA_000855985.1_ViralProj15089_genomic.bed", "GCA_000856005.1": "GCA_000856005.1_ViralMultiSegProj15093_genomic.bed", "GCA_000856045.1": "GCA_000856045.1_ViralMultiSegProj14919_genomic.bed", "GCA_000856105.1": "GCA_000856105.1_ViralMultiSegProj14933_genomic.bed", "GCA_000856125.1": "GCA_000856125.1_ViralMultiSegProj14937_genomic.bed", "GCA_000856145.1": "GCA_000856145.1_ViralMultiSegProj14941_genomic.bed", "GCA_000856185.1": "GCA_000856185.1_ViralMultiSegProj14950_genomic.bed", "GCA_000856225.1": "GCA_000856225.1_ViralMultiSegProj14958_genomic.bed", "GCA_000856245.1": "GCA_000856245.1_ViralProj14962_genomic.bed", "GCA_000856285.1": "GCA_000856285.1_ViralProj14970_genomic.bed", "GCA_000856485.1": "GCA_000856485.1_ViralProj15013_genomic.bed", "GCA_000856525.1": "GCA_000856525.1_ViralMultiSegProj15024_genomic.bed", "GCA_000856565.1": "GCA_000856565.1_ViralProj15032_genomic.bed", "GCA_000856585.1": "GCA_000856585.1_ViralMultiSegProj15037_genomic.bed", "GCA_000856625.1": "GCA_000856625.1_ViralProj15046_genomic.bed", "GCA_000856645.1": "GCA_000856645.1_ViralProj15050_genomic.bed", "GCA_000856665.2": "GCA_000856665.2_ViralMultiSegProj15055_genomic.bed", "GCA_000856725.1": "GCA_000856725.1_ViralProj15068_genomic.bed", "GCA_000856745.1": "GCA_000856745.1_ViralProj15073_genomic.bed", "GCA_000856765.1": "GCA_000856765.1_ViralProj15077_genomic.bed", "GCA_000856785.1": "GCA_000856785.1_ViralProj15081_genomic.bed", "GCA_000856865.1": "GCA_000856865.1_ViralProj15098_genomic.bed", "GCA_000856885.1": "GCA_000856885.1_ViralProj15102_genomic.bed", "GCA_000856925.1": "GCA_000856925.1_ViralProj15117_genomic.bed", "GCA_000856965.1": "GCA_000856965.1_ViralProj15125_genomic.bed", "GCA_000857085.1": "GCA_000857085.1_ViralProj15150_genomic.bed", "GCA_000857105.1": "GCA_000857105.1_ViralProj15154_genomic.bed", "GCA_000857165.1": "GCA_000857165.1_ViralMultiSegProj15167_genomic.bed", "GCA_000857185.1": "GCA_000857185.1_ViralProj15171_genomic.bed", "GCA_000857325.2": "GCA_000857325.2_ViralProj15199_genomic.bed", "GCA_000857345.1": "GCA_000857345.1_ViralProj15203_genomic.bed", "GCA_000857385.1": "GCA_000857385.1_ViralProj15211_genomic.bed", "GCA_000857425.1": "GCA_000857425.1_ViralProj15219_genomic.bed", "GCA_000857445.1": "GCA_000857445.1_ViralProj15223_genomic.bed", "GCA_000857485.1": "GCA_000857485.1_ViralProj15231_genomic.bed", "GCA_000857505.1": "GCA_000857505.1_ViralProj15239_genomic.bed", "GCA_000857525.1": "GCA_000857525.1_ViralProj15243_genomic.bed", "GCA_000857545.1": "GCA_000857545.1_ViralProj15247_genomic.bed", "GCA_000857565.1": "GCA_000857565.1_ViralProj15251_genomic.bed", "GCA_000857585.1": "GCA_000857585.1_ViralProj15255_genomic.bed", "GCA_000857625.1": "GCA_000857625.1_ViralProj15264_genomic.bed", "GCA_000857685.1": "GCA_000857685.1_ViralProj15276_genomic.bed", "GCA_000857765.1": "GCA_000857765.1_ViralProj15083_genomic.bed", "GCA_000857805.1": "GCA_000857805.1_ViralProj15092_genomic.bed", "GCA_000857825.1": "GCA_000857825.1_ViralProj15096_genomic.bed", "GCA_000857925.1": "GCA_000857925.1_ViralProj15124_genomic.bed", "GCA_000857945.1": "GCA_000857945.1_ViralProj15128_genomic.bed", "GCA_000857965.1": "GCA_000857965.1_ViralProj15132_genomic.bed", "GCA_000858025.1": "GCA_000858025.1_ViralProj15145_genomic.bed", "GCA_000858045.1": "GCA_000858045.1_ViralProj15149_genomic.bed", "GCA_000858125.1": "GCA_000858125.1_ViralProj15166_genomic.bed", "GCA_000858225.1": "GCA_000858225.1_ViralProj15186_genomic.bed", "GCA_000858285.1": "GCA_000858285.1_ViralProj15198_genomic.bed", "GCA_000858305.1": "GCA_000858305.1_ViralProj15202_genomic.bed", "GCA_000858345.1": "GCA_000858345.1_ViralProj15210_genomic.bed", "GCA_000858365.1": "GCA_000858365.1_ViralProj15214_genomic.bed", "GCA_000858425.1": "GCA_000858425.1_ViralProj15226_genomic.bed", "GCA_000858485.1": "GCA_000858485.1_ViralProj15242_genomic.bed", "GCA_000858545.1": "GCA_000858545.1_ViralProj15254_genomic.bed", "GCA_000858565.1": "GCA_000858565.1_ViralMultiSegProj15259_genomic.bed", "GCA_000858585.1": "GCA_000858585.1_ViralProj15263_genomic.bed", "GCA_000858605.1": "GCA_000858605.1_ViralProj15267_genomic.bed", "GCA_000858645.1": "GCA_000858645.1_ViralProj15113_genomic.bed", "GCA_000858665.1": "GCA_000858665.1_ViralProj15118_genomic.bed", "GCA_000858685.1": "GCA_000858685.1_ViralMultiSegProj15122_genomic.bed", "GCA_000858765.1": "GCA_000858765.1_ViralProj15139_genomic.bed", "GCA_000858845.1": "GCA_000858845.1_ViralProj15155_genomic.bed", "GCA_000858905.1": "GCA_000858905.1_ViralMultiSegProj15168_genomic.bed", "GCA_000858945.1": "GCA_000858945.1_ViralMultiSegProj15176_genomic.bed", "GCA_000858985.1": "GCA_000858985.1_ViralProj15184_genomic.bed", "GCA_000859065.1": "GCA_000859065.1_ViralProj15200_genomic.bed", "GCA_000859085.1": "GCA_000859085.1_ViralProj15204_genomic.bed", "GCA_000859185.1": "GCA_000859185.1_ViralProj15224_genomic.bed", "GCA_000859205.1": "GCA_000859205.1_ViralProj15228_genomic.bed", "GCA_000859225.1": "GCA_000859225.1_ViralMultiSegProj15232_genomic.bed", "GCA_000859385.1": "GCA_000859385.1_ViralProj15269_genomic.bed", "GCA_000859485.1": "GCA_000859485.1_ViralProj15114_genomic.bed", "GCA_000859585.1": "GCA_000859585.1_ViralProj15135_genomic.bed", "GCA_000859605.1": "GCA_000859605.1_ViralProj15140_genomic.bed", "GCA_000859685.1": "GCA_000859685.1_ViralProj15156_genomic.bed", "GCA_000859705.1": "GCA_000859705.1_ViralProj15160_genomic.bed", "GCA_000859785.1": "GCA_000859785.1_ViralMultiSegProj15177_genomic.bed", "GCA_000859825.1": "GCA_000859825.1_ViralProj15185_genomic.bed", "GCA_000859865.1": "GCA_000859865.1_ViralProj15193_genomic.bed", "GCA_000859905.1": "GCA_000859905.1_ViralProj15201_genomic.bed", "GCA_000859925.1": "GCA_000859925.1_ViralProj15205_genomic.bed", "GCA_000859965.1": "GCA_000859965.1_ViralProj15213_genomic.bed", "GCA_000860005.1": "GCA_000860005.1_ViralProj15221_genomic.bed", "GCA_000860045.1": "GCA_000860045.1_ViralProj15229_genomic.bed", "GCA_000860065.1": "GCA_000860065.1_ViralProj15233_genomic.bed", "GCA_000860085.1": "GCA_000860085.1_ViralProj15241_genomic.bed", "GCA_000860125.1": "GCA_000860125.1_ViralProj15249_genomic.bed", "GCA_000860145.1": "GCA_000860145.1_ViralProj15253_genomic.bed", "GCA_000860165.1": "GCA_000860165.1_ViralProj15258_genomic.bed", "GCA_000860185.1": "GCA_000860185.1_ViralProj15262_genomic.bed", "GCA_000860245.1": "GCA_000860245.1_ViralProj15274_genomic.bed", "GCA_000860305.1": "GCA_000860305.1_ViralMultiSegProj15286_genomic.bed", "GCA_000860325.1": "GCA_000860325.1_ViralProj15271_genomic.bed", "GCA_000860425.1": "GCA_000860425.1_ViralMultiSegProj15291_genomic.bed", "GCA_000860465.1": "GCA_000860465.1_ViralMultiSegProj15300_genomic.bed", "GCA_000860485.1": "GCA_000860485.1_ViralProj15304_genomic.bed", "GCA_000860505.1": "GCA_000860505.1_ViralProj15308_genomic.bed", "GCA_000860525.1": "GCA_000860525.1_ViralProj15312_genomic.bed", "GCA_000860585.1": "GCA_000860585.1_ViralProj15324_genomic.bed", "GCA_000860605.1": "GCA_000860605.1_ViralProj15328_genomic.bed", "GCA_000860625.1": "GCA_000860625.1_ViralProj15332_genomic.bed", "GCA_000860645.1": "GCA_000860645.1_ViralProj15336_genomic.bed", "GCA_000860685.1": "GCA_000860685.1_ViralProj15344_genomic.bed", "GCA_000860705.1": "GCA_000860705.1_ViralProj15348_genomic.bed", "GCA_000860725.1": "GCA_000860725.1_ViralProj15352_genomic.bed", "GCA_000860745.1": "GCA_000860745.1_ViralProj15356_genomic.bed", "GCA_000860805.1": "GCA_000860805.1_ViralProj15370_genomic.bed", "GCA_000860825.3": "GCA_000860825.3_ViralProj15375_genomic.bed", "GCA_000860925.1": "GCA_000860925.1_ViralMultiSegProj15397_genomic.bed", "GCA_000861045.1": "GCA_000861045.1_ViralProj15422_genomic.bed", "GCA_000861105.1": "GCA_000861105.1_ViralProj15435_genomic.bed", "GCA_000861145.1": "GCA_000861145.1_ViralProj15444_genomic.bed", "GCA_000861165.1": "GCA_000861165.1_ViralProj15288_genomic.bed", "GCA_000861185.1": "GCA_000861185.1_ViralProj15292_genomic.bed", "GCA_000861225.1": "GCA_000861225.1_ViralMultiSegProj15301_genomic.bed", "GCA_000861245.1": "GCA_000861245.1_ViralProj15305_genomic.bed", "GCA_000861265.1": "GCA_000861265.1_ViralProj15309_genomic.bed", "GCA_000861285.1": "GCA_000861285.1_ViralProj15313_genomic.bed", "GCA_000861305.1": "GCA_000861305.1_ViralProj15317_genomic.bed", "GCA_000861345.1": "GCA_000861345.1_ViralProj15325_genomic.bed", "GCA_000861365.1": "GCA_000861365.1_ViralProj15329_genomic.bed", "GCA_000861385.1": "GCA_000861385.1_ViralProj15333_genomic.bed", "GCA_000861425.1": "GCA_000861425.1_ViralProj15341_genomic.bed", "GCA_000861445.1": "GCA_000861445.1_ViralProj15345_genomic.bed", "GCA_000861465.1": "GCA_000861465.1_ViralProj15349_genomic.bed", "GCA_000861565.1": "GCA_000861565.1_ViralProj15371_genomic.bed", "GCA_000861585.1": "GCA_000861585.1_ViralProj15376_genomic.bed", "GCA_000861645.1": "GCA_000861645.1_ViralProj15390_genomic.bed", "GCA_000861725.1": "GCA_000861725.1_ViralProj15406_genomic.bed", "GCA_000861765.1": "GCA_000861765.1_ViralProj15415_genomic.bed", "GCA_000861805.1": "GCA_000861805.1_ViralProj15423_genomic.bed", "GCA_000861845.1": "GCA_000861845.1_ViralProj15432_genomic.bed", "GCA_000861865.1": "GCA_000861865.1_ViralProj15436_genomic.bed", "GCA_000861945.1": "GCA_000861945.1_ViralProj15454_genomic.bed", "GCA_000861965.1": "GCA_000861965.1_ViralProj15458_genomic.bed", "GCA_000861985.1": "GCA_000861985.1_ViralProj15462_genomic.bed", "GCA_000862005.1": "GCA_000862005.1_ViralProj15467_genomic.bed", "GCA_000862025.1": "GCA_000862025.1_ViralMultiSegProj15285_genomic.bed", "GCA_000862105.1": "GCA_000862105.1_ViralProj15302_genomic.bed", "GCA_000862145.1": "GCA_000862145.1_ViralProj15310_genomic.bed", "GCA_000862205.1": "GCA_000862205.1_ViralProj15322_genomic.bed", "GCA_000862225.1": "GCA_000862225.1_ViralProj15326_genomic.bed", "GCA_000862245.1": "GCA_000862245.1_ViralProj15330_genomic.bed", "GCA_000862265.1": "GCA_000862265.1_ViralProj15334_genomic.bed", "GCA_000862325.1": "GCA_000862325.1_ViralProj15346_genomic.bed", "GCA_000862405.1": "GCA_000862405.1_ViralProj15364_genomic.bed", "GCA_000862465.1": "GCA_000862465.1_ViralProj15377_genomic.bed", "GCA_000862505.1": "GCA_000862505.1_ViralProj15385_genomic.bed", "GCA_000862525.1": "GCA_000862525.1_ViralMultiSegProj15391_genomic.bed", "GCA_000862545.1": "GCA_000862545.1_ViralProj15395_genomic.bed", "GCA_000862625.1": "GCA_000862625.1_ViralProj15411_genomic.bed", "GCA_000862645.1": "GCA_000862645.1_ViralProj15416_genomic.bed", "GCA_000862685.1": "GCA_000862685.1_ViralProj15424_genomic.bed", "GCA_000862725.1": "GCA_000862725.1_ViralProj15433_genomic.bed", "GCA_000862745.1": "GCA_000862745.1_ViralProj15437_genomic.bed", "GCA_000862785.1": "GCA_000862785.1_ViralProj15446_genomic.bed", "GCA_000862805.1": "GCA_000862805.1_ViralProj15451_genomic.bed", "GCA_000862825.1": "GCA_000862825.1_ViralProj15455_genomic.bed", "GCA_000862885.1": "GCA_000862885.1_ViralProj15468_genomic.bed", "GCA_000862925.1": "GCA_000862925.1_ViralMultiSegProj15294_genomic.bed", "GCA_000862945.1": "GCA_000862945.1_ViralProj15299_genomic.bed", "GCA_000863025.1": "GCA_000863025.1_ViralProj15315_genomic.bed", "GCA_000863045.1": "GCA_000863045.1_ViralMultiSegProj15319_genomic.bed", "GCA_000863105.1": "GCA_000863105.1_ViralProj15331_genomic.bed", "GCA_000863125.1": "GCA_000863125.1_ViralProj15335_genomic.bed", "GCA_000863145.1": "GCA_000863145.1_ViralProj15339_genomic.bed", "GCA_000863185.1": "GCA_000863185.1_ViralProj15347_genomic.bed", "GCA_000863245.1": "GCA_000863245.1_ViralProj15360_genomic.bed", "GCA_000863285.1": "GCA_000863285.1_ViralProj15369_genomic.bed", "GCA_000863325.1": "GCA_000863325.1_ViralProj15378_genomic.bed", "GCA_000863345.1": "GCA_000863345.1_ViralProj15382_genomic.bed", "GCA_000863365.1": "GCA_000863365.1_ViralProj15387_genomic.bed", "GCA_000863405.1": "GCA_000863405.1_ViralProj15396_genomic.bed", "GCA_000863445.1": "GCA_000863445.1_ViralProj15404_genomic.bed", "GCA_000863545.1": "GCA_000863545.1_ViralProj15425_genomic.bed", "GCA_000863585.1": "GCA_000863585.1_ViralProj15434_genomic.bed", "GCA_000863625.1": "GCA_000863625.1_ViralProj15443_genomic.bed", "GCA_000863645.1": "GCA_000863645.1_ViralProj15447_genomic.bed", "GCA_000863665.1": "GCA_000863665.1_ViralProj15452_genomic.bed", "GCA_000863685.1": "GCA_000863685.1_ViralProj15456_genomic.bed", "GCA_000863705.1": "GCA_000863705.1_ViralProj15460_genomic.bed", "GCA_000863745.1": "GCA_000863745.1_ViralProj15469_genomic.bed", "GCA_000863765.1": "GCA_000863765.1_ViralMultiSegProj15473_genomic.bed", "GCA_000863785.1": "GCA_000863785.1_ViralMultiSegProj15471_genomic.bed", "GCA_000863825.1": "GCA_000863825.1_ViralProj15481_genomic.bed", "GCA_000863845.1": "GCA_000863845.1_ViralProj15485_genomic.bed", "GCA_000863865.1": "GCA_000863865.1_ViralProj15489_genomic.bed", "GCA_000863945.2": "GCA_000863945.2_ViralProj15505_genomic.bed", "GCA_000863965.1": "GCA_000863965.1_ViralProj15509_genomic.bed", "GCA_000863985.1": "GCA_000863985.1_ViralProj15513_genomic.bed", "GCA_000864025.1": "GCA_000864025.1_ViralProj15535_genomic.bed", "GCA_000864045.1": "GCA_000864045.1_ViralProj15558_genomic.bed", "GCA_000864085.1": "GCA_000864085.1_ViralMultiSegProj15587_genomic.bed", "GCA_000864105.1": "GCA_000864105.1_ViralMultiSegProj15617_genomic.bed", "GCA_000864165.1": "GCA_000864165.1_ViralProj15783_genomic.bed", "GCA_000864265.1": "GCA_000864265.1_ViralMultiSegProj16156_genomic.bed", "GCA_000864305.1": "GCA_000864305.1_ViralProj16202_genomic.bed", "GCA_000864325.1": "GCA_000864325.1_ViralProj16227_genomic.bed", "GCA_000864365.1": "GCA_000864365.1_ViralMultiSegProj16242_genomic.bed", "GCA_000864425.1": "GCA_000864425.1_ViralProj16324_genomic.bed", "GCA_000864465.1": "GCA_000864465.1_ViralProj16335_genomic.bed", "GCA_000864565.1": "GCA_000864565.1_ViralProj16631_genomic.bed", "GCA_000864585.1": "GCA_000864585.1_ViralProj16651_genomic.bed", "GCA_000864605.1": "GCA_000864605.1_ViralProj16655_genomic.bed", "GCA_000864625.1": "GCA_000864625.1_ViralProj16662_genomic.bed", "GCA_000864705.1": "GCA_000864705.1_ViralProj15461_genomic.bed", "GCA_000864725.1": "GCA_000864725.1_ViralProj15466_genomic.bed", "GCA_000864785.1": "GCA_000864785.1_ViralProj15480_genomic.bed", "GCA_000864885.1": "GCA_000864885.1_ViralProj15500_genomic.bed", "GCA_000864905.1": "GCA_000864905.1_ViralProj15504_genomic.bed", "GCA_000864965.1": "GCA_000864965.1_ViralProj15517_genomic.bed", "GCA_000864985.2": "GCA_000864985.2_ASM86498v2_genomic.bed", "GCA_000865045.1": "GCA_000865045.1_ViralProj15575_genomic.bed", "GCA_000865065.1": "GCA_000865065.1_ViralProj15599_genomic.bed", "GCA_000865105.1": "GCA_000865105.1_ViralProj15717_genomic.bed", "GCA_000865185.1": "GCA_000865185.1_ViralProj16134_genomic.bed", "GCA_000865225.1": "GCA_000865225.1_ViralProj16151_genomic.bed", "GCA_000865245.1": "GCA_000865245.1_ViralProj16178_genomic.bed", "GCA_000865285.1": "GCA_000865285.1_ViralProj16226_genomic.bed", "GCA_000865325.1": "GCA_000865325.1_ViralProj16240_genomic.bed", "GCA_000865345.1": "GCA_000865345.1_ViralProj16246_genomic.bed", "GCA_000865365.1": "GCA_000865365.1_ViralProj16300_genomic.bed", "GCA_000865385.1": "GCA_000865385.1_ViralProj16323_genomic.bed", "GCA_000865445.1": "GCA_000865445.1_ViralProj16338_genomic.bed", "GCA_000865625.1": "GCA_000865625.1_ViralProj15498_genomic.bed", "GCA_000865685.1": "GCA_000865685.1_ViralProj15510_genomic.bed", "GCA_000865725.1": "GCA_000865725.1_ViralMultiSegProj15521_genomic.bed", "GCA_000865765.1": "GCA_000865765.1_ViralProj15559_genomic.bed", "GCA_000865825.1": "GCA_000865825.1_ViralProj15618_genomic.bed", "GCA_000865845.1": "GCA_000865845.1_ViralProj15686_genomic.bed", "GCA_000865985.1": "GCA_000865985.1_ViralProj16157_genomic.bed", "GCA_000866025.1": "GCA_000866025.1_ViralProj16205_genomic.bed", "GCA_000866045.1": "GCA_000866045.1_ViralProj16228_genomic.bed", "GCA_000866085.1": "GCA_000866085.1_ViralMultiSegProj16243_genomic.bed", "GCA_000866145.1": "GCA_000866145.1_ViralProj16325_genomic.bed", "GCA_000866205.1": "GCA_000866205.1_ViralProj16381_genomic.bed", "GCA_000866245.1": "GCA_000866245.1_ViralMultiSegProj16582_genomic.bed", "GCA_000866265.1": "GCA_000866265.1_ViralProj16595_genomic.bed", "GCA_000866285.1": "GCA_000866285.1_ViralMultiSegProj16633_genomic.bed", "GCA_000866305.1": "GCA_000866305.1_ViralProj16652_genomic.bed", "GCA_000866385.1": "GCA_000866385.1_ViralProj15487_genomic.bed", "GCA_000866405.1": "GCA_000866405.1_ViralProj15491_genomic.bed", "GCA_000866505.1": "GCA_000866505.1_ViralProj15511_genomic.bed", "GCA_000866565.1": "GCA_000866565.1_ViralProj15556_genomic.bed", "GCA_000866585.1": "GCA_000866585.1_ViralProj15560_genomic.bed", "GCA_000866665.1": "GCA_000866665.1_ViralProj15687_genomic.bed", "GCA_000866745.1": "GCA_000866745.1_ViralProj16114_genomic.bed", "GCA_000866765.1": "GCA_000866765.1_ViralProj16142_genomic.bed", "GCA_000866785.1": "GCA_000866785.1_ViralProj16150_genomic.bed", "GCA_000866845.1": "GCA_000866845.1_ViralProj16225_genomic.bed", "GCA_000866865.1": "GCA_000866865.1_ViralProj16234_genomic.bed", "GCA_000866885.1": "GCA_000866885.1_ViralProj16239_genomic.bed", "GCA_000866905.1": "GCA_000866905.1_ViralProj16245_genomic.bed", "GCA_000866925.1": "GCA_000866925.1_ViralProj16299_genomic.bed", "GCA_000866965.1": "GCA_000866965.1_ViralProj16326_genomic.bed", "GCA_000867005.1": "GCA_000867005.1_ViralMultiSegProj16337_genomic.bed", "GCA_000867145.1": "GCA_000867145.1_ViralProj16657_genomic.bed", "GCA_000867165.1": "GCA_000867165.1_ViralMultiSegProj16699_genomic.bed", "GCA_000867225.1": "GCA_000867225.1_ViralMultiSegProj16738_genomic.bed", "GCA_000867285.1": "GCA_000867285.1_ViralProj16799_genomic.bed", "GCA_000867325.1": "GCA_000867325.1_ViralMultiSegProj17093_genomic.bed", "GCA_000867365.1": "GCA_000867365.1_ViralProj17117_genomic.bed", "GCA_000867425.1": "GCA_000867425.1_ViralProj17165_genomic.bed", "GCA_000867485.1": "GCA_000867485.1_ViralProj17361_genomic.bed", "GCA_000867505.1": "GCA_000867505.1_ViralMultiSegProj17429_genomic.bed", "GCA_000867525.1": "GCA_000867525.1_ViralProj17487_genomic.bed", "GCA_000867585.1": "GCA_000867585.1_ViralProj17595_genomic.bed", "GCA_000867705.1": "GCA_000867705.1_ViralProj18001_genomic.bed", "GCA_000867745.1": "GCA_000867745.1_ViralProj18071_genomic.bed", "GCA_000867805.1": "GCA_000867805.1_ViralProj18289_genomic.bed", "GCA_000867825.1": "GCA_000867825.1_ViralProj18305_genomic.bed", "GCA_000867845.1": "GCA_000867845.1_ViralProj18463_genomic.bed", "GCA_000867865.1": "GCA_000867865.1_ViralProj18511_genomic.bed", "GCA_000867885.1": "GCA_000867885.1_ViralProj18521_genomic.bed", "GCA_000867905.1": "GCA_000867905.1_ViralProj18529_genomic.bed", "GCA_000867925.1": "GCA_000867925.1_ViralMultiSegProj18625_genomic.bed", "GCA_000867945.1": "GCA_000867945.1_ViralProj18669_genomic.bed", "GCA_000868045.1": "GCA_000868045.1_ViralProj18867_genomic.bed", "GCA_000868065.1": "GCA_000868065.1_ViralProj16663_genomic.bed", "GCA_000868105.1": "GCA_000868105.1_ViralProj16750_genomic.bed", "GCA_000868185.1": "GCA_000868185.1_ViralMultiSegProj17095_genomic.bed", "GCA_000868245.1": "GCA_000868245.1_ViralMultiSegProj17127_genomic.bed", "GCA_000868325.1": "GCA_000868325.1_ViralProj17269_genomic.bed", "GCA_000868425.1": "GCA_000868425.1_ViralProj17577_genomic.bed", "GCA_000868445.1": "GCA_000868445.1_ViralProj17607_genomic.bed", "GCA_000868465.1": "GCA_000868465.1_ViralProj17737_genomic.bed", "GCA_000868485.1": "GCA_000868485.1_ViralProj17757_genomic.bed", "GCA_000868585.1": "GCA_000868585.1_ViralProj18015_genomic.bed", "GCA_000868705.1": "GCA_000868705.1_ViralProj18481_genomic.bed", "GCA_000868805.1": "GCA_000868805.1_ViralProj18671_genomic.bed", "GCA_000868845.2": "GCA_000868845.2_ViralProj18843.1_genomic.bed", "GCA_000868885.1": "GCA_000868885.1_ViralProj18861_genomic.bed", "GCA_000868985.1": "GCA_000868985.1_ViralProj16661_genomic.bed", "GCA_000869005.1": "GCA_000869005.1_ViralProj16706_genomic.bed", "GCA_000869045.1": "GCA_000869045.1_ViralProj16794_genomic.bed", "GCA_000869065.1": "GCA_000869065.1_ViralProj16798_genomic.bed", "GCA_000869105.1": "GCA_000869105.1_ViralMultiSegProj17091_genomic.bed", "GCA_000869125.1": "GCA_000869125.1_ViralProj17099_genomic.bed", "GCA_000869145.1": "GCA_000869145.1_ViralProj17115_genomic.bed", "GCA_000869185.1": "GCA_000869185.1_ViralProj17143_genomic.bed", "GCA_000869205.1": "GCA_000869205.1_ViralProj17151_genomic.bed", "GCA_000869225.1": "GCA_000869225.1_ViralProj17171_genomic.bed", "GCA_000869245.1": "GCA_000869245.1_ViralProj17183_genomic.bed", "GCA_000869285.1": "GCA_000869285.1_ViralProj17387_genomic.bed", "GCA_000869325.1": "GCA_000869325.1_ViralProj17543_genomic.bed", "GCA_000869345.1": "GCA_000869345.1_ViralMultiSegProj17551_genomic.bed", "GCA_000869385.1": "GCA_000869385.1_ViralProj17671_genomic.bed", "GCA_000869405.1": "GCA_000869405.1_ViralProj17741_genomic.bed", "GCA_000869425.1": "GCA_000869425.1_ViralProj17773_genomic.bed", "GCA_000869445.1": "GCA_000869445.1_ViralProj17805_genomic.bed", "GCA_000869545.1": "GCA_000869545.1_ViralProj18129_genomic.bed", "GCA_000869565.1": "GCA_000869565.1_ViralProj18249_genomic.bed", "GCA_000869605.1": "GCA_000869605.1_ViralProj18303_genomic.bed", "GCA_000869625.1": "GCA_000869625.1_ViralProj18331_genomic.bed", "GCA_000869645.1": "GCA_000869645.1_ViralMultiSegProj18507_genomic.bed", "GCA_000869665.1": "GCA_000869665.1_ViralProj18517_genomic.bed", "GCA_000869705.1": "GCA_000869705.1_ViralMultiSegProj18539_genomic.bed", "GCA_000869765.1": "GCA_000869765.1_ViralMultiSegProj16818_genomic.bed", "GCA_000869885.1": "GCA_000869885.1_ViralProj17149_genomic.bed", "GCA_000869965.1": "GCA_000869965.1_ViralProj17373_genomic.bed", "GCA_000869985.1": "GCA_000869985.1_ViralProj17483_genomic.bed", "GCA_000870025.1": "GCA_000870025.1_ViralProj17549_genomic.bed", "GCA_000870065.1": "GCA_000870065.1_ViralProj17669_genomic.bed", "GCA_000870125.1": "GCA_000870125.1_ViralProj17803_genomic.bed", "GCA_000870145.1": "GCA_000870145.1_ViralProj17979_genomic.bed", "GCA_000870165.1": "GCA_000870165.1_ViralProj17997_genomic.bed", "GCA_000870225.1": "GCA_000870225.1_ViralProj18127_genomic.bed", "GCA_000870265.1": "GCA_000870265.1_ViralProj18275_genomic.bed", "GCA_000870285.1": "GCA_000870285.1_ViralProj18293_genomic.bed", "GCA_000870305.1": "GCA_000870305.1_ViralProj18329_genomic.bed", "GCA_000870325.1": "GCA_000870325.1_ViralProj18503_genomic.bed", "GCA_000870425.1": "GCA_000870425.1_ViralProj18729_genomic.bed", "GCA_000870445.1": "GCA_000870445.1_ViralProj18829_genomic.bed", "GCA_000870505.1": "GCA_000870505.1_ViralProj18863_genomic.bed", "GCA_000870525.1": "GCA_000870525.1_ViralProj18885_genomic.bed", "GCA_000870685.1": "GCA_000870685.1_ViralProj19547_genomic.bed", "GCA_000870805.1": "GCA_000870805.1_ViralProj19773_genomic.bed", "GCA_000870845.1": "GCA_000870845.1_ViralProj19797_genomic.bed", "GCA_000870905.1": "GCA_000870905.1_ViralProj19831_genomic.bed", "GCA_000871025.1": "GCA_000871025.1_ViralProj20625_genomic.bed", "GCA_000871285.1": "GCA_000871285.1_ViralProj27799_genomic.bed", "GCA_000871305.1": "GCA_000871305.1_ViralProj27897_genomic.bed", "GCA_000871405.1": "GCA_000871405.1_ViralProj28145_genomic.bed", "GCA_000871505.1": "GCA_000871505.1_ViralProj19161_genomic.bed", "GCA_000871605.1": "GCA_000871605.1_ViralProj19749_genomic.bed", "GCA_000871665.1": "GCA_000871665.1_ViralProj19775_genomic.bed", "GCA_000871685.1": "GCA_000871685.1_ViralProj19783_genomic.bed", "GCA_000871705.1": "GCA_000871705.1_ViralProj19799_genomic.bed", "GCA_000871745.1": "GCA_000871745.1_ViralProj19825_genomic.bed", "GCA_000871765.1": "GCA_000871765.1_ViralProj19833_genomic.bed", "GCA_000871785.1": "GCA_000871785.1_ViralProj19929_genomic.bed", "GCA_000871805.1": "GCA_000871805.1_ViralMultiSegProj19971_genomic.bed", "GCA_000871865.1": "GCA_000871865.1_ViralProj20617_genomic.bed", "GCA_000871885.1": "GCA_000871885.1_ViralProj20647_genomic.bed", "GCA_000871905.1": "GCA_000871905.1_ViralProj20657_genomic.bed", "GCA_000871985.1": "GCA_000871985.1_ViralProj20795_genomic.bed", "GCA_000872005.1": "GCA_000872005.1_ViralProj20925_genomic.bed", "GCA_000872025.1": "GCA_000872025.1_ViralProj20939_genomic.bed", "GCA_000872045.1": "GCA_000872045.1_ViralProj20959_genomic.bed", "GCA_000872065.1": "GCA_000872065.1_ViralProj20975_genomic.bed", "GCA_000872185.1": "GCA_000872185.1_ViralProj27907_genomic.bed", "GCA_000872205.1": "GCA_000872205.1_ViralProj27983_genomic.bed", "GCA_000872285.1": "GCA_000872285.1_ViralProj28275_genomic.bed", "GCA_000872345.1": "GCA_000872345.1_ViralProj27909_genomic.bed", "GCA_000872365.1": "GCA_000872365.1_ViralProj27985_genomic.bed", "GCA_000872385.1": "GCA_000872385.1_ViralProj28067_genomic.bed", "GCA_000872445.1": "GCA_000872445.1_ViralProj28279_genomic.bed", "GCA_000872485.1": "GCA_000872485.1_ViralMultiSegProj28327_genomic.bed", "GCA_000872505.1": "GCA_000872505.1_ViralProj28617_genomic.bed", "GCA_000872565.1": "GCA_000872565.1_ViralMultiSegProj28323_genomic.bed", "GCA_000872585.1": "GCA_000872585.1_ViralProj28503_genomic.bed", "GCA_000872665.1": "GCA_000872665.1_ViralMultiSegProj28757_genomic.bed", "GCA_000872685.1": "GCA_000872685.1_ViralProj28825_genomic.bed", "GCA_000872705.1": "GCA_000872705.1_ViralProj28841_genomic.bed", "GCA_000872825.1": "GCA_000872825.1_ViralProj29287_genomic.bed", "GCA_000872865.1": "GCA_000872865.1_ViralMultiSegProj29833_genomic.bed", "GCA_000872885.1": "GCA_000872885.1_ViralMultiSegProj29847_genomic.bed", "GCA_000872925.1": "GCA_000872925.1_ViralMultiSegProj29903_genomic.bed", "GCA_000872965.1": "GCA_000872965.1_ViralMultiSegProj18831_genomic.bed", "GCA_000873025.1": "GCA_000873025.1_ViralProj18865_genomic.bed", "GCA_000873125.1": "GCA_000873125.1_ViralProj19481_genomic.bed", "GCA_000873145.1": "GCA_000873145.1_ViralProj19599_genomic.bed", "GCA_000873165.1": "GCA_000873165.1_ViralProj19651_genomic.bed", "GCA_000873205.1": "GCA_000873205.1_ViralProj19755_genomic.bed", "GCA_000873505.2": "GCA_000873505.2_ViralProj20661_genomic.bed", "GCA_000873605.1": "GCA_000873605.1_ViralProj20935_genomic.bed", "GCA_000873625.1": "GCA_000873625.1_ViralProj20943_genomic.bed", "GCA_000873685.1": "GCA_000873685.1_ViralProj20989_genomic.bed", "GCA_000873765.1": "GCA_000873765.1_ViralProj27903_genomic.bed", "GCA_000873865.1": "GCA_000873865.1_ViralProj19753_genomic.bed", "GCA_000873885.1": "GCA_000873885.1_ViralProj19761_genomic.bed", "GCA_000873925.1": "GCA_000873925.1_ViralProj19777_genomic.bed", "GCA_000873945.1": "GCA_000873945.1_ViralProj19785_genomic.bed", "GCA_000873965.1": "GCA_000873965.1_ViralProj19801_genomic.bed", "GCA_000874005.1": "GCA_000874005.1_ViralProj19827_genomic.bed", "GCA_000874045.1": "GCA_000874045.1_ViralProj19961_genomic.bed", "GCA_000874065.1": "GCA_000874065.1_ViralMultiSegProj19973_genomic.bed", "GCA_000874085.1": "GCA_000874085.1_ViralProj20057_genomic.bed", "GCA_000874145.1": "GCA_000874145.1_ViralProj20649_genomic.bed", "GCA_000874225.1": "GCA_000874225.1_ViralProj20789_genomic.bed", "GCA_000874265.1": "GCA_000874265.1_ViralProj20933_genomic.bed", "GCA_000874345.1": "GCA_000874345.1_ViralProj20985_genomic.bed", "GCA_000874365.1": "GCA_000874365.1_ViralProj21015_genomic.bed", "GCA_000874425.1": "GCA_000874425.1_ViralProj30033_genomic.bed", "GCA_000874445.1": "GCA_000874445.1_ViralProj30051_genomic.bed", "GCA_000874485.1": "GCA_000874485.1_ViralProj30095_genomic.bed", "GCA_000874605.1": "GCA_000874605.1_ViralProj30519_genomic.bed", "GCA_000874625.1": "GCA_000874625.1_ViralProj30599_genomic.bed", "GCA_000874645.1": "GCA_000874645.1_ViralProj30611_genomic.bed", "GCA_000874685.1": "GCA_000874685.1_ViralProj30697_genomic.bed", "GCA_000874725.1": "GCA_000874725.1_ViralProj30795_genomic.bed", "GCA_000874765.1": "GCA_000874765.1_ViralProj30875_genomic.bed", "GCA_000874825.1": "GCA_000874825.1_ViralProj28297_genomic.bed", "GCA_000874885.1": "GCA_000874885.1_ViralProj28681_genomic.bed", "GCA_000874925.1": "GCA_000874925.1_ViralProj28737_genomic.bed", "GCA_000874985.1": "GCA_000874985.1_ViralProj28971_genomic.bed", "GCA_000875005.1": "GCA_000875005.1_ViralProj28987_genomic.bed", "GCA_000875045.1": "GCA_000875045.1_ViralProj29191_genomic.bed", "GCA_000875065.1": "GCA_000875065.1_ViralMultiSegProj29237_genomic.bed", "GCA_000875205.1": "GCA_000875205.1_ViralMultiSegProj29905_genomic.bed", "GCA_000875325.1": "GCA_000875325.1_ViralProj30161_genomic.bed", "GCA_000875405.1": "GCA_000875405.1_ViralProj30513_genomic.bed", "GCA_000875425.1": "GCA_000875425.1_ViralProj30521_genomic.bed", "GCA_000875465.1": "GCA_000875465.1_ViralProj30613_genomic.bed", "GCA_000875525.1": "GCA_000875525.1_ViralMultiSegProj30739_genomic.bed", "GCA_000875625.1": "GCA_000875625.1_ViralMultiSegProj31095_genomic.bed", "GCA_000875665.1": "GCA_000875665.1_ViralProj28045_genomic.bed", "GCA_000875775.1": "GCA_000875775.1_ASM87577v1_genomic.bed", "GCA_000876525.1": "GCA_000876525.1_ASM87652v1_genomic.bed", "GCA_000876545.1": "GCA_000876545.1_ASM87654v1_genomic.bed", "GCA_000878975.1": "GCA_000878975.1_ViralProj28243_genomic.bed", "GCA_000879015.1": "GCA_000879015.1_ViralMultiSegProj28321_genomic.bed", "GCA_000879035.1": "GCA_000879035.1_ViralProj28501_genomic.bed", "GCA_000879075.1": "GCA_000879075.1_ViralProj28689_genomic.bed", "GCA_000879095.1": "GCA_000879095.1_ViralProj28729_genomic.bed", "GCA_000879135.1": "GCA_000879135.1_ViralProj28763_genomic.bed", "GCA_000879175.1": "GCA_000879175.1_ViralProj28979_genomic.bed", "GCA_000879235.1": "GCA_000879235.1_ViralMultiSegProj29223_genomic.bed", "GCA_000879275.1": "GCA_000879275.1_ViralMultiSegProj29285_genomic.bed", "GCA_000879295.1": "GCA_000879295.1_ViralProj29415_genomic.bed", "GCA_000879335.1": "GCA_000879335.1_ViralMultiSegProj29843_genomic.bed", "GCA_000879435.1": "GCA_000879435.1_ViralProj30049_genomic.bed", "GCA_000879475.1": "GCA_000879475.1_ViralProj30083_genomic.bed", "GCA_000879495.1": "GCA_000879495.1_ViralProj30157_genomic.bed", "GCA_000879515.1": "GCA_000879515.1_ViralMultiSegProj30169_genomic.bed", "GCA_000879535.1": "GCA_000879535.1_ViralProj30177_genomic.bed", "GCA_000879575.1": "GCA_000879575.1_ViralMultiSegProj30365_genomic.bed", "GCA_000879615.1": "GCA_000879615.1_ViralProj30597_genomic.bed", "GCA_000879635.1": "GCA_000879635.1_ViralProj30609_genomic.bed", "GCA_000879695.1": "GCA_000879695.1_ViralProj30735_genomic.bed", "GCA_000879715.1": "GCA_000879715.1_ViralProj28727_genomic.bed", "GCA_000879755.1": "GCA_000879755.1_ViralMultiSegProj28761_genomic.bed", "GCA_000879795.1": "GCA_000879795.1_ViralProj28973_genomic.bed", "GCA_000879815.1": "GCA_000879815.1_ViralProj28989_genomic.bed", "GCA_000879835.1": "GCA_000879835.1_ViralMultiSegProj29091_genomic.bed", "GCA_000879855.1": "GCA_000879855.1_ViralProj29195_genomic.bed", "GCA_000879875.1": "GCA_000879875.1_ViralProj29245_genomic.bed", "GCA_000879915.1": "GCA_000879915.1_ViralProj29413_genomic.bed", "GCA_000879955.1": "GCA_000879955.1_ViralMultiSegProj29841_genomic.bed", "GCA_000879975.1": "GCA_000879975.1_ViralProj29875_genomic.bed", "GCA_000880015.1": "GCA_000880015.1_ViralMultiSegProj29907_genomic.bed", "GCA_000880055.1": "GCA_000880055.1_ViralProj30039_genomic.bed", "GCA_000880115.1": "GCA_000880115.1_ViralProj30115_genomic.bed", "GCA_000880135.1": "GCA_000880135.1_ViralMultiSegProj30167_genomic.bed", "GCA_000880175.1": "GCA_000880175.1_ViralMultiSegProj30183_genomic.bed", "GCA_000880195.1": "GCA_000880195.1_ViralMultiSegProj30363_genomic.bed", "GCA_000880215.1": "GCA_000880215.1_ViralProj30515_genomic.bed", "GCA_000880255.1": "GCA_000880255.1_ViralProj30603_genomic.bed", "GCA_000880315.1": "GCA_000880315.1_ViralProj30715_genomic.bed", "GCA_000880335.1": "GCA_000880335.1_ViralMultiSegProj30741_genomic.bed", "GCA_000880375.1": "GCA_000880375.1_ViralProj30851_genomic.bed", "GCA_000880395.1": "GCA_000880395.1_ViralProj30929_genomic.bed", "GCA_000880455.1": "GCA_000880455.1_ViralProj31219_genomic.bed", "GCA_000880515.1": "GCA_000880515.1_ViralProj31177_genomic.bed", "GCA_000880535.1": "GCA_000880535.1_ViralProj31277_genomic.bed", "GCA_000880575.1": "GCA_000880575.1_ViralProj32005_genomic.bed", "GCA_000880595.1": "GCA_000880595.1_ViralProj32013_genomic.bed", "GCA_000880675.1": "GCA_000880675.1_ViralProj32213_genomic.bed", "GCA_000880695.1": "GCA_000880695.1_ViralProj32249_genomic.bed", "GCA_000880775.1": "GCA_000880775.1_ViralProj32677_genomic.bed", "GCA_000880835.1": "GCA_000880835.1_ViralProj32703_genomic.bed", "GCA_000880855.1": "GCA_000880855.1_ViralProj32713_genomic.bed", "GCA_000880895.1": "GCA_000880895.1_ViralProj32823_genomic.bed", "GCA_000880995.1": "GCA_000880995.1_ViralProj33407_genomic.bed", "GCA_000881035.1": "GCA_000881035.1_ViralProj33533_genomic.bed", "GCA_000881115.1": "GCA_000881115.1_ViralMultiSegProj34755_genomic.bed", "GCA_000881155.1": "GCA_000881155.1_ViralProj34919_genomic.bed", "GCA_000881235.1": "GCA_000881235.1_ViralMultiSegProj36621_genomic.bed", "GCA_000881275.1": "GCA_000881275.1_ViralProj37819_genomic.bed", "GCA_000881295.1": "GCA_000881295.1_ViralProj37885_genomic.bed", "GCA_000881315.1": "GCA_000881315.1_ViralProj37893_genomic.bed", "GCA_000881395.1": "GCA_000881395.1_ViralProj30853_genomic.bed", "GCA_000881415.1": "GCA_000881415.1_ViralProj30935_genomic.bed", "GCA_000881455.1": "GCA_000881455.1_ViralProj31125_genomic.bed", "GCA_000881495.1": "GCA_000881495.1_ViralProj31281_genomic.bed", "GCA_000881575.1": "GCA_000881575.1_ViralProj32075_genomic.bed", "GCA_000881655.1": "GCA_000881655.1_ViralProj32323_genomic.bed", "GCA_000881695.1": "GCA_000881695.1_ViralProj32599_genomic.bed", "GCA_000881735.1": "GCA_000881735.1_ViralProj32681_genomic.bed", "GCA_000881755.1": "GCA_000881755.1_ViralProj32689_genomic.bed", "GCA_000881815.1": "GCA_000881815.1_ViralMultiSegProj32725_genomic.bed", "GCA_000881855.1": "GCA_000881855.1_ViralProj32997_genomic.bed", "GCA_000881875.1": "GCA_000881875.1_ViralProj33005_genomic.bed", "GCA_000881955.1": "GCA_000881955.1_ViralProj33483_genomic.bed", "GCA_000881975.1": "GCA_000881975.1_ViralMultiSegProj33493_genomic.bed", "GCA_000881995.1": "GCA_000881995.1_ViralProj33537_genomic.bed", "GCA_000882095.1": "GCA_000882095.1_ViralProj34845_genomic.bed", "GCA_000882215.1": "GCA_000882215.1_ViralProj32073_genomic.bed", "GCA_000882235.1": "GCA_000882235.1_ViralProj32103_genomic.bed", "GCA_000882295.1": "GCA_000882295.1_ViralProj32321_genomic.bed", "GCA_000882395.1": "GCA_000882395.1_ViralProj32687_genomic.bed", "GCA_000882435.1": "GCA_000882435.1_ViralProj32705_genomic.bed", "GCA_000882555.1": "GCA_000882555.1_ViralProj33141_genomic.bed", "GCA_000882655.1": "GCA_000882655.1_ViralProj33779_genomic.bed", "GCA_000882755.1": "GCA_000882755.1_ViralProj36373_genomic.bed", "GCA_000882775.1": "GCA_000882775.1_ViralProj36515_genomic.bed", "GCA_000882795.1": "GCA_000882795.1_ViralProj36541_genomic.bed", "GCA_000882815.1": "GCA_000882815.1_ViralProj36615_genomic.bed", "GCA_000882855.1": "GCA_000882855.1_ViralProj37291_genomic.bed", "GCA_000882875.1": "GCA_000882875.1_ViralProj37821_genomic.bed", "GCA_000882895.1": "GCA_000882895.1_ViralProj37887_genomic.bed", "GCA_000882915.1": "GCA_000882915.1_ViralProj37969_genomic.bed", "GCA_000882955.1": "GCA_000882955.1_ViralProj38109_genomic.bed", "GCA_000882975.1": "GCA_000882975.1_ViralProj38265_genomic.bed", "GCA_000883015.1": "GCA_000883015.1_ViralProj31163_genomic.bed", "GCA_000883075.1": "GCA_000883075.1_ViralProj32003_genomic.bed", "GCA_000883095.1": "GCA_000883095.1_ViralProj32011_genomic.bed", "GCA_000883175.1": "GCA_000883175.1_ViralProj32205_genomic.bed", "GCA_000883195.1": "GCA_000883195.1_ViralProj32247_genomic.bed", "GCA_000883215.1": "GCA_000883215.1_ViralProj32325_genomic.bed", "GCA_000883255.1": "GCA_000883255.1_ViralProj32629_genomic.bed", "GCA_000883295.1": "GCA_000883295.1_ViralProj32683_genomic.bed", "GCA_000883395.1": "GCA_000883395.1_ViralProj32821_genomic.bed", "GCA_000883415.1": "GCA_000883415.1_ViralProj32999_genomic.bed", "GCA_000883455.1": "GCA_000883455.1_ViralProj33137_genomic.bed", "GCA_000883495.1": "GCA_000883495.1_ViralProj33327_genomic.bed", "GCA_000883515.1": "GCA_000883515.1_ViralProj33485_genomic.bed", "GCA_000883535.1": "GCA_000883535.1_ViralProj33499_genomic.bed", "GCA_000883595.1": "GCA_000883595.1_ViralProj34541_genomic.bed", "GCA_000883695.1": "GCA_000883695.1_ViralProj36519_genomic.bed", "GCA_000883815.1": "GCA_000883815.1_ViralProj37891_genomic.bed", "GCA_000883835.1": "GCA_000883835.1_ViralProj37995_genomic.bed", "GCA_000883855.1": "GCA_000883855.1_ViralProj38093_genomic.bed", "GCA_000883875.1": "GCA_000883875.1_ViralProj38097_genomic.bed", "GCA_000883895.1": "GCA_000883895.1_ViralProj38263_genomic.bed", "GCA_000883915.1": "GCA_000883915.1_ViralProj38295_genomic.bed", "GCA_000884015.1": "GCA_000884015.1_ViralProj38845_genomic.bed", "GCA_000884055.1": "GCA_000884055.1_ViralProj39351_genomic.bed", "GCA_000884095.1": "GCA_000884095.1_ViralMultiSegProj39595_genomic.bed", "GCA_000884135.1": "GCA_000884135.1_ViralProj39617_genomic.bed", "GCA_000884155.1": "GCA_000884155.1_ViralProj39625_genomic.bed", "GCA_000884175.1": "GCA_000884175.1_ViralProj39691_genomic.bed", "GCA_000884255.1": "GCA_000884255.1_ViralProj39987_genomic.bed", "GCA_000884275.1": "GCA_000884275.1_ViralProj40235_genomic.bed", "GCA_000884315.1": "GCA_000884315.1_ViralProj40323_genomic.bed", "GCA_000884355.1": "GCA_000884355.1_ViralMultiSegProj40661_genomic.bed", "GCA_000884375.1": "GCA_000884375.1_ViralMultiSegProj41175_genomic.bed", "GCA_000884415.1": "GCA_000884415.1_ViralMultiSegProj41605_genomic.bed", "GCA_000884455.1": "GCA_000884455.1_ViralProj41725_genomic.bed", "GCA_000884475.1": "GCA_000884475.1_ViralProj42355_genomic.bed", "GCA_000884535.1": "GCA_000884535.1_ViralProj42779_genomic.bed", "GCA_000884615.1": "GCA_000884615.1_ViralProj42949_genomic.bed", "GCA_000884635.1": "GCA_000884635.1_ViralProj43589_genomic.bed", "GCA_000884655.1": "GCA_000884655.1_ViralProj45911_genomic.bed", "GCA_000884695.1": "GCA_000884695.1_ViralProj46671_genomic.bed", "GCA_000884715.1": "GCA_000884715.1_ViralProj36617_genomic.bed", "GCA_000884735.1": "GCA_000884735.1_ViralProj36669_genomic.bed", "GCA_000884755.1": "GCA_000884755.1_ViralProj37713_genomic.bed", "GCA_000884775.1": "GCA_000884775.1_ViralProj37825_genomic.bed", "GCA_000884815.1": "GCA_000884815.1_ViralProj37971_genomic.bed", "GCA_000884875.1": "GCA_000884875.1_ViralProj38267_genomic.bed", "GCA_000884955.1": "GCA_000884955.1_ViralProj38499_genomic.bed", "GCA_000884975.1": "GCA_000884975.1_ViralProj38669_genomic.bed", "GCA_000884995.1": "GCA_000884995.1_ViralProj39307_genomic.bed", "GCA_000885135.1": "GCA_000885135.1_ViralProj39629_genomic.bed", "GCA_000885155.1": "GCA_000885155.1_ViralProj39771_genomic.bed", "GCA_000885175.1": "GCA_000885175.1_ViralMultiSegProj39867_genomic.bed", "GCA_000885255.1": "GCA_000885255.1_ViralProj40311_genomic.bed", "GCA_000885295.1": "GCA_000885295.1_ViralMultiSegProj40329_genomic.bed", "GCA_000885355.1": "GCA_000885355.1_ViralProj41305_genomic.bed", "GCA_000885395.1": "GCA_000885395.1_ViralMultiSegProj41609_genomic.bed", "GCA_000885415.1": "GCA_000885415.1_ViralProj41629_genomic.bed", "GCA_000885435.1": "GCA_000885435.1_ViralProj42147_genomic.bed", "GCA_000885475.1": "GCA_000885475.1_ViralProj42595_genomic.bed", "GCA_000885495.1": "GCA_000885495.1_ViralProj42743_genomic.bed", "GCA_000885575.1": "GCA_000885575.1_ViralProj38461_genomic.bed", "GCA_000885595.1": "GCA_000885595.1_ViralProj38497_genomic.bed", "GCA_000885695.1": "GCA_000885695.1_ViralProj39589_genomic.bed", "GCA_000885755.1": "GCA_000885755.1_ViralProj39619_genomic.bed", "GCA_000885815.1": "GCA_000885815.1_ViralProj39811_genomic.bed", "GCA_000885855.1": "GCA_000885855.1_ViralMultiSegProj39975_genomic.bed", "GCA_000886015.1": "GCA_000886015.1_ViralProj41437_genomic.bed", "GCA_000886055.1": "GCA_000886055.1_ViralProj41625_genomic.bed", "GCA_000886075.1": "GCA_000886075.1_ViralProj42145_genomic.bed", "GCA_000886175.1": "GCA_000886175.1_ViralProj42789_genomic.bed", "GCA_000886195.1": "GCA_000886195.1_ViralProj42931_genomic.bed", "GCA_000886235.1": "GCA_000886235.1_ViralProj42951_genomic.bed", "GCA_000886255.1": "GCA_000886255.1_ViralProj43731_genomic.bed", "GCA_000886355.1": "GCA_000886355.1_ViralProj48137_genomic.bed", "GCA_000886375.1": "GCA_000886375.1_ViralProj38243_genomic.bed", "GCA_000886415.1": "GCA_000886415.1_ViralProj38365_genomic.bed", "GCA_000886435.1": "GCA_000886435.1_ViralProj38431_genomic.bed", "GCA_000886475.1": "GCA_000886475.1_ViralProj38501_genomic.bed", "GCA_000886515.1": "GCA_000886515.1_ViralProj39313_genomic.bed", "GCA_000886555.1": "GCA_000886555.1_ViralProj39583_genomic.bed", "GCA_000886575.1": "GCA_000886575.1_ViralProj39593_genomic.bed", "GCA_000886615.1": "GCA_000886615.1_ViralProj39615_genomic.bed", "GCA_000886635.1": "GCA_000886635.1_ViralProj39623_genomic.bed", "GCA_000886655.1": "GCA_000886655.1_ViralProj39631_genomic.bed", "GCA_000886675.1": "GCA_000886675.1_ViralMultiSegProj39791_genomic.bed", "GCA_000886755.1": "GCA_000886755.1_ViralProj40231_genomic.bed", "GCA_000886775.1": "GCA_000886775.1_ViralProj40313_genomic.bed", "GCA_000886835.1": "GCA_000886835.1_ViralProj40631_genomic.bed", "GCA_000886855.1": "GCA_000886855.1_ViralProj41173_genomic.bed", "GCA_000886875.1": "GCA_000886875.1_ViralProj41599_genomic.bed", "GCA_000886895.1": "GCA_000886895.1_ViralProj41611_genomic.bed", "GCA_000886935.1": "GCA_000886935.1_ViralProj42351_genomic.bed", "GCA_000886955.1": "GCA_000886955.1_ViralProj42507_genomic.bed", "GCA_000886975.1": "GCA_000886975.1_ViralProj42597_genomic.bed", "GCA_000887035.1": "GCA_000887035.1_ViralProj42793_genomic.bed", "GCA_000887055.1": "GCA_000887055.1_ViralProj42939_genomic.bed", "GCA_000887095.1": "GCA_000887095.1_ViralProj43573_genomic.bed", "GCA_000887115.1": "GCA_000887115.1_ViralProj45909_genomic.bed", "GCA_000887135.1": "GCA_000887135.1_ViralProj45933_genomic.bed", "GCA_000887175.1": "GCA_000887175.1_ViralProj47333_genomic.bed", "GCA_000887215.1": "GCA_000887215.1_ViralProj48135_genomic.bed", "GCA_000887235.1": "GCA_000887235.1_ViralProj48143_genomic.bed", "GCA_000887375.1": "GCA_000887375.1_ViralProj48417_genomic.bed", "GCA_000887395.1": "GCA_000887395.1_ViralProj48587_genomic.bed", "GCA_000887415.1": "GCA_000887415.1_ViralProj48601_genomic.bed", "GCA_000887435.1": "GCA_000887435.1_ViralProj49715_genomic.bed", "GCA_000887475.1": "GCA_000887475.1_ViralProj51177_genomic.bed", "GCA_000887495.1": "GCA_000887495.1_ViralProj51185_genomic.bed", "GCA_000887535.1": "GCA_000887535.1_ViralProj51589_genomic.bed", "GCA_000887575.2": "GCA_000887575.2_ASM88757v2_genomic.bed", "GCA_000887655.1": "GCA_000887655.1_ViralProj53499_genomic.bed", "GCA_000887675.1": "GCA_000887675.1_ViralProj56015_genomic.bed", "GCA_000887695.1": "GCA_000887695.1_ViralProj56023_genomic.bed", "GCA_000887735.1": "GCA_000887735.1_ViralProj60047_genomic.bed", "GCA_000887755.1": "GCA_000887755.1_ViralProj60117_genomic.bed", "GCA_000887835.1": "GCA_000887835.1_ViralProj60753_genomic.bed", "GCA_000887875.1": "GCA_000887875.1_ViralProj61121_genomic.bed", "GCA_000887975.1": "GCA_000887975.1_ViralProj61909_genomic.bed", "GCA_000887995.1": "GCA_000887995.1_ViralProj61953_genomic.bed", "GCA_000888055.1": "GCA_000888055.1_ViralProj42945_genomic.bed", "GCA_000888075.1": "GCA_000888075.1_ViralProj43007_genomic.bed", "GCA_000888095.1": "GCA_000888095.1_ViralProj45807_genomic.bed", "GCA_000888115.1": "GCA_000888115.1_ViralProj45931_genomic.bed", "GCA_000888195.1": "GCA_000888195.1_ViralProj48139_genomic.bed", "GCA_000888215.1": "GCA_000888215.1_ViralProj48147_genomic.bed", "GCA_000888235.1": "GCA_000888235.1_ViralProj48155_genomic.bed", "GCA_000888255.1": "GCA_000888255.1_ViralProj48163_genomic.bed", "GCA_000888275.1": "GCA_000888275.1_ViralProj48171_genomic.bed", "GCA_000888295.1": "GCA_000888295.1_ViralProj48179_genomic.bed", "GCA_000888315.1": "GCA_000888315.1_ViralProj48189_genomic.bed", "GCA_000888355.1": "GCA_000888355.1_ViralMultiSegProj48421_genomic.bed", "GCA_000888375.1": "GCA_000888375.1_ViralProj48593_genomic.bed", "GCA_000888435.1": "GCA_000888435.1_ViralProj50561_genomic.bed", "GCA_000888455.1": "GCA_000888455.1_ViralProj51181_genomic.bed", "GCA_000888495.1": "GCA_000888495.1_ViralProj51559_genomic.bed", "GCA_000888515.1": "GCA_000888515.1_ViralMultiSegProj51627_genomic.bed", "GCA_000888555.1": "GCA_000888555.1_ViralProj51735_genomic.bed", "GCA_000888575.1": "GCA_000888575.1_ViralProj51791_genomic.bed", "GCA_000888615.1": "GCA_000888615.1_ViralProj52947_genomic.bed", "GCA_000888675.1": "GCA_000888675.1_ViralProj56065_genomic.bed", "GCA_000888695.1": "GCA_000888695.1_ViralProj59507_genomic.bed", "GCA_000888755.1": "GCA_000888755.1_ViralProj60121_genomic.bed", "GCA_000888835.1": "GCA_000888835.1_ViralProj61011_genomic.bed", "GCA_000888855.1": "GCA_000888855.1_ViralProj61097_genomic.bed", "GCA_000888875.1": "GCA_000888875.1_ViralProj61427_genomic.bed", "GCA_000888895.1": "GCA_000888895.1_ViralProj48145_genomic.bed", "GCA_000888915.1": "GCA_000888915.1_ViralProj48153_genomic.bed", "GCA_000888935.1": "GCA_000888935.1_ViralProj48161_genomic.bed", "GCA_000888995.1": "GCA_000888995.1_ViralProj48187_genomic.bed", "GCA_000889135.1": "GCA_000889135.1_ViralProj51179_genomic.bed", "GCA_000889195.1": "GCA_000889195.1_ViralProj51591_genomic.bed", "GCA_000889235.1": "GCA_000889235.1_ViralProj51699_genomic.bed", "GCA_000889275.1": "GCA_000889275.1_ViralProj52631_genomic.bed", "GCA_000889295.1": "GCA_000889295.1_ViralProj52813_genomic.bed", "GCA_000889315.1": "GCA_000889315.1_ViralProj53503_genomic.bed", "GCA_000889415.1": "GCA_000889415.1_ViralProj60049_genomic.bed", "GCA_000889555.1": "GCA_000889555.1_ViralMultiSegProj61135_genomic.bed", "GCA_000889575.1": "GCA_000889575.1_ViralProj61555_genomic.bed", "GCA_000889655.1": "GCA_000889655.1_ViralProj61947_genomic.bed", "GCA_000889695.1": "GCA_000889695.1_ViralProj62181_genomic.bed", "GCA_000889715.1": "GCA_000889715.1_ViralMultiSegProj62263_genomic.bed", "GCA_000889735.1": "GCA_000889735.1_ViralMultiSegProj48103_genomic.bed", "GCA_000889755.1": "GCA_000889755.1_ViralProj48141_genomic.bed", "GCA_000889815.1": "GCA_000889815.1_ViralProj48165_genomic.bed", "GCA_000889875.1": "GCA_000889875.1_ViralProj48191_genomic.bed", "GCA_000889935.1": "GCA_000889935.1_ViralMultiSegProj48595_genomic.bed", "GCA_000889955.1": "GCA_000889955.1_ViralMultiSegProj49651_genomic.bed", "GCA_000889975.1": "GCA_000889975.1_ViralProj50363_genomic.bed", "GCA_000890055.1": "GCA_000890055.1_ViralProj51587_genomic.bed", "GCA_000890075.1": "GCA_000890075.1_ViralProj51665_genomic.bed", "GCA_000890095.1": "GCA_000890095.1_ViralProj51673_genomic.bed", "GCA_000890115.1": "GCA_000890115.1_ViralProj51741_genomic.bed", "GCA_000890175.1": "GCA_000890175.1_ViralProj53497_genomic.bed", "GCA_000890195.1": "GCA_000890195.1_ViralProj54017_genomic.bed", "GCA_000890235.1": "GCA_000890235.1_ViralProj59727_genomic.bed", "GCA_000890255.1": "GCA_000890255.1_ViralProj60045_genomic.bed", "GCA_000890275.1": "GCA_000890275.1_ViralProj60115_genomic.bed", "GCA_000890295.1": "GCA_000890295.1_ViralProj60137_genomic.bed", "GCA_000890335.1": "GCA_000890335.1_ViralProj60731_genomic.bed", "GCA_000890375.1": "GCA_000890375.1_ViralProj61013_genomic.bed", "GCA_000890395.1": "GCA_000890395.1_ViralProj61099_genomic.bed", "GCA_000890455.1": "GCA_000890455.1_ViralProj61851_genomic.bed", "GCA_000890475.1": "GCA_000890475.1_ViralProj61859_genomic.bed", "GCA_000890495.1": "GCA_000890495.1_ViralProj61907_genomic.bed", "GCA_000890515.1": "GCA_000890515.1_ViralProj61951_genomic.bed", "GCA_000890535.1": "GCA_000890535.1_ViralProj62177_genomic.bed", "GCA_000890555.1": "GCA_000890555.1_ViralProj62241_genomic.bed", "GCA_000890635.1": "GCA_000890635.1_ViralProj62963_genomic.bed", "GCA_000890675.1": "GCA_000890675.1_ViralProj63439_genomic.bed", "GCA_000890695.1": "GCA_000890695.1_ViralProj64487_genomic.bed", "GCA_000890755.1": "GCA_000890755.1_ViralProj64559_genomic.bed", "GCA_000890875.1": "GCA_000890875.1_ViralProj64759_genomic.bed", "GCA_000890895.1": "GCA_000890895.1_ViralProj64767_genomic.bed", "GCA_000890915.1": "GCA_000890915.1_ViralProj65223_genomic.bed", "GCA_000890995.1": "GCA_000890995.1_ViralMultiSegProj66333_genomic.bed", "GCA_000891035.1": "GCA_000891035.1_ViralProj66397_genomic.bed", "GCA_000891115.1": "GCA_000891115.1_ViralProj66899_genomic.bed", "GCA_000891135.1": "GCA_000891135.1_ViralProj67249_genomic.bed", "GCA_000891235.1": "GCA_000891235.1_ViralProj69999_genomic.bed", "GCA_000891255.1": "GCA_000891255.1_ViralProj70007_genomic.bed", "GCA_000891415.1": "GCA_000891415.1_ViralProj61781_genomic.bed", "GCA_000891435.1": "GCA_000891435.1_ViralProj61857_genomic.bed", "GCA_000891455.1": "GCA_000891455.1_ViralProj61905_genomic.bed", "GCA_000891515.1": "GCA_000891515.1_ViralProj62211_genomic.bed", "GCA_000891535.1": "GCA_000891535.1_ViralMultiSegProj62475_genomic.bed", "GCA_000891555.1": "GCA_000891555.1_ViralProj62493_genomic.bed", "GCA_000891575.1": "GCA_000891575.1_ViralProj62661_genomic.bed", "GCA_000891615.1": "GCA_000891615.1_ViralProj63123_genomic.bed", "GCA_000891655.1": "GCA_000891655.1_ViralProj63583_genomic.bed", "GCA_000891675.1": "GCA_000891675.1_ViralProj64493_genomic.bed", "GCA_000891695.1": "GCA_000891695.1_ViralProj64541_genomic.bed", "GCA_000891715.1": "GCA_000891715.1_ViralProj64549_genomic.bed", "GCA_000891755.1": "GCA_000891755.1_ViralProj64605_genomic.bed", "GCA_000891775.1": "GCA_000891775.1_ViralProj64613_genomic.bed", "GCA_000891875.2": "GCA_000891875.2_ViralMultiSegProj64937_genomic.bed", "GCA_000891895.1": "GCA_000891895.1_ViralProj65277_genomic.bed", "GCA_000891935.1": "GCA_000891935.1_ViralProj65815_genomic.bed", "GCA_000891955.1": "GCA_000891955.1_ViralMultiSegProj66185_genomic.bed", "GCA_000891975.1": "GCA_000891975.1_ViralProj66341_genomic.bed", "GCA_000891995.1": "GCA_000891995.1_ViralProj66393_genomic.bed", "GCA_000892015.1": "GCA_000892015.1_ViralMultiSegProj66459_genomic.bed", "GCA_000892095.1": "GCA_000892095.1_ViralProj67109_genomic.bed", "GCA_000892115.1": "GCA_000892115.1_ViralProj67415_genomic.bed", "GCA_000892155.1": "GCA_000892155.1_ViralProj67963_genomic.bed", "GCA_000892235.1": "GCA_000892235.1_ViralProj62639_genomic.bed", "GCA_000892255.1": "GCA_000892255.1_ViralProj62755_genomic.bed", "GCA_000892315.1": "GCA_000892315.1_ViralProj63565_genomic.bed", "GCA_000892335.1": "GCA_000892335.1_ViralProj64491_genomic.bed", "GCA_000892355.1": "GCA_000892355.1_ViralProj64539_genomic.bed", "GCA_000892375.1": "GCA_000892375.1_ViralProj64547_genomic.bed", "GCA_000892395.1": "GCA_000892395.1_ViralProj64561_genomic.bed", "GCA_000892435.1": "GCA_000892435.1_ViralProj64611_genomic.bed", "GCA_000892455.1": "GCA_000892455.1_ViralProj64697_genomic.bed", "GCA_000892475.1": "GCA_000892475.1_ViralProj64705_genomic.bed", "GCA_000892535.1": "GCA_000892535.1_ViralProj64769_genomic.bed", "GCA_000892575.1": "GCA_000892575.1_ViralProj65307_genomic.bed", "GCA_000892635.1": "GCA_000892635.1_ViralProj66339_genomic.bed", "GCA_000892655.1": "GCA_000892655.1_ViralProj66347_genomic.bed", "GCA_000892735.1": "GCA_000892735.1_ViralProj66619_genomic.bed", "GCA_000892835.1": "GCA_000892835.1_ViralProj68287_genomic.bed", "GCA_000892855.1": "GCA_000892855.1_ViralProj68415_genomic.bed", "GCA_000892875.1": "GCA_000892875.1_ViralProj70001_genomic.bed", "GCA_000892935.1": "GCA_000892935.1_ViralProj72379_genomic.bed", "GCA_000892955.1": "GCA_000892955.1_ViralProj72387_genomic.bed", "GCA_000892995.1": "GCA_000892995.1_ViralProj73439_genomic.bed", "GCA_000893035.1": "GCA_000893035.1_ViralProj74351_genomic.bed", "GCA_000893055.1": "GCA_000893055.1_ViralProj74427_genomic.bed", "GCA_000893075.1": "GCA_000893075.1_ViralProj62213_genomic.bed", "GCA_000893235.1": "GCA_000893235.1_ViralProj64495_genomic.bed", "GCA_000893295.1": "GCA_000893295.1_ViralProj64565_genomic.bed", "GCA_000893335.1": "GCA_000893335.1_ViralProj64617_genomic.bed", "GCA_000893435.1": "GCA_000893435.1_ViralProj65201_genomic.bed", "GCA_000893495.1": "GCA_000893495.1_ViralProj65817_genomic.bed", "GCA_000893515.1": "GCA_000893515.1_ViralMultiSegProj66187_genomic.bed", "GCA_000893575.1": "GCA_000893575.1_ViralProj66545_genomic.bed", "GCA_000893595.1": "GCA_000893595.1_ViralMultiSegProj66565_genomic.bed", "GCA_000893615.1": "GCA_000893615.1_ViralProj66615_genomic.bed", "GCA_000893635.1": "GCA_000893635.1_ViralProj66897_genomic.bed", "GCA_000893655.1": "GCA_000893655.1_ViralProj67111_genomic.bed", "GCA_000893695.1": "GCA_000893695.1_ViralProj67889_genomic.bed", "GCA_000893715.1": "GCA_000893715.1_ViralProj68017_genomic.bed", "GCA_000893735.1": "GCA_000893735.1_ViralProj68409_genomic.bed", "GCA_000893755.1": "GCA_000893755.1_ViralProj68437_genomic.bed", "GCA_000893795.1": "GCA_000893795.1_ViralProj71143_genomic.bed", "GCA_000893835.1": "GCA_000893835.1_ViralProj72383_genomic.bed", "GCA_000893955.1": "GCA_000893955.1_ViralMultiSegProj74579_genomic.bed", "GCA_000893995.1": "GCA_000893995.1_ViralProj76729_genomic.bed", "GCA_000894075.1": "GCA_000894075.1_ViralProj78693_genomic.bed", "GCA_000894095.1": "GCA_000894095.1_ViralProj78927_genomic.bed", "GCA_000894155.1": "GCA_000894155.1_ViralProj80915_genomic.bed", "GCA_000894195.1": "GCA_000894195.1_ViralMultiSegProj81005_genomic.bed", "GCA_000894215.1": "GCA_000894215.1_ViralMultiSegProj81031_genomic.bed", "GCA_000894235.1": "GCA_000894235.1_ViralProj81167_genomic.bed", "GCA_000894275.1": "GCA_000894275.1_ViralProj81183_genomic.bed", "GCA_000894315.1": "GCA_000894315.1_ViralProj82643_genomic.bed", "GCA_000894335.1": "GCA_000894335.1_ViralProj82653_genomic.bed", "GCA_000894375.1": "GCA_000894375.1_ViralProj85563_genomic.bed", "GCA_000894415.1": "GCA_000894415.1_ViralProj89655_genomic.bed", "GCA_000894495.1": "GCA_000894495.1_ViralProj157251_genomic.bed", "GCA_000894515.1": "GCA_000894515.1_ViralProj157259_genomic.bed", "GCA_000894595.1": "GCA_000894595.1_ViralProj165737_genomic.bed", "GCA_000894615.1": "GCA_000894615.1_ViralProj165745_genomic.bed", "GCA_000894635.1": "GCA_000894635.1_ViralProj167111_genomic.bed", "GCA_000894655.1": "GCA_000894655.1_ViralProj167572_genomic.bed", "GCA_000894695.1": "GCA_000894695.1_ViralProj167580_genomic.bed", "GCA_000894715.1": "GCA_000894715.1_ViralProj167658_genomic.bed", "GCA_000894735.2": "GCA_000894735.2_ViralProj70003_genomic.bed", "GCA_000894755.1": "GCA_000894755.1_ViralProj70159_genomic.bed", "GCA_000894775.1": "GCA_000894775.1_ViralProj72145_genomic.bed", "GCA_000894795.1": "GCA_000894795.1_ViralProj72381_genomic.bed", "GCA_000894815.1": "GCA_000894815.1_ViralProj72389_genomic.bed", "GCA_000894835.2": "GCA_000894835.2_ViralMultiSegProj72721_genomic.bed", "GCA_000894855.1": "GCA_000894855.1_ViralProj73441_genomic.bed", "GCA_000894895.1": "GCA_000894895.1_ViralProj74353_genomic.bed", "GCA_000894915.1": "GCA_000894915.1_ViralProj74429_genomic.bed", "GCA_000894935.1": "GCA_000894935.1_ViralMultiSegProj76343_genomic.bed", "GCA_000894995.1": "GCA_000894995.1_ViralProj76741_genomic.bed", "GCA_000895015.1": "GCA_000895015.1_ViralProj77135_genomic.bed", "GCA_000895075.1": "GCA_000895075.1_ViralMultiSegProj78931_genomic.bed", "GCA_000895095.1": "GCA_000895095.1_ViralMultiSegProj80737_genomic.bed", "GCA_000895115.1": "GCA_000895115.1_ViralProj80911_genomic.bed", "GCA_000895135.1": "GCA_000895135.1_ViralProj80919_genomic.bed", "GCA_000895155.1": "GCA_000895155.1_ViralProj81001_genomic.bed", "GCA_000895175.1": "GCA_000895175.1_ViralMultiSegProj81009_genomic.bed", "GCA_000895215.1": "GCA_000895215.1_ViralProj81171_genomic.bed", "GCA_000895235.1": "GCA_000895235.1_ViralProj81179_genomic.bed", "GCA_000895255.1": "GCA_000895255.1_ViralProj81215_genomic.bed", "GCA_000895295.1": "GCA_000895295.1_ViralProj82649_genomic.bed", "GCA_000895335.1": "GCA_000895335.1_ViralProj84405_genomic.bed", "GCA_000895395.2": "GCA_000895395.2_ViralProj109271_genomic.bed", "GCA_000895455.1": "GCA_000895455.1_ViralMultiSegProj129597_genomic.bed", "GCA_000895495.1": "GCA_000895495.1_ViralProj157263_genomic.bed", "GCA_000895555.1": "GCA_000895555.1_ViralProj74995_genomic.bed", "GCA_000895575.1": "GCA_000895575.1_ViralProj76723_genomic.bed", "GCA_000895655.1": "GCA_000895655.1_ViralProj77937_genomic.bed", "GCA_000895675.1": "GCA_000895675.1_ViralProj78707_genomic.bed", "GCA_000895735.1": "GCA_000895735.1_ViralProj80909_genomic.bed", "GCA_000895835.1": "GCA_000895835.1_ViralProj81169_genomic.bed", "GCA_000895855.1": "GCA_000895855.1_ViralProj81177_genomic.bed", "GCA_000895915.1": "GCA_000895915.1_ViralProj82647_genomic.bed", "GCA_000895935.1": "GCA_000895935.1_ViralProj82751_genomic.bed", "GCA_000895975.1": "GCA_000895975.1_ViralProj88115_genomic.bed", "GCA_000896035.1": "GCA_000896035.1_ViralProj109277_genomic.bed", "GCA_000896055.1": "GCA_000896055.1_ViralProj124057_genomic.bed", "GCA_000896075.1": "GCA_000896075.1_ViralProj129589_genomic.bed", "GCA_000896135.1": "GCA_000896135.1_ViralProj159049_genomic.bed", "GCA_000896155.1": "GCA_000896155.1_ViralProj162493_genomic.bed", "GCA_000896195.1": "GCA_000896195.1_ViralProj165739_genomic.bed", "GCA_000896235.1": "GCA_000896235.1_ViralProj167112_genomic.bed", "GCA_000896255.1": "GCA_000896255.1_ViralProj167573_genomic.bed", "GCA_000896295.1": "GCA_000896295.1_ViralProj167581_genomic.bed", "GCA_000896355.1": "GCA_000896355.1_ViralProj73825_genomic.bed", "GCA_000896375.1": "GCA_000896375.1_ViralProj74355_genomic.bed", "GCA_000896395.1": "GCA_000896395.1_ViralMultiSegProj74527_genomic.bed", "GCA_000896435.1": "GCA_000896435.1_ViralProj76727_genomic.bed", "GCA_000896475.1": "GCA_000896475.1_ViralProj76743_genomic.bed", "GCA_000896495.1": "GCA_000896495.1_ViralProj77137_genomic.bed", "GCA_000896555.1": "GCA_000896555.1_ViralProj78945_genomic.bed", "GCA_000896575.1": "GCA_000896575.1_ViralProj80771_genomic.bed", "GCA_000896655.1": "GCA_000896655.1_ViralMultiSegProj81011_genomic.bed", "GCA_000896715.1": "GCA_000896715.1_ViralProj81181_genomic.bed", "GCA_000896755.1": "GCA_000896755.1_ViralProj82641_genomic.bed", "GCA_000896775.1": "GCA_000896775.1_ViralProj82651_genomic.bed", "GCA_000896855.1": "GCA_000896855.1_ViralProj89399_genomic.bed", "GCA_000896875.1": "GCA_000896875.1_ViralProj109273_genomic.bed", "GCA_000896955.1": "GCA_000896955.1_ViralProj157257_genomic.bed", "GCA_000896975.1": "GCA_000896975.1_ViralProj157265_genomic.bed", "GCA_000897035.1": "GCA_000897035.1_ViralProj162497_genomic.bed", "GCA_000897055.1": "GCA_000897055.1_ViralProj163309_genomic.bed", "GCA_000897235.1": "GCA_000897235.1_ViralProj167735_genomic.bed", "GCA_000897315.1": "GCA_000897315.1_ViralProj169232_genomic.bed", "GCA_000897375.1": "GCA_000897375.1_ViralProj171011_genomic.bed", "GCA_000897435.1": "GCA_000897435.1_ViralProj171978_genomic.bed", "GCA_000897455.1": "GCA_000897455.1_ViralProj171982_genomic.bed", "GCA_000897535.1": "GCA_000897535.1_ViralMultiSegProj173351_genomic.bed", "GCA_000897615.1": "GCA_000897615.1_ViralProj174775_genomic.bed", "GCA_000897655.1": "GCA_000897655.1_ViralProj175586_genomic.bed", "GCA_000897695.1": "GCA_000897695.1_ViralProj176432_genomic.bed", "GCA_000897755.1": "GCA_000897755.1_ViralProj177520_genomic.bed", "GCA_000897795.1": "GCA_000897795.1_ViralProj177528_genomic.bed", "GCA_000897855.1": "GCA_000897855.1_ViralProj177540_genomic.bed", "GCA_000897955.1": "GCA_000897955.1_ViralProj178562_genomic.bed", "GCA_000897995.1": "GCA_000897995.1_ViralMultiSegProj178635_genomic.bed", "GCA_000898035.1": "GCA_000898035.1_ViralProj162495_genomic.bed", "GCA_000898055.1": "GCA_000898055.1_ViralProj163147_genomic.bed", "GCA_000898175.1": "GCA_000898175.1_ViralProj167604_genomic.bed", "GCA_000898215.1": "GCA_000898215.1_ViralProj167666_genomic.bed", "GCA_000898275.1": "GCA_000898275.1_ViralProj168667_genomic.bed", "GCA_000898335.1": "GCA_000898335.1_ViralProj170047_genomic.bed", "GCA_000898355.1": "GCA_000898355.1_ViralMultiSegProj170929_genomic.bed", "GCA_000898435.1": "GCA_000898435.1_ViralProj171980_genomic.bed", "GCA_000898495.1": "GCA_000898495.1_ViralProj173048_genomic.bed", "GCA_000898515.1": "GCA_000898515.1_ViralProj173212_genomic.bed", "GCA_000898535.1": "GCA_000898535.1_ViralMultiSegProj173353_genomic.bed", "GCA_000898555.1": "GCA_000898555.1_ViralMultiSegProj173357_genomic.bed", "GCA_000898635.1": "GCA_000898635.1_ViralProj174781_genomic.bed", "GCA_000898655.1": "GCA_000898655.1_ViralProj175588_genomic.bed", "GCA_000898695.1": "GCA_000898695.1_ViralProj176434_genomic.bed", "GCA_000898715.1": "GCA_000898715.1_ViralProj176615_genomic.bed", "GCA_000898795.1": "GCA_000898795.1_ViralProj177530_genomic.bed", "GCA_000898855.1": "GCA_000898855.1_ViralProj167868_genomic.bed", "GCA_000898915.1": "GCA_000898915.1_ViralProj169233_genomic.bed", "GCA_000898955.1": "GCA_000898955.1_ViralProj170854_genomic.bed", "GCA_000899035.1": "GCA_000899035.1_ViralProj171979_genomic.bed", "GCA_000899095.1": "GCA_000899095.1_ViralProj173047_genomic.bed", "GCA_000899155.1": "GCA_000899155.1_ViralMultiSegProj173356_genomic.bed", "GCA_000899175.1": "GCA_000899175.1_ViralProj173861_genomic.bed", "GCA_000899315.1": "GCA_000899315.1_ViralProj176618_genomic.bed", "GCA_000899415.1": "GCA_000899415.1_ViralProj177537_genomic.bed", "GCA_000899435.1": "GCA_000899435.1_ViralProj177541_genomic.bed", "GCA_000899535.1": "GCA_000899535.1_ViralProj178563_genomic.bed", "GCA_000899635.1": "GCA_000899635.1_ViralProj179419_genomic.bed", "GCA_000899675.1": "GCA_000899675.1_ViralMultiSegProj167734_genomic.bed", "GCA_000899735.1": "GCA_000899735.1_ViralProj168668_genomic.bed", "GCA_000899775.1": "GCA_000899775.1_ViralProj169555_genomic.bed", "GCA_000899815.1": "GCA_000899815.1_ViralProj171010_genomic.bed", "GCA_000899835.1": "GCA_000899835.1_ViralProj171957_genomic.bed", "GCA_000899855.1": "GCA_000899855.1_ViralProj171973_genomic.bed", "GCA_000899875.1": "GCA_000899875.1_ViralProj171977_genomic.bed", "GCA_000899895.1": "GCA_000899895.1_ViralProj171981_genomic.bed", "GCA_000899915.1": "GCA_000899915.1_ViralProj172457_genomic.bed", "GCA_000899955.1": "GCA_000899955.1_ViralProj173049_genomic.bed", "GCA_000899975.1": "GCA_000899975.1_ViralProj173213_genomic.bed", "GCA_000899995.1": "GCA_000899995.1_ViralMultiSegProj173354_genomic.bed", "GCA_000900015.1": "GCA_000900015.1_ViralMultiSegProj173358_genomic.bed", "GCA_000900035.1": "GCA_000900035.1_ViralProj173863_genomic.bed", "GCA_000900075.1": "GCA_000900075.1_ViralProj174778_genomic.bed", "GCA_000900095.2": "GCA_000900095.2_ViralProj174782_genomic.bed", "GCA_000900115.1": "GCA_000900115.1_ViralProj175589_genomic.bed", "GCA_000900175.1": "GCA_000900175.1_ViralMultiSegProj176616_genomic.bed", "GCA_000900255.1": "GCA_000900255.1_ViralProj177531_genomic.bed", "GCA_000900275.1": "GCA_000900275.1_ViralProj177535_genomic.bed", "GCA_000900355.1": "GCA_000900355.1_ViralProj177773_genomic.bed", "GCA_000900375.1": "GCA_000900375.1_ViralProj177933_genomic.bed", "GCA_000900395.1": "GCA_000900395.1_ViralProj178460_genomic.bed", "GCA_000900475.1": "GCA_000900475.1_ViralProj179413_genomic.bed", "GCA_000900495.1": "GCA_000900495.1_ViralProj179417_genomic.bed", "GCA_000900515.1": "GCA_000900515.1_ViralProj179414_genomic.bed", "GCA_000900575.1": "GCA_000900575.1_ViralProj179426_genomic.bed", "GCA_000900695.1": "GCA_000900695.1_ViralProj181079_genomic.bed", "GCA_000900775.1": "GCA_000900775.1_ViralProj181220_genomic.bed", "GCA_000900795.1": "GCA_000900795.1_ViralProj181224_genomic.bed", "GCA_000900895.1": "GCA_000900895.1_ViralProj181244_genomic.bed", "GCA_000900975.1": "GCA_000900975.1_ViralProj181992_genomic.bed", "GCA_000901055.1": "GCA_000901055.1_ViralProj183147_genomic.bed", "GCA_000901075.1": "GCA_000901075.1_ViralProj183151_genomic.bed", "GCA_000901095.1": "GCA_000901095.1_ViralProj183155_genomic.bed", "GCA_000901115.1": "GCA_000901115.1_ViralProj183159_genomic.bed", "GCA_000901155.1": "GCA_000901155.1_ViralProj183710_genomic.bed", "GCA_000901175.1": "GCA_000901175.1_ViralProj183905_genomic.bed", "GCA_000901255.1": "GCA_000901255.1_ViralProj184154_genomic.bed", "GCA_000901275.1": "GCA_000901275.1_ViralProj184158_genomic.bed", "GCA_000901295.1": "GCA_000901295.1_ViralProj184162_genomic.bed", "GCA_000901315.1": "GCA_000901315.1_ViralProj184166_genomic.bed", "GCA_000901375.1": "GCA_000901375.1_ViralProj177542_genomic.bed", "GCA_000901395.1": "GCA_000901395.1_ViralProj177547_genomic.bed", "GCA_000901555.1": "GCA_000901555.1_ViralProj179416_genomic.bed", "GCA_000901575.1": "GCA_000901575.1_ViralProj179420_genomic.bed", "GCA_000901615.1": "GCA_000901615.1_ViralProj179428_genomic.bed", "GCA_000901695.1": "GCA_000901695.1_ViralProj181073_genomic.bed", "GCA_000901735.1": "GCA_000901735.1_ViralProj181081_genomic.bed", "GCA_000901755.1": "GCA_000901755.1_ViralProj181210_genomic.bed", "GCA_000901775.1": "GCA_000901775.1_ViralProj181214_genomic.bed", "GCA_000901795.1": "GCA_000901795.1_ViralProj181218_genomic.bed", "GCA_000901835.1": "GCA_000901835.1_ViralProj181226_genomic.bed", "GCA_000901995.1": "GCA_000901995.1_ViralProj181990_genomic.bed", "GCA_000902055.1": "GCA_000902055.1_ViralProj183141_genomic.bed", "GCA_000902135.1": "GCA_000902135.1_ViralProj183157_genomic.bed", "GCA_000902175.1": "GCA_000902175.1_ViralProj183543_genomic.bed", "GCA_000902255.1": "GCA_000902255.1_SMR1_genomic.bed", "GCA_000902275.1": "GCA_000902275.1_ViralProj181064_genomic.bed", "GCA_000902355.1": "GCA_000902355.1_ViralProj181080_genomic.bed", "GCA_000902375.1": "GCA_000902375.1_ViralProj181084_genomic.bed", "GCA_000902395.1": "GCA_000902395.1_ViralProj181213_genomic.bed", "GCA_000902495.1": "GCA_000902495.1_ViralProj181233_genomic.bed", "GCA_000902595.1": "GCA_000902595.1_ViralProj181985_genomic.bed", "GCA_000902615.1": "GCA_000902615.1_ViralProj181989_genomic.bed", "GCA_000902675.1": "GCA_000902675.1_ViralProj183140_genomic.bed", "GCA_000902695.1": "GCA_000902695.1_ViralProj183144_genomic.bed", "GCA_000902715.1": "GCA_000902715.1_ViralProj183148_genomic.bed", "GCA_000902875.1": "GCA_000902875.1_ViralProj184146_genomic.bed", "GCA_000902895.1": "GCA_000902895.1_ViralProj184151_genomic.bed", "GCA_000902975.1": "GCA_000902975.1_ViralProj184167_genomic.bed", "GCA_000903115.1": "GCA_000903115.1_ViralProj179425_genomic.bed", "GCA_000903235.1": "GCA_000903235.1_ViralProj181078_genomic.bed", "GCA_000903255.1": "GCA_000903255.1_ViralProj181082_genomic.bed", "GCA_000903335.1": "GCA_000903335.1_ViralProj181223_genomic.bed", "GCA_000903355.1": "GCA_000903355.1_ViralProj181227_genomic.bed", "GCA_000903415.1": "GCA_000903415.1_ViralProj181239_genomic.bed", "GCA_000903455.1": "GCA_000903455.1_ViralProj181247_genomic.bed", "GCA_000903535.1": "GCA_000903535.1_ViralProj181995_genomic.bed", "GCA_000903655.1": "GCA_000903655.1_ViralProj183158_genomic.bed", "GCA_000903835.1": "GCA_000903835.1_ViralProj184161_genomic.bed", "GCA_000903895.1": "GCA_000903895.1_ViralProj185188_genomic.bed", "GCA_000903915.1": "GCA_000903915.1_ViralProj185192_genomic.bed", "GCA_000903935.1": "GCA_000903935.1_ViralProj185273_genomic.bed", "GCA_000903955.1": "GCA_000903955.1_ViralProj185193_genomic.bed", "GCA_000904035.1": "GCA_000904035.1_ViralProj186430_genomic.bed", "GCA_000904055.1": "GCA_000904055.1_ViralProj186434_genomic.bed", "GCA_000904075.1": "GCA_000904075.1_ViralProj188154_genomic.bed", "GCA_000904095.1": "GCA_000904095.1_ViralProj188536_genomic.bed", "GCA_000904115.1": "GCA_000904115.1_ViralProj188546_genomic.bed", "GCA_000904135.1": "GCA_000904135.1_ViralProj188730_genomic.bed", "GCA_000904155.2": "GCA_000904155.2_ASM90415v2_genomic.bed", "GCA_000904195.1": "GCA_000904195.1_ViralMultiSegProj191884_genomic.bed", "GCA_000904235.1": "GCA_000904235.1_ViralProj192853_genomic.bed", "GCA_000904335.1": "GCA_000904335.1_ViralProj194138_genomic.bed", "GCA_000904455.1": "GCA_000904455.1_ViralProj195489_genomic.bed", "GCA_000904535.1": "GCA_000904535.1_ViralProj195505_genomic.bed", "GCA_000904655.1": "GCA_000904655.1_ViralProj196421_genomic.bed", "GCA_000904735.1": "GCA_000904735.1_ViralProj198478_genomic.bed", "GCA_000904815.1": "GCA_000904815.1_ViralProj184148_genomic.bed", "GCA_000904835.1": "GCA_000904835.1_ViralProj184152_genomic.bed", "GCA_000904935.1": "GCA_000904935.1_ViralMultiSegProj184815_genomic.bed", "GCA_000904955.1": "GCA_000904955.1_ViralProj185191_genomic.bed", "GCA_000904975.1": "GCA_000904975.1_ViralProj185272_genomic.bed", "GCA_000905035.1": "GCA_000905035.1_ViralProj185777_genomic.bed", "GCA_000905055.1": "GCA_000905055.1_ViralProj186432_genomic.bed", "GCA_000905135.1": "GCA_000905135.1_ViralProj188548_genomic.bed", "GCA_000905155.1": "GCA_000905155.1_ViralProj188776_genomic.bed", "GCA_000905175.1": "GCA_000905175.1_ViralProj189216_genomic.bed", "GCA_000905195.1": "GCA_000905195.1_ViralProj191122_genomic.bed", "GCA_000905235.1": "GCA_000905235.1_ViralProj192610_genomic.bed", "GCA_000905335.1": "GCA_000905335.1_ViralProj193982_genomic.bed", "GCA_000905355.1": "GCA_000905355.1_ViralProj194140_genomic.bed", "GCA_000905455.1": "GCA_000905455.1_ViralProj195487_genomic.bed", "GCA_000905475.1": "GCA_000905475.1_ViralProj195491_genomic.bed", "GCA_000905515.1": "GCA_000905515.1_ViralProj195499_genomic.bed", "GCA_000905535.1": "GCA_000905535.1_ViralProj195503_genomic.bed", "GCA_000905575.1": "GCA_000905575.1_ViralProj195527_genomic.bed", "GCA_000905615.1": "GCA_000905615.1_ViralProj195535_genomic.bed", "GCA_000905655.1": "GCA_000905655.1_ViralProj185428_genomic.bed", "GCA_000905695.1": "GCA_000905695.1_ViralProj186951_genomic.bed", "GCA_000905715.1": "GCA_000905715.1_ViralProj188466_genomic.bed", "GCA_000905775.1": "GCA_000905775.1_ViralProj189215_genomic.bed", "GCA_000905855.1": "GCA_000905855.1_ViralProj192854_genomic.bed", "GCA_000905895.1": "GCA_000905895.1_ViralProj192873_genomic.bed", "GCA_000905915.2": "GCA_000905915.2_ViralProj192927_genomic.bed", "GCA_000905935.1": "GCA_000905935.1_ViralProj193981_genomic.bed", "GCA_000905955.1": "GCA_000905955.1_ViralProj194139_genomic.bed", "GCA_000905975.1": "GCA_000905975.1_ViralProj194143_genomic.bed", "GCA_000906015.1": "GCA_000906015.1_ViralProj195478_genomic.bed", "GCA_000906035.1": "GCA_000906035.1_ViralProj195482_genomic.bed", "GCA_000906095.1": "GCA_000906095.1_ViralProj195494_genomic.bed", "GCA_000906175.1": "GCA_000906175.1_ViralProj195518_genomic.bed", "GCA_000906195.1": "GCA_000906195.1_ViralProj195530_genomic.bed", "GCA_000906215.1": "GCA_000906215.1_ViralProj195534_genomic.bed", "GCA_000906295.1": "GCA_000906295.1_ViralProj196972_genomic.bed", "GCA_000906315.1": "GCA_000906315.1_ViralProj197298_genomic.bed", "GCA_000906335.1": "GCA_000906335.1_ViralProj198435_genomic.bed", "GCA_000906395.1": "GCA_000906395.1_ViralProj200956_genomic.bed", "GCA_000906455.1": "GCA_000906455.1_ViralMultiSegProj203281_genomic.bed", "GCA_000906535.1": "GCA_000906535.1_ViralProj186433_genomic.bed", "GCA_000906575.1": "GCA_000906575.1_ViralProj188535_genomic.bed", "GCA_000906615.1": "GCA_000906615.1_ViralProj188728_genomic.bed", "GCA_000906655.1": "GCA_000906655.1_ViralProj189217_genomic.bed", "GCA_000906715.1": "GCA_000906715.1_ViralProj192611_genomic.bed", "GCA_000906735.1": "GCA_000906735.1_ViralProj192866_genomic.bed", "GCA_000906755.1": "GCA_000906755.1_ViralProj192871_genomic.bed", "GCA_000906815.1": "GCA_000906815.1_ViralProj194137_genomic.bed", "GCA_000906835.1": "GCA_000906835.1_ViralProj194141_genomic.bed", "GCA_000906855.1": "GCA_000906855.1_ViralProj195472_genomic.bed", "GCA_000906875.1": "GCA_000906875.1_ViralProj195476_genomic.bed", "GCA_000906915.1": "GCA_000906915.1_ViralProj195484_genomic.bed", "GCA_000906935.1": "GCA_000906935.1_ViralProj195488_genomic.bed", "GCA_000906955.1": "GCA_000906955.1_ViralProj195492_genomic.bed", "GCA_000907055.1": "GCA_000907055.1_ViralProj195528_genomic.bed", "GCA_000907095.1": "GCA_000907095.1_ViralProj195536_genomic.bed", "GCA_000907155.1": "GCA_000907155.1_ViralProj196970_genomic.bed", "GCA_000907175.1": "GCA_000907175.1_ViralProj197296_genomic.bed", "GCA_000907255.1": "GCA_000907255.1_ViralProj198868_genomic.bed", "GCA_000907295.1": "GCA_000907295.1_ViralProj202888_genomic.bed", "GCA_000907315.1": "GCA_000907315.1_ViralProj203090_genomic.bed", "GCA_000907335.1": "GCA_000907335.1_ViralProj202316_genomic.bed", "GCA_000907375.1": "GCA_000907375.1_ViralProj203280_genomic.bed", "GCA_000907515.1": "GCA_000907515.1_ViralProj206470_genomic.bed", "GCA_000907575.1": "GCA_000907575.1_ViralProj206482_genomic.bed", "GCA_000907615.1": "GCA_000907615.1_ViralProj206490_genomic.bed", "GCA_000907675.1": "GCA_000907675.1_ViralProj207837_genomic.bed", "GCA_000907775.1": "GCA_000907775.1_ViralProj209210_genomic.bed", "GCA_000907815.1": "GCA_000907815.1_ViralProj209362_genomic.bed", "GCA_000907875.1": "GCA_000907875.1_ViralProj210929_genomic.bed", "GCA_000907915.1": "GCA_000907915.1_ViralProj212714_genomic.bed", "GCA_000907935.1": "GCA_000907935.1_ViralProj212718_genomic.bed", "GCA_000907995.1": "GCA_000907995.1_ViralProj212953_genomic.bed", "GCA_000908015.1": "GCA_000908015.1_ViralProj212957_genomic.bed", "GCA_000908035.1": "GCA_000908035.1_ViralProj212961_genomic.bed", "GCA_000908135.1": "GCA_000908135.1_ViralProj213078_genomic.bed", "GCA_000908195.1": "GCA_000908195.1_ViralProj196419_genomic.bed", "GCA_000908215.1": "GCA_000908215.1_ViralMultiSegProj196762_genomic.bed", "GCA_000908235.1": "GCA_000908235.1_ViralProj196975_genomic.bed", "GCA_000908255.1": "GCA_000908255.1_ViralProj198432_genomic.bed", "GCA_000908275.1": "GCA_000908275.1_ViralProj198436_genomic.bed", "GCA_000908315.1": "GCA_000908315.1_ViralMultiSegProj198774_genomic.bed", "GCA_000908355.1": "GCA_000908355.1_ViralProj202887_genomic.bed", "GCA_000908395.1": "GCA_000908395.1_Lone_Star_Virus_genomic.bed", "GCA_000908415.1": "GCA_000908415.1_ViralProj203667_genomic.bed", "GCA_000908435.1": "GCA_000908435.1_ViralProj206025_genomic.bed", "GCA_000908475.1": "GCA_000908475.1_ViralProj206033_genomic.bed", "GCA_000908515.1": "GCA_000908515.1_ViralProj206467_genomic.bed", "GCA_000908535.1": "GCA_000908535.1_ViralProj206472_genomic.bed", "GCA_000908595.1": "GCA_000908595.1_ViralProj206484_genomic.bed", "GCA_000908615.1": "GCA_000908615.1_ViralProj206488_genomic.bed", "GCA_000908655.1": "GCA_000908655.1_ViralProj206496_genomic.bed", "GCA_000908715.1": "GCA_000908715.1_ViralProj209063_genomic.bed", "GCA_000908755.1": "GCA_000908755.1_ViralProj209075_genomic.bed", "GCA_000908775.1": "GCA_000908775.1_ViralProj209208_genomic.bed", "GCA_000908815.1": "GCA_000908815.1_ViralProj209360_genomic.bed", "GCA_000908835.1": "GCA_000908835.1_ViralProj209365_genomic.bed", "GCA_000908855.1": "GCA_000908855.1_ViralProj210799_genomic.bed", "GCA_000908875.1": "GCA_000908875.1_ViralMultiSegProj212310_genomic.bed", "GCA_000908915.1": "GCA_000908915.1_ViralProj212716_genomic.bed", "GCA_000908935.1": "GCA_000908935.1_ViralProj212942_genomic.bed", "GCA_000908955.1": "GCA_000908955.1_ViralProj212947_genomic.bed", "GCA_000908975.1": "GCA_000908975.1_ViralProj212951_genomic.bed", "GCA_000909015.1": "GCA_000909015.1_ViralProj203666_genomic.bed", "GCA_000909075.1": "GCA_000909075.1_ViralProj206032_genomic.bed", "GCA_000909115.1": "GCA_000909115.1_ViralProj206466_genomic.bed", "GCA_000909155.1": "GCA_000909155.1_ViralProj206475_genomic.bed", "GCA_000909175.1": "GCA_000909175.1_ViralProj206479_genomic.bed", "GCA_000909215.1": "GCA_000909215.1_ViralProj206487_genomic.bed", "GCA_000909255.1": "GCA_000909255.1_ViralProj206495_genomic.bed", "GCA_000909275.1": "GCA_000909275.1_ViralProj206499_genomic.bed", "GCA_000909315.1": "GCA_000909315.1_ViralProj208541_genomic.bed", "GCA_000909395.1": "GCA_000909395.1_ViralProj209211_genomic.bed", "GCA_000909415.1": "GCA_000909415.1_ViralProj209359_genomic.bed", "GCA_000909435.1": "GCA_000909435.1_ViralProj209364_genomic.bed", "GCA_000909515.1": "GCA_000909515.1_ViralProj212711_genomic.bed", "GCA_000909555.1": "GCA_000909555.1_ViralProj212719_genomic.bed", "GCA_000909675.1": "GCA_000909675.1_ViralProj212966_genomic.bed", "GCA_000909795.1": "GCA_000909795.1_ViralProj214353_genomic.bed", "GCA_000909815.1": "GCA_000909815.1_ViralProj214508_genomic.bed", "GCA_000909835.1": "GCA_000909835.1_ViralMultiSegProj214783_genomic.bed", "GCA_000909895.1": "GCA_000909895.1_ViralProj203676_genomic.bed", "GCA_000909935.1": "GCA_000909935.1_ViralProj206030_genomic.bed", "GCA_000910035.1": "GCA_000910035.1_ViralProj206477_genomic.bed", "GCA_000910235.1": "GCA_000910235.1_ViralProj209076_genomic.bed", "GCA_000910255.1": "GCA_000910255.1_ViralProj209209_genomic.bed", "GCA_000910395.1": "GCA_000910395.1_ViralProj212713_genomic.bed", "GCA_000910475.1": "GCA_000910475.1_ViralProj212952_genomic.bed", "GCA_000910495.1": "GCA_000910495.1_ViralProj212956_genomic.bed", "GCA_000910595.1": "GCA_000910595.1_ViralProj213072_genomic.bed", "GCA_000910615.1": "GCA_000910615.1_ViralProj213076_genomic.bed", "GCA_000910635.1": "GCA_000910635.1_ViralProj213081_genomic.bed", "GCA_000910715.1": "GCA_000910715.1_ViralProj215108_genomic.bed", "GCA_000910815.1": "GCA_000910815.1_ViralProj215117_genomic.bed", "GCA_000910835.1": "GCA_000910835.1_ViralProj215121_genomic.bed", "GCA_000910855.1": "GCA_000910855.1_ViralProj215125_genomic.bed", "GCA_000910895.1": "GCA_000910895.1_ViralProj215669_genomic.bed", "GCA_000911035.1": "GCA_000911035.1_ViralProj219113_genomic.bed", "GCA_000911135.1": "GCA_000911135.1_ViralProj224247_genomic.bed", "GCA_000911155.1": "GCA_000911155.1_ViralProj225920_genomic.bed", "GCA_000911195.1": "GCA_000911195.1_ViralMultiSegProj226021_genomic.bed", "GCA_000911235.1": "GCA_000911235.1_ViralProj226728_genomic.bed", "GCA_000911335.1": "GCA_000911335.1_ViralProj227121_genomic.bed", "GCA_000911375.1": "GCA_000911375.1_ViralProj227353_genomic.bed", "GCA_000911415.1": "GCA_000911415.1_ViralProj227738_genomic.bed", "GCA_000911515.1": "GCA_000911515.1_ViralProj230582_genomic.bed", "GCA_000911535.1": "GCA_000911535.1_ViralProj230586_genomic.bed", "GCA_000911635.1": "GCA_000911635.1_ViralProj213013_genomic.bed", "GCA_000911655.1": "GCA_000911655.1_ViralProj213019_genomic.bed", "GCA_000911675.1": "GCA_000911675.1_ViralProj213071_genomic.bed", "GCA_000911715.1": "GCA_000911715.1_ViralProj213080_genomic.bed", "GCA_000911775.1": "GCA_000911775.1_ViralMultiSegProj214689_genomic.bed", "GCA_000911795.1": "GCA_000911795.1_ViralProj215107_genomic.bed", "GCA_000911875.1": "GCA_000911875.1_ViralProj215123_genomic.bed", "GCA_000911895.1": "GCA_000911895.1_ViralProj215128_genomic.bed", "GCA_000911995.1": "GCA_000911995.1_ViralProj217881_genomic.bed", "GCA_000912015.1": "GCA_000912015.1_ViralProj218024_genomic.bed", "GCA_000912035.1": "GCA_000912035.1_ViralProj219107_genomic.bed", "GCA_000912055.1": "GCA_000912055.1_ViralProj219111_genomic.bed", "GCA_000912115.1": "GCA_000912115.1_ViralProj219123_genomic.bed", "GCA_000912175.1": "GCA_000912175.1_ViralProj225011_genomic.bed", "GCA_000912215.1": "GCA_000912215.1_ViralMultiSegProj225930_genomic.bed", "GCA_000912235.1": "GCA_000912235.1_ViralProj226084_genomic.bed", "GCA_000912275.1": "GCA_000912275.1_ViralProj226731_genomic.bed", "GCA_000912295.1": "GCA_000912295.1_ViralProj227003_genomic.bed", "GCA_000912315.1": "GCA_000912315.1_ViralProj227007_genomic.bed", "GCA_000912335.1": "GCA_000912335.1_ViralProj227113_genomic.bed", "GCA_000912395.1": "GCA_000912395.1_ViralProj227127_genomic.bed", "GCA_000912435.1": "GCA_000912435.1_ViralProj227475_genomic.bed", "GCA_000912455.1": "GCA_000912455.1_ViralProj215114_genomic.bed", "GCA_000912495.1": "GCA_000912495.1_ViralProj215122_genomic.bed", "GCA_000912515.1": "GCA_000912515.1_ViralProj215126_genomic.bed", "GCA_000912575.1": "GCA_000912575.1_ViralProj215674_genomic.bed", "GCA_000912655.1": "GCA_000912655.1_ViralProj219106_genomic.bed", "GCA_000912675.1": "GCA_000912675.1_ViralProj219110_genomic.bed", "GCA_000912695.1": "GCA_000912695.1_ViralProj219114_genomic.bed", "GCA_000912735.1": "GCA_000912735.1_ViralProj219122_genomic.bed", "GCA_000912855.1": "GCA_000912855.1_ViralMultiSegProj226083_genomic.bed", "GCA_000912895.1": "GCA_000912895.1_ViralProj226730_genomic.bed", "GCA_000912915.1": "GCA_000912915.1_ViralProj227002_genomic.bed", "GCA_000913015.1": "GCA_000913015.1_ViralProj227126_genomic.bed", "GCA_000913035.1": "GCA_000913035.1_ViralProj227354_genomic.bed", "GCA_000913055.1": "GCA_000913055.1_ViralMultiSegProj227467_genomic.bed", "GCA_000913095.1": "GCA_000913095.1_ViralProj229827_genomic.bed", "GCA_000913115.1": "GCA_000913115.1_ViralProj229900_genomic.bed", "GCA_000913135.1": "GCA_000913135.1_ViralProj230094_genomic.bed", "GCA_000913175.1": "GCA_000913175.1_ViralProj230583_genomic.bed", "GCA_000913195.1": "GCA_000913195.1_ViralProj230587_genomic.bed", "GCA_000913235.1": "GCA_000913235.1_ViralProj230595_genomic.bed", "GCA_000913255.1": "GCA_000913255.1_ViralProj230599_genomic.bed", "GCA_000913275.1": "GCA_000913275.1_ViralProj215112_genomic.bed", "GCA_000913395.1": "GCA_000913395.1_ViralProj215672_genomic.bed", "GCA_000913435.1": "GCA_000913435.1_ViralProj217878_genomic.bed", "GCA_000913475.1": "GCA_000913475.1_ViralProj218146_genomic.bed", "GCA_000913515.1": "GCA_000913515.1_ViralProj219112_genomic.bed", "GCA_000913555.1": "GCA_000913555.1_ViralProj219120_genomic.bed", "GCA_000913615.1": "GCA_000913615.1_ViralProj223065_genomic.bed", "GCA_000913635.1": "GCA_000913635.1_ViralMultiSegProj225034_genomic.bed", "GCA_000913655.1": "GCA_000913655.1_ViralProj225923_genomic.bed", "GCA_000913675.1": "GCA_000913675.1_ViralMultiSegProj225931_genomic.bed", "GCA_000913735.1": "GCA_000913735.1_ViralProj227000_genomic.bed", "GCA_000913775.1": "GCA_000913775.1_ViralProj227008_genomic.bed", "GCA_000913795.1": "GCA_000913795.1_ViralProj227114_genomic.bed", "GCA_000913815.1": "GCA_000913815.1_ViralProj227120_genomic.bed", "GCA_000913915.1": "GCA_000913915.1_ViralProj229825_genomic.bed", "GCA_000913935.1": "GCA_000913935.1_ViralProj229896_genomic.bed", "GCA_000913995.1": "GCA_000913995.1_ViralProj230581_genomic.bed", "GCA_000914035.1": "GCA_000914035.1_ViralProj230589_genomic.bed", "GCA_000914055.1": "GCA_000914055.1_ViralProj230593_genomic.bed", "GCA_000914075.1": "GCA_000914075.1_ViralProj230597_genomic.bed", "GCA_000914095.1": "GCA_000914095.1_ViralProj230604_genomic.bed", "GCA_000914115.1": "GCA_000914115.1_ViralProj230598_genomic.bed", "GCA_000914135.1": "GCA_000914135.1_ViralProj230605_genomic.bed", "GCA_000914155.1": "GCA_000914155.1_minus_pox_with_final_gbb_ref_seq_genomic.bed", "GCA_000914215.1": "GCA_000914215.1_ViralProj231657_genomic.bed", "GCA_000914275.1": "GCA_000914275.1_ViralMultiSegProj233603_genomic.bed", "GCA_000914295.1": "GCA_000914295.1_ViralProj237448_genomic.bed", "GCA_000914315.1": "GCA_000914315.1_ViralProj237471_genomic.bed", "GCA_000914335.1": "GCA_000914335.1_ViralProj237475_genomic.bed", "GCA_000914395.1": "GCA_000914395.1_ViralProj238950_genomic.bed", "GCA_000914415.1": "GCA_000914415.1_ViralProj239033_genomic.bed", "GCA_000914475.1": "GCA_000914475.1_ViralProj239724_genomic.bed", "GCA_000914495.1": "GCA_000914495.1_ViralProj239728_genomic.bed", "GCA_000914515.1": "GCA_000914515.1_ViralProj239732_genomic.bed", "GCA_000914575.1": "GCA_000914575.1_ViralProj239909_genomic.bed", "GCA_000914715.1": "GCA_000914715.1_ViralProj240033_genomic.bed", "GCA_000914755.1": "GCA_000914755.1_ViralProj240041_genomic.bed", "GCA_000914775.1": "GCA_000914775.1_ViralProj240045_genomic.bed", "GCA_000914835.1": "GCA_000914835.1_ViralProj240070_genomic.bed", "GCA_000914875.1": "GCA_000914875.1_ViralProj240318_genomic.bed", "GCA_000914895.1": "GCA_000914895.1_ViralProj240322_genomic.bed", "GCA_000914915.1": "GCA_000914915.1_ViralProj240593_genomic.bed", "GCA_000914975.1": "GCA_000914975.1_ViralProj229828_genomic.bed", "GCA_000914995.1": "GCA_000914995.1_ViralProj229901_genomic.bed", "GCA_000915015.1": "GCA_000915015.1_ViralProj230252_genomic.bed", "GCA_000915035.1": "GCA_000915035.1_ViralProj230580_genomic.bed", "GCA_000915095.1": "GCA_000915095.1_ViralProj230592_genomic.bed", "GCA_000915115.1": "GCA_000915115.1_ViralProj230596_genomic.bed", "GCA_000915155.1": "GCA_000915155.1_ViralProj230645_genomic.bed", "GCA_000915195.1": "GCA_000915195.1_ViralProj230992_genomic.bed", "GCA_000915215.1": "GCA_000915215.1_ViralProj231521_genomic.bed", "GCA_000915275.1": "GCA_000915275.1_ViralProj233414_genomic.bed", "GCA_000915335.1": "GCA_000915335.1_ViralProj237469_genomic.bed", "GCA_000915355.1": "GCA_000915355.1_ViralProj237473_genomic.bed", "GCA_000915375.1": "GCA_000915375.1_ViralProj237477_genomic.bed", "GCA_000915395.1": "GCA_000915395.1_ViralProj237552_genomic.bed", "GCA_000915415.1": "GCA_000915415.1_ViralProj237561_genomic.bed", "GCA_000915435.1": "GCA_000915435.1_ViralMultiSegProj238956_genomic.bed", "GCA_000915515.1": "GCA_000915515.1_ViralProj239726_genomic.bed", "GCA_000915555.1": "GCA_000915555.1_ViralProj239734_genomic.bed", "GCA_000915575.1": "GCA_000915575.1_ViralProj239738_genomic.bed", "GCA_000915615.1": "GCA_000915615.1_ViralProj240007_genomic.bed", "GCA_000915635.1": "GCA_000915635.1_ViralProj240011_genomic.bed", "GCA_000915655.1": "GCA_000915655.1_ViralProj240015_genomic.bed", "GCA_000915675.1": "GCA_000915675.1_ViralProj240019_genomic.bed", "GCA_000915715.1": "GCA_000915715.1_ViralProj240027_genomic.bed", "GCA_000915735.1": "GCA_000915735.1_ViralProj240031_genomic.bed", "GCA_000915775.1": "GCA_000915775.1_ViralProj240039_genomic.bed", "GCA_000915795.1": "GCA_000915795.1_ViralProj240043_genomic.bed", "GCA_000915815.1": "GCA_000915815.1_ViralProj230606_genomic.bed", "GCA_000915835.1": "GCA_000915835.1_ViralProj230848_genomic.bed", "GCA_000915855.1": "GCA_000915855.1_ViralProj230991_genomic.bed", "GCA_000915895.1": "GCA_000915895.1_ViralMultiSegProj231682_genomic.bed", "GCA_000915915.1": "GCA_000915915.1_ViralProj232646_genomic.bed", "GCA_000915955.1": "GCA_000915955.1_ViralMultiSegProj233604_genomic.bed", "GCA_000915975.1": "GCA_000915975.1_ViralProj237138_genomic.bed", "GCA_000915995.1": "GCA_000915995.1_ViralProj237458_genomic.bed", "GCA_000916035.1": "GCA_000916035.1_ViralProj237476_genomic.bed", "GCA_000916055.1": "GCA_000916055.1_ViralProj237541_genomic.bed", "GCA_000916075.1": "GCA_000916075.1_ViralProj237560_genomic.bed", "GCA_000916095.1": "GCA_000916095.1_ViralProj238954_genomic.bed", "GCA_000916115.1": "GCA_000916115.1_ViralProj239034_genomic.bed", "GCA_000916135.1": "GCA_000916135.1_ViralProj239431_genomic.bed", "GCA_000916155.1": "GCA_000916155.1_ViralProj239697_genomic.bed", "GCA_000916175.1": "GCA_000916175.1_ViralProj239725_genomic.bed", "GCA_000916215.1": "GCA_000916215.1_ViralProj239733_genomic.bed", "GCA_000916275.1": "GCA_000916275.1_ViralProj240006_genomic.bed", "GCA_000916315.1": "GCA_000916315.1_ViralProj240014_genomic.bed", "GCA_000916335.1": "GCA_000916335.1_ViralProj240018_genomic.bed", "GCA_000916415.1": "GCA_000916415.1_ViralProj240034_genomic.bed", "GCA_000916475.1": "GCA_000916475.1_ViralProj240046_genomic.bed", "GCA_000916515.1": "GCA_000916515.1_ViralProj240066_genomic.bed", "GCA_000916535.1": "GCA_000916535.1_ViralProj240228_genomic.bed", "GCA_000916555.1": "GCA_000916555.1_ViralProj240238_genomic.bed", "GCA_000916595.1": "GCA_000916595.1_ViralMultiSegProj240572_genomic.bed", "GCA_000916615.1": "GCA_000916615.1_ViralProj240594_genomic.bed", "GCA_000916635.1": "GCA_000916635.1_ViralProj240682_genomic.bed", "GCA_000916655.1": "GCA_000916655.1_ViralProj240717_genomic.bed", "GCA_000916675.1": "GCA_000916675.1_ViralProj230700_genomic.bed", "GCA_000916755.1": "GCA_000916755.1_ViralProj232404_genomic.bed", "GCA_000916795.1": "GCA_000916795.1_ViralProj233521_genomic.bed", "GCA_000916815.1": "GCA_000916815.1_ViralProj236313_genomic.bed", "GCA_000916835.1": "GCA_000916835.1_ViralProj237323_genomic.bed", "GCA_000916875.1": "GCA_000916875.1_ViralProj237474_genomic.bed", "GCA_000916895.1": "GCA_000916895.1_ViralProj237478_genomic.bed", "GCA_000916975.1": "GCA_000916975.1_ViralProj239271_genomic.bed", "GCA_000917055.1": "GCA_000917055.1_ViralProj239731_genomic.bed", "GCA_000917075.1": "GCA_000917075.1_ViralProj239735_genomic.bed", "GCA_000917155.1": "GCA_000917155.1_ViralProj240012_genomic.bed", "GCA_000917175.1": "GCA_000917175.1_ViralProj240016_genomic.bed", "GCA_000917195.1": "GCA_000917195.1_ViralProj240020_genomic.bed", "GCA_000917235.1": "GCA_000917235.1_ViralProj240028_genomic.bed", "GCA_000917335.1": "GCA_000917335.1_ViralProj240048_genomic.bed", "GCA_000917375.1": "GCA_000917375.1_ViralProj240069_genomic.bed", "GCA_000917535.1": "GCA_000917535.1_ViralProj240716_genomic.bed", "GCA_000917775.1": "GCA_000917775.1_ViralProj240767_genomic.bed", "GCA_000917835.1": "GCA_000917835.1_ViralProj242273_genomic.bed", "GCA_000917875.1": "GCA_000917875.1_ViralProj242951_genomic.bed", "GCA_000918035.1": "GCA_000918035.1_ViralProj243497_genomic.bed", "GCA_000918215.1": "GCA_000918215.1_ViralProj248100_genomic.bed", "GCA_000918255.1": "GCA_000918255.1_ViralProj248462_genomic.bed", "GCA_000918315.1": "GCA_000918315.1_ViralProj248632_genomic.bed", "GCA_000918355.1": "GCA_000918355.1_ViralProj249090_genomic.bed", "GCA_000918375.1": "GCA_000918375.1_ViralProj240047_genomic.bed", "GCA_000918415.1": "GCA_000918415.1_ViralProj240068_genomic.bed", "GCA_000918455.1": "GCA_000918455.1_ViralProj240244_genomic.bed", "GCA_000918475.1": "GCA_000918475.1_ViralProj240320_genomic.bed", "GCA_000918495.1": "GCA_000918495.1_ViralMultiSegProj240575_genomic.bed", "GCA_000918515.1": "GCA_000918515.1_ViralProj240595_genomic.bed", "GCA_000918555.1": "GCA_000918555.1_ViralProj240718_genomic.bed", "GCA_000918575.1": "GCA_000918575.1_ViralProj240722_genomic.bed", "GCA_000918615.1": "GCA_000918615.1_ViralProj240730_genomic.bed", "GCA_000918635.1": "GCA_000918635.1_ViralProj240734_genomic.bed", "GCA_000918655.1": "GCA_000918655.1_ViralProj240738_genomic.bed", "GCA_000918675.1": "GCA_000918675.1_ViralProj240742_genomic.bed", "GCA_000918695.1": "GCA_000918695.1_ViralProj240746_genomic.bed", "GCA_000918755.1": "GCA_000918755.1_ViralProj240758_genomic.bed", "GCA_000918775.1": "GCA_000918775.1_ViralProj240765_genomic.bed", "GCA_000918795.1": "GCA_000918795.1_ViralProj240769_genomic.bed", "GCA_000918815.1": "GCA_000918815.1_ViralProj240773_genomic.bed", "GCA_000918835.1": "GCA_000918835.1_ViralMultiSegProj241100_genomic.bed", "GCA_000918855.1": "GCA_000918855.1_ViralMultiSegProj242647_genomic.bed", "GCA_000918895.1": "GCA_000918895.1_ViralProj242953_genomic.bed", "GCA_000918915.1": "GCA_000918915.1_ViralProj242961_genomic.bed", "GCA_000918935.1": "GCA_000918935.1_ViralProj242977_genomic.bed", "GCA_000918975.1": "GCA_000918975.1_ViralProj243068_genomic.bed", "GCA_000919115.1": "GCA_000919115.1_ViralProj243632_genomic.bed", "GCA_000919255.1": "GCA_000919255.1_ViralProj240729_genomic.bed", "GCA_000919275.1": "GCA_000919275.1_ViralProj240733_genomic.bed", "GCA_000919295.1": "GCA_000919295.1_ViralProj240737_genomic.bed", "GCA_000919335.1": "GCA_000919335.1_ViralProj240745_genomic.bed", "GCA_000919355.1": "GCA_000919355.1_ViralProj240749_genomic.bed", "GCA_000919375.1": "GCA_000919375.1_ViralProj240753_genomic.bed", "GCA_000919395.1": "GCA_000919395.1_ViralProj240757_genomic.bed", "GCA_000919415.1": "GCA_000919415.1_ViralProj240761_genomic.bed", "GCA_000919495.1": "GCA_000919495.1_ViralMultiSegProj242281_genomic.bed", "GCA_000919535.1": "GCA_000919535.1_ViralProj242952_genomic.bed", "GCA_000919555.1": "GCA_000919555.1_ViralProj242960_genomic.bed", "GCA_000919575.3": "GCA_000919575.3_De_Novo_genomic.bed", "GCA_000919615.1": "GCA_000919615.1_ViralProj243067_genomic.bed", "GCA_000919655.1": "GCA_000919655.1_ViralProj243276_genomic.bed", "GCA_000919695.1": "GCA_000919695.1_ViralProj243498_genomic.bed", "GCA_000919715.1": "GCA_000919715.1_ViralProj243502_genomic.bed", "GCA_000919735.1": "GCA_000919735.1_ViralProj243529_genomic.bed", "GCA_000919815.2": "GCA_000919815.2_ASM91981v2_genomic.bed", "GCA_000919855.1": "GCA_000919855.1_ViralProj246231_genomic.bed", "GCA_000919935.1": "GCA_000919935.1_ViralProj248531_genomic.bed", "GCA_000919975.1": "GCA_000919975.1_ViralProj248629_genomic.bed", "GCA_000919995.1": "GCA_000919995.1_ViralProj248633_genomic.bed", "GCA_000920075.1": "GCA_000920075.1_ViralProj240723_genomic.bed", "GCA_000920175.1": "GCA_000920175.1_ViralProj240743_genomic.bed", "GCA_000920235.1": "GCA_000920235.1_ViralProj240755_genomic.bed", "GCA_000920275.1": "GCA_000920275.1_ViralProj240766_genomic.bed", "GCA_000920315.1": "GCA_000920315.1_ViralProj240774_genomic.bed", "GCA_000920375.1": "GCA_000920375.1_ViralProj242945_genomic.bed", "GCA_000920455.1": "GCA_000920455.1_ViralProj243065_genomic.bed", "GCA_000920475.1": "GCA_000920475.1_ViralProj243247_genomic.bed", "GCA_000920535.1": "GCA_000920535.1_ViralProj243496_genomic.bed", "GCA_000920595.1": "GCA_000920595.1_ViralProj243629_genomic.bed", "GCA_000920635.1": "GCA_000920635.1_ViralProj244474_genomic.bed", "GCA_000920695.1": "GCA_000920695.1_ViralProj246129_genomic.bed", "GCA_000920735.1": "GCA_000920735.1_ViralProj248099_genomic.bed", "GCA_000920755.1": "GCA_000920755.1_ViralProj248318_genomic.bed", "GCA_000920775.1": "GCA_000920775.1_ViralProj248461_genomic.bed", "GCA_000920855.1": "GCA_000920855.1_ViralProj248635_genomic.bed", "GCA_000920875.1": "GCA_000920875.1_ViralProj249088_genomic.bed", "GCA_000920895.1": "GCA_000920895.1_ViralProj249093_genomic.bed", "GCA_000920955.1": "GCA_000920955.1_ViralProj251390_genomic.bed", "GCA_000920975.1": "GCA_000920975.1_ViralProj251394_genomic.bed", "GCA_000921015.1": "GCA_000921015.1_ViralProj252717_genomic.bed", "GCA_000921055.1": "GCA_000921055.1_ViralProj253222_genomic.bed", "GCA_000921075.1": "GCA_000921075.1_ViralProj253318_genomic.bed", "GCA_000921095.1": "GCA_000921095.1_ViralProj253322_genomic.bed", "GCA_000921115.1": "GCA_000921115.1_ViralProj253326_genomic.bed", "GCA_000921155.1": "GCA_000921155.1_ViralProj253384_genomic.bed", "GCA_000921175.1": "GCA_000921175.1_ViralProj253388_genomic.bed", "GCA_000921215.1": "GCA_000921215.1_ViralProj253396_genomic.bed", "GCA_000921235.1": "GCA_000921235.1_ViralProj253465_genomic.bed", "GCA_000921395.1": "GCA_000921395.1_ViralProj255794_genomic.bed", "GCA_000921475.1": "GCA_000921475.1_ViralProj257701_genomic.bed", "GCA_000921535.1": "GCA_000921535.1_ViralMultiSegProj258308_genomic.bed", "GCA_000921555.1": "GCA_000921555.1_ViralProj259293_genomic.bed", "GCA_000921615.1": "GCA_000921615.1_ViralProj259989_genomic.bed", "GCA_000921635.1": "GCA_000921635.1_ViralProj260420_genomic.bed", "GCA_000921655.1": "GCA_000921655.1_ViralProj260453_genomic.bed", "GCA_000921675.1": "GCA_000921675.1_ViralProj260482_genomic.bed", "GCA_000921735.1": "GCA_000921735.1_ViralProj261261_genomic.bed", "GCA_000921755.1": "GCA_000921755.1_ViralProj261353_genomic.bed", "GCA_000921795.1": "GCA_000921795.1_ViralProj251391_genomic.bed", "GCA_000921835.1": "GCA_000921835.1_ViralProj252622_genomic.bed", "GCA_000921855.1": "GCA_000921855.1_ViralProj252745_genomic.bed", "GCA_000921895.1": "GCA_000921895.1_ViralProj253223_genomic.bed", "GCA_000921915.1": "GCA_000921915.1_ViralProj253319_genomic.bed", "GCA_000921935.1": "GCA_000921935.1_ViralProj253323_genomic.bed", "GCA_000922035.1": "GCA_000922035.1_ViralProj253393_genomic.bed", "GCA_000922115.1": "GCA_000922115.1_ViralProj253740_genomic.bed", "GCA_000922155.1": "GCA_000922155.1_ViralProj255103_genomic.bed", "GCA_000922175.1": "GCA_000922175.1_ViralProj255728_genomic.bed", "GCA_000922195.1": "GCA_000922195.1_ViralProj255732_genomic.bed", "GCA_000922235.1": "GCA_000922235.1_Nora_Virus_From_Drosophila_subobscura_genomic.bed", "GCA_000922255.1": "GCA_000922255.1_ViralMultiSegProj255997_genomic.bed", "GCA_000922275.1": "GCA_000922275.1_ViralProj256091_genomic.bed", "GCA_000922335.1": "GCA_000922335.1_ViralProj258005_genomic.bed", "GCA_000922355.1": "GCA_000922355.1_ViralProj258185_genomic.bed", "GCA_000922375.1": "GCA_000922375.1_ViralProj259190_genomic.bed", "GCA_000922415.1": "GCA_000922415.1_ViralProj259982_genomic.bed", "GCA_000922455.1": "GCA_000922455.1_ViralProj259990_genomic.bed", "GCA_000922475.1": "GCA_000922475.1_ViralProj260422_genomic.bed", "GCA_000922495.1": "GCA_000922495.1_ViralProj260479_genomic.bed", "GCA_000922515.1": "GCA_000922515.1_ViralProj260483_genomic.bed", "GCA_000922535.1": "GCA_000922535.1_ViralProj260714_genomic.bed", "GCA_000922575.1": "GCA_000922575.1_ViralProj261347_genomic.bed", "GCA_000922615.1": "GCA_000922615.1_ViralProj261537_genomic.bed", "GCA_000922635.1": "GCA_000922635.1_ViralMultiSegProj246534_genomic.bed", "GCA_000922655.1": "GCA_000922655.1_ViralProj248098_genomic.bed", "GCA_000922695.1": "GCA_000922695.1_ViralProj248322_genomic.bed", "GCA_000922735.2": "GCA_000922735.2_ViralProj248626_genomic.bed", "GCA_000922775.1": "GCA_000922775.1_ViralProj248634_genomic.bed", "GCA_000922795.1": "GCA_000922795.1_ViralProj248746_genomic.bed", "GCA_000922835.1": "GCA_000922835.1_ViralProj249096_genomic.bed", "GCA_000922855.1": "GCA_000922855.1_ViralProj251392_genomic.bed", "GCA_000922895.1": "GCA_000922895.1_ViralProj252623_genomic.bed", "GCA_000922915.1": "GCA_000922915.1_ViralProj253206_genomic.bed", "GCA_000922935.1": "GCA_000922935.1_ViralProj253220_genomic.bed", "GCA_000922955.1": "GCA_000922955.1_ViralProj253224_genomic.bed", "GCA_000922975.1": "GCA_000922975.1_ViralProj253320_genomic.bed", "GCA_000923015.1": "GCA_000923015.1_IMEphi4_genomic.bed", "GCA_000923075.1": "GCA_000923075.1_ViralProj253390_genomic.bed", "GCA_000923095.1": "GCA_000923095.1_ViralProj253394_genomic.bed", "GCA_000923175.1": "GCA_000923175.1_ViralProj253818_genomic.bed", "GCA_000923195.1": "GCA_000923195.1_ViralProj254434_genomic.bed", "GCA_000923235.1": "GCA_000923235.1_ViralProj255729_genomic.bed", "GCA_000923255.1": "GCA_000923255.1_ViralProj255733_genomic.bed", "GCA_000923355.1": "GCA_000923355.1_ViralProj257699_genomic.bed", "GCA_000923375.1": "GCA_000923375.1_ViralProj257741_genomic.bed", "GCA_000923415.1": "GCA_000923415.1_ViralProj258186_genomic.bed", "GCA_000923455.1": "GCA_000923455.1_ViralProj259972_genomic.bed", "GCA_000923475.1": "GCA_000923475.1_ViralProj259983_genomic.bed", "GCA_000923535.2": "GCA_000923535.2_ViralProj252624_genomic.bed", "GCA_000923555.1": "GCA_000923555.1_ViralProj253217_genomic.bed", "GCA_000923575.1": "GCA_000923575.1_ViralProj253221_genomic.bed", "GCA_000923615.1": "GCA_000923615.1_ViralProj253321_genomic.bed", "GCA_000923675.1": "GCA_000923675.1_ViralProj253383_genomic.bed", "GCA_000923695.1": "GCA_000923695.1_ViralProj253387_genomic.bed", "GCA_000923715.1": "GCA_000923715.1_ViralProj253391_genomic.bed", "GCA_000923815.1": "GCA_000923815.1_ViralProj254346_genomic.bed", "GCA_000923835.1": "GCA_000923835.1_ViralProj254810_genomic.bed", "GCA_000923995.1": "GCA_000923995.1_ViralProj257700_genomic.bed", "GCA_000924015.1": "GCA_000924015.1_ViralProj257742_genomic.bed", "GCA_000924055.1": "GCA_000924055.1_ViralProj258281_genomic.bed", "GCA_000924075.1": "GCA_000924075.1_07-53_v1_genomic.bed", "GCA_000924095.1": "GCA_000924095.1_ViralProj259980_genomic.bed", "GCA_000924175.1": "GCA_000924175.1_ViralProj260452_genomic.bed", "GCA_000924275.1": "GCA_000924275.1_ViralProj261352_genomic.bed", "GCA_000924615.1": "GCA_000924615.1_ViralProj264925_genomic.bed", "GCA_000924675.1": "GCA_000924675.1_ViralProj264939_genomic.bed", "GCA_000924755.1": "GCA_000924755.1_ViralProj265899_genomic.bed", "GCA_000924795.1": "GCA_000924795.1_ViralProj265907_genomic.bed", "GCA_000924835.1": "GCA_000924835.1_ViralProj265987_genomic.bed", "GCA_000924875.1": "GCA_000924875.1_ViralProj266644_genomic.bed", "GCA_000924975.1": "GCA_000924975.1_ViralProj266770_genomic.bed", "GCA_000925095.1": "GCA_000925095.1_ViralProj267001_genomic.bed", "GCA_000925115.1": "GCA_000925115.1_ViralProj267138_genomic.bed", "GCA_000925235.1": "GCA_000925235.1_ViralProj263034_genomic.bed", "GCA_000925275.1": "GCA_000925275.1_ViralProj263848_genomic.bed", "GCA_000925295.1": "GCA_000925295.1_ViralProj263908_genomic.bed", "GCA_000925315.1": "GCA_000925315.1_ViralProj264182_genomic.bed", "GCA_000925335.1": "GCA_000925335.1_ViralProj264897_genomic.bed", "GCA_000925415.1": "GCA_000925415.1_ViralProj264918_genomic.bed", "GCA_000925475.1": "GCA_000925475.1_ViralProj264932_genomic.bed", "GCA_000925495.1": "GCA_000925495.1_ViralProj264936_genomic.bed", "GCA_000925555.1": "GCA_000925555.1_ViralProj265892_genomic.bed", "GCA_000925575.1": "GCA_000925575.1_ViralProj265896_genomic.bed", "GCA_000925595.1": "GCA_000925595.1_ViralProj265900_genomic.bed", "GCA_000925635.1": "GCA_000925635.1_ViralProj265908_genomic.bed", "GCA_000925695.1": "GCA_000925695.1_ViralProj266641_genomic.bed", "GCA_000925715.1": "GCA_000925715.1_ViralProj266645_genomic.bed", "GCA_000925735.1": "GCA_000925735.1_ViralProj266649_genomic.bed", "GCA_000925755.1": "GCA_000925755.1_phage25875.7_Seq130228_genomic.bed", "GCA_000925775.1": "GCA_000925775.1_ViralProj266716_genomic.bed", "GCA_000925795.1": "GCA_000925795.1_ViralProj266720_genomic.bed", "GCA_000925815.1": "GCA_000925815.1_ViralProj266767_genomic.bed", "GCA_000925835.1": "GCA_000925835.1_ViralProj266771_genomic.bed", "GCA_000925895.1": "GCA_000925895.1_ViralProj266783_genomic.bed", "GCA_000925915.1": "GCA_000925915.1_ViralProj266787_genomic.bed", "GCA_000925935.1": "GCA_000925935.1_ViralProj266791_genomic.bed", "GCA_000925955.1": "GCA_000925955.1_ViralMultiSegProj267135_genomic.bed", "GCA_000926135.1": "GCA_000926135.1_ViralProj260751_genomic.bed", "GCA_000926155.1": "GCA_000926155.1_ViralProj261252_genomic.bed", "GCA_000926175.1": "GCA_000926175.1_ViralMultiSegProj261351_genomic.bed", "GCA_000926195.1": "GCA_000926195.1_ViralProj261355_genomic.bed", "GCA_000926255.2": "GCA_000926255.2_ViralProj263031_genomic.bed", "GCA_000926275.1": "GCA_000926275.1_ViralProj263035_genomic.bed", "GCA_000926295.1": "GCA_000926295.1_ViralProj263599_genomic.bed", "GCA_000926315.1": "GCA_000926315.1_ViralProj263849_genomic.bed", "GCA_000926375.1": "GCA_000926375.1_ViralProj264898_genomic.bed", "GCA_000926435.1": "GCA_000926435.1_ViralProj264915_genomic.bed", "GCA_000926455.1": "GCA_000926455.1_ViralProj264919_genomic.bed", "GCA_000926495.1": "GCA_000926495.1_ViralProj264928_genomic.bed", "GCA_000926555.1": "GCA_000926555.1_ViralProj264966_genomic.bed", "GCA_000926595.1": "GCA_000926595.1_ViralProj265893_genomic.bed", "GCA_000926615.1": "GCA_000926615.1_ViralProj265897_genomic.bed", "GCA_000926635.1": "GCA_000926635.1_ViralProj265901_genomic.bed", "GCA_000926655.1": "GCA_000926655.1_ViralProj265905_genomic.bed", "GCA_000926675.1": "GCA_000926675.1_ViralProj265909_genomic.bed", "GCA_000926695.1": "GCA_000926695.1_ViralProj265913_genomic.bed", "GCA_000926715.1": "GCA_000926715.1_ViralProj266636_genomic.bed", "GCA_000926775.1": "GCA_000926775.1_ViralProj266660_genomic.bed", "GCA_000926955.1": "GCA_000926955.1_ViralProj263850_genomic.bed", "GCA_000927035.1": "GCA_000927035.1_ViralProj264908_genomic.bed", "GCA_000927055.1": "GCA_000927055.1_ViralProj264912_genomic.bed", "GCA_000927075.1": "GCA_000927075.1_ViralProj264916_genomic.bed", "GCA_000927155.1": "GCA_000927155.1_ViralProj264934_genomic.bed", "GCA_000927175.1": "GCA_000927175.1_ViralProj264938_genomic.bed", "GCA_000927195.1": "GCA_000927195.1_ViralProj264993_genomic.bed", "GCA_000927275.1": "GCA_000927275.1_ViralProj265902_genomic.bed", "GCA_000927455.1": "GCA_000927455.1_ViralProj266722_genomic.bed", "GCA_000927475.1": "GCA_000927475.1_ViralProj266769_genomic.bed", "GCA_000927555.1": "GCA_000927555.1_ViralProj266785_genomic.bed", "GCA_000927575.1": "GCA_000927575.1_ViralProj266789_genomic.bed", "GCA_000927595.1": "GCA_000927595.1_ViralProj266988_genomic.bed", "GCA_000927635.1": "GCA_000927635.1_ViralProj267262_genomic.bed", "GCA_000927655.1": "GCA_000927655.1_ViralProj267774_genomic.bed", "GCA_000927695.1": "GCA_000927695.1_ViralProj268098_genomic.bed", "GCA_000927755.1": "GCA_000927755.1_ViralProj268412_genomic.bed", "GCA_000927775.1": "GCA_000927775.1_ViralProj268416_genomic.bed", "GCA_000927875.1": "GCA_000927875.1_ViralProj268557_genomic.bed", "GCA_000927935.1": "GCA_000927935.1_ViralProj268832_genomic.bed", "GCA_000927955.1": "GCA_000927955.1_ViralMultiSegProj268863_genomic.bed", "GCA_000927975.1": "GCA_000927975.1_ViralProj269306_genomic.bed", "GCA_000927995.1": "GCA_000927995.1_ViralMultiSegProj269629_genomic.bed", "GCA_000928075.1": "GCA_000928075.1_ViralProj270087_genomic.bed", "GCA_000928095.1": "GCA_000928095.1_ViralProj270091_genomic.bed", "GCA_000928135.1": "GCA_000928135.1_ViralProj271122_genomic.bed", "GCA_000928155.1": "GCA_000928155.1_ViralProj271230_genomic.bed", "GCA_000928175.1": "GCA_000928175.1_NODE_71_genomic.bed", "GCA_000928195.1": "GCA_000928195.1_ViralProj271782_genomic.bed", "GCA_000928215.1": "GCA_000928215.1_ViralProj272393_genomic.bed", "GCA_000928315.1": "GCA_000928315.1_ViralProj273466_genomic.bed", "GCA_000928335.1": "GCA_000928335.1_ViralProj273471_genomic.bed", "GCA_000928355.1": "GCA_000928355.1_ViralProj273529_genomic.bed", "GCA_000928375.1": "GCA_000928375.1_ViralProj273533_genomic.bed", "GCA_000928495.1": "GCA_000928495.1_ViralProj274116_genomic.bed", "GCA_000928535.1": "GCA_000928535.1_ViralProj274156_genomic.bed", "GCA_000928555.1": "GCA_000928555.1_ViralMultiSegProj274585_genomic.bed", "GCA_000928595.1": "GCA_000928595.1_ViralProj275613_genomic.bed", "GCA_000928635.1": "GCA_000928635.1_ViralProj268200_genomic.bed", "GCA_000928655.1": "GCA_000928655.1_ViralProj268413_genomic.bed", "GCA_000928675.1": "GCA_000928675.1_ViralProj268417_genomic.bed", "GCA_000928695.1": "GCA_000928695.1_ViralProj268421_genomic.bed", "GCA_000928735.1": "GCA_000928735.1_ViralProj268429_genomic.bed", "GCA_000928755.1": "GCA_000928755.1_ViralProj268554_genomic.bed", "GCA_000928815.1": "GCA_000928815.1_ViralProj268566_genomic.bed", "GCA_000928835.1": "GCA_000928835.1_ViralProj268860_genomic.bed", "GCA_000928875.1": "GCA_000928875.1_ViralProj269621_genomic.bed", "GCA_000928895.1": "GCA_000928895.1_ViralProj269630_genomic.bed", "GCA_000928935.1": "GCA_000928935.1_ViralProj269775_genomic.bed", "GCA_000928955.1": "GCA_000928955.1_ViralProj269965_genomic.bed", "GCA_000928975.1": "GCA_000928975.1_ViralProj270088_genomic.bed", "GCA_000928995.1": "GCA_000928995.1_ViralProj270092_genomic.bed", "GCA_000929015.1": "GCA_000929015.1_ViralProj271034_genomic.bed", "GCA_000929055.1": "GCA_000929055.1_ViralProj271410_genomic.bed", "GCA_000929075.1": "GCA_000929075.1_NODE_35_length_5009_cov_7.04465_ID_69_genomic.bed", "GCA_000929095.1": "GCA_000929095.1_ViralProj271783_genomic.bed", "GCA_000929115.1": "GCA_000929115.1_ViralProj272440_genomic.bed", "GCA_000929135.1": "GCA_000929135.1_ViralProj272444_genomic.bed", "GCA_000929175.1": "GCA_000929175.1_ViralProj272517_genomic.bed", "GCA_000929195.1": "GCA_000929195.1_ViralProj273467_genomic.bed", "GCA_000929235.1": "GCA_000929235.1_ViralProj273530_genomic.bed", "GCA_000929255.1": "GCA_000929255.1_ViralProj274063_genomic.bed", "GCA_000929315.1": "GCA_000929315.1_ViralProj274105_genomic.bed", "GCA_000929355.1": "GCA_000929355.1_ViralProj274113_genomic.bed", "GCA_000929375.1": "GCA_000929375.1_ViralMultiSegProj274117_genomic.bed", "GCA_000929435.1": "GCA_000929435.1_ViralProj274586_genomic.bed", "GCA_000929475.1": "GCA_000929475.1_ViralProj266776_genomic.bed", "GCA_000929555.1": "GCA_000929555.1_ViralProj266792_genomic.bed", "GCA_000929575.1": "GCA_000929575.1_ViralMultiSegProj267136_genomic.bed", "GCA_000929615.1": "GCA_000929615.1_ViralProj267736_genomic.bed", "GCA_000929635.1": "GCA_000929635.1_ViralProj267777_genomic.bed", "GCA_000929655.1": "GCA_000929655.1_ViralProj267781_genomic.bed", "GCA_000929815.1": "GCA_000929815.1_ViralProj268559_genomic.bed", "GCA_000929855.1": "GCA_000929855.1_ViralProj268591_genomic.bed", "GCA_000929895.1": "GCA_000929895.1_ViralMultiSegProj269146_genomic.bed", "GCA_000929915.1": "GCA_000929915.1_ViralProj269627_genomic.bed", "GCA_000929955.1": "GCA_000929955.1_ViralProj269768_genomic.bed", "GCA_000929995.1": "GCA_000929995.1_ViralProj269971_genomic.bed", "GCA_000930015.1": "GCA_000930015.1_ViralProj270089_genomic.bed", "GCA_000930055.1": "GCA_000930055.1_ViralProj271106_genomic.bed", "GCA_000930075.1": "GCA_000930075.1_ion_09_assembled_to_Porcine_parvovirus_2_genomic.bed", "GCA_000930095.1": "GCA_000930095.1_ViralProj271776_genomic.bed", "GCA_000930115.1": "GCA_000930115.1_ViralProj271780_genomic.bed", "GCA_000930135.1": "GCA_000930135.1_ViralProj271900_genomic.bed", "GCA_000930155.1": "GCA_000930155.1_ViralProj272395_genomic.bed", "GCA_000930195.1": "GCA_000930195.1_ViralProj272466_genomic.bed", "GCA_000930215.1": "GCA_000930215.1_ViralProj272483_genomic.bed", "GCA_000930275.1": "GCA_000930275.1_ViralProj273473_genomic.bed", "GCA_000930315.1": "GCA_000930315.1_ViralProj274064_genomic.bed", "GCA_000930335.1": "GCA_000930335.1_ViralProj268415_genomic.bed", "GCA_000930395.1": "GCA_000930395.1_ViralProj268427_genomic.bed", "GCA_000930415.1": "GCA_000930415.1_ViralProj268505_genomic.bed", "GCA_000930455.1": "GCA_000930455.1_ViralProj268560_genomic.bed", "GCA_000930495.1": "GCA_000930495.1_ViralProj268592_genomic.bed", "GCA_000930515.1": "GCA_000930515.1_ViralProj268862_genomic.bed", "GCA_000930535.1": "GCA_000930535.1_ViralProj269173_genomic.bed", "GCA_000930595.1": "GCA_000930595.1_ViralProj269769_genomic.bed", "GCA_000930615.1": "GCA_000930615.1_ViralMultiSegProj269795_genomic.bed", "GCA_000930635.1": "GCA_000930635.1_ViralProj269977_genomic.bed", "GCA_000930655.1": "GCA_000930655.1_ViralProj270090_genomic.bed", "GCA_000930675.1": "GCA_000930675.1_ViralProj270094_genomic.bed", "GCA_000930695.1": "GCA_000930695.1_ViralProj271121_genomic.bed", "GCA_000930715.1": "GCA_000930715.1_ViralProj271180_genomic.bed", "GCA_000930795.1": "GCA_000930795.1_ViralProj272436_genomic.bed", "GCA_000930815.1": "GCA_000930815.1_ViralProj272442_genomic.bed", "GCA_000930855.1": "GCA_000930855.1_ViralProj272515_genomic.bed", "GCA_000930875.1": "GCA_000930875.1_ViralProj273464_genomic.bed", "GCA_000930895.1": "GCA_000930895.1_ViralProj273470_genomic.bed", "GCA_000930935.1": "GCA_000930935.1_ViralProj273532_genomic.bed", "GCA_000930975.1": "GCA_000930975.1_ViralProj274069_genomic.bed", "GCA_000931015.1": "GCA_000931015.1_ViralProj274107_genomic.bed", "GCA_000931075.1": "GCA_000931075.1_ViralProj274119_genomic.bed", "GCA_000931095.1": "GCA_000931095.1_ViralProj274155_genomic.bed", "GCA_000931115.1": "GCA_000931115.1_ViralProj274159_genomic.bed", "GCA_000931155.1": "GCA_000931155.1_ViralProj275612_genomic.bed", "GCA_000931175.1": "GCA_000931175.1_ViralProj274068_genomic.bed", "GCA_000931195.1": "GCA_000931195.1_ViralProj274102_genomic.bed", "GCA_000931275.1": "GCA_000931275.1_ViralProj274118_genomic.bed", "GCA_000931295.1": "GCA_000931295.1_ViralProj274154_genomic.bed", "GCA_000931315.1": "GCA_000931315.1_ViralProj274158_genomic.bed", "GCA_000931335.1": "GCA_000931335.1_ViralProj274777_genomic.bed", "GCA_000931355.1": "GCA_000931355.1_ViralProj275611_genomic.bed", "GCA_000931465.1": "GCA_000931465.1_ASM93146v1_genomic.bed", "GCA_000931575.1": "GCA_000931575.1_ASM93157v1_genomic.bed", "GCA_000939415.2": "GCA_000939415.2_HGAP_assembly_of_Acinetobacter_baumannii_ORAB01_genomic.bed", "GCA_000940825.1": "GCA_000940825.1_ASM94082v1_genomic.bed", "GCA_000940915.1": "GCA_000940915.1_ASM94091v1_genomic.bed", "GCA_000940975.1": "GCA_000940975.1_ASM94097v1_genomic.bed", "GCA_000940995.1": "GCA_000940995.1_ASM94099v1_genomic.bed", "GCA_000941035.1": "GCA_000941035.1_ASM94103v1_genomic.bed", "GCA_000941075.1": "GCA_000941075.1_ASM94107v1_genomic.bed", "GCA_000943625.1": "GCA_000943625.1_ViralProj276252_genomic.bed", "GCA_000943725.1": "GCA_000943725.1_ViralProj275895_genomic.bed", "GCA_000943745.1": "GCA_000943745.1_ViralProj276254_genomic.bed", "GCA_000943805.1": "GCA_000943805.1_ASM94380v1_genomic.bed", "GCA_000948075.1": "GCA_000948075.1_ASM94807v1_genomic.bed", "GCA_000949425.1": "GCA_000949425.1_ASM94942v1_genomic.bed", "GCA_000950575.1": "GCA_000950575.1_ASM95057v1_genomic.bed", "GCA_000952035.2": "GCA_000952035.2_ASM95203v2_genomic.bed", "GCA_000952895.1": "GCA_000952895.1_BS34ACh_genomic.bed", "GCA_000952975.1": "GCA_000952975.1_D1G_genomic.bed", "GCA_000953035.1": "GCA_000953035.1_NCTC1_genomic.bed", "GCA_000953095.1": "GCA_000953095.1_BP_3921g_genomic.bed", "GCA_000953115.1": "GCA_000953115.1_DSM1535_genomic.bed", "GCA_000953195.1": "GCA_000953195.1_Acholeplasma_oculi_strain_19L_genomic.bed", "GCA_000953215.1": "GCA_000953215.1_DG5_genomic.bed", "GCA_000953315.1": "GCA_000953315.1_Wau001_genomic.bed", "GCA_000953395.1": "GCA_000953395.1_TV-BCN.1_genomic.bed", "GCA_000953435.1": "GCA_000953435.1_CEM1.1_genomic.bed", "GCA_000953455.1": "GCA_000953455.1_Ppseudo_Pac_genomic.bed", "GCA_000953515.1": "GCA_000953515.1_EcHMS174Chr_genomic.bed", "GCA_000953535.1": "GCA_000953535.1_E5B_genomic.bed", "GCA_000953615.1": "GCA_000953615.1_BS49Ch_genomic.bed", "GCA_000953695.1": "GCA_000953695.1_AWOD1_genomic.bed", "GCA_000953735.1": "GCA_000953735.1_MVIS1_genomic.bed", "GCA_000954115.1": "GCA_000954115.1_ASM95411v1_genomic.bed", "GCA_000954135.2": "GCA_000954135.2_ASM95413v2_genomic.bed", "GCA_000954155.1": "GCA_000954155.1_ASM95415v1_genomic.bed", "GCA_000954195.1": "GCA_000954195.1_ASM95419v1_genomic.bed", "GCA_000954335.1": "GCA_000954335.1_ViralProj276871_genomic.bed", "GCA_000954355.1": "GCA_000954355.1_ViralProj276875_genomic.bed", "GCA_000954395.1": "GCA_000954395.1_ViralProj277201_genomic.bed", "GCA_000954435.1": "GCA_000954435.1_ViralProj277494_genomic.bed", "GCA_000954455.1": "GCA_000954455.1_ViralProj277498_genomic.bed", "GCA_000954495.1": "GCA_000954495.1_ViralProj277509_genomic.bed", "GCA_000954555.1": "GCA_000954555.1_ViralProj277521_genomic.bed", "GCA_000954775.1": "GCA_000954775.1_ViralProj277491_genomic.bed", "GCA_000954795.1": "GCA_000954795.1_ViralProj277495_genomic.bed", "GCA_000954815.1": "GCA_000954815.1_ViralProj277499_genomic.bed", "GCA_000954855.1": "GCA_000954855.1_ViralProj277510_genomic.bed", "GCA_000954875.1": "GCA_000954875.1_ViralProj277514_genomic.bed", "GCA_000954955.1": "GCA_000954955.1_ViralProj276681_genomic.bed", "GCA_000954995.1": "GCA_000954995.1_ViralProj276858_genomic.bed", "GCA_000955035.1": "GCA_000955035.1_ViralProj276866_genomic.bed", "GCA_000955155.1": "GCA_000955155.1_ViralProj277493_genomic.bed", "GCA_000955195.1": "GCA_000955195.1_ViralProj277501_genomic.bed", "GCA_000955235.1": "GCA_000955235.1_ViralProj277512_genomic.bed", "GCA_000955275.1": "GCA_000955275.1_ViralProj277520_genomic.bed", "GCA_000955315.1": "GCA_000955315.1_ViralProj276850_genomic.bed", "GCA_000955375.1": "GCA_000955375.1_ViralProj276865_genomic.bed", "GCA_000955395.1": "GCA_000955395.1_ViralProj276869_genomic.bed", "GCA_000955515.1": "GCA_000955515.1_ViralProj277496_genomic.bed", "GCA_000955535.1": "GCA_000955535.1_ViralProj277500_genomic.bed", "GCA_000955615.1": "GCA_000955615.1_ViralProj277519_genomic.bed", "GCA_000955635.1": "GCA_000955635.1_ViralProj277523_genomic.bed", "GCA_000955665.1": "GCA_000955665.1_ASM95566v1_genomic.bed", "GCA_000955905.3": "GCA_000955905.3_ASM95590v3_genomic.bed", "GCA_000959165.1": "GCA_000959165.1_ASM95916v1_genomic.bed", "GCA_000959225.1": "GCA_000959225.1_ASM95922v1_genomic.bed", "GCA_000959265.1": "GCA_000959265.1_ASM95926v1_genomic.bed", "GCA_000959485.1": "GCA_000959485.1_ASM95948v1_genomic.bed", "GCA_000959525.1": "GCA_000959525.1_ASM95952v1_genomic.bed", "GCA_000959655.1": "GCA_000959655.1_ViralProj278640_genomic.bed", "GCA_000959705.2": "GCA_000959705.2_ASM95970v2_genomic.bed", "GCA_000959725.1": "GCA_000959725.1_ASM95972v1_genomic.bed", "GCA_000961015.1": "GCA_000961015.1_ASM96101v1_genomic.bed", "GCA_000961195.1": "GCA_000961195.1_ASM96119v1_genomic.bed", "GCA_000961515.1": "GCA_000961515.1_ASM96151v1_genomic.bed", "GCA_000962775.1": "GCA_000962775.1_ASM96277v1_genomic.bed", "GCA_000963515.1": "GCA_000963515.1_ASM96351v1_genomic.bed", "GCA_000963575.1": "GCA_000963575.1_ASM96357v1_genomic.bed", "GCA_000963815.1": "GCA_000963815.1_ASM96381v1_genomic.bed", "GCA_000963835.1": "GCA_000963835.1_ASM96383v1_genomic.bed", "GCA_000965745.1": "GCA_000965745.1_ASM96574v1_genomic.bed", "GCA_000965765.1": "GCA_000965765.1_ASM96576v1_genomic.bed", "GCA_000967115.1": "GCA_000967115.1_CT1_genomic.bed", "GCA_000967155.1": "GCA_000967155.1_HUSEC2011CHR1_genomic.bed", "GCA_000967385.1": "GCA_000967385.1_ASM96738v1_genomic.bed", "GCA_000967405.1": "GCA_000967405.1_ASM96740v1_genomic.bed", "GCA_000967445.1": "GCA_000967445.1_ASM96744v1_genomic.bed", "GCA_000967895.1": "GCA_000967895.1_ASM96789v1_genomic.bed", "GCA_000967915.1": "GCA_000967915.1_ASM96791v1_genomic.bed", "GCA_000968055.1": "GCA_000968055.1_ASM96805v1_genomic.bed", "GCA_000968155.1": "GCA_000968155.1_ASM96815v1_genomic.bed", "GCA_000968175.1": "GCA_000968175.1_ASM96817v1_genomic.bed", "GCA_000968515.1": "GCA_000968515.1_ASM96851v1_genomic.bed", "GCA_000968535.1": "GCA_000968535.1_ASM96853v1_genomic.bed", "GCA_000968835.1": "GCA_000968835.1_ASM96883v1_genomic.bed", "GCA_000969055.1": "GCA_000969055.1_ViralProj280298_genomic.bed", "GCA_000969075.1": "GCA_000969075.1_ViralProj280302_genomic.bed", "GCA_000969095.1": "GCA_000969095.1_ViralProj280306_genomic.bed", "GCA_000969115.1": "GCA_000969115.1_ViralProj280299_genomic.bed", "GCA_000969135.1": "GCA_000969135.1_ViralProj280303_genomic.bed", "GCA_000969175.1": "GCA_000969175.1_ViralProj280116_genomic.bed", "GCA_000969235.1": "GCA_000969235.1_ASM96923v1_genomic.bed", "GCA_000969315.2": "GCA_000969315.2_ASM96931v2_genomic.bed", "GCA_000969645.2": "GCA_000969645.2_ASM96964v2_genomic.bed", "GCA_000969685.1": "GCA_000969685.1_ASM96968v1_genomic.bed", "GCA_000969885.1": "GCA_000969885.1_ASM96988v1_genomic.bed", "GCA_000970025.1": "GCA_000970025.1_ASM97002v1_genomic.bed", "GCA_000970125.1": "GCA_000970125.1_ASM97012v1_genomic.bed", "GCA_000970265.1": "GCA_000970265.1_ASM97026v1_genomic.bed", "GCA_000970565.1": "GCA_000970565.1_ViralMultiSegProj280459_genomic.bed", "GCA_000971565.1": "GCA_000971565.1_ASM97156v1_genomic.bed", "GCA_000971665.1": "GCA_000971665.1_ASM97166v1_genomic.bed", "GCA_000971725.1": "GCA_000971725.1_ASM97172v1_genomic.bed", "GCA_000972725.1": "GCA_000972725.1_ASM97272v1_genomic.bed", "GCA_000972765.1": "GCA_000972765.1_ASM97276v1_genomic.bed", "GCA_000973105.1": "GCA_000973105.1_ASM97310v1_genomic.bed", "GCA_000973215.1": "GCA_000973215.1_ViralProj281400_genomic.bed", "GCA_000973235.1": "GCA_000973235.1_ViralProj281404_genomic.bed", "GCA_000973255.1": "GCA_000973255.1_ViralProj281408_genomic.bed", "GCA_000973375.1": "GCA_000973375.1_ViralProj281398_genomic.bed", "GCA_000973395.2": "GCA_000973395.2_ViralMultiSegProj281402_genomic.bed", "GCA_000973435.1": "GCA_000973435.1_ViralProj281397_genomic.bed", "GCA_000973455.1": "GCA_000973455.1_ViralProj281401_genomic.bed", "GCA_000973485.1": "GCA_000973485.1_ASM97348v1_genomic.bed", "GCA_000973525.1": "GCA_000973525.1_ASM97352v1_genomic.bed", "GCA_000973685.2": "GCA_000973685.2_ASM97368v2_genomic.bed", "GCA_000974405.1": "GCA_000974405.1_ASM97440v1_genomic.bed", "GCA_000974425.1": "GCA_000974425.1_ASM97442v1_genomic.bed", "GCA_000974465.1": "GCA_000974465.1_ASM97446v1_genomic.bed", "GCA_000974505.1": "GCA_000974505.1_ASM97450v1_genomic.bed", "GCA_000974575.1": "GCA_000974575.1_ASM97457v1_genomic.bed", "GCA_000974835.2": "GCA_000974835.2_ASM97483v2_genomic.bed", "GCA_000974865.1": "GCA_000974865.1_ASM97486v1_genomic.bed", "GCA_000978575.1": "GCA_000978575.1_ASM97857v1_genomic.bed", "GCA_000978785.2": "GCA_000978785.2_ASM97878v2_genomic.bed", "GCA_000980815.1": "GCA_000980815.1_ASM98081v1_genomic.bed", "GCA_000980835.1": "GCA_000980835.1_ASM98083v1_genomic.bed", "GCA_000981545.1": "GCA_000981545.1_Y1_genomic.bed", "GCA_000981845.1": "GCA_000981845.1_ASM98184v1_genomic.bed", "GCA_000982285.1": "GCA_000982285.1_ViralProj282403_genomic.bed", "GCA_000982365.1": "GCA_000982365.1_ViralProj282475_genomic.bed", "GCA_000982385.1": "GCA_000982385.1_ViralProj282479_genomic.bed", "GCA_000982825.1": "GCA_000982825.1_ASM98282v1_genomic.bed", "GCA_000986055.1": "GCA_000986055.1_A_England_8_2010_genomic.bed", "GCA_000986075.1": "GCA_000986075.1_A_England_12_2010_genomic.bed", "GCA_000986095.1": "GCA_000986095.1_A_England_251_2011_genomic.bed", "GCA_000986115.1": "GCA_000986115.1_A_England_05120003_2010_genomic.bed", "GCA_000986135.1": "GCA_000986135.1_A_England_697_2010_genomic.bed", "GCA_000986155.1": "GCA_000986155.1_A_England_01180016_2009_genomic.bed", "GCA_000986175.1": "GCA_000986175.1_A_England_10740707_2011_genomic.bed", "GCA_000986195.1": "GCA_000986195.1_A_England_05040138_2010_genomic.bed", "GCA_000986215.1": "GCA_000986215.1_A_England_05100298_2010_genomic.bed", "GCA_000986235.1": "GCA_000986235.1_A_England_01220736_2009_genomic.bed", "GCA_000986255.1": "GCA_000986255.1_A_England_676_2010_genomic.bed", "GCA_000986275.1": "GCA_000986275.1_A_England_446_2010_genomic.bed", "GCA_000986295.1": "GCA_000986295.1_A_England_245_2011_genomic.bed", "GCA_000986315.1": "GCA_000986315.1_A_England_WTSI1832_2010_genomic.bed", "GCA_000986335.1": "GCA_000986335.1_A_England_675_2010_genomic.bed", "GCA_000986355.1": "GCA_000986355.1_A_England_701_2010_genomic.bed", "GCA_000986375.1": "GCA_000986375.1_A_England_331_2010_genomic.bed", "GCA_000986395.1": "GCA_000986395.1_A_England_WTSI1778_2009_genomic.bed", "GCA_000986435.1": "GCA_000986435.1_A_England_10820742_2010_genomic.bed", "GCA_000986455.1": "GCA_000986455.1_A_England_10740571_2010_genomic.bed", "GCA_000986475.1": "GCA_000986475.1_A_England_05020665_2010_genomic.bed", "GCA_000986495.1": "GCA_000986495.1_A_England_671_2010_genomic.bed", "GCA_000986515.1": "GCA_000986515.1_A_England_9_2010_genomic.bed", "GCA_000986535.1": "GCA_000986535.1_A_England_10740579_2010_genomic.bed", "GCA_000986555.1": "GCA_000986555.1_A_England_32_2010_genomic.bed", "GCA_000986575.1": "GCA_000986575.1_A_England_00380719_2010_genomic.bed", "GCA_000986595.1": "GCA_000986595.1_A_England_00380718_2010_genomic.bed", "GCA_000986615.1": "GCA_000986615.1_A_England_673_2010_genomic.bed", "GCA_000986765.1": "GCA_000986765.1_ASM98676v1_genomic.bed", "GCA_000987835.1": "GCA_000987835.1_ASM98783v1_genomic.bed", "GCA_000987865.1": "GCA_000987865.1_ASM98786v1_genomic.bed", "GCA_000987925.1": "GCA_000987925.1_ASM98792v1_genomic.bed", "GCA_000988445.1": "GCA_000988445.1_ASM98844v1_genomic.bed", "GCA_000988525.3": "GCA_000988525.3_ASM98852v3_genomic.bed", "GCA_000988565.1": "GCA_000988565.1_ASM98856v1_genomic.bed", "GCA_000988745.3": "GCA_000988745.3_ASM98874v3_genomic.bed", "GCA_000988995.1": "GCA_000988995.1_ViralProj273489_genomic.bed", "GCA_000989015.1": "GCA_000989015.1_ViralProj282770_genomic.bed", "GCA_000989035.1": "GCA_000989035.1_ViralProj283066_genomic.bed", "GCA_000989075.1": "GCA_000989075.1_ViralMultiSegProj283068_genomic.bed", "GCA_000989095.1": "GCA_000989095.1_ViralProj282773_genomic.bed", "GCA_000989135.1": "GCA_000989135.1_ViralMultiSegProj282494_genomic.bed", "GCA_000993785.3": "GCA_000993785.3_ASM99378v3_genomic.bed", "GCA_001005265.1": "GCA_001005265.1_ASM100526v1_genomic.bed", "GCA_001005985.1": "GCA_001005985.1_ASM100598v1_genomic.bed", "GCA_001006045.1": "GCA_001006045.1_ASM100604v1_genomic.bed", "GCA_001006525.1": "GCA_001006525.1_ASM100652v1_genomic.bed", "GCA_001006685.1": "GCA_001006685.1_A_England_719_2010_genomic.bed", "GCA_001006725.1": "GCA_001006725.1_A_England_10_2010_genomic.bed", "GCA_001006745.1": "GCA_001006745.1_A_England_10740685_2010_genomic.bed", "GCA_001006825.1": "GCA_001006825.1_A_England_343_2010_genomic.bed", "GCA_001006845.1": "GCA_001006845.1_A_England_677_2010_genomic.bed", "GCA_001006865.1": "GCA_001006865.1_A_England_10740704_2011_genomic.bed", "GCA_001006885.1": "GCA_001006885.1_A_England_WTSI1781_2011_genomic.bed", "GCA_001006905.1": "GCA_001006905.1_A_England_05160420_2010_genomic.bed", "GCA_001006925.1": "GCA_001006925.1_A_England_WTSI2051_2011_genomic.bed", "GCA_001007025.1": "GCA_001007025.1_Wien1_genomic.bed", "GCA_001007085.1": "GCA_001007085.1_Wien3_genomic.bed", "GCA_001007975.1": "GCA_001007975.1_ASM100797v1_genomic.bed", "GCA_001008455.1": "GCA_001008455.1_ViralProj284019_genomic.bed", "GCA_001008535.1": "GCA_001008535.1_ViralProj284015_genomic.bed", "GCA_001010805.1": "GCA_001010805.1_ASM101080v1_genomic.bed", "GCA_001013565.1": "GCA_001013565.1_BPD420_genomic.bed", "GCA_001013605.1": "GCA_001013605.1_A_England_29_2010_genomic.bed", "GCA_001013625.1": "GCA_001013625.1_A_England_468_2010_genomic.bed", "GCA_001013645.1": "GCA_001013645.1_A_England_05020662_2010_genomic.bed", "GCA_001013665.1": "GCA_001013665.1_A_England_10740571_2010_genomic.bed", "GCA_001013685.1": "GCA_001013685.1_A_England_00380710_2010_genomic.bed", "GCA_001013705.1": "GCA_001013705.1_A_England_WTSI1807_2010_genomic.bed", "GCA_001013725.1": "GCA_001013725.1_A_England_11_2010_genomic.bed", "GCA_001013745.1": "GCA_001013745.1_A_England_WTSI1769_2010_genomic.bed", "GCA_001013765.1": "GCA_001013765.1_A_England_10740664_2011_genomic.bed", "GCA_001013785.1": "GCA_001013785.1_A_England_21680633_2010_genomic.bed", "GCA_001013805.1": "GCA_001013805.1_A_England_688_2010_genomic.bed", "GCA_001013825.1": "GCA_001013825.1_A_England_05100297_2010_genomic.bed", "GCA_001013845.1": "GCA_001013845.1_A_England_687_2010_genomic.bed", "GCA_001013865.1": "GCA_001013865.1_A_England_10740688_2010_genomic.bed", "GCA_001013885.1": "GCA_001013885.1_A_England_10820733_2010_genomic.bed", "GCA_001013905.1": "GCA_001013905.1_sleC34_genomic.bed", "GCA_001013925.1": "GCA_001013925.1_A_England_717_2010_genomic.bed", "GCA_001013945.1": "GCA_001013945.1_A_England_694_2010_genomic.bed", "GCA_001013965.1": "GCA_001013965.1_A_England_688_2010_genomic.bed", "GCA_001014005.1": "GCA_001014005.1_A_England_01180007_2010_genomic.bed", "GCA_001014025.1": "GCA_001014025.1_A_England_692_2010_genomic.bed", "GCA_001014045.1": "GCA_001014045.1_A_England_132_2011_genomic.bed", "GCA_001014065.1": "GCA_001014065.1_A_England_00380709_2010_genomic.bed", "GCA_001014085.1": "GCA_001014085.1_A_England_04980053_2010_genomic.bed", "GCA_001014105.1": "GCA_001014105.1_A_England_04900053_2010_genomic.bed", "GCA_001014125.1": "GCA_001014125.1_A_England_11520759_2011_genomic.bed", "GCA_001014145.1": "GCA_001014145.1_A_England_10820734_2010_genomic.bed", "GCA_001014165.1": "GCA_001014165.1_A_England_WTSI1826_2010_genomic.bed", "GCA_001014185.1": "GCA_001014185.1_A_England_10740561_2010_genomic.bed", "GCA_001014205.1": "GCA_001014205.1_A_England_05020673_2010_genomic.bed", "GCA_001014225.1": "GCA_001014225.1_A_England_01180018_2010_genomic.bed", "GCA_001014245.1": "GCA_001014245.1_A_England_393_2010_genomic.bed", "GCA_001014265.1": "GCA_001014265.1_A_England_377_2010_genomic.bed", "GCA_001014305.1": "GCA_001014305.1_ASM101430v1_genomic.bed", "GCA_001015325.1": "GCA_001015325.1_ViralProj284780_genomic.bed", "GCA_001017575.1": "GCA_001017575.1_ASM101757v1_genomic.bed", "GCA_001017635.1": "GCA_001017635.1_ASM101763v1_genomic.bed", "GCA_001018685.2": "GCA_001018685.2_ASM101868v2_genomic.bed", "GCA_001018775.2": "GCA_001018775.2_ASM101877v2_genomic.bed", "GCA_001018805.2": "GCA_001018805.2_ASM101880v2_genomic.bed", "GCA_001018845.2": "GCA_001018845.2_ASM101884v2_genomic.bed", "GCA_001019415.2": "GCA_001019415.2_ASM101941v2_genomic.bed", "GCA_001019485.2": "GCA_001019485.2_ASM101948v2_genomic.bed", "GCA_001019535.2": "GCA_001019535.2_ASM101953v2_genomic.bed", "GCA_001019575.2": "GCA_001019575.2_ASM101957v2_genomic.bed", "GCA_001019815.1": "GCA_001019815.1_ViralProj284804_genomic.bed", "GCA_001019855.1": "GCA_001019855.1_ViralMultiSegProj285593_genomic.bed", "GCA_001020035.1": "GCA_001020035.1_ViralProj285590_genomic.bed", "GCA_001020725.3": "GCA_001020725.3_ASM102072v3_genomic.bed", "GCA_001021065.1": "GCA_001021065.1_ASM102106v1_genomic.bed", "GCA_001021085.1": "GCA_001021085.1_ASM102108v1_genomic.bed", "GCA_001021295.1": "GCA_001021295.1_ViralMultiSegProj286006_genomic.bed", "GCA_001021915.1": "GCA_001021915.1_ASM102191v1_genomic.bed", "GCA_001021955.1": "GCA_001021955.1_ASM102195v1_genomic.bed", "GCA_001022135.1": "GCA_001022135.1_ASM102213v1_genomic.bed", "GCA_001022195.1": "GCA_001022195.1_ASM102219v1_genomic.bed", "GCA_001022235.1": "GCA_001022235.1_ASM102223v1_genomic.bed", "GCA_001023535.1": "GCA_001023535.1_ASM102353v1_genomic.bed", "GCA_001023575.1": "GCA_001023575.1_ASM102357v1_genomic.bed", "GCA_001025155.1": "GCA_001025155.1_ASM102515v1_genomic.bed", "GCA_001026945.2": "GCA_001026945.2_ASM102694v2_genomic.bed", "GCA_001027005.1": "GCA_001027005.1_ASM102700v1_genomic.bed", "GCA_001028085.1": "GCA_001028085.1_ASM102808v1_genomic.bed", "GCA_001028965.1": "GCA_001028965.1_ViralProj286258_genomic.bed", "GCA_001029005.1": "GCA_001029005.1_ViralProj286936_genomic.bed", "GCA_001029025.1": "GCA_001029025.1_ViralProj286899_genomic.bed", "GCA_001029635.1": "GCA_001029635.1_ASM102963v1_genomic.bed", "GCA_001029675.1": "GCA_001029675.1_ASM102967v1_genomic.bed", "GCA_001029695.1": "GCA_001029695.1_ASM102969v1_genomic.bed", "GCA_001029715.1": "GCA_001029715.1_ASM102971v1_genomic.bed", "GCA_001029735.1": "GCA_001029735.1_ASM102973v1_genomic.bed", "GCA_001029755.1": "GCA_001029755.1_ASM102975v1_genomic.bed", "GCA_001029775.1": "GCA_001029775.1_ASM102977v1_genomic.bed", "GCA_001029795.1": "GCA_001029795.1_ASM102979v1_genomic.bed", "GCA_001039275.2": "GCA_001039275.2_ASM103927v2_genomic.bed", "GCA_001039695.2": "GCA_001039695.2_emm89-1_genomic.bed", "GCA_001039805.1": "GCA_001039805.1_A_England_12240612_2010_genomic.bed", "GCA_001039825.1": "GCA_001039825.1_A_England_10740681_2010_genomic.bed", "GCA_001039845.1": "GCA_001039845.1_A_England_WTSI2060_2010_genomic.bed", "GCA_001040815.1": "GCA_001040815.1_ViralProj287862_genomic.bed", "GCA_001040945.1": "GCA_001040945.1_ASM104094v1_genomic.bed", "GCA_001040995.1": "GCA_001040995.1_ViralProj287957_genomic.bed", "GCA_001041035.1": "GCA_001041035.1_ViralProj287965_genomic.bed", "GCA_001041095.1": "GCA_001041095.1_ViralProj287981_genomic.bed", "GCA_001041235.1": "GCA_001041235.1_ViralProj288009_genomic.bed", "GCA_001041275.1": "GCA_001041275.1_ViralProj288017_genomic.bed", "GCA_001041295.1": "GCA_001041295.1_ViralProj288021_genomic.bed", "GCA_001041335.1": "GCA_001041335.1_ViralProj287865_genomic.bed", "GCA_001041375.1": "GCA_001041375.1_ViralProj287958_genomic.bed", "GCA_001041455.1": "GCA_001041455.1_ViralProj287978_genomic.bed", "GCA_001041475.1": "GCA_001041475.1_ViralProj287982_genomic.bed", "GCA_001041495.1": "GCA_001041495.1_ViralProj287986_genomic.bed", "GCA_001041555.1": "GCA_001041555.1_ViralProj287998_genomic.bed", "GCA_001041635.1": "GCA_001041635.1_ViralProj288014_genomic.bed", "GCA_001041655.1": "GCA_001041655.1_ViralProj288018_genomic.bed", "GCA_001041695.1": "GCA_001041695.1_ViralProj288026_genomic.bed", "GCA_001041755.1": "GCA_001041755.1_ViralProj287963_genomic.bed", "GCA_001041775.1": "GCA_001041775.1_ViralProj287967_genomic.bed", "GCA_001041815.1": "GCA_001041815.1_ViralProj287979_genomic.bed", "GCA_001041895.1": "GCA_001041895.1_ViralProj287995_genomic.bed", "GCA_001041915.1": "GCA_001041915.1_ViralProj287999_genomic.bed", "GCA_001041995.1": "GCA_001041995.1_ViralProj288015_genomic.bed", "GCA_001042095.1": "GCA_001042095.1_ViralProj287960_genomic.bed", "GCA_001042115.1": "GCA_001042115.1_ViralProj287964_genomic.bed", "GCA_001042135.1": "GCA_001042135.1_ViralProj287971_genomic.bed", "GCA_001042195.1": "GCA_001042195.1_ViralProj287984_genomic.bed", "GCA_001042355.1": "GCA_001042355.1_ViralProj288016_genomic.bed", "GCA_001042395.1": "GCA_001042395.1_ViralProj288024_genomic.bed", "GCA_001042635.1": "GCA_001042635.1_ASM104263v1_genomic.bed", "GCA_001042715.1": "GCA_001042715.1_ASM104271v1_genomic.bed", "GCA_001045265.1": "GCA_001045265.1_ViralProj288349_genomic.bed", "GCA_001045415.1": "GCA_001045415.1_ASM104541v1_genomic.bed", "GCA_001045685.1": "GCA_001045685.1_ASM104568v1_genomic.bed", "GCA_001045795.2": "GCA_001045795.2_ASM104579v2_genomic.bed", "GCA_001046955.1": "GCA_001046955.1_ASM104695v1_genomic.bed", "GCA_001047255.1": "GCA_001047255.1_ASM104725v1_genomic.bed", "GCA_001047275.1": "GCA_001047275.1_ASM104727v1_genomic.bed", "GCA_001047635.1": "GCA_001047635.1_ASM104763v1_genomic.bed", "GCA_001050915.2": "GCA_001050915.2_ASM105091v2_genomic.bed", "GCA_001051055.1": "GCA_001051055.1_ASM105105v1_genomic.bed", "GCA_001051075.1": "GCA_001051075.1_ASM105107v1_genomic.bed", "GCA_001051135.1": "GCA_001051135.1_ASM105113v1_genomic.bed", "GCA_001051995.2": "GCA_001051995.2_ASM105199v2_genomic.bed", "GCA_001077475.1": "GCA_001077475.1_ASM107747v1_genomic.bed", "GCA_001077535.2": "GCA_001077535.2_ASM107753v2_genomic.bed", "GCA_001078295.1": "GCA_001078295.1_ASM107829v1_genomic.bed", "GCA_001078495.2": "GCA_001078495.2_ASM107849v2_genomic.bed", "GCA_001095405.3": "GCA_001095405.3_7553_6_2_genomic.bed", "GCA_001182745.2": "GCA_001182745.2_NCTC11134_genomic.bed", "GCA_001182765.1": "GCA_001182765.1_WH8103.1_genomic.bed", "GCA_001183745.1": "GCA_001183745.1_ASM118374v1_genomic.bed", "GCA_001184805.1": "GCA_001184805.1_ViralProj290094_genomic.bed", "GCA_001184845.1": "GCA_001184845.1_ViralProj289889_genomic.bed", "GCA_001184865.1": "GCA_001184865.1_ViralProj290310_genomic.bed", "GCA_001184945.1": "GCA_001184945.1_ViralProj290360_genomic.bed", "GCA_001184965.1": "GCA_001184965.1_ViralProj289929_genomic.bed", "GCA_001185005.1": "GCA_001185005.1_ViralMultiSegProj290358_genomic.bed", "GCA_001185205.1": "GCA_001185205.1_ASM118520v1_genomic.bed", "GCA_001185215.1": "GCA_001185215.1_ASM118521v1_genomic.bed", "GCA_001186405.1": "GCA_001186405.1_ASM118640v1_genomic.bed", "GCA_001187505.1": "GCA_001187505.1_ASM118750v1_genomic.bed", "GCA_001187595.1": "GCA_001187595.1_ASM118759v1_genomic.bed", "GCA_001187615.2": "GCA_001187615.2_ASM118761v2_genomic.bed", "GCA_001187785.1": "GCA_001187785.1_ASM118778v1_genomic.bed", "GCA_001187975.3": "GCA_001187975.3_ASM118797v3_genomic.bed", "GCA_001188625.1": "GCA_001188625.1_BeeMLV_genomic.bed", "GCA_001188835.1": "GCA_001188835.1_ASM118883v1_genomic.bed", "GCA_001188855.1": "GCA_001188855.1_ASM118885v1_genomic.bed", "GCA_001188875.1": "GCA_001188875.1_ASM118887v1_genomic.bed", "GCA_001188895.1": "GCA_001188895.1_ASM118889v1_genomic.bed", "GCA_001188915.1": "GCA_001188915.1_ASM118891v1_genomic.bed", "GCA_001189275.1": "GCA_001189275.1_ASM118927v1_genomic.bed", "GCA_001189495.1": "GCA_001189495.1_ASM118949v1_genomic.bed", "GCA_001189515.2": "GCA_001189515.2_ASM118951v2_genomic.bed", "GCA_001190235.1": "GCA_001190235.1_ViralProj291254_genomic.bed", "GCA_001190255.1": "GCA_001190255.1_ViralProj291258_genomic.bed", "GCA_001190355.1": "GCA_001190355.1_BeeMLV_genomic.bed", "GCA_001190395.1": "GCA_001190395.1_ViralProj291257_genomic.bed", "GCA_001190455.1": "GCA_001190455.1_ViralProj291271_genomic.bed", "GCA_001190495.1": "GCA_001190495.1_ViralProj291247_genomic.bed", "GCA_001190555.1": "GCA_001190555.1_ViralProj291260_genomic.bed", "GCA_001190575.1": "GCA_001190575.1_ViralProj291266_genomic.bed", "GCA_001190635.1": "GCA_001190635.1_ViralProj291251_genomic.bed", "GCA_001190655.1": "GCA_001190655.1_ViralProj291255_genomic.bed", "GCA_001190675.1": "GCA_001190675.1_ViralProj291259_genomic.bed", "GCA_001190865.1": "GCA_001190865.1_ASM119086v1_genomic.bed", "GCA_001191625.1": "GCA_001191625.1_ASM119162v1_genomic.bed", "GCA_001262015.1": "GCA_001262015.1_ASM126201v1_genomic.bed", "GCA_001262055.1": "GCA_001262055.1_ASM126205v1_genomic.bed", "GCA_001262075.1": "GCA_001262075.1_ASM126207v1_genomic.bed", "GCA_001266715.1": "GCA_001266715.1_ASM126671v1_genomic.bed", "GCA_001266735.1": "GCA_001266735.1_ASM126673v1_genomic.bed", "GCA_001266795.1": "GCA_001266795.1_ASM126679v1_genomic.bed", "GCA_001267155.1": "GCA_001267155.1_ASM126715v1_genomic.bed", "GCA_001267235.1": "GCA_001267235.1_ASM126723v1_genomic.bed", "GCA_001267255.1": "GCA_001267255.1_ASM126725v1_genomic.bed", "GCA_001267515.1": "GCA_001267515.1_ASM126751v1_genomic.bed", "GCA_001267845.1": "GCA_001267845.1_ASM126784v1_genomic.bed", "GCA_001267865.1": "GCA_001267865.1_ASM126786v1_genomic.bed", "GCA_001267925.1": "GCA_001267925.1_ASM126792v1_genomic.bed", "GCA_001272615.1": "GCA_001272615.1_ASM127261v1_genomic.bed", "GCA_001272895.1": "GCA_001272895.1_ASM127289v1_genomic.bed", "GCA_001273705.1": "GCA_001273705.1_ViralProj293568_genomic.bed", "GCA_001273775.1": "GCA_001273775.1_ASM127377v1_genomic.bed", "GCA_001274105.1": "GCA_001274105.1_ViralProj293724_genomic.bed", "GCA_001274125.1": "GCA_001274125.1_ViralProj293728_genomic.bed", "GCA_001274145.1": "GCA_001274145.1_ViralProj293733_genomic.bed", "GCA_001274165.1": "GCA_001274165.1_ViralProj293706_genomic.bed", "GCA_001274245.1": "GCA_001274245.1_ViralProj293726_genomic.bed", "GCA_001274265.1": "GCA_001274265.1_ViralProj293731_genomic.bed", "GCA_001274285.1": "GCA_001274285.1_ViralProj293707_genomic.bed", "GCA_001274305.1": "GCA_001274305.1_ViralProj293715_genomic.bed", "GCA_001274445.1": "GCA_001274445.1_ViralProj293717_genomic.bed", "GCA_001274465.1": "GCA_001274465.1_ViralProj293725_genomic.bed", "GCA_001274485.1": "GCA_001274485.1_ViralProj293730_genomic.bed", "GCA_001274655.1": "GCA_001274655.1_ASM127465v1_genomic.bed", "GCA_001274675.1": "GCA_001274675.1_ASM127467v1_genomic.bed", "GCA_001274835.1": "GCA_001274835.1_ASM127483v1_genomic.bed", "GCA_001275565.2": "GCA_001275565.2_ASM127556v2_genomic.bed", "GCA_001277235.1": "GCA_001277235.1_ASM127723v1_genomic.bed", "GCA_001277255.1": "GCA_001277255.1_ASM127725v1_genomic.bed", "GCA_001277275.1": "GCA_001277275.1_ASM127727v1_genomic.bed", "GCA_001277895.1": "GCA_001277895.1_ASM127789v1_genomic.bed", "GCA_001278015.1": "GCA_001278015.1_ASM127801v1_genomic.bed", "GCA_001278035.1": "GCA_001278035.1_ASM127803v1_genomic.bed", "GCA_001278055.1": "GCA_001278055.1_ASM127805v1_genomic.bed", "GCA_001278095.1": "GCA_001278095.1_ASM127809v1_genomic.bed", "GCA_001278275.1": "GCA_001278275.1_ASM127827v1_genomic.bed", "GCA_001278295.1": "GCA_001278295.1_ASM127829v1_genomic.bed", "GCA_001278315.1": "GCA_001278315.1_ASM127831v1_genomic.bed", "GCA_001278825.1": "GCA_001278825.1_ASM127882v1_genomic.bed", "GCA_001280225.1": "GCA_001280225.1_ASM128022v1_genomic.bed", "GCA_001280285.1": "GCA_001280285.1_ASM128028v1_genomic.bed", "GCA_001280405.1": "GCA_001280405.1_ASM128040v1_genomic.bed", "GCA_001281045.1": "GCA_001281045.1_ASM128104v1_genomic.bed", "GCA_001281085.1": "GCA_001281085.1_ASM128108v1_genomic.bed", "GCA_001281105.1": "GCA_001281105.1_ASM128110v1_genomic.bed", "GCA_001281115.1": "GCA_001281115.1_ASM128111v1_genomic.bed", "GCA_001281365.1": "GCA_001281365.1_ASM128136v1_genomic.bed", "GCA_001281385.1": "GCA_001281385.1_ASM128138v1_genomic.bed", "GCA_001281465.1": "GCA_001281465.1_ASM128146v1_genomic.bed", "GCA_001281485.1": "GCA_001281485.1_ASM128148v1_genomic.bed", "GCA_001291385.1": "GCA_001291385.1_A_England_10740581_2010_genomic.bed", "GCA_001291405.1": "GCA_001291405.1_A_England_WTSI1774_2010_genomic.bed", "GCA_001291425.1": "GCA_001291425.1_A_England_374_2010_genomic.bed", "GCA_001292935.1": "GCA_001292935.1_ViralMultiSegProj295302_genomic.bed", "GCA_001293045.1": "GCA_001293045.1_ASM129304v1_genomic.bed", "GCA_001294605.1": "GCA_001294605.1_ASM129460v1_genomic.bed", "GCA_001294645.1": "GCA_001294645.1_ASM129464v1_genomic.bed", "GCA_001295365.1": "GCA_001295365.1_ASM129536v1_genomic.bed", "GCA_001296125.1": "GCA_001296125.1_ASM129612v1_genomic.bed", "GCA_001296145.1": "GCA_001296145.1_ASM129614v1_genomic.bed", "GCA_001296185.1": "GCA_001296185.1_ASM129618v1_genomic.bed", "GCA_001296205.1": "GCA_001296205.1_ASM129620v1_genomic.bed", "GCA_001298465.1": "GCA_001298465.1_ASM129846v1_genomic.bed", "GCA_001302625.1": "GCA_001302625.1_ASM130262v1_genomic.bed", "GCA_001302645.1": "GCA_001302645.1_ASM130264v1_genomic.bed", "GCA_001304755.1": "GCA_001304755.1_ASM130475v1_genomic.bed", "GCA_001305565.2": "GCA_001305565.2_ViralProj296131.2_genomic.bed", "GCA_001305595.1": "GCA_001305595.1_ASM130559v1_genomic.bed", "GCA_001305615.1": "GCA_001305615.1_ASM130561v1_genomic.bed", "GCA_001305635.1": "GCA_001305635.1_ASM130563v1_genomic.bed", "GCA_001305715.1": "GCA_001305715.1_ASM130571v1_genomic.bed", "GCA_001307475.2": "GCA_001307475.2_ASM130747v2_genomic.bed", "GCA_001307505.2": "GCA_001307505.2_ASM130750v2_genomic.bed", "GCA_001307525.1": "GCA_001307525.1_ASM130752v1_genomic.bed", "GCA_001307585.1": "GCA_001307585.1_ASM130758v1_genomic.bed", "GCA_001307605.1": "GCA_001307605.1_ASM130760v1_genomic.bed", "GCA_001307645.1": "GCA_001307645.1_ASM130764v1_genomic.bed", "GCA_001307665.1": "GCA_001307665.1_ASM130766v1_genomic.bed", "GCA_001307705.1": "GCA_001307705.1_ASM130770v1_genomic.bed", "GCA_001307725.1": "GCA_001307725.1_ASM130772v1_genomic.bed", "GCA_001307805.2": "GCA_001307805.2_ASM130780v2_genomic.bed", "GCA_001308165.1": "GCA_001308165.1_ASM130816v1_genomic.bed", "GCA_001308265.1": "GCA_001308265.1_ASM130826v1_genomic.bed", "GCA_001308335.1": "GCA_001308335.1_ViralProj298041_genomic.bed", "GCA_001308435.1": "GCA_001308435.1_ViralProj298073_genomic.bed", "GCA_001308455.2": "GCA_001308455.2_ViralProj297387_genomic.bed", "GCA_001308555.1": "GCA_001308555.1_ViralProj298070_genomic.bed", "GCA_001310115.1": "GCA_001310115.1_ViralProj298081_genomic.bed", "GCA_001310135.2": "GCA_001310135.2_ViralProj298087_genomic.bed", "GCA_001310155.1": "GCA_001310155.1_ViralProj298083_genomic.bed", "GCA_001310195.1": "GCA_001310195.1_ViralProj298208_genomic.bed", "GCA_001310215.1": "GCA_001310215.1_ViralProj298247_genomic.bed", "GCA_001314225.1": "GCA_001314225.1_ASM131422v1_genomic.bed", "GCA_001314245.2": "GCA_001314245.2_ASM131424v2_genomic.bed", "GCA_001314305.1": "GCA_001314305.1_ASM131430v1_genomic.bed", "GCA_001314975.1": "GCA_001314975.1_ASM131497v1_genomic.bed", "GCA_001343745.1": "GCA_001343745.1_ViralMultiSegProj237137_genomic.bed", "GCA_001343765.1": "GCA_001343765.1_ViralMultiSegProj293212_genomic.bed", "GCA_001343805.1": "GCA_001343805.1_ViralMultiSegProj176605_genomic.bed", "GCA_001343825.1": "GCA_001343825.1_ViralMultiSegProj209727_genomic.bed", "GCA_001399655.1": "GCA_001399655.1_ASM139965v1_genomic.bed", "GCA_001402145.1": "GCA_001402145.1_ViralMultiSegProj299193_genomic.bed", "GCA_001402875.1": "GCA_001402875.1_ASM140287v1_genomic.bed", "GCA_001406115.1": "GCA_001406115.1_Streptomyces_venezuelae_ATCC_15439_genomic.bed", "GCA_001409135.1": "GCA_001409135.1_10259_genomic.bed", "GCA_001409195.1": "GCA_001409195.1_C2346_genomic.bed", "GCA_001411805.1": "GCA_001411805.1_ASM141180v1_genomic.bed", "GCA_001412535.1": "GCA_001412535.1_ASM141253v1_genomic.bed", "GCA_001412615.1": "GCA_001412615.1_ASM141261v1_genomic.bed", "GCA_001412655.1": "GCA_001412655.1_ASM141265v1_genomic.bed", "GCA_001417835.1": "GCA_001417835.1_KM1777_03_genomic.bed", "GCA_001417885.1": "GCA_001417885.1_Kmar_1.0_genomic.bed", "GCA_001420955.1": "GCA_001420955.1_ASM142095v1_genomic.bed", "GCA_001429915.1": "GCA_001429915.1_ViralMultiSegProj300232_genomic.bed", "GCA_001429935.1": "GCA_001429935.1_ViralProj300236_genomic.bed", "GCA_001430035.1": "GCA_001430035.1_ViralProj300256_genomic.bed", "GCA_001430055.1": "GCA_001430055.1_ViralProj300260.3_genomic.bed", "GCA_001430095.1": "GCA_001430095.1_ViralProj299515_genomic.bed", "GCA_001430155.1": "GCA_001430155.1_ViralProj300239_genomic.bed", "GCA_001430175.1": "GCA_001430175.1_ViralProj300243_genomic.bed", "GCA_001430235.1": "GCA_001430235.1_ViralProj300255_genomic.bed", "GCA_001430275.1": "GCA_001430275.1_ViralMultiSegProj300791_genomic.bed", "GCA_001430295.1": "GCA_001430295.1_ViralMultiSegProj300795_genomic.bed", "GCA_001430375.1": "GCA_001430375.1_ViralProj300241_genomic.bed", "GCA_001430435.1": "GCA_001430435.1_ViralProj300253_genomic.bed", "GCA_001430535.1": "GCA_001430535.1_ViralProj300234_genomic.bed", "GCA_001430635.1": "GCA_001430635.1_ViralProj300254_genomic.bed", "GCA_001430675.1": "GCA_001430675.1_ViralMultiSegProj300790_genomic.bed", "GCA_001430755.1": "GCA_001430755.1_ASM143075v1_genomic.bed", "GCA_001430805.1": "GCA_001430805.1_ASM143080v1_genomic.bed", "GCA_001430845.1": "GCA_001430845.1_ASM143084v1_genomic.bed", "GCA_001430865.1": "GCA_001430865.1_ASM143086v1_genomic.bed", "GCA_001430885.1": "GCA_001430885.1_ASM143088v1_genomic.bed", "GCA_001430905.1": "GCA_001430905.1_ASM143090v1_genomic.bed", "GCA_001431745.1": "GCA_001431745.1_ASM143174v1_genomic.bed", "GCA_001431765.1": "GCA_001431765.1_ASM143176v1_genomic.bed", "GCA_001431805.1": "GCA_001431805.1_ASM143180v1_genomic.bed", "GCA_001431875.1": "GCA_001431875.1_ViralProj301015_genomic.bed", "GCA_001431895.1": "GCA_001431895.1_ViralProj301019_genomic.bed", "GCA_001431915.1": "GCA_001431915.1_ViralProj301023_genomic.bed", "GCA_001431935.1": "GCA_001431935.1_TKPV_HU1124_2011_genomic.bed", "GCA_001431955.1": "GCA_001431955.1_ViralProj301016_genomic.bed", "GCA_001431975.1": "GCA_001431975.1_ViralProj301020_genomic.bed", "GCA_001431995.1": "GCA_001431995.1_De_Novo_genomic.bed", "GCA_001432015.1": "GCA_001432015.1_ViralProj301028_genomic.bed", "GCA_001432035.1": "GCA_001432035.1_ViralProj301017_genomic.bed", "GCA_001432055.1": "GCA_001432055.1_ViralProj301021_genomic.bed", "GCA_001432135.1": "GCA_001432135.1_De_Novo_genomic.bed", "GCA_001432155.1": "GCA_001432155.1_ViralProj301026_genomic.bed", "GCA_001432245.1": "GCA_001432245.1_ASM143224v1_genomic.bed", "GCA_001433475.1": "GCA_001433475.1_ASM143347v1_genomic.bed", "GCA_001433495.1": "GCA_001433495.1_ASM143349v1_genomic.bed", "GCA_001433585.1": "GCA_001433585.1_ViralProj301067_genomic.bed", "GCA_001439585.2": "GCA_001439585.2_ASM143958v2_genomic.bed", "GCA_001440835.1": "GCA_001440835.1_ViralProj301247_genomic.bed", "GCA_001440875.1": "GCA_001440875.1_ViralProj301255_genomic.bed", "GCA_001440895.1": "GCA_001440895.1_ViralProj301259_genomic.bed", "GCA_001440935.1": "GCA_001440935.1_ViralProj301250_genomic.bed", "GCA_001440975.1": "GCA_001440975.1_ViralProj301258_genomic.bed", "GCA_001440995.1": "GCA_001440995.1_ViralProj301302_genomic.bed", "GCA_001441015.1": "GCA_001441015.1_ViralProj301249_genomic.bed", "GCA_001441035.1": "GCA_001441035.1_ViralProj301253_genomic.bed", "GCA_001441075.1": "GCA_001441075.1_ViralProj301301_genomic.bed", "GCA_001441095.1": "GCA_001441095.1_ViralProj301248_genomic.bed", "GCA_001441115.1": "GCA_001441115.1_ViralProj301252_genomic.bed", "GCA_001441135.1": "GCA_001441135.1_ViralProj301256_genomic.bed", "GCA_001441165.1": "GCA_001441165.1_ASM144116v1_genomic.bed", "GCA_001442495.1": "GCA_001442495.1_ASM144249v1_genomic.bed", "GCA_001442535.1": "GCA_001442535.1_ASM144253v1_genomic.bed", "GCA_001442815.3": "GCA_001442815.3_ASM144281v3_genomic.bed", "GCA_001443625.1": "GCA_001443625.1_ASM144362v1_genomic.bed", "GCA_001443645.1": "GCA_001443645.1_ASM144364v1_genomic.bed", "GCA_001443745.1": "GCA_001443745.1_ViralProj302017_genomic.bed", "GCA_001443785.1": "GCA_001443785.1_ViralProj302025_genomic.bed", "GCA_001443805.1": "GCA_001443805.1_ViralProj302029_genomic.bed", "GCA_001443825.1": "GCA_001443825.1_ViralProj302033_genomic.bed", "GCA_001443845.1": "GCA_001443845.1_ViralProj301458_genomic.bed", "GCA_001443865.1": "GCA_001443865.1_ViralProj302019_genomic.bed", "GCA_001443885.1": "GCA_001443885.1_ViralProj302023_genomic.bed", "GCA_001443905.1": "GCA_001443905.1_ViralProj302027_genomic.bed", "GCA_001443965.1": "GCA_001443965.1_ViralProj302016_genomic.bed", "GCA_001444005.1": "GCA_001444005.1_ViralProj302024_genomic.bed", "GCA_001444065.1": "GCA_001444065.1_ViralProj302018_genomic.bed", "GCA_001444085.1": "GCA_001444085.1_ViralProj302022_genomic.bed", "GCA_001444105.1": "GCA_001444105.1_ViralProj302026_genomic.bed", "GCA_001444125.1": "GCA_001444125.1_ViralProj302030_genomic.bed", "GCA_001444165.1": "GCA_001444165.1_ViralMultiSegProj302067_genomic.bed", "GCA_001444445.1": "GCA_001444445.1_ASM144444v1_genomic.bed", "GCA_001447075.1": "GCA_001447075.1_ASM144707v1_genomic.bed", "GCA_001447175.1": "GCA_001447175.1_ASM144717v1_genomic.bed", "GCA_001447315.1": "GCA_001447315.1_ASM144731v1_genomic.bed", "GCA_001447335.1": "GCA_001447335.1_ASM144733v1_genomic.bed", "GCA_001447805.1": "GCA_001447805.1_ASM144780v1_genomic.bed", "GCA_001447885.1": "GCA_001447885.1_ASM144788v1_genomic.bed", "GCA_001448415.3": "GCA_001448415.3_ViralProj303939_genomic.bed", "GCA_001449005.1": "GCA_001449005.1_ASM144900v1_genomic.bed", "GCA_001454985.1": "GCA_001454985.1_ASM145498v1_genomic.bed", "GCA_001455145.1": "GCA_001455145.1_ASM145514v1_genomic.bed", "GCA_001455225.1": "GCA_001455225.1_ASM145522v1_genomic.bed", "GCA_001455365.1": "GCA_001455365.1_ASM145536v1_genomic.bed", "GCA_001455385.1": "GCA_001455385.1_ASM145538v1_genomic.bed", "GCA_001456155.1": "GCA_001456155.1_ASM145615v1_genomic.bed", "GCA_001456195.2": "GCA_001456195.2_ASM145619v2_genomic.bed", "GCA_001456215.1": "GCA_001456215.1_ASM145621v1_genomic.bed", "GCA_001456255.1": "GCA_001456255.1_ASM145625v1_genomic.bed", "GCA_001456295.2": "GCA_001456295.2_ASM145629v2_genomic.bed", "GCA_001456315.1": "GCA_001456315.1_ASM145631v1_genomic.bed", "GCA_001456335.3": "GCA_001456335.3_ASM145633v3_genomic.bed", "GCA_001457455.1": "GCA_001457455.1_NCTC11397_genomic.bed", "GCA_001458475.1": "GCA_001458475.1_KKKWG1_genomic.bed", "GCA_001460855.1": "GCA_001460855.1_MIDG2331_genomic.bed", "GCA_001461065.1": "GCA_001461065.1_ViralProj304422_genomic.bed", "GCA_001461105.1": "GCA_001461105.1_ViralProj304902_genomic.bed", "GCA_001461125.1": "GCA_001461125.1_ViralProj304317_genomic.bed", "GCA_001461225.1": "GCA_001461225.1_ViralProj304918_genomic.bed", "GCA_001461305.1": "GCA_001461305.1_ViralProj304909_genomic.bed", "GCA_001461325.1": "GCA_001461325.1_ViralProj304913_genomic.bed", "GCA_001461505.1": "GCA_001461505.1_ViralProj304919_genomic.bed", "GCA_001461665.1": "GCA_001461665.1_ViralProj304920_genomic.bed", "GCA_001461805.1": "GCA_001461805.1_ASM146180v1_genomic.bed", "GCA_001465085.1": "GCA_001465085.1_SujuNPV_genomic.bed", "GCA_001465115.1": "GCA_001465115.1_ASM146511v1_genomic.bed", "GCA_001465155.1": "GCA_001465155.1_ASM146515v1_genomic.bed", "GCA_001465255.1": "GCA_001465255.1_ASM146525v1_genomic.bed", "GCA_001465295.1": "GCA_001465295.1_ASM146529v1_genomic.bed", "GCA_001465485.1": "GCA_001465485.1_ViralProj305432_genomic.bed", "GCA_001465505.1": "GCA_001465505.1_ViralProj305765_genomic.bed", "GCA_001465545.3": "GCA_001465545.3_ASM146554v3_genomic.bed", "GCA_001465595.2": "GCA_001465595.2_ASM146559v2_genomic.bed", "GCA_001469735.1": "GCA_001469735.1_ASM146973v1_genomic.bed", "GCA_001470055.2": "GCA_001470055.2_ASM147005v2_genomic.bed", "GCA_001470115.1": "GCA_001470115.1_ViralProj306290_genomic.bed", "GCA_001470215.1": "GCA_001470215.1_ViralProj306346_genomic.bed", "GCA_001470255.1": "GCA_001470255.1_ViralProj306354_genomic.bed", "GCA_001470315.1": "GCA_001470315.1_ViralProj306280_genomic.bed", "GCA_001470415.1": "GCA_001470415.1_ViralProj306300_genomic.bed", "GCA_001470435.1": "GCA_001470435.1_ViralProj306340_genomic.bed", "GCA_001470595.1": "GCA_001470595.1_ViralProj306277_genomic.bed", "GCA_001470655.1": "GCA_001470655.1_ViralProj306289_genomic.bed", "GCA_001470675.1": "GCA_001470675.1_ViralProj306293_genomic.bed", "GCA_001470755.1": "GCA_001470755.1_ViralProj306345_genomic.bed", "GCA_001470775.1": "GCA_001470775.1_ViralProj306349_genomic.bed", "GCA_001470835.2": "GCA_001470835.2_ViralProj306279_genomic.bed", "GCA_001470895.1": "GCA_001470895.1_ViralProj306291_genomic.bed", "GCA_001470915.1": "GCA_001470915.1_ViralProj306295_genomic.bed", "GCA_001470935.1": "GCA_001470935.1_ViralProj306299_genomic.bed", "GCA_001470955.1": "GCA_001470955.1_ViralProj306339_genomic.bed", "GCA_001470975.1": "GCA_001470975.1_ViralProj306343_genomic.bed", "GCA_001470995.1": "GCA_001470995.1_ViralProj306347_genomic.bed", "GCA_001471055.1": "GCA_001471055.1_ViralProj306366_genomic.bed", "GCA_001477615.1": "GCA_001477615.1_ASM147761v1_genomic.bed", "GCA_001481685.1": "GCA_001481685.1_ASM148168v1_genomic.bed", "GCA_001481725.1": "GCA_001481725.1_ASM148172v1_genomic.bed", "GCA_001483385.1": "GCA_001483385.1_ASM148338v1_genomic.bed", "GCA_001483425.1": "GCA_001483425.1_ASM148342v1_genomic.bed", "GCA_001484685.1": "GCA_001484685.1_ASM148468v1_genomic.bed", "GCA_001484705.1": "GCA_001484705.1_ASM148470v1_genomic.bed", "GCA_001484725.1": "GCA_001484725.1_ASM148472v1_genomic.bed", "GCA_001499655.1": "GCA_001499655.1_PNK1_genomic.bed", "GCA_001500375.1": "GCA_001500375.1_ViralProj307688_genomic.bed", "GCA_001500415.1": "GCA_001500415.1_ViralProj307714_genomic.bed", "GCA_001500435.1": "GCA_001500435.1_ViralProj307718_genomic.bed", "GCA_001500455.1": "GCA_001500455.1_ViralProj307722_genomic.bed", "GCA_001500475.1": "GCA_001500475.1_ViralProj307726_genomic.bed", "GCA_001500535.1": "GCA_001500535.1_ViralProj307738_genomic.bed", "GCA_001500555.1": "GCA_001500555.1_ViralProj307742_genomic.bed", "GCA_001500635.1": "GCA_001500635.1_ViralProj307758_genomic.bed", "GCA_001500715.1": "GCA_001500715.1_ViralProj307774_genomic.bed", "GCA_001500915.1": "GCA_001500915.1_ViralProj307814_genomic.bed", "GCA_001500935.1": "GCA_001500935.1_ViralProj307818_genomic.bed", "GCA_001501055.1": "GCA_001501055.1_ViralProj307711_genomic.bed", "GCA_001501075.1": "GCA_001501075.1_ViralProj307715_genomic.bed", "GCA_001501155.1": "GCA_001501155.1_ViralProj307731_genomic.bed", "GCA_001501195.1": "GCA_001501195.1_ViralProj307739_genomic.bed", "GCA_001501215.1": "GCA_001501215.1_ViralProj307743_genomic.bed", "GCA_001501255.1": "GCA_001501255.1_ViralProj307751_genomic.bed", "GCA_001501275.1": "GCA_001501275.1_ViralProj307755_genomic.bed", "GCA_001501315.1": "GCA_001501315.1_ViralProj307763_genomic.bed", "GCA_001501355.1": "GCA_001501355.1_ViralProj307771_genomic.bed", "GCA_001501415.1": "GCA_001501415.1_ViralProj307783_genomic.bed", "GCA_001501555.1": "GCA_001501555.1_ViralProj307811_genomic.bed", "GCA_001501615.1": "GCA_001501615.1_ViralProj307823_genomic.bed", "GCA_001501675.1": "GCA_001501675.1_ViralProj307835_genomic.bed", "GCA_001501755.1": "GCA_001501755.1_ViralProj307855_genomic.bed", "GCA_001501775.1": "GCA_001501775.1_ViralProj307065_genomic.bed", "GCA_001501795.1": "GCA_001501795.1_ViralProj307686_genomic.bed", "GCA_001501855.1": "GCA_001501855.1_ViralProj307716_genomic.bed", "GCA_001501875.1": "GCA_001501875.1_ViralProj307720_genomic.bed", "GCA_001501935.1": "GCA_001501935.1_ViralProj307732_genomic.bed", "GCA_001501995.1": "GCA_001501995.1_ViralProj307744_genomic.bed", "GCA_001502075.1": "GCA_001502075.1_ViralProj307760_genomic.bed", "GCA_001502095.1": "GCA_001502095.1_ViralProj307764_genomic.bed", "GCA_001502115.1": "GCA_001502115.1_ViralProj307768_genomic.bed", "GCA_001502175.1": "GCA_001502175.1_ViralProj307780_genomic.bed", "GCA_001502195.1": "GCA_001502195.1_ViralMultiSegProj307784_genomic.bed", "GCA_001502215.1": "GCA_001502215.1_ViralProj307788_genomic.bed", "GCA_001502275.1": "GCA_001502275.1_ViralProj307800_genomic.bed", "GCA_001502315.1": "GCA_001502315.1_ViralProj307808_genomic.bed", "GCA_001502375.1": "GCA_001502375.1_ViralProj307820_genomic.bed", "GCA_001502555.1": "GCA_001502555.1_ViralProj307733_genomic.bed", "GCA_001502615.1": "GCA_001502615.1_ViralProj307745_genomic.bed", "GCA_001502655.1": "GCA_001502655.1_ViralProj307753_genomic.bed", "GCA_001502695.1": "GCA_001502695.1_ViralProj307761_genomic.bed", "GCA_001502755.1": "GCA_001502755.1_ViralProj307773_genomic.bed", "GCA_001502935.1": "GCA_001502935.1_ViralProj307809_genomic.bed", "GCA_001502975.1": "GCA_001502975.1_ViralProj307817_genomic.bed", "GCA_001503035.1": "GCA_001503035.1_9g_like_phages_genomic.bed", "GCA_001503095.1": "GCA_001503095.1_23MRA_Phage_genomic.bed", "GCA_001503195.2": "GCA_001503195.2_ViralMultiSegProj307867_genomic.bed", "GCA_001503235.1": "GCA_001503235.1_ViralProj307875_genomic.bed", "GCA_001503315.1": "GCA_001503315.1_ViralProj307891_genomic.bed", "GCA_001503335.1": "GCA_001503335.1_ViralProj307895_genomic.bed", "GCA_001503415.1": "GCA_001503415.1_ViralProj307911_genomic.bed", "GCA_001503435.1": "GCA_001503435.1_ViralProj307915_genomic.bed", "GCA_001503455.1": "GCA_001503455.1_ViralProj307919_genomic.bed", "GCA_001503515.1": "GCA_001503515.1_ViralProj307931_genomic.bed", "GCA_001503535.1": "GCA_001503535.1_ViralProj307935_genomic.bed", "GCA_001503555.1": "GCA_001503555.1_ViralProj307939_genomic.bed", "GCA_001503615.1": "GCA_001503615.1_ViralProj307951_genomic.bed", "GCA_001503695.1": "GCA_001503695.1_ViralProj307967_genomic.bed", "GCA_001503735.1": "GCA_001503735.1_ViralProj308005_genomic.bed", "GCA_001503775.1": "GCA_001503775.1_ViralProj308013_genomic.bed", "GCA_001503795.1": "GCA_001503795.1_ViralProj308017_genomic.bed", "GCA_001503815.1": "GCA_001503815.1_ViralProj307826_genomic.bed", "GCA_001503855.1": "GCA_001503855.1_ViralProj307834_genomic.bed", "GCA_001503995.1": "GCA_001503995.1_ViralProj307866_genomic.bed", "GCA_001504115.1": "GCA_001504115.1_ViralProj307890_genomic.bed", "GCA_001504175.1": "GCA_001504175.1_ViralProj307902_genomic.bed", "GCA_001504195.1": "GCA_001504195.1_ViralProj307906_genomic.bed", "GCA_001504235.1": "GCA_001504235.1_ViralProj307914_genomic.bed", "GCA_001504355.1": "GCA_001504355.1_ViralProj307938_genomic.bed", "GCA_001504435.1": "GCA_001504435.1_ViralProj307954_genomic.bed", "GCA_001504515.1": "GCA_001504515.1_ViralProj307970_genomic.bed", "GCA_001504535.1": "GCA_001504535.1_ViralProj308008_genomic.bed", "GCA_001504635.1": "GCA_001504635.1_9g_like_phages_genomic.bed", "GCA_001504835.1": "GCA_001504835.1_ViralProj307872_genomic.bed", "GCA_001505035.1": "GCA_001505035.1_ViralProj307912_genomic.bed", "GCA_001505055.1": "GCA_001505055.1_ViralProj307916_genomic.bed", "GCA_001505155.1": "GCA_001505155.1_ViralProj307936_genomic.bed", "GCA_001505175.1": "GCA_001505175.1_ViralProj307940_genomic.bed", "GCA_001505255.1": "GCA_001505255.1_ViralProj307956_genomic.bed", "GCA_001505295.1": "GCA_001505295.1_ViralProj307964_genomic.bed", "GCA_001505335.1": "GCA_001505335.1_ViralProj307972_genomic.bed", "GCA_001505355.1": "GCA_001505355.1_ViralProj308006_genomic.bed", "GCA_001505415.1": "GCA_001505415.1_ViralProj307857_genomic.bed", "GCA_001505475.1": "GCA_001505475.1_ViralProj307869_genomic.bed", "GCA_001505515.1": "GCA_001505515.1_ViralProj307877_genomic.bed", "GCA_001505535.1": "GCA_001505535.1_ViralProj307881_genomic.bed", "GCA_001505795.1": "GCA_001505795.1_ViralProj307933_genomic.bed", "GCA_001505815.1": "GCA_001505815.1_ViralProj307937_genomic.bed", "GCA_001505835.2": "GCA_001505835.2_ViralProj307941_genomic.bed", "GCA_001505875.1": "GCA_001505875.1_ViralProj307949_genomic.bed", "GCA_001506285.1": "GCA_001506285.1_ASM150628v1_genomic.bed", "GCA_001506325.1": "GCA_001506325.1_ASM150632v1_genomic.bed", "GCA_001506345.1": "GCA_001506345.1_ASM150634v1_genomic.bed", "GCA_001506365.1": "GCA_001506365.1_ASM150636v1_genomic.bed", "GCA_001506405.1": "GCA_001506405.1_ASM150640v1_genomic.bed", "GCA_001506425.1": "GCA_001506425.1_ASM150642v1_genomic.bed", "GCA_001506485.1": "GCA_001506485.1_ASM150648v1_genomic.bed", "GCA_001506505.1": "GCA_001506505.1_ASM150650v1_genomic.bed", "GCA_001506525.1": "GCA_001506525.1_ASM150652v1_genomic.bed", "GCA_001506545.1": "GCA_001506545.1_ASM150654v1_genomic.bed", "GCA_001506565.1": "GCA_001506565.1_ASM150656v1_genomic.bed", "GCA_001506805.1": "GCA_001506805.1_ASM150680v1_genomic.bed", "GCA_001506825.1": "GCA_001506825.1_ASM150682v1_genomic.bed", "GCA_001506925.1": "GCA_001506925.1_ASM150692v1_genomic.bed", "GCA_001507005.1": "GCA_001507005.1_ASM150700v1_genomic.bed", "GCA_001507065.1": "GCA_001507065.1_ASM150706v1_genomic.bed", "GCA_001507495.1": "GCA_001507495.1_ViralProj249087_genomic.bed", "GCA_001511815.1": "GCA_001511815.1_TUE45_genomic.bed", "GCA_001513655.1": "GCA_001513655.1_ASM151365v1_genomic.bed", "GCA_001513675.1": "GCA_001513675.1_ASM151367v1_genomic.bed", "GCA_001514355.1": "GCA_001514355.1_ASM151435v1_genomic.bed", "GCA_001514415.1": "GCA_001514415.1_ASM151441v1_genomic.bed", "GCA_001514455.1": "GCA_001514455.1_ASM151445v1_genomic.bed", "GCA_001515585.2": "GCA_001515585.2_ASM151558v2_genomic.bed", "GCA_001515685.1": "GCA_001515685.1_ASM151568v1_genomic.bed", "GCA_001515705.1": "GCA_001515705.1_ASM151570v1_genomic.bed", "GCA_001516105.1": "GCA_001516105.1_ASM151610v1_genomic.bed", "GCA_001516975.1": "GCA_001516975.1_ViralProj308496_genomic.bed", "GCA_001516995.1": "GCA_001516995.1_ViralProj308758_genomic.bed", "GCA_001518795.1": "GCA_001518795.1_ASM151879v1_genomic.bed", "GCA_001518995.2": "GCA_001518995.2_ASM151899v2_genomic.bed", "GCA_001522105.2": "GCA_001522105.2_ASM152210v2_genomic.bed", "GCA_001522135.2": "GCA_001522135.2_ASM152213v2_genomic.bed", "GCA_001524645.2": "GCA_001524645.2_ASM152464v2_genomic.bed", "GCA_001534745.1": "GCA_001534745.1_ASM153474v1_genomic.bed", "GCA_001534785.1": "GCA_001534785.1_ASM153478v1_genomic.bed", "GCA_001535505.1": "GCA_001535505.1_ASM153550v1_genomic.bed", "GCA_001535565.1": "GCA_001535565.1_ASM153556v1_genomic.bed", "GCA_001536305.1": "GCA_001536305.1_Leuconostoc_gelidum_subsp._gasicomitatum_KG16-1_genomic.bed", "GCA_001536925.1": "GCA_001536925.1_BMC_PRJEB12378v1_genomic.bed", "GCA_001542565.1": "GCA_001542565.1_ASM154256v1_genomic.bed", "GCA_001542625.2": "GCA_001542625.2_ASM154262v2_genomic.bed", "GCA_001542675.2": "GCA_001542675.2_ASM154267v2_genomic.bed", "GCA_001542775.1": "GCA_001542775.1_ASM154277v1_genomic.bed", "GCA_001543145.1": "GCA_001543145.1_ASM154314v1_genomic.bed", "GCA_001543265.1": "GCA_001543265.1_ASM154326v1_genomic.bed", "GCA_001544635.1": "GCA_001544635.1_ASM154463v1_genomic.bed", "GCA_001544675.1": "GCA_001544675.1_ASM154467v1_genomic.bed", "GCA_001544735.1": "GCA_001544735.1_ASM154473v1_genomic.bed", "GCA_001544775.1": "GCA_001544775.1_ASM154477v1_genomic.bed", "GCA_001544815.1": "GCA_001544815.1_ASM154481v1_genomic.bed", "GCA_001544855.1": "GCA_001544855.1_ASM154485v1_genomic.bed", "GCA_001544895.1": "GCA_001544895.1_ASM154489v1_genomic.bed", "GCA_001544935.1": "GCA_001544935.1_ASM154493v1_genomic.bed", "GCA_001544955.1": "GCA_001544955.1_ASM154495v1_genomic.bed", "GCA_001544985.1": "GCA_001544985.1_ASM154498v1_genomic.bed", "GCA_001545055.1": "GCA_001545055.1_ASM154505v1_genomic.bed", "GCA_001545095.1": "GCA_001545095.1_ASM154509v1_genomic.bed", "GCA_001547815.1": "GCA_001547815.1_ASM154781v1_genomic.bed", "GCA_001547895.1": "GCA_001547895.1_ASM154789v1_genomic.bed", "GCA_001547915.1": "GCA_001547915.1_ASM154791v1_genomic.bed", "GCA_001547975.1": "GCA_001547975.1_ASM154797v1_genomic.bed", "GCA_001548015.1": "GCA_001548015.1_ASM154801v1_genomic.bed", "GCA_001548075.1": "GCA_001548075.1_ASM154807v1_genomic.bed", "GCA_001548095.1": "GCA_001548095.1_Gm3709_assembly_1.0_genomic.bed", "GCA_001548255.1": "GCA_001548255.1_ASM154825v1_genomic.bed", "GCA_001548295.1": "GCA_001548295.1_ASM154829v1_genomic.bed", "GCA_001548315.1": "GCA_001548315.1_ASM154831v1_genomic.bed", "GCA_001548335.1": "GCA_001548335.1_ASM154833v1_genomic.bed", "GCA_001548355.1": "GCA_001548355.1_ASM154835v1_genomic.bed", "GCA_001548415.1": "GCA_001548415.1_ASM154841v1_genomic.bed", "GCA_001548435.1": "GCA_001548435.1_ASM154843v1_genomic.bed", "GCA_001548555.1": "GCA_001548555.1_ASM154855v1_genomic.bed", "GCA_001548635.2": "GCA_001548635.2_ASM154863v2_genomic.bed", "GCA_001549565.1": "GCA_001549565.1_wgs1_genomic.bed", "GCA_001549655.1": "GCA_001549655.1_ASM154965v1_genomic.bed", "GCA_001549695.1": "GCA_001549695.1_ASM154969v1_genomic.bed", "GCA_001549895.1": "GCA_001549895.1_ASM154989v1_genomic.bed", "GCA_001550565.2": "GCA_001550565.2_ASM155056v2_genomic.bed", "GCA_001550625.1": "GCA_001550625.1_ViralProj310922_genomic.bed", "GCA_001550665.1": "GCA_001550665.1_ViralProj310930_genomic.bed", "GCA_001550705.1": "GCA_001550705.1_ViralProj310938_genomic.bed", "GCA_001550725.1": "GCA_001550725.1_ViralProj310942_genomic.bed", "GCA_001550745.1": "GCA_001550745.1_ViralProj310950_genomic.bed", "GCA_001550785.1": "GCA_001550785.1_ViralMultiSegProj308206_genomic.bed", "GCA_001550805.1": "GCA_001550805.1_ViralProj310788_genomic.bed", "GCA_001550845.1": "GCA_001550845.1_ViralProj310891_genomic.bed", "GCA_001550925.1": "GCA_001550925.1_ViralProj310907_genomic.bed", "GCA_001550965.1": "GCA_001550965.1_ViralMultiSegProj310915_genomic.bed", "GCA_001551005.1": "GCA_001551005.1_ViralProj310923_genomic.bed", "GCA_001551025.1": "GCA_001551025.1_ViralProj310927_genomic.bed", "GCA_001551065.1": "GCA_001551065.1_ViralProj310935_genomic.bed", "GCA_001551085.1": "GCA_001551085.1_ViralProj310939_genomic.bed", "GCA_001551105.1": "GCA_001551105.1_ViralProj310943_genomic.bed", "GCA_001551225.1": "GCA_001551225.1_ViralProj310901_genomic.bed", "GCA_001551245.1": "GCA_001551245.1_ViralProj310905_genomic.bed", "GCA_001551265.1": "GCA_001551265.1_ViralProj310909_genomic.bed", "GCA_001551305.1": "GCA_001551305.1_ViralProj310917_genomic.bed", "GCA_001551345.1": "GCA_001551345.1_ViralProj310925_genomic.bed", "GCA_001551385.1": "GCA_001551385.1_ViralProj310933_genomic.bed", "GCA_001551425.1": "GCA_001551425.1_ViralProj310941_genomic.bed", "GCA_001551545.1": "GCA_001551545.1_ViralMultiSegProj310896_genomic.bed", "GCA_001551565.1": "GCA_001551565.1_ViralProj310900_genomic.bed", "GCA_001551605.1": "GCA_001551605.1_ViralProj310908_genomic.bed", "GCA_001551625.1": "GCA_001551625.1_ViralProj310912_genomic.bed", "GCA_001551765.1": "GCA_001551765.1_ViralProj310944_genomic.bed", "GCA_001551895.1": "GCA_001551895.1_ASM155189v1_genomic.bed", "GCA_001552015.1": "GCA_001552015.1_ASM155201v1_genomic.bed", "GCA_001552035.1": "GCA_001552035.1_ASM155203v1_genomic.bed", "GCA_001553605.1": "GCA_001553605.1_ASM155360v1_genomic.bed", "GCA_001553625.1": "GCA_001553625.1_ASM155362v1_genomic.bed", "GCA_001553915.1": "GCA_001553915.1_ASM155391v1_genomic.bed", "GCA_001554015.1": "GCA_001554015.1_ASM155401v1_genomic.bed", "GCA_001554095.1": "GCA_001554095.1_ASM155409v1_genomic.bed", "GCA_001558215.1": "GCA_001558215.1_ASM155821v1_genomic.bed", "GCA_001558275.2": "GCA_001558275.2_ASM155827v2_genomic.bed", "GCA_001558395.2": "GCA_001558395.2_ASM155839v2_genomic.bed", "GCA_001558755.2": "GCA_001558755.2_ASM155875v2_genomic.bed", "GCA_001558775.1": "GCA_001558775.1_ASM155877v1_genomic.bed", "GCA_001558815.2": "GCA_001558815.2_ASM155881v2_genomic.bed", "GCA_001558875.2": "GCA_001558875.2_ASM155887v2_genomic.bed", "GCA_001558915.2": "GCA_001558915.2_ASM155891v2_genomic.bed", "GCA_001558975.1": "GCA_001558975.1_ASM155897v1_genomic.bed", "GCA_001559015.1": "GCA_001559015.1_ASM155901v1_genomic.bed", "GCA_001559055.2": "GCA_001559055.2_ASM155905v2_genomic.bed", "GCA_001559195.2": "GCA_001559195.2_ASM155919v2_genomic.bed", "GCA_001559255.2": "GCA_001559255.2_ASM155925v2_genomic.bed", "GCA_001559635.1": "GCA_001559635.1_ASM155963v1_genomic.bed", "GCA_001559655.1": "GCA_001559655.1_ASM155965v1_genomic.bed", "GCA_001559675.1": "GCA_001559675.1_ASM155967v1_genomic.bed", "GCA_001560915.1": "GCA_001560915.1_ASM156091v1_genomic.bed", "GCA_001560965.1": "GCA_001560965.1_ViralProj311074_genomic.bed", "GCA_001561005.1": "GCA_001561005.1_ViralProj311730_genomic.bed", "GCA_001561955.1": "GCA_001561955.1_ASM156195v1_genomic.bed", "GCA_001562115.1": "GCA_001562115.1_ASM156211v1_genomic.bed", "GCA_001562155.1": "GCA_001562155.1_ASM156215v1_genomic.bed", "GCA_001562295.1": "GCA_001562295.1_ASM156229v1_genomic.bed", "GCA_001562315.1": "GCA_001562315.1_ASM156231v1_genomic.bed", "GCA_001563265.1": "GCA_001563265.1_ASM156326v1_genomic.bed", "GCA_001563305.1": "GCA_001563305.1_ASM156330v1_genomic.bed", "GCA_001563565.1": "GCA_001563565.1_ASM156356v1_genomic.bed", "GCA_001566655.1": "GCA_001566655.1_ASM156665v1_genomic.bed", "GCA_001567075.1": "GCA_001567075.1_ViralProj312642_genomic.bed", "GCA_001572725.1": "GCA_001572725.1_ASM157272v1_genomic.bed", "GCA_001573065.1": "GCA_001573065.1_ASM157306v1_genomic.bed", "GCA_001573085.1": "GCA_001573085.1_ASM157308v1_genomic.bed", "GCA_001576275.1": "GCA_001576275.1_ASM157627v1_genomic.bed", "GCA_001577365.1": "GCA_001577365.1_ASM157736v1_genomic.bed", "GCA_001577465.1": "GCA_001577465.1_ASM157746v1_genomic.bed", "GCA_001578185.1": "GCA_001578185.1_ASM157818v1_genomic.bed", "GCA_001578515.1": "GCA_001578515.1_ASM157851v1_genomic.bed", "GCA_001579335.1": "GCA_001579335.1_ViralProj313552_genomic.bed", "GCA_001579355.1": "GCA_001579355.1_RNAV_Palmer_2010-2011_Season_Total_genomic.bed", "GCA_001579495.1": "GCA_001579495.1_ViralProj313551_genomic.bed", "GCA_001579825.2": "GCA_001579825.2_ASM157982v2_genomic.bed", "GCA_001579925.1": "GCA_001579925.1_ASM157992v1_genomic.bed", "GCA_001580385.1": "GCA_001580385.1_ASM158038v1_genomic.bed", "GCA_001580405.1": "GCA_001580405.1_ASM158040v1_genomic.bed", "GCA_001580455.1": "GCA_001580455.1_ASM158045v1_genomic.bed", "GCA_001581875.1": "GCA_001581875.1_ASM158187v1_genomic.bed", "GCA_001581975.1": "GCA_001581975.1_ASM158197v1_genomic.bed", "GCA_001582075.1": "GCA_001582075.1_ASM158207v1_genomic.bed", "GCA_001583415.1": "GCA_001583415.1_ASM158341v1_genomic.bed", "GCA_001584145.1": "GCA_001584145.1_ASM158414v1_genomic.bed", "GCA_001584185.1": "GCA_001584185.1_ASM158418v1_genomic.bed", "GCA_001584225.1": "GCA_001584225.1_ASM158422v1_genomic.bed", "GCA_001586195.1": "GCA_001586195.1_ASM158619v1_genomic.bed", "GCA_001586255.1": "GCA_001586255.1_ASM158625v1_genomic.bed", "GCA_001587015.1": "GCA_001587015.1_ASM158701v1_genomic.bed", "GCA_001587035.1": "GCA_001587035.1_ASM158703v1_genomic.bed", "GCA_001587115.1": "GCA_001587115.1_ASM158711v1_genomic.bed", "GCA_001587135.1": "GCA_001587135.1_ASM158713v1_genomic.bed", "GCA_001587155.1": "GCA_001587155.1_ASM158715v1_genomic.bed", "GCA_001589345.2": "GCA_001589345.2_ASM158934v2_genomic.bed", "GCA_001589375.1": "GCA_001589375.1_ViralProj314612_genomic.bed", "GCA_001589435.1": "GCA_001589435.1_ViralProj314624_genomic.bed", "GCA_001589475.1": "GCA_001589475.1_ViralProj314632_genomic.bed", "GCA_001589575.1": "GCA_001589575.1_ViralProj314653_genomic.bed", "GCA_001589595.1": "GCA_001589595.1_ViralProj314657_genomic.bed", "GCA_001589615.1": "GCA_001589615.1_ViralProj314661_genomic.bed", "GCA_001589635.1": "GCA_001589635.1_ViralProj314665_genomic.bed", "GCA_001589695.1": "GCA_001589695.1_ViralProj314613_genomic.bed", "GCA_001589715.1": "GCA_001589715.1_ViralProj314617_genomic.bed", "GCA_001589735.1": "GCA_001589735.1_ViralProj314621_genomic.bed", "GCA_001589775.1": "GCA_001589775.1_ViralProj314629_genomic.bed", "GCA_001589815.1": "GCA_001589815.1_ViralProj314637_genomic.bed", "GCA_001589855.1": "GCA_001589855.1_ViralProj314645_genomic.bed", "GCA_001589915.1": "GCA_001589915.1_ViralProj314658_genomic.bed", "GCA_001589995.1": "GCA_001589995.1_ViralProj314778.5_genomic.bed", "GCA_001590075.1": "GCA_001590075.1_ViralProj314626_genomic.bed", "GCA_001590095.1": "GCA_001590095.1_ViralProj314630_genomic.bed", "GCA_001590175.1": "GCA_001590175.1_ViralProj314646_genomic.bed", "GCA_001590195.1": "GCA_001590195.1_ViralProj314650_genomic.bed", "GCA_001590215.1": "GCA_001590215.1_ViralProj314655_genomic.bed", "GCA_001590235.1": "GCA_001590235.1_ViralProj314659_genomic.bed", "GCA_001590335.1": "GCA_001590335.1_ViralProj314619_genomic.bed", "GCA_001590395.1": "GCA_001590395.1_ViralProj314631_genomic.bed", "GCA_001590435.1": "GCA_001590435.1_ViralProj314639_genomic.bed", "GCA_001590475.1": "GCA_001590475.1_ViralProj314647_genomic.bed", "GCA_001590495.1": "GCA_001590495.1_ViralProj314651_genomic.bed", "GCA_001590535.1": "GCA_001590535.1_ViralProj314660_genomic.bed", "GCA_001590595.1": "GCA_001590595.1_ViralProj314672_genomic.bed", "GCA_001590645.1": "GCA_001590645.1_ASM159064v1_genomic.bed", "GCA_001592385.1": "GCA_001592385.1_ASM159238v1_genomic.bed", "GCA_001592425.1": "GCA_001592425.1_ASM159242v1_genomic.bed", "GCA_001592435.1": "GCA_001592435.1_ASM159243v1_genomic.bed", "GCA_001592705.1": "GCA_001592705.1_ASM159270v1_genomic.bed", "GCA_001592805.2": "GCA_001592805.2_ASM159280v2_genomic.bed", "GCA_001593245.1": "GCA_001593245.1_ASM159324v1_genomic.bed", "GCA_001594205.1": "GCA_001594205.1_ASM159420v1_genomic.bed", "GCA_001594265.1": "GCA_001594265.1_ASM159426v1_genomic.bed", "GCA_001594345.1": "GCA_001594345.1_ASM159434v1_genomic.bed", "GCA_001595675.1": "GCA_001595675.1_ViralProj315135_genomic.bed", "GCA_001595715.1": "GCA_001595715.1_ViralProj315150_genomic.bed", "GCA_001596115.1": "GCA_001596115.1_ASM159611v1_genomic.bed", "GCA_001596135.1": "GCA_001596135.1_ASM159613v1_genomic.bed", "GCA_001596155.1": "GCA_001596155.1_ASM159615v1_genomic.bed", "GCA_001596535.1": "GCA_001596535.1_ASM159653v1_genomic.bed", "GCA_001597265.1": "GCA_001597265.1_ASM159726v1_genomic.bed", "GCA_001597795.2": "GCA_001597795.2_ASM159779v2_genomic.bed", "GCA_001598095.1": "GCA_001598095.1_ASM159809v1_genomic.bed", "GCA_001598115.2": "GCA_001598115.2_ASM159811v2_genomic.bed", "GCA_001598635.1": "GCA_001598635.1_ASM159863v1_genomic.bed", "GCA_001602065.1": "GCA_001602065.1_ViralProj316117_genomic.bed", "GCA_001602115.1": "GCA_001602115.1_ASM160211v1_genomic.bed", "GCA_001602195.1": "GCA_001602195.1_ASM160219v1_genomic.bed", "GCA_001602415.1": "GCA_001602415.1_ASM160241v1_genomic.bed", "GCA_001602435.1": "GCA_001602435.1_ASM160243v1_genomic.bed", "GCA_001602455.1": "GCA_001602455.1_ASM160245v1_genomic.bed", "GCA_001604995.1": "GCA_001604995.1_ASM160499v1_genomic.bed", "GCA_001605015.1": "GCA_001605015.1_ASM160501v1_genomic.bed", "GCA_001605055.1": "GCA_001605055.1_ASM160505v1_genomic.bed", "GCA_001605155.1": "GCA_001605155.1_ASM160515v1_genomic.bed", "GCA_001605235.1": "GCA_001605235.1_ASM160523v1_genomic.bed", "GCA_001605425.1": "GCA_001605425.1_ASM160542v1_genomic.bed", "GCA_001605585.1": "GCA_001605585.1_ASM160558v1_genomic.bed", "GCA_001605725.1": "GCA_001605725.1_ASM160572v1_genomic.bed", "GCA_001605815.1": "GCA_001605815.1_ViralProj316823_genomic.bed", "GCA_001606195.1": "GCA_001606195.1_ASM160619v1_genomic.bed", "GCA_001610725.1": "GCA_001610725.1_ViralProj311759_genomic.bed", "GCA_001610835.1": "GCA_001610835.1_ASM161083v1_genomic.bed", "GCA_001610935.1": "GCA_001610935.1_ASM161093v1_genomic.bed", "GCA_001610955.1": "GCA_001610955.1_ASM161095v1_genomic.bed", "GCA_001611075.1": "GCA_001611075.1_ASM161107v1_genomic.bed", "GCA_001611645.2": "GCA_001611645.2_ASM161164v2_genomic.bed", "GCA_001611775.1": "GCA_001611775.1_ASM161177v1_genomic.bed", "GCA_001611855.1": "GCA_001611855.1_ASM161185v1_genomic.bed", "GCA_001611865.1": "GCA_001611865.1_ASM161186v1_genomic.bed", "GCA_001611975.1": "GCA_001611975.1_ASM161197v1_genomic.bed", "GCA_001617525.2": "GCA_001617525.2_ASM161752v2_genomic.bed", "GCA_001617565.1": "GCA_001617565.1_ASM161756v1_genomic.bed", "GCA_001617585.1": "GCA_001617585.1_ASM161758v1_genomic.bed", "GCA_001617645.1": "GCA_001617645.1_ASM161764v1_genomic.bed", "GCA_001618345.2": "GCA_001618345.2_ASM161834v2_genomic.bed", "GCA_001620005.1": "GCA_001620005.1_ASM162000v1_genomic.bed", "GCA_001620205.2": "GCA_001620205.2_ASM162020v2_genomic.bed", "GCA_001620245.1": "GCA_001620245.1_ASM162024v1_genomic.bed", "GCA_001620265.1": "GCA_001620265.1_ASM162026v1_genomic.bed", "GCA_001620335.2": "GCA_001620335.2_ASM162033v2_genomic.bed", "GCA_001623545.2": "GCA_001623545.2_ASM162354v2_genomic.bed", "GCA_001628815.1": "GCA_001628815.1_ASM162881v1_genomic.bed", "GCA_001629705.2": "GCA_001629705.2_ASM162970v2_genomic.bed", "GCA_001629735.1": "GCA_001629735.1_ASM162973v1_genomic.bed", "GCA_001629755.1": "GCA_001629755.1_ASM162975v1_genomic.bed", "GCA_001629775.1": "GCA_001629775.1_ASM162977v1_genomic.bed", "GCA_001629845.2": "GCA_001629845.2_ASM162984v2_genomic.bed", "GCA_001629925.2": "GCA_001629925.2_ASM162992v2_genomic.bed", "GCA_001629945.1": "GCA_001629945.1_ViralProj319113_genomic.bed", "GCA_001629985.1": "GCA_001629985.1_ViralMultiSegProj318525_genomic.bed", "GCA_001630065.1": "GCA_001630065.1_ViralProj319066_genomic.bed", "GCA_001632245.1": "GCA_001632245.1_ASM163224v1_genomic.bed", "GCA_001632865.1": "GCA_001632865.1_ASM163286v1_genomic.bed", "GCA_001633145.1": "GCA_001633145.1_ASM163314v1_genomic.bed", "GCA_001633165.1": "GCA_001633165.1_ASM163316v1_genomic.bed", "GCA_001634285.1": "GCA_001634285.1_ASM163428v1_genomic.bed", "GCA_001634305.1": "GCA_001634305.1_ASM163430v1_genomic.bed", "GCA_001634325.1": "GCA_001634325.1_ASM163432v1_genomic.bed", "GCA_001634345.1": "GCA_001634345.1_ASM163434v1_genomic.bed", "GCA_001634415.1": "GCA_001634415.1_ViralProj319735_genomic.bed", "GCA_001634495.1": "GCA_001634495.1_ViralProj319880_genomic.bed", "GCA_001634555.1": "GCA_001634555.1_ViralProj320121_genomic.bed", "GCA_001634675.1": "GCA_001634675.1_ASM163467v1_genomic.bed", "GCA_001635975.1": "GCA_001635975.1_ASM163597v1_genomic.bed", "GCA_001635995.1": "GCA_001635995.1_ASM163599v1_genomic.bed", "GCA_001636035.1": "GCA_001636035.1_ASM163603v1_genomic.bed", "GCA_001638825.1": "GCA_001638825.1_ASM163882v1_genomic.bed", "GCA_001638845.2": "GCA_001638845.2_ASM163884v2_genomic.bed", "GCA_001640025.2": "GCA_001640025.2_ASM164002v2_genomic.bed", "GCA_001640765.1": "GCA_001640765.1_ASM164076v1_genomic.bed", "GCA_001640865.1": "GCA_001640865.1_ASM164086v1_genomic.bed", "GCA_001640925.1": "GCA_001640925.1_ASM164092v1_genomic.bed", "GCA_001641025.1": "GCA_001641025.1_ASM164102v1_genomic.bed", "GCA_001641045.1": "GCA_001641045.1_ASM164104v1_genomic.bed", "GCA_001641185.1": "GCA_001641185.1_ASM164118v1_genomic.bed", "GCA_001641285.1": "GCA_001641285.1_ASM164128v1_genomic.bed", "GCA_001642655.1": "GCA_001642655.1_ASM164265v1_genomic.bed", "GCA_001642935.2": "GCA_001642935.2_ASM164293v2_genomic.bed", "GCA_001643955.1": "GCA_001643955.1_ASM164395v1_genomic.bed", "GCA_001643975.1": "GCA_001643975.1_ASM164397v1_genomic.bed", "GCA_001644565.1": "GCA_001644565.1_ASM164456v1_genomic.bed", "GCA_001644725.1": "GCA_001644725.1_ASM164472v1_genomic.bed", "GCA_001645875.1": "GCA_001645875.1_ViralProj321679_genomic.bed", "GCA_001645895.1": "GCA_001645895.1_ViralProj321683_genomic.bed", "GCA_001645935.1": "GCA_001645935.1_ViralProj321691_genomic.bed", "GCA_001645975.1": "GCA_001645975.1_ViralProj321699_genomic.bed", "GCA_001645995.1": "GCA_001645995.1_ViralProj321703_genomic.bed", "GCA_001646055.1": "GCA_001646055.1_ViralProj321678_genomic.bed", "GCA_001646115.1": "GCA_001646115.1_ViralProj321690_genomic.bed", "GCA_001646155.1": "GCA_001646155.1_ViralProj321698_genomic.bed", "GCA_001646215.1": "GCA_001646215.1_ViralProj321710_genomic.bed", "GCA_001646275.1": "GCA_001646275.1_ViralProj321681_genomic.bed", "GCA_001646295.1": "GCA_001646295.1_ViralProj321685_genomic.bed", "GCA_001646355.1": "GCA_001646355.1_ViralProj321697_genomic.bed", "GCA_001646435.1": "GCA_001646435.1_ViralProj321676_genomic.bed", "GCA_001646515.1": "GCA_001646515.1_ViralProj321692_genomic.bed", "GCA_001646575.1": "GCA_001646575.1_ViralProj321704_genomic.bed", "GCA_001646625.1": "GCA_001646625.1_ASM164662v1_genomic.bed", "GCA_001647635.1": "GCA_001647635.1_ASM164763v1_genomic.bed", "GCA_001647655.1": "GCA_001647655.1_ASM164765v1_genomic.bed", "GCA_001647695.1": "GCA_001647695.1_ASM164769v1_genomic.bed", "GCA_001647765.1": "GCA_001647765.1_ASM164776v1_genomic.bed", "GCA_001647815.1": "GCA_001647815.1_ASM164781v1_genomic.bed", "GCA_001647855.1": "GCA_001647855.1_ASM164785v1_genomic.bed", "GCA_001647875.1": "GCA_001647875.1_ASM164787v1_genomic.bed", "GCA_001647895.1": "GCA_001647895.1_ASM164789v1_genomic.bed", "GCA_001648115.1": "GCA_001648115.1_ASM164811v1_genomic.bed", "GCA_001648135.1": "GCA_001648135.1_ASM164813v1_genomic.bed", "GCA_001648155.1": "GCA_001648155.1_ASM164815v1_genomic.bed", "GCA_001651105.1": "GCA_001651105.1_ViralProj322486_genomic.bed", "GCA_001651125.1": "GCA_001651125.1_ViralProj322193_genomic.bed", "GCA_001651205.1": "GCA_001651205.1_ViralProj322488_genomic.bed", "GCA_001652465.1": "GCA_001652465.1_ASM165246v1_genomic.bed", "GCA_001652505.2": "GCA_001652505.2_ASM165250v2_genomic.bed", "GCA_001652665.1": "GCA_001652665.1_ASM165266v1_genomic.bed", "GCA_001653295.1": "GCA_001653295.1_ASM165329v1_genomic.bed", "GCA_001653355.1": "GCA_001653355.1_ASM165335v1_genomic.bed", "GCA_001653375.1": "GCA_001653375.1_ASM165337v1_genomic.bed", "GCA_001653415.1": "GCA_001653415.1_ASM165341v1_genomic.bed", "GCA_001653435.1": "GCA_001653435.1_ASM165343v1_genomic.bed", "GCA_001653455.1": "GCA_001653455.1_ASM165345v1_genomic.bed", "GCA_001653775.1": "GCA_001653775.1_ASM165377v1_genomic.bed", "GCA_001653795.1": "GCA_001653795.1_ASM165379v1_genomic.bed", "GCA_001653935.1": "GCA_001653935.1_ASM165393v1_genomic.bed", "GCA_001654085.1": "GCA_001654085.1_ViralProj323483_genomic.bed", "GCA_001654105.1": "GCA_001654105.1_ViralProj323863_genomic.bed", "GCA_001654185.1": "GCA_001654185.1_ViralProj323864_genomic.bed", "GCA_001654205.1": "GCA_001654205.1_ViralProj323868_genomic.bed", "GCA_001654265.1": "GCA_001654265.1_ViralMultiSegProj323862_genomic.bed", "GCA_001654365.1": "GCA_001654365.1_ViralProj323861_genomic.bed", "GCA_001654385.1": "GCA_001654385.1_ViralProj323865_genomic.bed", "GCA_001654475.1": "GCA_001654475.1_ASM165447v1_genomic.bed", "GCA_001655175.1": "GCA_001655175.1_ASM165517v1_genomic.bed", "GCA_001655245.1": "GCA_001655245.1_ASM165524v1_genomic.bed", "GCA_001655295.1": "GCA_001655295.1_ASM165529v1_genomic.bed", "GCA_001655375.1": "GCA_001655375.1_ASM165537v1_genomic.bed", "GCA_001655455.1": "GCA_001655455.1_ASM165545v1_genomic.bed", "GCA_001655535.1": "GCA_001655535.1_ASM165553v1_genomic.bed", "GCA_001655575.1": "GCA_001655575.1_ASM165557v1_genomic.bed", "GCA_001655595.1": "GCA_001655595.1_ASM165559v1_genomic.bed", "GCA_001656075.1": "GCA_001656075.1_ASM165607v1_genomic.bed", "GCA_001659705.1": "GCA_001659705.1_ASM165970v1_genomic.bed", "GCA_001659785.1": "GCA_001659785.1_ASM165978v1_genomic.bed", "GCA_001660025.1": "GCA_001660025.1_ASM166002v1_genomic.bed", "GCA_001660525.1": "GCA_001660525.1_ASM166052v1_genomic.bed", "GCA_001661085.1": "GCA_001661085.1_ASM166108v1_genomic.bed", "GCA_001661715.1": "GCA_001661715.1_ViralProj325255_genomic.bed", "GCA_001661735.1": "GCA_001661735.1_ViralProj325259_genomic.bed", "GCA_001661755.1": "GCA_001661755.1_ViralProj324268_genomic.bed", "GCA_001661775.1": "GCA_001661775.1_ViralProj325258_genomic.bed", "GCA_001661855.1": "GCA_001661855.1_ViralProj325257_genomic.bed", "GCA_001663115.1": "GCA_001663115.1_ASM166311v1_genomic.bed", "GCA_001663135.1": "GCA_001663135.1_ASM166313v1_genomic.bed", "GCA_001663195.1": "GCA_001663195.1_ASM166319v1_genomic.bed", "GCA_001663415.1": "GCA_001663415.1_ASM166341v1_genomic.bed", "GCA_001663475.1": "GCA_001663475.1_ASM166347v1_genomic.bed", "GCA_001663715.1": "GCA_001663715.1_ASM166371v1_genomic.bed", "GCA_001663735.1": "GCA_001663735.1_ASM166373v1_genomic.bed", "GCA_001663815.1": "GCA_001663815.1_ASM166381v1_genomic.bed", "GCA_001663855.1": "GCA_001663855.1_ASM166385v1_genomic.bed", "GCA_001664005.1": "GCA_001664005.1_ASM166400v1_genomic.bed", "GCA_001664085.1": "GCA_001664085.1_ASM166408v1_genomic.bed", "GCA_001664225.1": "GCA_001664225.1_ASM166422v1_genomic.bed", "GCA_001664245.1": "GCA_001664245.1_ASM166424v1_genomic.bed", "GCA_001664345.1": "GCA_001664345.1_ASM166434v1_genomic.bed", "GCA_001664385.1": "GCA_001664385.1_ASM166438v1_genomic.bed", "GCA_001664405.1": "GCA_001664405.1_ASM166440v1_genomic.bed", "GCA_001668465.2": "GCA_001668465.2_ASM166846v2_genomic.bed", "GCA_001669825.1": "GCA_001669825.1_ViralMultiSegProj326000_genomic.bed", "GCA_001670425.2": "GCA_001670425.2_ASM167042v2_genomic.bed", "GCA_001672055.1": "GCA_001672055.1_ASM167205v1_genomic.bed", "GCA_001672455.2": "GCA_001672455.2_ASM167245v2_genomic.bed", "GCA_001674505.2": "GCA_001674505.2_ASM167450v2_genomic.bed", "GCA_001675505.1": "GCA_001675505.1_ViralMultiSegProj326136_genomic.bed", "GCA_001675515.1": "GCA_001675515.1_ASM167551v1_genomic.bed", "GCA_001676765.1": "GCA_001676765.1_ASM167676v1_genomic.bed", "GCA_001676825.1": "GCA_001676825.1_ASM167682v1_genomic.bed", "GCA_001677075.2": "GCA_001677075.2_ASM167707v2_genomic.bed", "GCA_001677135.1": "GCA_001677135.1_ASM167713v1_genomic.bed", "GCA_001677195.1": "GCA_001677195.1_ASM167719v1_genomic.bed", "GCA_001677495.1": "GCA_001677495.1_ASM167749v1_genomic.bed", "GCA_001677515.1": "GCA_001677515.1_ASM167751v1_genomic.bed", "GCA_001678255.1": "GCA_001678255.1_ViralProj326525_genomic.bed", "GCA_001678315.1": "GCA_001678315.1_ViralProj327365_genomic.bed", "GCA_001678335.2": "GCA_001678335.2_ASM167833v2_genomic.bed", "GCA_001678355.1": "GCA_001678355.1_ViralProj327355_genomic.bed", "GCA_001678375.1": "GCA_001678375.1_ViralProj327359_genomic.bed", "GCA_001678395.1": "GCA_001678395.1_ViralProj327364_genomic.bed", "GCA_001678455.1": "GCA_001678455.1_ViralMultiSegProj327361_genomic.bed", "GCA_001678925.1": "GCA_001678925.1_ASM167892v1_genomic.bed", "GCA_001679725.1": "GCA_001679725.1_ASM167972v1_genomic.bed", "GCA_001679985.1": "GCA_001679985.1_ASM167998v1_genomic.bed", "GCA_001680825.1": "GCA_001680825.1_ASM168082v1_genomic.bed", "GCA_001682255.2": "GCA_001682255.2_ASM168225v2_genomic.bed", "GCA_001682295.1": "GCA_001682295.1_ASM168229v1_genomic.bed", "GCA_001682335.1": "GCA_001682335.1_ASM168233v1_genomic.bed", "GCA_001683115.1": "GCA_001683115.1_ASM168311v1_genomic.bed", "GCA_001683135.1": "GCA_001683135.1_ASM168313v1_genomic.bed", "GCA_001683155.1": "GCA_001683155.1_ASM168315v1_genomic.bed", "GCA_001683175.1": "GCA_001683175.1_ASM168317v1_genomic.bed", "GCA_001683195.1": "GCA_001683195.1_ASM168319v1_genomic.bed", "GCA_001683215.1": "GCA_001683215.1_ASM168321v1_genomic.bed", "GCA_001683275.1": "GCA_001683275.1_ASM168327v1_genomic.bed", "GCA_001683295.1": "GCA_001683295.1_ASM168329v1_genomic.bed", "GCA_001683315.1": "GCA_001683315.1_ASM168331v1_genomic.bed", "GCA_001683395.1": "GCA_001683395.1_ASM168339v1_genomic.bed", "GCA_001683435.1": "GCA_001683435.1_ASM168343v1_genomic.bed", "GCA_001683455.1": "GCA_001683455.1_ASM168345v1_genomic.bed", "GCA_001683515.1": "GCA_001683515.1_ASM168351v1_genomic.bed", "GCA_001683535.1": "GCA_001683535.1_ASM168353v1_genomic.bed", "GCA_001684485.1": "GCA_001684485.1_ViralProj328666_genomic.bed", "GCA_001684525.1": "GCA_001684525.1_ViralProj328676_genomic.bed", "GCA_001684625.1": "GCA_001684625.1_ViralProj328671_genomic.bed", "GCA_001684645.1": "GCA_001684645.1_ViralProj328675_genomic.bed", "GCA_001684665.1": "GCA_001684665.1_ViralProj328679_genomic.bed", "GCA_001684685.1": "GCA_001684685.1_ViralProj328683_genomic.bed", "GCA_001684705.1": "GCA_001684705.1_ViralProj328687_genomic.bed", "GCA_001684725.1": "GCA_001684725.1_ViralProj328667_genomic.bed", "GCA_001684765.1": "GCA_001684765.1_ViralProj328677_genomic.bed", "GCA_001684785.1": "GCA_001684785.1_ViralProj328681_genomic.bed", "GCA_001684805.1": "GCA_001684805.1_ViralProj328685_genomic.bed", "GCA_001684845.1": "GCA_001684845.1_ViralProj328669_genomic.bed", "GCA_001684885.1": "GCA_001684885.1_ViralProj328678_genomic.bed", "GCA_001684905.1": "GCA_001684905.1_ViralProj328682_genomic.bed", "GCA_001685265.1": "GCA_001685265.1_ViralProj328134_genomic.bed", "GCA_001685285.1": "GCA_001685285.1_ViralProj328668_genomic.bed", "GCA_001685305.1": "GCA_001685305.1_ViralMultiSegProj327702_genomic.bed", "GCA_001685325.1": "GCA_001685325.1_ViralProj328670_genomic.bed", "GCA_001685345.1": "GCA_001685345.1_ViralProj328030_genomic.bed", "GCA_001685435.3": "GCA_001685435.3_ASM168543v3_genomic.bed", "GCA_001685565.1": "GCA_001685565.1_ASM168556v1_genomic.bed", "GCA_001685665.2": "GCA_001685665.2_ASM168566v2_genomic.bed", "GCA_001686365.1": "GCA_001686365.1_ASM168636v1_genomic.bed", "GCA_001686425.1": "GCA_001686425.1_ASM168642v1_genomic.bed", "GCA_001686505.1": "GCA_001686505.1_ASM168650v1_genomic.bed", "GCA_001686565.1": "GCA_001686565.1_ASM168656v1_genomic.bed", "GCA_001686585.1": "GCA_001686585.1_ASM168658v1_genomic.bed", "GCA_001686605.1": "GCA_001686605.1_ASM168660v1_genomic.bed", "GCA_001686625.1": "GCA_001686625.1_ASM168662v1_genomic.bed", "GCA_001686985.1": "GCA_001686985.1_ASM168698v1_genomic.bed", "GCA_001687105.1": "GCA_001687105.1_ASM168710v1_genomic.bed", "GCA_001687585.2": "GCA_001687585.2_ASM168758v2_genomic.bed", "GCA_001687625.2": "GCA_001687625.2_ASM168762v2_genomic.bed", "GCA_001687645.1": "GCA_001687645.1_ASM168764v1_genomic.bed", "GCA_001687805.1": "GCA_001687805.1_ASM168780v1_genomic.bed", "GCA_001688665.2": "GCA_001688665.2_ASM168866v2_genomic.bed", "GCA_001688705.2": "GCA_001688705.2_ASM168870v2_genomic.bed", "GCA_001688725.2": "GCA_001688725.2_ASM168872v2_genomic.bed", "GCA_001688905.2": "GCA_001688905.2_ASM168890v2_genomic.bed", "GCA_001688965.2": "GCA_001688965.2_ASM168896v2_genomic.bed", "GCA_001689855.1": "GCA_001689855.1_ViralProj329636_genomic.bed", "GCA_001690035.1": "GCA_001690035.1_ASM169003v1_genomic.bed", "GCA_001690075.1": "GCA_001690075.1_ASM169007v1_genomic.bed", "GCA_001690135.1": "GCA_001690135.1_ASM169013v1_genomic.bed", "GCA_001691455.1": "GCA_001691455.1_ASM169145v1_genomic.bed", "GCA_001692495.1": "GCA_001692495.1_ASM169249v1_genomic.bed", "GCA_001692595.1": "GCA_001692595.1_ASM169259v1_genomic.bed", "GCA_001692655.1": "GCA_001692655.1_ASM169265v1_genomic.bed", "GCA_001693295.1": "GCA_001693295.1_ASM169329v1_genomic.bed", "GCA_001693335.1": "GCA_001693335.1_ASM169333v1_genomic.bed", "GCA_001693615.1": "GCA_001693615.1_ASM169361v1_genomic.bed", "GCA_001695445.1": "GCA_001695445.1_ViralProj331040_genomic.bed", "GCA_001695485.1": "GCA_001695485.1_ViralProj330731_genomic.bed", "GCA_001695505.1": "GCA_001695505.1_ViralProj331043_genomic.bed", "GCA_001695735.1": "GCA_001695735.1_ASM169573v1_genomic.bed", "GCA_001695755.1": "GCA_001695755.1_ASM169575v1_genomic.bed", "GCA_001697125.1": "GCA_001697125.1_ASM169712v1_genomic.bed", "GCA_001697225.1": "GCA_001697225.1_ASM169722v1_genomic.bed", "GCA_001697325.1": "GCA_001697325.1_ASM169732v1_genomic.bed", "GCA_001697405.1": "GCA_001697405.1_ASM169740v1_genomic.bed", "GCA_001697465.1": "GCA_001697465.1_ASM169746v1_genomic.bed", "GCA_001697485.1": "GCA_001697485.1_ASM169748v1_genomic.bed", "GCA_001697525.1": "GCA_001697525.1_ASM169752v1_genomic.bed", "GCA_001697585.1": "GCA_001697585.1_ASM169758v1_genomic.bed", "GCA_001697685.1": "GCA_001697685.1_ASM169768v1_genomic.bed", "GCA_001697785.1": "GCA_001697785.1_ASM169778v1_genomic.bed", "GCA_001697805.1": "GCA_001697805.1_ASM169780v1_genomic.bed", "GCA_001697965.1": "GCA_001697965.1_ASM169796v1_genomic.bed", "GCA_001698045.1": "GCA_001698045.1_ASM169804v1_genomic.bed", "GCA_001698085.1": "GCA_001698085.1_ASM169808v1_genomic.bed", "GCA_001698105.1": "GCA_001698105.1_ASM169810v1_genomic.bed", "GCA_001698145.1": "GCA_001698145.1_ASM169814v1_genomic.bed", "GCA_001698315.1": "GCA_001698315.1_ViralProj336037_genomic.bed", "GCA_001698395.1": "GCA_001698395.1_ViralProj336039_genomic.bed", "GCA_001698415.1": "GCA_001698415.1_ViralProj336045_genomic.bed", "GCA_001700835.1": "GCA_001700835.1_ASM170083v1_genomic.bed", "GCA_001701045.1": "GCA_001701045.1_ASM170104v1_genomic.bed", "GCA_001702095.1": "GCA_001702095.1_ASM170209v1_genomic.bed", "GCA_001702135.1": "GCA_001702135.1_ASM170213v1_genomic.bed", "GCA_001702175.1": "GCA_001702175.1_ASM170217v1_genomic.bed", "GCA_001702195.1": "GCA_001702195.1_ASM170219v1_genomic.bed", "GCA_001702435.1": "GCA_001702435.1_ASM170243v1_genomic.bed", "GCA_001702455.1": "GCA_001702455.1_ASM170245v1_genomic.bed", "GCA_001703495.1": "GCA_001703495.1_ASM170349v1_genomic.bed", "GCA_001704155.1": "GCA_001704155.1_ASM170415v1_genomic.bed", "GCA_001704255.1": "GCA_001704255.1_ASM170425v1_genomic.bed", "GCA_001704275.1": "GCA_001704275.1_ASM170427v1_genomic.bed", "GCA_001704295.1": "GCA_001704295.1_ASM170429v1_genomic.bed", "GCA_001704955.2": "GCA_001704955.2_ASM170495v2_genomic.bed", "GCA_001705055.1": "GCA_001705055.1_ASM170505v1_genomic.bed", "GCA_001705565.1": "GCA_001705565.1_ASM170556v1_genomic.bed", "GCA_001705605.1": "GCA_001705605.1_ASM170560v1_genomic.bed", "GCA_001706905.1": "GCA_001706905.1_ViralMultiSegProj339074_genomic.bed", "GCA_001706945.1": "GCA_001706945.1_ViralProj339071_genomic.bed", "GCA_001706985.1": "GCA_001706985.1_ViralProj339073_genomic.bed", "GCA_001708325.2": "GCA_001708325.2_ASM170832v2_genomic.bed", "GCA_001708385.1": "GCA_001708385.1_ASM170838v1_genomic.bed", "GCA_001708405.1": "GCA_001708405.1_ASM170840v1_genomic.bed", "GCA_001708525.1": "GCA_001708525.1_ASM170852v1_genomic.bed", "GCA_001708575.1": "GCA_001708575.1_ASM170857v1_genomic.bed", "GCA_001709295.1": "GCA_001709295.1_ASM170929v1_genomic.bed", "GCA_001712785.1": "GCA_001712785.1_ViralProj339556_genomic.bed", "GCA_001712835.1": "GCA_001712835.1_ASM171283v1_genomic.bed", "GCA_001713355.1": "GCA_001713355.1_ASM171335v1_genomic.bed", "GCA_001713435.1": "GCA_001713435.1_ASM171343v1_genomic.bed", "GCA_001713455.1": "GCA_001713455.1_ASM171345v1_genomic.bed", "GCA_001714455.1": "GCA_001714455.1_ViralProj339878_genomic.bed", "GCA_001714515.1": "GCA_001714515.1_NODE6_genomic.bed", "GCA_001714725.1": "GCA_001714725.1_ASM171472v1_genomic.bed", "GCA_001715385.1": "GCA_001715385.1_ASM171538v1_genomic.bed", "GCA_001717295.1": "GCA_001717295.1_wgs1_genomic.bed", "GCA_001717335.1": "GCA_001717335.1_ViralProj340439_genomic.bed", "GCA_001717525.2": "GCA_001717525.2_ASM171752v2_genomic.bed", "GCA_001717545.1": "GCA_001717545.1_ASM171754v1_genomic.bed", "GCA_001717605.1": "GCA_001717605.1_ASM171760v1_genomic.bed", "GCA_001717645.3": "GCA_001717645.3_ASM171764v3_genomic.bed", "GCA_001717665.2": "GCA_001717665.2_ASM171766v2_genomic.bed", "GCA_001717685.3": "GCA_001717685.3_ASM171768v3_genomic.bed", "GCA_001717705.2": "GCA_001717705.2_ASM171770v2_genomic.bed", "GCA_001717725.2": "GCA_001717725.2_ASM171772v2_genomic.bed", "GCA_001717955.1": "GCA_001717955.1_ASM171795v1_genomic.bed", "GCA_001717975.3": "GCA_001717975.3_ASM171797v3_genomic.bed", "GCA_001718315.1": "GCA_001718315.1_ASM171831v1_genomic.bed", "GCA_001718515.1": "GCA_001718515.1_ASM171851v1_genomic.bed", "GCA_001718915.1": "GCA_001718915.1_ASM171891v1_genomic.bed", "GCA_001719185.1": "GCA_001719185.1_ASM171918v1_genomic.bed", "GCA_001721125.1": "GCA_001721125.1_ASM172112v1_genomic.bed", "GCA_001721205.1": "GCA_001721205.1_ASM172120v1_genomic.bed", "GCA_001721525.1": "GCA_001721525.1_ASM172152v1_genomic.bed", "GCA_001721625.1": "GCA_001721625.1_ASM172162v1_genomic.bed", "GCA_001721745.1": "GCA_001721745.1_ASM172174v1_genomic.bed", "GCA_001721765.1": "GCA_001721765.1_ASM172176v1_genomic.bed", "GCA_001721785.1": "GCA_001721785.1_ASM172178v1_genomic.bed", "GCA_001721925.1": "GCA_001721925.1_ASM172192v1_genomic.bed", "GCA_001722005.2": "GCA_001722005.2_ASM172200v2_genomic.bed", "GCA_001722025.1": "GCA_001722025.1_ASM172202v1_genomic.bed", "GCA_001722685.1": "GCA_001722685.1_ViralProj342441_genomic.bed", "GCA_001722725.1": "GCA_001722725.1_ViralProj342449_genomic.bed", "GCA_001722745.1": "GCA_001722745.1_ViralProj342453_genomic.bed", "GCA_001722805.1": "GCA_001722805.1_ViralMultiSegProj342447_genomic.bed", "GCA_001722825.1": "GCA_001722825.1_ViralProj342451_genomic.bed", "GCA_001722845.1": "GCA_001722845.1_ViralMultiSegProj342455_genomic.bed", "GCA_001722885.1": "GCA_001722885.1_ViralProj342446_genomic.bed", "GCA_001722905.1": "GCA_001722905.1_ViralProj342450_genomic.bed", "GCA_001722945.1": "GCA_001722945.1_ViralProj342458_genomic.bed", "GCA_001722965.1": "GCA_001722965.1_ViralProj341707_genomic.bed", "GCA_001723005.1": "GCA_001723005.1_ViralProj342448_genomic.bed", "GCA_001723045.1": "GCA_001723045.1_ViralMultiSegProj342456_genomic.bed", "GCA_001723505.1": "GCA_001723505.1_ASM172350v1_genomic.bed", "GCA_001723545.1": "GCA_001723545.1_ASM172354v1_genomic.bed", "GCA_001723605.1": "GCA_001723605.1_ASM172360v1_genomic.bed", "GCA_001723625.1": "GCA_001723625.1_ASM172362v1_genomic.bed", "GCA_001725835.1": "GCA_001725835.1_ViralProj342647_genomic.bed", "GCA_001725895.1": "GCA_001725895.1_ViralProj342507_genomic.bed", "GCA_001725915.1": "GCA_001725915.1_ViralProj342648_genomic.bed", "GCA_001725935.1": "GCA_001725935.1_ViralMultiSegProj342646_genomic.bed", "GCA_001725965.1": "GCA_001725965.1_ASM172596v1_genomic.bed", "GCA_001729625.1": "GCA_001729625.1_ASM172962v1_genomic.bed", "GCA_001729705.1": "GCA_001729705.1_ASM172970v1_genomic.bed", "GCA_001735615.2": "GCA_001735615.2_ASM173561v2_genomic.bed", "GCA_001735705.1": "GCA_001735705.1_ASM173570v1_genomic.bed", "GCA_001735715.1": "GCA_001735715.1_ASM173571v1_genomic.bed", "GCA_001735805.1": "GCA_001735805.1_ASM173580v1_genomic.bed", "GCA_001736315.1": "GCA_001736315.1_ViralProj343510_genomic.bed", "GCA_001736335.1": "GCA_001736335.1_ViralProj343514_genomic.bed", "GCA_001736355.1": "GCA_001736355.1_ViralProj343518_genomic.bed", "GCA_001736395.1": "GCA_001736395.1_ViralProj343526_genomic.bed", "GCA_001736435.1": "GCA_001736435.1_ViralProj343534_genomic.bed", "GCA_001736475.1": "GCA_001736475.1_ViralProj343486_genomic.bed", "GCA_001736495.1": "GCA_001736495.1_ViralProj343490_genomic.bed", "GCA_001736515.1": "GCA_001736515.1_ViralProj343505_genomic.bed", "GCA_001736535.1": "GCA_001736535.1_ViralProj343509_genomic.bed", "GCA_001736635.1": "GCA_001736635.1_ViralProj343529_genomic.bed", "GCA_001736655.1": "GCA_001736655.1_ViralProj343533_genomic.bed", "GCA_001736675.1": "GCA_001736675.1_ViralProj343537_genomic.bed", "GCA_001736695.1": "GCA_001736695.1_ViralProj343484_genomic.bed", "GCA_001736755.1": "GCA_001736755.1_ViralProj343508_genomic.bed", "GCA_001736895.1": "GCA_001736895.1_ViralProj343536_genomic.bed", "GCA_001736915.1": "GCA_001736915.1_ViralProj343483_genomic.bed", "GCA_001737095.1": "GCA_001737095.1_ViralProj343531_genomic.bed", "GCA_001737115.1": "GCA_001737115.1_ViralProj343535_genomic.bed", "GCA_001742165.1": "GCA_001742165.1_ASM174216v1_genomic.bed", "GCA_001742205.1": "GCA_001742205.1_ASM174220v1_genomic.bed", "GCA_001743575.1": "GCA_001743575.1_ViralProj344089_genomic.bed", "GCA_001743695.1": "GCA_001743695.1_ViralProj344113_genomic.bed", "GCA_001743755.1": "GCA_001743755.1_ViralProj344125_genomic.bed", "GCA_001743775.1": "GCA_001743775.1_ViralProj344129_genomic.bed", "GCA_001743795.1": "GCA_001743795.1_ViralProj344134_genomic.bed", "GCA_001743855.1": "GCA_001743855.1_ViralProj344151_genomic.bed", "GCA_001743875.1": "GCA_001743875.1_ViralProj344156_genomic.bed", "GCA_001743995.1": "GCA_001743995.1_ViralProj344182_genomic.bed", "GCA_001744035.1": "GCA_001744035.1_ViralProj344190_genomic.bed", "GCA_001744095.1": "GCA_001744095.1_ViralMultiSegProj344204_genomic.bed", "GCA_001744115.1": "GCA_001744115.1_ViralProj344208_genomic.bed", "GCA_001744135.1": "GCA_001744135.1_ViralProj344212_genomic.bed", "GCA_001744195.1": "GCA_001744195.1_ViralProj344224_genomic.bed", "GCA_001744215.1": "GCA_001744215.1_ViralProj344312_genomic.bed", "GCA_001744255.1": "GCA_001744255.1_ViralProj344090_genomic.bed", "GCA_001744275.1": "GCA_001744275.1_ViralProj344094_genomic.bed", "GCA_001744295.1": "GCA_001744295.1_ViralProj344098_genomic.bed", "GCA_001744375.1": "GCA_001744375.1_ViralProj344114_genomic.bed", "GCA_001744395.1": "GCA_001744395.1_ViralProj344118_genomic.bed", "GCA_001744415.1": "GCA_001744415.1_ViralProj344122_genomic.bed", "GCA_001744475.1": "GCA_001744475.1_ViralProj344136_genomic.bed", "GCA_001744555.1": "GCA_001744555.1_ViralProj344157_genomic.bed", "GCA_001744575.1": "GCA_001744575.1_ViralProj344161_genomic.bed", "GCA_001744595.1": "GCA_001744595.1_ViralProj344166_genomic.bed", "GCA_001744615.1": "GCA_001744615.1_ViralProj344170_genomic.bed", "GCA_001744655.1": "GCA_001744655.1_ViralProj344179_genomic.bed", "GCA_001744675.1": "GCA_001744675.1_ViralProj344183_genomic.bed", "GCA_001744755.1": "GCA_001744755.1_ViralProj344199_genomic.bed", "GCA_001744795.1": "GCA_001744795.1_ViralProj344209_genomic.bed", "GCA_001744855.1": "GCA_001744855.1_ViralProj344221_genomic.bed", "GCA_001744875.1": "GCA_001744875.1_ViralProj344225_genomic.bed", "GCA_001744895.1": "GCA_001744895.1_ViralProj344088_genomic.bed", "GCA_001744915.1": "GCA_001744915.1_ViralProj344092_genomic.bed", "GCA_001744935.1": "GCA_001744935.1_ViralProj344096_genomic.bed", "GCA_001744975.1": "GCA_001744975.1_ViralProj344104_genomic.bed", "GCA_001745055.1": "GCA_001745055.1_ViralProj344120_genomic.bed", "GCA_001745195.1": "GCA_001745195.1_ViralProj344155_genomic.bed", "GCA_001745235.1": "GCA_001745235.1_ViralProj344163_genomic.bed", "GCA_001745275.1": "GCA_001745275.1_ViralProj344173_genomic.bed", "GCA_001745295.1": "GCA_001745295.1_ViralProj344177_genomic.bed", "GCA_001745335.1": "GCA_001745335.1_ViralProj344185_genomic.bed", "GCA_001745375.1": "GCA_001745375.1_ViralProj344193_genomic.bed", "GCA_001745395.1": "GCA_001745395.1_ViralMultiSegProj344197_genomic.bed", "GCA_001745435.1": "GCA_001745435.1_ViralMultiSegProj344207_genomic.bed", "GCA_001745475.1": "GCA_001745475.1_ViralProj344215_genomic.bed", "GCA_001745495.1": "GCA_001745495.1_ViralProj344219_genomic.bed", "GCA_001745535.1": "GCA_001745535.1_ViralProj344309_genomic.bed", "GCA_001745555.1": "GCA_001745555.1_ViralProj344087_genomic.bed", "GCA_001745575.1": "GCA_001745575.1_ViralProj344091_genomic.bed", "GCA_001745615.1": "GCA_001745615.1_ViralProj344099_genomic.bed", "GCA_001745655.1": "GCA_001745655.1_ViralProj344107_genomic.bed", "GCA_001745675.1": "GCA_001745675.1_ViralProj344111_genomic.bed", "GCA_001745695.1": "GCA_001745695.1_ViralProj344115_genomic.bed", "GCA_001745735.1": "GCA_001745735.1_ViralProj344123_genomic.bed", "GCA_001745815.1": "GCA_001745815.1_ViralProj344144_genomic.bed", "GCA_001745855.1": "GCA_001745855.1_ViralProj344153_genomic.bed", "GCA_001745915.1": "GCA_001745915.1_ViralProj344167_genomic.bed", "GCA_001745935.1": "GCA_001745935.1_ViralProj344171_genomic.bed", "GCA_001745955.1": "GCA_001745955.1_ViralProj344176_genomic.bed", "GCA_001745995.1": "GCA_001745995.1_ViralProj344184_genomic.bed", "GCA_001746015.1": "GCA_001746015.1_ViralProj344188_genomic.bed", "GCA_001746035.1": "GCA_001746035.1_ViralProj344192_genomic.bed", "GCA_001746055.1": "GCA_001746055.1_ViralProj344196_genomic.bed", "GCA_001746095.1": "GCA_001746095.1_ViralProj344206_genomic.bed", "GCA_001746155.1": "GCA_001746155.1_ViralProj344218_genomic.bed", "GCA_001746175.1": "GCA_001746175.1_ViralProj344222_genomic.bed", "GCA_001746195.1": "GCA_001746195.1_ViralProj344226_genomic.bed", "GCA_001746265.2": "GCA_001746265.2_ASM174626v2_genomic.bed", "GCA_001746555.1": "GCA_001746555.1_ASM174655v1_genomic.bed", "GCA_001746615.1": "GCA_001746615.1_ASM174661v1_genomic.bed", "GCA_001746635.1": "GCA_001746635.1_ASM174663v1_genomic.bed", "GCA_001746695.1": "GCA_001746695.1_ASM174669v1_genomic.bed", "GCA_001746735.1": "GCA_001746735.1_ASM174673v1_genomic.bed", "GCA_001747385.1": "GCA_001747385.1_ASM174738v1_genomic.bed", "GCA_001747405.1": "GCA_001747405.1_ASM174740v1_genomic.bed", "GCA_001747425.1": "GCA_001747425.1_ASM174742v1_genomic.bed", "GCA_001750105.1": "GCA_001750105.1_ASM175010v1_genomic.bed", "GCA_001750165.1": "GCA_001750165.1_ASM175016v1_genomic.bed", "GCA_001750405.1": "GCA_001750405.1_ASM175040v1_genomic.bed", "GCA_001750685.1": "GCA_001750685.1_ASM175068v1_genomic.bed", "GCA_001750805.1": "GCA_001750805.1_ASM175080v1_genomic.bed", "GCA_001750825.1": "GCA_001750825.1_ASM175082v1_genomic.bed", "GCA_001750885.1": "GCA_001750885.1_ASM175088v1_genomic.bed", "GCA_001752685.2": "GCA_001752685.2_ASM175268v2_genomic.bed", "GCA_001752745.1": "GCA_001752745.1_ASM175274v1_genomic.bed", "GCA_001752765.1": "GCA_001752765.1_ASM175276v1_genomic.bed", "GCA_001752825.1": "GCA_001752825.1_ASM175282v1_genomic.bed", "GCA_001752845.1": "GCA_001752845.1_ASM175284v1_genomic.bed", "GCA_001752865.1": "GCA_001752865.1_ASM175286v1_genomic.bed", "GCA_001752885.1": "GCA_001752885.1_ASM175288v1_genomic.bed", "GCA_001752925.1": "GCA_001752925.1_ASM175292v1_genomic.bed", "GCA_001752945.1": "GCA_001752945.1_ASM175294v1_genomic.bed", "GCA_001753125.1": "GCA_001753125.1_ASM175312v1_genomic.bed", "GCA_001753145.1": "GCA_001753145.1_ASM175314v1_genomic.bed", "GCA_001753285.1": "GCA_001753285.1_ASM175328v1_genomic.bed", "GCA_001753325.1": "GCA_001753325.1_ASM175332v1_genomic.bed", "GCA_001753425.1": "GCA_001753425.1_ASM175342v1_genomic.bed", "GCA_001754105.1": "GCA_001754105.1_ViralProj310876_genomic.bed", "GCA_001754185.1": "GCA_001754185.1_ViralMultiSegProj344589_genomic.bed", "GCA_001754205.1": "GCA_001754205.1_ViralMultiSegProj344593_genomic.bed", "GCA_001754305.1": "GCA_001754305.1_ViralProj344613_genomic.bed", "GCA_001754365.1": "GCA_001754365.1_ViralProj344625_genomic.bed", "GCA_001754385.1": "GCA_001754385.1_ViralProj344629_genomic.bed", "GCA_001754405.1": "GCA_001754405.1_ViralProj344633_genomic.bed", "GCA_001754465.1": "GCA_001754465.1_ViralProj344785_genomic.bed", "GCA_001754505.1": "GCA_001754505.1_ViralProj345032_genomic.bed", "GCA_001754565.1": "GCA_001754565.1_ViralProj344323_genomic.bed", "GCA_001754585.2": "GCA_001754585.2_ViralProj344344_genomic.bed", "GCA_001754605.1": "GCA_001754605.1_ViralProj344586_genomic.bed", "GCA_001754625.1": "GCA_001754625.1_ViralProj344590_genomic.bed", "GCA_001754645.1": "GCA_001754645.1_ViralProj344594_genomic.bed", "GCA_001754665.1": "GCA_001754665.1_ViralProj344598_genomic.bed", "GCA_001754705.1": "GCA_001754705.1_ViralProj344606_genomic.bed", "GCA_001754725.1": "GCA_001754725.1_ViralProj344610_genomic.bed", "GCA_001754845.1": "GCA_001754845.1_ViralProj344634_genomic.bed", "GCA_001754865.1": "GCA_001754865.1_ViralProj344638_genomic.bed", "GCA_001754905.1": "GCA_001754905.1_ViralMultiSegProj345025_genomic.bed", "GCA_001754925.1": "GCA_001754925.1_ViralMultiSegProj345029_genomic.bed", "GCA_001754965.1": "GCA_001754965.1_ViralProj345461_genomic.bed", "GCA_001755025.1": "GCA_001755025.1_ViralProj344583_genomic.bed", "GCA_001755045.1": "GCA_001755045.1_ViralProj344588_genomic.bed", "GCA_001755125.1": "GCA_001755125.1_ViralProj344604_genomic.bed", "GCA_001755165.1": "GCA_001755165.1_ViralProj344612_genomic.bed", "GCA_001755265.1": "GCA_001755265.1_ViralProj344632_genomic.bed", "GCA_001755285.1": "GCA_001755285.1_ViralProj344636_genomic.bed", "GCA_001755325.1": "GCA_001755325.1_ViralProj344644_genomic.bed", "GCA_001755345.1": "GCA_001755345.1_ViralProj345027_genomic.bed", "GCA_001755365.1": "GCA_001755365.1_ViralProj345031_genomic.bed", "GCA_001755425.1": "GCA_001755425.1_ViralProj344324_genomic.bed", "GCA_001755465.1": "GCA_001755465.1_ViralProj344587_genomic.bed", "GCA_001755485.1": "GCA_001755485.1_ViralMultiSegProj344591_genomic.bed", "GCA_001755585.1": "GCA_001755585.1_ViralProj344611_genomic.bed", "GCA_001755665.1": "GCA_001755665.1_ViralProj344627_genomic.bed", "GCA_001755725.1": "GCA_001755725.1_ViralProj344639_genomic.bed", "GCA_001755745.1": "GCA_001755745.1_ViralProj344643_genomic.bed", "GCA_001755785.1": "GCA_001755785.1_ViralProj345030_genomic.bed", "GCA_001755825.1": "GCA_001755825.1_ViralProj345627_genomic.bed", "GCA_001758625.2": "GCA_001758625.2_ASM175862v2_genomic.bed", "GCA_001761325.1": "GCA_001761325.1_ASM176132v1_genomic.bed", "GCA_001761425.1": "GCA_001761425.1_ASM176142v1_genomic.bed", "GCA_001761485.1": "GCA_001761485.1_ASM176148v1_genomic.bed", "GCA_001765415.1": "GCA_001765415.1_ASM176541v1_genomic.bed", "GCA_001766255.1": "GCA_001766255.1_ASM176625v1_genomic.bed", "GCA_001766275.1": "GCA_001766275.1_ASM176627v1_genomic.bed", "GCA_001767235.1": "GCA_001767235.1_ASM176723v1_genomic.bed", "GCA_001767255.1": "GCA_001767255.1_ASM176725v1_genomic.bed", "GCA_001767315.1": "GCA_001767315.1_ASM176731v1_genomic.bed", "GCA_001767375.1": "GCA_001767375.1_ASM176737v1_genomic.bed", "GCA_001777185.1": "GCA_001777185.1_ViralProj348726_genomic.bed", "GCA_001777245.1": "GCA_001777245.1_ViralProj348359_genomic.bed", "GCA_001777305.1": "GCA_001777305.1_ViralMultiSegProj348722_genomic.bed", "GCA_001777325.1": "GCA_001777325.1_ViralMultiSegProj348724_genomic.bed", "GCA_001787355.1": "GCA_001787355.1_ASM178735v1_genomic.bed", "GCA_001792745.1": "GCA_001792745.1_ViralProj349011_genomic.bed", "GCA_001792765.1": "GCA_001792765.1_ViralProj348743_genomic.bed", "GCA_001792795.1": "GCA_001792795.1_ASM179279v1_genomic.bed", "GCA_001792835.1": "GCA_001792835.1_ASM179283v1_genomic.bed", "GCA_001792855.1": "GCA_001792855.1_ASM179285v1_genomic.bed", "GCA_001792875.1": "GCA_001792875.1_ASM179287v1_genomic.bed", "GCA_001806285.1": "GCA_001806285.1_ASM180628v1_genomic.bed", "GCA_001806305.1": "GCA_001806305.1_ASM180630v1_genomic.bed", "GCA_001806405.1": "GCA_001806405.1_ASM180640v1_genomic.bed", "GCA_001806445.1": "GCA_001806445.1_ASM180644v1_genomic.bed", "GCA_001808165.1": "GCA_001808165.1_ASM180816v1_genomic.bed", "GCA_001808235.1": "GCA_001808235.1_ASM180823v1_genomic.bed", "GCA_001831435.1": "GCA_001831435.1_ASM183143v1_genomic.bed", "GCA_001832255.2": "GCA_001832255.2_ASM183225v2_genomic.bed", "GCA_001854085.1": "GCA_001854085.1_ASM185408v1_genomic.bed", "GCA_001854165.1": "GCA_001854165.1_ASM185416v1_genomic.bed", "GCA_001854185.1": "GCA_001854185.1_ASM185418v1_genomic.bed", "GCA_001854365.1": "GCA_001854365.1_ASM185436v1_genomic.bed", "GCA_001854425.1": "GCA_001854425.1_ASM185442v1_genomic.bed", "GCA_001854445.2": "GCA_001854445.2_ASM185444v2_genomic.bed", "GCA_001855275.1": "GCA_001855275.1_ASM185527v1_genomic.bed", "GCA_001856645.1": "GCA_001856645.1_ASM185664v1_genomic.bed", "GCA_001856665.1": "GCA_001856665.1_ASM185666v1_genomic.bed", "GCA_001856695.1": "GCA_001856695.1_ASM185669v1_genomic.bed", "GCA_001856725.1": "GCA_001856725.1_ASM185672v1_genomic.bed", "GCA_001857925.1": "GCA_001857925.1_ASM185792v1_genomic.bed", "GCA_001857985.1": "GCA_001857985.1_ASM185798v1_genomic.bed", "GCA_001858005.1": "GCA_001858005.1_ASM185800v1_genomic.bed", "GCA_001860505.1": "GCA_001860505.1_ASM186050v1_genomic.bed", "GCA_001865295.1": "GCA_001865295.1_ASM186529v1_genomic.bed", "GCA_001865615.1": "GCA_001865615.1_ASM186561v1_genomic.bed", "GCA_001865635.4": "GCA_001865635.4_ASM186563v4_genomic.bed", "GCA_001865855.1": "GCA_001865855.1_ASM186585v1_genomic.bed", "GCA_001866265.1": "GCA_001866265.1_wgs1_genomic.bed", "GCA_001866285.1": "GCA_001866285.1_wgs1_genomic.bed", "GCA_001866815.1": "GCA_001866815.1_ViralProj352519_genomic.bed", "GCA_001866875.1": "GCA_001866875.1_ViralProj352514_genomic.bed", "GCA_001866915.1": "GCA_001866915.1_ViralProj352515_genomic.bed", "GCA_001866935.1": "GCA_001866935.1_ViralProj352520_genomic.bed", "GCA_001866955.1": "GCA_001866955.1_wgs1_genomic.bed", "GCA_001866975.1": "GCA_001866975.1_ViralProj352513_genomic.bed", "GCA_001866985.1": "GCA_001866985.1_ASM186698v1_genomic.bed", "GCA_001867025.1": "GCA_001867025.1_ASM186702v1_genomic.bed", "GCA_001870935.1": "GCA_001870935.1_wgs1_genomic.bed", "GCA_001874405.3": "GCA_001874405.3_ASM187440v3_genomic.bed", "GCA_001874625.1": "GCA_001874625.1_ASM187462v1_genomic.bed", "GCA_001874645.1": "GCA_001874645.1_ASM187464v1_genomic.bed", "GCA_001877055.1": "GCA_001877055.1_ASM187705v1_genomic.bed", "GCA_001879185.2": "GCA_001879185.2_ASM187918v2_genomic.bed", "GCA_001879565.1": "GCA_001879565.1_ASM187956v1_genomic.bed", "GCA_001879625.1": "GCA_001879625.1_ASM187962v1_genomic.bed", "GCA_001880285.1": "GCA_001880285.1_ASM188028v1_genomic.bed", "GCA_001880325.1": "GCA_001880325.1_ASM188032v1_genomic.bed", "GCA_001881715.1": "GCA_001881715.1_ViralProj353705_genomic.bed", "GCA_001881815.1": "GCA_001881815.1_ViralProj353671_genomic.bed", "GCA_001881875.1": "GCA_001881875.1_ViralProj353714_genomic.bed", "GCA_001881895.1": "GCA_001881895.1_ViralProj353675_genomic.bed", "GCA_001881915.1": "GCA_001881915.1_ViralProj353683_genomic.bed", "GCA_001881975.1": "GCA_001881975.1_ViralProj353708_genomic.bed", "GCA_001882015.1": "GCA_001882015.1_ViralProj353501.1_genomic.bed", "GCA_001882095.1": "GCA_001882095.1_ViralProj353688_genomic.bed", "GCA_001882115.1": "GCA_001882115.1_ViralProj353686_genomic.bed", "GCA_001882135.1": "GCA_001882135.1_ViralProj353702_genomic.bed", "GCA_001882155.1": "GCA_001882155.1_ViralProj353682_genomic.bed", "GCA_001882175.1": "GCA_001882175.1_ViralProj353699_genomic.bed", "GCA_001882275.1": "GCA_001882275.1_ViralProj353704_genomic.bed", "GCA_001882295.1": "GCA_001882295.1_ViralProj353689_genomic.bed", "GCA_001882335.1": "GCA_001882335.1_ViralProj353698_genomic.bed", "GCA_001884595.1": "GCA_001884595.1_ViralProj353677_genomic.bed", "GCA_001884615.1": "GCA_001884615.1_ViralProj353701_genomic.bed", "GCA_001884695.1": "GCA_001884695.1_ViralProj353685_genomic.bed", "GCA_001885275.1": "GCA_001885275.1_ASM188527v1_genomic.bed", "GCA_001885445.1": "GCA_001885445.1_ViralProj314140_genomic.bed", "GCA_001886375.1": "GCA_001886375.1_ASM188637v1_genomic.bed", "GCA_001886415.1": "GCA_001886415.1_ASM188641v1_genomic.bed", "GCA_001886435.1": "GCA_001886435.1_ASM188643v1_genomic.bed", "GCA_001886475.1": "GCA_001886475.1_ASM188647v1_genomic.bed", "GCA_001886515.1": "GCA_001886515.1_ASM188651v1_genomic.bed", "GCA_001886795.1": "GCA_001886795.1_ASM188679v1_genomic.bed", "GCA_001886835.1": "GCA_001886835.1_ASM188683v1_genomic.bed", "GCA_001886915.1": "GCA_001886915.1_ASM188691v1_genomic.bed", "GCA_001886995.1": "GCA_001886995.1_ASM188699v1_genomic.bed", "GCA_001887535.1": "GCA_001887535.1_ASM188753v1_genomic.bed", "GCA_001887635.1": "GCA_001887635.1_ASM188763v1_genomic.bed", "GCA_001888165.1": "GCA_001888165.1_ASM188816v1_genomic.bed", "GCA_001888205.1": "GCA_001888205.1_ASM188820v1_genomic.bed", "GCA_001888885.2": "GCA_001888885.2_ASM188888v2_genomic.bed", "GCA_001889385.1": "GCA_001889385.1_ASM188938v1_genomic.bed", "GCA_001889625.1": "GCA_001889625.1_ASM188962v1_genomic.bed", "GCA_001890365.1": "GCA_001890365.1_ASM189036v1_genomic.bed", "GCA_001890425.1": "GCA_001890425.1_ASM189042v1_genomic.bed", "GCA_001891015.1": "GCA_001891015.1_ViralProj356067_genomic.bed", "GCA_001891035.1": "GCA_001891035.1_ViralProj356438_genomic.bed", "GCA_001891055.1": "GCA_001891055.1_ViralProj356437_genomic.bed", "GCA_001891105.1": "GCA_001891105.1_ASM189110v1_genomic.bed", "GCA_001891125.1": "GCA_001891125.1_ASM189112v1_genomic.bed", "GCA_001895265.1": "GCA_001895265.1_ASM189526v1_genomic.bed", "GCA_001895285.1": "GCA_001895285.1_ASM189528v1_genomic.bed", "GCA_001896045.1": "GCA_001896045.1_ASM189604v1_genomic.bed", "GCA_001896085.1": "GCA_001896085.1_ASM189608v1_genomic.bed", "GCA_001900315.1": "GCA_001900315.1_ASM190031v1_genomic.bed", "GCA_001900335.1": "GCA_001900335.1_ASM190033v1_genomic.bed", "GCA_001900355.1": "GCA_001900355.1_ASM190035v1_genomic.bed", "GCA_001900375.1": "GCA_001900375.1_ASM190037v1_genomic.bed", "GCA_001900435.1": "GCA_001900435.1_ASM190043v1_genomic.bed", "GCA_001900575.1": "GCA_001900575.1_ASM190057v1_genomic.bed", "GCA_001900695.1": "GCA_001900695.1_ASM190069v1_genomic.bed", "GCA_001900715.1": "GCA_001900715.1_ASM190071v1_genomic.bed", "GCA_001900885.1": "GCA_001900885.1_ASM190088v1_genomic.bed", "GCA_001900905.1": "GCA_001900905.1_ASM190090v1_genomic.bed", "GCA_001900925.1": "GCA_001900925.1_ASM190092v1_genomic.bed", "GCA_001901065.1": "GCA_001901065.1_ASM190106v1_genomic.bed", "GCA_001901185.1": "GCA_001901185.1_ASM190118v1_genomic.bed", "GCA_001902255.1": "GCA_001902255.1_ASM190225v1_genomic.bed", "GCA_001902275.1": "GCA_001902275.1_ASM190227v1_genomic.bed", "GCA_001902335.1": "GCA_001902335.1_ASM190233v1_genomic.bed", "GCA_001902375.1": "GCA_001902375.1_ASM190237v1_genomic.bed", "GCA_001902395.1": "GCA_001902395.1_ASM190239v1_genomic.bed", "GCA_001902435.1": "GCA_001902435.1_ASM190243v1_genomic.bed", "GCA_001904845.1": "GCA_001904845.1_ViralProj357484_genomic.bed", "GCA_001904865.1": "GCA_001904865.1_ViralProj357469_genomic.bed", "GCA_001904885.1": "GCA_001904885.1_ViralProj357487_genomic.bed", "GCA_001904905.1": "GCA_001904905.1_ViralProj357485_genomic.bed", "GCA_001904925.1": "GCA_001904925.1_ViralProj356613_genomic.bed", "GCA_001907745.1": "GCA_001907745.1_ViralProj357630_genomic.bed", "GCA_001907825.1": "GCA_001907825.1_ViralProj357638_genomic.bed", "GCA_001907925.1": "GCA_001907925.1_ViralProj357839_genomic.bed", "GCA_001908255.1": "GCA_001908255.1_ASM190825v1_genomic.bed", "GCA_001908455.1": "GCA_001908455.1_ASM190845v1_genomic.bed", "GCA_001908475.1": "GCA_001908475.1_ASM190847v1_genomic.bed", "GCA_001908515.1": "GCA_001908515.1_ASM190851v1_genomic.bed", "GCA_001908625.1": "GCA_001908625.1_ASM190862v1_genomic.bed", "GCA_001908725.1": "GCA_001908725.1_ASM190872v1_genomic.bed", "GCA_001908795.1": "GCA_001908795.1_ASM190879v1_genomic.bed", "GCA_001908815.1": "GCA_001908815.1_ASM190881v1_genomic.bed", "GCA_001908855.1": "GCA_001908855.1_ASM190885v1_genomic.bed", "GCA_001913135.1": "GCA_001913135.1_ASM191313v1_genomic.bed", "GCA_001921295.1": "GCA_001921295.1_ViralMultiSegProj358542_genomic.bed", "GCA_001921375.1": "GCA_001921375.1_ViralMultiSegProj358541_genomic.bed", "GCA_001921395.1": "GCA_001921395.1_ViralProj358545_genomic.bed", "GCA_001921415.1": "GCA_001921415.1_ViralMultiSegProj358549_genomic.bed", "GCA_001921535.1": "GCA_001921535.1_ViralMultiSegProj358552_genomic.bed", "GCA_001921555.1": "GCA_001921555.1_ViralMultiSegProj358556_genomic.bed", "GCA_001921575.1": "GCA_001921575.1_ViralProj358238_genomic.bed", "GCA_001921615.1": "GCA_001921615.1_ViralMultiSegProj358547_genomic.bed", "GCA_001921655.1": "GCA_001921655.1_ViralMultiSegProj358555_genomic.bed", "GCA_001922025.1": "GCA_001922025.1_ASM192202v1_genomic.bed", "GCA_001922185.1": "GCA_001922185.1_ASM192218v1_genomic.bed", "GCA_001922225.1": "GCA_001922225.1_ASM192222v1_genomic.bed", "GCA_001922245.1": "GCA_001922245.1_ASM192224v1_genomic.bed", "GCA_001923155.1": "GCA_001923155.1_ViralProj358917_genomic.bed", "GCA_001923175.1": "GCA_001923175.1_ViralProj358921_genomic.bed", "GCA_001923215.1": "GCA_001923215.1_ViralProj358929_genomic.bed", "GCA_001923255.1": "GCA_001923255.1_ViralProj358937_genomic.bed", "GCA_001923275.1": "GCA_001923275.1_ViralProj358941_genomic.bed", "GCA_001923375.1": "GCA_001923375.1_ViralProj358961_genomic.bed", "GCA_001923435.1": "GCA_001923435.1_ViralProj358973_genomic.bed", "GCA_001923475.1": "GCA_001923475.1_ViralProj358981_genomic.bed", "GCA_001923495.1": "GCA_001923495.1_ViralProj358985_genomic.bed", "GCA_001923575.1": "GCA_001923575.1_ViralProj358596_genomic.bed", "GCA_001923615.1": "GCA_001923615.1_ViralProj358916_genomic.bed", "GCA_001923635.1": "GCA_001923635.1_ViralProj358920_genomic.bed", "GCA_001923655.1": "GCA_001923655.1_ViralProj358924_genomic.bed", "GCA_001923695.1": "GCA_001923695.1_ViralProj358932_genomic.bed", "GCA_001923755.1": "GCA_001923755.1_ViralProj358944_genomic.bed", "GCA_001923895.1": "GCA_001923895.1_ViralProj358972_genomic.bed", "GCA_001923915.1": "GCA_001923915.1_ViralProj358976_genomic.bed", "GCA_001923935.1": "GCA_001923935.1_ViralProj358980_genomic.bed", "GCA_001923995.1": "GCA_001923995.1_ViralProj358996_genomic.bed", "GCA_001924135.1": "GCA_001924135.1_ViralMultiSegProj358935_genomic.bed", "GCA_001924155.1": "GCA_001924155.1_ViralProj358939_genomic.bed", "GCA_001924195.1": "GCA_001924195.1_ViralProj358947_genomic.bed", "GCA_001924215.1": "GCA_001924215.1_ViralProj358951_genomic.bed", "GCA_001924255.1": "GCA_001924255.1_ViralProj358959_genomic.bed", "GCA_001924275.1": "GCA_001924275.1_ViralProj358963_genomic.bed", "GCA_001924295.1": "GCA_001924295.1_ViralProj358967_genomic.bed", "GCA_001924315.1": "GCA_001924315.1_ViralProj358971_genomic.bed", "GCA_001924355.1": "GCA_001924355.1_ViralProj358979_genomic.bed", "GCA_001924395.1": "GCA_001924395.1_ViralProj358987_genomic.bed", "GCA_001924455.1": "GCA_001924455.1_ViralProj358999_genomic.bed", "GCA_001924495.1": "GCA_001924495.1_ViralProj358914_genomic.bed", "GCA_001924515.1": "GCA_001924515.1_ViralProj358918_genomic.bed", "GCA_001924615.1": "GCA_001924615.1_ViralProj358938_genomic.bed", "GCA_001924635.1": "GCA_001924635.1_ViralMultiSegProj358942_genomic.bed", "GCA_001924715.1": "GCA_001924715.1_ViralProj358958_genomic.bed", "GCA_001924855.1": "GCA_001924855.1_ViralProj358986_genomic.bed", "GCA_001924895.1": "GCA_001924895.1_ViralProj358994_genomic.bed", "GCA_001924915.1": "GCA_001924915.1_ViralProj358998_genomic.bed", "GCA_001925315.1": "GCA_001925315.1_ViralProj359248_genomic.bed", "GCA_001925375.1": "GCA_001925375.1_ViralMultiSegProj359241_genomic.bed", "GCA_001925475.1": "GCA_001925475.1_ViralProj359251_genomic.bed", "GCA_001925495.1": "GCA_001925495.1_ViralProj359255_genomic.bed", "GCA_001925535.1": "GCA_001925535.1_ViralProj359263_genomic.bed", "GCA_001925555.1": "GCA_001925555.1_ViralProj359267_genomic.bed", "GCA_001925595.1": "GCA_001925595.1_ViralProj359260_genomic.bed", "GCA_001925675.1": "GCA_001925675.1_ViralProj359276_genomic.bed", "GCA_001925695.1": "GCA_001925695.1_ViralProj359280_genomic.bed", "GCA_001925835.1": "GCA_001925835.1_ViralProj359308_genomic.bed", "GCA_001925855.1": "GCA_001925855.1_ViralProj359312_genomic.bed", "GCA_001925875.1": "GCA_001925875.1_ViralProj359328_genomic.bed", "GCA_001925955.1": "GCA_001925955.1_ViralProj359344_genomic.bed", "GCA_001925975.1": "GCA_001925975.1_ViralProj359249_genomic.bed", "GCA_001925995.1": "GCA_001925995.1_ViralProj359253_genomic.bed", "GCA_001926015.1": "GCA_001926015.1_ViralProj359257_genomic.bed", "GCA_001926035.1": "GCA_001926035.1_ViralMultiSegProj359261_genomic.bed", "GCA_001926135.1": "GCA_001926135.1_ViralProj359281_genomic.bed", "GCA_001926175.1": "GCA_001926175.1_ViralMultiSegProj359289_genomic.bed", "GCA_001926215.1": "GCA_001926215.1_ViralProj359297_genomic.bed", "GCA_001926275.1": "GCA_001926275.1_ViralProj359309_genomic.bed", "GCA_001926315.1": "GCA_001926315.1_ViralMultiSegProj359329_genomic.bed", "GCA_001926355.1": "GCA_001926355.1_ViralProj359337_genomic.bed", "GCA_001926455.1": "GCA_001926455.1_ViralProj359279_genomic.bed", "GCA_001926515.1": "GCA_001926515.1_ViralProj359291_genomic.bed", "GCA_001926535.1": "GCA_001926535.1_ViralProj359295_genomic.bed", "GCA_001926555.1": "GCA_001926555.1_ViralProj359299_genomic.bed", "GCA_001926615.1": "GCA_001926615.1_ViralProj359311_genomic.bed", "GCA_001926655.1": "GCA_001926655.1_ViralProj359331_genomic.bed", "GCA_001926675.1": "GCA_001926675.1_ViralProj359335_genomic.bed", "GCA_001926715.1": "GCA_001926715.1_ViralProj359343_genomic.bed", "GCA_001926735.1": "GCA_001926735.1_ViralProj359347_genomic.bed", "GCA_001926775.1": "GCA_001926775.1_ViralMultiSegProj359242_genomic.bed", "GCA_001926795.1": "GCA_001926795.1_ViralProj359246_genomic.bed", "GCA_001926815.1": "GCA_001926815.1_ViralProj359250_genomic.bed", "GCA_001926855.1": "GCA_001926855.1_ViralProj359258_genomic.bed", "GCA_001926875.1": "GCA_001926875.1_ViralProj359262_genomic.bed", "GCA_001926895.1": "GCA_001926895.1_ViralProj359266_genomic.bed", "GCA_001926975.1": "GCA_001926975.1_ViralProj359282_genomic.bed", "GCA_001926995.1": "GCA_001926995.1_ViralProj359286_genomic.bed", "GCA_001927035.1": "GCA_001927035.1_ViralProj359294_genomic.bed", "GCA_001927075.1": "GCA_001927075.1_ViralProj359302_genomic.bed", "GCA_001927095.1": "GCA_001927095.1_ViralProj359306_genomic.bed", "GCA_001927155.1": "GCA_001927155.1_ViralMultiSegProj359330_genomic.bed", "GCA_001927195.1": "GCA_001927195.1_ViralProj359338_genomic.bed", "GCA_001927215.1": "GCA_001927215.1_ViralProj359342_genomic.bed", "GCA_001927235.1": "GCA_001927235.1_ViralProj359346_genomic.bed", "GCA_001927545.2": "GCA_001927545.2_ASM192754v2_genomic.bed", "GCA_001927795.2": "GCA_001927795.2_ASM192779v2_genomic.bed", "GCA_001928005.2": "GCA_001928005.2_ASM192800v2_genomic.bed", "GCA_001928035.2": "GCA_001928035.2_ASM192803v2_genomic.bed", "GCA_001928095.2": "GCA_001928095.2_ASM192809v2_genomic.bed", "GCA_001928175.2": "GCA_001928175.2_ASM192817v2_genomic.bed", "GCA_001928215.2": "GCA_001928215.2_ASM192821v2_genomic.bed", "GCA_001928355.2": "GCA_001928355.2_ASM192835v2_genomic.bed", "GCA_001928585.2": "GCA_001928585.2_ASM192858v2_genomic.bed", "GCA_001929015.2": "GCA_001929015.2_ASM192901v2_genomic.bed", "GCA_001929155.2": "GCA_001929155.2_ASM192915v2_genomic.bed", "GCA_001929235.2": "GCA_001929235.2_ASM192923v2_genomic.bed", "GCA_001931535.1": "GCA_001931535.1_ASM193153v1_genomic.bed", "GCA_001931575.1": "GCA_001931575.1_ASM193157v1_genomic.bed", "GCA_001931615.1": "GCA_001931615.1_ASM193161v1_genomic.bed", "GCA_001931675.1": "GCA_001931675.1_ASM193167v1_genomic.bed", "GCA_001932055.2": "GCA_001932055.2_ASM193205v2_genomic.bed", "GCA_001932695.1": "GCA_001932695.1_ASM193269v1_genomic.bed", "GCA_001932735.1": "GCA_001932735.1_ASM193273v1_genomic.bed", "GCA_001932755.1": "GCA_001932755.1_ASM193275v1_genomic.bed", "GCA_001932775.1": "GCA_001932775.1_ASM193277v1_genomic.bed", "GCA_001932795.1": "GCA_001932795.1_ASM193279v1_genomic.bed", "GCA_001932955.1": "GCA_001932955.1_ASM193295v1_genomic.bed", "GCA_001933545.1": "GCA_001933545.1_ViralProj359813_genomic.bed", "GCA_001933605.1": "GCA_001933605.1_ViralProj359825_genomic.bed", "GCA_001933765.1": "GCA_001933765.1_ViralProj359857_genomic.bed", "GCA_001933785.1": "GCA_001933785.1_ViralProj359807_genomic.bed", "GCA_001934065.1": "GCA_001934065.1_ViralProj359863_genomic.bed", "GCA_001934205.1": "GCA_001934205.1_ViralProj359818_genomic.bed", "GCA_001934265.1": "GCA_001934265.1_ViralProj359830_genomic.bed", "GCA_001934305.1": "GCA_001934305.1_ViralProj359838_genomic.bed", "GCA_001934325.1": "GCA_001934325.1_ViralProj359842_genomic.bed", "GCA_001934405.1": "GCA_001934405.1_ViralProj359858_genomic.bed", "GCA_001934445.1": "GCA_001934445.1_ViralProj359866_genomic.bed", "GCA_001934465.1": "GCA_001934465.1_ViralProj359870_genomic.bed", "GCA_001934485.1": "GCA_001934485.1_ViralProj359874_genomic.bed", "GCA_001934505.1": "GCA_001934505.1_ViralProj359878_genomic.bed", "GCA_001934545.1": "GCA_001934545.1_ViralProj359886_genomic.bed", "GCA_001934605.1": "GCA_001934605.1_ViralProj359808_genomic.bed", "GCA_001934665.1": "GCA_001934665.1_ViralProj359820_genomic.bed", "GCA_001934685.1": "GCA_001934685.1_ViralProj359824_genomic.bed", "GCA_001934725.1": "GCA_001934725.1_ViralProj359832_genomic.bed", "GCA_001934745.1": "GCA_001934745.1_ViralProj359836_genomic.bed", "GCA_001934805.1": "GCA_001934805.1_ViralProj359848_genomic.bed", "GCA_001934845.1": "GCA_001934845.1_ViralProj359856_genomic.bed", "GCA_001934865.1": "GCA_001934865.1_ViralProj359860_genomic.bed", "GCA_001934905.1": "GCA_001934905.1_ViralProj359868_genomic.bed", "GCA_001934925.1": "GCA_001934925.1_ViralProj359861_genomic.bed", "GCA_001934985.1": "GCA_001934985.1_ViralProj359873_genomic.bed", "GCA_001935005.1": "GCA_001935005.1_ViralProj359877_genomic.bed", "GCA_001935045.1": "GCA_001935045.1_ViralProj359885_genomic.bed", "GCA_001935105.1": "GCA_001935105.1_ViralProj359898_genomic.bed", "GCA_001935165.1": "GCA_001935165.1_ViralProj359910_genomic.bed", "GCA_001935185.1": "GCA_001935185.1_ViralProj359914_genomic.bed", "GCA_001935205.1": "GCA_001935205.1_ViralProj359918_genomic.bed", "GCA_001935225.1": "GCA_001935225.1_ViralMultiSegProj359922_genomic.bed", "GCA_001935245.1": "GCA_001935245.1_ViralProj359926_genomic.bed", "GCA_001935265.1": "GCA_001935265.1_ViralProj359883_genomic.bed", "GCA_001935305.1": "GCA_001935305.1_ViralProj359892_genomic.bed", "GCA_001935325.1": "GCA_001935325.1_ViralProj359896_genomic.bed", "GCA_001935345.1": "GCA_001935345.1_ViralProj359900_genomic.bed", "GCA_001935365.1": "GCA_001935365.1_ViralProj359904_genomic.bed", "GCA_001935385.1": "GCA_001935385.1_ViralProj359908_genomic.bed", "GCA_001935405.1": "GCA_001935405.1_ViralProj359912_genomic.bed", "GCA_001935425.1": "GCA_001935425.1_ViralProj359916_genomic.bed", "GCA_001935445.1": "GCA_001935445.1_ViralProj359920_genomic.bed", "GCA_001935465.1": "GCA_001935465.1_ViralProj359924_genomic.bed", "GCA_001935505.1": "GCA_001935505.1_ViralProj359903_genomic.bed", "GCA_001935525.1": "GCA_001935525.1_ViralProj359907_genomic.bed", "GCA_001935545.1": "GCA_001935545.1_ViralProj359911_genomic.bed", "GCA_001935605.1": "GCA_001935605.1_ViralMultiSegProj359923_genomic.bed", "GCA_001935685.1": "GCA_001935685.1_ViralProj359884_genomic.bed", "GCA_001935705.1": "GCA_001935705.1_ViralProj359889_genomic.bed", "GCA_001935725.1": "GCA_001935725.1_ViralProj359893_genomic.bed", "GCA_001935745.1": "GCA_001935745.1_ViralProj359897_genomic.bed", "GCA_001935805.1": "GCA_001935805.1_ViralProj359909_genomic.bed", "GCA_001935885.1": "GCA_001935885.1_ViralProj359925_genomic.bed", "GCA_001936235.1": "GCA_001936235.1_ASM193623v1_genomic.bed", "GCA_001938705.1": "GCA_001938705.1_ASM193870v1_genomic.bed", "GCA_001940665.2": "GCA_001940665.2_ASM194066v2_genomic.bed", "GCA_001941345.1": "GCA_001941345.1_ASM194134v1_genomic.bed", "GCA_001941385.1": "GCA_001941385.1_ASM194138v1_genomic.bed", "GCA_001941445.1": "GCA_001941445.1_ASM194144v1_genomic.bed", "GCA_001941525.1": "GCA_001941525.1_ASM194152v1_genomic.bed", "GCA_001941605.1": "GCA_001941605.1_ASM194160v1_genomic.bed", "GCA_001941765.1": "GCA_001941765.1_ASM194176v1_genomic.bed", "GCA_001941945.1": "GCA_001941945.1_ASM194194v1_genomic.bed", "GCA_001950995.1": "GCA_001950995.1_ASM195099v1_genomic.bed", "GCA_001951155.1": "GCA_001951155.1_ASM195115v1_genomic.bed", "GCA_001951175.1": "GCA_001951175.1_ASM195117v1_genomic.bed", "GCA_001952735.1": "GCA_001952735.1_ASM195273v1_genomic.bed", "GCA_001952815.1": "GCA_001952815.1_ASM195281v1_genomic.bed", "GCA_001953015.1": "GCA_001953015.1_ASM195301v1_genomic.bed", "GCA_001953155.1": "GCA_001953155.1_ASM195315v1_genomic.bed", "GCA_001953215.1": "GCA_001953215.1_ASM195321v1_genomic.bed", "GCA_001953255.1": "GCA_001953255.1_ASM195325v1_genomic.bed", "GCA_001956655.2": "GCA_001956655.2_ASM195665v2_genomic.bed", "GCA_001956675.1": "GCA_001956675.1_ASM195667v1_genomic.bed", "GCA_001956815.1": "GCA_001956815.1_ASM195681v1_genomic.bed", "GCA_001957355.1": "GCA_001957355.1_ViralProj361605_genomic.bed", "GCA_001957435.1": "GCA_001957435.1_ViralProj361622_genomic.bed", "GCA_001957455.1": "GCA_001957455.1_ViralProj361626_genomic.bed", "GCA_001957555.1": "GCA_001957555.1_ViralProj361647_genomic.bed", "GCA_001957655.1": "GCA_001957655.1_ViralProj361667_genomic.bed", "GCA_001957695.1": "GCA_001957695.1_ViralProj361675_genomic.bed", "GCA_001957715.1": "GCA_001957715.1_ViralProj361679_genomic.bed", "GCA_001957735.1": "GCA_001957735.1_ViralProj361683_genomic.bed", "GCA_001958015.1": "GCA_001958015.1_ViralProj361713_genomic.bed", "GCA_001958035.1": "GCA_001958035.1_ViralProj361717_genomic.bed", "GCA_001958135.1": "GCA_001958135.1_ViralProj361737_genomic.bed", "GCA_001958375.1": "GCA_001958375.1_ViralProj361785_genomic.bed", "GCA_001958395.1": "GCA_001958395.1_ViralProj361789_genomic.bed", "GCA_001958475.1": "GCA_001958475.1_ViralProj361805_genomic.bed", "GCA_001958495.1": "GCA_001958495.1_ViralProj361809_genomic.bed", "GCA_001958575.1": "GCA_001958575.1_ViralProj361825_genomic.bed", "GCA_001958615.1": "GCA_001958615.1_ViralProj361833_genomic.bed", "GCA_001958635.1": "GCA_001958635.1_ViralProj361839_genomic.bed", "GCA_001958655.1": "GCA_001958655.1_ViralProj361843_genomic.bed", "GCA_001958675.1": "GCA_001958675.1_ViralProj361847_genomic.bed", "GCA_001958715.1": "GCA_001958715.1_ViralMultiSegProj361855_genomic.bed", "GCA_001958935.1": "GCA_001958935.1_ViralProj361748_genomic.bed", "GCA_001958955.1": "GCA_001958955.1_ViralProj361752_genomic.bed", "GCA_001958975.1": "GCA_001958975.1_ViralProj361756_genomic.bed", "GCA_001959035.1": "GCA_001959035.1_ViralProj361768_genomic.bed", "GCA_001959075.1": "GCA_001959075.1_ViralProj361776_genomic.bed", "GCA_001959135.1": "GCA_001959135.1_ViralProj361788_genomic.bed", "GCA_001959175.1": "GCA_001959175.1_ViralProj361796_genomic.bed", "GCA_001959195.1": "GCA_001959195.1_ViralProj361800_genomic.bed", "GCA_001959235.1": "GCA_001959235.1_ViralProj361808_genomic.bed", "GCA_001959295.1": "GCA_001959295.1_ViralProj361820_genomic.bed", "GCA_001959315.1": "GCA_001959315.1_ViralProj361824_genomic.bed", "GCA_001959335.1": "GCA_001959335.1_ViralProj361828_genomic.bed", "GCA_001959375.1": "GCA_001959375.1_ViralProj361838_genomic.bed", "GCA_001959495.1": "GCA_001959495.1_ViralProj361862_genomic.bed", "GCA_001959535.1": "GCA_001959535.1_ViralProj361870_genomic.bed", "GCA_001959595.1": "GCA_001959595.1_ViralProj361698_genomic.bed", "GCA_001959655.1": "GCA_001959655.1_ViralProj361710_genomic.bed", "GCA_001959695.1": "GCA_001959695.1_ViralProj361718_genomic.bed", "GCA_001959715.1": "GCA_001959715.1_ViralProj361722_genomic.bed", "GCA_001959735.1": "GCA_001959735.1_ViralProj361726_genomic.bed", "GCA_001959755.1": "GCA_001959755.1_ViralProj361730_genomic.bed", "GCA_001959775.1": "GCA_001959775.1_ViralProj361734_genomic.bed", "GCA_001959795.1": "GCA_001959795.1_ViralProj361738_genomic.bed", "GCA_001959815.1": "GCA_001959815.1_ViralProj361742_genomic.bed", "GCA_001959835.1": "GCA_001959835.1_ViralProj361746_genomic.bed", "GCA_001959855.1": "GCA_001959855.1_ViralProj361750_genomic.bed", "GCA_001959875.1": "GCA_001959875.1_ViralProj361754_genomic.bed", "GCA_001959895.1": "GCA_001959895.1_ViralProj361758_genomic.bed", "GCA_001959935.1": "GCA_001959935.1_ViralProj361766_genomic.bed", "GCA_001959975.1": "GCA_001959975.1_ViralProj361774_genomic.bed", "GCA_001959995.1": "GCA_001959995.1_ViralProj361778_genomic.bed", "GCA_001960015.1": "GCA_001960015.1_ViralProj361782_genomic.bed", "GCA_001960055.1": "GCA_001960055.1_ViralProj361790_genomic.bed", "GCA_001960075.1": "GCA_001960075.1_ViralProj361794_genomic.bed", "GCA_001960115.1": "GCA_001960115.1_ViralProj361802_genomic.bed", "GCA_001960135.1": "GCA_001960135.1_ViralProj361806_genomic.bed", "GCA_001960175.1": "GCA_001960175.1_ViralMultiSegProj361814_genomic.bed", "GCA_001960195.1": "GCA_001960195.1_ViralMultiSegProj361818_genomic.bed", "GCA_001960215.1": "GCA_001960215.1_ViralProj361822_genomic.bed", "GCA_001960255.1": "GCA_001960255.1_ViralProj361830_genomic.bed", "GCA_001960275.1": "GCA_001960275.1_ViralProj361834_genomic.bed", "GCA_001960295.1": "GCA_001960295.1_ViralProj361840_genomic.bed", "GCA_001960315.1": "GCA_001960315.1_ViralProj361844_genomic.bed", "GCA_001960355.1": "GCA_001960355.1_ViralProj361731_genomic.bed", "GCA_001960375.1": "GCA_001960375.1_ViralProj361735_genomic.bed", "GCA_001960455.1": "GCA_001960455.1_ViralProj361751_genomic.bed", "GCA_001960475.1": "GCA_001960475.1_ViralProj361755_genomic.bed", "GCA_001960495.1": "GCA_001960495.1_ViralProj361759_genomic.bed", "GCA_001960515.1": "GCA_001960515.1_ViralProj361763_genomic.bed", "GCA_001960555.1": "GCA_001960555.1_ViralProj361771_genomic.bed", "GCA_001960575.1": "GCA_001960575.1_ViralProj361775_genomic.bed", "GCA_001960615.1": "GCA_001960615.1_ViralProj361783_genomic.bed", "GCA_001960655.1": "GCA_001960655.1_ViralProj361791_genomic.bed", "GCA_001960675.1": "GCA_001960675.1_ViralProj361795_genomic.bed", "GCA_001960695.1": "GCA_001960695.1_ViralProj361799_genomic.bed", "GCA_001960795.1": "GCA_001960795.1_ViralProj361819_genomic.bed", "GCA_001960815.1": "GCA_001960815.1_ViralProj361823_genomic.bed", "GCA_001960875.1": "GCA_001960875.1_ViralProj361835_genomic.bed", "GCA_001960995.1": "GCA_001960995.1_ViralProj361861_genomic.bed", "GCA_001961015.1": "GCA_001961015.1_ViralProj361865_genomic.bed", "GCA_001961095.1": "GCA_001961095.1_ViralProj361881_genomic.bed", "GCA_001961115.1": "GCA_001961115.1_ViralMultiSegProj361885_genomic.bed", "GCA_001961175.1": "GCA_001961175.1_ViralProj361871_genomic.bed", "GCA_001961255.1": "GCA_001961255.1_ViralProj361887_genomic.bed", "GCA_001961275.1": "GCA_001961275.1_ViralProj361891_genomic.bed", "GCA_001961335.1": "GCA_001961335.1_ViralProj361903_genomic.bed", "GCA_001961375.1": "GCA_001961375.1_ViralProj361911_genomic.bed", "GCA_001961435.1": "GCA_001961435.1_ViralProj361925_genomic.bed", "GCA_001961455.1": "GCA_001961455.1_ViralProj361929_genomic.bed", "GCA_001961475.1": "GCA_001961475.1_ViralProj361933_genomic.bed", "GCA_001961495.1": "GCA_001961495.1_ViralProj361937_genomic.bed", "GCA_001961515.1": "GCA_001961515.1_ViralProj361941_genomic.bed", "GCA_001961555.1": "GCA_001961555.1_ViralProj361949_genomic.bed", "GCA_001961575.1": "GCA_001961575.1_ViralProj361953_genomic.bed", "GCA_001961675.1": "GCA_001961675.1_ViralProj361973_genomic.bed", "GCA_001961695.1": "GCA_001961695.1_ViralProj361977_genomic.bed", "GCA_001961735.1": "GCA_001961735.1_ViralProj361985_genomic.bed", "GCA_001961755.1": "GCA_001961755.1_ViralProj361989_genomic.bed", "GCA_001961775.1": "GCA_001961775.1_ViralProj361993_genomic.bed", "GCA_001961815.1": "GCA_001961815.1_ViralProj362001_genomic.bed", "GCA_001961835.1": "GCA_001961835.1_ViralProj362005_genomic.bed", "GCA_001961955.1": "GCA_001961955.1_ViralProj361878_genomic.bed", "GCA_001961975.1": "GCA_001961975.1_ViralProj361882_genomic.bed", "GCA_001962055.1": "GCA_001962055.1_ViralProj361898_genomic.bed", "GCA_001962095.1": "GCA_001962095.1_ViralProj361906_genomic.bed", "GCA_001962155.1": "GCA_001962155.1_ViralProj361920_genomic.bed", "GCA_001962195.1": "GCA_001962195.1_ViralProj361928_genomic.bed", "GCA_001962275.1": "GCA_001962275.1_ViralProj361944_genomic.bed", "GCA_001962315.1": "GCA_001962315.1_ViralProj361952_genomic.bed", "GCA_001962335.1": "GCA_001962335.1_ViralProj361956_genomic.bed", "GCA_001962355.1": "GCA_001962355.1_ViralProj361960_genomic.bed", "GCA_001962375.1": "GCA_001962375.1_ViralProj361964_genomic.bed", "GCA_001962415.1": "GCA_001962415.1_ViralProj361972_genomic.bed", "GCA_001962515.1": "GCA_001962515.1_ViralProj361992_genomic.bed", "GCA_001962615.1": "GCA_001962615.1_ViralProj362012_genomic.bed", "GCA_001962635.1": "GCA_001962635.1_ViralProj362016_genomic.bed", "GCA_001962655.1": "GCA_001962655.1_ViralProj362020_genomic.bed", "GCA_001962775.1": "GCA_001962775.1_ViralProj361856_genomic.bed", "GCA_001962855.1": "GCA_001962855.1_ViralProj361872_genomic.bed", "GCA_001962955.1": "GCA_001962955.1_ViralProj361892_genomic.bed", "GCA_001962975.1": "GCA_001962975.1_ViralProj361896_genomic.bed", "GCA_001963015.1": "GCA_001963015.1_ViralMultiSegProj361904_genomic.bed", "GCA_001963075.1": "GCA_001963075.1_ViralProj361916_genomic.bed", "GCA_001963155.1": "GCA_001963155.1_ViralProj361934_genomic.bed", "GCA_001963255.1": "GCA_001963255.1_ViralProj361954_genomic.bed", "GCA_001963275.1": "GCA_001963275.1_ViralProj361958_genomic.bed", "GCA_001963315.1": "GCA_001963315.1_ViralProj361966_genomic.bed", "GCA_001963355.1": "GCA_001963355.1_ViralProj361974_genomic.bed", "GCA_001963375.1": "GCA_001963375.1_ViralProj361978_genomic.bed", "GCA_001963395.1": "GCA_001963395.1_ViralProj361982_genomic.bed", "GCA_001963415.1": "GCA_001963415.1_ViralProj361986_genomic.bed", "GCA_001963435.1": "GCA_001963435.1_ViralProj361990_genomic.bed", "GCA_001963455.1": "GCA_001963455.1_ViralProj361994_genomic.bed", "GCA_001963475.1": "GCA_001963475.1_ViralProj361998_genomic.bed", "GCA_001963495.1": "GCA_001963495.1_ViralProj362002_genomic.bed", "GCA_001963515.1": "GCA_001963515.1_ViralProj362006_genomic.bed", "GCA_001963535.1": "GCA_001963535.1_ViralProj362010_genomic.bed", "GCA_001963575.1": "GCA_001963575.1_ViralProj361897_genomic.bed", "GCA_001963615.1": "GCA_001963615.1_ViralProj361905_genomic.bed", "GCA_001963775.1": "GCA_001963775.1_ViralProj361939_genomic.bed", "GCA_001963895.1": "GCA_001963895.1_ViralProj361963_genomic.bed", "GCA_001963915.1": "GCA_001963915.1_ViralProj361967_genomic.bed", "GCA_001963995.1": "GCA_001963995.1_ViralProj361983_genomic.bed", "GCA_001964015.1": "GCA_001964015.1_ViralProj361987_genomic.bed", "GCA_001964075.1": "GCA_001964075.1_ViralProj361999_genomic.bed", "GCA_001964095.1": "GCA_001964095.1_ViralProj362003_genomic.bed", "GCA_001964135.1": "GCA_001964135.1_ViralProj362011_genomic.bed", "GCA_001964295.1": "GCA_001964295.1_ViralProj362043_genomic.bed", "GCA_001964335.1": "GCA_001964335.1_ViralProj362051_genomic.bed", "GCA_001964455.1": "GCA_001964455.1_ViralMultiSegProj362049_genomic.bed", "GCA_001964475.1": "GCA_001964475.1_ViralMultiSegProj362053_genomic.bed", "GCA_001964495.1": "GCA_001964495.1_ViralProj362057_genomic.bed", "GCA_001964595.1": "GCA_001964595.1_ViralMultiSegProj362077_genomic.bed", "GCA_001964675.1": "GCA_001964675.1_ViralProj362093_genomic.bed", "GCA_001964695.1": "GCA_001964695.1_ViralProj362097_genomic.bed", "GCA_001964715.1": "GCA_001964715.1_ViralProj362101_genomic.bed", "GCA_001964775.1": "GCA_001964775.1_ViralProj362113_genomic.bed", "GCA_001964795.1": "GCA_001964795.1_ViralProj362117_genomic.bed", "GCA_001964815.1": "GCA_001964815.1_ViralProj362121_genomic.bed", "GCA_001964855.1": "GCA_001964855.1_ViralProj362129_genomic.bed", "GCA_001964895.1": "GCA_001964895.1_ViralProj362137_genomic.bed", "GCA_001964935.1": "GCA_001964935.1_ViralProj362145_genomic.bed", "GCA_001965055.1": "GCA_001965055.1_ViralProj362170_genomic.bed", "GCA_001965135.1": "GCA_001965135.1_ViralProj362044_genomic.bed", "GCA_001965235.1": "GCA_001965235.1_ViralProj362064_genomic.bed", "GCA_001965535.1": "GCA_001965535.1_ViralProj362124_genomic.bed", "GCA_001965575.1": "GCA_001965575.1_ViralProj362132_genomic.bed", "GCA_001965635.1": "GCA_001965635.1_ViralProj362144_genomic.bed", "GCA_001965695.1": "GCA_001965695.1_ViralProj362156_genomic.bed", "GCA_001965755.1": "GCA_001965755.1_ViralProj362169_genomic.bed", "GCA_001965855.1": "GCA_001965855.1_ViralProj362022_genomic.bed", "GCA_001966035.1": "GCA_001966035.1_ViralProj362058_genomic.bed", "GCA_001966055.1": "GCA_001966055.1_ViralProj362062_genomic.bed", "GCA_001966135.1": "GCA_001966135.1_ViralProj362082_genomic.bed", "GCA_001966175.1": "GCA_001966175.1_ViralProj362090_genomic.bed", "GCA_001966255.1": "GCA_001966255.1_ViralProj362106_genomic.bed", "GCA_001966275.1": "GCA_001966275.1_ViralProj362110_genomic.bed", "GCA_001966315.1": "GCA_001966315.1_ViralProj362118_genomic.bed", "GCA_001966375.1": "GCA_001966375.1_ViralProj362130_genomic.bed", "GCA_001966435.1": "GCA_001966435.1_ViralProj362142_genomic.bed", "GCA_001966455.1": "GCA_001966455.1_ViralProj362146_genomic.bed", "GCA_001966475.1": "GCA_001966475.1_ViralProj362150_genomic.bed", "GCA_001966515.1": "GCA_001966515.1_ViralProj362158_genomic.bed", "GCA_001966575.1": "GCA_001966575.1_ViralProj362171_genomic.bed", "GCA_001966695.1": "GCA_001966695.1_ViralProj362075_genomic.bed", "GCA_001966735.1": "GCA_001966735.1_ViralProj362083_genomic.bed", "GCA_001966755.1": "GCA_001966755.1_ViralProj362087_genomic.bed", "GCA_001966775.1": "GCA_001966775.1_ViralProj362091_genomic.bed", "GCA_001966795.1": "GCA_001966795.1_ViralProj362095_genomic.bed", "GCA_001966875.1": "GCA_001966875.1_ViralProj362111_genomic.bed", "GCA_001966915.1": "GCA_001966915.1_ViralProj362119_genomic.bed", "GCA_001966935.1": "GCA_001966935.1_ViralProj362123_genomic.bed", "GCA_001966955.1": "GCA_001966955.1_ViralProj362127_genomic.bed", "GCA_001966995.1": "GCA_001966995.1_ViralProj362135_genomic.bed", "GCA_001967115.1": "GCA_001967115.1_ViralProj362160_genomic.bed", "GCA_001967135.1": "GCA_001967135.1_ViralProj362164_genomic.bed", "GCA_001967195.1": "GCA_001967195.1_ViralProj362176_genomic.bed", "GCA_001967215.1": "GCA_001967215.1_ViralProj362372_genomic.bed", "GCA_001967335.1": "GCA_001967335.1_ViralProj361612_genomic.bed", "GCA_001967355.1": "GCA_001967355.1_ViralProj361616_genomic.bed", "GCA_001967515.1": "GCA_001967515.1_ViralProj361649_genomic.bed", "GCA_001967635.1": "GCA_001967635.1_ViralProj361673_genomic.bed", "GCA_001967695.1": "GCA_001967695.1_ViralProj361685_genomic.bed", "GCA_001967755.1": "GCA_001967755.1_ViralProj361697_genomic.bed", "GCA_001967795.1": "GCA_001967795.1_ViralProj361602_genomic.bed", "GCA_001967815.1": "GCA_001967815.1_ViralProj361606_genomic.bed", "GCA_001967875.1": "GCA_001967875.1_ViralProj361619_genomic.bed", "GCA_001967895.1": "GCA_001967895.1_ViralProj361623_genomic.bed", "GCA_001967955.1": "GCA_001967955.1_ViralProj361636_genomic.bed", "GCA_001967995.1": "GCA_001967995.1_ViralProj361644_genomic.bed", "GCA_001968015.1": "GCA_001968015.1_ViralProj361648_genomic.bed", "GCA_001968035.1": "GCA_001968035.1_ViralProj361652_genomic.bed", "GCA_001968075.1": "GCA_001968075.1_ViralProj361660_genomic.bed", "GCA_001968095.1": "GCA_001968095.1_ViralProj361664_genomic.bed", "GCA_001968115.1": "GCA_001968115.1_ViralProj361668_genomic.bed", "GCA_001968135.1": "GCA_001968135.1_ViralProj361672_genomic.bed", "GCA_001968235.1": "GCA_001968235.1_ViralProj361692_genomic.bed", "GCA_001968335.1": "GCA_001968335.1_ViralProj361712_genomic.bed", "GCA_001968355.1": "GCA_001968355.1_ViralProj360860_genomic.bed", "GCA_001968495.1": "GCA_001968495.1_ViralProj361629_genomic.bed", "GCA_001968515.1": "GCA_001968515.1_ViralProj361634_genomic.bed", "GCA_001968555.1": "GCA_001968555.1_ViralProj361642_genomic.bed", "GCA_001968655.1": "GCA_001968655.1_ViralProj361662_genomic.bed", "GCA_001968715.1": "GCA_001968715.1_ViralProj361674_genomic.bed", "GCA_001969095.2": "GCA_001969095.2_ASM196909v2_genomic.bed", "GCA_001969145.2": "GCA_001969145.2_ASM196914v2_genomic.bed", "GCA_001969165.3": "GCA_001969165.3_ASM196916v3_genomic.bed", "GCA_001969285.4": "GCA_001969285.4_ASM196928v4_genomic.bed", "GCA_001970225.1": "GCA_001970225.1_ViralProj362902_genomic.bed", "GCA_001970245.1": "GCA_001970245.1_ViralProj362903_genomic.bed", "GCA_001970345.1": "GCA_001970345.1_ViralProj362924_genomic.bed", "GCA_001970385.1": "GCA_001970385.1_ViralProj362933_genomic.bed", "GCA_001970605.1": "GCA_001970605.1_ViralProj362917_genomic.bed", "GCA_001970685.1": "GCA_001970685.1_ViralProj362900_genomic.bed", "GCA_001970705.1": "GCA_001970705.1_ViralProj362905_genomic.bed", "GCA_001970805.1": "GCA_001970805.1_ViralProj362926_genomic.bed", "GCA_001970825.1": "GCA_001970825.1_ViralProj362930_genomic.bed", "GCA_001970835.1": "GCA_001970835.1_ASM197083v1_genomic.bed", "GCA_001971475.2": "GCA_001971475.2_ASM197147v2_genomic.bed", "GCA_001971605.1": "GCA_001971605.1_ASM197160v1_genomic.bed", "GCA_001971665.1": "GCA_001971665.1_ASM197166v1_genomic.bed", "GCA_001971725.1": "GCA_001971725.1_ASM197172v1_genomic.bed", "GCA_001971785.1": "GCA_001971785.1_ASM197178v1_genomic.bed", "GCA_001971805.1": "GCA_001971805.1_ASM197180v1_genomic.bed", "GCA_001973935.1": "GCA_001973935.1_ViralProj368938_genomic.bed", "GCA_001973995.1": "GCA_001973995.1_ViralMultiSegProj368950_genomic.bed", "GCA_001974015.1": "GCA_001974015.1_ViralMultiSegProj368924_genomic.bed", "GCA_001974095.1": "GCA_001974095.1_ViralMultiSegProj368941_genomic.bed", "GCA_001974135.1": "GCA_001974135.1_ViralProj368949_genomic.bed", "GCA_001974235.1": "GCA_001974235.1_ViralProj368935_genomic.bed", "GCA_001974255.1": "GCA_001974255.1_ViralProj368939_genomic.bed", "GCA_001974315.1": "GCA_001974315.1_ViralProj368951_genomic.bed", "GCA_001974395.1": "GCA_001974395.1_ViralMultiSegProj368936_genomic.bed", "GCA_001974455.1": "GCA_001974455.1_ViralMultiSegProj368948_genomic.bed", "GCA_001974475.1": "GCA_001974475.1_ViralProj368971_genomic.bed", "GCA_001974535.1": "GCA_001974535.1_ViralProj369104_genomic.bed", "GCA_001974965.1": "GCA_001974965.1_ASM197496v1_genomic.bed", "GCA_001974985.1": "GCA_001974985.1_ASM197498v1_genomic.bed", "GCA_001975045.1": "GCA_001975045.1_ASM197504v1_genomic.bed", "GCA_001975085.1": "GCA_001975085.1_ASM197508v1_genomic.bed", "GCA_001975305.1": "GCA_001975305.1_ASM197530v1_genomic.bed", "GCA_001975385.1": "GCA_001975385.1_ASM197538v1_genomic.bed", "GCA_001975515.1": "GCA_001975515.1_ASM197551v1_genomic.bed", "GCA_001975605.1": "GCA_001975605.1_ASM197560v1_genomic.bed", "GCA_001975645.1": "GCA_001975645.1_ASM197564v1_genomic.bed", "GCA_001975685.1": "GCA_001975685.1_ASM197568v1_genomic.bed", "GCA_001975705.1": "GCA_001975705.1_ASM197570v1_genomic.bed", "GCA_001983995.1": "GCA_001983995.1_ASM198399v1_genomic.bed", "GCA_001984395.2": "GCA_001984395.2_ASM198439v2_genomic.bed", "GCA_001985205.1": "GCA_001985205.1_ASM198520v1_genomic.bed", "GCA_001985305.1": "GCA_001985305.1_ASM198530v1_genomic.bed", "GCA_001985445.1": "GCA_001985445.1_ASM198544v1_genomic.bed", "GCA_001985705.1": "GCA_001985705.1_ASM198570v1_genomic.bed", "GCA_001985765.1": "GCA_001985765.1_ASM198576v1_genomic.bed", "GCA_001985785.1": "GCA_001985785.1_ASM198578v1_genomic.bed", "GCA_001985885.1": "GCA_001985885.1_ASM198588v1_genomic.bed", "GCA_001985965.1": "GCA_001985965.1_ASM198596v1_genomic.bed", "GCA_001986315.1": "GCA_001986315.1_ASM198631v1_genomic.bed", "GCA_001986415.1": "GCA_001986415.1_ASM198641v1_genomic.bed", "GCA_001986595.1": "GCA_001986595.1_ASM198659v1_genomic.bed", "GCA_001986695.1": "GCA_001986695.1_ASM198669v1_genomic.bed", "GCA_001986735.1": "GCA_001986735.1_ASM198673v1_genomic.bed", "GCA_001986755.1": "GCA_001986755.1_ASM198675v1_genomic.bed", "GCA_001986775.1": "GCA_001986775.1_ASM198677v1_genomic.bed", "GCA_001986795.1": "GCA_001986795.1_ASM198679v1_genomic.bed", "GCA_001986835.1": "GCA_001986835.1_ASM198683v1_genomic.bed", "GCA_001986875.1": "GCA_001986875.1_ASM198687v1_genomic.bed", "GCA_001986995.1": "GCA_001986995.1_ASM198699v1_genomic.bed", "GCA_001987215.1": "GCA_001987215.1_ASM198721v1_genomic.bed", "GCA_001987255.1": "GCA_001987255.1_ASM198725v1_genomic.bed", "GCA_001987615.1": "GCA_001987615.1_ASM198761v1_genomic.bed", "GCA_001987695.1": "GCA_001987695.1_ASM198769v1_genomic.bed", "GCA_001987715.1": "GCA_001987715.1_ASM198771v1_genomic.bed", "GCA_001987755.1": "GCA_001987755.1_ASM198775v1_genomic.bed", "GCA_001987935.1": "GCA_001987935.1_ASM198793v1_genomic.bed", "GCA_001987955.1": "GCA_001987955.1_ASM198795v1_genomic.bed", "GCA_001988055.1": "GCA_001988055.1_ASM198805v1_genomic.bed", "GCA_001988335.1": "GCA_001988335.1_ASM198833v1_genomic.bed", "GCA_001988375.1": "GCA_001988375.1_ASM198837v1_genomic.bed", "GCA_001988535.1": "GCA_001988535.1_ASM198853v1_genomic.bed", "GCA_001988575.1": "GCA_001988575.1_ASM198857v1_genomic.bed", "GCA_001988595.1": "GCA_001988595.1_ASM198859v1_genomic.bed", "GCA_001988615.1": "GCA_001988615.1_ASM198861v1_genomic.bed", "GCA_001988655.1": "GCA_001988655.1_ASM198865v1_genomic.bed", "GCA_001988755.1": "GCA_001988755.1_ASM198875v1_genomic.bed", "GCA_001988855.1": "GCA_001988855.1_ASM198885v1_genomic.bed", "GCA_001989015.1": "GCA_001989015.1_ASM198901v1_genomic.bed", "GCA_001989055.1": "GCA_001989055.1_ASM198905v1_genomic.bed", "GCA_001989135.1": "GCA_001989135.1_ASM198913v1_genomic.bed", "GCA_001989155.1": "GCA_001989155.1_ASM198915v1_genomic.bed", "GCA_001989215.1": "GCA_001989215.1_ASM198921v1_genomic.bed", "GCA_001989235.1": "GCA_001989235.1_ASM198923v1_genomic.bed", "GCA_001989275.1": "GCA_001989275.1_ASM198927v1_genomic.bed", "GCA_001989295.1": "GCA_001989295.1_ASM198929v1_genomic.bed", "GCA_001989315.1": "GCA_001989315.1_ASM198931v1_genomic.bed", "GCA_001989555.1": "GCA_001989555.1_ASM198955v1_genomic.bed", "GCA_001990205.1": "GCA_001990205.1_ASM199020v1_genomic.bed", "GCA_001991095.1": "GCA_001991095.1_ASM199109v1_genomic.bed", "GCA_001998885.1": "GCA_001998885.1_ASM199888v1_genomic.bed", "GCA_001998915.1": "GCA_001998915.1_ASM199891v1_genomic.bed", "GCA_001999185.1": "GCA_001999185.1_ASM199918v1_genomic.bed", "GCA_001999225.1": "GCA_001999225.1_ASM199922v1_genomic.bed", "GCA_001999825.1": "GCA_001999825.1_ASM199982v1_genomic.bed", "GCA_001999905.1": "GCA_001999905.1_ASM199990v1_genomic.bed", "GCA_002000645.1": "GCA_002000645.1_ASM200064v1_genomic.bed", "GCA_002000785.1": "GCA_002000785.1_ASM200078v1_genomic.bed", "GCA_002003265.1": "GCA_002003265.1_ASM200326v1_genomic.bed", "GCA_002003325.1": "GCA_002003325.1_ASM200332v1_genomic.bed", "GCA_002003815.1": "GCA_002003815.1_ViralProj375010_genomic.bed", "GCA_002003915.1": "GCA_002003915.1_ViralProj375030_genomic.bed", "GCA_002003955.1": "GCA_002003955.1_ViralMultiSegProj375038_genomic.bed", "GCA_002003995.1": "GCA_002003995.1_ViralProj375046_genomic.bed", "GCA_002004015.1": "GCA_002004015.1_ViralProj375050_genomic.bed", "GCA_002004055.1": "GCA_002004055.1_ViralProj375058_genomic.bed", "GCA_002004155.1": "GCA_002004155.1_ViralProj375015_genomic.bed", "GCA_002004195.1": "GCA_002004195.1_ViralMultiSegProj375023_genomic.bed", "GCA_002004255.1": "GCA_002004255.1_ViralMultiSegProj375035_genomic.bed", "GCA_002004355.1": "GCA_002004355.1_ViralProj375055_genomic.bed", "GCA_002004415.1": "GCA_002004415.1_ViralProj369691_genomic.bed", "GCA_002004455.1": "GCA_002004455.1_ViralProj375013_genomic.bed", "GCA_002004495.1": "GCA_002004495.1_ViralProj375021_genomic.bed", "GCA_002004515.1": "GCA_002004515.1_ViralProj375025_genomic.bed", "GCA_002004555.1": "GCA_002004555.1_ViralMultiSegProj375033_genomic.bed", "GCA_002004595.1": "GCA_002004595.1_ViralProj375041_genomic.bed", "GCA_002004615.1": "GCA_002004615.1_ViralProj375045_genomic.bed", "GCA_002004655.1": "GCA_002004655.1_ViralProj375053_genomic.bed", "GCA_002004675.1": "GCA_002004675.1_SeqMan_NGen_genomic.bed", "GCA_002004695.1": "GCA_002004695.1_ViralProj375061_genomic.bed", "GCA_002004735.1": "GCA_002004735.1_ViralProj375070_genomic.bed", "GCA_002004855.1": "GCA_002004855.1_ViralProj375024_genomic.bed", "GCA_002004895.1": "GCA_002004895.1_ViralMultiSegProj375032_genomic.bed", "GCA_002004915.1": "GCA_002004915.1_ViralProj375036_genomic.bed", "GCA_002004935.1": "GCA_002004935.1_ViralProj375040_genomic.bed", "GCA_002004975.1": "GCA_002004975.1_ViralProj375048_genomic.bed", "GCA_002004995.1": "GCA_002004995.1_ViralProj375052_genomic.bed", "GCA_002005095.1": "GCA_002005095.1_ViralMultiSegProj375073_genomic.bed", "GCA_002005325.1": "GCA_002005325.1_ASM200532v1_genomic.bed", "GCA_002005365.1": "GCA_002005365.1_ASM200536v1_genomic.bed", "GCA_002005705.1": "GCA_002005705.1_ViralProj376173_genomic.bed", "GCA_002006355.2": "GCA_002006355.2_ASM200635v2_genomic.bed", "GCA_002006565.1": "GCA_002006565.1_ASM200656v1_genomic.bed", "GCA_002007745.1": "GCA_002007745.1_ASM200774v1_genomic.bed", "GCA_002007765.1": "GCA_002007765.1_ASM200776v1_genomic.bed", "GCA_002007865.1": "GCA_002007865.1_ASM200786v1_genomic.bed", "GCA_002008495.1": "GCA_002008495.1_ViralMultiSegProj376931_genomic.bed", "GCA_002008515.1": "GCA_002008515.1_ViralProj376197_genomic.bed", "GCA_002008555.1": "GCA_002008555.1_ViralMultiSegProj376920_genomic.bed", "GCA_002008575.1": "GCA_002008575.1_ViralProj376917_genomic.bed", "GCA_002008655.1": "GCA_002008655.1_ViralProj376933_genomic.bed", "GCA_002008675.1": "GCA_002008675.1_ViralProj376935_genomic.bed", "GCA_002008715.1": "GCA_002008715.1_ViralProj376918_genomic.bed", "GCA_002008755.1": "GCA_002008755.1_ViralProj376926_genomic.bed", "GCA_002008775.1": "GCA_002008775.1_ViralMultiSegProj376930_genomic.bed", "GCA_002008795.1": "GCA_002008795.1_ViralProj376934_genomic.bed", "GCA_002008855.1": "GCA_002008855.1_ViralMultiSegProj376932_genomic.bed", "GCA_002009075.1": "GCA_002009075.1_ASM200907v1_genomic.bed", "GCA_002009115.1": "GCA_002009115.1_ASM200911v1_genomic.bed", "GCA_002009155.1": "GCA_002009155.1_ASM200915v1_genomic.bed", "GCA_002009215.1": "GCA_002009215.1_ASM200921v1_genomic.bed", "GCA_002012105.1": "GCA_002012105.1_ASM201210v1_genomic.bed", "GCA_002012185.1": "GCA_002012185.1_ASM201218v1_genomic.bed", "GCA_002012305.1": "GCA_002012305.1_ASM201230v1_genomic.bed", "GCA_002021775.1": "GCA_002021775.1_ASM202177v1_genomic.bed", "GCA_002021985.1": "GCA_002021985.1_ASM202198v1_genomic.bed", "GCA_002022005.1": "GCA_002022005.1_ASM202200v1_genomic.bed", "GCA_002022045.1": "GCA_002022045.1_ASM202204v1_genomic.bed", "GCA_002022605.1": "GCA_002022605.1_ASM202260v1_genomic.bed", "GCA_002023005.1": "GCA_002023005.1_ASM202300v1_genomic.bed", "GCA_002024615.2": "GCA_002024615.2_ASM202461v2_genomic.bed", "GCA_002024675.1": "GCA_002024675.1_ViralProj378401_genomic.bed", "GCA_002024695.1": "GCA_002024695.1_ViralProj378393_genomic.bed", "GCA_002024755.1": "GCA_002024755.1_ViralProj378399_genomic.bed", "GCA_002024775.1": "GCA_002024775.1_ViralProj378396_genomic.bed", "GCA_002024795.1": "GCA_002024795.1_ViralProj378400_genomic.bed", "GCA_002025025.1": "GCA_002025025.1_ASM202502v1_genomic.bed", "GCA_002028365.1": "GCA_002028365.1_ASM202836v1_genomic.bed", "GCA_002029635.1": "GCA_002029635.1_ViralMultiSegProj379134_genomic.bed", "GCA_002043025.1": "GCA_002043025.1_ASM204302v1_genomic.bed", "GCA_002055735.1": "GCA_002055735.1_ASM205573v1_genomic.bed", "GCA_002056065.1": "GCA_002056065.1_ASM205606v1_genomic.bed", "GCA_002056295.1": "GCA_002056295.1_ASM205629v1_genomic.bed", "GCA_002056385.1": "GCA_002056385.1_ASM205638v1_genomic.bed", "GCA_002056475.1": "GCA_002056475.1_ASM205647v1_genomic.bed", "GCA_002056725.1": "GCA_002056725.1_ASM205672v1_genomic.bed", "GCA_002057355.1": "GCA_002057355.1_ASM205735v1_genomic.bed", "GCA_002058765.1": "GCA_002058765.1_ASM205876v1_genomic.bed", "GCA_002068155.1": "GCA_002068155.1_ASM206815v1_genomic.bed", "GCA_002068675.1": "GCA_002068675.1_ASM206867v1_genomic.bed", "GCA_002068975.1": "GCA_002068975.1_ASM206897v1_genomic.bed", "GCA_002072045.1": "GCA_002072045.1_ASM207204v1_genomic.bed", "GCA_002072655.1": "GCA_002072655.1_ASM207265v1_genomic.bed", "GCA_002072755.1": "GCA_002072755.1_ASM207275v1_genomic.bed", "GCA_002073415.2": "GCA_002073415.2_ASM207341v2_genomic.bed", "GCA_002073515.2": "GCA_002073515.2_ASM207351v2_genomic.bed", "GCA_002073535.2": "GCA_002073535.2_ASM207353v2_genomic.bed", "GCA_002073755.2": "GCA_002073755.2_ASM207375v2_genomic.bed", "GCA_002073795.2": "GCA_002073795.2_ASM207379v2_genomic.bed", "GCA_002073835.2": "GCA_002073835.2_ASM207383v2_genomic.bed", "GCA_002073995.1": "GCA_002073995.1_ASM207399v1_genomic.bed", "GCA_002074035.1": "GCA_002074035.1_ASM207403v1_genomic.bed", "GCA_002075105.1": "GCA_002075105.1_ASM207510v1_genomic.bed", "GCA_002075285.3": "GCA_002075285.3_ASM207528v3_genomic.bed", "GCA_002076875.1": "GCA_002076875.1_ASM207687v1_genomic.bed", "GCA_002076915.1": "GCA_002076915.1_ASM207691v1_genomic.bed", "GCA_002076935.1": "GCA_002076935.1_ASM207693v1_genomic.bed", "GCA_002077175.1": "GCA_002077175.1_ASM207717v1_genomic.bed", "GCA_002078275.1": "GCA_002078275.1_ASM207827v1_genomic.bed", "GCA_002078395.2": "GCA_002078395.2_ASM207839v2_genomic.bed", "GCA_002078435.1": "GCA_002078435.1_ASM207843v1_genomic.bed", "GCA_002078455.2": "GCA_002078455.2_ASM207845v2_genomic.bed", "GCA_002078475.4": "GCA_002078475.4_ASM207847v4_genomic.bed", "GCA_002078615.3": "GCA_002078615.3_ASM207861v3_genomic.bed", "GCA_002078955.3": "GCA_002078955.3_ASM207895v3_genomic.bed", "GCA_002078975.4": "GCA_002078975.4_ASM207897v4_genomic.bed", "GCA_002079245.1": "GCA_002079245.1_ASM207924v1_genomic.bed", "GCA_002080155.1": "GCA_002080155.1_ViralProj381650_genomic.bed", "GCA_002080275.1": "GCA_002080275.1_ViralProj381652_genomic.bed", "GCA_002080295.1": "GCA_002080295.1_ViralProj381651_genomic.bed", "GCA_002080315.1": "GCA_002080315.1_ViralProj381655_genomic.bed", "GCA_002080355.1": "GCA_002080355.1_ViralProj264931_genomic.bed", "GCA_002081995.1": "GCA_002081995.1_ASM208199v1_genomic.bed", "GCA_002082015.1": "GCA_002082015.1_ASM208201v1_genomic.bed", "GCA_002082155.1": "GCA_002082155.1_ASM208215v1_genomic.bed", "GCA_002082175.1": "GCA_002082175.1_ASM208217v1_genomic.bed", "GCA_002082195.1": "GCA_002082195.1_ASM208219v1_genomic.bed", "GCA_002082585.1": "GCA_002082585.1_ASM208258v1_genomic.bed", "GCA_002082665.1": "GCA_002082665.1_ASM208266v1_genomic.bed", "GCA_002082705.1": "GCA_002082705.1_ASM208270v1_genomic.bed", "GCA_002082745.1": "GCA_002082745.1_ASM208274v1_genomic.bed", "GCA_002082785.1": "GCA_002082785.1_ASM208278v1_genomic.bed", "GCA_002082805.1": "GCA_002082805.1_ASM208280v1_genomic.bed", "GCA_002082845.1": "GCA_002082845.1_ASM208284v1_genomic.bed", "GCA_002082865.1": "GCA_002082865.1_ASM208286v1_genomic.bed", "GCA_002082885.1": "GCA_002082885.1_ASM208288v1_genomic.bed", "GCA_002085715.1": "GCA_002085715.1_ASM208571v1_genomic.bed", "GCA_002089095.2": "GCA_002089095.2_ASM208909v2_genomic.bed", "GCA_002090215.1": "GCA_002090215.1_ASM209021v1_genomic.bed", "GCA_002090295.1": "GCA_002090295.1_ASM209029v1_genomic.bed", "GCA_002091395.1": "GCA_002091395.1_ASM209139v1_genomic.bed", "GCA_002094405.3": "GCA_002094405.3_ASM209440v3_genomic.bed", "GCA_002096055.1": "GCA_002096055.1_ASM209605v1_genomic.bed", "GCA_002104335.1": "GCA_002104335.1_ASM210433v1_genomic.bed", "GCA_002104595.1": "GCA_002104595.1_ASM210459v1_genomic.bed", "GCA_002105535.1": "GCA_002105535.1_ASM210553v1_genomic.bed", "GCA_002105555.1": "GCA_002105555.1_ASM210555v1_genomic.bed", "GCA_002105675.1": "GCA_002105675.1_ASM210567v1_genomic.bed", "GCA_002105735.1": "GCA_002105735.1_ASM210573v1_genomic.bed", "GCA_002105775.1": "GCA_002105775.1_ASM210577v1_genomic.bed", "GCA_002109405.1": "GCA_002109405.1_ASM210940v1_genomic.bed", "GCA_002111145.1": "GCA_002111145.1_ASM211114v1_genomic.bed", "GCA_002111225.1": "GCA_002111225.1_ASM211122v1_genomic.bed", "GCA_002111265.1": "GCA_002111265.1_ASM211126v1_genomic.bed", "GCA_002111305.1": "GCA_002111305.1_ASM211130v1_genomic.bed", "GCA_002113805.1": "GCA_002113805.1_ASM211380v1_genomic.bed", "GCA_002113825.1": "GCA_002113825.1_ASM211382v1_genomic.bed", "GCA_002116055.1": "GCA_002116055.1_ViralProj380421_genomic.bed", "GCA_002116075.1": "GCA_002116075.1_ViralProj381080_genomic.bed", "GCA_002116115.1": "GCA_002116115.1_ViralMultiSegProj382570_genomic.bed", "GCA_002116135.1": "GCA_002116135.1_ViralProj377706_genomic.bed", "GCA_002116155.1": "GCA_002116155.1_ViralProj380967_genomic.bed", "GCA_002116175.1": "GCA_002116175.1_ViralProj381648_genomic.bed", "GCA_002116735.1": "GCA_002116735.1_ASM211673v1_genomic.bed", "GCA_002116775.1": "GCA_002116775.1_ASM211677v1_genomic.bed", "GCA_002116795.1": "GCA_002116795.1_ASM211679v1_genomic.bed", "GCA_002116835.1": "GCA_002116835.1_ASM211683v1_genomic.bed", "GCA_002117205.1": "GCA_002117205.1_ASM211720v1_genomic.bed", "GCA_002117225.1": "GCA_002117225.1_ASM211722v1_genomic.bed", "GCA_002117345.1": "GCA_002117345.1_ASM211734v1_genomic.bed", "GCA_002117375.1": "GCA_002117375.1_ASM211737v1_genomic.bed", "GCA_002117675.1": "GCA_002117675.1_ViralMultiSegProj384972_genomic.bed", "GCA_002117755.1": "GCA_002117755.1_ViralProj378251_genomic.bed", "GCA_002117775.1": "GCA_002117775.1_ViralProj384459_genomic.bed", "GCA_002117815.2": "GCA_002117815.2_ASM211781v2_genomic.bed", "GCA_002117875.1": "GCA_002117875.1_ASM211787v1_genomic.bed", "GCA_002118085.1": "GCA_002118085.1_ViralMultiSegProj384973_genomic.bed", "GCA_002118505.1": "GCA_002118505.1_ViralProj385649_genomic.bed", "GCA_002118525.1": "GCA_002118525.1_ViralProj385653_genomic.bed", "GCA_002118545.1": "GCA_002118545.1_ViralProj385622_genomic.bed", "GCA_002118625.2": "GCA_002118625.2_ASM211862v2_genomic.bed", "GCA_002118725.1": "GCA_002118725.1_ViralProj385623_genomic.bed", "GCA_002118745.1": "GCA_002118745.1_ViralMultiSegProj385627_genomic.bed", "GCA_002118785.1": "GCA_002118785.1_ViralMultiSegProj385628_genomic.bed", "GCA_002118885.1": "GCA_002118885.1_ViralProj385635_genomic.bed", "GCA_002118965.1": "GCA_002118965.1_ViralProj385651_genomic.bed", "GCA_002119005.1": "GCA_002119005.1_ViralMultiSegProj385644_genomic.bed", "GCA_002119025.1": "GCA_002119025.1_ViralMultiSegProj385648_genomic.bed", "GCA_002119485.1": "GCA_002119485.1_ASM211948v1_genomic.bed", "GCA_002119525.1": "GCA_002119525.1_ASM211952v1_genomic.bed", "GCA_002119585.1": "GCA_002119585.1_ASM211958v1_genomic.bed", "GCA_002119605.1": "GCA_002119605.1_ASM211960v1_genomic.bed", "GCA_002119685.1": "GCA_002119685.1_ASM211968v1_genomic.bed", "GCA_002119705.1": "GCA_002119705.1_ASM211970v1_genomic.bed", "GCA_002119785.3": "GCA_002119785.3_ASM211978v3_genomic.bed", "GCA_002119805.1": "GCA_002119805.1_ASM211980v1_genomic.bed", "GCA_002127965.1": "GCA_002127965.1_ASM212796v1_genomic.bed", "GCA_002128025.1": "GCA_002128025.1_ASM212802v1_genomic.bed", "GCA_002128085.1": "GCA_002128085.1_ASM212808v1_genomic.bed", "GCA_002128125.1": "GCA_002128125.1_ASM212812v1_genomic.bed", "GCA_002128385.1": "GCA_002128385.1_ASM212838v1_genomic.bed", "GCA_002142715.1": "GCA_002142715.1_ASM214271v1_genomic.bed", "GCA_002145545.1": "GCA_002145545.1_ViralMultiSegProj386302_genomic.bed", "GCA_002145625.1": "GCA_002145625.1_ViralProj386354_genomic.bed", "GCA_002145645.1": "GCA_002145645.1_ViralProj386358_genomic.bed", "GCA_002145705.1": "GCA_002145705.1_ViralProj386295_genomic.bed", "GCA_002145845.1": "GCA_002145845.1_ViralProj386359_genomic.bed", "GCA_002145985.1": "GCA_002145985.1_ViralProj386348_genomic.bed", "GCA_002146045.1": "GCA_002146045.1_ViralProj386360_genomic.bed", "GCA_002148215.1": "GCA_002148215.1_ASM214821v1_genomic.bed", "GCA_002149185.1": "GCA_002149185.1_ViralProj266637.13_genomic.bed", "GCA_002149225.1": "GCA_002149225.1_ViralProj266637.7_genomic.bed", "GCA_002149265.1": "GCA_002149265.1_ViralProj242973_genomic.bed", "GCA_002149345.1": "GCA_002149345.1_ViralProj266637.9_genomic.bed", "GCA_002149365.1": "GCA_002149365.1_ViralProj266637.10_genomic.bed", "GCA_002149385.1": "GCA_002149385.1_ViralProj266637.14_genomic.bed", "GCA_002149425.1": "GCA_002149425.1_ViralProj266637.8_genomic.bed", "GCA_002149445.1": "GCA_002149445.1_ViralProj266638.3_genomic.bed", "GCA_002149465.1": "GCA_002149465.1_ViralProj272394_genomic.bed", "GCA_002149485.1": "GCA_002149485.1_ViralProj298084.2_genomic.bed", "GCA_002149565.1": "GCA_002149565.1_ViralProj266637.12_genomic.bed", "GCA_002149605.1": "GCA_002149605.1_ViralProj266637.6_genomic.bed", "GCA_002149645.1": "GCA_002149645.1_ViralProj308004.2_genomic.bed", "GCA_002149665.1": "GCA_002149665.1_ViralProj308004.1_genomic.bed", "GCA_002149745.1": "GCA_002149745.1_ViralProj308007.1_genomic.bed", "GCA_002149785.1": "GCA_002149785.1_ViralProj359363_genomic.bed", "GCA_002149805.1": "GCA_002149805.1_ViralProj386990_genomic.bed", "GCA_002149825.1": "GCA_002149825.1_ViralProj343546.2_genomic.bed", "GCA_002151445.1": "GCA_002151445.1_ASM215144v1_genomic.bed", "GCA_002151545.1": "GCA_002151545.1_ASM215154v1_genomic.bed", "GCA_002153825.1": "GCA_002153825.1_ViralProj353928_genomic.bed", "GCA_002155165.1": "GCA_002155165.1_ASM215516v1_genomic.bed", "GCA_002155245.1": "GCA_002155245.1_ASM215524v1_genomic.bed", "GCA_002155265.1": "GCA_002155265.1_ASM215526v1_genomic.bed", "GCA_002157365.2": "GCA_002157365.2_ASM215736v2_genomic.bed", "GCA_002158575.1": "GCA_002158575.1_ViralProj387742_genomic.bed", "GCA_002158835.1": "GCA_002158835.1_ViralMultiSegProj357854_genomic.bed", "GCA_002162015.1": "GCA_002162015.1_ASM216201v1_genomic.bed", "GCA_002162055.1": "GCA_002162055.1_ASM216205v1_genomic.bed", "GCA_002162355.1": "GCA_002162355.1_ASM216235v1_genomic.bed", "GCA_002163545.1": "GCA_002163545.1_ASM216354v1_genomic.bed", "GCA_002163755.1": "GCA_002163755.1_ASM216375v1_genomic.bed", "GCA_002163775.1": "GCA_002163775.1_ASM216377v1_genomic.bed", "GCA_002163795.1": "GCA_002163795.1_ASM216379v1_genomic.bed", "GCA_002163815.1": "GCA_002163815.1_ASM216381v1_genomic.bed", "GCA_002163955.1": "GCA_002163955.1_ASM216395v1_genomic.bed", "GCA_002163975.1": "GCA_002163975.1_ASM216397v1_genomic.bed", "GCA_002164595.2": "GCA_002164595.2_ASM216459v2_genomic.bed", "GCA_002164635.4": "GCA_002164635.4_ASM216463v4_genomic.bed", "GCA_002164855.2": "GCA_002164855.2_ASM216485v2_genomic.bed", "GCA_002165295.2": "GCA_002165295.2_ASM216529v2_genomic.bed", "GCA_002173535.1": "GCA_002173535.1_ASM217353v1_genomic.bed", "GCA_002173655.1": "GCA_002173655.1_ASM217365v1_genomic.bed", "GCA_002173775.1": "GCA_002173775.1_ASM217377v1_genomic.bed", "GCA_002174195.1": "GCA_002174195.1_ASM217419v1_genomic.bed", "GCA_002174215.1": "GCA_002174215.1_ASM217421v1_genomic.bed", "GCA_002176855.1": "GCA_002176855.1_ASM217685v1_genomic.bed", "GCA_002184175.1": "GCA_002184175.1_ViralProj387617_genomic.bed", "GCA_002184195.1": "GCA_002184195.1_ViralProj388402_genomic.bed", "GCA_002186515.2": "GCA_002186515.2_ASM218651v2_genomic.bed", "GCA_002189545.2": "GCA_002189545.2_ASM218954v2_genomic.bed", "GCA_002192335.1": "GCA_002192335.1_ASM219233v1_genomic.bed", "GCA_002192355.1": "GCA_002192355.1_ASM219235v1_genomic.bed", "GCA_002192395.1": "GCA_002192395.1_ASM219239v1_genomic.bed", "GCA_002192475.1": "GCA_002192475.1_ASM219247v1_genomic.bed", "GCA_002196535.1": "GCA_002196535.1_ASM219653v1_genomic.bed", "GCA_002197125.1": "GCA_002197125.1_ASM219712v1_genomic.bed", "GCA_002197165.1": "GCA_002197165.1_ASM219716v1_genomic.bed", "GCA_002197205.1": "GCA_002197205.1_ASM219720v1_genomic.bed", "GCA_002197265.1": "GCA_002197265.1_ASM219726v1_genomic.bed", "GCA_002197325.1": "GCA_002197325.1_ASM219732v1_genomic.bed", "GCA_002197445.1": "GCA_002197445.1_ASM219744v1_genomic.bed", "GCA_002201815.1": "GCA_002201815.1_ASM220181v1_genomic.bed", "GCA_002201935.1": "GCA_002201935.1_ASM220193v1_genomic.bed", "GCA_002201975.1": "GCA_002201975.1_ASM220197v1_genomic.bed", "GCA_002201995.1": "GCA_002201995.1_ASM220199v1_genomic.bed", "GCA_002202155.1": "GCA_002202155.1_ASM220215v1_genomic.bed", "GCA_002202175.1": "GCA_002202175.1_ASM220217v1_genomic.bed", "GCA_002202295.1": "GCA_002202295.1_ASM220229v1_genomic.bed", "GCA_002204775.1": "GCA_002204775.1_ASM220477v1_genomic.bed", "GCA_002205355.1": "GCA_002205355.1_ASM220535v1_genomic.bed", "GCA_002205575.1": "GCA_002205575.1_ASM220557v1_genomic.bed", "GCA_002208135.1": "GCA_002208135.1_ASM220813v1_genomic.bed", "GCA_002208315.1": "GCA_002208315.1_ASM220831v1_genomic.bed", "GCA_002208725.2": "GCA_002208725.2_ASM220872v2_genomic.bed", "GCA_002208785.2": "GCA_002208785.2_ASM220878v2_genomic.bed", "GCA_002208825.2": "GCA_002208825.2_ASM220882v2_genomic.bed", "GCA_002208905.2": "GCA_002208905.2_ASM220890v2_genomic.bed", "GCA_002208945.2": "GCA_002208945.2_ASM220894v2_genomic.bed", "GCA_002208965.2": "GCA_002208965.2_ASM220896v2_genomic.bed", "GCA_002208985.3": "GCA_002208985.3_ASM220898v3_genomic.bed", "GCA_002209185.2": "GCA_002209185.2_ASM220918v2_genomic.bed", "GCA_002209225.2": "GCA_002209225.2_ASM220922v2_genomic.bed", "GCA_002209265.2": "GCA_002209265.2_ASM220926v2_genomic.bed", "GCA_002209305.1": "GCA_002209305.1_ASM220930v1_genomic.bed", "GCA_002210025.1": "GCA_002210025.1_ASM221002v1_genomic.bed", "GCA_002210495.1": "GCA_002210495.1_ViralProj392130_genomic.bed", "GCA_002210575.1": "GCA_002210575.1_ViralProj392147_genomic.bed", "GCA_002210735.1": "GCA_002210735.1_ViralProj392137_genomic.bed", "GCA_002210775.1": "GCA_002210775.1_ViralProj392145_genomic.bed", "GCA_002210915.1": "GCA_002210915.1_ViralProj392142_genomic.bed", "GCA_002210935.1": "GCA_002210935.1_ViralProj392146_genomic.bed", "GCA_002210975.1": "GCA_002210975.1_ZQ_genomic.bed", "GCA_002210995.1": "GCA_002210995.1_ViralProj392148_genomic.bed", "GCA_002211035.1": "GCA_002211035.1_ViralProj392156_genomic.bed", "GCA_002211055.1": "GCA_002211055.1_ViralProj308019_genomic.bed", "GCA_002211075.1": "GCA_002211075.1_ViralProj344159_genomic.bed", "GCA_002211645.1": "GCA_002211645.1_ASM221164v1_genomic.bed", "GCA_002211705.1": "GCA_002211705.1_ASM221170v1_genomic.bed", "GCA_002211725.1": "GCA_002211725.1_ASM221172v1_genomic.bed", "GCA_002211745.1": "GCA_002211745.1_ASM221174v1_genomic.bed", "GCA_002211785.1": "GCA_002211785.1_ASM221178v1_genomic.bed", "GCA_002211865.1": "GCA_002211865.1_ASM221186v1_genomic.bed", "GCA_002213645.1": "GCA_002213645.1_ASM221364v1_genomic.bed", "GCA_002213665.1": "GCA_002213665.1_ASM221366v1_genomic.bed", "GCA_002213685.1": "GCA_002213685.1_ASM221368v1_genomic.bed", "GCA_002213705.1": "GCA_002213705.1_ASM221370v1_genomic.bed", "GCA_002213725.1": "GCA_002213725.1_ASM221372v1_genomic.bed", "GCA_002213845.1": "GCA_002213845.1_ASM221384v1_genomic.bed", "GCA_002213965.1": "GCA_002213965.1_ASM221396v1_genomic.bed", "GCA_002213985.1": "GCA_002213985.1_ASM221398v1_genomic.bed", "GCA_002214005.1": "GCA_002214005.1_ASM221400v1_genomic.bed", "GCA_002214265.1": "GCA_002214265.1_ASM221426v1_genomic.bed", "GCA_002214585.1": "GCA_002214585.1_ASM221458v1_genomic.bed", "GCA_002214625.2": "GCA_002214625.2_ASM221462v2_genomic.bed", "GCA_002214645.1": "GCA_002214645.1_ASM221464v1_genomic.bed", "GCA_002214705.1": "GCA_002214705.1_ASM221470v1_genomic.bed", "GCA_002214725.1": "GCA_002214725.1_ASM221472v1_genomic.bed", "GCA_002214745.2": "GCA_002214745.2_ASM221474v2_genomic.bed", "GCA_002214765.1": "GCA_002214765.1_ASM221476v1_genomic.bed", "GCA_002215055.1": "GCA_002215055.1_ASM221505v1_genomic.bed", "GCA_002215115.1": "GCA_002215115.1_ASM221511v1_genomic.bed", "GCA_002215155.1": "GCA_002215155.1_ASM221515v1_genomic.bed", "GCA_002215175.1": "GCA_002215175.1_ASM221517v1_genomic.bed", "GCA_002215195.1": "GCA_002215195.1_ASM221519v1_genomic.bed", "GCA_002215425.1": "GCA_002215425.1_ASM221542v1_genomic.bed", "GCA_002216685.1": "GCA_002216685.1_ASM221668v1_genomic.bed", "GCA_002216855.1": "GCA_002216855.1_ASM221685v1_genomic.bed", "GCA_002216875.1": "GCA_002216875.1_ASM221687v1_genomic.bed", "GCA_002219285.1": "GCA_002219285.1_ASM221928v1_genomic.bed", "GCA_002219385.1": "GCA_002219385.1_ViralProj394298_genomic.bed", "GCA_002219405.1": "GCA_002219405.1_ViralProj394302_genomic.bed", "GCA_002219525.1": "GCA_002219525.1_ViralProj394288_genomic.bed", "GCA_002219605.1": "GCA_002219605.1_ViralProj394304_genomic.bed", "GCA_002219625.1": "GCA_002219625.1_ViralProj394308_genomic.bed", "GCA_002219705.1": "GCA_002219705.1_ViralProj394287_genomic.bed", "GCA_002219725.1": "GCA_002219725.1_ViralProj394291_genomic.bed", "GCA_002219785.1": "GCA_002219785.1_ViralProj394303_genomic.bed", "GCA_002219805.1": "GCA_002219805.1_ViralProj394307_genomic.bed", "GCA_002219945.1": "GCA_002219945.1_ViralProj394301_genomic.bed", "GCA_002220025.1": "GCA_002220025.1_ViralProj394322_genomic.bed", "GCA_002220195.1": "GCA_002220195.1_ASM222019v1_genomic.bed", "GCA_002220215.1": "GCA_002220215.1_ASM222021v1_genomic.bed", "GCA_002220265.1": "GCA_002220265.1_ASM222026v1_genomic.bed", "GCA_002220285.1": "GCA_002220285.1_ASM222028v1_genomic.bed", "GCA_002220465.1": "GCA_002220465.1_ASM222046v1_genomic.bed", "GCA_002220555.1": "GCA_002220555.1_ASM222055v1_genomic.bed", "GCA_002224285.1": "GCA_002224285.1_ASM222428v1_genomic.bed", "GCA_002224305.1": "GCA_002224305.1_ASM222430v1_genomic.bed", "GCA_002224365.1": "GCA_002224365.1_ASM222436v1_genomic.bed", "GCA_002224385.1": "GCA_002224385.1_ASM222438v1_genomic.bed", "GCA_002224425.1": "GCA_002224425.1_ASM222442v1_genomic.bed", "GCA_002224465.1": "GCA_002224465.1_ASM222446v1_genomic.bed", "GCA_002224505.1": "GCA_002224505.1_ASM222450v1_genomic.bed", "GCA_002224525.1": "GCA_002224525.1_ASM222452v1_genomic.bed", "GCA_002232005.2": "GCA_002232005.2_ASM223200v2_genomic.bed", "GCA_002234515.1": "GCA_002234515.1_ASM223451v1_genomic.bed", "GCA_002234775.1": "GCA_002234775.1_ASM223477v1_genomic.bed", "GCA_002234855.1": "GCA_002234855.1_ASM223485v1_genomic.bed", "GCA_002236855.1": "GCA_002236855.1_ASM223685v1_genomic.bed", "GCA_002237195.1": "GCA_002237195.1_ViralProj391198_genomic.bed", "GCA_002237215.1": "GCA_002237215.1_ViralProj392668_genomic.bed", "GCA_002237235.1": "GCA_002237235.1_ViralProj391710_genomic.bed", "GCA_002237255.1": "GCA_002237255.1_ViralProj393198_genomic.bed", "GCA_002237285.1": "GCA_002237285.1_ASM223728v1_genomic.bed", "GCA_002237405.1": "GCA_002237405.1_ASM223740v1_genomic.bed", "GCA_002237425.1": "GCA_002237425.1_ASM223742v1_genomic.bed", "GCA_002237465.1": "GCA_002237465.1_ASM223746v1_genomic.bed", "GCA_002237615.1": "GCA_002237615.1_ASM223761v1_genomic.bed", "GCA_002238275.1": "GCA_002238275.1_ASM223827v1_genomic.bed", "GCA_002238295.1": "GCA_002238295.1_ASM223829v1_genomic.bed", "GCA_002238315.1": "GCA_002238315.1_ASM223831v1_genomic.bed", "GCA_002238355.1": "GCA_002238355.1_ASM223835v1_genomic.bed", "GCA_002238375.1": "GCA_002238375.1_ASM223837v1_genomic.bed", "GCA_002240035.1": "GCA_002240035.1_ASM224003v1_genomic.bed", "GCA_002240055.1": "GCA_002240055.1_ASM224005v1_genomic.bed", "GCA_002240095.1": "GCA_002240095.1_ASM224009v1_genomic.bed", "GCA_002240185.1": "GCA_002240185.1_ASM224018v1_genomic.bed", "GCA_002240395.1": "GCA_002240395.1_ASM224039v1_genomic.bed", "GCA_002240455.1": "GCA_002240455.1_ASM224045v1_genomic.bed", "GCA_002240495.1": "GCA_002240495.1_ASM224049v1_genomic.bed", "GCA_002243285.1": "GCA_002243285.1_ASM224328v1_genomic.bed", "GCA_002243345.3": "GCA_002243345.3_ASM224334v3_genomic.bed", "GCA_002243605.1": "GCA_002243605.1_ASM224360v1_genomic.bed", "GCA_002243685.1": "GCA_002243685.1_ASM224368v1_genomic.bed", "GCA_002243705.1": "GCA_002243705.1_ASM224370v1_genomic.bed", "GCA_002246595.3": "GCA_002246595.3_ASM224659v3_genomic.bed", "GCA_002248115.3": "GCA_002248115.3_ASM224811v3_genomic.bed", "GCA_002249975.3": "GCA_002249975.3_ASM224997v3_genomic.bed", "GCA_002249995.1": "GCA_002249995.1_ASM224999v1_genomic.bed", "GCA_002251055.2": "GCA_002251055.2_ASM225105v2_genomic.bed", "GCA_002251875.3": "GCA_002251875.3_ASM225187v3_genomic.bed", "GCA_002257505.1": "GCA_002257505.1_ASM225750v1_genomic.bed", "GCA_002258105.2": "GCA_002258105.2_ASM225810v2_genomic.bed", "GCA_002262975.1": "GCA_002262975.1_ASM226297v1_genomic.bed", "GCA_002263015.1": "GCA_002263015.1_ASM226301v1_genomic.bed", "GCA_002263495.1": "GCA_002263495.1_ASM226349v1_genomic.bed", "GCA_002266325.2": "GCA_002266325.2_ASM226632v2_genomic.bed", "GCA_002266465.2": "GCA_002266465.2_ASM226646v2_genomic.bed", "GCA_002269385.1": "GCA_002269385.1_ASM226938v1_genomic.bed", "GCA_002270665.1": "GCA_002270665.1_ViralProj399960_genomic.bed", "GCA_002270865.1": "GCA_002270865.1_ViralProj399974_genomic.bed", "GCA_002270905.1": "GCA_002270905.1_ViralProj399949_genomic.bed", "GCA_002271065.1": "GCA_002271065.1_ViralProj399947_genomic.bed", "GCA_002271105.1": "GCA_002271105.1_ViralProj399955_genomic.bed", "GCA_002271185.1": "GCA_002271185.1_ViralProj399971_genomic.bed", "GCA_002271215.1": "GCA_002271215.1_ASM227121v1_genomic.bed", "GCA_002277885.1": "GCA_002277885.1_ViralProj309565_genomic.bed", "GCA_002277975.1": "GCA_002277975.1_ASM227797v1_genomic.bed", "GCA_002278015.2": "GCA_002278015.2_ASM227801v2_genomic.bed", "GCA_002278035.1": "GCA_002278035.1_ASM227803v1_genomic.bed", "GCA_002278115.2": "GCA_002278115.2_ASM227811v2_genomic.bed", "GCA_002285025.1": "GCA_002285025.1_ViralProj401021_genomic.bed", "GCA_002285045.1": "GCA_002285045.1_ViralProj400924_genomic.bed", "GCA_002285455.1": "GCA_002285455.1_ASM228545v1_genomic.bed", "GCA_002285675.1": "GCA_002285675.1_ASM228567v1_genomic.bed", "GCA_002285735.1": "GCA_002285735.1_ASM228573v1_genomic.bed", "GCA_002285905.1": "GCA_002285905.1_ASM228590v1_genomic.bed", "GCA_002286075.1": "GCA_002286075.1_ASM228607v1_genomic.bed", "GCA_002286095.1": "GCA_002286095.1_ASM228609v1_genomic.bed", "GCA_002286315.1": "GCA_002286315.1_ASM228631v1_genomic.bed", "GCA_002287475.2": "GCA_002287475.2_ASM228747v2_genomic.bed", "GCA_002287605.1": "GCA_002287605.1_ASM228760v1_genomic.bed", "GCA_002287725.2": "GCA_002287725.2_ASM228772v2_genomic.bed", "GCA_002287925.1": "GCA_002287925.1_ASM228792v1_genomic.bed", "GCA_002288005.1": "GCA_002288005.1_ASM228800v1_genomic.bed", "GCA_002288025.1": "GCA_002288025.1_ASM228802v1_genomic.bed", "GCA_002288075.1": "GCA_002288075.1_ASM228807v1_genomic.bed", "GCA_002288105.1": "GCA_002288105.1_ASM228810v1_genomic.bed", "GCA_002288155.1": "GCA_002288155.1_ASM228815v1_genomic.bed", "GCA_002288525.1": "GCA_002288525.1_ASM228852v1_genomic.bed", "GCA_002288565.1": "GCA_002288565.1_ASM228856v1_genomic.bed", "GCA_002289205.1": "GCA_002289205.1_ASM228920v1_genomic.bed", "GCA_002290105.1": "GCA_002290105.1_ASM229010v1_genomic.bed", "GCA_002290365.1": "GCA_002290365.1_ASM229036v1_genomic.bed", "GCA_002291405.1": "GCA_002291405.1_ASM229140v1_genomic.bed", "GCA_002291465.1": "GCA_002291465.1_ASM229146v1_genomic.bed", "GCA_002300675.2": "GCA_002300675.2_ASM230067v2_genomic.bed", "GCA_002310435.1": "GCA_002310435.1_ASM231043v1_genomic.bed", "GCA_002313005.1": "GCA_002313005.1_ASM231300v1_genomic.bed", "GCA_002313065.1": "GCA_002313065.1_ASM231306v1_genomic.bed", "GCA_002327105.1": "GCA_002327105.1_ASM232710v1_genomic.bed", "GCA_002327165.1": "GCA_002327165.1_ASM232716v1_genomic.bed", "GCA_002334685.1": "GCA_002334685.1_ASM233468v1_genomic.bed", "GCA_002346065.1": "GCA_002346065.1_ASM234606v1_genomic.bed", "GCA_002346105.1": "GCA_002346105.1_ASM234610v1_genomic.bed", "GCA_002355335.1": "GCA_002355335.1_ASM235533v1_genomic.bed", "GCA_002355395.1": "GCA_002355395.1_Microcella_alkaliphila_JAM_AC0309_assembly_01_genomic.bed", "GCA_002355495.1": "GCA_002355495.1_ASM235549v1_genomic.bed", "GCA_002355575.1": "GCA_002355575.1_ASM235557v1_genomic.bed", "GCA_002355615.1": "GCA_002355615.1_ASM235561v1_genomic.bed", "GCA_002355695.1": "GCA_002355695.1_ASM235569v1_genomic.bed", "GCA_002355995.1": "GCA_002355995.1_ASM235599v1_genomic.bed", "GCA_002356435.2": "GCA_002356435.2_ASM235643v2_genomic.bed", "GCA_002356455.1": "GCA_002356455.1_ASM235645v1_genomic.bed", "GCA_002356475.1": "GCA_002356475.1_E_cloacae_1.0_genomic.bed", "GCA_002365985.1": "GCA_002365985.1_ViralProj18843_genomic.bed", "GCA_002366025.1": "GCA_002366025.1_ViralProj300260.2_genomic.bed", "GCA_002366265.1": "GCA_002366265.1_ViralMultiSegProj378394_genomic.bed", "GCA_002370525.2": "GCA_002370525.2_ASM237052v2_genomic.bed", "GCA_002370555.1": "GCA_002370555.1_ASM237055v1_genomic.bed", "GCA_002378485.1": "GCA_002378485.1_ASM237848v1_genomic.bed", "GCA_002378515.1": "GCA_002378515.1_ASM237851v1_genomic.bed", "GCA_002379145.2": "GCA_002379145.2_ASM237914v2_genomic.bed", "GCA_002386305.1": "GCA_002386305.1_ASM238630v1_genomic.bed", "GCA_002393385.1": "GCA_002393385.1_ASM239338v1_genomic.bed", "GCA_002393485.1": "GCA_002393485.1_ASM239348v1_genomic.bed", "GCA_002407065.1": "GCA_002407065.1_ASM240706v1_genomic.bed", "GCA_002407245.1": "GCA_002407245.1_ASM240724v1_genomic.bed", "GCA_002407485.1": "GCA_002407485.1_ASM240748v1_genomic.bed", "GCA_002407505.1": "GCA_002407505.1_ASM240750v1_genomic.bed", "GCA_002407525.3": "GCA_002407525.3_ASM240752v3_genomic.bed", "GCA_002407555.1": "GCA_002407555.1_ASM240755v1_genomic.bed", "GCA_002412045.1": "GCA_002412045.1_ASM241204v1_genomic.bed", "GCA_002412105.1": "GCA_002412105.1_ASM241210v1_genomic.bed", "GCA_002412125.1": "GCA_002412125.1_ASM241212v1_genomic.bed", "GCA_002441855.2": "GCA_002441855.2_ASM244185v2_genomic.bed", "GCA_002442555.1": "GCA_002442555.1_ASM244255v1_genomic.bed", "GCA_002442575.1": "GCA_002442575.1_ASM244257v1_genomic.bed", "GCA_002442655.1": "GCA_002442655.1_ASM244265v1_genomic.bed", "GCA_002442755.1": "GCA_002442755.1_ASM244275v1_genomic.bed", "GCA_002443155.1": "GCA_002443155.1_ASM244315v1_genomic.bed", "GCA_002494365.2": "GCA_002494365.2_ASM249436v2_genomic.bed", "GCA_002501585.1": "GCA_002501585.1_ASM250158v1_genomic.bed", "GCA_002504165.1": "GCA_002504165.1_ASM250416v1_genomic.bed", "GCA_002504285.1": "GCA_002504285.1_ASM250428v1_genomic.bed", "GCA_002504325.1": "GCA_002504325.1_ASM250432v1_genomic.bed", "GCA_002507865.2": "GCA_002507865.2_ASM250786v2_genomic.bed", "GCA_002507875.2": "GCA_002507875.2_ASM250787v2_genomic.bed", "GCA_002534635.1": "GCA_002534635.1_ASM253463v1_genomic.bed", "GCA_002535665.1": "GCA_002535665.1_ASM253566v1_genomic.bed", "GCA_002535685.1": "GCA_002535685.1_ASM253568v1_genomic.bed", "GCA_002535705.1": "GCA_002535705.1_ASM253570v1_genomic.bed", "GCA_002535745.1": "GCA_002535745.1_ASM253574v1_genomic.bed", "GCA_002535795.1": "GCA_002535795.1_ASM253579v1_genomic.bed", "GCA_002535835.1": "GCA_002535835.1_ASM253583v1_genomic.bed", "GCA_002535855.1": "GCA_002535855.1_ASM253585v1_genomic.bed", "GCA_002535875.1": "GCA_002535875.1_ASM253587v1_genomic.bed", "GCA_002535925.1": "GCA_002535925.1_ASM253592v1_genomic.bed", "GCA_002535975.1": "GCA_002535975.1_ASM253597v1_genomic.bed", "GCA_002536015.1": "GCA_002536015.1_ASM253601v1_genomic.bed", "GCA_002536035.1": "GCA_002536035.1_ASM253603v1_genomic.bed", "GCA_002536055.1": "GCA_002536055.1_ASM253605v1_genomic.bed", "GCA_002536115.1": "GCA_002536115.1_ASM253611v1_genomic.bed", "GCA_002536175.1": "GCA_002536175.1_ASM253617v1_genomic.bed", "GCA_002536195.1": "GCA_002536195.1_ASM253619v1_genomic.bed", "GCA_002536215.1": "GCA_002536215.1_ASM253621v1_genomic.bed", "GCA_002536245.1": "GCA_002536245.1_ASM253624v1_genomic.bed", "GCA_002536275.1": "GCA_002536275.1_ASM253627v1_genomic.bed", "GCA_002536295.1": "GCA_002536295.1_ASM253629v1_genomic.bed", "GCA_002536345.1": "GCA_002536345.1_ASM253634v1_genomic.bed", "GCA_002536385.1": "GCA_002536385.1_ASM253638v1_genomic.bed", "GCA_002536415.1": "GCA_002536415.1_ASM253641v1_genomic.bed", "GCA_002536445.1": "GCA_002536445.1_ASM253644v1_genomic.bed", "GCA_002536465.1": "GCA_002536465.1_ASM253646v1_genomic.bed", "GCA_002536525.1": "GCA_002536525.1_ASM253652v1_genomic.bed", "GCA_002536565.1": "GCA_002536565.1_ASM253656v1_genomic.bed", "GCA_002536595.1": "GCA_002536595.1_ASM253659v1_genomic.bed", "GCA_002536615.1": "GCA_002536615.1_ASM253661v1_genomic.bed", "GCA_002536655.1": "GCA_002536655.1_ASM253665v1_genomic.bed", "GCA_002536705.1": "GCA_002536705.1_ASM253670v1_genomic.bed", "GCA_002536755.1": "GCA_002536755.1_ASM253675v1_genomic.bed", "GCA_002536775.1": "GCA_002536775.1_ASM253677v1_genomic.bed", "GCA_002536815.1": "GCA_002536815.1_ASM253681v1_genomic.bed", "GCA_002536835.1": "GCA_002536835.1_ASM253683v1_genomic.bed", "GCA_002536885.1": "GCA_002536885.1_ASM253688v1_genomic.bed", "GCA_002536915.1": "GCA_002536915.1_ASM253691v1_genomic.bed", "GCA_002536935.1": "GCA_002536935.1_ASM253693v1_genomic.bed", "GCA_002536965.1": "GCA_002536965.1_ASM253696v1_genomic.bed", "GCA_002536995.1": "GCA_002536995.1_ASM253699v1_genomic.bed", "GCA_002537055.1": "GCA_002537055.1_ASM253705v1_genomic.bed", "GCA_002537085.1": "GCA_002537085.1_ASM253708v1_genomic.bed", "GCA_002537115.1": "GCA_002537115.1_ASM253711v1_genomic.bed", "GCA_002537135.1": "GCA_002537135.1_ASM253713v1_genomic.bed", "GCA_002537175.1": "GCA_002537175.1_ASM253717v1_genomic.bed", "GCA_002537225.1": "GCA_002537225.1_ASM253722v1_genomic.bed", "GCA_002537265.1": "GCA_002537265.1_ASM253726v1_genomic.bed", "GCA_002537295.1": "GCA_002537295.1_ASM253729v1_genomic.bed", "GCA_002537335.1": "GCA_002537335.1_ASM253733v1_genomic.bed", "GCA_002537365.1": "GCA_002537365.1_ASM253736v1_genomic.bed", "GCA_002537435.1": "GCA_002537435.1_ASM253743v1_genomic.bed", "GCA_002537455.1": "GCA_002537455.1_ASM253745v1_genomic.bed", "GCA_002537495.1": "GCA_002537495.1_ASM253749v1_genomic.bed", "GCA_002537525.1": "GCA_002537525.1_ASM253752v1_genomic.bed", "GCA_002537585.1": "GCA_002537585.1_ASM253758v1_genomic.bed", "GCA_002537615.1": "GCA_002537615.1_ASM253761v1_genomic.bed", "GCA_002537635.1": "GCA_002537635.1_ASM253763v1_genomic.bed", "GCA_002537665.1": "GCA_002537665.1_ASM253766v1_genomic.bed", "GCA_002537715.1": "GCA_002537715.1_ASM253771v1_genomic.bed", "GCA_002537755.1": "GCA_002537755.1_ASM253775v1_genomic.bed", "GCA_002537795.1": "GCA_002537795.1_ASM253779v1_genomic.bed", "GCA_002537825.1": "GCA_002537825.1_ASM253782v1_genomic.bed", "GCA_002537865.1": "GCA_002537865.1_ASM253786v1_genomic.bed", "GCA_002537915.1": "GCA_002537915.1_ASM253791v1_genomic.bed", "GCA_002537955.1": "GCA_002537955.1_ASM253795v1_genomic.bed", "GCA_002537975.1": "GCA_002537975.1_ASM253797v1_genomic.bed", "GCA_002538005.1": "GCA_002538005.1_ASM253800v1_genomic.bed", "GCA_002538035.1": "GCA_002538035.1_ASM253803v1_genomic.bed", "GCA_002538085.1": "GCA_002538085.1_ASM253808v1_genomic.bed", "GCA_002538125.1": "GCA_002538125.1_ASM253812v1_genomic.bed", "GCA_002538155.1": "GCA_002538155.1_ASM253815v1_genomic.bed", "GCA_002538185.1": "GCA_002538185.1_ASM253818v1_genomic.bed", "GCA_002538225.1": "GCA_002538225.1_ASM253822v1_genomic.bed", "GCA_002538265.1": "GCA_002538265.1_ASM253826v1_genomic.bed", "GCA_002538295.1": "GCA_002538295.1_ASM253829v1_genomic.bed", "GCA_002538325.1": "GCA_002538325.1_ASM253832v1_genomic.bed", "GCA_002538355.1": "GCA_002538355.1_ASM253835v1_genomic.bed", "GCA_002538385.1": "GCA_002538385.1_ASM253838v1_genomic.bed", "GCA_002538425.1": "GCA_002538425.1_ASM253842v1_genomic.bed", "GCA_002538465.1": "GCA_002538465.1_ASM253846v1_genomic.bed", "GCA_002538495.1": "GCA_002538495.1_ASM253849v1_genomic.bed", "GCA_002538525.1": "GCA_002538525.1_ASM253852v1_genomic.bed", "GCA_002538575.1": "GCA_002538575.1_ASM253857v1_genomic.bed", "GCA_002538615.1": "GCA_002538615.1_ASM253861v1_genomic.bed", "GCA_002538645.1": "GCA_002538645.1_ASM253864v1_genomic.bed", "GCA_002538675.1": "GCA_002538675.1_ASM253867v1_genomic.bed", "GCA_002538695.1": "GCA_002538695.1_ASM253869v1_genomic.bed", "GCA_002538725.1": "GCA_002538725.1_ASM253872v1_genomic.bed", "GCA_002538785.1": "GCA_002538785.1_ASM253878v1_genomic.bed", "GCA_002538835.1": "GCA_002538835.1_ASM253883v1_genomic.bed", "GCA_002538855.1": "GCA_002538855.1_ASM253885v1_genomic.bed", "GCA_002538895.1": "GCA_002538895.1_ASM253889v1_genomic.bed", "GCA_002538925.1": "GCA_002538925.1_ASM253892v1_genomic.bed", "GCA_002538965.1": "GCA_002538965.1_ASM253896v1_genomic.bed", "GCA_002538995.1": "GCA_002538995.1_ASM253899v1_genomic.bed", "GCA_002539035.1": "GCA_002539035.1_ASM253903v1_genomic.bed", "GCA_002539055.1": "GCA_002539055.1_ASM253905v1_genomic.bed", "GCA_002539075.1": "GCA_002539075.1_ASM253907v1_genomic.bed", "GCA_002539105.1": "GCA_002539105.1_ASM253910v1_genomic.bed", "GCA_002539125.1": "GCA_002539125.1_ASM253912v1_genomic.bed", "GCA_002539145.1": "GCA_002539145.1_ASM253914v1_genomic.bed", "GCA_002539165.1": "GCA_002539165.1_ASM253916v1_genomic.bed", "GCA_002539195.1": "GCA_002539195.1_ASM253919v1_genomic.bed", "GCA_002539215.1": "GCA_002539215.1_ASM253921v1_genomic.bed", "GCA_002539245.1": "GCA_002539245.1_ASM253924v1_genomic.bed", "GCA_002539275.1": "GCA_002539275.1_ASM253927v1_genomic.bed", "GCA_002539295.1": "GCA_002539295.1_ASM253929v1_genomic.bed", "GCA_002539315.1": "GCA_002539315.1_ASM253931v1_genomic.bed", "GCA_002539335.1": "GCA_002539335.1_ASM253933v1_genomic.bed", "GCA_002539355.1": "GCA_002539355.1_ASM253935v1_genomic.bed", "GCA_002539375.1": "GCA_002539375.1_ASM253937v1_genomic.bed", "GCA_002539395.1": "GCA_002539395.1_ASM253939v1_genomic.bed", "GCA_002539415.1": "GCA_002539415.1_ASM253941v1_genomic.bed", "GCA_002539445.1": "GCA_002539445.1_ASM253944v1_genomic.bed", "GCA_002539465.1": "GCA_002539465.1_ASM253946v1_genomic.bed", "GCA_002539485.1": "GCA_002539485.1_ASM253948v1_genomic.bed", "GCA_002539515.1": "GCA_002539515.1_ASM253951v1_genomic.bed", "GCA_002539535.1": "GCA_002539535.1_ASM253953v1_genomic.bed", "GCA_002539555.1": "GCA_002539555.1_ASM253955v1_genomic.bed", "GCA_002539575.1": "GCA_002539575.1_ASM253957v1_genomic.bed", "GCA_002539615.1": "GCA_002539615.1_ASM253961v1_genomic.bed", "GCA_002539635.1": "GCA_002539635.1_ASM253963v1_genomic.bed", "GCA_002539655.1": "GCA_002539655.1_ASM253965v1_genomic.bed", "GCA_002539675.1": "GCA_002539675.1_ASM253967v1_genomic.bed", "GCA_002539695.1": "GCA_002539695.1_ASM253969v1_genomic.bed", "GCA_002539715.1": "GCA_002539715.1_ASM253971v1_genomic.bed", "GCA_002539735.1": "GCA_002539735.1_ASM253973v1_genomic.bed", "GCA_002539755.1": "GCA_002539755.1_ASM253975v1_genomic.bed", "GCA_002539775.1": "GCA_002539775.1_ASM253977v1_genomic.bed", "GCA_002539805.1": "GCA_002539805.1_ASM253980v1_genomic.bed", "GCA_002539825.1": "GCA_002539825.1_ASM253982v1_genomic.bed", "GCA_002539845.1": "GCA_002539845.1_ASM253984v1_genomic.bed", "GCA_002539865.1": "GCA_002539865.1_ASM253986v1_genomic.bed", "GCA_002539885.1": "GCA_002539885.1_ASM253988v1_genomic.bed", "GCA_002539915.1": "GCA_002539915.1_ASM253991v1_genomic.bed", "GCA_002539945.1": "GCA_002539945.1_ASM253994v1_genomic.bed", "GCA_002539965.1": "GCA_002539965.1_ASM253996v1_genomic.bed", "GCA_002539985.1": "GCA_002539985.1_ASM253998v1_genomic.bed", "GCA_002540005.1": "GCA_002540005.1_ASM254000v1_genomic.bed", "GCA_002540025.1": "GCA_002540025.1_ASM254002v1_genomic.bed", "GCA_002540045.1": "GCA_002540045.1_ASM254004v1_genomic.bed", "GCA_002540065.1": "GCA_002540065.1_ASM254006v1_genomic.bed", "GCA_002540085.1": "GCA_002540085.1_ASM254008v1_genomic.bed", "GCA_002540105.1": "GCA_002540105.1_ASM254010v1_genomic.bed", "GCA_002540125.1": "GCA_002540125.1_ASM254012v1_genomic.bed", "GCA_002540155.1": "GCA_002540155.1_ASM254015v1_genomic.bed", "GCA_002540175.1": "GCA_002540175.1_ASM254017v1_genomic.bed", "GCA_002540195.1": "GCA_002540195.1_ASM254019v1_genomic.bed", "GCA_002540225.1": "GCA_002540225.1_ASM254022v1_genomic.bed", "GCA_002540245.1": "GCA_002540245.1_ASM254024v1_genomic.bed", "GCA_002540265.1": "GCA_002540265.1_ASM254026v1_genomic.bed", "GCA_002540295.1": "GCA_002540295.1_ASM254029v1_genomic.bed", "GCA_002540315.1": "GCA_002540315.1_ASM254031v1_genomic.bed", "GCA_002540345.1": "GCA_002540345.1_ASM254034v1_genomic.bed", "GCA_002540365.1": "GCA_002540365.1_ASM254036v1_genomic.bed", "GCA_002540385.1": "GCA_002540385.1_ASM254038v1_genomic.bed", "GCA_002540415.1": "GCA_002540415.1_ASM254041v1_genomic.bed", "GCA_002540435.1": "GCA_002540435.1_ASM254043v1_genomic.bed", "GCA_002540455.1": "GCA_002540455.1_ASM254045v1_genomic.bed", "GCA_002540475.1": "GCA_002540475.1_ASM254047v1_genomic.bed", "GCA_002540495.1": "GCA_002540495.1_ASM254049v1_genomic.bed", "GCA_002540515.1": "GCA_002540515.1_ASM254051v1_genomic.bed", "GCA_002540535.1": "GCA_002540535.1_ASM254053v1_genomic.bed", "GCA_002540565.1": "GCA_002540565.1_ASM254056v1_genomic.bed", "GCA_002540585.1": "GCA_002540585.1_ASM254058v1_genomic.bed", "GCA_002540605.1": "GCA_002540605.1_ASM254060v1_genomic.bed", "GCA_002540625.1": "GCA_002540625.1_ASM254062v1_genomic.bed", "GCA_002540645.1": "GCA_002540645.1_ASM254064v1_genomic.bed", "GCA_002540665.1": "GCA_002540665.1_ASM254066v1_genomic.bed", "GCA_002540695.1": "GCA_002540695.1_ASM254069v1_genomic.bed", "GCA_002540715.1": "GCA_002540715.1_ASM254071v1_genomic.bed", "GCA_002540735.1": "GCA_002540735.1_ASM254073v1_genomic.bed", "GCA_002540765.1": "GCA_002540765.1_ASM254076v1_genomic.bed", "GCA_002540785.1": "GCA_002540785.1_ASM254078v1_genomic.bed", "GCA_002540805.1": "GCA_002540805.1_ASM254080v1_genomic.bed", "GCA_002540825.1": "GCA_002540825.1_ASM254082v1_genomic.bed", "GCA_002540845.1": "GCA_002540845.1_ASM254084v1_genomic.bed", "GCA_002540875.1": "GCA_002540875.1_ASM254087v1_genomic.bed", "GCA_002540895.1": "GCA_002540895.1_ASM254089v1_genomic.bed", "GCA_002540925.1": "GCA_002540925.1_ASM254092v1_genomic.bed", "GCA_002540945.1": "GCA_002540945.1_ASM254094v1_genomic.bed", "GCA_002540965.1": "GCA_002540965.1_ASM254096v1_genomic.bed", "GCA_002540985.1": "GCA_002540985.1_ASM254098v1_genomic.bed", "GCA_002541005.1": "GCA_002541005.1_ASM254100v1_genomic.bed", "GCA_002541035.1": "GCA_002541035.1_ASM254103v1_genomic.bed", "GCA_002541065.1": "GCA_002541065.1_ASM254106v1_genomic.bed", "GCA_002541095.1": "GCA_002541095.1_ASM254109v1_genomic.bed", "GCA_002541145.1": "GCA_002541145.1_ASM254114v1_genomic.bed", "GCA_002541175.1": "GCA_002541175.1_ASM254117v1_genomic.bed", "GCA_002541195.1": "GCA_002541195.1_ASM254119v1_genomic.bed", "GCA_002541245.1": "GCA_002541245.1_ASM254124v1_genomic.bed", "GCA_002541275.1": "GCA_002541275.1_ASM254127v1_genomic.bed", "GCA_002541315.1": "GCA_002541315.1_ASM25
[truncated: 6,001,035 more chars]
