# Supplementary material for: Quadrupia provides a comprehensive catalog of G-quadruplexes across genomes from the tree of life
Source: Genome Res. 2025 Nov;35(11):2578–600. doi: 10.1101/gr.279790.124 (PMC12581993; doi:10.1101/gr.279790.124)
Supplement: Supplement 2 [file Supplemental_code.zip › Quadrupia/slurm/files/regex_nonempty_list.txt]

GCF_028551255.1_ASM2855125v1_genomic.csv
GCA_020493345.1_ASM2049334v1_genomic.csv
GCF_002756615.1_ASM275661v1_genomic.csv
GCA_905217755.2_AI2589v1_cp_genomic.csv
GCF_900234795.1_TK0001_PRJEB23178_v1_genomic.csv
GCF_005944305.1_ASM594430v1_genomic.csv
GCA_013112415.1_ASM1311241v1_genomic.csv
GCF_000868645.1_ViralProj18273_genomic.csv
GCF_003071425.1_ASM307142v1_genomic.csv
GCA_016673835.1_ASM1667383v1_genomic.csv
GCF_009708005.2_ASM970800v2_genomic.csv
GCF_030503655.1_ASM3050365v1_genomic.csv
GCF_020883275.1_ASM2088327v1_genomic.csv
GCA_003177655.1_ASM317765v1_genomic.csv
GCA_004025765.1_ASM402576v1_genomic.csv
GCA_031579885.1_ASM3157988v1_genomic.csv
GCF_001019695.1_ASM101969v1_genomic.csv
GCA_004130925.1_ASM413092v1_genomic.csv
GCA_031322125.1_ASM3132212v1_genomic.csv
GCF_020740535.1_ASM2074053v1_genomic.csv
GCA_006083675.1_ASM608367v1_genomic.csv
GCF_000418305.1_ASM41830v1_genomic.csv
GCA_000941075.1_ASM94107v1_genomic.csv
GCA_024600055.1_ASM2460005v1_genomic.csv
GCF_001430455.1_ViralProj300257_genomic.csv
GCA_030253985.1_ASM3025398v1_genomic.csv
GCF_022494095.1_ASM2249409v1_genomic.csv
GCA_001925855.1_ViralProj359312_genomic.csv
GCF_002346085.1_ASM234608v1_genomic.csv
GCF_009931635.1_ASM993163v1_genomic.csv
GCF_004119655.1_ASM411965v1_genomic.csv
GCA_029215565.1_ASM2921556v1_genomic.csv
GCA_004042635.1_ASM404263v1_genomic.csv
GCA_004095475.1_ASM409547v1_genomic.csv
GCF_001953235.1_ASM195323v1_genomic.csv
GCF_015325925.1_ASM1532592v1_genomic.csv
GCF_029887675.1_ASM2988767v1_genomic.csv
GCA_009738225.1_ASM973822v1_genomic.csv
GCA_029972565.1_ASM2997256v1_genomic.csv
GCA_902990025.1_UFOv-RH-14apr17-C1186_genomic.csv
GCA_024752535.1_ASM2475253v1_genomic.csv
GCF_004132905.1_ASM413290v1_genomic.csv
GCA_021729585.1_ASM2172958v1_genomic.csv
GCF_022924475.1_ASM2292447v1_genomic.csv
GCF_000915695.1_ViralProj240023_genomic.csv
GCF_900635805.1_34211_C02_genomic.csv
GCF_006516875.1_ASM651687v1_genomic.csv
GCA_021137715.1_ASM2113771v1_genomic.csv
GCF_000754275.1_ASM75427v1_genomic.csv
GCA_026651305.1_ASM2665130v1_genomic.csv
GCF_000954375.1_ViralProj276879_genomic.csv
GCF_026651995.1_ASM2665199v1_genomic.csv
GCA_000884735.1_ViralProj36669_genomic.csv
GCA_004096275.1_ASM409627v1_genomic.csv
GCF_014900075.1_ASM1490007v1_genomic.csv
GCA_006965205.1_ASM696520v1_genomic.csv
GCF_023573145.1_ASM2357314v1_genomic.csv
GCF_011035165.1_ASM1103516v1_genomic.csv
GCF_002156785.1_ASM215678v1_genomic.csv
GCA_014672855.1_ASM1467285v1_genomic.csv
GCF_002149505.1_ViralProj308006.1_genomic.csv
GCF_018304725.1_ASM1830472v1_genomic.csv
GCF_020783495.1_ASM2078349v1_genomic.csv
GCF_024721565.1_ASM2472156v1_genomic.csv
GCA_031834635.1_ASM3183463v1_genomic.csv
GCA_001935045.1_ViralProj359885_genomic.csv
GCA_003956305.1_ASM395630v1_genomic.csv
GCA_000911195.1_ViralMultiSegProj226021_genomic.csv
GCF_025985365.1_ASM2598536v1_genomic.csv
GCA_022811405.1_ASM2281140v1_genomic.csv
GCA_003622855.1_ASM362285v1_genomic.csv
GCF_023617335.1_ASM2361733v1_genomic.csv
GCA_002613325.1_ASM261332v1_genomic.csv
GCA_902987925.1_UFOv-RE-26jul17-C1035_genomic.csv
GCF_029633825.1_ASM2963382v1_genomic.csv
GCF_000924255.1_ViralProj261260_genomic.csv
GCA_001704955.2_ASM170495v2_genomic.csv
GCA_030623445.1_ASM3062344v1_genomic.csv
GCF_023141555.1_ASM2314155v1_genomic.csv
GCF_002777155.1_ASM277715v1_genomic.csv
GCF_017352295.1_ASM1735229v1_genomic.csv
GCA_004081455.1_ASM408145v1_genomic.csv
GCA_003342555.1_ASM334255v1_genomic.csv
GCA_003658425.1_ASM365842v1_genomic.csv
GCA_002628305.1_ASM262830v1_genomic.csv
GCA_024969205.1_ASM2496920v1_genomic.csv
GCF_008932115.1_ASM893211v1_genomic.csv
GCF_020401845.1_ASM2040184v1_genomic.csv
GCA_025583265.2_ASM2558326v2_genomic.csv
GCF_000600145.1_ASM60014v1_genomic.csv
GCA_009372175.1_ASM937217v1_genomic.csv
GCF_029581155.1_ASM2958115v1_genomic.csv
GCF_000845425.1_ViralProj14405_genomic.csv
GCA_013745955.1_ASM1374595v1_genomic.csv
GCF_020535385.1_ASM2053538v1_genomic.csv
GCF_000010285.1_ASM1028v1_genomic.csv
GCF_017795885.1_ASM1779588v1_genomic.csv
GCF_025263565.1_ASM2526356v1_genomic.csv
GCF_026970915.1_ASM2697091v1_genomic.csv
GCF_002302595.1_ASM230259v1_genomic.csv
GCA_018127395.1_ASM1812739v1_genomic.csv
GCA_021055425.1_ASM2105542v1_genomic.csv
GCA_000953095.1_BP_3921g_genomic.csv
GCA_008086505.1_ASM808650v1_genomic.csv
GCF_014170015.1_ASM1417001v1_genomic.csv
GCA_000789315.1_ASM78931v1_genomic.csv
GCF_003341175.1_ASM334117v1_genomic.csv
GCF_003966775.1_ASM396677v1_genomic.csv
GCF_013348905.1_ASM1334890v1_genomic.csv
GCA_023272755.1_ASM2327275v1_genomic.csv
GCA_000839145.1_ViralProj14166_genomic.csv
GCF_023277445.1_ASM2327744v1_genomic.csv
GCA_002608865.1_ASM260886v1_genomic.csv
GCF_021513495.1_ASM2151349v1_genomic.csv
GCA_023701655.1_CAU_F1_paternal_1.0_genomic.csv
GCF_026278325.1_ASM2627832v1_genomic.csv
GCF_008124345.1_ASM812434v1_genomic.csv
GCA_024529955.1_ASM2452995v1_genomic.csv
GCA_031122415.1_ASM3112241v1_genomic.csv
GCA_011302735.1_ASM1130273v1_genomic.csv
GCA_031122315.1_ASM3112231v1_genomic.csv
GCF_016406145.1_ASM1640614v1_genomic.csv
GCF_029234115.1_ASM2923411v1_genomic.csv
GCF_025558565.1_ASM2555856v1_genomic.csv
GCA_029887865.1_ASM2988786v1_genomic.csv
GCA_004140355.1_ASM414035v1_genomic.csv
GCA_029965545.1_ASM2996554v1_genomic.csv
GCA_011064665.1_ASM1106466v1_genomic.csv
GCA_020978345.1_ASM2097834v1_genomic.csv
GCF_019222705.1_ASM1922270v1_genomic.csv
GCF_017565685.3_ASM1756568v3_genomic.csv
GCA_030053835.1_ASM3005383v1_genomic.csv
GCA_029237085.1_ASM2923708v1_genomic.csv
GCA_030585855.1_ASM3058585v1_genomic.csv
GCA_030436425.1_ASM3043642v1_genomic.csv
GCA_012937655.1_ASM1293765v1_genomic.csv
GCA_000863705.1_ViralProj15460_genomic.csv
GCA_000866745.1_ViralProj16114_genomic.csv
GCF_001274045.1_ViralProj293712_genomic.csv
GCF_020783235.1_ASM2078323v1_genomic.csv
GCA_018572665.1_ASM1857266v1_genomic.csv
GCF_003008515.1_ASM300851v1_genomic.csv
GCF_021355545.1_ASM2135554v1_genomic.csv
GCA_002990035.1_ASM299003v1_genomic.csv
GCA_004636445.1_ASM463644v1_genomic.csv
GCF_013260645.1_ASM1326064v1_genomic.csv
GCF_014725915.1_ASM1472591v1_genomic.csv
GCA_027932435.1_ASM2793243v1_genomic.csv
GCA_951812735.1_odPetFici3.Candidatus_Dadabacteria_1.1_genomic.csv
GCA_009627435.1_ASM962743v1_genomic.csv
GCF_001968415.1_ViralProj361613_genomic.csv
GCA_002744335.1_ASM274433v1_genomic.csv
GCF_000767415.1_ASM76741v1_genomic.csv
GCA_003307915.1_ASM330791v1_genomic.csv
GCA_028609105.1_ASM2860910v1_genomic.csv
GCA_004078495.1_ASM407849v1_genomic.csv
GCA_029875605.1_ASM2987560v1_genomic.csv
GCA_006770385.1_ASM677038v1_genomic.csv
GCA_963422635.1_ooCorCand1.Dehalococcoidia_9.1_genomic.csv
GCA_000881115.1_ViralMultiSegProj34755_genomic.csv
GCA_020493905.1_ASM2049390v1_genomic.csv
GCA_021055785.1_ASM2105578v1_genomic.csv
GCA_029391995.1_ASM2939199v1_genomic.csv
GCF_017189355.1_ASM1718935v1_genomic.csv
GCA_003147245.1_ASM314724v1_genomic.csv
GCF_013168255.1_ASM1316825v1_genomic.csv
GCA_030665085.1_ASM3066508v1_genomic.csv
GCA_004065215.1_ASM406521v1_genomic.csv
GCA_004008135.1_ASM400813v1_genomic.csv
GCA_902993645.1_UFOv-RH-23may17-C2065_genomic.csv
GCF_025258945.1_ASM2525894v1_genomic.csv
GCA_001409195.1_C2346_genomic.csv
GCA_902984015.1_UFOv-Jr-28aug17-C727_genomic.csv
GCF_004154145.1_ASM415414v1_genomic.csv
GCA_008812155.1_ASM881215v1_genomic.csv
GCF_021559875.1_ASM2155987v1_genomic.csv
GCA_024510645.1_ASM2451064v1_genomic.csv
GCA_900095885.1_Daq1742_genomic.csv
GCA_004034795.1_ASM403479v1_genomic.csv
GCA_022674695.1_ASM2267469v1_genomic.csv
GCA_030290955.1_ASM3029095v1_genomic.csv
GCF_005484365.1_ASM548436v1_genomic.csv
GCF_011396735.1_ASM1139673v1_genomic.csv
GCF_014076535.1_ASM1407653v1_genomic.csv
GCF_018583475.1_ASM1858347v1_genomic.csv
GCF_004636365.1_ASM463636v1_genomic.csv
GCA_018517025.1_ASM1851702v1_genomic.csv
GCA_013749535.1_ASM1374953v1_genomic.csv
GCA_002578605.1_ASM257860v1_genomic.csv
GCA_004091895.1_ASM409189v1_genomic.csv
GCF_000023405.1_ASM2340v1_genomic.csv
GCF_020673335.1_ASM2067333v1_genomic.csv
GCF_028750395.1_ASM2875039v1_genomic.csv
GCF_024628885.1_ASM2462888v1_genomic.csv
GCF_024662175.1_ASM2466217v1_genomic.csv
GCF_001687665.2_ASM168766v2_genomic.csv
GCF_002057535.1_ASM205753v1_genomic.csv
GCF_000775975.1_ASM77597v1_genomic.csv
GCF_024205425.1_ASM2420542v1_genomic.csv
GCF_003024735.1_ASM302473v1_genomic.csv
GCA_004073735.1_ASM407373v1_genomic.csv
GCA_021398465.1_ASM2139846v1_genomic.csv
GCA_023898485.1_ASM2389848v1_genomic.csv
GCF_000807175.1_ASM80717v1_genomic.csv
GCA_000843205.1_ViralProj14303_genomic.csv
GCF_021496035.1_ASM2149603v1_genomic.csv
GCA_024706215.1_ASM2470621v1_genomic.csv
GCA_004085615.1_ASM408561v1_genomic.csv
GCA_018591045.1_ASM1859104v1_genomic.csv
GCF_001620285.1_ASM162028v1_genomic.csv
GCF_012427705.1_ASM1242770v1_genomic.csv
GCA_022493595.1_ASM2249359v1_genomic.csv
GCA_018987205.1_ASM1898720v1_genomic.csv
GCA_003364975.1_ASM336497v1_genomic.csv
GCF_001188935.1_ASM118893v1_genomic.csv
GCF_018583155.1_ASM1858315v1_genomic.csv
GCA_019915765.1_ASM1991576v1_genomic.csv
GCA_002617265.1_ASM261726v1_genomic.csv
GCA_019456615.1_ASM1945661v1_genomic.csv
GCA_013317965.2_ASM1331796v2_genomic.csv
GCA_009769125.1_ASM976912v1_genomic.csv
GCA_031259975.1_3896RS16-BR_node1_genomic.csv
GCF_010668985.1_ASM1066898v1_genomic.csv
GCA_003365515.1_ASM336551v1_genomic.csv
GCF_029692005.1_ASM2969200v1_genomic.csv
GCA_018574845.1_ASM1857484v1_genomic.csv
GCA_021055525.1_ASM2105552v1_genomic.csv
GCA_012936145.1_ASM1293614v1_genomic.csv
GCF_018074945.1_ASM1807494v1_genomic.csv
GCF_000439735.1_ASM43973v1_genomic.csv
GCF_023614525.1_ASM2361452v1_genomic.csv
GCF_023735295.1_ASM2373529v1_genomic.csv
GCA_025084075.1_ASM2508407v1_genomic.csv
GCA_905337795.2_AI3050v1_cp_genomic.csv
GCF_024732345.1_ASM2473234v1_genomic.csv
GCF_002355635.1_ASM235563v1_genomic.csv
GCF_019880205.1_ASM1988020v1_genomic.csv
GCF_027921365.1_ASM2792136v1_genomic.csv
GCF_020881895.1_ASM2088189v1_genomic.csv
GCA_009762475.1_ASM976247v1_genomic.csv
GCF_008001035.1_ASM800103v1_genomic.csv
GCF_002822365.1_ASM282236v1_genomic.csv
GCA_000914575.1_ViralProj239909_genomic.csv
GCF_000165715.2_ASM16571v3_genomic.csv
GCA_008385205.1_ASM838520v1_genomic.csv
GCF_018966525.1_ASM1896652v1_genomic.csv
GCA_029719825.1_ASM2971982v1_genomic.csv
GCA_004095295.1_ASM409529v1_genomic.csv
GCA_002959025.1_ASM295902v1_genomic.csv
GCF_000904715.1_ViralProj198434_genomic.csv
GCF_020525805.1_ASM2052580v1_genomic.csv
GCA_020484015.1_ASM2048401v1_genomic.csv
GCF_001986575.1_ASM198657v1_genomic.csv
GCA_012939615.1_ASM1293961v1_genomic.csv
GCA_023532005.1_ASM2353200v1_genomic.csv
GCA_002829885.1_ASM282988v1_genomic.csv
GCA_002201995.1_ASM220199v1_genomic.csv
GCA_003972505.1_ASM397250v1_genomic.csv
GCA_004520155.1_ASM452015v1_genomic.csv
GCF_000907075.1_ViralProj195532_genomic.csv
GCA_000851665.1_ViralMultiSegProj14853_genomic.csv
GCA_001190255.1_ViralProj291258_genomic.csv
GCA_027939595.1_ASM2793959v1_genomic.csv
GCA_016925095.1_ASM1692509v1_genomic.csv
GCF_019212165.1_ASM1921216v1_genomic.csv
GCF_023238445.1_ASM2323844v1_genomic.csv
GCF_013167555.1_ASM1316755v1_genomic.csv
GCA_000021805.1_ASM2180v1_genomic.csv
GCA_000851985.1_ViralMultiSegProj14759_genomic.csv
GCA_000929195.1_ViralProj273467_genomic.csv
GCA_030285905.1_ASM3028590v1_genomic.csv
GCA_014218135.1_ASM1421813v1_genomic.csv
GCA_902810075.1_BL-6_genomic.csv
GCF_023311875.1_ASM2331187v1_genomic.csv
GCA_009883815.1_ASM988381v1_genomic.csv
GCA_021431865.1_ASM2143186v1_genomic.csv
GCF_024396695.1_ASM2439669v1_genomic.csv
GCA_030643945.1_ASM3064394v1_genomic.csv
GCA_000879635.1_ViralProj30609_genomic.csv
GCA_023521015.1_ASM2352101v1_genomic.csv
GCF_030166995.1_ASM3016699v1_genomic.csv
GCF_018362975.1_ASM1836297v1_genomic.csv
GCF_001635895.1_ASM163589v1_genomic.csv
GCA_023239845.1_ASM2323984v1_genomic.csv
GCA_004056335.1_ASM405633v1_genomic.csv
GCF_000865485.1_ViralProj16387_genomic.csv
GCA_002089095.2_ASM208909v2_genomic.csv
GCA_013898335.1_ASM1389833v1_genomic.csv
GCA_025778775.2_ASM2577877v2_genomic.csv
GCA_002952835.1_ASM295283v1_genomic.csv
GCA_004149945.1_ASM414994v1_genomic.csv
GCF_017357805.1_ASM1735780v1_genomic.csv
GCF_001736615.1_ViralProj343525_genomic.csv
GCA_022811265.1_ASM2281126v1_genomic.csv
GCA_004063295.1_ASM406329v1_genomic.csv
GCA_024372625.1_ASM2437262v1_genomic.csv
GCA_023380205.1_ASM2338020v1_genomic.csv
GCF_021560255.1_ASM2156025v1_genomic.csv
GCA_002903065.1_ASM290306v1_genomic.csv
GCA_000191045.1_ASM19104v1_genomic.csv
GCF_002868735.1_ASM286873v1_genomic.csv
GCF_025946485.2_ASM2594648v2_genomic.csv
GCA_031326185.1_ASM3132618v1_genomic.csv
GCA_905231945.2_AI2693v1_cp_genomic.csv
GCF_002859465.1_ASM285946v1_genomic.csv
GCF_030687335.1_ASM3068733v1_genomic.csv
GCA_000612505.1_ASM61250v1_genomic.csv
GCA_016835935.1_ASM1683593v1_genomic.csv
GCA_000376605.1_ASM37660v1_genomic.csv
GCA_006449435.1_ASM644943v1_genomic.csv
GCA_021725475.1_ASM2172547v1_genomic.csv
GCF_030370195.1_ASM3037019v1_genomic.csv
GCA_000193395.1_ASM19339v1_genomic.csv
GCA_006426415.1_ASM642641v1_genomic.csv
GCA_024637755.1_ASM2463775v1_genomic.csv
GCF_029953555.1_ASM2995355v1_genomic.csv
GCA_021952485.1_ASM2195248v1_genomic.csv
GCF_028893375.1_ASM2889337v1_genomic.csv
GCF_009689005.1_ASM968900v1_genomic.csv
GCA_003798305.1_ASM379830v1_genomic.csv
GCA_018338535.1_ASM1833853v1_genomic.csv
GCA_018339955.1_ASM1833995v1_genomic.csv
GCA_900289125.1_CFBP2116_finsihed_replicons_genomic.csv
GCA_001750805.1_ASM175080v1_genomic.csv
GCF_017161805.1_ASM1716180v1_genomic.csv
GCF_000890015.1_ViralProj51183_genomic.csv
GCF_002393225.1_ASM239322v1_genomic.csv
GCF_020525625.1_ASM2052562v1_genomic.csv
GCA_000887835.1_ViralProj60753_genomic.csv
GCA_000893635.1_ViralProj66897_genomic.csv
GCF_029773995.1_ASM2977399v1_genomic.csv
GCF_029873535.1_ASM2987353v1_genomic.csv
GCF_000025125.1_ASM2512v1_genomic.csv
GCA_002744675.1_ASM274467v1_genomic.csv
GCF_020150015.1_ASM2015001v1_genomic.csv
GCA_000907675.1_ViralProj207837_genomic.csv
GCF_009646115.1_ASM964611v1_genomic.csv
GCA_006436995.1_ASM643699v1_genomic.csv
GCF_028752655.1_ASM2875265v1_genomic.csv
GCF_900637775.1_52592_D02_genomic.csv
GCA_004046395.1_ASM404639v1_genomic.csv
GCF_003325335.1_ASM332533v1_genomic.csv
GCF_001870065.1_ASM187006v1_genomic.csv
GCF_016638525.1_ASM1663852v1_genomic.csv
GCF_022453605.1_ASM2245360v1_genomic.csv
GCA_028540925.1_ASM2854092v1_genomic.csv
GCF_014297595.1_ASM1429759v1_genomic.csv
GCF_014169255.1_ASM1416925v1_genomic.csv
GCA_020735585.1_ASM2073558v1_genomic.csv
GCA_022213645.1_ASM2221364v1_genomic.csv
GCA_018572785.1_ASM1857278v1_genomic.csv
GCF_014764345.1_ASM1476434v1_genomic.csv
GCA_021398875.1_ASM2139887v1_genomic.csv
GCF_002366045.1_ViralProj314778_genomic.csv
GCF_013459645.1_ASM1345964v1_genomic.csv
GCF_003711105.1_ASM371110v1_genomic.csv
GCF_003432165.1_ASM343216v1_genomic.csv
GCF_030323585.1_ASM3032358v1_genomic.csv
GCA_024832785.2_ASM2483278v2_genomic.csv
GCF_009690655.2_ASM969065v2_genomic.csv
GCA_000600205.1_ASM60020v1_genomic.csv
GCF_000227685.2_ASM22768v3_genomic.csv
GCA_002603425.1_ASM260342v1_genomic.csv
GCA_024970125.1_ASM2497012v1_genomic.csv
GCF_000988425.1_ASM98842v1_genomic.csv
GCA_019967855.1_ASM1996785v1_genomic.csv
GCA_021359415.1_ASM2135941v1_genomic.csv
GCA_030463425.1_ASM3046342v1_genomic.csv
GCF_016694795.1_ASM1669479v1_genomic.csv
GCA_003867315.1_ASM386731v1_genomic.csv
GCA_027271055.1_ASM2727105v1_genomic.csv
GCF_002821405.1_ASM282140v1_genomic.csv
GCF_003516005.1_ASM351600v1_genomic.csv
GCF_008370775.1_ASM837077v1_genomic.csv
GCA_021442295.1_ASM2144229v1_genomic.csv
GCF_031035935.1_ASM3103593v1_genomic.csv
GCA_009930855.1_ASM993085v1_genomic.csv
GCF_020662745.1_ASM2066274v1_genomic.csv
GCA_000915895.1_ViralMultiSegProj231682_genomic.csv
GCF_905220745.1_XA1314C_genomic.csv
GCA_031200235.1_ASM3120023v1_genomic.csv
GCA_004058535.1_ASM405853v1_genomic.csv
GCA_023120075.1_ASM2312007v1_genomic.csv
GCF_024666385.1_ASM2466638v1_genomic.csv
GCA_008792805.1_ASM879280v1_genomic.csv
GCA_004135975.1_ASM413597v1_genomic.csv
GCF_000865785.1_ViralProj15569_genomic.csv
GCF_020735425.1_ASM2073542v1_genomic.csv
GCA_009914135.1_ASM991413v1_genomic.csv
GCF_008065415.1_ASM806541v1_genomic.csv
GCF_019434095.1_ASM1943409v1_genomic.csv
GCA_030644225.1_ASM3064422v1_genomic.csv
GCA_902989415.1_UFOv-RE-9nov16-C1924_genomic.csv
GCA_027934815.1_ASM2793481v1_genomic.csv
GCA_003083635.1_ASM308363v1_genomic.csv
GCA_003178115.1_ASM317811v1_genomic.csv
GCF_006351805.1_ASM635180v1_genomic.csv
GCA_006433495.1_ASM643349v1_genomic.csv
GCA_028464005.1_ASM2846400v1_genomic.csv
GCA_905329515.2_AI2739v1_cpp_genomic.csv
GCA_001046955.1_ASM104695v1_genomic.csv
GCA_003369735.1_ASM336973v1_genomic.csv
GCA_003575905.1_ASM357590v1_genomic.csv
GCA_000868885.1_ViralProj18861_genomic.csv
GCA_018751995.1_ASM1875199v1_genomic.csv
GCA_024426025.1_ASM2442602v1_genomic.csv
GCA_004062395.1_ASM406239v1_genomic.csv
GCF_002948995.1_ASM294899v1_genomic.csv
GCF_014770655.1_ASM1477065v1_genomic.csv
GCA_002626585.1_ASM262658v1_genomic.csv
GCA_012954435.1_ASM1295443v1_genomic.csv
GCF_002149065.1_ASM214906v1_genomic.csv
GCA_003652545.1_ASM365254v1_genomic.csv
GCF_021441945.1_ASM2144194v1_genomic.csv
GCA_000612485.1_ASM61248v1_genomic.csv
GCF_019930785.1_ASM1993078v1_genomic.csv
GCA_000906535.1_ViralProj186433_genomic.csv
GCA_029886235.1_ASM2988623v1_genomic.csv
GCA_013724425.1_ASM1372442v1_genomic.csv
GCF_018847215.1_ASM1884721v1_genomic.csv
GCA_027927675.1_ASM2792767v1_genomic.csv
GCF_000924375.1_ViralProj262927_genomic.csv
GCF_013088285.1_ASM1308828v1_genomic.csv
GCF_005221925.1_ASM522192v1_genomic.csv
GCF_000910355.1_ViralProj210800_genomic.csv
GCF_013378175.1_ASM1337817v1_genomic.csv
GCF_006547005.1_ASM654700v1_genomic.csv
GCF_002609665.1_ASM260966v1_genomic.csv
GCA_016699285.1_ASM1669928v1_genomic.csv
GCA_000287335.1_ASM28733v1_genomic.csv
GCF_005160065.1_ASM516006v1_genomic.csv
GCA_004787175.1_ASM478717v1_genomic.csv
GCF_003047755.2_ASM304775v2_genomic.csv
GCA_004056295.1_ASM405629v1_genomic.csv
GCA_004129795.1_ASM412979v1_genomic.csv
GCA_019445005.1_ASM1944500v1_genomic.csv
GCF_017639205.1_ASM1763920v1_genomic.csv
GCA_027936635.1_ASM2793663v1_genomic.csv
GCF_008365255.1_ASM836525v1_genomic.csv
GCF_000902075.1_ViralProj183145_genomic.csv
GCA_020991125.1_ASM2099112v1_genomic.csv
GCA_000896135.1_ViralProj159049_genomic.csv
GCF_013487825.1_ASM1348782v1_genomic.csv
GCA_004073575.1_ASM407357v1_genomic.csv
GCF_903989455.1_ASM90398945v1_genomic.csv
GCF_004022545.1_ASM402254v1_genomic.csv
GCF_024971055.1_ASM2497105v1_genomic.csv
GCF_022409295.1_ASM2240929v1_genomic.csv
GCA_018548005.1_Reference-guided_re-assembly_of_WGS_AEGA01002012_genomic.csv
GCA_004096115.1_ASM409611v1_genomic.csv
GCA_012937895.1_ASM1293789v1_genomic.csv
GCF_000900635.1_ViralProj181067_genomic.csv
GCF_002442675.1_ASM244267v1_genomic.csv
GCA_007762235.2_ASM776223v2_genomic.csv
GCF_900149875.1_EPEC1_genomic.csv
GCF_001685645.1_ASM168564v1_genomic.csv
GCA_019342965.1_ASM1934296v1_genomic.csv
GCF_011995885.1_ASM1199588v1_genomic.csv
GCA_004082575.1_ASM408257v1_genomic.csv
GCF_003029255.2_ASM302925v2_genomic.csv
GCF_000873585.1_ViralProj20799_genomic.csv
GCF_011074885.1_ASM1107488v2_genomic.csv
GCF_013168295.1_ASM1316829v1_genomic.csv
GCA_000902595.1_ViralProj181985_genomic.csv
GCF_023100745.1_ASM2310074v1_genomic.csv
GCA_013922965.1_ASM1392296v1_genomic.csv
GCA_013828815.1_ASM1382881v1_genomic.csv
GCF_003181015.1_ASM318101v1_genomic.csv
GCA_017498625.1_ASM1749862v1_genomic.csv
GCA_002821225.1_ASM282122v1_genomic.csv
GCA_003076535.1_ASM307653v1_genomic.csv
GCA_004081375.1_ASM408137v1_genomic.csv
GCA_027927225.1_ASM2792722v1_genomic.csv
GCF_004088395.1_ASM408839v1_genomic.csv
GCF_020042005.1_ASM2004200v1_genomic.csv
GCA_003084115.1_ASM308411v1_genomic.csv
GCA_003568515.1_ASM356851v1_genomic.csv
GCF_000915055.1_ViralProj230584_genomic.csv
GCF_009696665.2_ASM969666v2_genomic.csv
GCF_024832785.1_ASM2483278v2_genomic.csv
GCF_022923015.1_ASM2292301v1_genomic.csv
GCA_009664615.1_ASM966461v1_genomic.csv
GCA_025560445.1_ASM2556044v1_genomic.csv
GCF_000854785.1_ViralMultiSegProj15009_genomic.csv
GCA_900187145.1_50818_H01_genomic.csv
GCF_000862985.1_ViralProj15307_genomic.csv
GCF_023516155.1_ASM2351615v1_genomic.csv
GCF_016446415.2_ASM1644641v2_genomic.csv
GCA_019973615.1_ASM1997361v1_genomic.csv
GCF_029542925.1_ASM2954292v1_genomic.csv
GCA_004083195.1_ASM408319v1_genomic.csv
GCA_023533965.1_ASM2353396v1_genomic.csv
GCF_001693255.1_ASM169325v1_genomic.csv
GCF_000412265.2_ASM41226v2_genomic.csv
GCF_009789555.1_ASM978955v1_genomic.csv
GCA_002284895.1_ASM228489v1_genomic.csv
GCF_900069025.1_ASM90006902v1_genomic.csv
GCA_031580095.1_ASM3158009v1_genomic.csv
GCF_000870725.1_ViralMultiSegProj19653_genomic.csv
GCF_016599595.1_ASM1659959v1_genomic.csv
GCF_000846865.1_ViralProj14536_genomic.csv
GCA_000287215.3_ASM28721v3_genomic.csv
GCA_031106175.1_ASM3110617v1_genomic.csv
GCA_024034525.1_Gentig_PCG_1.0_genomic.csv
GCF_022925755.1_ASM2292575v1_genomic.csv
GCA_013899985.1_ASM1389998v1_genomic.csv
GCA_018141965.1_ASM1814196v1_genomic.csv
GCF_000909235.1_ViralProj206491_genomic.csv
GCF_027171385.1_ASM2717138v1_genomic.csv
GCA_902983835.1_UFOv-Jr-28aug17-C234_genomic.csv
GCF_000800825.1_ASM80082v1_genomic.csv
GCF_002988055.1_ASM298805v1_genomic.csv
GCF_003286435.2_ASM328643v2_genomic.csv
GCF_013635495.1_ASM1363549v1_genomic.csv
GCF_029854395.1_ASM2985439v1_genomic.csv
GCA_030720225.1_ASM3072022v1_genomic.csv
GCA_902995465.1_UFOv-RH-26jul17-C2296_genomic.csv
GCF_030347135.1_ASM3034713v1_genomic.csv
GCF_002117105.1_ASM211710v1_genomic.csv
GCF_000832885.1_ASM83288v1_genomic.csv
GCA_000863645.1_ViralProj15447_genomic.csv
GCA_004098835.1_ASM409883v1_genomic.csv
GCA_021131145.1_ASM2113114v1_genomic.csv
GCA_004047715.1_ASM404771v1_genomic.csv
GCA_028010105.1_ASM2801010v1_genomic.csv
GCF_030369655.1_ASM3036965v1_genomic.csv
GCA_012949265.1_ASM1294926v1_genomic.csv
GCF_005163085.1_ASM516308v1_genomic.csv
GCF_027570955.1_ASM2757095v1_genomic.csv
GCF_014171015.1_ASM1417101v1_genomic.csv
GCA_015242435.1_ASM1524243v1_genomic.csv
GCF_029887495.1_ASM2988749v1_genomic.csv
GCA_017161445.1_ASM1716144v1_genomic.csv
GCF_002759235.2_ASM275923v2_genomic.csv
GCA_024759525.1_ASM2475952v1_genomic.csv
GCF_030292115.1_ASM3029211v1_genomic.csv
GCF_026639055.1_ASM2663905v1_genomic.csv
GCF_000867625.1_ViralProj17743_genomic.csv
GCA_028335665.1_ASM2833566v1_genomic.csv
GCA_021355725.1_ASM2135572v1_genomic.csv
GCF_023273995.1_ASM2327399v1_genomic.csv
GCA_003033145.1_ASM303314v1_genomic.csv
GCA_023299485.1_ASM2329948v1_genomic.csv
GCF_000261045.2_ASM26104v2_genomic.csv
GCF_008087625.1_ASM808762v1_genomic.csv
GCF_030758555.1_ASM3075855v1_genomic.csv
GCF_027912675.1_ASM2791267v1_genomic.csv
GCF_003030305.1_ASM303030v1_genomic.csv
GCA_031228865.1_ASM3122886v1_genomic.csv
GCF_023169825.1_ASM2316982v1_genomic.csv
GCA_013168715.1_ASM1316871v1_genomic.csv
GCA_001583415.1_ASM158341v1_genomic.csv
GCA_031522495.1_ASM3152249v1_genomic.csv
GCA_001685265.1_ViralProj328134_genomic.csv
GCA_018726315.1_ASM1872631v1_genomic.csv
GCF_012974525.1_ASM1297452v1_genomic.csv
GCF_020906215.1_ASM2090621v1_genomic.csv
GCA_003032795.1_ASM303279v1_genomic.csv
GCA_029762275.1_ASM2976227v1_genomic.csv
GCA_000833455.1_ASM83345v1_genomic.csv
GCA_001563565.1_ASM156356v1_genomic.csv
GCA_027927265.1_ASM2792726v1_genomic.csv
GCA_002448095.1_ASM244809v1_genomic.csv
GCA_008122305.1_ASM812230v1_genomic.csv
GCF_009762725.1_ASM976272v1_genomic.csv
GCF_026153375.1_ASM2615337v1_genomic.csv
GCF_906464915.2_WE0254_genomic.csv
GCA_020492365.1_ASM2049236v1_genomic.csv
GCF_000316685.1_ASM31668v1_genomic.csv
GCA_004070435.1_ASM407043v1_genomic.csv
GCA_014960965.1_ASM1496096v1_genomic.csv
GCA_013046785.1_ASM1304678v1_genomic.csv
GCF_002007605.1_ASM200760v1_genomic.csv
GCF_019704575.1_ASM1970457v1_genomic.csv
GCF_013820465.1_ASM1382046v1_genomic.csv
GCF_030520065.1_ASM3052006v1_genomic.csv
GCA_022370755.2_ASM2237075v2_genomic.csv
GCA_015679845.1_ASM1567984v1_genomic.csv
GCF_002288125.1_ASM228812v1_genomic.csv
GCF_009667745.1_ASM966774v1_genomic.csv
GCF_003971345.1_ASM397134v1_genomic.csv
GCF_900234375.1_MFPB16A15_assembly_v1_genomic.csv
GCA_013423865.1_ASM1342386v1_genomic.csv
GCF_000882475.1_ViralProj32787_genomic.csv
GCA_001887535.1_ASM188753v1_genomic.csv
GCA_006408995.1_ASM640899v1_genomic.csv
GCA_000913175.1_ViralProj230583_genomic.csv
GCA_004063775.1_ASM406377v1_genomic.csv
GCA_003440295.1_ASM344029v1_genomic.csv
GCF_001986295.1_ASM198629v1_genomic.csv
GCF_022924355.1_ASM2292435v1_genomic.csv
GCA_009860135.1_ASM986013v1_genomic.csv
GCA_025118085.1_ASM2511808v1_genomic.csv
GCF_003967275.1_ASM396727v1_genomic.csv
GCA_005037715.2_ASM503771v2_genomic.csv
GCA_000851805.1_ViralMultiSegProj14890_genomic.csv
GCF_028356555.1_ASM2835655v1_genomic.csv
GCF_026723925.1_ASM2672392v1_genomic.csv
GCF_013086775.1_ASM1308677v1_genomic.csv
GCF_014217645.1_ASM1421764v1_genomic.csv
GCA_002608185.1_ASM260818v1_genomic.csv
GCA_019444985.1_ASM1944498v1_genomic.csv
GCA_024752655.1_ASM2475265v1_genomic.csv
GCF_001987535.1_ASM198753v1_genomic.csv
GCF_000897895.1_ViralProj177549_genomic.csv
GCF_002629405.1_ASM262940v1_genomic.csv
GCF_016406425.1_ASM1640642v1_genomic.csv
GCF_024919115.1_ASM2491911v1_genomic.csv
GCF_001505615.1_ViralProj307897_genomic.csv
GCF_031221745.1_ASM3122174v1_genomic.csv
GCA_024399455.1_ASM2439945v1_genomic.csv
GCF_021266345.1_ASM2126634v1_genomic.csv
GCA_004075295.1_ASM407529v1_genomic.csv
GCA_002787645.1_ASM278764v1_genomic.csv
GCF_022694515.1_ASM2269451v1_genomic.csv
GCF_024918255.1_ASM2491825v1_genomic.csv
GCA_004074155.1_ASM407415v1_genomic.csv
GCF_024969525.1_ASM2496952v1_genomic.csv
GCA_027940675.1_ASM2794067v1_genomic.csv
GCF_000914195.1_ViralProj231186_genomic.csv
GCA_004035975.1_ASM403597v1_genomic.csv
GCA_002022765.4_C_virginica-3.0_genomic.csv
GCA_004874745.1_ASM487474v1_genomic.csv
GCA_900635115.1_34410_A02_genomic.csv
GCF_011193375.1_ASM1119337v1_genomic.csv
GCF_024123775.1_ASM2412377v2_genomic.csv
GCF_021166435.1_ASM2116643v1_genomic.csv
GCA_009685985.1_ASM968598v1_genomic.csv
GCA_004071635.1_ASM407163v1_genomic.csv
GCA_013267985.1_ASM1326798v1_genomic.csv
GCF_000238175.1_ASM23817v1_genomic.csv
GCA_027927365.1_ASM2792736v1_genomic.csv
GCA_013373845.1_ASM1337384v1_genomic.csv
GCA_020490475.1_ASM2049047v1_genomic.csv
GCA_027926485.1_ASM2792648v1_genomic.csv
GCA_004042615.1_ASM404261v1_genomic.csv
GCA_002958705.1_ASM295870v1_genomic.csv
GCA_026435315.1_ASM2643531v1_genomic.csv
GCA_009673465.1_ASM967346v1_genomic.csv
GCA_031160315.1_ASM3116031v1_genomic.csv
GCF_023373645.1_ASM2337364v1_genomic.csv
GCA_003619735.1_ASM361973v1_genomic.csv
GCF_028893435.1_ASM2889343v1_genomic.csv
GCA_000917375.1_ViralProj240069_genomic.csv
GCA_004034535.1_ASM403453v1_genomic.csv
GCF_001890325.1_ASM189032v1_genomic.csv
GCA_001399655.1_ASM139965v1_genomic.csv
GCA_004080375.1_ASM408037v1_genomic.csv
GCF_000859005.1_ViralProj15188_genomic.csv
GCF_008153205.1_ASM815320v1_genomic.csv
GCA_003952705.1_ASM395270v1_genomic.csv
GCA_001502075.1_ViralProj307760_genomic.csv
GCF_000026485.1_ASM2648v1_genomic.csv
GCA_009866925.3_ASM986692v3_genomic.csv
GCA_007858495.1_ASM785849v1_genomic.csv
GCF_029917025.1_ASM2991702v1_genomic.csv
GCA_001041475.1_ViralProj287982_genomic.csv
GCA_001934325.1_ViralProj359842_genomic.csv
GCA_000841785.1_ViralMultiSegProj14370_genomic.csv
GCA_025133765.1_ASM2513376v1_genomic.csv
GCA_006435175.1_ASM643517v1_genomic.csv
GCA_000158275.2_ASM15827v2_genomic.csv
GCA_004053795.1_ASM405379v1_genomic.csv
GCF_029625295.1_ASM2962529v1_genomic.csv
GCF_003665355.1_ASM366535v1_genomic.csv
GCA_022845635.1_ASM2284563v1_genomic.csv
GCF_001636235.1_ASM163623v1_genomic.csv
GCF_029692025.1_ASM2969202v1_genomic.csv
GCA_000017185.1_ASM1718v1_genomic.csv
GCF_013087735.1_ASM1308773v1_genomic.csv
GCA_013088705.1_ASM1308870v1_genomic.csv
GCF_019552065.1_ASM1955206v1_genomic.csv
GCA_000968055.1_ASM96805v1_genomic.csv
GCF_001936295.1_ASM193629v1_genomic.csv
GCA_012964785.1_ASM1296478v1_genomic.csv
GCA_002600225.1_ASM260022v1_genomic.csv
GCA_030575155.1_ASM3057515v1_genomic.csv
GCA_004147665.1_ASM414766v1_genomic.csv
GCF_025908315.1_ASM2590831v1_genomic.csv
GCA_017821195.2_ASM1782119v2_genomic.csv
GCA_013343495.1_ASM1334349v1_genomic.csv
GCA_007861625.2_ASM786162v2_genomic.csv
GCA_951813605.1_odPetFici3.Bryobacterales_1.1_genomic.csv
GCF_003020845.1_ASM302084v1_genomic.csv
GCA_004092515.1_ASM409251v1_genomic.csv
GCA_001721925.1_ASM172192v1_genomic.csv
GCF_003971285.1_ASM397128v1_genomic.csv
GCA_000847145.1_ViralProj14586_genomic.csv
GCA_004060195.1_ASM406019v1_genomic.csv
GCF_023703935.1_ASM2370393v1_genomic.csv
GCF_029885735.1_ASM2988573v1_genomic.csv
GCA_031159695.1_ASM3115969v1_genomic.csv
GCA_000900475.1_ViralProj179413_genomic.csv
GCF_000868205.1_ViralProj17105_genomic.csv
GCA_030572955.1_ASM3057295v1_genomic.csv
GCF_017655725.1_ASM1765572v1_genomic.csv
GCA_031198315.1_ASM3119831v1_genomic.csv
GCF_029202385.1_ASM2920238v1_genomic.csv
GCF_020735725.1_ASM2073572v1_genomic.csv
GCA_004096815.1_ASM409681v1_genomic.csv
GCF_020887015.1_ASM2088701v1_genomic.csv
GCF_024731205.1_ASM2473120v1_genomic.csv
GCA_002744035.1_ASM274403v1_genomic.csv
GCF_900474725.1_40677_A01_genomic.csv
GCA_007556815.1_ASM755681v1_genomic.csv
GCA_030253175.1_ASM3025317v1_genomic.csv
GCF_029888365.1_ASM2988836v1_genomic.csv
GCF_001698065.1_ASM169806v1_genomic.csv
GCF_004771375.1_ASM477137v1_genomic.csv
GCF_023182775.2_ASM2318277v2_genomic.csv
GCA_008245105.1_ASM824510v1_genomic.csv
GCF_000904695.1_ViralProj197297_genomic.csv
GCF_028335385.1_ASM2833538v1_genomic.csv
GCA_900637645.1_52363_G01_genomic.csv
GCF_029590495.1_ASM2959049v1_genomic.csv
GCA_012937095.1_ASM1293709v1_genomic.csv
GCF_008693885.1_ASM869388v1_genomic.csv
GCF_000604105.1_ASM60410v1_genomic.csv
GCF_001507045.1_ASM150704v1_genomic.csv
GCA_030586155.1_ASM3058615v1_genomic.csv
GCF_027625475.1_ASM2762547v1_genomic.csv
GCF_000919875.1_ViralMultiSegProj247973_genomic.csv
GCA_008939725.1_ASM893972v1_genomic.csv
GCA_028893155.1_ASM2889315v1_genomic.csv
GCF_000959025.1_ASM95902v1_genomic.csv
GCA_004048835.1_ASM404883v1_genomic.csv
GCA_003082915.1_ASM308291v1_genomic.csv
GCA_023272835.1_ASM2327283v1_genomic.csv
GCF_003999545.1_ASM399954v1_genomic.csv
GCF_001964955.1_ViralProj362149_genomic.csv
GCF_002356215.1_ASM235621v1_genomic.csv
GCA_030583745.1_ASM3058374v1_genomic.csv
GCF_006337745.1_ASM633774v1_genomic.csv
GCA_018454365.1_ASM1845436v1_genomic.csv
GCA_905315035.2_NRS6121B_genomic.csv
GCA_009739575.1_ASM973957v1_genomic.csv
GCA_019434175.1_ASM1943417v1_genomic.csv
GCF_026224735.1_ASM2622473v1_genomic.csv
GCA_022845595.1_ASM2284559v1_genomic.csv
GCA_003098395.1_ASM309839v1_genomic.csv
GCA_019703955.1_ASM1970395v1_genomic.csv
GCA_020476905.1_ASM2047690v1_genomic.csv
GCA_027886445.1_ASM2788644v1_genomic.csv
GCF_024759425.1_ASM2475942v1_genomic.csv
GCF_004564135.1_ASM456413v1_genomic.csv
GCA_007998105.1_ASM799810v1_genomic.csv
GCF_024971935.1_ASM2497193v1_genomic.csv
GCA_004060795.1_ASM406079v1_genomic.csv
GCA_010706275.1_ASM1070627v1_genomic.csv
GCA_018577775.1_ASM1857777v1_genomic.csv
GCF_001042525.2_ASM104252v2_genomic.csv
GCA_024827805.1_ASM2482780v1_genomic.csv
GCF_030323185.1_ASM3032318v1_genomic.csv
GCF_019974135.1_ASM1997413v1_genomic.csv
GCA_026870155.3_ASM2687015v3_genomic.csv
GCF_022700795.1_ASM2270079v1_genomic.csv
GCA_000896875.1_ViralProj109273_genomic.csv
GCA_001963015.1_ViralMultiSegProj361904_genomic.csv
GCA_000307005.1_ASM30700v1_genomic.csv
GCA_003342515.1_ASM334251v1_genomic.csv
GCF_028743415.1_ASM2874341v1_genomic.csv
GCF_013004085.1_ASM1300408v1_genomic.csv
GCA_013389575.1_ASM1338957v1_genomic.csv
GCF_030845375.1_ASM3084537v1_genomic.csv
GCF_900638005.1_53550_B01_genomic.csv
GCF_000832725.1_ASM83272v1_genomic.csv
GCA_004193755.1_ASM419375v1_genomic.csv
GCA_025264445.1_ASM2526444v1_genomic.csv
GCF_000025025.1_ASM2502v1_genomic.csv
GCA_009497875.2_ASM949787v2_genomic.csv
GCA_012184185.2_ASM1218418v2_genomic.csv
GCA_021042815.1_ASM2104281v1_genomic.csv
GCF_016800965.1_ASM1680096v1_genomic.csv
GCF_003515445.1_ASM351544v1_genomic.csv
GCF_002855415.1_ASM285541v1_genomic.csv
GCF_008086305.1_ASM808630v1_genomic.csv
GCA_024300745.1_ASM2430074v1_genomic.csv
GCA_008812875.1_ASM881287v1_genomic.csv
GCA_030679285.1_ASM3067928v1_genomic.csv
GCF_025258745.1_ASM2525874v1_genomic.csv
GCA_901457785.2_ASM90145778v2_genomic.csv
GCF_014279835.1_ASM1427983v1_genomic.csv
GCF_002214605.1_ASM221460v1_genomic.csv
GCA_006151925.1_ASM615192v1_genomic.csv
GCF_025200695.1_ASM2520069v1_genomic.csv
GCF_024917635.1_ASM2491763v1_genomic.csv
GCA_027928525.1_ASM2792852v1_genomic.csv
GCA_004007345.1_ASM400734v1_genomic.csv
GCA_004031555.1_ASM403155v1_genomic.csv
GCA_902987035.1_UFOv-RE-23may17-C1716_genomic.csv
GCF_002076895.1_ASM207689v1_genomic.csv
GCA_025258925.1_ASM2525892v1_genomic.csv
GCF_001500795.2_ViralProj307790_genomic.csv
GCF_003722295.1_ASM372229v1_genomic.csv
GCA_017348265.1_ASM1734826v1_genomic.csv
GCA_000784875.3_ASM78487v3_genomic.csv
GCA_024346605.1_ASM2434660v1_genomic.csv
GCA_004008615.1_ASM400861v1_genomic.csv
GCA_009740225.1_ASM974022v1_genomic.csv
GCA_018570715.1_ASM1857071v1_genomic.csv
GCA_027936725.1_ASM2793672v1_genomic.csv
GCA_001590395.1_ViralProj314631_genomic.csv
GCA_002192355.1_ASM219235v1_genomic.csv
GCA_029236915.1_ASM2923691v1_genomic.csv
GCA_902984355.1_UFOv-Jr-7aug17-C1688_genomic.csv
GCA_017357385.1_ASM1735738v1_genomic.csv
GCA_004092535.1_ASM409253v1_genomic.csv
GCF_016127235.1_ASM1612723v1_genomic.csv
GCA_019047005.1_ASM1904700v1_genomic.csv
GCA_030013715.1_ASM3001371v1_genomic.csv
GCF_012974605.1_ASM1297460v1_genomic.csv
GCA_023565615.1_ASM2356561v1_genomic.csv
GCA_004034835.1_ASM403483v1_genomic.csv
GCF_029814845.1_ASM2981484v1_genomic.csv
GCA_020492185.1_ASM2049218v1_genomic.csv
GCA_902992315.1_UFOv-RH-18aug17-C4080_genomic.csv
GCF_012933245.2_ASM1293324v2_genomic.csv
GCF_026967635.1_ASM2696763v1_genomic.csv
GCF_000829255.1_ASM82925v1_genomic.csv
GCF_001987655.1_ASM198765v1_genomic.csv
GCA_000895215.1_ViralProj81171_genomic.csv
GCF_001457655.1_NCTC8143_genomic.csv
GCA_023650455.1_ASM2365045v1_genomic.csv
GCA_001503795.1_ViralProj308017_genomic.csv
GCA_006435855.1_ASM643585v1_genomic.csv
GCA_006435295.1_ASM643529v1_genomic.csv
GCF_012272955.1_ASM1227295v1_genomic.csv
GCF_013343255.1_ASM1334325v1_genomic.csv
GCA_000011985.1_ASM1198v1_genomic.csv
GCF_000192745.1_ASM19274v1_genomic.csv
GCA_008375615.1_ASM837561v1_genomic.csv
GCF_000901715.1_ViralProj181077_genomic.csv
GCF_030845755.1_ASM3084575v1_genomic.csv
GCF_000260515.1_ASM26051v1_genomic.csv
GCA_029376265.1_ASM2937626v1_genomic.csv
GCF_000971705.1_ASM97170v1_genomic.csv
GCA_006436835.1_ASM643683v1_genomic.csv
GCA_006027055.2_ASM602705v2_genomic.csv
GCF_002447695.1_ASM244769v1_genomic.csv
GCF_000494385.3_ASM49438v3_genomic.csv
GCF_024585585.1_ASM2458558v1_genomic.csv
GCA_004085575.1_ASM408557v1_genomic.csv
GCF_016598675.1_ASM1659867v1_genomic.csv
GCA_023535635.1_ASM2353563v1_genomic.csv
GCF_031167025.1_ASM3116702v1_genomic.csv
GCA_031432875.1_ASM3143287v1_genomic.csv
GCA_018583535.1_ASM1858353v1_genomic.csv
GCF_932530315.1_mada_132_genomic.csv
GCA_025133465.1_ASM2513346v1_genomic.csv
GCF_008931425.1_ASM893142v1_genomic.csv
GCF_001293415.1_ASM129341v1_genomic.csv
GCA_001959895.1_ViralProj361758_genomic.csv
GCA_004284935.1_ASM428493v1_genomic.csv
GCF_001747445.1_ASM174744v1_genomic.csv
GCF_018987125.1_ASM1898712v1_genomic.csv
GCA_003866695.1_ASM386669v1_genomic.csv
GCA_027938005.1_ASM2793800v1_genomic.csv
GCA_024123855.1_ASM2412385v1_genomic.csv
GCF_026016045.1_ASM2601604v1_genomic.csv
GCF_014295015.1_ASM1429501v1_genomic.csv
GCA_009708195.1_ASM970819v1_genomic.csv
GCF_003003815.1_ASM300381v1_genomic.csv
GCA_002617745.1_ASM261774v1_genomic.csv
GCA_027936435.1_ASM2793643v1_genomic.csv
GCA_030584625.1_ASM3058462v1_genomic.csv
GCA_012938135.1_ASM1293813v1_genomic.csv
GCA_031659955.1_ASM3165995v1_genomic.csv
GCA_003931835.1_ASM393183v1_genomic.csv
GCA_008330425.1_ASM833042v1_genomic.csv
GCF_003717575.1_ASM371757v1_genomic.csv
GCF_007990525.1_ASM799052v1_genomic.csv
GCA_015296525.2_ASM1529652v2_genomic.csv
GCA_004147965.1_ASM414796v1_genomic.csv
GCA_018437845.1_ASM1843784v1_genomic.csv
GCA_008727715.1_ASM872771v1_genomic.csv
GCF_000465255.1_ASM46525v1_genomic.csv
GCA_001985885.1_ASM198588v1_genomic.csv
GCF_002752795.2_ASM275279v2_genomic.csv
GCA_029457705.1_ASM2945770v1_genomic.csv
GCA_018444445.1_ASM1844444v1_genomic.csv
GCF_018585495.1_ASM1858549v1_genomic.csv
GCF_015289985.1_ASM1528998v1_genomic.csv
GCA_004047535.1_ASM404753v1_genomic.csv
GCA_021050985.1_ASM2105098v1_genomic.csv
GCF_024505665.1_ASM2450566v1_genomic.csv
GCF_003288315.1_ASM328831v1_genomic.csv
GCF_022924415.1_ASM2292441v1_genomic.csv
GCA_023586805.1_ASM2358680v1_genomic.csv
GCF_001831915.2_ASM183191v2_genomic.csv
GCA_002623585.1_ASM262358v1_genomic.csv
GCA_000860165.1_ViralProj15258_genomic.csv
GCA_031123645.1_ASM3112364v1_genomic.csv
GCF_003068025.2_ASM306802v2_genomic.csv
GCF_016838685.1_ASM1683868v1_genomic.csv
GCA_004132925.1_ASM413292v1_genomic.csv
GCF_008693825.1_ASM869382v1_genomic.csv
GCF_002022125.1_ASM202212v1_genomic.csv
GCF_009662215.1_ASM966221v1_genomic.csv
GCF_012689525.1_ASM1268952v1_genomic.csv
GCA_027943445.1_ASM2794344v1_genomic.csv
GCF_000146975.1_ASM14697v1_genomic.csv
GCA_031158945.1_ASM3115894v1_genomic.csv
GCF_000894555.1_ViralProj162491_genomic.csv
GCF_013348125.1_ASM1334812v1_genomic.csv
GCF_030585265.1_ASM3058526v1_genomic.csv
GCA_904863155.1_INF058_genomic.csv
GCA_009658575.1_ASM965857v1_genomic.csv
GCF_003999255.1_ASM399925v1_genomic.csv
GCA_009688205.1_ASM968820v1_genomic.csv
GCF_012271665.1_ASM1227166v1_genomic.csv
GCF_900682645.1_fPS2_genomic.csv
GCF_013895695.1_ASM1389569v1_genomic.csv
GCA_004099625.1_ASM409962v1_genomic.csv
GCF_026247965.1_ASM2624796v1_genomic.csv
GCF_016894405.1_ASM1689440v1_genomic.csv
GCA_003614075.1_ASM361407v1_genomic.csv
GCA_004007115.1_ASM400711v1_genomic.csv
GCA_000921215.1_ViralProj253396_genomic.csv
GCA_004050915.1_ASM405091v1_genomic.csv
GCA_000874425.1_ViralProj30033_genomic.csv
GCA_004062595.1_ASM406259v1_genomic.csv
GCA_019998045.2_ASM1999804v2_genomic.csv
GCF_003324835.1_ASM332483v1_genomic.csv
GCF_000923795.2_ViralProj253738_genomic.csv
GCF_023138475.1_ASM2313847v1_genomic.csv
GCF_018361365.1_ASM1836136v1_genomic.csv
GCF_030168675.1_ASM3016867v1_genomic.csv
GCF_001502515.1_ViralProj307725_genomic.csv
GCA_003019195.1_ASM301919v1_genomic.csv
GCF_002611685.1_ASM261168v1_genomic.csv
GCA_002954985.1_ASM295498v1_genomic.csv
GCF_018982885.2_ASM1898288v2_genomic.csv
GCF_000240055.1_ASM24005v1_genomic.csv
GCF_018584465.1_ASM1858446v1_genomic.csv
GCF_003186225.1_ASM318622v1_genomic.csv
GCF_024749625.1_ASM2474962v1_genomic.csv
GCF_011008975.1_ASM1100897v1_genomic.csv
GCA_003308535.1_ASM330853v1_genomic.csv
GCF_016903215.1_ASM1690321v1_genomic.csv
GCA_004064635.1_ASM406463v1_genomic.csv
GCA_900187265.1_52295_G01_genomic.csv
GCA_031162085.1_ASM3116208v1_genomic.csv
GCA_001655575.1_ASM165557v1_genomic.csv
GCF_001448485.2_ASM144848v2_genomic.csv
GCF_017901155.1_ASM1790115v1_genomic.csv
GCA_963422435.1_ooCorCand1.Candidatus_Binatia_1.1_genomic.csv
GCF_002220345.1_ASM222034v1_genomic.csv
GCF_023658595.1_ASM2365859v1_genomic.csv
GCA_947251845.1_iyAthCord1.Wolbachia_sp_1.1_genomic.csv
GCA_018587685.2_ASM1858768v2_genomic.csv
GCF_003444755.1_ASM344475v1_genomic.csv
GCF_001987735.1_ASM198773v1_genomic.csv
GCF_007747655.1_ASM774765v1_genomic.csv
GCA_000286795.1_ASM28679v1_genomic.csv
GCF_002752715.1_ASM275271v1_genomic.csv
GCA_000855785.1_ViralMultiSegProj15044_genomic.csv
GCA_012945955.1_ASM1294595v1_genomic.csv
GCA_001545095.1_ASM154509v1_genomic.csv
GCA_905232825.2_AI2771v2_cp_genomic.csv
GCF_001886895.1_ASM188689v1_genomic.csv
GCA_017474015.1_ASM1747401v1_genomic.csv
GCA_001761325.1_ASM176132v1_genomic.csv
GCF_030845595.1_ASM3084559v1_genomic.csv
GCF_003031385.1_ASM303138v1_genomic.csv
GCF_008041995.1_ASM804199v1_genomic.csv
GCF_000506785.4_ASM50678v4_genomic.csv
GCA_030021885.1_ASM3002188v1_genomic.csv
GCA_006448035.1_ASM644803v1_genomic.csv
GCF_004636985.1_ASM463698v1_genomic.csv
GCF_022759765.1_ASM2275976v1_genomic.csv
GCA_003366895.1_ASM336689v1_genomic.csv
GCF_026240615.1_ASM2624061v1_genomic.csv
GCF_009833965.1_ASM983396v1_genomic.csv
GCF_024227435.1_ASM2422743v1_genomic.csv
GCF_024339025.1_ASM2433902v1_genomic.csv
GCF_001708615.1_ASM170861v1_genomic.csv
GCA_000892455.1_ViralProj64697_genomic.csv
GCF_009627835.1_ASM962783v1_genomic.csv
GCA_009221365.2_ASM922136v2_genomic.csv
GCA_006444275.1_ASM644427v1_genomic.csv
GCA_904067325.1_vB_KppS-Totoro_assembly_genomic.csv
GCF_025426175.1_ASM2542617v1_genomic.csv
GCA_000902395.1_ViralProj181213_genomic.csv
GCF_002118425.1_ViralMultiSegProj385633_genomic.csv
GCA_029025045.1_ASM2902504v1_genomic.csv
GCA_004054515.1_ASM405451v1_genomic.csv
GCF_001188695.1_ASM118869v1_genomic.csv
GCA_008985545.2_ASM898554v2_genomic.csv
GCA_024722395.1_ASM2472239v1_genomic.csv
GCF_027944535.1_ASM2794453v1_genomic.csv
GCA_023651955.1_ASM2365195v1_genomic.csv
GCF_001988115.1_ASM198811v1_genomic.csv
GCA_004148925.1_ASM414892v1_genomic.csv
GCF_019443365.1_ASM1944336v1_genomic.csv
GCF_000849885.1_ViralProj14641_genomic.csv
GCA_013122655.1_Pine_14-204_genomic.csv
GCA_002621885.1_ASM262188v1_genomic.csv
GCF_000022425.1_ASM2242v1_genomic.csv
GCA_002606485.1_ASM260648v1_genomic.csv
GCA_004067635.1_ASM406763v1_genomic.csv
GCF_000959325.1_ASM95932v1_genomic.csv
GCA_008705075.1_ASM870507v1_genomic.csv
GCF_022459015.1_ASM2245901v1_genomic.csv
GCA_013394515.1_ASM1339451v1_genomic.csv
GCA_004223785.2_ASM422378v2_genomic.csv
GCA_004075815.1_ASM407581v1_genomic.csv
GCF_018847315.1_ASM1884731v1_genomic.csv
GCF_900474995.1_41906_H01_genomic.csv
GCA_002826625.1_ASM282662v1_genomic.csv
GCF_022494115.1_ASM2249411v1_genomic.csv
GCA_027933855.1_ASM2793385v1_genomic.csv
GCA_012971345.1_ASM1297134v1_genomic.csv
GCF_001280925.1_ASM128092v1_genomic.csv
GCF_002215585.1_ASM221558v1_genomic.csv
GCA_018127345.1_ASM1812734v1_genomic.csv
GCA_029220065.1_ASM2922006v1_genomic.csv
GCF_014899385.1_ASM1489938v1_genomic.csv
GCA_007832855.1_ASM783285v1_genomic.csv
GCA_018340295.1_ASM1834029v1_genomic.csv
GCA_018847495.1_ASM1884749v1_genomic.csv
GCF_026222675.1_ASM2622267v1_genomic.csv
GCF_028751375.1_ASM2875137v1_genomic.csv
GCA_015502145.1_ASM1550214v1_genomic.csv
GCA_022608585.1_ASM2260858v1_genomic.csv
GCA_026278285.1_ASM2627828v1_genomic.csv
GCA_030296995.1_ASM3029699v1_genomic.csv
GCF_014883935.1_ASM1488393v1_genomic.csv
GCA_027590695.1_ASM2759069v1_genomic.csv
GCF_001515915.2_ASM151591v2_genomic.csv
GCF_001890225.1_ASM189022v1_genomic.csv
GCF_024582695.1_ASM2458269v1_genomic.csv
GCA_018885385.1_ASM1888538v1_genomic.csv
GCF_003717055.1_ASM371705v1_genomic.csv
GCF_017948365.1_ASM1794836v1_genomic.csv
GCA_020892795.1_ASM2089279v1_genomic.csv
GCA_006442115.1_ASM644211v1_genomic.csv
GCA_000849545.1_ViralMultiSegProj14745_genomic.csv
GCA_001441095.1_ViralProj301248_genomic.csv
GCA_016918825.1_ASM1691882v1_genomic.csv
GCF_001935485.1_ViralProj359899_genomic.csv
GCF_026967615.1_ASM2696761v1_genomic.csv
GCF_003325015.1_ASM332501v1_genomic.csv
GCA_905330775.2_AI2936v1_cpp_genomic.csv
GCA_013426535.1_ASM1342653v1_genomic.csv
GCF_012934555.1_ASM1293455v1_genomic.csv
GCF_030178455.1_ASM3017845v1_genomic.csv
GCF_019900845.1_ASM1990084v1_genomic.csv
GCF_001188795.1_ASM118879v1_genomic.csv
GCA_006426755.1_ASM642675v1_genomic.csv
GCF_002625245.1_ASM262524v1_genomic.csv
GCA_020905975.1_ASM2090597v1_genomic.csv
GCF_030544605.1_ASM3054460v1_genomic.csv
GCA_004129635.1_ASM412963v1_genomic.csv
GCF_003004115.1_ASM300411v1_genomic.csv
GCA_013088605.1_ASM1308860v1_genomic.csv
GCA_002024775.1_ViralProj378396_genomic.csv
GCA_029883205.1_ASM2988320v1_genomic.csv
GCF_002139935.1_ASM213993v1_genomic.csv
GCA_004051455.1_ASM405145v1_genomic.csv
GCF_025983625.1_ASM2598362v1_genomic.csv
GCA_008817985.1_ASM881798v1_genomic.csv
GCF_002625205.1_ASM262520v1_genomic.csv
GCF_023822065.1_ASM2382206v1_genomic.csv
GCA_002627545.1_ASM262754v1_genomic.csv
GCA_013306605.1_ASM1330660v1_genomic.csv
GCF_000772775.3_ASM77277v3_genomic.csv
GCF_002210855.1_ViralProj392129_genomic.csv
GCA_024371375.1_ASM2437137v1_genomic.csv
GCF_029873575.1_ASM2987357v1_genomic.csv
GCA_022701315.1_ASM2270131v1_genomic.csv
GCA_018127385.1_ASM1812738v1_genomic.csv
GCA_010092465.1_ASM1009246v1_genomic.csv
GCF_003366055.1_ASM336605v1_genomic.csv
GCA_001635995.1_ASM163599v1_genomic.csv
GCA_951229915.1_MSHRCOH1_genomic.csv
GCA_003502735.1_ASM350273v1_genomic.csv
GCA_002822965.1_ASM282296v1_genomic.csv
GCF_001586155.1_ASM158615v1_genomic.csv
GCA_001968355.1_ViralProj360860_genomic.csv
GCF_030060435.1_ASM3006043v1_genomic.csv
GCA_009388085.1_ASM938808v1_genomic.csv
GCA_903234175.1_UFOv-RH-27jun17-C4138_genomic.csv
GCA_030143465.1_ASM3014346v1_genomic.csv
GCF_000762265.1_ASM76226v1_genomic.csv
GCF_004786615.1_ASM478661v1_genomic.csv
GCA_000900895.1_ViralProj181244_genomic.csv
GCA_025947345.1_ASM2594734v1_genomic.csv
GCF_029227835.1_ASM2922783v1_genomic.csv
GCF_003343225.1_ASM334322v1_genomic.csv
GCF_003660105.1_ASM366010v1_genomic.csv
GCF_017815775.1_ASM1781577v1_genomic.csv
GCA_002626985.1_ASM262698v1_genomic.csv
GCF_002441955.1_ASM244195v1_genomic.csv
GCF_029884885.1_ASM2988488v1_genomic.csv
GCF_023516335.1_ASM2351633v1_genomic.csv
GCF_023156065.1_ASM2315606v1_genomic.csv
GCF_030168405.1_ASM3016840v1_genomic.csv
GCA_031311905.1_ASM3131190v1_genomic.csv
GCA_021130825.1_ASM2113082v1_genomic.csv
GCF_001755625.1_ViralProj344619_genomic.csv
GCA_004637025.1_ASM463702v1_genomic.csv
GCA_000864905.1_ViralProj15504_genomic.csv
GCF_001887475.1_ASM188747v1_genomic.csv
GCA_002753975.1_ASM275397v1_genomic.csv
GCA_012934355.1_ASM1293435v1_genomic.csv
GCF_006536085.2_ASM653608v3_genomic.csv
GCF_002105595.1_ASM210559v1_genomic.csv
GCF_021768405.1_ASM2176840v1_genomic.csv
GCF_001019795.1_ViralMultiSegProj285599_genomic.csv
GCA_030656955.1_ASM3065695v1_genomic.csv
GCF_030408915.1_ASM3040891v1_genomic.csv
GCA_001021915.1_ASM102191v1_genomic.csv
GCA_027933535.1_ASM2793353v1_genomic.csv
GCF_001767275.1_ASM176727v1_genomic.csv
GCA_026273225.1_ASM2627322v1_genomic.csv
GCA_011303155.1_ASM1130315v1_genomic.csv
GCF_003815895.1_ASM381589v1_genomic.csv
GCA_004039055.1_ASM403905v1_genomic.csv
GCF_000648235.2_ASM64823v2_genomic.csv
GCA_024499265.1_ASM2449926v1_genomic.csv
GCF_013462495.1_ASM1346249v1_genomic.csv
GCF_017948285.1_ASM1794828v1_genomic.csv
GCA_006438035.1_ASM643803v1_genomic.csv
GCA_027929275.1_ASM2792927v1_genomic.csv
GCF_003798365.1_ASM379836v1_genomic.csv
GCA_026625165.1_ASM2662516v1_genomic.csv
GCA_021474165.1_ASM2147416v1_genomic.csv
GCF_024126355.1_ASM2412635v1_genomic.csv
GCF_024584665.1_ASM2458466v1_genomic.csv
GCF_000894535.1_ViralProj157807_genomic.csv
GCA_006415795.1_ASM641579v1_genomic.csv
GCF_026651085.1_ASM2665108v1_genomic.csv
GCF_002004535.1_ViralMultiSegProj375029_genomic.csv
GCA_008939465.1_ASM893946v1_genomic.csv
GCF_000724795.2_ASM72479v2_genomic.csv
GCF_002386285.1_ASM238628v1_genomic.csv
GCF_019879105.1_ASM1987910v1_genomic.csv
GCA_017348565.1_ASM1734856v1_genomic.csv
GCA_031129645.1_ASM3112964v1_genomic.csv
GCA_902984855.1_UFOv-RE-15aug16-C1094_genomic.csv
GCA_015135075.1_ASM1513507v1_genomic.csv
GCF_017189435.1_ASM1718943v1_genomic.csv
GCA_011067225.1_ASM1106722v1_genomic.csv
GCF_028471885.1_ASM2847188v1_genomic.csv
GCF_028224025.1_ASM2822402v1_genomic.csv
GCA_001183745.1_ASM118374v1_genomic.csv
GCA_001686605.1_ASM168660v1_genomic.csv
GCF_010120935.1_ASM1012093v1_genomic.csv
GCA_030506345.1_ASM3050634v1_genomic.csv
GCA_007374985.2_ASM737498v2_genomic.csv
GCF_905311385.2_NRS6116B_genomic.csv
GCA_016455755.1_ASM1645575v1_genomic.csv
GCF_002866885.2_ASM286688v2_genomic.csv
GCA_030584605.1_ASM3058460v1_genomic.csv
GCF_003319235.1_ASM331923v1_genomic.csv
GCF_006400995.1_ASM640099v1_genomic.csv
GCA_002951755.1_ASM295175v1_genomic.csv
GCF_003094295.1_ASM309429v1_genomic.csv
GCF_015377585.1_ASM1537758v1_genomic.csv
GCF_001271155.1_ViralProj293053_genomic.csv
GCA_002824945.1_ASM282494v1_genomic.csv
GCF_000905815.1_ViralProj192605_genomic.csv
GCA_014826065.1_ASM1482606v1_genomic.csv
GCF_000786695.1_ASM78669v1_genomic.csv
GCA_006415275.1_ASM641527v1_genomic.csv
GCA_005890195.1_ASM589019v1_genomic.csv
GCA_020543775.1_ASM2054377v1_genomic.csv
GCF_001188775.1_ASM118877v1_genomic.csv
GCA_012939595.1_ASM1293959v1_genomic.csv
GCA_900636315.1_40363_G01_genomic.csv
GCA_902992575.1_UFOv-RH-20APR16-C1214_genomic.csv
GCF_022924035.1_ASM2292403v1_genomic.csv
GCF_001646555.1_ViralProj321700_genomic.csv
GCA_003105805.1_ASM310580v1_genomic.csv
GCA_000022025.1_ASM2202v1_genomic.csv
GCF_001887515.1_ASM188751v1_genomic.csv
GCA_027926835.1_ASM2792683v1_genomic.csv
GCA_022672175.1_ASM2267217v1_genomic.csv
GCA_001743995.1_ViralProj344182_genomic.csv
GCA_003258605.2_ASM325860v2_genomic.csv
GCF_019443585.1_ASM1944358v1_genomic.csv
GCA_004096755.1_ASM409675v1_genomic.csv
GCF_028750055.1_ASM2875005v1_genomic.csv
GCF_000899655.1_ViralProj179423_genomic.csv
GCF_030384745.1_ASM3038474v1_genomic.csv
GCA_002622805.1_ASM262280v1_genomic.csv
GCF_004919465.1_ASM491946v1_genomic.csv
GCA_001986735.1_ASM198673v1_genomic.csv
GCF_904865715.1_KSB1_5H_genomic.csv
GCF_030020425.1_ASM3002042v1_genomic.csv
GCA_025757685.1_ASM2575768v1_genomic.csv
GCA_031085615.1_ASM3108561v1_genomic.csv
GCF_000955455.1_ViralProj276881_genomic.csv
GCA_018127185.1_ASM1812718v1_genomic.csv
GCF_001746795.1_ASM174679v1_genomic.csv
GCF_009388185.1_ASM938818v1_genomic.csv
GCF_025142595.1_ASM2514259v1_genomic.csv
GCA_012937265.1_ASM1293726v1_genomic.csv
GCF_003032965.1_ASM303296v1_genomic.csv
GCF_022559705.1_ASM2255970v1_genomic.csv
GCA_003083595.1_ASM308359v1_genomic.csv
GCF_016026695.1_ASM1602669v1_genomic.csv
GCA_023516275.1_ASM2351627v1_genomic.csv
GCA_001310195.1_ViralProj298208_genomic.csv
GCF_025946865.1_ASM2594686v1_genomic.csv
GCA_014824435.1_ASM1482443v1_genomic.csv
GCA_003019235.1_ASM301923v1_genomic.csv
GCA_002629785.1_ASM262978v1_genomic.csv
GCA_017945965.1_ASM1794596v1_genomic.csv
GCA_003029175.1_ASM302917v1_genomic.csv
GCF_018861235.2_ASM1886123v2_genomic.csv
GCF_002934695.1_ASM293469v1_genomic.csv
GCA_000870165.1_ViralProj17997_genomic.csv
GCA_029718925.1_ASM2971892v1_genomic.csv
GCF_002446895.1_ASM244689v1_genomic.csv
GCA_027939535.1_ASM2793953v1_genomic.csv
GCA_030439225.1_ASM3043922v1_genomic.csv
GCA_002613405.1_ASM261340v1_genomic.csv
GCA_000385525.1_ASM38552v1_genomic.csv
GCA_905331045.2_AI2967v1_cpp_genomic.csv
GCA_009688125.1_ASM968812v1_genomic.csv
GCA_027941265.1_ASM2794126v1_genomic.csv
GCA_004135755.1_ASM413575v1_genomic.csv
GCA_009653475.1_ASM965347v1_genomic.csv
GCA_019095755.1_ASM1909575v1_genomic.csv
GCA_027938365.1_ASM2793836v1_genomic.csv
GCA_003359305.2_ASM335930v2_genomic.csv
GCA_000881735.1_ViralProj32681_genomic.csv
GCF_900475495.1_44626_H01_genomic.csv
GCA_014844775.1_ASM1484477v1_genomic.csv
GCA_014488745.1_ASM1448874v1_genomic.csv
GCA_023517855.1_ASM2351785v1_genomic.csv
GCF_000478925.1_ASM47892v1_genomic.csv
GCF_015839235.1_ASM1583923v1_genomic.csv
GCA_028743095.1_ASM2874309v1_genomic.csv
GCF_014216335.1_ASM1421633v1_genomic.csv
GCA_004077195.1_ASM407719v1_genomic.csv
GCA_024606015.1_ASM2460601v1_genomic.csv
GCA_022674565.1_ASM2267456v1_genomic.csv
GCF_018884125.1_ASM1888412v1_genomic.csv
GCF_030930975.1_ASM3093097v1_genomic.csv
GCA_030685915.1_ASM3068591v1_genomic.csv
GCF_001969425.1_ASM196942v1_genomic.csv
GCA_029027965.1_ASM2902796v1_genomic.csv
GCA_002626205.1_ASM262620v1_genomic.csv
GCF_014931565.1_ASM1493156v1_genomic.csv
GCF_020099275.1_ASM2009927v1_genomic.csv
GCF_001461605.1_ViralProj304908_genomic.csv
GCA_002004355.1_ViralProj375055_genomic.csv
GCA_008690485.1_ASM869048v1_genomic.csv
GCA_019645935.1_ASM1964593v1_genomic.csv
GCA_020869185.1_ASM2086918v1_genomic.csv
GCF_002848625.1_ASM284862v1_genomic.csv
GCA_012942535.1_ASM1294253v1_genomic.csv
GCF_008221375.1_ASM822137v1_genomic.csv
GCA_003203695.1_ASM320369v1_genomic.csv
GCF_000859285.1_ViralMultiSegProj15248_genomic.csv
GCF_001504375.1_ViralProj307942_genomic.csv
GCA_000884875.1_ViralProj38267_genomic.csv
GCF_000330885.1_ASM33088v1_genomic.csv
GCF_023206055.1_ASM2320605v1_genomic.csv
GCA_003856415.1_ASM385641v1_genomic.csv
GCA_905232015.2_AI2686v1_cp_genomic.csv
GCF_022700835.1_ASM2270083v1_genomic.csv
GCF_000860385.1_ViralMultiSegProj15283_genomic.csv
GCF_028868275.1_ASM2886827v1_genomic.csv
GCF_022871065.1_ASM2287106v1_genomic.csv
GCA_005133505.2_ASM513350v2_genomic.csv
GCF_003986675.1_ASM398667v1_genomic.csv
GCA_902996315.1_UFOv-RH-9nov16-C1342_genomic.csv
GCF_008124085.1_ASM812408v1_genomic.csv
GCF_013086735.1_ASM1308673v1_genomic.csv
GCF_016903515.1_ASM1690351v1_genomic.csv
GCF_013724765.1_ASM1372476v1_genomic.csv
GCF_001605175.1_ASM160517v1_genomic.csv
GCF_002089035.2_ASM208903v2_genomic.csv
GCF_002077195.1_ASM207719v1_genomic.csv
GCF_002119445.1_ASM211944v1_genomic.csv
GCA_018741985.1_ASM1874198v1_genomic.csv
GCA_008946445.1_ASM894644v1_genomic.csv
GCA_029760915.1_ASM2976091v1_genomic.csv
GCF_025765835.1_ASM2576583v1_genomic.csv
GCF_001986515.1_ASM198651v1_genomic.csv
GCF_016864355.1_ASM1686435v1_genomic.csv
GCF_000012805.1_ASM1280v1_genomic.csv
GCF_000847245.1_ViralProj14607_genomic.csv
GCF_019443305.1_ASM1944330v1_genomic.csv
GCA_028609445.1_ASM2860944v1_genomic.csv
GCF_947163785.1_KP47_2018-047100-007-01_genomic.csv
GCF_019334765.1_ASM1933476v1_genomic.csv
GCA_000927555.1_ViralProj266785_genomic.csv
GCF_001466415.2_ASM146641v2_genomic.csv
GCA_004033935.1_ASM403393v1_genomic.csv
GCA_031321515.1_ASM3132151v1_genomic.csv
GCA_000023625.1_ASM2362v1_genomic.csv
GCA_022695595.1_ASM2269559v1_genomic.csv
GCF_004789335.1_ASM478933v1_genomic.csv
GCF_900636375.1_41594_B01_genomic.csv
GCF_022922955.1_ASM2292295v1_genomic.csv
GCF_001562275.1_ASM156227v1_genomic.csv
GCA_000511385.1_ASM51138v1_genomic.csv
GCA_002776635.1_ASM277663v1_genomic.csv
GCF_013334145.1_ASM1333414v1_genomic.csv
GCF_003186765.1_ASM318676v1_genomic.csv
GCA_027937005.1_ASM2793700v1_genomic.csv
GCA_024750455.1_ASM2475045v1_genomic.csv
GCF_006384415.1_ASM638441v1_genomic.csv
GCA_000897315.1_ViralProj169232_genomic.csv
GCA_900149145.1_Msy_ATCC_42132_Feb2016_genomic.csv
GCF_000926395.1_ViralProj264907_genomic.csv
GCA_004085255.1_ASM408525v1_genomic.csv
GCA_004084075.1_ASM408407v1_genomic.csv
GCF_002892685.1_ASM289268v1_genomic.csv
GCA_003051185.1_ASM305118v1_genomic.csv
GCF_001654495.1_ASM165449v1_genomic.csv
GCF_000834395.1_ASM83439v1_genomic.csv
GCF_003194085.1_ASM319408v1_genomic.csv
GCA_028752675.1_ASM2875267v1_genomic.csv
GCF_000284315.1_ASM28431v1_genomic.csv
GCA_006409165.1_ASM640916v1_genomic.csv
GCA_001926535.1_ViralProj359295_genomic.csv
GCA_029685915.1_ASM2968591v1_genomic.csv
GCF_000024505.1_ASM2450v1_genomic.csv
GCA_009685765.1_ASM968576v1_genomic.csv
GCF_003268535.2_ASM326853v2_genomic.csv
GCF_024399055.1_ASM2439905v1_genomic.csv
GCA_031219775.1_ASM3121977v1_genomic.csv
GCA_000568455.1_ASM56845v1_genomic.csv
GCF_026428275.1_ASM2642827v1_genomic.csv
GCA_010120385.1_ASM1012038v1_genomic.csv
GCA_005222365.1_ASM522236v1_genomic.csv
GCF_002761275.1_ASM276127v1_genomic.csv
GCA_000866145.1_ViralProj16325_genomic.csv
GCA_007998515.1_ASM799851v1_genomic.csv
GCA_910596125.1_phiLGB22_genomic.csv
GCF_005281455.1_ASM528145v1_genomic.csv
GCF_028622115.1_ASM2862211v1_genomic.csv
GCA_018847115.1_ASM1884711v1_genomic.csv
GCF_013348965.1_ASM1334896v1_genomic.csv
GCA_002602825.1_ASM260282v1_genomic.csv
GCA_027941655.1_ASM2794165v1_genomic.csv
GCA_003354485.1_ASM335448v1_genomic.csv
GCA_000865845.1_ViralProj15686_genomic.csv
GCA_001986415.1_ASM198641v1_genomic.csv
GCF_000166315.1_ASM16631v1_genomic.csv
GCA_004368195.1_ASM436819v1_genomic.csv
GCF_011462575.1_ASM1146257v1_genomic.csv
GCF_030438115.1_ASM3043811v1_genomic.csv
GCA_026724195.1_ASM2672419v1_genomic.csv
GCF_000419385.1_ASM41938v1_genomic.csv
GCF_001470075.1_ViralProj306282_genomic.csv
GCA_004007255.1_ASM400725v1_genomic.csv
GCA_021055805.1_ASM2105580v1_genomic.csv
GCA_022673365.1_ASM2267336v1_genomic.csv
GCF_018986735.1_ASM1898673v1_genomic.csv
GCF_018402825.1_ASM1840282v1_genomic.csv
GCF_003025345.2_ASM302534v2_genomic.csv
GCA_905330495.2_AI2882v1_cpp_genomic.csv
GCA_002758315.1_ASM275831v1_genomic.csv
GCA_000963575.1_ASM96357v1_genomic.csv
GCA_905219095.2_AI2646v1_cp_genomic.csv
GCF_023375035.1_ASM2337503v1_genomic.csv
GCA_008248145.1_ASM824814v1_genomic.csv
GCF_009685725.1_ASM968572v1_genomic.csv
GCF_022936425.1_ASM2293642v1_genomic.csv
GCF_016745095.1_ASM1674509v1_genomic.csv
GCF_015291805.1_ASM1529180v1_genomic.csv
GCF_001688765.2_ASM168876v2_genomic.csv
GCA_018215565.1_ASM1821556v1_genomic.csv
GCF_002812645.1_ASM281264v1_genomic.csv
GCA_000858665.1_ViralProj15118_genomic.csv
GCA_001953155.1_ASM195315v1_genomic.csv
GCF_021923125.1_ASM2192312v1_genomic.csv
GCA_021053905.1_ASM2105390v1_genomic.csv
GCA_003972565.1_ASM397256v1_genomic.csv
GCA_000884775.1_ViralProj37825_genomic.csv
GCA_031209075.1_ASM3120907v1_genomic.csv
GCA_003296145.1_ASM329614v1_genomic.csv
GCA_001308455.2_ViralProj297387_genomic.csv
GCF_023373625.1_ASM2337362v1_genomic.csv
GCA_027928515.1_ASM2792851v1_genomic.csv
GCA_015918475.1_ASM1591847v1_genomic.csv
GCF_003233655.1_ASM323365v1_genomic.csv
GCF_018905915.1_ASM1890591v1_genomic.csv
GCF_018127865.1_ASM1812786v1_genomic.csv
GCA_029855025.1_ASM2985502v1_genomic.csv
GCA_004133745.1_ASM413374v1_genomic.csv
GCA_001964015.1_ViralProj361987_genomic.csv
GCA_000929855.1_ViralProj268591_genomic.csv
GCF_004209815.1_ASM420981v1_genomic.csv
GCF_003428425.1_ASM342842v1_genomic.csv
GCA_001443825.1_ViralProj302033_genomic.csv
GCF_009834045.1_ASM983404v1_genomic.csv
GCA_003190505.1_ASM319050v1_genomic.csv
GCF_000021205.1_ASM2120v1_genomic.csv
GCA_905123615.1_28157_4_299_genomic.csv
GCF_002270805.1_ViralProj399962_genomic.csv
GCA_000867165.1_ViralMultiSegProj16699_genomic.csv
GCA_002286315.1_ASM228631v1_genomic.csv
GCA_006409535.1_ASM640953v1_genomic.csv
GCA_028608825.1_ASM2860882v1_genomic.csv
GCF_006517815.1_ASM651781v1_genomic.csv
GCF_007922615.2_ASM792261v2_genomic.csv
GCA_023614505.1_ASM2361450v1_genomic.csv
GCA_013426055.1_ASM1342605v1_genomic.csv
GCF_000891355.1_ViralProj73083_genomic.csv
GCF_001766625.1_ViralProj348328_genomic.csv
GCA_016903175.1_ASM1690317v1_genomic.csv
GCA_020975665.1_ASM2097566v1_genomic.csv
GCF_904066025.1_83_genomic.csv
GCA_020474915.1_ASM2047491v1_genomic.csv
GCA_013368055.1_ASM1336805v1_genomic.csv
GCF_003812165.1_ASM381216v1_genomic.csv
GCA_000922935.1_ViralProj253220_genomic.csv
GCF_029590435.1_ASM2959043v1_genomic.csv
GCF_030503695.1_ASM3050369v1_genomic.csv
GCF_029883855.1_ASM2988385v1_genomic.csv
GCA_946887725.1_H3B1-10M_genomic.csv
GCF_009388245.1_ASM938824v1_genomic.csv
GCA_019974395.1_ASM1997439v1_genomic.csv
GCF_017723975.1_ASM1772397v1_genomic.csv
GCF_030285945.1_ASM3028594v1_genomic.csv
GCA_010365445.1_ASM1036544v1_genomic.csv
GCF_026650825.1_ASM2665082v1_genomic.csv
GCF_002827885.1_ASM282788v1_genomic.csv
GCF_002967955.2_ASM296795v2_genomic.csv
GCA_018584125.1_ASM1858412v1_genomic.csv
GCA_021183545.1_ASM2118354v1_genomic.csv
GCF_009892305.1_ASM989230v1_genomic.csv
GCA_019445995.1_ASM1944599v1_genomic.csv
GCF_006385615.1_ASM638561v1_genomic.csv
GCF_019286755.1_ASM1928675v1_genomic.csv
GCF_021459985.1_ASM2145998v1_genomic.csv
GCF_029910175.1_ASM2991017v1_genomic.csv
GCA_004128715.1_ASM412871v1_genomic.csv
GCF_001890385.1_ASM189038v1_genomic.csv
GCF_018394375.1_ASM1839437v1_genomic.csv
GCA_003028925.1_ASM302892v1_genomic.csv
GCA_029885595.1_ASM2988559v1_genomic.csv
GCF_024346995.1_ASM2434699v1_genomic.csv
GCF_030007975.1_ASM3000797v1_genomic.csv
GCF_030039075.1_ASM3003907v1_genomic.csv
GCA_002609365.1_ASM260936v1_genomic.csv
GCA_029970255.1_ASM2997025v1_genomic.csv
GCF_019139535.1_ASM1913953v1_genomic.csv
GCA_005545055.2_ASM554505v2_genomic.csv
GCA_017348435.1_ASM1734843v1_genomic.csv
GCA_020494185.1_ASM2049418v1_genomic.csv
GCA_005688015.2_ASM568801v2_genomic.csv
GCA_002628165.1_ASM262816v1_genomic.csv
GCF_030687205.1_ASM3068720v1_genomic.csv
GCF_022693225.1_ASM2269322v1_genomic.csv
GCA_019923585.1_ASM1992358v1_genomic.csv
GCA_003104395.1_ASM310439v1_genomic.csv
GCA_004008375.1_ASM400837v1_genomic.csv
GCF_003399795.2_ASM339979v2_genomic.csv
GCF_001511755.1_Shine_genomic.csv
GCA_023731745.1_ASM2373174v1_genomic.csv
GCF_025244725.1_ASM2524472v1_genomic.csv
GCF_016598595.1_ASM1659859v1_genomic.csv
GCF_011784885.1_ASM1178488v1_genomic.csv
GCA_000901755.1_ViralProj181210_genomic.csv
GCA_002594245.1_ASM259424v1_genomic.csv
GCF_001985065.1_ASM198506v1_genomic.csv
GCF_000828815.1_ASM82881v1_genomic.csv
GCF_001987975.1_ASM198797v1_genomic.csv
GCA_009654155.1_ASM965415v1_genomic.csv
GCA_008821985.1_ASM882198v1_genomic.csv
GCA_031252985.1_ASM3125298v1_genomic.csv
GCF_000195755.1_ASM19575v1_genomic.csv
GCA_000955035.1_ViralProj276866_genomic.csv
GCA_030847885.1_ASM3084788v1_genomic.csv
GCA_001677495.1_ASM167749v1_genomic.csv
GCF_009950125.1_ASM995012v1_genomic.csv
GCF_014900655.1_ASM1490065v1_genomic.csv
GCA_001592435.1_ASM159243v1_genomic.csv
GCA_004147425.1_ASM414742v1_genomic.csv
GCA_004055575.1_ASM405557v1_genomic.csv
GCA_022674995.1_ASM2267499v1_genomic.csv
GCF_905232515.2_AI2661v1_cp_genomic.csv
GCF_016617715.1_ASM1661771v1_genomic.csv
GCF_002209005.1_ASM220900v1_genomic.csv
GCF_003814365.1_ASM381436v1_genomic.csv
GCA_013426475.1_ASM1342647v1_genomic.csv
GCA_000866045.1_ViralProj16228_genomic.csv
GCA_031322395.1_ASM3132239v1_genomic.csv
GCA_006443935.1_ASM644393v1_genomic.csv
GCA_027931705.1_ASM2793170v1_genomic.csv
GCA_000019685.1_ASM1968v1_genomic.csv
GCF_001831715.2_ASM183171v2_genomic.csv
GCA_004089995.1_ASM408999v1_genomic.csv
GCF_009617975.1_ASM961797v1_genomic.csv
GCA_030412765.1_ASM3041276v1_genomic.csv
GCF_024760245.1_ASM2476024v1_genomic.csv
GCA_000919715.1_ViralProj243502_genomic.csv
GCA_030643805.1_ASM3064380v1_genomic.csv
GCF_000024905.1_ASM2490v1_genomic.csv
GCF_014656625.1_ASM1465662v1_genomic.csv
GCF_017821635.1_ASM1782163v1_genomic.csv
GCA_022846015.1_ASM2284601v1_genomic.csv
GCA_003727175.1_ASM372717v1_genomic.csv
GCF_009676765.1_ASM967676v1_genomic.csv
GCA_002237405.1_ASM223740v1_genomic.csv
GCA_031250425.1_ASM3125042v1_genomic.csv
GCF_018289335.1_ASM1828933v1_genomic.csv
GCA_004079895.1_ASM407989v1_genomic.csv
GCA_007858575.1_ASM785857v1_genomic.csv
GCA_030994885.1_ASM3099488v1_genomic.csv
GCF_000272835.4_ASM27283v4_genomic.csv
GCA_027932975.1_ASM2793297v1_genomic.csv
GCF_019222765.1_ASM1922276v1_genomic.csv
GCA_902983195.1_UFOv-Jr-11may16-C622_genomic.csv
GCA_025842815.1_ASM2584281v1_genomic.csv
GCF_000899395.1_ViralProj177533_genomic.csv
GCF_016888885.1_ASM1688888v1_genomic.csv
GCF_017743055.1_ASM1774305v1_genomic.csv
GCA_012934385.1_ASM1293438v1_genomic.csv
GCA_002128125.1_ASM212812v1_genomic.csv
GCA_003023985.1_ASM302398v1_genomic.csv
GCF_000742835.1_ASM74283v1_genomic.csv
GCF_013166935.1_ASM1316693v1_genomic.csv
GCA_026804875.1_ASM2680487v1_genomic.csv
GCF_003711145.1_ASM371114v1_genomic.csv
GCA_023898825.1_ASM2389882v1_genomic.csv
GCF_000175215.2_ASM17521v2_genomic.csv
GCF_005037845.1_ASM503784v2_genomic.csv
GCA_902988285.1_UFOv-RE-26jul17-C512_genomic.csv
GCA_003710225.1_ASM371022v1_genomic.csv
GCA_004087235.1_ASM408723v1_genomic.csv
GCF_002008875.1_ViralProj376936_genomic.csv
GCA_902992485.1_UFOv-RH-18aug17-C6739_genomic.csv
GCF_001736775.1_ViralProj343512_genomic.csv
GCA_905218955.2_AI2634v1_cp_genomic.csv
GCA_021049345.1_ASM2104934v1_genomic.csv
GCA_023535755.1_ASM2353575v1_genomic.csv
GCA_008931325.1_ASM893132v1_genomic.csv
GCA_900639545.1_E7933_hybrid_assembly_genomic.csv
GCA_013744185.1_ASM1374418v1_genomic.csv
GCF_001924595.1_ViralMultiSegProj358934_genomic.csv
GCA_014892975.1_ASM1489297v1_genomic.csv
GCA_016767195.1_ASM1676719v1_genomic.csv
GCA_027938105.1_ASM2793810v1_genomic.csv
GCA_004083895.1_ASM408389v1_genomic.csv
GCA_028728085.1_ASM2872808v1_genomic.csv
GCA_025434945.1_ASM2543494v1_genomic.csv
GCA_029542945.1_ASM2954294v1_genomic.csv
GCA_011044455.1_ASM1104445v1_genomic.csv
GCA_029953515.1_ASM2995351v1_genomic.csv
GCA_004089015.1_ASM408901v1_genomic.csv
GCA_001961575.1_ViralProj361953_genomic.csv
GCF_030296015.1_ASM3029601v1_genomic.csv
GCF_021117345.1_ASM2111734v1_genomic.csv
GCA_000625855.2_ASM62585v2_genomic.csv
GCF_003389915.1_ASM338991v1_genomic.csv
GCF_002744075.1_ASM274407v1_genomic.csv
GCA_003355395.1_ASM335539v1_genomic.csv
GCA_000930395.1_ViralProj268427_genomic.csv
GCA_021910025.1_ASM2191002v1_genomic.csv
GCF_021729605.1_ASM2172960v1_genomic.csv
GCA_001524645.2_ASM152464v2_genomic.csv
GCF_013488205.1_ASM1348820v1_genomic.csv
GCF_016350005.1_ASM1635000v1_genomic.csv
GCA_951812655.1_ooOscLobu1.Nitrosopumilus_sp_2.1_genomic.csv
GCA_022654245.1_ASM2265424v1_genomic.csv
GCA_020491485.1_ASM2049148v1_genomic.csv
GCF_001041795.1_ViralProj287975_genomic.csv
GCA_025884215.1_ASM2588421v1_genomic.csv
GCA_002597445.1_ASM259744v1_genomic.csv
GCA_026016605.1_ASM2601660v1_genomic.csv
GCF_000922755.1_ViralProj248630_genomic.csv
GCA_000027065.2_ASM2706v1_genomic.csv
GCF_028021195.1_ASM2802119v1_genomic.csv
GCA_013306415.1_ASM1330641v1_genomic.csv
GCA_000241025.2_ASM24102v2_genomic.csv
GCF_015571975.1_ASM1557197v1_genomic.csv
GCA_021355535.1_ASM2135553v1_genomic.csv
GCA_018573455.1_ASM1857345v1_genomic.csv
GCA_008822685.1_ASM882268v1_genomic.csv
GCF_000848865.1_ViralProj14600_genomic.csv
GCA_029965625.1_ASM2996562v1_genomic.csv
GCF_008221175.1_ASM822117v1_genomic.csv
GCA_015534735.1_ASM1553473v1_genomic.csv
GCA_022559505.1_ASM2255950v1_genomic.csv
GCF_009913415.1_ASM991341v1_genomic.csv
GCF_019969525.1_ASM1996952v1_genomic.csv
GCA_016591715.1_ASM1659171v1_genomic.csv
GCF_012271565.1_ASM1227156v1_genomic.csv
GCA_013896775.1_ASM1389677v1_genomic.csv
GCA_902994385.1_UFOv-RH-23may17-C5788_genomic.csv
GCA_002953175.1_ASM295317v1_genomic.csv
GCF_013167435.1_ASM1316743v1_genomic.csv
GCA_030704225.1_ASM3070422v1_genomic.csv
GCA_003994575.1_ASM399457v1_genomic.csv
GCA_005409225.1_ASM540922v1_genomic.csv
GCF_900187015.1_50465_F01_genomic.csv
GCF_018572075.1_ASM1857207v1_genomic.csv
GCA_902984945.1_UFOv-RE-15aug16-C1101_genomic.csv
GCF_020149935.1_ASM2014993v1_genomic.csv
GCF_000023025.1_ASM2302v1_genomic.csv
GCA_003657505.1_ASM365750v1_genomic.csv
GCF_019047985.1_ASM1904798v1_genomic.csv
GCA_000839125.1_ViralProj14162_genomic.csv
GCF_023156665.1_Caraway_yellows_virus_genomic.csv
GCA_030577095.1_ASM3057709v1_genomic.csv
GCF_002859745.1_ASM285974v1_genomic.csv
GCA_004771095.1_ASM477109v1_genomic.csv
GCA_019973835.2_ASM1997383v2_genomic.csv
GCF_003999485.1_ASM399948v1_genomic.csv
GCF_009764215.1_ASM976421v1_genomic.csv
GCF_014904175.2_ASM1490417v2_genomic.csv
GCF_000758665.1_ASM75866v1_genomic.csv
GCF_009648935.1_ASM964893v1_genomic.csv
GCA_022982975.1_ASM2298297v1_genomic.csv
GCF_000024225.1_ASM2422v1_genomic.csv
GCF_013267795.1_ASM1326779v1_genomic.csv
GCF_024346975.1_ASM2434697v1_genomic.csv
GCA_031228385.1_ASM3122838v1_genomic.csv
GCF_013636235.1_ASM1363623v1_genomic.csv
GCA_030576595.1_ASM3057659v1_genomic.csv
GCF_001715405.1_ASM171540v1_genomic.csv
GCF_016026415.1_ASM1602641v1_genomic.csv
GCA_023546845.1_ASM2354684v1_genomic.csv
GCA_021864155.1_ASM2186415v1_genomic.csv
GCA_003867715.1_ASM386771v1_genomic.csv
GCF_020042685.1_ASM2004268v1_genomic.csv
GCF_002752955.1_ASM275295v1_genomic.csv
GCA_003104355.1_ASM310435v1_genomic.csv
GCF_003717015.1_ASM371701v1_genomic.csv
GCF_000018065.1_ASM1806v1_genomic.csv
GCA_004039255.1_ASM403925v1_genomic.csv
GCF_001504095.2_ViralProj307886_genomic.csv
GCF_004346925.1_ASM434692v1_genomic.csv
GCA_002754835.1_ASM275483v1_genomic.csv
GCA_000316515.1_ASM31651v1_genomic.csv
GCF_004063515.1_ASM406351v1_genomic.csv
GCA_003851955.1_ASM385195v1_genomic.csv
GCA_030389905.1_ASM3038990v1_genomic.csv
GCF_030168895.1_ASM3016889v1_genomic.csv
GCF_030463605.1_ASM3046360v1_genomic.csv
GCA_016127475.1_ASM1612747v1_genomic.csv
GCF_025723105.1_ASM2572310v1_genomic.csv
GCF_002852945.3_ASM285294v3_genomic.csv
GCA_001189275.1_ASM118927v1_genomic.csv
GCA_020492265.1_ASM2049226v1_genomic.csv
GCF_017604265.1_ASM1760426v1_genomic.csv
GCF_023374975.1_ASM2337497v1_genomic.csv
GCF_004319505.1_ASM431950v1_genomic.csv
GCF_009834085.1_ASM983408v1_genomic.csv
GCF_000846125.1_ViralProj14565_genomic.csv
GCF_003410255.1_ASM341025v1_genomic.csv
GCA_027941295.1_ASM2794129v1_genomic.csv
GCA_009738795.1_ASM973879v1_genomic.csv
GCF_900636515.1_42685_A01_genomic.csv
GCF_001704235.1_ASM170423v1_genomic.csv
GCA_006447515.1_ASM644751v1_genomic.csv
GCF_030285725.1_ASM3028572v1_genomic.csv
GCA_902989275.1_UFOv-RE-9nov16-C1115_genomic.csv
GCF_004009375.1_ASM400937v1_genomic.csv
GCF_026625225.1_ASM2662522v1_genomic.csv
GCF_000909375.1_ViralProj209078_genomic.csv
GCA_000834945.1_ASM83494v1_genomic.csv
GCF_009626015.1_ASM962601v1_genomic.csv
GCA_006444715.1_ASM644471v1_genomic.csv
GCA_011896725.1_ASM1189672v1_genomic.csv
GCA_024732265.1_ASM2473226v1_genomic.csv
GCF_013343435.1_ASM1334343v1_genomic.csv
GCA_902994715.1_UFOv-RH-23may17-C8623_genomic.csv
GCA_019444685.1_ASM1944468v1_genomic.csv
GCF_000982325.1_ViralProj282474_genomic.csv
GCA_027595845.1_ASM2759584v1_genomic.csv
GCA_022608345.1_ASM2260834v1_genomic.csv
GCA_007751255.1_ASM775125v1_genomic.csv
GCA_003728595.1_ASM372859v1_genomic.csv
GCF_016406545.1_ASM1640654v1_genomic.csv
GCA_002903125.1_ASM290312v1_genomic.csv
GCA_004085115.1_ASM408511v1_genomic.csv
GCF_023703895.1_ASM2370389v1_genomic.csv
GCA_003502595.1_ASM350259v1_genomic.csv
GCA_023897875.1_ASM2389787v1_genomic.csv
GCA_004089815.1_ASM408981v1_genomic.csv
GCA_002947755.1_ASM294775v1_genomic.csv
GCA_000820495.2_ViralMultiSegProj14656_genomic.csv
GCA_000885175.1_ViralMultiSegProj39867_genomic.csv
GCF_021655435.1_ASM2165543v1_genomic.csv
GCA_025085885.1_ASM2508588v1_genomic.csv
GCA_000018505.1_ASM1850v1_genomic.csv
GCF_003433375.1_ASM343337v1_genomic.csv
GCF_018884325.1_ASM1888432v1_genomic.csv
GCA_030644125.1_ASM3064412v1_genomic.csv
GCA_020543815.1_ASM2054381v1_genomic.csv
GCA_015918355.1_ASM1591835v1_genomic.csv
GCF_003443615.1_ASM344361v1_genomic.csv
GCA_000881235.1_ViralMultiSegProj36621_genomic.csv
GCA_016952305.1_ASM1695230v1_genomic.csv
GCF_000024125.1_ASM2412v1_genomic.csv
GCA_013085005.1_ASM1308500v1_genomic.csv
GCA_002628965.1_ASM262896v1_genomic.csv
GCF_023205035.1_ASM2320503v1_genomic.csv
GCA_024751935.1_ASM2475193v1_genomic.csv
GCF_003443055.1_ASM344305v1_genomic.csv
GCA_011045575.1_ASM1104557v1_genomic.csv
GCF_000772065.1_ASM77206v1_genomic.csv
GCA_015679735.1_ASM1567973v1_genomic.csv
GCF_012974845.1_ASM1297484v1_genomic.csv
GCF_008727655.1_ASM872765v1_genomic.csv
GCA_000756415.3_ASM75641v3_genomic.csv
GCA_004008575.1_ASM400857v1_genomic.csv
GCA_027931505.1_ASM2793150v1_genomic.csv
GCF_028224955.1_ASM2822495v1_genomic.csv
GCF_001553565.1_ASM155356v1_genomic.csv
GCA_025133715.1_ASM2513371v1_genomic.csv
GCA_004288035.1_ASM428803v1_genomic.csv
GCA_015582635.1_ASM1558263v1_genomic.csv
GCF_023169585.1_ASM2316958v1_genomic.csv
GCA_014303395.1_ASM1430339v1_genomic.csv
GCF_023093875.1_ASM2309387v1_genomic.csv
GCA_006436895.1_ASM643689v1_genomic.csv
GCF_000025705.1_ASM2570v1_genomic.csv
GCF_000147775.2_ASM14777v3_genomic.csv
GCA_003105945.1_ASM310594v1_genomic.csv
GCF_900636915.1_45532_F02_genomic.csv
GCA_000146265.4_ASM14626v4_genomic.csv
GCF_009626675.1_ASM962667v1_genomic.csv
GCF_002163625.1_ASM216362v1_genomic.csv
GCF_000214235.1_ASM21423v1_genomic.csv
GCF_001679665.1_ASM167966v1_genomic.csv
GCA_029783395.1_ASM2978339v1_genomic.csv
GCA_000014865.1_ASM1486v1_genomic.csv
GCA_029762155.1_ASM2976215v1_genomic.csv
GCA_027618015.1_ASM2761801v1_genomic.csv
GCA_022609145.1_ASM2260914v1_genomic.csv
GCA_007635275.2_ASM763527v2_genomic.csv
GCA_021216565.1_ASM2121656v1_genomic.csv
GCF_023120085.1_ASM2312008v1_genomic.csv
GCA_012934085.1_ASM1293408v1_genomic.csv
GCA_006228545.1_ASM622854v1_genomic.csv
GCA_009047335.2_ASM904733v2_genomic.csv
GCF_009792335.1_ASM979233v1_genomic.csv
GCF_000145945.2_ASM14594v2_genomic.csv
GCA_006409885.1_ASM640988v1_genomic.csv
GCA_017310615.1_ASM1731061v1_genomic.csv
GCA_004328495.1_ASM432849v1_genomic.csv
GCA_004031295.1_ASM403129v1_genomic.csv
GCF_005166365.1_ASM516636v1_genomic.csv
GCA_011612585.1_ASM1161258v1_genomic.csv
GCA_000939415.2_HGAP_assembly_of_Acinetobacter_baumannii_ORAB01_genomic.csv
GCF_004045935.1_ASM404593v1_genomic.csv
GCA_000969055.1_ViralProj280298_genomic.csv
GCA_004326275.1_ASM432627v1_genomic.csv
GCA_902988155.1_UFOv-RE-26jul17-C1335_genomic.csv
GCA_003341615.1_ASM334161v1_genomic.csv
GCF_023539285.1_ASM2353928v1_genomic.csv
GCF_003726775.1_ASM372677v1_genomic.csv
GCF_004847605.1_ASM484760v1_genomic.csv
GCF_020783375.1_ASM2078337v1_genomic.csv
GCF_014843115.1_ASM1484311v1_genomic.csv
GCF_021018765.1_ASM2101876v1_genomic.csv
GCF_025263745.1_ASM2526374v1_genomic.csv
GCA_004046035.1_ASM404603v1_genomic.csv
GCF_000347675.2_ASM34767v2_genomic.csv
GCF_009708715.1_ASM970871v1_genomic.csv
GCA_031315295.1_ASM3131529v1_genomic.csv
GCF_010092425.1_ASM1009242v1_genomic.csv
GCF_000013805.1_ASM1380v1_genomic.csv
GCF_004355125.1_ASM435512v1_genomic.csv
GCA_009187345.1_ASM918734v1_genomic.csv
GCF_002116955.1_ASM211695v1_genomic.csv
GCF_004789395.1_ASM478939v1_genomic.csv
GCF_001646095.1_ViralProj321686_genomic.csv
GCA_015291825.1_ASM1529182v1_genomic.csv
GCF_001664165.1_ASM166416v1_genomic.csv
GCA_012360845.1_ASM1236084v1_genomic.csv
GCA_022493975.1_ASM2249397v1_genomic.csv
GCF_002633805.1_ASM263380v1_genomic.csv
GCF_022024355.1_ASM2202435v1_genomic.csv
GCA_007998715.1_ASM799871v1_genomic.csv
GCF_002848385.1_ASM284838v1_genomic.csv
GCA_019285655.1_ASM1928565v1_genomic.csv
GCF_024749065.1_ASM2474906v1_genomic.csv
GCF_021383745.1_ASM2138374v1_genomic.csv
GCA_007647785.1_ASM764778v1_genomic.csv
GCA_907166785.1_pMOL952_IncHI2_genomic.csv
GCF_024585985.1_ASM2458598v1_genomic.csv
GCF_019448195.1_ASM1944819v1_genomic.csv
GCA_004085435.1_ASM408543v1_genomic.csv
GCA_023898195.1_ASM2389819v1_genomic.csv
GCA_902983955.1_UFOv-Jr-28aug17-C459_genomic.csv
GCA_004041135.1_ASM404113v1_genomic.csv
GCA_014217935.1_ASM1421793v1_genomic.csv
GCF_000901455.1_ViralProj178459_genomic.csv
GCF_002937335.1_ASM293733v1_genomic.csv
GCA_004037255.1_ASM403725v1_genomic.csv
GCF_016028255.1_ASM1602825v1_genomic.csv
GCF_001500855.2_ViralProj307802_genomic.csv
GCF_004295645.1_ASM429564v1_genomic.csv
GCF_013391105.1_ASM1339110v1_genomic.csv
GCA_030264095.1_ASM3026409v1_genomic.csv
GCA_024397435.1_ASM2439743v1_genomic.csv
GCF_030908405.1_ASM3090840v1_genomic.csv
GCF_001685415.1_ASM168541v1_genomic.csv
GCA_018584025.1_ASM1858402v1_genomic.csv
GCF_001687565.2_ASM168756v2_genomic.csv
GCA_000894235.1_ViralProj81167_genomic.csv
GCF_000020185.1_ASM2018v1_genomic.csv
GCA_000801275.1_ASM80127v1_genomic.csv
GCF_014489975.1_ASM1448997v1_genomic.csv
GCF_030450025.1_ASM3045002v1_genomic.csv
GCF_001718595.1_ASM171859v1_genomic.csv
GCF_008727775.1_ASM872777v1_genomic.csv
GCF_023161985.2_ASM2316198v2_genomic.csv
GCA_030575535.1_ASM3057553v1_genomic.csv
GCF_002142615.1_ASM214261v1_genomic.csv
GCA_000868465.1_ViralProj17737_genomic.csv
GCA_003083035.1_ASM308303v1_genomic.csv
GCF_027942155.1_ASM2794215v1_genomic.csv
GCF_002850195.1_ASM285019v1_genomic.csv
GCF_001924755.1_ViralProj358966_genomic.csv
GCF_029886205.1_ASM2988620v1_genomic.csv
GCF_020906075.1_ASM2090607v1_genomic.csv
GCF_000271365.1_ASM27136v1_genomic.csv
GCF_003963755.1_Chicken_smacoviurs_strain_RS_BR_2015_1_genomic.csv
GCA_004092935.1_ASM409293v1_genomic.csv
GCA_000875525.1_ViralMultiSegProj30739_genomic.csv
GCF_002624005.1_ASM262400v1_genomic.csv
GCA_008822465.1_ASM882246v1_genomic.csv
GCF_000898395.1_ViralProj171972_genomic.csv
GCA_000882855.1_ViralProj37291_genomic.csv
GCF_021359585.1_ASM2135958v1_genomic.csv
GCF_000882535.1_ViralProj33129_genomic.csv
GCF_002820985.1_ASM282098v1_genomic.csv
GCA_030388165.1_ASM3038816v1_genomic.csv
GCF_000211075.1_ASM21107v1_genomic.csv
GCF_002270825.1_ViralProj399966_genomic.csv
GCF_030419025.1_ASM3041902v1_genomic.csv
GCA_001962355.1_ViralProj361960_genomic.csv
GCA_004800525.1_ASM480052v1_genomic.csv
GCA_027932025.1_ASM2793202v1_genomic.csv
GCF_025984405.1_ASM2598440v1_genomic.csv
GCA_031136675.1_ASM3113667v1_genomic.csv
GCF_002142595.1_ASM214259v1_genomic.csv
GCA_008821365.1_ASM882136v1_genomic.csv
GCA_018572855.1_ASM1857285v1_genomic.csv
GCA_023913515.1_ASM2391351v1_genomic.csv
GCF_027570435.1_ASM2757043v1_genomic.csv
GCF_027116575.1_ASM2711657v1_genomic.csv
GCF_016925675.1_ASM1692567v1_genomic.csv
GCA_027944815.1_ASM2794481v1_genomic.csv
GCF_014251815.1_ASM1425181v1_genomic.csv
GCF_001308715.1_ViralProj298072_genomic.csv
GCA_019095505.1_ASM1909550v1_genomic.csv
GCF_002309555.1_ASM230955v1_genomic.csv
GCF_019428585.1_ASM1942858v1_genomic.csv
GCF_004132025.1_ASM413202v1_genomic.csv
GCF_001753085.1_ASM175308v1_genomic.csv
GCA_009688805.1_ASM968880v1_genomic.csv
GCA_030144925.1_ASM3014492v1_genomic.csv
GCF_029718255.1_ASM2971825v1_genomic.csv
GCF_001901105.1_ASM190110v1_genomic.csv
GCA_003958705.1_ASM395870v1_genomic.csv
GCF_004131685.1_ASM413168v1_genomic.csv
GCF_019823935.1_ASM1982393v1_genomic.csv
GCA_009744875.2_ASM974487v1_genomic.csv
GCF_022059865.1_ASM2205986v1_genomic.csv
GCA_000473305.1_ASM47330v1_genomic.csv
GCF_005221725.1_ASM522172v1_genomic.csv
GCF_000341465.2_ASM34146v2_genomic.csv
GCA_003813045.1_ASM381304v1_genomic.csv
GCA_030505655.1_ASM3050565v1_genomic.csv
GCA_001684765.1_ViralProj328677_genomic.csv
GCA_004073055.1_ASM407305v1_genomic.csv
GCA_013390245.1_ASM1339024v1_genomic.csv
GCF_900520365.1_ASM90052036v1_genomic.csv
GCA_001941765.1_ASM194176v1_genomic.csv
GCF_013343575.1_ASM1334357v1_genomic.csv
GCA_009185865.1_ASM918586v1_genomic.csv
GCF_003330945.1_ASM333094v1_genomic.csv
GCA_013735435.1_ASM1373543v1_genomic.csv
GCF_001448705.2_ASM144870v2_genomic.csv
GCA_026314235.1_ASM2631423v1_genomic.csv
GCF_019537255.1_ASM1953725v1_genomic.csv
GCF_002285535.1_ASM228553v1_genomic.csv
GCA_905335725.2_AI3064v2_cp_genomic.csv
GCF_025345545.1_ASM2534554v1_genomic.csv
GCA_021184245.1_ASM2118424v1_genomic.csv
GCA_025666215.1_ASM2566621v1_genomic.csv
GCF_000470825.1_ASM47082v1_genomic.csv
GCF_027571365.1_ASM2757136v1_genomic.csv
GCF_002056145.1_ASM205614v1_genomic.csv
GCA_021228655.1_ASM2122865v1_genomic.csv
GCF_017298735.1_ASM1729873v1_genomic.csv
GCF_019357455.1_ASM1935745v1_genomic.csv
GCA_029721195.1_ASM2972119v1_genomic.csv
GCA_003083895.1_ASM308389v1_genomic.csv
GCA_009834365.1_ASM983436v1_genomic.csv
GCA_006711145.1_ASM671114v1_genomic.csv
GCA_004053475.1_ASM405347v1_genomic.csv
GCF_001039495.1_ASM103949v1_genomic.csv
GCA_002192335.1_ASM219233v1_genomic.csv
GCA_004016005.1_ASM401600v1_genomic.csv
GCF_003010455.1_ASM301045v1_genomic.csv
GCA_002626685.1_ASM262668v1_genomic.csv
GCA_000894915.1_ViralProj74429_genomic.csv
GCF_900474835.1_41800_H02_genomic.csv
GCA_900635205.1_39081_F01_genomic.csv
GCA_009936255.1_ASM993625v1_genomic.csv
GCA_000763575.1_ASM76357v1_genomic.csv
GCF_023822085.1_ASM2382208v1_genomic.csv
GCA_024371975.1_ASM2437197v1_genomic.csv
GCF_012044215.1_ASM1204421v1_genomic.csv
GCF_015074865.1_ASM1507486v1_genomic.csv
GCA_000881755.1_ViralProj32689_genomic.csv
GCA_008693565.1_ASM869356v1_genomic.csv
GCF_003290485.1_ASM329048v1_genomic.csv
GCA_009578005.1_ASM957800v1_genomic.csv
GCF_016127695.1_ASM1612769v1_genomic.csv
GCA_012946085.1_ASM1294608v1_genomic.csv
GCF_029886885.1_ASM2988688v1_genomic.csv
GCA_902983115.1_UFOv-Jr-11may16-C1480_genomic.csv
GCF_030419005.1_ASM3041900v1_genomic.csv
GCA_027933455.1_ASM2793345v1_genomic.csv
GCA_013187155.1_ASM1318715v1_genomic.csv
GCF_020423085.1_ASM2042308v1_genomic.csv
GCA_003294925.2_ASM329492v2_genomic.csv
GCF_003382935.1_ASM338293v1_genomic.csv
GCA_003868095.1_ASM386809v1_genomic.csv
GCF_011765505.1_ASM1176550v1_genomic.csv
GCF_023653905.1_ASM2365390v1_genomic.csv
GCF_009930675.1_ASM993067v1_genomic.csv
GCA_001307475.2_ASM130747v2_genomic.csv
GCF_002886405.1_ASM288640v1_genomic.csv
GCF_000850165.1_ViralProj14698_genomic.csv
GCF_022819225.1_ASM2281922v1_genomic.csv
GCA_001578515.1_ASM157851v1_genomic.csv
GCF_000015005.1_ASM1500v1_genomic.csv
GCA_001041775.1_ViralProj287967_genomic.csv
GCA_022811345.1_ASM2281134v1_genomic.csv
GCA_947250525.1_ilColCroc2.Wolbachia_sp_1.1_genomic.csv
GCF_020546785.1_ASM2054678v1_genomic.csv
GCF_004129035.1_ASM412903v1_genomic.csv
GCA_030062355.1_ASM3006235v1_genomic.csv
GCA_006433875.1_ASM643387v1_genomic.csv
GCA_004088675.1_ASM408867v1_genomic.csv
GCF_005576735.1_ASM557673v1_genomic.csv
GCA_023122865.1_ASM2312286v1_genomic.csv
GCF_008806995.1_ASM880699v1_genomic.csv
GCA_003032075.1_ASM303207v1_genomic.csv
GCF_021497885.1_ASM2149788v1_genomic.csv
GCF_003722615.1_ASM372261v1_genomic.csv
GCF_025170155.1_ASM2517015v2_genomic.csv
GCA_006337345.1_ASM633734v1_genomic.csv
GCF_019550945.1_ASM1955094v1_genomic.csv
GCA_004074275.1_ASM407427v1_genomic.csv
GCF_000762285.1_ASM76228v1_genomic.csv
GCF_013378315.1_ASM1337831v1_genomic.csv
GCA_013371665.1_ASM1337166v1_genomic.csv
GCA_002615445.1_ASM261544v1_genomic.csv
GCF_002753605.1_ASM275360v1_genomic.csv
GCF_004788035.1_ASM478803v1_genomic.csv
GCF_002795845.1_ASM279584v1_genomic.csv
GCA_002902985.1_ASM290298v1_genomic.csv
GCF_026210775.1_ASM2621077v1_genomic.csv
GCA_027934015.1_ASM2793401v1_genomic.csv
GCA_025399135.1_ASM2539913v1_genomic.csv
GCF_018135605.1_ASM1813560v1_genomic.csv
GCF_026625305.1_ASM2662530v1_genomic.csv
GCA_004075855.1_ASM407585v1_genomic.csv
GCF_002174235.1_ASM217423v1_genomic.csv
GCA_016944595.1_ASM1694459v1_genomic.csv
GCA_027938915.1_ASM2793891v1_genomic.csv
GCF_001041315.1_ViralProj288025_genomic.csv
GCA_002118525.1_ViralProj385653_genomic.csv
GCA_004033635.1_ASM403363v1_genomic.csv
GCA_004064595.1_ASM406459v1_genomic.csv
GCF_029889745.1_ASM2988974v1_genomic.csv
GCA_003089095.1_ASM308909v1_genomic.csv
GCF_027625395.1_ASM2762539v1_genomic.csv
GCF_027239995.1_ASM2723999v1_genomic.csv
GCA_024917215.1_ASM2491721v1_genomic.csv
GCF_000200475.1_ASM20047v1_genomic.csv
GCA_000756045.1_ASM75604v1_genomic.csv
GCA_002626765.1_ASM262676v1_genomic.csv
GCF_024266605.1_ASM2426660v1_genomic.csv
GCF_030378205.1_ASM3037820v1_genomic.csv
GCA_016455855.1_ASM1645585v1_genomic.csv
GCF_002224545.1_ASM222454v1_genomic.csv
GCF_009913575.1_ASM991357v1_genomic.csv
GCF_024969445.1_ASM2496944v1_genomic.csv
GCA_018316795.1_ASM1831679v1_genomic.csv
GCA_903232025.1_UFOv-Jr-28jun17-C1611_genomic.csv
GCA_003872475.2_ASM387247v2_genomic.csv
GCA_902992925.1_UFOv-RH-20APR16-C2639_genomic.csv
GCA_012931625.1_ASM1293162v1_genomic.csv
GCA_004064775.1_ASM406477v1_genomic.csv
GCA_002447775.1_ASM244777v1_genomic.csv
GCA_001041995.1_ViralProj288015_genomic.csv
GCA_023702775.1_ASM2370277v1_genomic.csv
GCF_009914495.1_ASM991449v1_genomic.csv
GCF_022807975.1_ASM2280797v1_genomic.csv
GCA_022438145.1_ASM2243814v1_genomic.csv
GCF_003234815.2_ASM323481v2_genomic.csv
GCF_007833435.1_ASM783343v1_genomic.csv
GCA_021131685.1_ASM2113168v1_genomic.csv
GCF_006547025.1_ASM654702v1_genomic.csv
GCF_008080655.1_ASM808065v1_genomic.csv
GCA_031579375.1_ASM3157937v1_genomic.csv
GCF_000189495.1_ASM18949v1_genomic.csv
GCF_018604265.1_ASM1860426v1_genomic.csv
GCF_024507995.1_ASM2450799v1_genomic.csv
GCA_003502535.1_ASM350253v1_genomic.csv
GCF_003717095.1_ASM371709v1_genomic.csv
GCA_009835125.1_ASM983512v1_genomic.csv
GCA_004064275.1_ASM406427v1_genomic.csv
GCF_009688585.1_ASM968858v1_genomic.csv
GCA_000892535.1_ViralProj64769_genomic.csv
GCA_019915325.1_ASM1991532v1_genomic.csv
GCF_027945055.1_ASM2794505v1_genomic.csv
GCA_008534375.1_ASM853437v1_genomic.csv
GCA_002605785.1_ASM260578v1_genomic.csv
GCA_004073295.1_ASM407329v1_genomic.csv
GCF_001922065.1_ASM192206v1_genomic.csv
GCA_004148505.1_ASM414850v1_genomic.csv
GCF_003812565.1_ASM381256v1_genomic.csv
GCF_013629455.1_ASM1362945v1_genomic.csv
GCF_024508095.1_ASM2450809v1_genomic.csv
GCF_030123165.1_ASM3012316v1_genomic.csv
GCA_003852155.1_ASM385215v1_genomic.csv
GCA_012530715.1_ASM1253071v1_genomic.csv
GCA_002614285.1_ASM261428v1_genomic.csv
GCA_027930185.1_ASM2793018v1_genomic.csv
GCF_028583545.1_ASM2858354v1_genomic.csv
GCA_001975685.1_ASM197568v1_genomic.csv
GCA_022919155.1_ASM2291915v1_genomic.csv
GCF_006165145.1_ASM616514v1_genomic.csv
GCA_902991595.1_UFOv-RH-15aug16-C785_genomic.csv
GCF_022453545.1_ASM2245354v1_genomic.csv
GCA_000869065.1_ViralProj16798_genomic.csv
GCF_024467035.1_ASM2446703v1_genomic.csv
GCF_002952915.1_ASM295291v1_genomic.csv
GCF_013267535.1_ASM1326753v1_genomic.csv
GCF_021166355.2_ASM2116635v2_genomic.csv
GCF_014338485.1_ASM1433848v1_genomic.csv
GCF_015534995.1_ASM1553499v1_genomic.csv
GCA_000026025.1_ASM2602v1_genomic.csv
GCF_022220265.1_ASM2222026v1_genomic.csv
GCA_902150785.1_T4_ev240_genomic.csv
GCF_015832035.1_ASM1583203v1_genomic.csv
GCA_004128935.1_ASM412893v1_genomic.csv
GCA_003340875.1_ASM334087v1_genomic.csv
GCF_002116695.1_ASM211669v1_genomic.csv
GCA_026247885.1_ASM2624788v1_genomic.csv
GCA_015914085.1_ASM1591408v1_genomic.csv
GCA_021730185.1_ASM2173018v1_genomic.csv
GCA_009664065.1_ASM966406v1_genomic.csv
GCF_026647995.1_ASM2664799v1_genomic.csv
GCA_010120975.1_ASM1012097v1_genomic.csv
GCA_001634555.1_ViralProj320121_genomic.csv
GCA_000928735.1_ViralProj268429_genomic.csv
GCF_017576965.1_ASM1757696v1_genomic.csv
GCF_018583425.1_ASM1858342v1_genomic.csv
GCA_000899035.1_ViralProj171979_genomic.csv
GCF_000868225.1_ViralProj17119_genomic.csv
GCA_009689265.1_ASM968926v1_genomic.csv
GCA_000926595.1_ViralProj265893_genomic.csv
GCA_004047495.1_ASM404749v1_genomic.csv
GCF_000874465.1_ViralProj30061_genomic.csv
GCF_900478065.1_50681_B01_genomic.csv
GCF_016807685.1_ASM1680768v1_genomic.csv
GCF_000496595.1_ASM49659v1_genomic.csv
GCA_009660225.1_ASM966022v1_genomic.csv
GCF_018403805.1_ASM1840380v1_genomic.csv
GCA_030490835.1_ASM3049083v1_genomic.csv
GCF_030127005.1_ASM3012700v1_genomic.csv
GCA_905122815.1_27688_1_192_genomic.csv
GCA_000248375.2_ASM24837v2_genomic.csv
GCF_000847065.1_ViralProj14568_genomic.csv
GCF_005457265.1_ASM545726v2_genomic.csv
GCA_015679705.1_ASM1567970v1_genomic.csv
GCF_002838765.1_ASM283876v1_genomic.csv
GCA_022608335.1_ASM2260833v1_genomic.csv
GCA_004083455.1_ASM408345v1_genomic.csv
GCA_012946105.1_ASM1294610v1_genomic.csv
GCF_001758605.1_ASM175860v1_genomic.csv
GCF_003866095.1_ASM386609v1_genomic.csv
GCF_013201075.1_ASM1320107v1_genomic.csv
GCF_000918535.1_ViralProj240714_genomic.csv
GCF_907165195.1_Cryomorphaceae_CECT30217_genomic.csv
GCF_007012325.1_ASM701232v1_genomic.csv
GCA_014771275.1_ASM1477127v1_genomic.csv
GCA_030123065.1_ASM3012306v1_genomic.csv
GCF_003014775.1_ASM301477v1_genomic.csv
GCF_002819505.1_ASM281950v1_genomic.csv
GCA_000868425.1_ViralProj17577_genomic.csv
GCF_004008425.1_ASM400842v1_genomic.csv
GCA_001960215.1_ViralProj361822_genomic.csv
GCA_004052095.1_ASM405209v1_genomic.csv
GCA_002756355.1_ASM275635v1_genomic.csv
GCA_003366135.1_ASM336613v1_genomic.csv
GCF_016446335.1_ASM1644633v1_genomic.csv
GCA_027940795.1_ASM2794079v1_genomic.csv
GCF_000907795.1_ViralProj209358_genomic.csv
GCA_004047515.1_ASM404751v1_genomic.csv
GCF_023124465.1_ASM2312446v1_genomic.csv
GCF_000565155.1_ASM56515v1_genomic.csv
GCF_016549335.1_ASM1654933v1_genomic.csv
GCF_020990765.1_ASM2099076v1_genomic.csv
GCF_012934675.1_ASM1293467v1_genomic.csv
GCA_004081855.1_ASM408185v1_genomic.csv
GCA_001934665.1_ViralProj359820_genomic.csv
GCA_011302195.1_ASM1130219v1_genomic.csv
GCF_903993215.2_AI3065v1_cp_genomic.csv
GCF_024347815.1_ASM2434781v1_genomic.csv
GCF_003031405.1_ASM303140v1_genomic.csv
GCF_022221285.1_ASM2222128v1_genomic.csv
GCF_015101725.1_ASM1510172v1_genomic.csv
GCA_019039695.1_ASM1903969v1_genomic.csv
GCF_000879375.1_ViralMultiSegProj29901_genomic.csv
GCA_023148395.1_ASM2314839v1_genomic.csv
GCA_003991705.1_ASM399170v1_genomic.csv
GCF_018548235.1_ASM1854823v1_genomic.csv
GCA_000901615.1_ViralProj179428_genomic.csv
GCF_003029055.1_ASM302905v1_genomic.csv
GCA_026651835.1_ASM2665183v1_genomic.csv
GCA_030762395.1_ASM3076239v1_genomic.csv
GCF_016415445.1_ASM1641544v1_genomic.csv
GCF_014621675.1_ASM1462167v1_genomic.csv
GCA_004080355.1_ASM408035v1_genomic.csv
GCF_011058295.1_ASM1105829v1_genomic.csv
GCF_007637635.1_ASM763763v1_genomic.csv
GCF_000903075.1_ViralProj185317_genomic.csv
GCA_002618245.1_ASM261824v1_genomic.csv
GCA_905218995.2_AI2638v1_cp_genomic.csv
GCF_020520365.1_ASM2052036v1_genomic.csv
GCF_000063445.1_ASM6344v1_genomic.csv
GCF_031218375.1_ASM3121837v1_genomic.csv
GCF_005498985.1_PGRAM_IIB_1.0_genomic.csv
GCF_001941905.1_ASM194190v1_genomic.csv
GCF_000959145.1_ASM95914v1_genomic.csv
GCA_029689965.1_ASM2968996v1_genomic.csv
GCA_000854705.1_ViralProj14993_genomic.csv
GCA_018310475.1_ASM1831047v1_genomic.csv
GCF_001477625.1_ASM147762v1_genomic.csv
GCA_021863885.1_ASM2186388v1_genomic.csv
GCF_000623675.2_ASM62367v2_genomic.csv
GCA_031128695.1_ASM3112869v1_genomic.csv
GCA_004061815.1_ASM406181v1_genomic.csv
GCA_006083115.1_ASM608311v1_genomic.csv
GCA_009860875.1_ASM986087v1_genomic.csv
GCA_027936565.1_ASM2793656v1_genomic.csv
GCA_002744565.1_ASM274456v1_genomic.csv
GCA_031253015.1_ASM3125301v1_genomic.csv
GCA_025948105.1_ASM2594810v1_genomic.csv
GCA_001504835.1_ViralProj307872_genomic.csv
GCF_000015725.1_ASM1572v1_genomic.csv
GCF_014295255.1_ASM1429525v1_genomic.csv
GCF_026898155.1_ASM2689815v1_genomic.csv
GCF_013167715.1_ASM1316771v1_genomic.csv
GCF_016889385.1_ASM1688938v1_genomic.csv
GCA_004063155.1_ASM406315v1_genomic.csv
GCA_006457485.1_ASM645748v1_genomic.csv
GCF_900477975.1_46983_G01_genomic.csv
GCF_023703795.1_ASM2370379v1_genomic.csv
GCF_030505435.1_ASM3050543v1_genomic.csv
GCA_902987575.1_UFOv-RE-23may17-C3016_genomic.csv
GCF_029987875.1_ASM2998787v1_genomic.csv
GCF_011604565.1_ASM1160456v1_genomic.csv
GCF_030552995.1_ASM3055299v1_genomic.csv
GCA_001721125.1_ASM172112v1_genomic.csv
GCF_000865905.1_ViralProj15892_genomic.csv
GCF_001596175.2_ASM159617v2_genomic.csv
GCF_029917005.1_ASM2991700v1_genomic.csv
GCF_029592105.1_ASM2959210v1_genomic.csv
GCA_030347115.1_ASM3034711v1_genomic.csv
GCA_030323625.1_ASM3032362v1_genomic.csv
GCF_031191205.1_ASM3119120v1_genomic.csv
GCF_018572525.1_ASM1857252v1_genomic.csv
GCA_004072915.1_ASM407291v1_genomic.csv
GCA_015476255.1_ASM1547625v1_genomic.csv
GCF_020881955.1_ASM2088195v1_genomic.csv
GCF_013724985.1_ASM1372498v1_genomic.csv
GCF_012972145.1_ASM1297214v1_genomic.csv
GCF_904863345.1_MSB1_10D_genomic.csv
GCA_012938045.1_ASM1293804v1_genomic.csv
GCA_018566065.1_ASM1856606v1_genomic.csv
GCA_000904035.1_ViralProj186430_genomic.csv
GCF_025118455.1_ASM2511845v1_genomic.csv
GCA_002821145.1_ASM282114v1_genomic.csv
GCF_006740305.1_ASM674030v1_genomic.csv
GCF_025722975.1_ASM2572297v1_genomic.csv
GCA_005886335.1_ASM588633v1_genomic.csv
GCF_030291015.1_ASM3029101v1_genomic.csv
GCF_018417475.1_ASM1841747v1_genomic.csv
GCF_000873785.1_ViralProj19427_genomic.csv
GCA_004040835.1_ASM404083v1_genomic.csv
GCA_000007425.1_ASM742v1_genomic.csv
GCF_022343685.1_ASM2234368v1_genomic.csv
GCF_030374105.1_ASM3037410v1_genomic.csv
GCF_002968655.1_ASM296865v1_genomic.csv
GCA_000438705.2_ASM43870v2_genomic.csv
GCF_015097735.1_ASM1509773v1_genomic.csv
GCA_020477585.1_ASM2047758v1_genomic.csv
GCA_002288155.1_ASM228815v1_genomic.csv
GCF_020405305.1_ASM2040530v1_genomic.csv
GCA_002867185.1_ASM286718v1_genomic.csv
GCA_008375415.1_ASM837541v1_genomic.csv
GCF_002987405.1_ASM298740v1_genomic.csv
GCA_013090065.1_ASM1309006v1_genomic.csv
GCA_019670245.1_ASM1967024v1_genomic.csv
GCF_004128095.1_Penicillium_digitatum_polymycoviruses_1_genomic.csv
GCF_007844075.1_ASM784407v1_genomic.csv
GCA_000952895.1_BS34ACh_genomic.csv
GCF_000287295.1_ASM28729v1_genomic.csv
GCA_000011945.1_ASM1194v1_genomic.csv
GCF_020906395.1_ASM2090639v1_genomic.csv
GCA_004015365.1_ASM401536v1_genomic.csv
GCA_025133955.1_ASM2513395v1_genomic.csv
GCF_020034615.1_ASM2003461v1_genomic.csv
GCA_003668395.1_ASM366839v1_genomic.csv
GCF_900087025.1_PFRJS2_genomic.csv
GCF_001641305.1_ASM164130v1_genomic.csv
GCA_021462055.1_ASM2146205v1_genomic.csv
GCF_009648995.1_ASM964899v1_genomic.csv
GCF_009627495.1_ASM962749v1_genomic.csv
GCA_023530515.1_ASM2353051v1_genomic.csv
GCA_019974095.1_ASM1997409v1_genomic.csv
GCA_003081255.1_ASM308125v1_genomic.csv
GCF_018583735.1_ASM1858373v1_genomic.csv
GCA_017655685.1_ASM1765568v1_genomic.csv
GCF_022213005.1_ASM2221300v1_genomic.csv
GCF_003177235.1_ASM317723v1_genomic.csv
GCA_905232555.2_AI2666v1_cp_genomic.csv
GCF_003697265.1_ASM369726v1_genomic.csv
GCF_002346185.1_ASM234618v1_genomic.csv
GCF_022832875.1_ASM2283287v1_genomic.csv
GCA_013348155.1_ASM1334815v1_genomic.csv
GCF_028622935.1_ASM2862293v1_genomic.csv
GCA_008479505.2_ASM847950v2_genomic.csv
GCF_009944075.1_ASM994407v1_genomic.csv
GCA_018338875.1_ASM1833887v1_genomic.csv
GCA_006447295.1_ASM644729v1_genomic.csv
GCF_025150245.1_ASM2515024v1_genomic.csv
GCA_028747645.1_ASM2874764v1_genomic.csv
GCF_022354165.1_ASM2235416v1_genomic.csv
GCA_026068995.2_ASM2606899v2_genomic.csv
GCF_022354205.1_ASM2235420v1_genomic.csv
GCF_004117615.1_ASM411761v1_genomic.csv
GCF_002251025.2_ASM225102v2_genomic.csv
GCA_027937835.1_ASM2793783v1_genomic.csv
GCF_001432095.1_ViralProj301029_genomic.csv
GCF_027945215.1_ASM2794521v1_genomic.csv
GCA_000146025.1_ASM14602v1_genomic.csv
GCF_029229505.1_ASM2922950v1_genomic.csv
GCA_001551545.1_ViralMultiSegProj310896_genomic.csv
GCF_000886455.1_ViralProj38493_genomic.csv
GCF_001579395.1_ViralProj313553_genomic.csv
GCF_019973675.1_ASM1997367v1_genomic.csv
GCA_023700165.2_ASM2370016v1_genomic.csv
GCA_000816425.1_ASM81642v1_genomic.csv
GCF_012915625.1_ASM1291562v2_genomic.csv
GCF_002194405.1_ViralProj390412_genomic.csv
GCF_002756695.1_ASM275669v1_genomic.csv
GCA_012221765.2_ASM1222176v2_genomic.csv
GCA_027934865.1_ASM2793486v1_genomic.csv
GCA_027581035.1_ASM2758103v1_genomic.csv
GCF_002162255.1_ASM216225v1_genomic.csv
GCA_902988435.1_UFOv-RE-26jul17-C488_genomic.csv
GCA_000009945.1_ASM994v1_genomic.csv
GCA_018847515.1_ASM1884751v1_genomic.csv
GCF_001953035.1_ASM195303v1_genomic.csv
GCF_029691935.1_ASM2969193v1_genomic.csv
GCF_018141625.1_ASM1814162v1_genomic.csv
GCA_029027105.1_ASM2902710v1_genomic.csv
GCA_030067875.1_ASM3006787v1_genomic.csv
GCF_025200775.1_ASM2520077v1_genomic.csv
GCF_024296965.1_ASM2429696v1_genomic.csv
GCF_003860465.1_ASM386046v1_genomic.csv
GCF_002000005.1_ASM200000v1_genomic.csv
GCA_009657815.1_ASM965781v1_genomic.csv
GCF_023023145.1_ASM2302314v1_genomic.csv
GCA_002119005.1_ViralMultiSegProj385644_genomic.csv
GCA_900231265.1_lib01680_genomic.csv
GCF_025984605.1_ASM2598460v1_genomic.csv
GCF_029635575.1_ASM2963557v1_genomic.csv
GCF_000240905.2_ASM24090v3_genomic.csv
GCA_006426295.1_ASM642629v1_genomic.csv
GCA_030297495.1_ASM3029749v1_genomic.csv
GCA_947251655.1_ilPheTrem1.Wolbachia_sp_1.1_genomic.csv
GCF_016903975.1_ASM1690397v1_genomic.csv
GCA_003429465.1_ASM342946v1_genomic.csv
GCF_029542725.1_ASM2954272v1_genomic.csv
GCF_030450155.1_ASM3045015v1_genomic.csv
GCA_004078995.1_ASM407899v1_genomic.csv
GCA_002986585.1_ASM298658v1_genomic.csv
GCF_021278965.1_ASM2127896v1_genomic.csv
GCA_024381365.1_ASM2438136v1_genomic.csv
GCA_013306455.1_ASM1330645v1_genomic.csv
GCA_000021045.1_ASM2104v1_genomic.csv
GCA_027930275.1_ASM2793027v1_genomic.csv
GCF_014844555.1_ASM1484455v1_genomic.csv
GCF_004751985.1_ASM475198v1_genomic.csv
GCA_008632495.1_ASM863249v1_genomic.csv
GCF_002866225.1_ASM286622v1_genomic.csv
GCA_902988165.1_UFOv-RE-26jul17-C1200_genomic.csv
GCF_002623425.1_ASM262342v1_genomic.csv
GCF_001895765.1_ASM189576v1_genomic.csv
GCA_024707845.1_ASM2470784v1_genomic.csv
GCF_004149165.1_ASM414916v1_genomic.csv
GCA_030544525.1_ASM3054452v1_genomic.csv
GCA_002990925.1_ASM299092v1_genomic.csv
GCA_004008115.1_ASM400811v1_genomic.csv
GCA_000800255.1_ASM80025v1_genomic.csv
GCA_911810475.1_August2016_Plant3_pacbio_assembly_genomic.csv
GCA_003032685.1_ASM303268v1_genomic.csv
GCF_020341595.1_ASM2034159v1_genomic.csv
GCA_003082815.1_ASM308281v1_genomic.csv
GCA_004039095.1_ASM403909v1_genomic.csv
GCA_004084715.1_ASM408471v1_genomic.csv
GCF_015356115.1_ASM1535611v1_genomic.csv
GCA_019450515.1_ASM1945051v1_genomic.csv
GCF_024925445.1_ASM2492544v1_genomic.csv
GCA_000143165.1_ASM14316v1_genomic.csv
GCF_000261345.2_ASM26134v2_genomic.csv
GCF_900636195.1_39220_B01_genomic.csv
GCF_022637415.1_ASM2263741v1_genomic.csv
GCF_030544825.1_ASM3054482v1_genomic.csv
GCA_018444285.1_ASM1844428v1_genomic.csv
GCA_905219235.2_AI2707v1_cp_genomic.csv
GCF_019669945.1_ASM1966994v1_genomic.csv
GCF_004101385.1_ASM410138v1_genomic.csv
GCA_024472215.2_ASM2447221v1_genomic.csv
GCF_020091525.1_ASM2009152v1_genomic.csv
GCA_017301355.1_ASM1730135v1_genomic.csv
GCF_003076475.1_ASM307647v1_genomic.csv
GCA_004064435.1_ASM406443v1_genomic.csv
GCA_030438895.1_ASM3043889v1_genomic.csv
GCA_000935185.3_ASM93518v3_genomic.csv
GCA_006529995.1_ASM652999v1_genomic.csv
GCF_001987555.1_ASM198755v1_genomic.csv
GCF_017298995.1_ASM1729899v1_genomic.csv
GCF_002944585.1_ASM294458v1_genomic.csv
GCA_023374915.1_ASM2337491v1_genomic.csv
GCA_031298035.1_ASM3129803v1_genomic.csv
GCA_027941955.1_ASM2794195v1_genomic.csv
GCA_027927415.1_ASM2792741v1_genomic.csv
GCF_007979905.1_ASM797990v1_genomic.csv
GCA_004042395.1_ASM404239v1_genomic.csv
GCF_002504385.1_ASM250438v1_genomic.csv
GCA_013284185.1_ASM1328418v1_genomic.csv
GCA_014751505.1_ASM1475150v1_genomic.csv
GCA_027583015.1_ASM2758301v1_genomic.csv
GCF_003366435.1_ASM336643v1_genomic.csv
GCF_022759545.1_ASM2275954v1_genomic.csv
GCA_004049755.1_ASM404975v1_genomic.csv
GCF_031676375.1_ASM3167637v1_genomic.csv
GCA_014517975.1_ASM1451797v1_genomic.csv
GCF_003047675.1_ASM304767v1_genomic.csv
GCA_900478385.1_29751_F01_genomic.csv
GCF_026073455.1_ASM2607345v1_genomic.csv
GCA_000313175.2_ASM31317v2_genomic.csv
GCA_031312535.1_ASM3131253v1_genomic.csv
GCA_012945595.1_ASM1294559v1_genomic.csv
GCA_023731795.1_ASM2373179v1_genomic.csv
GCA_000146875.2_ASM14687v2_genomic.csv
GCF_021165835.1_ASM2116583v1_genomic.csv
GCA_025642195.1_ASM2564219v1_genomic.csv
GCA_000807395.3_ASM80739v3_genomic.csv
GCF_000196695.1_ASM19669v1_genomic.csv
GCA_004117515.1_ASM411751v1_genomic.csv
GCA_019444695.1_ASM1944469v1_genomic.csv
GCF_002743855.1_ASM274385v1_genomic.csv
GCA_027927345.1_ASM2792734v1_genomic.csv
GCF_025905425.1_ASM2590542v1_genomic.csv
GCF_024137945.1_ASM2413794v1_genomic.csv
GCA_016812095.1_ASM1681209v1_genomic.csv
GCA_027930885.1_Gallid_herpesvirus_2_strain_WC_1110_genomic.csv
GCF_000144915.1_ASM14491v1_genomic.csv
GCF_005217155.2_ASM521715v2_genomic.csv
GCF_026013295.1_ASM2601329v1_genomic.csv
GCF_900087725.2_WHON_genomic.csv
GCF_003516145.1_ASM351614v1_genomic.csv
GCA_001127485.2_ERL041834_genomic.csv
GCA_009686005.1_ASM968600v1_genomic.csv
GCA_024606035.1_ASM2460603v1_genomic.csv
GCF_025244705.1_ASM2524470v1_genomic.csv
GCA_022604925.1_ASM2260492v1_genomic.csv
GCF_028010205.1_ASM2801020v1_genomic.csv
GCF_006874605.1_ASM687460v1_genomic.csv
GCA_014168715.1_ASM1416871v1_genomic.csv
GCA_001429935.1_ViralProj300236_genomic.csv
GCF_013488225.1_ASM1348822v1_genomic.csv
GCA_029376245.1_ASM2937624v1_genomic.csv
GCA_025560685.1_ASM2556068v1_genomic.csv
GCA_009686305.1_ASM968630v1_genomic.csv
GCF_001964195.1_ViralProj362023_genomic.csv
GCA_017378315.3_ASM1737831v3_genomic.csv
GCF_019977775.1_ASM1997777v1_genomic.csv
GCF_024734625.1_ASM2473462v1_genomic.csv
GCA_025559525.1_ASM2555952v1_genomic.csv
GCA_017348735.1_ASM1734873v1_genomic.csv
GCA_021043165.1_ASM2104316v1_genomic.csv
GCA_002803805.2_ASM280380v2_genomic.csv
GCF_000892415.1_ViralProj64599_genomic.csv
GCA_031189375.1_ASM3118937v1_genomic.csv
GCA_027931195.1_ASM2793119v1_genomic.csv
GCA_006436855.1_ASM643685v1_genomic.csv
GCA_001019815.1_ViralProj284804_genomic.csv
GCF_017797845.1_ASM1779784v1_genomic.csv
GCF_025946945.1_ASM2594694v1_genomic.csv
GCA_006964525.1_ASM696452v1_genomic.csv
GCF_000242455.2_ASM24245v3_genomic.csv
GCA_001629845.2_ASM162984v2_genomic.csv
GCF_019924095.1_ASM1992409v1_genomic.csv
GCF_002069155.1_ASM206915v1_genomic.csv
GCA_902993435.1_UFOv-RH-23may17-C11675_genomic.csv
GCA_026122505.1_AldGig_1.0_genomic.csv
GCF_029856995.1_ASM2985699v1_genomic.csv
GCA_013899825.1_ASM1389982v1_genomic.csv
GCA_002609485.1_ASM260948v1_genomic.csv
GCA_019444175.1_ASM1944417v1_genomic.csv
GCF_025811215.1_ASM2581121v1_genomic.csv
GCA_025758045.1_ASM2575804v1_genomic.csv
GCF_002892185.1_ASM289218v1_genomic.csv
GCA_000863105.1_ViralProj15331_genomic.csv
GCF_019203965.1_ASM1920396v1_genomic.csv
GCF_000265545.3_ASM26554v3_genomic.csv
GCF_002847445.1_ASM284744v1_genomic.csv
GCA_003143455.1_ASM314345v1_genomic.csv
GCA_016025055.1_ASM1602505v1_genomic.csv
GCF_021650705.1_ASM2165070v1_genomic.csv
GCA_027936685.1_ASM2793668v1_genomic.csv
GCF_016026975.1_ASM1602697v1_genomic.csv
GCA_002625265.1_ASM262526v1_genomic.csv
GCA_951394135.2_EAV_NNN508_complete_genome_sequence_genomic.csv
GCA_001722805.1_ViralMultiSegProj342447_genomic.csv
GCF_003815695.1_ASM381569v1_genomic.csv
GCA_004039755.1_ASM403975v1_genomic.csv
GCF_016906065.1_ASM1690606v1_genomic.csv
GCA_014447835.2_ASM1444783v2_genomic.csv
GCA_029814915.1_ASM2981491v1_genomic.csv
GCF_002587065.1_ASM258706v1_genomic.csv
GCF_013112015.1_ASM1311201v1_genomic.csv
GCF_025369775.1_ASM2536977v1_genomic.csv
GCA_011896075.1_ASM1189607v1_genomic.csv
GCF_022924535.1_ASM2292453v1_genomic.csv
GCA_015708655.1_ASM1570865v1_genomic.csv
GCA_030296475.1_ASM3029647v1_genomic.csv
GCF_004848545.1_ASM484854v1_genomic.csv
GCF_030687495.1_ASM3068749v1_genomic.csv
GCF_000016145.1_ASM1614v1_genomic.csv
GCF_001679745.1_ASM167974v1_genomic.csv
GCF_001990245.1_ASM199024v1_genomic.csv
GCA_029882945.1_ASM2988294v1_genomic.csv
GCA_007923765.1_ASM792376v1_genomic.csv
GCA_000231905.1_ASM23190v1_genomic.csv
GCF_000905495.1_ViralProj195495_genomic.csv
GCA_902992035.1_UFOv-RH-18aug17-C2896_genomic.csv
GCA_027929415.1_ASM2792941v1_genomic.csv
GCF_003366275.1_ASM336627v1_genomic.csv
GCA_902730905.1_PIG_PHAGE_COMPLETE_CIR-CU-CL_31_57_genomic.csv
GCF_002215445.1_ASM221544v1_genomic.csv
GCF_004635905.1_ASM463590v1_genomic.csv
GCF_006339065.1_ASM633906v1_genomic.csv
GCA_000869425.1_ViralProj17773_genomic.csv
GCF_013170845.1_ASM1317084v1_genomic.csv
GCA_023535965.1_ASM2353596v1_genomic.csv
GCF_030028615.1_ASM3002861v1_genomic.csv
GCA_031535465.1_ASM3153546v1_genomic.csv
GCA_002956375.1_ASM295637v1_genomic.csv
GCF_016584405.1_ASM1658440v1_genomic.csv
GCF_002846075.1_ASM284607v1_genomic.csv
GCA_018585545.1_ASM1858554v1_genomic.csv
GCF_019431355.1_ASM1943135v1_genomic.csv
GCA_009655595.1_ASM965559v1_genomic.csv
GCA_018584455.1_ASM1858445v1_genomic.csv
GCA_028009825.1_Col-CC_genomic.csv
GCF_000019265.1_ASM1926v1_genomic.csv
GCF_000598005.1_ASM59800v1_genomic.csv
GCA_008704755.1_ASM870475v1_genomic.csv
GCA_020497605.1_ASM2049760v1_genomic.csv
GCA_021131645.1_ASM2113164v1_genomic.csv
GCA_006385935.1_ASM638593v1_genomic.csv
GCF_023278105.1_ASM2327810v1_genomic.csv
GCA_000698715.2_ASM69871v2_genomic.csv
GCF_026435655.1_ASM2643565v1_genomic.csv
GCA_029228495.1_ASM2922849v1_genomic.csv
GCF_020616935.1_ASM2061693v1_genomic.csv
GCA_001447805.1_ASM144780v1_genomic.csv
GCF_030370295.1_ASM3037029v1_genomic.csv
GCA_009945865.1_ASM994586v1_genomic.csv
GCA_006435575.1_ASM643557v1_genomic.csv
GCA_002594185.1_ASM259418v1_genomic.csv
GCA_004062535.1_ASM406253v1_genomic.csv
GCF_900205265.1_lupe_GEN0059_5_genomic.csv
GCA_000914875.1_ViralProj240318_genomic.csv
GCF_015839035.1_ASM1583903v1_genomic.csv
GCA_024662615.1_ASM2466261v1_genomic.csv
GCF_001754225.1_ViralProj344597_genomic.csv
GCA_025913695.1_ASM2591369v1_genomic.csv
GCA_003191485.1_ASM319148v1_genomic.csv
GCA_001544955.1_ASM154495v1_genomic.csv
GCF_023101345.1_ASM2310134v1_genomic.csv
GCF_900196735.1_Lactobacillus_bulgaricus_ACA-DC_87_genomic.csv
GCF_011769725.1_ASM1176972v1_genomic.csv
GCA_023131505.1_ASM2313150v1_genomic.csv
GCF_004367725.1_ASM436772v1_genomic.csv
GCA_004033515.1_ASM403351v1_genomic.csv
GCF_021484985.1_ASM2148498v1_genomic.csv
GCF_000897395.1_ViralProj171970_genomic.csv
GCF_001900455.1_ASM190045v1_genomic.csv
GCA_002627005.1_ASM262700v1_genomic.csv
GCF_014236775.1_ASM1423677v1_genomic.csv
GCA_027937265.1_ASM2793726v1_genomic.csv
GCF_001267195.1_ASM126719v1_genomic.csv
GCF_009912495.1_ASM991249v1_genomic.csv
GCF_900659885.1_TLA_genomic.csv
GCF_000277715.1_ASM27771v1_genomic.csv
GCA_030167985.1_ASM3016798v1_genomic.csv
GCF_020510665.1_ASM2051066v1_genomic.csv
GCF_017301775.1_ASM1730177v1_genomic.csv
GCA_013373835.1_ASM1337383v1_genomic.csv
GCF_000167875.2_ASM16787v2_genomic.csv
GCA_030013025.1_ASM3001302v1_genomic.csv
GCA_015244905.1_ASM1524490v1_genomic.csv
GCF_024662355.1_ASM2466235v1_genomic.csv
GCA_003443635.1_ASM344363v1_genomic.csv
GCA_030704535.1_ASM3070453v1_genomic.csv
GCF_000241585.2_ASM24158v3_genomic.csv
GCF_014931435.1_ASM1493143v1_genomic.csv
GCA_002903305.1_ASM290330v1_genomic.csv
GCF_001028705.1_ASM102870v1_genomic.csv
GCF_009739945.1_ASM973994v1_genomic.csv
GCF_001890165.1_ASM189016v1_genomic.csv
GCF_009720565.1_ASM972056v1_genomic.csv
GCA_027929235.1_ASM2792923v1_genomic.csv
GCA_022168875.1_ASM2216887v1_genomic.csv
GCA_017357545.1_ASM1735754v1_genomic.csv
GCF_000850505.1_ViralProj14752_genomic.csv
GCA_001581875.1_ASM158187v1_genomic.csv
GCA_024348015.1_ASM2434801v1_genomic.csv
GCF_000849845.1_ViralProj14633_genomic.csv
GCF_002386325.1_ASM238632v1_genomic.csv
GCA_030254905.1_UOB_LRV0_1_genomic.csv
GCF_006542685.1_Adis_1.0_genomic.csv
GCF_018688155.1_ASM1868815v1_genomic.csv
GCF_016067835.1_ASM1606783v1_genomic.csv
GCA_030059825.1_ASM3005982v1_genomic.csv
GCF_000020685.1_ASM2068v1_genomic.csv
GCA_905218945.2_AI2633v1_cp_genomic.csv
GCA_009685175.1_ASM968517v1_genomic.csv
GCF_022212885.1_ASM2221288v1_genomic.csv
GCA_012169275.1_ASM1216927v1_genomic.csv
GCA_003091915.1_ASM309191v1_genomic.csv
GCF_020525585.1_ASM2052558v1_genomic.csv
GCF_004328705.1_ASM432870v1_genomic.csv
GCF_000498395.2_ASM49839v3_genomic.csv
GCA_002886945.1_ASM288694v1_genomic.csv
GCA_030295445.1_ASM3029544v1_genomic.csv
GCF_001596755.1_ASM159675v1_genomic.csv
GCF_005165545.1_ASM516554v1_genomic.csv
GCA_902985115.1_UFOv-RE-15aug16-C720_genomic.csv
GCA_001754725.1_ViralProj344610_genomic.csv
GCA_000870285.1_ViralProj18293_genomic.csv
GCA_002821085.1_ASM282108v1_genomic.csv
GCA_008777655.1_ASM877765v1_genomic.csv
GCA_007992975.1_ASM799297v1_genomic.csv
GCF_022558605.1_ASM2255860v1_genomic.csv
GCA_012945065.1_ASM1294506v1_genomic.csv
GCF_006337125.1_ASM633712v1_genomic.csv
GCA_030374345.1_ASM3037434v1_genomic.csv
GCF_008364265.2_ASM836426v2_genomic.csv
GCF_012516475.1_ASM1251647v1_genomic.csv
GCF_030490655.1_ASM3049065v1_genomic.csv
GCA_018584105.1_ASM1858410v1_genomic.csv
GCF_001477575.1_ASM147757v1_genomic.csv
GCF_900475915.1_48128_H02_genomic.csv
GCA_002612565.1_ASM261256v1_genomic.csv
GCA_003573465.1_ASM357346v1_genomic.csv
GCA_004049215.1_ASM404921v1_genomic.csv
GCF_002958855.1_ASM295885v1_genomic.csv
GCF_029674725.1_ASM2967472v1_genomic.csv
GCF_030028255.1_ASM3002825v1_genomic.csv
GCA_021559775.1_ASM2155977v1_genomic.csv
GCF_019095765.1_ASM1909576v1_genomic.csv
GCA_031160725.1_ASM3116072v1_genomic.csv
GCA_000885415.1_ViralProj41629_genomic.csv
GCA_002606945.1_ASM260694v1_genomic.csv
GCA_007575465.1_ASM757546v1_genomic.csv
GCF_025643355.1_ASM2564335v1_genomic.csv
GCF_004119795.1_ASM411979v1_genomic.csv
GCA_020868925.1_ASM2086892v1_genomic.csv
GCA_000860925.1_ViralMultiSegProj15397_genomic.csv
GCA_001746055.1_ViralProj344196_genomic.csv
GCF_003013295.1_ASM301329v1_genomic.csv
GCA_002622145.1_ASM262214v1_genomic.csv
GCF_002763415.1_ASM276341v1_genomic.csv
GCA_029887265.1_ASM2988726v1_genomic.csv
GCF_001986065.1_ASM198606v1_genomic.csv
GCA_003340955.1_ASM334095v1_genomic.csv
GCA_012965965.1_ASM1296596v1_genomic.csv
GCA_011604685.1_ASM1160468v1_genomic.csv
GCF_011578485.1_ASM1157848v1_genomic.csv
GCA_004064755.1_ASM406475v1_genomic.csv
GCA_025370035.1_ASM2537003v1_genomic.csv
GCA_002956045.1_ASM295604v1_genomic.csv
GCF_001509915.1_ASM150991v1_genomic.csv
GCF_022846215.1_ASM2284621v1_genomic.csv
GCF_016415385.1_ASM1641538v1_genomic.csv
GCA_001736435.1_ViralProj343534_genomic.csv
GCA_029748065.1_ASM2974806v1_genomic.csv
GCA_004050675.1_ASM405067v1_genomic.csv
GCF_000179015.2_ASM17901v2_genomic.csv
GCA_025836995.1_ASM2583699v1_genomic.csv
GCF_016458885.1_ASM1645888v1_genomic.csv
GCF_001723585.1_ASM172358v1_genomic.csv
GCF_018326065.1_ASM1832606v1_genomic.csv
GCA_023735975.1_ASM2373597v1_genomic.csv
GCA_947251875.1_ilLycPhla1.Wolbachia_sp_1.1_genomic.csv
GCF_000881615.1_ViralProj32193_genomic.csv
GCA_000953315.1_Wau001_genomic.csv
GCF_002357295.1_ASM235729v1_genomic.csv
GCF_004683885.1_ASM468388v1_genomic.csv
GCF_013090055.1_ASM1309005v1_genomic.csv
GCF_030067815.1_ASM3006781v1_genomic.csv
GCA_002614825.1_ASM261482v1_genomic.csv
GCF_017654245.1_ASM1765424v1_genomic.csv
GCA_001698415.1_ViralProj336045_genomic.csv
GCF_013087905.1_ASM1308790v1_genomic.csv
GCA_014338125.1_ASM1433812v1_genomic.csv
GCF_026651975.1_ASM2665197v1_genomic.csv
GCF_024637995.1_ASM2463799v1_genomic.csv
GCF_002813975.1_ASM281397v1_genomic.csv
GCA_004082855.1_ASM408285v1_genomic.csv
GCA_902808445.2_FRC0137_Nanopore_genomic.csv
GCF_009627655.1_ASM962765v1_genomic.csv
GCA_003445415.1_ASM344541v1_genomic.csv
GCA_018771605.1_ASM1877160v1_genomic.csv
GCF_023702715.1_ASM2370271v1_genomic.csv
GCF_013086505.1_ASM1308650v1_genomic.csv
GCF_003852275.1_ASM385227v1_genomic.csv
GCA_004039395.1_ASM403939v1_genomic.csv
GCF_030167075.1_ASM3016707v1_genomic.csv
GCF_029580835.1_ASM2958083v1_genomic.csv
GCF_002629005.1_ASM262900v1_genomic.csv
GCA_002844105.1_ASM284410v1_genomic.csv
GCA_006964565.1_ASM696456v1_genomic.csv
GCA_023565865.1_ASM2356586v1_genomic.csv
GCA_011045535.1_ASM1104553v1_genomic.csv
GCF_010729895.1_ASM1072989v1_genomic.csv
GCF_022221485.1_ASM2222148v1_genomic.csv
GCF_028898845.1_ASM2889884v1_genomic.csv
GCF_024134525.1_ASM2413452v1_genomic.csv
GCA_025842205.1_ASM2584220v1_genomic.csv
GCA_002986835.1_ASM298683v1_genomic.csv
GCA_031120955.1_ASM3112095v1_genomic.csv
GCA_031158835.1_ASM3115883v1_genomic.csv
GCF_001634095.1_ViralProj319527_genomic.csv
GCF_005849285.1_ASM584928v1_genomic.csv
GCF_008727175.1_ASM872717v1_genomic.csv
GCF_002346045.1_ASM234604v1_genomic.csv
GCA_004077295.1_ASM407729v1_genomic.csv
GCA_004050555.1_ASM405055v1_genomic.csv
GCA_023661455.1_ASM2366145v1_genomic.csv
GCA_903815255.1_hybrid_BB1456_genomic.csv
GCF_009626955.1_ASM962695v1_genomic.csv
GCF_018566525.1_ASM1856652v1_genomic.csv
GCA_022434495.1_ASM2243449v1_genomic.csv
GCA_024827955.1_ASM2482795v1_genomic.csv
GCF_003813085.1_ASM381308v1_genomic.csv
GCA_000900015.1_ViralMultiSegProj173358_genomic.csv
GCA_008809955.1_ASM880995v1_genomic.csv
GCF_001721945.1_ASM172194v1_genomic.csv
GCF_019970895.1_ASM1997089v1_genomic.csv
GCF_019443425.1_ASM1944342v1_genomic.csv
GCF_025558265.1_ASM2555826v1_genomic.csv
GCF_020026305.1_ASM2002630v1_genomic.csv
GCA_002626025.1_ASM262602v1_genomic.csv
GCF_001025135.1_ASM102513v1_genomic.csv
GCF_028961985.1_ASM2896198v1_genomic.csv
GCA_023734975.1_ASM2373497v1_genomic.csv
GCA_951812345.1_odPetFici3.Rhodothermales_2.1_genomic.csv
GCF_001441055.1_ViralProj301257_genomic.csv
GCF_022921155.1_ASM2292115v1_genomic.csv
GCA_000803645.1_ASM80364v1_genomic.csv
GCF_003004255.1_ASM300425v1_genomic.csv
GCA_001938705.1_ASM193870v1_genomic.csv
GCF_001754805.1_ViralProj344626_genomic.csv
GCF_000452565.2_ASM45256v3_genomic.csv
GCA_020132085.1_ASM2013208v1_genomic.csv
GCA_003925085.1_ASM392508v1_genomic.csv
GCA_030252205.1_ASM3025220v1_genomic.csv
GCA_009661665.2_ASM966166v2_genomic.csv
GCA_002603325.1_ASM260332v1_genomic.csv
GCF_000486725.2_ASM48672v2_genomic.csv
GCA_011064385.1_ASM1106438v1_genomic.csv
GCF_021233135.1_ASM2123313v1_genomic.csv
GCF_002007585.1_ASM200758v1_genomic.csv
GCA_025756195.1_African_swine_fever_virus_SY-1_genomic.csv
GCF_002628445.1_ASM262844v1_genomic.csv
GCA_001746735.1_ASM174673v1_genomic.csv
GCA_902995275.1_UFOv-RH-26jul17-C1395_genomic.csv
GCA_900231205.1_lib01684_genomic.csv
GCA_012932195.1_ASM1293219v1_genomic.csv
GCA_900155335.1_NZ15MR0322_genomic.csv
GCF_000845885.1_ViralProj14502_genomic.csv
GCF_025666235.1_ASM2566623v1_genomic.csv
GCF_018289275.1_ASM1828927v1_genomic.csv
GCF_002986195.1_ASM298619v1_genomic.csv
GCA_008821805.1_ASM882180v1_genomic.csv
GCF_017910955.1_ASM1791095v1_genomic.csv
GCA_003192405.1_ASM319240v1_genomic.csv
GCA_000899635.1_ViralProj179419_genomic.csv
GCA_004036415.1_ASM403641v1_genomic.csv
GCA_004015725.1_ASM401572v1_genomic.csv
GCF_013694405.1_ASM1369440v1_genomic.csv
GCA_001500535.1_ViralProj307738_genomic.csv
GCA_016066025.1_ASM1606602v1_genomic.csv
GCA_024637745.1_ASM2463774v1_genomic.csv
GCF_002078495.2_ASM207849v2_genomic.csv
GCF_023155505.1_ASM2315550v1_genomic.csv
GCF_905338025.2_AN2363v1_cp_genomic.csv
GCF_009184765.2_ASM918476v2_genomic.csv
GCA_002813715.1_ASM281371v1_genomic.csv
GCA_905123665.1_28157_4_156_genomic.csv
GCA_000230275.1_ASM23027v1_genomic.csv
GCA_013885915.1_ASM1388591v1_genomic.csv
GCA_000299115.1_ASM29911v1_genomic.csv
GCF_023658185.1_ASM2365818v1_genomic.csv
GCA_004133205.1_ASM413320v1_genomic.csv
GCA_020389485.1_ASM2038948v1_genomic.csv
GCA_031129625.1_ASM3112962v1_genomic.csv
GCF_002795285.1_ASM279528v1_genomic.csv
GCF_008801235.1_ASM880123v1_genomic.csv
GCF_019175525.1_ASM1917552v1_genomic.csv
GCA_030584345.1_ASM3058434v1_genomic.csv
GCF_003855315.1_ASM385531v1_genomic.csv
GCF_900087635.2_WHOF_genomic.csv
GCA_905120975.1_26975_2_184_genomic.csv
GCF_001761445.1_ASM176144v1_genomic.csv
GCA_030178495.1_ASM3017849v1_genomic.csv
GCF_023362035.1_ASM2336203v1_genomic.csv
GCA_019670065.1_ASM1967006v1_genomic.csv
GCA_013150885.1_ASM1315088v1_genomic.csv
GCF_013283875.1_ASM1328387v1_genomic.csv
GCF_009913355.1_ASM991335v1_genomic.csv
GCA_022438305.1_ASM2243830v1_genomic.csv
GCA_004044615.1_ASM404461v1_genomic.csv
GCF_000006865.1_ASM686v1_genomic.csv
GCF_018141505.1_ASM1814150v2_genomic.csv
GCF_026914185.1_ASM2691418v1_genomic.csv
GCA_003097915.1_ASM309791v1_genomic.csv
GCF_002890095.1_ASM289009v1_genomic.csv
GCA_023585845.1_ASM2358584v1_genomic.csv
GCA_006415515.1_ASM641551v1_genomic.csv
GCA_002600795.2_ASM260079v2_genomic.csv
GCA_004040035.1_ASM404003v1_genomic.csv
GCF_028867825.1_ASM2886782v1_genomic.csv
GCA_004062235.1_ASM406223v1_genomic.csv
GCF_002990125.1_ASM299012v1_genomic.csv
GCA_000635955.1_ASM63595v1_genomic.csv
GCF_001433715.1_ASM143371v1_genomic.csv
GCA_008471245.2_ASM847124v2_genomic.csv
GCA_003967015.1_ASM396701v1_genomic.csv
GCF_001502535.1_ViralProj307729_genomic.csv
GCA_007051725.1_ASM705172v1_genomic.csv
GCA_015694025.1_ASM1569402v1_genomic.csv
GCA_016759335.1_ASM1675933v1_genomic.csv
GCF_001889485.1_ASM188948v1_genomic.csv
GCA_009688625.1_ASM968862v1_genomic.csv
GCF_017655745.1_ASM1765574v1_genomic.csv
GCF_015356055.1_ASM1535605v1_genomic.csv
GCF_007725005.1_ASM772500v1_genomic.csv
GCF_011058315.1_ASM1105831v1_genomic.csv
GCA_029906465.1_ASM2990646v1_genomic.csv
GCA_028893135.1_ASM2889313v1_genomic.csv
GCA_003098915.1_ASM309891v1_genomic.csv
GCF_024701375.2_ASM2470137v2_genomic.csv
GCA_002795885.1_ASM279588v1_genomic.csv
GCA_027937355.1_ASM2793735v1_genomic.csv
GCA_027935275.1_ASM2793527v1_genomic.csv
GCA_029215895.1_ASM2921589v1_genomic.csv
GCA_025841465.1_ASM2584146v1_genomic.csv
GCA_003925975.1_ASM392597v1_genomic.csv
GCA_021614795.1_ASM2161479v1_genomic.csv
GCF_003971255.1_ASM397125v1_genomic.csv
GCA_022923695.1_ASM2292369v1_genomic.csv
GCA_029717725.1_ASM2971772v1_genomic.csv
GCF_001890265.1_ASM189026v1_genomic.csv
GCF_008329925.1_ASM832992v1_genomic.csv
GCA_003872215.2_ASM387221v2_genomic.csv
GCA_006447895.1_ASM644789v1_genomic.csv
GCF_017868775.1_ASM1786877v1_genomic.csv
GCF_016861735.1_AchevalieriM1_assembly01_genomic.csv
GCA_947251525.1_ilCalPalu1.Wolbachia_sp_2.1_genomic.csv
GCA_013426455.1_ASM1342645v1_genomic.csv
GCA_025888325.1_ASM2588832v1_genomic.csv
GCA_015200345.1_ASM1520034v1_genomic.csv
GCF_002953395.1_ASM295339v1_genomic.csv
GCF_014170655.1_ASM1417065v1_genomic.csv
GCA_031213405.1_ASM3121340v1_genomic.csv
GCF_016549375.1_ASM1654937v1_genomic.csv
GCA_012615925.1_ASM1261592v1_genomic.csv
GCA_030622655.1_ASM3062265v1_genomic.csv
GCA_026210655.1_ASM2621065v1_genomic.csv
GCA_004033495.1_ASM403349v1_genomic.csv
GCF_002209205.2_ASM220920v2_genomic.csv
GCF_009707465.1_ASM970746v1_genomic.csv
GCF_000341385.1_ASM34138v1_genomic.csv
GCA_003867255.1_ASM386725v1_genomic.csv
GCF_030253515.1_ASM3025351v1_genomic.csv
GCF_900693025.1_19341_2_86-2_genomic.csv
GCF_002139955.1_ASM213995v1_genomic.csv
GCF_006716825.1_ASM671682v1_genomic.csv
GCF_018906035.1_ASM1890603v1_genomic.csv
GCF_019670525.1_ASM1967052v1_genomic.csv
GCA_011382965.1_ASM1138296v1_genomic.csv
GCA_002820945.1_ASM282094v1_genomic.csv
GCA_000019325.1_ASM1932v1_genomic.csv
GCA_018571705.1_ASM1857170v1_genomic.csv
GCF_023066865.1_ASM2306686v1_genomic.csv
GCA_030865035.1_ASM3086503v1_genomic.csv
GCA_002957585.1_ASM295758v1_genomic.csv
GCF_016593235.1_ASM1659323v1_genomic.csv
GCF_019297815.1_ASM1929781v1_genomic.csv
GCF_018598285.3_ASM1859828v3_genomic.csv
GCA_023533975.1_ASM2353397v1_genomic.csv
GCF_002180215.1_ASM218021v1_genomic.csv
GCA_030914275.1_W17_new_chr_level_genome_genomic.csv
GCA_016944715.1_ASM1694471v1_genomic.csv
GCF_003031645.1_ASM303164v1_genomic.csv
GCF_004001265.1_ASM400126v1_genomic.csv
GCF_009648715.1_ASM964871v1_genomic.csv
GCA_006435995.1_ASM643599v1_genomic.csv
GCF_900324405.1_21_LA_436_genomic.csv
GCA_012610575.1_ASM1261057v1_genomic.csv
GCF_019263705.2_ASM1926370v2_genomic.csv
GCA_031293255.1_ASM3129325v1_genomic.csv
GCA_009834145.1_ASM983414v1_genomic.csv
GCF_003710085.1_ASM371008v1_genomic.csv
GCA_009708355.1_ASM970835v1_genomic.csv
GCF_015649805.1_ASM1564980v1_genomic.csv
GCA_902987635.1_UFOv-RE-23may17-C3106_genomic.csv
GCA_003084395.1_ASM308439v1_genomic.csv
GCA_002966595.1_ASM296659v1_genomic.csv
GCA_000635895.2_ASM63589v2_genomic.csv
GCF_003028855.1_ASM302885v1_genomic.csv
GCF_028607105.1_ASM2860710v1_genomic.csv
GCA_013283975.1_ASM1328397v1_genomic.csv
GCA_023523855.1_ASM2352385v1_genomic.csv
GCF_000807255.1_ASM80725v1_genomic.csv
GCA_003117855.1_ASM311785v1_genomic.csv
GCF_006547045.1_ASM654704v1_genomic.csv
GCA_004326355.1_ASM432635v1_genomic.csv
GCA_000846845.1_ViralProj14525_genomic.csv
GCA_003029585.1_ASM302958v1_genomic.csv
GCF_021491615.1_ASM2149161v1_genomic.csv
GCA_018583935.1_ASM1858393v1_genomic.csv
GCA_001590435.1_ViralProj314639_genomic.csv
GCA_010965815.2_ASM1096581v2_genomic.csv
GCA_000203935.1_ASM20393v1_genomic.csv
GCA_002612985.1_ASM261298v1_genomic.csv
GCA_023361035.1_ASM2336103v1_genomic.csv
GCF_018569445.1_ASM1856944v1_genomic.csv
GCA_008728395.1_ASM872839v1_genomic.csv
GCA_002287925.1_ASM228792v1_genomic.csv
GCA_010443035.1_ASM1044303v1_genomic.csv
GCA_000911995.1_ViralProj217881_genomic.csv
GCF_029886285.1_ASM2988628v1_genomic.csv
GCF_003586025.1_ASM358602v1_genomic.csv
GCF_002240335.1_ASM224033v1_genomic.csv
GCF_019844015.1_ASM1984401v1_genomic.csv
GCF_001586105.1_ASM158610v1_genomic.csv
GCF_019046965.1_ASM1904696v1_genomic.csv
GCA_006088715.1_ASM608871v1_genomic.csv
GCA_025843395.1_ASM2584339v1_genomic.csv
GCF_001988315.1_ASM198831v1_genomic.csv
GCF_002741015.1_ASM274101v1_genomic.csv
GCF_001695515.1_ASM169551v1_genomic.csv
GCA_000928375.1_ViralProj273533_genomic.csv
GCA_008812335.1_ASM881233v1_genomic.csv
GCA_027927005.1_ASM2792700v1_genomic.csv
GCA_902983915.1_UFOv-Jr-28aug17-C281_genomic.csv
GCA_025508685.1_ASM2550868v1_genomic.csv
GCA_023120235.1_ASM2312023v1_genomic.csv
GCA_030575835.1_ASM3057583v1_genomic.csv
GCF_000504105.1_ASM50410v1_genomic.csv
GCA_030123625.1_ASM3012362v1_genomic.csv
GCA_000880675.1_ViralProj32213_genomic.csv
GCF_016350085.1_ASM1635008v1_genomic.csv
GCA_021870495.1_ASM2187049v1_genomic.csv
GCF_000969685.2_ASM96968v1_genomic.csv
GCF_023016365.1_ASM2301636v1_genomic.csv
GCF_021399195.1_ASM2139919v1_genomic.csv
GCA_000890635.1_ViralProj62963_genomic.csv
GCA_027929105.1_ASM2792910v1_genomic.csv
GCF_000993765.1_ASM99376v1_genomic.csv
GCF_028335765.1_ASM2833576v1_genomic.csv
GCA_000153685.2_ASM15368v2_genomic.csv
GCF_029318685.1_ASM2931868v1_genomic.csv
GCA_001598095.1_ASM159809v1_genomic.csv
GCF_031213335.1_ASM3121333v1_genomic.csv
GCA_004070455.1_ASM407045v1_genomic.csv
GCF_021431985.1_ASM2143198v1_genomic.csv
GCA_022430545.2_ASM2243054v2_genomic.csv
GCA_011405175.1_ASM1140517v1_genomic.csv
GCA_000906755.1_ViralProj192871_genomic.csv
GCA_002734145.1_ASM273414v1_genomic.csv
GCA_012933945.1_ASM1293394v1_genomic.csv
GCA_900477995.1_46931_C01_genomic.csv
GCA_001761485.1_ASM176148v1_genomic.csv
GCF_900234405.1_MFPB19A15_assembly_v1_genomic.csv
GCF_003717135.1_ASM371713v1_genomic.csv
GCA_000210855.2_ASM21085v2_genomic.csv
GCF_900166885.1_39674_D01_genomic.csv
GCF_003296225.1_ASM329622v1_genomic.csv
GCA_020869065.1_ASM2086906v1_genomic.csv
GCF_001952755.1_ASM195275v1_genomic.csv
GCA_001960115.1_ViralProj361802_genomic.csv
GCF_023100865.1_ASM2310086v1_genomic.csv
GCF_026810205.1_ASM2681020v1_genomic.csv
GCA_018443575.1_ASM1844357v1_genomic.csv
GCA_958296105.1_odAgeOroi1.Dehalococcoidia_18.1_genomic.csv
GCF_000016845.1_ASM1684v1_genomic.csv
GCA_019668585.1_ASM1966858v1_genomic.csv
GCF_018802385.1_ASM1880238v1_genomic.csv
GCF_002951505.1_ASM295150v1_genomic.csv
GCF_025979705.1_ASM2597970v1_genomic.csv
GCF_902386215.1_UHGG_MGYG-HGUT-02357_genomic.csv
GCF_020695485.1_ASM2069548v1_genomic.csv
GCA_004520435.1_ASM452043v1_genomic.csv
GCA_020002185.1_HKBU_Pec_v1_genomic.csv
GCA_002829845.1_ASM282984v1_genomic.csv
GCF_024347755.1_ASM2434775v1_genomic.csv
GCA_021870505.1_ASM2187050v1_genomic.csv
GCA_003440135.1_ASM344013v1_genomic.csv
GCA_001867025.1_ASM186702v1_genomic.csv
GCA_003233915.1_ASM323391v1_genomic.csv
GCF_001925715.1_ViralProj359284_genomic.csv
GCF_022409415.1_ASM2240941v1_genomic.csv
GCF_030322985.1_ASM3032298v1_genomic.csv
GCA_004062195.1_ASM406219v1_genomic.csv
GCA_000910615.1_ViralProj213076_genomic.csv
GCA_021654455.1_ASM2165445v1_genomic.csv
GCF_000912135.1_ViralProj222253_genomic.csv
GCF_000882715.1_ViralProj34757_genomic.csv
GCF_000959605.1_ASM95960v1_genomic.csv
GCF_018141745.1_ASM1814174v1_genomic.csv
GCA_006448415.1_ASM644841v1_genomic.csv
GCF_000861785.1_ViralMultiSegProj15419_genomic.csv
GCF_013087305.1_ASM1308730v1_genomic.csv
GCF_031663095.1_ASM3166309v1_genomic.csv
GCA_002620425.1_ASM262042v1_genomic.csv
GCA_009498055.1_ASM949805v1_genomic.csv
GCA_902993505.1_UFOv-RH-23may17-C1757_genomic.csv
GCF_002999135.1_ASM299913v1_genomic.csv
GCA_003530165.1_ASM353016v1_genomic.csv
GCA_004079535.1_ASM407953v1_genomic.csv
GCF_016454225.1_ASM1645422v1_genomic.csv
GCF_004683965.1_ASM468396v1_genomic.csv
GCF_031239735.1_ASM3123973v1_genomic.csv
GCA_007051425.1_ASM705142v1_genomic.csv
GCA_016026875.1_ASM1602687v1_genomic.csv
GCA_001925955.1_ViralProj359344_genomic.csv
GCA_024802625.1_ASM2480262v1_genomic.csv
GCA_904067345.1_vB_KppS-Jiji_assembly_genomic.csv
GCF_002118445.1_ViralProj385637_genomic.csv
GCF_900638015.1_54984_A01_genomic.csv
GCA_001685565.1_ASM168556v1_genomic.csv
GCA_012934375.1_ASM1293437v1_genomic.csv
GCA_025508515.1_ASM2550851v1_genomic.csv
GCA_028540845.1_ASM2854084v1_genomic.csv
GCF_002008595.1_ViralMultiSegProj376921_genomic.csv
GCA_000927975.1_ViralProj269306_genomic.csv
GCA_030408255.1_ASM3040825v1_genomic.csv
GCF_000739375.1_ASM73937v1_genomic.csv
GCA_025169995.2_ASM2516999v2_genomic.csv
GCF_024181745.1_ASM2418174v1_genomic.csv
GCF_023374495.1_ASM2337449v1_genomic.csv
GCA_004208475.1_ASM420847v1_genomic.csv
GCA_030586235.1_ASM3058623v1_genomic.csv
GCF_017898025.1_ASM1789802v1_genomic.csv
GCF_023973145.1_ASM2397314v1_genomic.csv
GCA_020497735.1_ASM2049773v1_genomic.csv
GCA_031160885.1_ASM3116088v1_genomic.csv
GCA_029236865.1_ASM2923686v1_genomic.csv
GCF_020905735.1_ASM2090573v1_genomic.csv
GCA_002619225.1_ASM261922v1_genomic.csv
GCA_004055235.1_ASM405523v1_genomic.csv
GCF_013086115.1_ASM1308611v1_genomic.csv
GCA_004328825.1_ASM432882v1_genomic.csv
GCF_015238615.1_ASM1523861v1_genomic.csv
GCA_900635535.1_30316_A02_genomic.csv
GCA_014337695.1_ASM1433769v1_genomic.csv
GCA_029886175.1_ASM2988617v1_genomic.csv
GCA_002616405.1_ASM261640v1_genomic.csv
GCF_900324365.1_19_LA_388_genomic.csv
GCA_031191585.1_ASM3119158v1_genomic.csv
GCA_022369595.1_ASM2236959v1_genomic.csv
GCA_001986875.1_ASM198687v1_genomic.csv
GCA_001688905.2_ASM168890v2_genomic.csv
GCA_003963595.1_ASM396359v1_genomic.csv
GCF_023123095.1_ASM2312309v1_genomic.csv
GCF_008807035.1_ASM880703v1_genomic.csv
GCA_029773545.1_ASM2977354v1_genomic.csv
GCF_018571265.1_ASM1857126v1_genomic.csv
GCF_003547055.1_ASM354705v1_genomic.csv
GCF_000281535.2_ASM28153v2_genomic.csv
GCA_002847015.1_ASM284701v1_genomic.csv
GCA_004047835.1_ASM404783v1_genomic.csv
GCA_001968075.1_ViralProj361660_genomic.csv
GCA_004090235.1_ASM409023v1_genomic.csv
GCA_013900305.1_ASM1390030v1_genomic.csv
GCF_002891665.1_ASM289166v1_genomic.csv
GCF_009763085.1_ASM976308v1_genomic.csv
GCF_000623355.1_ASM62335v1_genomic.csv
GCA_019334365.1_ASM1933436v1_genomic.csv
GCF_003051265.1_ASM305126v1_genomic.csv
GCF_000911555.1_ViralProj230590_genomic.csv
GCA_001685435.3_ASM168543v3_genomic.csv
GCA_004074115.1_ASM407411v1_genomic.csv
GCF_030016165.2_ASM3001616v2_genomic.csv
GCF_003364475.1_ASM336447v1_genomic.csv
GCA_001975385.1_ASM197538v1_genomic.csv
GCF_028622695.1_ASM2862269v1_genomic.csv
GCF_023138335.1_ASM2313833v1_genomic.csv
GCA_023078995.1_ASM2307899v1_genomic.csv
GCA_002990365.1_ASM299036v1_genomic.csv
GCA_000017765.1_ASM1776v1_genomic.csv
GCF_013740655.1_ASM1374065v1_genomic.csv
GCF_001865655.1_ASM186565v1_genomic.csv
GCF_025147905.1_ASM2514790v1_genomic.csv
GCF_020717785.1_ASM2071778v1_genomic.csv
GCA_003613495.1_ASM361349v1_genomic.csv
GCA_025767355.1_ASM2576735v1_genomic.csv
GCA_905121765.1_27725_1_319_genomic.csv
GCF_017724035.1_ASM1772403v1_genomic.csv
GCA_003051405.1_ASM305140v1_genomic.csv
GCA_029239485.1_ASM2923948v1_genomic.csv
GCA_004071675.1_ASM407167v1_genomic.csv
GCF_005144925.1_ASM514492v1_genomic.csv
GCF_001839655.2_ASM183965v2_genomic.csv
GCF_030284445.1_ASM3028444v1_genomic.csv
GCA_000240165.1_ASM24016v1_genomic.csv
GCF_000909195.1_ViralProj206483_genomic.csv
GCA_030390035.1_ASM3039003v1_genomic.csv
GCF_001461145.1_ViralProj304897_genomic.csv
GCA_023376205.1_ASM2337620v1_genomic.csv
GCF_000844945.1_ViralProj14484_genomic.csv
GCA_002607125.1_ASM260712v1_genomic.csv
GCA_019089885.1_ASM1908988v1_genomic.csv
GCF_004127995.1_V18130_244_22_95_31_genomic.csv
GCA_009671105.1_ASM967110v1_genomic.csv
GCF_020524205.2_ASM2052420v2_genomic.csv
GCF_028752115.1_ASM2875211v1_genomic.csv
GCA_020543665.1_ASM2054366v1_genomic.csv
GCF_003855615.1_ASM385561v1_genomic.csv
GCA_004073155.1_ASM407315v1_genomic.csv
GCF_006542395.2_ASM654239v2_genomic.csv
GCF_016903455.1_ASM1690345v1_genomic.csv
GCF_028885395.1_ASM2888539v1_genomic.csv
GCF_000021905.1_ASM2190v1_genomic.csv
GCF_028751565.1_ASM2875156v1_genomic.csv
GCA_017301935.1_ASM1730193v1_genomic.csv
GCA_900327685.1_lib01344_genomic.csv
GCF_004118955.1_ASM411895v1_genomic.csv
GCA_001078295.1_ASM107829v1_genomic.csv
GCA_020892155.1_ASM2089215v1_genomic.csv
GCA_030295365.1_ASM3029536v1_genomic.csv
GCA_015502175.1_ASM1550217v1_genomic.csv
GCA_027930945.1_Gallid_herpesvirus_2_strain_CH_10_genomic.csv
GCF_001676725.1_ASM167672v1_genomic.csv
GCF_003058445.1_ASM305844v1_genomic.csv
GCF_013923185.1_ASM1392318v1_genomic.csv
GCF_000011765.3_ASM1176v2_genomic.csv
GCA_001544855.1_ASM154485v1_genomic.csv
GCF_004022525.1_ASM402252v1_genomic.csv
GCF_000845985.1_ViralProj14535_genomic.csv
GCA_030657135.1_ASM3065713v1_genomic.csv
GCA_905218915.2_AI2600v1_cp_genomic.csv
GCF_004208635.1_ASM420863v1_genomic.csv
GCA_029875535.1_ASM2987553v1_genomic.csv
GCF_002205595.1_ASM220559v1_genomic.csv
GCA_003442395.1_ASM344239v1_genomic.csv
GCF_030169945.1_ASM3016994v1_genomic.csv
GCA_002628625.1_ASM262862v1_genomic.csv
GCA_031158955.1_ASM3115895v1_genomic.csv
GCF_019703855.1_ASM1970385v1_genomic.csv
GCF_000886115.1_ViralProj42593_genomic.csv
GCA_004049595.1_ASM404959v1_genomic.csv
GCA_009672605.1_ASM967260v1_genomic.csv
GCF_017372155.1_ASM1737215v1_genomic.csv
GCF_025311435.1_ASM2531143v1_genomic.csv
GCA_028897535.1_ASM2889753v1_genomic.csv
GCF_002266085.2_ASM226608v2_genomic.csv
GCA_000904455.1_ViralProj195489_genomic.csv
GCA_018987165.1_ASM1898716v1_genomic.csv
GCF_022493755.1_ASM2249375v1_genomic.csv
GCA_004066135.1_ASM406613v1_genomic.csv
GCF_004128195.1_ASM412819v1_genomic.csv
GCA_004046815.1_ASM404681v1_genomic.csv
GCF_009688065.1_ASM968806v1_genomic.csv
GCA_030168445.1_ASM3016844v1_genomic.csv
GCF_000009625.1_ASM962v1_genomic.csv
GCF_904425445.1_ASM90442544v1_genomic.csv
GCA_001941605.1_ASM194160v1_genomic.csv
GCA_902984515.1_UFOv-Jr-7aug17-C766_genomic.csv
GCF_000844865.1_ViralProj14468_genomic.csv
GCA_030504045.1_ASM3050404v1_genomic.csv
GCF_013088055.1_ASM1308805v1_genomic.csv
GCA_902994325.1_UFOv-RH-23may17-C6643_genomic.csv
GCA_003192725.1_ASM319272v1_genomic.csv
GCA_000905515.1_ViralProj195499_genomic.csv
GCF_000893675.1_ViralProj67417_genomic.csv
GCA_000875665.1_ViralProj28045_genomic.csv
GCF_003692695.1_ASM369269v1_genomic.csv
GCF_031583025.1_ASM3158302v1_genomic.csv
GCA_013821965.1_ASM1382196v1_genomic.csv
GCF_020525485.1_ASM2052548v1_genomic.csv
GCA_020736145.1_ASM2073614v1_genomic.csv
GCA_003191955.1_ASM319195v1_genomic.csv
GCF_009892325.1_ASM989232v1_genomic.csv
GCF_009497755.1_ASM949775v1_genomic.csv
GCA_031246135.1_ASM3124613v1_genomic.csv
GCA_004065395.1_ASM406539v1_genomic.csv
GCA_018771465.1_ASM1877146v1_genomic.csv
GCA_013138355.1_ASM1313835v1_genomic.csv
GCA_000888855.1_ViralProj61097_genomic.csv
GCA_029717625.1_ASM2971762v1_genomic.csv
GCA_020097215.1_ASM2009721v1_genomic.csv
GCF_000306675.2_ASM30667v3_genomic.csv
GCF_017096325.2_ASM1709632v2_genomic.csv
GCA_000732385.1_ASM73238v1_genomic.csv
GCA_902982905.1_UFOv-Jr-11may16-C1046_genomic.csv
GCA_020620195.1_ASM2062019v1_genomic.csv
GCF_000505705.1_ASM50570v1_genomic.csv
GCF_000923515.1_ViralProj252620_genomic.csv
GCF_003351405.1_ASM335140v1_genomic.csv
GCF_000235765.1_ASM23576v3_genomic.csv
GCF_002761575.1_ASM276157v1_genomic.csv
GCA_004049955.1_ASM404995v1_genomic.csv
GCA_004029735.1_ASM402973v1_genomic.csv
GCA_018409365.1_ASM1840936v1_genomic.csv
GCF_000284455.1_ASM28445v1_genomic.csv
GCF_013008375.1_ASM1300837v1_genomic.csv
GCF_002619805.1_ASM261980v1_genomic.csv
GCA_000914055.1_ViralProj230593_genomic.csv
GCA_000895655.1_ViralProj77937_genomic.csv
GCF_004120155.1_ASM412015v1_genomic.csv
GCF_023124635.1_ASM2312463v1_genomic.csv
GCF_015287155.1_ASM1528715v1_genomic.csv
GCF_002958085.1_ASM295808v1_genomic.csv
GCA_006446935.1_ASM644693v1_genomic.csv
GCA_905329755.2_AI2815v1_cpp_genomic.csv
GCA_002628285.1_ASM262828v1_genomic.csv
GCA_000890475.1_ViralProj61859_genomic.csv
GCA_027930535.1_ASM2793053v1_genomic.csv
GCA_022370515.1_ASM2237051v1_genomic.csv
GCF_030034655.1_ASM3003465v1_genomic.csv
GCA_905123055.1_27688_1_74_genomic.csv
GCA_002116775.1_ASM211677v1_genomic.csv
GCF_017098185.2_ASM1709818v2_genomic.csv
GCF_014898075.1_ASM1489807v1_genomic.csv
GCA_027937585.1_ASM2793758v1_genomic.csv
GCF_016772595.1_ASM1677259v1_genomic.csv
GCA_013205705.1_ASM1320570v1_genomic.csv
GCA_023148365.1_ASM2314836v1_genomic.csv
GCF_011757135.1_ASM1175713v1_genomic.csv
GCF_002215215.1_ASM221521v1_genomic.csv
GCF_000894675.1_ViralProj167576_genomic.csv
GCA_029972135.1_ASM2997213v1_genomic.csv
GCA_003192785.1_ASM319278v1_genomic.csv
GCA_004132325.1_ASM413232v1_genomic.csv
GCA_004078195.1_ASM407819v1_genomic.csv
GCA_023094115.1_ASM2309411v1_genomic.csv
GCF_002614565.1_ASM261456v1_genomic.csv
GCF_022810945.1_ASM2281094v1_genomic.csv
GCA_027239745.1_ASM2723974v1_genomic.csv
GCA_012948035.1_ASM1294803v1_genomic.csv
GCA_004042295.1_ASM404229v1_genomic.csv
GCA_004041255.1_ASM404125v1_genomic.csv
GCF_022648765.1_ASM2264876v1_genomic.csv
GCA_000915975.1_ViralProj237138_genomic.csv
GCA_019048465.1_ASM1904846v1_genomic.csv
GCA_004138755.1_ASM413875v1_genomic.csv
GCA_001960995.1_ViralProj361861_genomic.csv
GCA_009187595.1_ASM918759v1_genomic.csv
GCF_024750025.1_ASM2475002v1_genomic.csv
GCF_024266365.1_ASM2426636v1_genomic.csv
GCA_028223615.1_ASM2822361v1_genomic.csv
GCA_020543895.1_ASM2054389v1_genomic.csv
GCA_006448875.1_ASM644887v1_genomic.csv
GCF_028892995.1_ASM2889299v1_genomic.csv
GCA_001307665.1_ASM130766v1_genomic.csv
GCA_027618115.1_ASM2761811v1_genomic.csv
GCA_008505445.2_ASM850544v2_genomic.csv
GCA_017348605.1_ASM1734860v1_genomic.csv
GCA_014517805.1_ASM1451780v1_genomic.csv
GCA_003868355.1_ASM386835v1_genomic.csv
GCA_000010645.1_ASM1064v1_genomic.csv
GCA_005221685.1_ASM522168v1_genomic.csv
GCF_017309405.1_ASM1730940v1_genomic.csv
GCF_002612865.1_ASM261286v1_genomic.csv
GCA_026526975.2_ASM2652697v2_genomic.csv
GCA_001039275.2_ASM103927v2_genomic.csv
GCA_004059195.1_ASM405919v1_genomic.csv
GCA_007424245.2_ASM742424v2_genomic.csv
GCF_009688665.1_ASM968866v1_genomic.csv
GCA_000923095.1_ViralProj253394_genomic.csv
GCF_000854925.1_ViralProj15042_genomic.csv
GCF_018548095.1_ASM1854809v1_genomic.csv
GCF_000204295.1_ASM20429v1_genomic.csv
GCA_024372135.1_ASM2437213v1_genomic.csv
GCA_008820765.1_ASM882076v1_genomic.csv
GCA_004284955.1_ASM428495v1_genomic.csv
GCA_001932775.1_ASM193277v1_genomic.csv
GCF_004134625.1_ASM413462v1_genomic.csv
GCF_022429585.1_ASM2242958v1_genomic.csv
GCA_013828985.1_ASM1382898v1_genomic.csv
GCA_018982595.1_ASM1898259v1_genomic.csv
GCF_023373605.1_ASM2337360v1_genomic.csv
GCF_029888255.1_ASM2988825v1_genomic.csv
GCA_000973375.1_ViralProj281398_genomic.csv
GCF_946404695.1_SJC1045_genomic.csv
GCF_009176625.1_ASM917662v1_genomic.csv
GCA_002594485.1_ASM259448v1_genomic.csv
GCF_021137835.1_ASM2113783v1_genomic.csv
GCF_009755785.1_ASM975578v1_genomic.csv
GCA_004040595.1_ASM404059v1_genomic.csv
GCA_023120185.1_ASM2312018v1_genomic.csv
GCF_009689505.1_ASM968950v1_genomic.csv
GCF_003033525.1_ASM303352v1_genomic.csv
GCA_020905635.1_ASM2090563v1_genomic.csv
GCF_013750595.1_ASM1375059v1_genomic.csv
GCF_001718875.1_ASM171887v1_genomic.csv
GCA_024298725.1_ASM2429872v1_genomic.csv
GCF_021378315.1_ASM2137831v1_genomic.csv
GCF_000755765.1_ASM75576v1_genomic.csv
GCA_000477035.2_ASM47703v2_genomic.csv
GCF_029624895.1_ASM2962489v1_genomic.csv
GCF_001308355.1_ViralMultiSegProj298045_genomic.csv
GCA_027937525.1_ASM2793752v1_genomic.csv
GCF_031039055.1_ASM3103905v1_genomic.csv
GCA_022876715.1_ASM2287671v1_genomic.csv
GCF_014824375.1_ASM1482437v1_genomic.csv
GCF_023374935.1_ASM2337493v1_genomic.csv
GCA_900660705.1_57612_F01-3_genomic.csv
GCF_024732405.1_ASM2473240v1_genomic.csv
GCA_021044545.1_ASM2104454v1_genomic.csv
GCA_013895855.1_ASM1389585v1_genomic.csv
GCA_015476075.1_ASM1547607v1_genomic.csv
GCA_007197815.1_ASM719781v1_genomic.csv
GCF_014189395.1_ASM1418939v1_genomic.csv
GCA_902990145.1_UFOv-RH-14apr17-C2077_genomic.csv
GCA_029685945.1_ASM2968594v1_genomic.csv
GCA_902991795.1_UFOv-RH-18aug17-C1044_genomic.csv
GCA_009672485.1_ASM967248v1_genomic.csv
GCA_013201275.1_ASM1320127v1_genomic.csv
GCA_004084555.1_ASM408455v1_genomic.csv
GCA_000901575.1_ViralProj179420_genomic.csv
GCA_903233995.1_UFOv-RH-27jun17-C485_genomic.csv
GCA_027286045.1_ASM2728604v1_genomic.csv
GCA_027939235.1_ASM2793923v1_genomic.csv
GCF_004359195.1_ASM435919v1_genomic.csv
GCA_000903335.1_ViralProj181223_genomic.csv
GCA_012271675.1_ASM1227167v1_genomic.csv
GCA_003655765.1_ASM365576v1_genomic.csv
GCF_024917295.1_ASM2491729v1_genomic.csv
GCF_030296035.1_ASM3029603v1_genomic.csv
GCF_025996315.1_ASM2599631v1_genomic.csv
GCF_905310985.2_NRS6099B_genomic.csv
GCA_002624465.1_ASM262446v1_genomic.csv
GCF_000897475.1_ViralProj172458_genomic.csv
GCF_023923185.1_ASM2392318v1_genomic.csv
GCA_902991875.1_UFOv-RH-18aug17-C2262_genomic.csv
GCA_905335505.2_AI2924v1_cp_genomic.csv
GCA_000698345.1_ASM69834v1_genomic.csv
GCF_002090235.1_ASM209023v1_genomic.csv
GCA_001989315.1_ASM198931v1_genomic.csv
GCF_000864205.1_ViralProj16076_genomic.csv
GCF_001721885.1_ASM172188v1_genomic.csv
GCF_000929835.1_ViralProj268563_genomic.csv
GCF_010731795.1_ASM1073179v1_genomic.csv
GCA_000840005.1_ViralMultiSegProj14165_genomic.csv
GCF_013343355.1_ASM1334335v1_genomic.csv
GCF_000017605.1_ASM1760v1_genomic.csv
GCF_000022245.1_ASM2224v1_genomic.csv
GCF_009557055.1_ASM955705v1_genomic.csv
GCF_000203915.1_ASM20391v1_genomic.csv
GCA_007310735.1_ASM731073v1_genomic.csv
GCA_024298985.1_ASM2429898v1_genomic.csv
GCF_001985265.1_ASM198526v1_genomic.csv
GCA_003431885.1_ASM343188v1_genomic.csv
GCA_004077895.1_ASM407789v1_genomic.csv
GCF_002838245.1_ASM283824v1_genomic.csv
GCF_020510625.1_ASM2051062v1_genomic.csv
GCF_013201935.1_ASM1320193v1_genomic.csv
GCA_004081195.1_ASM408119v1_genomic.csv
GCF_022406795.1_ASM2240679v1_genomic.csv
GCF_001482365.1_ASM148236v1_genomic.csv
GCF_011600945.2_ASM1160094v2_genomic.csv
GCF_018127925.1_ASM1812792v1_genomic.csv
GCF_030761555.1_ASM3076155v1_genomic.csv
GCF_900087615.2_WHOM_genomic.csv
GCF_001620155.1_ASM162015v1_genomic.csv
GCA_000894335.1_ViralProj82653_genomic.csv
GCF_029227785.1_ASM2922778v1_genomic.csv
GCF_017968865.1_ASM1796886v1_genomic.csv
GCA_004094075.1_ASM409407v1_genomic.csv
GCA_006441835.1_ASM644183v1_genomic.csv
GCA_008694025.1_ASM869402v1_genomic.csv
GCF_002954955.1_ASM295495v1_genomic.csv
GCA_016835555.1_ASM1683555v1_genomic.csv
GCF_013177655.1_ASM1317765v1_genomic.csv
GCA_023658015.1_ASM2365801v1_genomic.csv
GCF_029625175.1_ASM2962517v1_genomic.csv
GCA_009744995.1_ASM974499v1_genomic.csv
GCF_003093935.1_ASM309393v2_genomic.csv
GCF_003848785.1_ASM384878v1_genomic.csv
GCA_023078925.1_ASM2307892v1_genomic.csv
GCA_002240185.1_ASM224018v1_genomic.csv
GCA_008704535.1_ASM870453v1_genomic.csv
GCA_004085095.1_ASM408509v1_genomic.csv
GCF_000237325.1_ASM23732v1_genomic.csv
GCF_020691745.1_ASM2069174v1_genomic.csv
GCA_004081515.1_ASM408151v1_genomic.csv
GCA_031136645.1_ASM3113664v1_genomic.csv
GCA_004290555.1_ASM429055v1_genomic.csv
GCA_903978185.1_NCPPB_940_genomic.csv
GCA_012955115.1_ASM1295511v1_genomic.csv
GCA_031136575.1_ASM3113657v1_genomic.csv
GCA_003108065.1_ASM310806v1_genomic.csv
GCF_902383905.1_UHGG_MGYG-HGUT-02160_genomic.csv
GCA_003092135.1_ASM309213v1_genomic.csv
GCF_000971765.1_ASM97176v1_genomic.csv
GCA_027929075.1_ASM2792907v1_genomic.csv
GCA_023533935.1_ASM2353393v1_genomic.csv
GCF_002346025.1_ASM234602v1_genomic.csv
GCF_003952225.1_ASM395222v1_genomic.csv
GCF_000898075.1_ViralProj165741_genomic.csv
GCA_021789465.1_ASM2178946v1_genomic.csv
GCA_000512745.2_ASM51274v2_genomic.csv
GCA_029542145.1_ASM2954214v1_genomic.csv
GCA_000909435.1_ViralProj209364_genomic.csv
GCA_031128785.1_ASM3112878v1_genomic.csv
GCF_030544505.1_ASM3054450v1_genomic.csv
GCF_021398285.1_ASM2139828v1_genomic.csv
GCA_003856135.1_ASM385613v1_genomic.csv
GCA_002741805.3_CRIE_IZH16v5_genomic.csv
GCF_000856365.1_ViralProj14987_genomic.csv
GCF_006964885.1_ASM696488v1_genomic.csv
GCA_005697395.1_ASM569739v1_genomic.csv
GCF_000023145.1_ASM2314v1_genomic.csv
GCF_006874785.1_ASM687478v1_genomic.csv
GCF_003355335.1_ASM335533v1_genomic.csv
GCA_002688645.1_ASM268864v1_genomic.csv
GCF_013378095.1_ASM1337809v1_genomic.csv
GCA_006441335.1_ASM644133v1_genomic.csv
GCA_015710975.1_ASM1571097v1_genomic.csv
GCA_004041935.1_ASM404193v1_genomic.csv
GCA_027930545.1_ASM2793054v1_genomic.csv
GCF_000874165.2_ViralProj20659_genomic.csv
GCA_027936315.1_ASM2793631v1_genomic.csv
GCA_000904135.1_ViralProj188730_genomic.csv
GCF_002117285.1_ASM211728v1_genomic.csv
GCA_021172065.1_ASM2117206v1_genomic.csv
GCF_001941405.1_ASM194140v1_genomic.csv
GCF_023509275.1_ASM2350927v1_genomic.csv
GCF_023518175.1_ASM2351817v1_genomic.csv
GCA_018726215.1_ASM1872621v1_genomic.csv
GCA_028869445.1_ASM2886944v1_genomic.csv
GCA_009654535.1_ASM965453v1_genomic.csv
GCF_000917695.1_ViralProj240748_genomic.csv
GCA_027362595.1_ASM2736259v1_genomic.csv
GCF_011022295.1_ASM1102229v1_genomic.csv
GCA_022401855.1_ASM2240185v1_genomic.csv
GCA_003033985.1_ASM303398v1_genomic.csv
GCA_905219185.2_AI2655v1_cp_genomic.csv
GCF_019669085.1_ASM1966908v1_genomic.csv
GCF_009664125.1_ASM966412v2_genomic.csv
GCF_030027985.1_ASM3002798v1_genomic.csv
GCA_002848985.1_ASM284898v1_genomic.csv
GCA_024381185.1_ASM2438118v1_genomic.csv
GCA_027928645.1_ASM2792864v1_genomic.csv
GCA_031323165.1_ASM3132316v1_genomic.csv
GCF_007362135.1_ASM736213v1_genomic.csv
GCA_027939855.1_ASM2793985v1_genomic.csv
GCF_000015025.1_ASM1502v1_genomic.csv
GCF_003173275.1_ASM317327v1_genomic.csv
GCF_015377525.1_ASM1537752v1_genomic.csv
GCA_023101685.1_ASM2310168v1_genomic.csv
GCF_021536515.1_ASM2153651v1_genomic.csv
GCF_000857065.1_ViralProj15146_genomic.csv
GCA_012934405.1_ASM1293440v1_genomic.csv
GCA_003673385.1_ASM367338v1_genomic.csv
GCA_000970025.1_ASM97002v1_genomic.csv
GCA_905335825.2_AN2340v1_cp_genomic.csv
GCF_030995125.1_ASM3099512v1_genomic.csv
GCA_024752465.1_ASM2475246v1_genomic.csv
GCA_000912215.1_ViralMultiSegProj225930_genomic.csv
GCF_020904955.2_ASM2090495v2_genomic.csv
GCA_020491505.1_ASM2049150v1_genomic.csv
GCA_022374915.3_ASM2237491v3_genomic.csv
GCA_003613975.1_ASM361397v1_genomic.csv
GCF_030440315.1_ASM3044031v1_genomic.csv
GCF_016835635.1_ASM1683563v1_genomic.csv
GCF_017821355.1_ASM1782135v1_genomic.csv
GCA_027930795.1_Gallid_herpesvirus_2_strain_DH_1504_genomic.csv
GCA_001684725.1_ViralProj328667_genomic.csv
GCA_003105385.1_ASM310538v1_genomic.csv
GCF_025161015.1_ASM2516101v1_genomic.csv
GCF_003288175.1_ASM328817v1_genomic.csv
GCA_009651875.1_ASM965187v1_genomic.csv
GCF_025854195.1_ASM2585419v1_genomic.csv
GCA_004146485.2_ASM414648v2_genomic.csv
GCA_002601785.1_ASM260178v1_genomic.csv
GCF_014771055.1_ASM1477105v1_genomic.csv
GCF_028335525.1_ASM2833552v1_genomic.csv
GCF_029888345.1_ASM2988834v1_genomic.csv
GCA_000840925.1_ViralProj14348_genomic.csv
GCA_004095895.1_ASM409589v1_genomic.csv
GCA_014900055.1_ASM1490005v1_genomic.csv
GCA_006409625.1_ASM640962v1_genomic.csv
GCA_013490675.1_ASM1349067v1_genomic.csv
GCA_900492145.1_FR5810_genomic.csv
GCA_010523235.1_ASM1052323v1_genomic.csv
GCA_012932215.1_ASM1293221v1_genomic.csv
GCA_004030575.1_ASM403057v1_genomic.csv
GCA_029816955.1_ASM2981695v1_genomic.csv
GCF_009709055.1_ASM970905v1_genomic.csv
GCA_031198375.1_ASM3119837v1_genomic.csv
GCA_000849365.1_ViralProj14709_genomic.csv
GCF_019653615.1_ASM1965361v1_genomic.csv
GCF_000862345.1_ViralProj15350_genomic.csv
GCF_029884225.1_ASM2988422v1_genomic.csv
GCF_023573205.1_ASM2357320v1_genomic.csv
GCF_029714385.1_ASM2971438v1_genomic.csv
GCF_019904175.1_ASM1990417v1_genomic.csv
GCA_014337825.1_ASM1433782v1_genomic.csv
GCA_030166495.1_ASM3016649v1_genomic.csv
GCF_026016145.1_ASM2601614v1_genomic.csv
GCA_951812325.1_odChoReni1.Thermoanaerobaculia_1.1_genomic.csv
GCF_001430825.1_ASM143082v1_genomic.csv
GCF_000242595.2_ASM24259v3_genomic.csv
GCF_000836925.1_ViralProj14039_genomic.csv
GCF_004800285.1_ASM480028v1_genomic.csv
GCF_025999835.1_ASM2599983v1_genomic.csv
GCA_030585865.1_ASM3058586v1_genomic.csv
GCA_023612115.1_ASM2361211v1_genomic.csv
GCA_019703815.1_ASM1970381v1_genomic.csv
GCF_000328525.1_ASM32852v1_genomic.csv
GCA_018685215.1_ASM1868521v1_genomic.csv
GCF_015679905.1_ASM1567990v1_genomic.csv
GCF_002958545.1_ASM295854v1_genomic.csv
GCF_016728005.1_ASM1672800v1_genomic.csv
GCF_013010255.1_ASM1301025v1_genomic.csv
GCA_013796805.1_ASM1379680v1_genomic.csv
GCF_024730665.1_ASM2473066v1_genomic.csv
GCA_026183385.1_ASM2618338v1_genomic.csv
GCA_011604335.1_ASM1160433v1_genomic.csv
GCF_000879415.1_ViralMultiSegProj29985_genomic.csv
GCF_023330765.1_ASM2333076v1_genomic.csv
GCA_004051655.1_ASM405165v1_genomic.csv
GCA_027939265.1_ASM2793926v1_genomic.csv
GCF_028551195.1_ASM2855119v1_genomic.csv
GCF_002194485.1_Torque_teno_indri_virus_1_genomic.csv
GCA_029716165.1_ASM2971616v1_genomic.csv
GCA_030804525.1_ASM3080452v1_genomic.csv
GCF_000319655.2_ASM31965v2_genomic.csv
GCF_022869965.1_ASM2286996v1_genomic.csv
GCF_002859365.1_ASM285936v1_genomic.csv
GCA_015693885.1_ASM1569388v1_genomic.csv
GCF_002210065.1_ASM221006v1_genomic.csv
GCA_001721625.1_ASM172162v1_genomic.csv
GCA_006384395.1_ASM638439v1_genomic.csv
GCF_001985805.1_ASM198580v1_genomic.csv
GCF_030687355.1_ASM3068735v1_genomic.csv
GCF_000012565.1_ASM1256v1_genomic.csv
GCF_002220635.1_ASM222063v1_genomic.csv
GCF_016592575.1_ASM1659257v1_genomic.csv
GCF_000253395.1_ASM25339v1_genomic.csv
GCA_029958885.1_ASM2995888v1_genomic.csv
GCF_000835265.1_ASM83526v1_genomic.csv
GCA_024827905.1_ASM2482790v1_genomic.csv
GCF_006364355.1_ASM636435v1_genomic.csv
GCA_004763665.2_ASM476366v2_genomic.csv
GCA_027570515.1_ASM2757051v1_genomic.csv
GCF_002993105.1_ASM299310v1_genomic.csv
GCA_002803905.1_ASM280390v1_genomic.csv
GCA_900187685.1_lib00573_genomic.csv
GCF_029203935.1_ASM2920393v1_genomic.csv
GCA_004037735.1_ASM403773v1_genomic.csv
GCA_003692115.1_ASM369211v1_genomic.csv
GCF_001856635.1_Grapevine_asteroid_mosaic_virus_full_genome_genomic.csv
GCA_024734835.1_ASM2473483v1_genomic.csv
GCA_013088175.1_ASM1308817v1_genomic.csv
GCA_002386305.1_ASM238630v1_genomic.csv
GCA_031310705.1_ASM3131070v1_genomic.csv
GCF_002184245.1_ASM218424v1_genomic.csv
GCF_019880305.1_ASM1988030v1_genomic.csv
GCF_002220485.1_ASM222048v1_genomic.csv
GCA_027944655.1_ASM2794465v1_genomic.csv
GCA_902994005.1_UFOv-RH-23may17-C4068_genomic.csv
GCA_030297555.1_ASM3029755v1_genomic.csv
GCA_001653775.1_ASM165377v1_genomic.csv
GCF_016027675.1_ASM1602767v1_genomic.csv
GCF_002853115.2_ASM285311v2_genomic.csv
GCF_019089715.1_ASM1908971v1_genomic.csv
GCF_029581015.1_ASM2958101v1_genomic.csv
GCF_015870765.1_ASM1587076v1_genomic.csv
GCF_019107685.1_ASM1910768v1_genomic.csv
GCA_003029245.1_ASM302924v1_genomic.csv
GCF_024181005.1_ASM2418100v1_genomic.csv
GCA_004194845.1_ASM419484v1_genomic.csv
GCA_008761555.1_ASM876155v1_genomic.csv
GCA_001935345.1_ViralProj359900_genomic.csv
GCF_027942075.1_ASM2794207v1_genomic.csv
GCA_025757625.1_ASM2575762v1_genomic.csv
GCA_000849005.1_ViralProj14632_genomic.csv
GCA_004148665.1_ASM414866v1_genomic.csv
GCF_900475665.1_45813_D02_genomic.csv
GCA_003365215.1_ASM336521v1_genomic.csv
GCA_030563765.1_ASM3056376v1_genomic.csv
GCA_905330635.2_AI2896v1_cpp_genomic.csv
GCF_001989495.1_ASM198949v1_genomic.csv
GCA_003675345.1_ASM367534v1_genomic.csv
GCF_902386745.1_UHGG_MGYG-HGUT-02398_genomic.csv
GCF_003330865.1_ASM333086v1_genomic.csv
GCA_006437815.1_ASM643781v1_genomic.csv
GCF_016802315.1_ASM1680231v1_genomic.csv
GCA_001974095.1_ViralMultiSegProj368941_genomic.csv
GCF_000906675.1_ViralProj191123_genomic.csv
GCF_028472785.1_ASM2847278v1_genomic.csv
GCF_008705255.1_ASM870525v1_genomic.csv
GCF_002009255.1_ASM200925v1_genomic.csv
GCF_002025685.1_ASM202568v1_genomic.csv
GCA_027474565.1_ASM2747456v1_genomic.csv
GCA_030296335.1_ASM3029633v1_genomic.csv
GCA_030438865.1_ASM3043886v1_genomic.csv
GCF_014133895.1_ASM1413389v1_genomic.csv
GCF_031583165.1_ASM3158316v1_genomic.csv
GCA_030388325.1_ASM3038832v1_genomic.csv
GCA_028596185.1_ASM2859618v1_genomic.csv
GCA_003100775.1_ASM310077v1_genomic.csv
GCA_012938125.1_ASM1293812v1_genomic.csv
GCF_014607535.1_ASM1460753v1_genomic.csv
GCA_003540515.1_ASM354051v1_genomic.csv
GCF_001047695.1_ASM104769v1_genomic.csv
GCA_029541645.1_ASM2954164v1_genomic.csv
GCA_003408635.1_ASM340863v1_genomic.csv
GCA_007311735.1_ASM731173v1_genomic.csv
GCF_027943625.1_ASM2794362v1_genomic.csv
GCF_004006575.1_ASM400657v1_genomic.csv
GCF_000968715.2_ASM96871v2_genomic.csv
GCF_000487935.2_ASM48793v2_genomic.csv
GCA_028623145.1_ASM2862314v1_genomic.csv
GCF_900232105.1_Kuenenia_stuttgartiensis_MBR1_genomic.csv
GCF_001753565.1_ASM175356v1_genomic.csv
GCA_024749485.1_ASM2474948v1_genomic.csv
GCA_025887965.1_ASM2588796v1_genomic.csv
GCF_900087685.2_WHOY_genomic.csv
GCF_004787215.1_ASM478721v1_genomic.csv
GCF_022533525.1_ASM2253352v1_genomic.csv
GCA_900636945.1_45532_G01_genomic.csv
GCA_030121875.1_ASM3012187v1_genomic.csv
GCA_018127845.1_ASM1812784v1_genomic.csv
GCA_027926925.1_ASM2792692v1_genomic.csv
GCF_003410355.1_ASM341035v1_genomic.csv
GCF_016864135.1_ASM1686413v1_genomic.csv
GCF_002128065.1_ASM212806v1_genomic.csv
GCF_002830345.1_ASM283034v1_genomic.csv
GCA_029166965.1_ASM2916696v1_genomic.csv
GCA_014131675.1_ASM1413167v1_genomic.csv
GCA_029834455.1_ASM2983445v1_genomic.csv
GCA_005892145.1_ASM589214v1_genomic.csv
GCF_029886815.1_ASM2988681v1_genomic.csv
GCF_028751975.1_ASM2875197v1_genomic.csv
GCA_025133545.1_ASM2513354v1_genomic.csv
GCA_002224505.1_ASM222450v1_genomic.csv
GCA_002609065.1_ASM260906v1_genomic.csv
GCA_000899415.1_ViralProj177537_genomic.csv
GCA_001900435.1_ASM190043v1_genomic.csv
GCF_018361105.1_ASM1836110v1_genomic.csv
GCF_000837725.1_ViralProj14043_genomic.csv
GCA_019704295.1_ASM1970429v1_genomic.csv
GCA_011082485.1_ASM1108248v1_genomic.csv
GCA_004095495.1_ASM409549v1_genomic.csv
GCA_008386395.1_ASM838639v1_genomic.csv
GCA_013888015.1_ASM1388801v1_genomic.csv
GCF_019915525.1_ASM1991552v1_genomic.csv
GCA_027932365.1_ASM2793236v1_genomic.csv
GCA_028622455.1_ASM2862245v1_genomic.csv
GCA_022405315.1_ASM2240531v1_genomic.csv
GCA_024181125.1_ASM2418112v1_genomic.csv
GCA_009909585.1_ASM990958v1_genomic.csv
GCA_002008855.1_ViralMultiSegProj376932_genomic.csv
GCA_008946625.1_ASM894662v1_genomic.csv
GCA_012962205.1_ASM1296220v1_genomic.csv
GCF_900637245.1_50305_B01_genomic.csv
GCA_013818685.1_ASM1381868v1_genomic.csv
GCF_000319225.1_ASM31922v1_genomic.csv
GCF_000154605.2_ASM15460v2_genomic.csv
GCF_001933825.1_ViralProj359815_genomic.csv
GCA_019445855.1_ASM1944585v1_genomic.csv
GCA_003234705.2_ASM323470v2_genomic.csv
GCA_004044495.1_ASM404449v1_genomic.csv
GCF_024181585.1_ASM2418158v1_genomic.csv
GCF_001936355.1_ASM193635v1_genomic.csv
GCF_014721415.1_ASM1472141v1_genomic.csv
GCF_002165375.2_ASM216537v2_genomic.csv
GCA_023523745.1_ASM2352374v1_genomic.csv
GCF_006711645.1_ASM671164v1_genomic.csv
GCA_004051275.1_ASM405127v1_genomic.csv
GCF_002155145.1_ASM215514v1_genomic.csv
GCF_000023365.1_ASM2336v1_genomic.csv
GCF_016127935.1_ASM1612793v1_genomic.csv
GCA_002007745.1_ASM200774v1_genomic.csv
GCA_000264665.2_ASM26466v2_genomic.csv
GCA_003073955.1_ASM307395v1_genomic.csv
GCA_004130755.1_ASM413075v1_genomic.csv
GCA_002744015.1_ASM274401v1_genomic.csv
GCF_013377375.1_ASM1337737v1_genomic.csv
GCA_008823085.1_ASM882308v1_genomic.csv
GCF_002818745.1_ASM281874v1_genomic.csv
GCF_012220585.1_ASM1222058v1_genomic.csv
GCF_030408695.1_ASM3040869v1_genomic.csv
GCA_014338095.1_ASM1433809v1_genomic.csv
GCA_006436535.1_ASM643653v1_genomic.csv
GCA_010223135.1_ASM1022313v1_genomic.csv
GCA_013372025.1_ASM1337202v1_genomic.csv
GCA_003718415.1_ASM371841v1_genomic.csv
GCF_003096215.1_ASM309621v1_genomic.csv
GCA_005305005.1_ASM530500v1_genomic.csv
GCA_001502655.1_ViralProj307753_genomic.csv
GCA_004066815.1_ASM406681v1_genomic.csv
GCF_008824205.1_ASM882420v1_genomic.csv
GCA_003048615.2_ASM304861v2_genomic.csv
GCA_027927505.1_ASM2792750v1_genomic.csv
GCA_004325955.1_ASM432595v1_genomic.csv
GCA_014337735.1_ASM1433773v1_genomic.csv
GCA_004140215.1_ASM414021v1_genomic.csv
GCF_000917815.1_ViralProj240775_genomic.csv
GCA_002624065.1_ASM262406v1_genomic.csv
GCA_002959045.1_ASM295904v1_genomic.csv
GCA_024220155.1_ASM2422015v1_genomic.csv
GCF_014274465.1_ASM1427446v1_genomic.csv
GCF_030408775.1_ASM3040877v1_genomic.csv
GCF_030687935.1_ASM3068793v1_genomic.csv
GCA_003014305.1_ASM301430v1_genomic.csv
GCA_014071285.1_ASM1407128v1_genomic.csv
GCA_024759945.1_ASM2475994v1_genomic.csv
GCA_000211475.1_ASM21147v1_genomic.csv
GCA_006444815.1_ASM644481v1_genomic.csv
GCA_000905535.1_ViralProj195503_genomic.csv
GCA_031201065.1_ASM3120106v1_genomic.csv
GCA_004139335.1_ASM413933v1_genomic.csv
GCA_001185205.1_ASM118520v1_genomic.csv
GCA_017088445.1_ASM1708844v1_genomic.csv
GCA_024298825.1_ASM2429882v1_genomic.csv
GCF_019203145.1_ASM1920314v1_genomic.csv
GCF_015689095.1_ASM1568909v1_genomic.csv
GCA_028540885.1_ASM2854088v1_genomic.csv
GCF_002813735.1_ASM281373v1_genomic.csv
GCA_902984305.1_UFOv-Jr-7aug17-C1066_genomic.csv
GCF_024205625.1_ASM2420562v1_genomic.csv
GCF_003342195.1_ASM334219v1_genomic.csv
GCA_018583375.1_ASM1858337v1_genomic.csv
GCF_000263755.5_ASM26375v3_genomic.csv
GCF_000185205.1_ASM18520v1_genomic.csv
GCF_022759505.1_ASM2275950v1_genomic.csv
GCF_030253495.1_ASM3025349v1_genomic.csv
GCA_001549565.1_wgs1_genomic.csv
GCA_013838265.1_ASM1383826v1_genomic.csv
GCA_001628815.1_ASM162881v1_genomic.csv
GCF_002000825.1_ASM200082v1_genomic.csv
GCF_008124265.1_ASM812426v1_genomic.csv
GCF_031192345.1_ASM3119234v1_genomic.csv
GCF_000802205.1_ASM80220v2_genomic.csv
GCF_001430475.1_ViralProj300551_genomic.csv
GCF_000597845.1_ASM59784v1_genomic.csv
GCA_002741825.3_ASM274182v3_genomic.csv
GCA_023131235.1_ASM2313123v1_genomic.csv
GCA_025843915.1_ASM2584391v1_genomic.csv
GCA_004285575.1_ASM428557v1_genomic.csv
GCA_015913805.1_ASM1591380v1_genomic.csv
GCA_000892115.1_ViralProj67415_genomic.csv
GCF_023702495.1_ASM2370249v1_genomic.csv
GCA_021904535.3_ASM2190453v3_genomic.csv
GCA_026642315.1_ASM2664231v1_genomic.csv
GCF_020097155.1_ASM2009715v1_genomic.csv
GCF_026643495.1_ASM2664349v1_genomic.csv
GCF_029459775.1_ASM2945977v1_genomic.csv
GCF_001717195.1_ViralProj340167_genomic.csv
GCA_029238715.1_ASM2923871v1_genomic.csv
GCF_023653865.1_ASM2365386v1_genomic.csv
GCF_019063885.1_ASM1906388v1_genomic.csv
GCF_029202525.1_ASM2920252v1_genomic.csv
GCA_902988385.1_UFOv-RE-26jul17-C496_genomic.csv
GCF_000245235.1_ASM24523v2_genomic.csv
GCA_028370195.1_ASM2837019v1_genomic.csv
GCF_003150835.1_ASM315083v1_genomic.csv
GCA_004077855.1_ASM407785v1_genomic.csv
GCA_027935245.1_ASM2793524v1_genomic.csv
GCA_000869965.1_ViralProj17373_genomic.csv
GCA_023536085.1_ASM2353608v1_genomic.csv
GCA_000012265.1_ASM1226v1_genomic.csv
GCA_003268675.1_ASM326867v1_genomic.csv
GCF_000055785.1_ASM5578v1_genomic.csv
GCA_014076515.1_ASM1407651v1_genomic.csv
GCF_013282765.1_ASM1328276v1_genomic.csv
GCA_003192885.1_ASM319288v1_genomic.csv
GCA_018554405.1_ASM1855440v1_genomic.csv
GCF_012935755.1_ASM1293575v1_genomic.csv
GCF_003054445.1_ASM305444v1_genomic.csv
GCF_013357505.1_ASM1335750v1_genomic.csv
GCF_004135735.1_ASM413573v1_genomic.csv
GCF_002843965.1_ASM284396v1_genomic.csv
GCA_013883815.1_ASM1388381v1_genomic.csv
GCF_000819565.1_ASM81956v1_genomic.csv
GCA_024760025.1_ASM2476002v1_genomic.csv
GCA_009856665.1_ASM985666v1_genomic.csv
GCA_900094045.1_LASV_isolate_Alzey_genomic.csv
GCF_004124195.2_ASM412419v2_genomic.csv
GCF_019334745.1_ASM1933474v1_genomic.csv
GCA_023079085.1_ASM2307908v1_genomic.csv
GCF_023122925.1_ASM2312292v1_genomic.csv
GCF_019670285.1_ASM1967028v1_genomic.csv
GCF_002591295.1_ASM259129v1_genomic.csv
GCA_029237105.1_ASM2923710v1_genomic.csv
GCF_025169495.2_ASM2516949v2_genomic.csv
GCA_002604225.1_ASM260422v1_genomic.csv
GCF_002110965.1_ASM211096v1_genomic.csv
GCA_023155495.1_ASM2315549v1_genomic.csv
GCA_029855065.1_ASM2985506v1_genomic.csv
GCA_004064935.1_ASM406493v1_genomic.csv
GCF_000341715.1_ASM34171v1_genomic.csv
GCF_023361115.1_ASM2336111v1_genomic.csv
GCA_031124145.1_ASM3112414v1_genomic.csv
GCA_004781245.1_ASM478124v1_genomic.csv
GCA_025642685.1_ASM2564268v1_genomic.csv
GCA_027928225.1_ASM2792822v1_genomic.csv
GCA_006914355.2_ASM691435v2_genomic.csv
GCF_001275495.1_ViralProj159663_genomic.csv
GCA_002804125.1_ASM280412v1_genomic.csv
GCF_000011465.1_ASM1146v1_genomic.csv
GCF_002128305.1_ASM212830v1_genomic.csv
GCA_027939575.1_ASM2793957v1_genomic.csv
GCA_029717605.1_ASM2971760v1_genomic.csv
GCA_002627125.1_ASM262712v1_genomic.csv
GCA_011896675.1_ASM1189667v1_genomic.csv
GCF_000022005.1_ASM2200v1_genomic.csv
GCA_018847255.1_ASM1884725v1_genomic.csv
GCF_003073995.1_ASM307399v1_genomic.csv
GCF_000083545.1_ASM8354v1_genomic.csv
GCA_013387935.1_ASM1338793v1_genomic.csv
GCA_004050655.1_ASM405065v1_genomic.csv
GCF_000970245.1_ASM97024v1_genomic.csv
GCA_001502275.1_ViralProj307800_genomic.csv
GCF_900478035.1_47555_E02_genomic.csv
GCF_025914095.1_ASM2591409v1_genomic.csv
GCA_012938855.1_ASM1293885v1_genomic.csv
GCF_001887245.1_ASM188724v1_genomic.csv
GCA_002867105.1_ASM286710v1_genomic.csv
GCA_001095405.3_7553_6_2_genomic.csv
GCA_900693075.1_19084_8_183-2_genomic.csv
GCF_023573085.1_ASM2357308v1_genomic.csv
GCA_006441455.1_ASM644145v1_genomic.csv
GCA_001884595.1_ViralProj353677_genomic.csv
GCF_023538995.1_ASM2353899v1_genomic.csv
GCA_021050705.1_ASM2105070v1_genomic.csv
GCF_000172795.2_ASM17279v2_genomic.csv
GCA_000496455.2_ASM49645v2_genomic.csv
GCF_003006035.1_ASM300603v1_genomic.csv
GCF_023122815.1_ASM2312281v1_genomic.csv
GCA_000292455.1_ASM29245v1_genomic.csv
GCA_030913305.1_ASM3091330v1_genomic.csv
GCF_015160895.1_ASM1516089v1_genomic.csv
GCA_016797255.2_ASM1679725v2_genomic.csv
GCF_002205315.1_ASM220531v1_genomic.csv
GCF_030490715.1_ASM3049071v1_genomic.csv
GCA_030295405.1_ASM3029540v1_genomic.csv
GCA_003722395.1_ASM372239v1_genomic.csv
GCF_013462975.1_ASM1346297v1_genomic.csv
GCF_018326105.1_ASM1832610v1_genomic.csv
GCF_900475375.1_42685_B01_genomic.csv
GCA_004521655.1_ASM452165v1_genomic.csv
GCA_018684815.1_ASM1868481v1_genomic.csv
GCF_901542435.1_41975_D01_genomic.csv
GCA_024827925.1_ASM2482792v1_genomic.csv
GCF_024733955.1_ASM2473395v1_genomic.csv
GCA_902990055.1_UFOv-RH-14apr17-C1369_genomic.csv
GCA_004065555.1_ASM406555v1_genomic.csv
GCA_019453685.1_ASM1945368v1_genomic.csv
GCF_000750255.1_ASM75025v1_genomic.csv
GCA_003354545.1_ASM335454v1_genomic.csv
GCA_026314335.1_ASM2631433v1_genomic.csv
GCF_024665815.1_ASM2466581v1_genomic.csv
GCA_022075745.1_ASM2207574v1_genomic.csv
GCF_001900295.1_ASM190029v1_genomic.csv
GCA_030664945.1_ASM3066494v1_genomic.csv
GCF_018304805.1_ASM1830480v1_genomic.csv
GCA_003722755.1_ASM372275v1_genomic.csv
GCF_002118485.1_ViralMultiSegProj385645_genomic.csv
GCA_000897435.1_ViralProj171978_genomic.csv
GCA_023650595.1_ASM2365059v1_genomic.csv
GCA_016625955.1_ASM1662595v1_genomic.csv
GCA_024758765.1_ASM2475876v1_genomic.csv
GCA_008704675.1_ASM870467v1_genomic.csv
GCF_018584675.1_ASM1858467v1_genomic.csv
GCA_004048515.1_ASM404851v1_genomic.csv
GCA_021131995.1_ASM2113199v1_genomic.csv
GCF_023272715.1_ASM2327271v1_genomic.csv
GCA_003657165.1_ASM365716v1_genomic.csv
GCF_001470515.1_ViralProj306356_genomic.csv
GCF_016432805.1_ASM1643280v1_genomic.csv
GCF_029536165.1_ASM2953616v1_genomic.csv
GCA_004063915.1_ASM406391v1_genomic.csv
GCA_004339825.1_ASM433982v1_genomic.csv
GCA_024970305.1_ASM2497030v1_genomic.csv
GCF_004005995.1_ASM400599v1_genomic.csv
GCF_003382565.3_ASM338256v3_genomic.csv
GCA_018582745.1_ASM1858274v1_genomic.csv
GCA_027931275.1_ASM2793127v1_genomic.csv
GCA_029717685.1_ASM2971768v1_genomic.csv
GCF_001547775.1_ASM154777v1_genomic.csv
GCF_016653615.1_ASM1665361v1_genomic.csv
GCA_027572525.1_ASM2757252v1_genomic.csv
GCF_001292895.1_ViralProj295309_genomic.csv
GCF_003431325.1_ASM343132v1_genomic.csv
GCF_000284135.1_ASM28413v1_genomic.csv
GCA_004042035.1_ASM404203v1_genomic.csv
GCA_900478745.1_32018_A01_genomic.csv
GCA_000018205.1_ASM1820v1_genomic.csv
GCA_023565935.1_ASM2356593v1_genomic.csv
GCF_025398435.1_ASM2539843v1_genomic.csv
GCF_009626315.1_ASM962631v1_genomic.csv
GCA_013467635.1_ASM1346763v1_genomic.csv
GCA_002997705.1_ASM299770v1_genomic.csv
GCF_023746595.1_ASM2374659v1_genomic.csv
GCA_004036875.1_ASM403687v1_genomic.csv
GCF_024331585.2_ASM2433158v2_genomic.csv
GCF_002237595.1_ASM223759v1_genomic.csv
GCA_004090735.1_ASM409073v1_genomic.csv
GCA_001966375.1_ViralProj362130_genomic.csv
GCF_017743175.1_ASM1774317v1_genomic.csv
GCF_900636105.1_38936_F01_genomic.csv
GCF_004008355.1_ASM400835v1_genomic.csv
GCA_000765415.1_ASM76541v1_genomic.csv
GCF_002208255.1_ASM220825v1_genomic.csv
GCF_024123895.1_ASM2412389v1_genomic.csv
GCA_023536185.1_ASM2353618v1_genomic.csv
GCF_000868685.1_ViralProj18323_genomic.csv
GCF_900474775.1_41800_G02_genomic.csv
GCA_004067615.1_ASM406761v1_genomic.csv
GCF_002736285.1_ASM273628v1_genomic.csv
GCF_002892595.1_ASM289259v1_genomic.csv
GCA_004032755.1_ASM403275v1_genomic.csv
GCA_020975645.1_ASM2097564v1_genomic.csv
GCF_002905795.2_ASM290579v2_genomic.csv
GCF_018388425.1_ASM1838842v1_genomic.csv
GCF_001736855.1_ViralProj343528_genomic.csv
GCA_030438745.1_ASM3043874v1_genomic.csv
GCA_013804065.1_ASM1380406v1_genomic.csv
GCF_001655495.1_ASM165549v1_genomic.csv
GCF_013167335.1_ASM1316733v1_genomic.csv
GCA_002609805.1_ASM260980v1_genomic.csv
GCA_004065355.1_ASM406535v1_genomic.csv
GCF_002812385.1_ASM281238v1_genomic.csv
GCA_002997885.1_ASM299788v1_genomic.csv
GCA_018571375.1_ASM1857137v1_genomic.csv
GCA_001511815.1_TUE45_genomic.csv
GCF_000300045.1_ASM30004v1_genomic.csv
GCF_006874805.1_ASM687480v1_genomic.csv
GCF_030913655.1_ASM3091365v1_genomic.csv
GCA_902987725.1_UFOv-RE-23may17-C600_genomic.csv
GCA_000839805.1_ViralProj14122_genomic.csv
GCF_030915405.1_ASM3091540v1_genomic.csv
GCA_000166295.1_ASM16629v1_genomic.csv
GCA_027938235.1_ASM2793823v1_genomic.csv
GCF_019900305.2_ASM1990030v2_genomic.csv
GCA_000847485.1_ViralProj14659_genomic.csv
GCF_024347095.1_ASM2434709v1_genomic.csv
GCF_002968715.1_ASM296871v1_genomic.csv
GCA_014337315.1_ASM1433731v1_genomic.csv
GCA_000226605.1_ASM22660v1_genomic.csv
GCF_000014565.1_ASM1456v1_genomic.csv
GCA_027582835.1_ASM2758283v1_genomic.csv
GCF_019704275.1_ASM1970427v1_genomic.csv
GCF_014055025.1_ASM1405502v1_genomic.csv
GCA_023119755.1_ASM2311975v1_genomic.csv
GCA_030581775.1_ASM3058177v1_genomic.csv
GCF_025765755.1_ASM2576575v1_genomic.csv
GCA_001745575.1_ViralProj344091_genomic.csv
GCA_013138305.1_ASM1313830v1_genomic.csv
GCA_011811645.2_ASM1181164v2_genomic.csv
GCF_000902855.1_ViralProj183910_genomic.csv
GCA_001966175.1_ViralProj362090_genomic.csv
GCA_031171275.1_ASM3117127v1_genomic.csv
GCF_024664155.1_ASM2466415v1_genomic.csv
GCF_002763615.1_ASM276361v1_genomic.csv
GCA_004043715.1_ASM404371v1_genomic.csv
GCF_014884625.1_ASM1488462v1_genomic.csv
GCF_007954685.1_ASM795468v1_genomic.csv
GCF_000886735.1_ViralProj39985_genomic.csv
GCA_012965545.1_ASM1296554v1_genomic.csv
GCA_002597265.1_ASM259726v1_genomic.csv
GCA_004091935.1_ASM409193v1_genomic.csv
GCF_018402805.1_ASM1840280v1_genomic.csv
GCF_019798025.1_ASM1979802v1_genomic.csv
GCF_030142475.1_ASM3014247v1_genomic.csv
GCA_002958345.2_ASM295834v2_genomic.csv
GCF_027105095.1_ASM2710509v1_genomic.csv
GCF_008121535.1_ASM812153v1_genomic.csv
GCF_004338495.1_ASM433849v1_genomic.csv
GCA_004052055.1_ASM405205v1_genomic.csv
GCA_030517895.1_ASM3051789v1_genomic.csv
GCF_001308595.1_ViralProj295853_genomic.csv
GCF_004792575.1_ASM479257v1_genomic.csv
GCF_023674465.1_ASM2367446v1_genomic.csv
GCA_009905295.1_ASM990529v1_genomic.csv
GCA_001924275.1_ViralProj358963_genomic.csv
GCF_013393945.1_ASM1339394v1_genomic.csv
GCF_003544875.1_ASM354487v1_genomic.csv
GCF_020181455.1_ASM2018145v1_genomic.csv
GCF_028891405.1_ASM2889140v1_genomic.csv
GCF_002270985.1_ViralProj399965_genomic.csv
GCA_003878535.2_ASM387853v2_genomic.csv
GCA_024706105.1_ASM2470610v1_genomic.csv
GCA_030289035.1_ASM3028903v1_genomic.csv
GCA_014189555.1_ASM1418955v1_genomic.csv
GCA_006443975.1_ASM644397v1_genomic.csv
GCA_000895115.1_ViralProj80911_genomic.csv
GCA_030685715.1_ASM3068571v1_genomic.csv
GCF_001543225.1_ASM154322v1_genomic.csv
GCF_000024005.1_ASM2400v1_genomic.csv
GCA_014918155.1_ASM1491815v1_genomic.csv
GCA_023523585.1_ASM2352358v1_genomic.csv
GCF_002025185.1_ASM202518v1_genomic.csv
GCA_002867405.1_ASM286740v1_genomic.csv
GCA_006445735.1_ASM644573v1_genomic.csv
GCA_022673615.1_ASM2267361v1_genomic.csv
GCA_030585775.1_ASM3058577v1_genomic.csv
GCA_004148405.1_ASM414840v1_genomic.csv
GCA_025200825.1_ASM2520082v1_genomic.csv
GCA_029635885.1_ASM2963588v1_genomic.csv
GCA_000632475.2_ASM63247v2_genomic.csv
GCA_005156885.1_ASM515688v1_genomic.csv
GCF_030060635.1_ASM3006063v1_genomic.csv
GCA_001933785.1_ViralProj359807_genomic.csv
GCA_013161805.1_ASM1316180v1_genomic.csv
GCF_024707485.1_ASM2470748v1_genomic.csv
GCF_004551615.1_ASM455161v1_genomic.csv
GCF_024181165.1_ASM2418116v1_genomic.csv
GCA_021043065.1_ASM2104306v1_genomic.csv
GCF_023539035.1_ASM2353903v1_genomic.csv
GCA_004800405.1_ASM480040v1_genomic.csv
GCF_018326145.1_ASM1832614v1_genomic.csv
GCA_028974375.1_ASM2897437v1_genomic.csv
GCA_006337165.1_ASM633716v1_genomic.csv
GCA_003101735.1_ASM310173v1_genomic.csv
GCF_005892705.1_ASM589270v1_genomic.csv
GCA_004096515.1_ASM409651v1_genomic.csv
GCA_015161005.1_ASM1516100v1_genomic.csv
GCF_002998435.1_ASM299843v1_genomic.csv
GCF_026547055.1_ASM2654705v1_genomic.csv
GCF_001987795.1_ASM198779v1_genomic.csv
GCF_019856395.1_ASM1985639v1_genomic.csv
GCA_022438825.1_ASM2243882v1_genomic.csv
GCF_016656965.1_ASM1665696v1_genomic.csv
GCF_025916175.1_ASM2591617v1_genomic.csv
GCF_002906875.1_ASM290687v1_genomic.csv
GCA_000906715.1_ViralProj192611_genomic.csv
GCA_008818045.1_ASM881804v1_genomic.csv
GCA_019444525.1_ASM1944452v1_genomic.csv
GCF_000009485.1_ASM948v1_genomic.csv
GCA_021090355.1_ASM2109035v1_genomic.csv
GCA_029888515.1_ASM2988851v1_genomic.csv
GCF_904866445.1_INF305_genomic.csv
GCF_014723155.1_ASM1472315v1_genomic.csv
GCA_003091675.1_ASM309167v1_genomic.csv
GCF_026224615.1_ASM2622461v1_genomic.csv
GCA_006446875.1_ASM644687v1_genomic.csv
GCF_001433435.1_ASM143343v1_genomic.csv
GCA_900095755.1_PfII40a_genomic.csv
GCF_026650785.1_ASM2665078v1_genomic.csv
GCF_005860795.2_ASM586079v2_genomic.csv
GCA_004036295.1_ASM403629v1_genomic.csv
GCF_009763165.1_ASM976316v1_genomic.csv
GCA_010120195.1_ASM1012019v1_genomic.csv
GCA_004149345.1_ASM414934v1_genomic.csv
GCF_023657955.1_ASM2365795v1_genomic.csv
GCA_902993525.1_UFOv-RH-23may17-C1975_genomic.csv
GCA_026648415.1_ASM2664841v1_genomic.csv
GCA_906464865.1_WE0438_genomic.csv
GCF_017096405.2_ASM1709640v2_genomic.csv
GCA_031322375.1_ASM3132237v1_genomic.csv
GCF_024532305.1_ASM2453230v1_genomic.csv
GCA_002078955.3_ASM207895v3_genomic.csv
GCF_900087785.2_WHOG_genomic.csv
GCF_027570735.1_ASM2757073v1_genomic.csv
GCA_029967445.1_ASM2996744v1_genomic.csv
GCF_000242895.2_ASM24289v3_genomic.csv
GCA_029721255.1_ASM2972125v1_genomic.csv
GCA_031120735.1_ASM3112073v1_genomic.csv
GCF_004117015.1_ASM411701v1_genomic.csv
GCA_019823805.1_ASM1982380v1_genomic.csv
GCA_902992175.1_UFOv-RH-18aug17-C2856_genomic.csv
GCA_030406515.2_ASM3040651v2_genomic.csv
GCA_027931125.1_Gallid_herpesvirus_2_strain_YC_16_genomic.csv
GCA_012942275.1_ASM1294227v1_genomic.csv
GCA_004076995.1_ASM407699v1_genomic.csv
GCA_031235865.1_ASM3123586v1_genomic.csv
GCA_000756435.3_ASM75643v3_genomic.csv
GCA_009193325.2_ASM919332v2_genomic.csv
GCF_025560005.1_ASM2556000v1_genomic.csv
GCA_027939095.1_ASM2793909v1_genomic.csv
GCA_002826765.1_ASM282676v1_genomic.csv
GCA_003652645.1_ASM365264v1_genomic.csv
GCF_020162255.1_ASM2016225v1_genomic.csv
GCF_029201445.1_ASM2920144v1_genomic.csv
GCA_028131375.1_ASM2813137v1_genomic.csv
GCF_001685605.1_ASM168560v1_genomic.csv
GCF_030708355.1_ASM3070835v1_genomic.csv
GCF_010442675.1_ASM1044267v1_genomic.csv
GCF_024181045.1_ASM2418104v1_genomic.csv
GCA_014824755.1_ASM1482475v1_genomic.csv
GCA_004090775.1_ASM409077v1_genomic.csv
GCA_004067195.1_ASM406719v1_genomic.csv
GCA_002743995.1_ASM274399v1_genomic.csv
GCF_002812845.1_ASM281284v1_genomic.csv
GCF_012225225.1_ASM1222522v1_genomic.csv
GCF_002073475.2_ASM207347v2_genomic.csv
GCA_027116395.1_ASM2711639v1_genomic.csv
GCF_021610025.1_ASM2161002v1_genomic.csv
GCA_020975525.1_ASM2097552v1_genomic.csv
GCA_002622725.1_ASM262272v1_genomic.csv
GCA_022206215.1_ASM2220621v1_genomic.csv
GCF_001590115.1_ViralProj314634_genomic.csv
GCF_026651005.1_ASM2665100v1_genomic.csv
GCA_014171555.1_ASM1417155v1_genomic.csv
GCA_017348315.1_ASM1734831v1_genomic.csv
GCA_002355695.1_ASM235569v1_genomic.csv
GCF_022751255.1_ASM2275125v1_genomic.csv
GCF_009649955.1_ASM964995v1_genomic.csv
GCA_005160385.1_ASM516038v1_genomic.csv
GCA_000899175.1_ViralProj173861_genomic.csv
GCA_000905615.1_ViralProj195535_genomic.csv
GCA_010706115.1_ASM1070611v1_genomic.csv
GCF_013168095.1_ASM1316809v1_genomic.csv
GCA_002597625.1_ASM259762v1_genomic.csv
GCA_021130925.1_ASM2113092v1_genomic.csv
GCA_015354205.1_ASFV_NgheAn_2019_genomic.csv
GCF_000026405.1_ASM2640v1_genomic.csv
GCF_004001105.1_ASM400110v1_genomic.csv
GCA_002080275.1_ViralProj381652_genomic.csv
GCF_002987745.1_ASM298774v1_genomic.csv
GCF_013401475.1_ASM1340147v1_genomic.csv
GCA_000017685.1_ASM1768v1_genomic.csv
GCA_905335655.2_AI3043v5_cp_genomic.csv
GCF_012980825.1_ASM1298082v1_genomic.csv
GCF_013087065.1_ASM1308706v1_genomic.csv
GCF_000183645.1_ASM18364v1_genomic.csv
GCF_002305895.1_ASM230589v1_genomic.csv
GCF_001457675.1_NCTC10384_genomic.csv
GCA_002605225.1_ASM260522v1_genomic.csv
GCF_020544405.1_ASM2054440v1_genomic.csv
GCA_026572675.1_ASM2657267v1_genomic.csv
GCA_001959235.1_ViralProj361808_genomic.csv
GCA_003722675.1_ASM372267v1_genomic.csv
GCF_002288045.1_ASM228804v1_genomic.csv
GCA_014302995.1_ASM1430299v1_genomic.csv
GCF_001507105.1_ASM150710v1_genomic.csv
GCA_000023185.1_ASM2318v1_genomic.csv
GCF_001953675.1_ASM195367v1_genomic.csv
GCF_018228545.1_ASM1822854v1_genomic.csv
GCA_902167305.1_chitino_1_genomic.csv
GCF_016404325.2_ASM1640432v2_genomic.csv
GCF_001548585.2_ASM154858v2_genomic.csv
GCA_001964795.1_ViralProj362117_genomic.csv
GCA_027926795.1_ASM2792679v1_genomic.csv
GCF_019599145.1_ASM1959914v1_genomic.csv
GCF_023299725.1_ASM2329972v1_genomic.csv
GCF_003994835.1_ASM399483v1_genomic.csv
GCA_004055695.1_ASM405569v1_genomic.csv
GCA_020495395.1_ASM2049539v1_genomic.csv
GCF_025490535.1_ASM2549053v1_genomic.csv
GCF_025642315.1_ASM2564231v1_genomic.csv
GCF_001023595.1_ASM102359v1_genomic.csv
GCF_024758245.1_ASM2475824v1_genomic.csv
GCA_001702095.1_ASM170209v1_genomic.csv
GCA_021133495.1_ASM2113349v1_genomic.csv
GCA_002758455.1_ASM275845v1_genomic.csv
GCA_004048015.1_ASM404801v1_genomic.csv
GCA_016700355.1_ASM1670035v1_genomic.csv
GCA_025084115.1_ASM2508411v1_genomic.csv
GCF_026073115.1_ASM2607311v1_genomic.csv
GCA_003351565.1_ASM335156v1_genomic.csv
GCF_002366165.1_ViralProj354197_genomic.csv
GCF_027627785.1_ASM2762778v1_genomic.csv
GCA_029218245.1_ASM2921824v1_genomic.csv
GCF_030408855.1_ASM3040885v1_genomic.csv
GCA_029774295.1_ASM2977429v1_genomic.csv
GCA_006435455.1_ASM643545v1_genomic.csv
GCA_022439325.1_ASM2243932v1_genomic.csv
GCF_009688385.1_ASM968838v1_genomic.csv
GCF_002624885.1_ASM262488v1_genomic.csv
GCA_900187775.2_lib02114new_genomic.csv
GCF_021462285.1_ASM2146228v1_genomic.csv
GCA_018585225.1_ASM1858522v1_genomic.csv
GCA_015290945.1_ASM1529094v1_genomic.csv
GCA_004053255.1_ASM405325v1_genomic.csv
GCA_900327635.1_lib01707_genomic.csv
GCA_000842925.1_ViralMultiSegProj14243_genomic.csv
GCA_022760195.1_ASM2276019v1_genomic.csv
GCF_001969365.1_ASM196936v1_genomic.csv
GCA_030875045.1_BNC_strain_genomic.csv
GCA_019754255.1_ASM1975425v1_genomic.csv
GCA_020492575.1_F17_X66_genomic.csv
GCF_003574925.1_ASM357492v1_genomic.csv
GCA_902987155.1_UFOv-RE-23may17-C2254_genomic.csv
GCA_000146185.1_ASM14618v1_genomic.csv
GCA_002757335.1_ASM275733v1_genomic.csv
GCA_000928215.1_ViralProj272393_genomic.csv
GCA_027574345.1_ASM2757434v1_genomic.csv
GCA_001704255.1_ASM170425v1_genomic.csv
GCA_014719435.1_ASM1471943v1_genomic.csv
GCF_025837115.1_ASM2583711v1_genomic.csv
GCA_001989055.1_ASM198905v1_genomic.csv
GCF_026626245.1_ASM2662624v1_genomic.csv
GCF_000014145.1_ASM1414v1_genomic.csv
GCF_019434075.1_ASM1943407v1_genomic.csv
GCF_002744155.1_ASM274415v1_genomic.csv
GCA_004063595.1_ASM406359v1_genomic.csv
GCA_003099575.1_ASM309957v1_genomic.csv
GCF_026428295.1_ASM2642829v1_genomic.csv
GCA_008807335.1_ASM880733v1_genomic.csv
GCF_018323885.1_ASM1832388v1_genomic.csv
GCF_024760205.1_ASM2476020v1_genomic.csv
GCA_023530635.1_ASM2353063v1_genomic.csv
GCA_021351745.1_ASM2135174v1_genomic.csv
GCF_025859515.1_ASM2585951v1_genomic.csv
GCA_013790145.1_ASM1379014v1_genomic.csv
GCF_001971565.1_ASM197156v1_genomic.csv
GCA_026724125.1_ASM2672412v1_genomic.csv
GCF_001021045.1_ASM102104v1_genomic.csv
GCA_021283075.2_ASM2128307v2_genomic.csv
GCA_946888655.1_H4B5-03X_genomic.csv
GCA_001645895.1_ViralProj321683_genomic.csv
GCA_021051585.1_ASM2105158v1_genomic.csv
GCF_000800785.1_ASM80078v1_genomic.csv
GCF_013086555.1_ASM1308655v1_genomic.csv
GCA_021266505.1_ASM2126650v1_genomic.csv
GCF_031312595.1_ASM3131259v1_genomic.csv
GCA_012949005.1_ASM1294900v1_genomic.csv
GCA_020523195.2_ASM2052319v1_genomic.csv
GCF_013167695.1_ASM1316769v1_genomic.csv
GCA_013150895.1_ASM1315089v1_genomic.csv
GCA_000243115.3_ASM24311v3_genomic.csv
GCA_018215545.1_ASM1821554v1_genomic.csv
GCA_012950175.1_ASM1295017v1_genomic.csv
GCA_017357105.2_ASM1735710v2_genomic.csv
GCA_014931115.1_ASM1493111v1_genomic.csv
GCA_001934445.1_ViralProj359866_genomic.csv
GCF_028223855.1_ASM2822385v1_genomic.csv
GCF_029674545.1_ASM2967454v1_genomic.csv
GCA_002623005.1_ASM262300v1_genomic.csv
GCF_014211935.1_ASM1421193v1_genomic.csv
GCA_021560155.1_ASM2156015v1_genomic.csv
GCA_024707795.1_ASM2470779v1_genomic.csv
GCA_001448415.3_ViralProj303939_genomic.csv
GCA_023530475.1_ASM2353047v1_genomic.csv
GCA_021609905.1_ASM2160990v1_genomic.csv
GCA_002998175.1_ASM299817v1_genomic.csv
GCA_003729035.1_ASM372903v1_genomic.csv
GCF_000238255.3_ASM23825v4_genomic.csv
GCF_002078355.1_ASM207835v1_genomic.csv
GCA_018571195.1_ASM1857119v1_genomic.csv
GCA_004096135.1_ASM409613v1_genomic.csv
GCF_023823995.1_ASM2382399v1_genomic.csv
GCA_018310635.1_ASM1831063v1_genomic.csv
GCF_014931455.1_ASM1493145v1_genomic.csv
GCA_004084455.1_ASM408445v1_genomic.csv
GCF_001277875.1_ASM127787v1_genomic.csv
GCA_025842175.1_ASM2584217v1_genomic.csv
GCF_001969095.1_ASM196909v2_genomic.csv
GCF_002214045.1_ASM221404v1_genomic.csv
GCF_000390085.1_ASM39008v1_genomic.csv
GCF_024532035.1_ASM2453203v1_genomic.csv
GCA_013374815.1_ASM1337481v1_genomic.csv
GCA_903131635.1_APHaCinara_sp_3046_v1.0.1_genomic.csv
GCF_029952745.1_ASM2995274v1_genomic.csv
GCA_004008275.1_ASM400827v1_genomic.csv
GCA_001456315.1_ASM145631v1_genomic.csv
GCA_015161075.1_ASM1516107v1_genomic.csv
GCF_002119625.1_ASM211962v1_genomic.csv
GCA_004038495.1_ASM403849v1_genomic.csv
GCA_003087695.1_ASM308769v1_genomic.csv
GCA_030013385.1_ASM3001338v1_genomic.csv
GCF_026153475.1_ASM2615347v1_genomic.csv
GCA_904863295.1_KSB2_2B_genomic.csv
GCF_009186025.1_ASM918602v1_genomic.csv
GCF_000914435.1_ViralProj239430_genomic.csv
GCF_910591805.1_UR2111869Assembly_genomic.csv
GCA_004326415.1_ASM432641v1_genomic.csv
GCA_004078855.1_ASM407885v1_genomic.csv
GCF_014900295.1_ASM1490029v1_genomic.csv
GCA_002240455.1_ASM224045v1_genomic.csv
GCF_022014755.1_ASM2201475v1_genomic.csv
GCA_002597225.1_ASM259722v1_genomic.csv
GCF_002356595.1_ASM235659v1_genomic.csv
GCF_000847825.1_ViralProj14728_genomic.csv
GCF_013624225.1_ASM1362422v1_genomic.csv
GCA_000909075.1_ViralProj206032_genomic.csv
GCF_004636925.1_ASM463692v1_genomic.csv
GCA_003994755.1_ASM399475v1_genomic.csv
GCA_030295825.1_ASM3029582v1_genomic.csv
GCA_000902495.1_ViralProj181233_genomic.csv
GCA_027927775.1_ASM2792777v1_genomic.csv
GCF_013167755.1_ASM1316775v1_genomic.csv
GCF_009625935.1_ASM962593v1_genomic.csv
GCF_000860785.1_ViralProj15366_genomic.csv
GCF_001503375.1_ViralProj307903_genomic.csv
GCF_003991055.1_ASM399105v1_genomic.csv
GCF_958304185.1_ucPseBory1.Erythrobacter_sp_1.1_genomic.csv
GCA_002072655.1_ASM207265v1_genomic.csv
GCA_006535775.1_ASM653577v1_genomic.csv
GCA_947098765.1_861160_LM_H_genomic.csv
GCA_006864515.1_ASM686451v1_genomic.csv
GCF_000953255.1_Staphylococcus_aureus_Sa_ILRI_217_genomic.csv
GCF_013167935.1_ASM1316793v1_genomic.csv
GCA_003812805.1_ASM381280v1_genomic.csv
GCA_004050595.1_ASM405059v1_genomic.csv
GCF_018861215.2_ASM1886121v2_genomic.csv
GCF_024610595.1_ASM2461059v1_genomic.csv
GCF_000826835.2_ASM82683v2_genomic.csv
GCA_004042135.1_ASM404213v1_genomic.csv
GCF_008462425.1_ASM846242v1_genomic.csv
GCF_030053775.1_ASM3005377v1_genomic.csv
GCA_004058335.1_ASM405833v1_genomic.csv
GCA_019445815.1_ASM1944581v1_genomic.csv
GCA_000895075.1_ViralMultiSegProj78931_genomic.csv
GCA_003194225.1_ASM319422v1_genomic.csv
GCA_004060895.1_ASM406089v1_genomic.csv
GCA_021133275.1_ASM2113327v1_genomic.csv
GCF_001988955.1_ASM198895v1_genomic.csv
GCA_004051055.1_ASM405105v1_genomic.csv
GCA_031488875.1_ASM3148887v1_genomic.csv
GCA_029277305.1_ASM2927730v1_genomic.csv
GCA_019444355.1_ASM1944435v1_genomic.csv
GCA_021654815.1_ASM2165481v1_genomic.csv
GCA_021353745.1_ASM2135374v1_genomic.csv
GCA_031163095.1_ASM3116309v1_genomic.csv
GCF_024022895.1_ASM2402289v1_genomic.csv
GCF_013796245.1_ASM1379624v1_genomic.csv
GCA_001505295.1_ViralProj307964_genomic.csv
GCA_027926385.1_ASM2792638v1_genomic.csv
GCF_023078835.1_ASM2307883v1_genomic.csv
GCF_018571575.1_ASM1857157v1_genomic.csv
GCF_002622025.1_ASM262202v1_genomic.csv
GCA_016835815.1_ASM1683581v1_genomic.csv
GCF_027359115.1_ASM2735911v1_genomic.csv
GCA_021133195.1_ASM2113319v1_genomic.csv
GCA_029966975.1_ASM2996697v1_genomic.csv
GCF_029024105.1_ASM2902410v1_genomic.csv
GCF_031038995.1_ASM3103899v1_genomic.csv
GCA_002966355.1_ASM296635v1_genomic.csv
GCF_029855585.1_ASM2985558v1_genomic.csv
GCA_027931745.1_ASM2793174v1_genomic.csv
GCF_016903115.1_ASM1690311v1_genomic.csv
GCA_001908725.1_ASM190872v1_genomic.csv
GCF_017893505.1_ASM1789350v1_genomic.csv
GCF_022788695.1_ASM2278869v1_genomic.csv
GCF_002628905.1_ASM262890v1_genomic.csv
GCF_030036855.1_ASM3003685v1_genomic.csv
GCF_002164695.2_ASM216469v2_genomic.csv
GCA_004075955.1_ASM407595v1_genomic.csv
GCA_030011645.1_ASM3001164v1_genomic.csv
GCA_000168595.2_ASM16859v2_genomic.csv
GCA_028674785.1_ASM2867478v1_genomic.csv
GCF_004799565.1_ASM479956v1_genomic.csv
GCA_000841005.1_ViralProj14364_genomic.csv
GCA_021051565.1_ASM2105156v1_genomic.csv
GCA_006436455.1_ASM643645v1_genomic.csv
GCA_000757785.1_ASM75778v1_genomic.csv
GCF_023124405.1_ASM2312440v1_genomic.csv
GCA_002952215.1_ASM295221v1_genomic.csv
GCF_000832745.1_ASM83274v1_genomic.csv
GCF_022559725.1_ASM2255972v1_genomic.csv
GCA_022876555.1_ASM2287655v1_genomic.csv
GCF_025905485.1_ASM2590548v1_genomic.csv
GCA_027938325.1_ASM2793832v1_genomic.csv
GCF_003308055.1_ASM330805v1_genomic.csv
GCA_004052015.1_ASM405201v1_genomic.csv
GCF_017134375.1_ASM1713437v1_genomic.csv
GCF_004134305.1_ASM413430v1_genomic.csv
GCA_004081735.1_ASM408173v1_genomic.csv
GCA_002119705.1_ASM211970v1_genomic.csv
GCF_020614015.1_ASM2061401v1_genomic.csv
GCF_029987615.1_ASM2998761v1_genomic.csv
GCF_030013825.1_ASM3001382v1_genomic.csv
GCF_030517065.1_ASM3051706v1_genomic.csv
GCF_014524505.1_ASM1452450v1_genomic.csv
GCF_017165435.1_ASM1716543v1_genomic.csv
GCA_002763845.1_ASM276384v1_genomic.csv
GCF_023674445.1_ASM2367444v1_genomic.csv
GCA_001551305.1_ViralProj310917_genomic.csv
GCA_015914075.1_ASM1591407v1_genomic.csv
GCF_904866345.1_MINF_8D_genomic.csv
GCA_004340445.1_ASM434044v1_genomic.csv
GCA_000916115.1_ViralProj239034_genomic.csv
GCA_009884335.1_ASM988433v1_genomic.csv
GCF_024362205.1_ASM2436220v1_genomic.csv
GCA_004062795.1_ASM406279v1_genomic.csv
GCA_008946655.1_ASM894665v1_genomic.csv
GCA_029891535.2_ASM2989153v2_genomic.csv
GCA_006446155.1_ASM644615v1_genomic.csv
GCA_003029065.1_TLV_T2__genomic.csv
GCF_004147045.1_ASM414704v1_genomic.csv
GCA_027926855.1_ASM2792685v1_genomic.csv
GCF_006298025.1_ASM629802v1_genomic.csv
GCF_011895305.1_ASM1189530v1_genomic.csv
GCF_009720145.1_ASM972014v1_genomic.csv
GCA_027931825.1_ASM2793182v1_genomic.csv
GCA_019445825.1_ASM1944582v1_genomic.csv
GCF_029853875.1_ASM2985387v1_genomic.csv
GCF_016925595.1_ASM1692559v1_genomic.csv
GCF_021166235.1_ASM2116623v1_genomic.csv
GCA_029541965.1_ASM2954196v1_genomic.csv
GCA_016350165.1_ASM1635016v1_genomic.csv
GCA_002827245.1_ASM282724v1_genomic.csv
GCF_004134445.1_ASM413444v1_genomic.csv
GCF_000143605.1_ASM14360v1_genomic.csv
GCF_012572265.1_ASM1257226v1_genomic.csv
GCF_030534115.1_ASM3053411v1_genomic.csv
GCA_905232065.2_AI2701v1_cp_genomic.csv
GCF_020520405.1_ASM2052040v1_genomic.csv
GCF_900635925.1_36109_E01_genomic.csv
GCF_001592395.1_ASM159239v1_genomic.csv
GCF_018802545.1_ASM1880254v1_genomic.csv
GCF_009176685.1_ASM917668v1_genomic.csv
GCA_001550705.1_ViralProj310938_genomic.csv
GCA_004086775.1_ASM408677v1_genomic.csv
GCF_009860935.1_ASM986093v1_genomic.csv
GCA_012945475.1_ASM1294547v1_genomic.csv
GCF_003403095.1_ASM340309v1_genomic.csv
GCF_030440425.1_ASM3044042v1_genomic.csv
GCA_027930215.1_ASM2793021v1_genomic.csv
GCA_000012525.1_ASM1252v1_genomic.csv
GCF_016629505.1_ASM1662950v1_genomic.csv
GCF_003798265.1_ASM379826v1_genomic.csv
GCF_013363755.1_ASM1336375v1_genomic.csv
GCF_003073475.1_ASM307347v1_genomic.csv
GCA_016887485.1_ASM1688748v1_genomic.csv
GCA_003051365.1_ASM305136v1_genomic.csv
GCF_001721165.1_ASM172116v1_genomic.csv
GCA_023273785.1_ASM2327378v1_genomic.csv
GCF_001047675.1_ASM104767v1_genomic.csv
GCF_003004335.1_ASM300433v1_genomic.csv
GCF_024346715.1_ASM2434671v1_genomic.csv
GCA_003031445.1_ASM303144v1_genomic.csv
GCA_015291305.1_ASM1529130v1_genomic.csv
GCA_004931435.2_ASM493143v2_genomic.csv
GCF_001308755.1_ViralProj298043_genomic.csv
GCA_900477985.1_47297_D02_genomic.csv
GCA_012947135.1_ASM1294713v1_genomic.csv
GCA_001549695.1_ASM154969v1_genomic.csv
GCA_002825805.1_ASM282580v1_genomic.csv
GCF_027924345.1_ASM2792434v1_genomic.csv
GCA_004052555.1_ASM405255v1_genomic.csv
GCA_007647725.1_ASM764772v1_genomic.csv
GCF_002005425.1_ASM200542v1_genomic.csv
GCA_006458685.1_ASM645868v1_genomic.csv
GCA_015161205.1_ASM1516120v1_genomic.csv
GCF_002944495.1_ASM294449v1_genomic.csv
GCA_030583985.1_ASM3058398v1_genomic.csv
GCF_029011515.1_ASM2901151v1_genomic.csv
GCA_027588175.1_ASM2758817v1_genomic.csv
GCF_001506385.1_ASM150638v1_genomic.csv
GCF_019356015.1_ASM1935601v1_genomic.csv
GCA_007977065.2_ASM797706v2_genomic.csv
GCA_000767645.1_ASM76764v1_genomic.csv
GCF_001988875.1_ASM198887v1_genomic.csv
GCF_000441755.1_ASM44175v1_genomic.csv
GCF_000954275.1_ViralProj276859_genomic.csv
GCA_902988305.1_UFOv-RE-26jul17-C381_genomic.csv
GCA_009762365.1_ASM976236v1_genomic.csv
GCA_009861205.1_ASM986120v1_genomic.csv
GCF_023169865.1_ASM2316986v1_genomic.csv
GCA_030584065.1_ASM3058406v1_genomic.csv
GCF_900475845.1_46758_E01_genomic.csv
GCF_023848645.1_ASM2384864v1_genomic.csv
GCA_030685655.1_ASM3068565v1_genomic.csv
GCF_019330265.1_ASM1933026v1_genomic.csv
GCF_004768645.1_ASM476864v1_genomic.csv
GCA_001274145.1_ViralProj293733_genomic.csv
GCA_001865295.1_ASM186529v1_genomic.csv
GCA_009686245.1_ASM968624v1_genomic.csv
GCA_000849585.1_ViralProj14575_genomic.csv
GCA_002818625.1_ASM281862v1_genomic.csv
GCA_030246885.1_ASM3024688v1_genomic.csv
GCA_000883415.1_ViralProj32999_genomic.csv
GCF_020683065.1_ASM2068306v1_genomic.csv
GCF_024507835.1_ASM2450783v1_genomic.csv
GCF_001925935.1_ViralProj359340_genomic.csv
GCA_018572705.1_ASM1857270v1_genomic.csv
GCA_004082875.1_ASM408287v1_genomic.csv
GCA_017298635.1_ASM1729863v1_genomic.csv
GCF_013394635.1_ASM1339463v1_genomic.csv
GCA_029887855.1_ASM2988785v1_genomic.csv
GCA_012944595.1_ASM1294459v1_genomic.csv
GCA_020985285.1_ASM2098528v1_genomic.csv
GCA_016759385.1_ASM1675938v1_genomic.csv
GCF_009909385.1_ASM990938v1_genomic.csv
GCA_024759365.1_ASM2475936v1_genomic.csv
GCA_003405455.1_ASM340545v1_genomic.csv
GCA_010233735.1_ASM1023373v1_genomic.csv
GCF_000226155.1_ASM22615v1_genomic.csv
GCF_025809195.1_ASM2580919v1_genomic.csv
GCF_006529755.1_ASM652975v1_genomic.csv
GCF_017298855.1_ASM1729885v1_genomic.csv
GCA_020495955.1_ASM2049595v1_genomic.csv
GCA_002149745.1_ViralProj308007.1_genomic.csv
GCA_006437335.1_ASM643733v1_genomic.csv
GCF_902386185.1_UHGG_MGYG-HGUT-02352_genomic.csv
GCA_030512845.1_ASM3051284v1_genomic.csv
GCF_002952675.1_ASM295267v1_genomic.csv
GCF_012934455.1_ASM1293445v1_genomic.csv
GCF_004355725.1_ASM435572v1_genomic.csv
GCA_024371565.1_ASM2437156v1_genomic.csv
GCF_022700895.1_ASM2270089v1_genomic.csv
GCA_008894245.1_ASM889424v1_genomic.csv
GCF_002088315.1_ASM208831v1_genomic.csv
GCA_004129235.1_ASM412923v1_genomic.csv
GCA_013899095.1_ASM1389909v1_genomic.csv
GCF_014623205.1_ASM1462320v1_genomic.csv
GCF_019222805.1_ASM1922280v1_genomic.csv
GCA_002007865.1_ASM200786v1_genomic.csv
GCA_009363795.1_ASM936379v1_genomic.csv
GCA_012940325.1_ASM1294032v1_genomic.csv
GCA_022220845.1_ASM2222084v1_genomic.csv
GCF_026559755.1_ASM2655975v1_genomic.csv
GCA_029976595.1_ASM2997659v1_genomic.csv
GCF_000240035.1_ASM24003v1_genomic.csv
GCA_004148625.1_ASM414862v1_genomic.csv
GCA_030504065.1_ASM3050406v1_genomic.csv
GCF_002214085.1_ASM221408v1_genomic.csv
GCF_014623185.1_ASM1462318v1_genomic.csv
GCF_001503215.1_ViralProj307871_genomic.csv
GCF_002504145.1_ASM250414v1_genomic.csv
GCA_004074295.1_ASM407429v1_genomic.csv
GCA_016904015.1_ASM1690401v1_genomic.csv
GCA_000010245.1_ASM1024v1_genomic.csv
GCA_021055685.1_ASM2105568v1_genomic.csv
GCA_031280895.1_ASM3128089v1_genomic.csv
GCF_017723895.1_ASM1772389v1_genomic.csv
GCF_003096035.1_ASM309603v1_genomic.csv
GCA_004041195.1_ASM404119v1_genomic.csv
GCA_004042975.1_ASM404297v1_genomic.csv
GCA_007826355.1_ASM782635v1_genomic.csv
GCF_000858625.1_ViralProj15105_genomic.csv
GCF_024662195.1_ASM2466219v1_genomic.csv
GCF_900475365.1_43908_G01_genomic.csv
GCF_009734105.1_ASM973410v1_genomic.csv
GCF_002310915.1_ASM231091v1_genomic.csv
GCA_018732245.1_ASM1873224v1_genomic.csv
GCA_024917375.1_ASM2491737v1_genomic.csv
GCA_022609055.1_ASM2260905v1_genomic.csv
GCF_030845775.1_ASM3084577v1_genomic.csv
GCA_004088795.1_ASM408879v1_genomic.csv
GCA_001558915.2_ASM155891v2_genomic.csv
GCF_023184555.1_ASM2318455v1_genomic.csv
GCF_026013315.1_ASM2601331v1_genomic.csv
GCA_021055885.1_ASM2105588v1_genomic.csv
GCA_003051345.1_ASM305134v1_genomic.csv
GCA_003728535.1_ASM372853v1_genomic.csv
GCF_023330825.1_ASM2333082v1_genomic.csv
GCA_003114835.3_ASM311483v3_genomic.csv
GCA_023536405.1_ASM2353640v1_genomic.csv
GCF_001927015.1_ViralProj359290_genomic.csv
GCA_000919275.1_ViralProj240733_genomic.csv
GCA_000922795.1_ViralProj248746_genomic.csv
GCA_027936845.1_ASM2793684v1_genomic.csv
GCF_013167295.1_ASM1316729v1_genomic.csv
GCA_001965235.1_ViralProj362064_genomic.csv
GCA_021053445.1_ASM2105344v1_genomic.csv
GCF_003054475.1_ASM305447v1_genomic.csv
GCA_025840025.1_ASM2584002v1_genomic.csv
GCF_030013145.1_ASM3001314v1_genomic.csv
GCA_019445975.1_ASM1944597v1_genomic.csv
GCF_023169905.1_ASM2316990v1_genomic.csv
GCA_021696955.2_ASM2169695v2_genomic.csv
GCF_011516665.3_ASM1151666v3_genomic.csv
GCA_016700175.1_ASM1670017v1_genomic.csv
GCF_001963055.1_ViralProj361912_genomic.csv
GCA_022674065.1_ASM2267406v1_genomic.csv
GCA_029873195.1_ASM2987319v1_genomic.csv
GCF_018278905.1_ASM1827890v1_genomic.csv
GCF_000869265.1_ViralProj17349_genomic.csv
GCF_006535815.1_ASM653581v1_genomic.csv
GCF_012271605.1_ASM1227160v1_genomic.csv
GCA_025792655.1_ASM2579265v1_genomic.csv
GCA_004102945.1_ASM410294v1_genomic.csv
GCF_001550485.1_ViralProj310894_genomic.csv
GCF_018585525.1_ASM1858552v1_genomic.csv
GCA_018128465.1_ASM1812846v1_genomic.csv
GCF_002865605.1_ASM286560v1_genomic.csv
GCA_003090495.1_ASM309049v1_genomic.csv
GCF_000843325.1_ViralProj14328_genomic.csv
GCF_015535055.1_ASM1553505v1_genomic.csv
GCF_004355505.1_ASM435550v1_genomic.csv
GCA_025084015.1_ASM2508401v1_genomic.csv
GCF_016806735.1_ASM1680673v1_genomic.csv
GCA_025887405.1_ASM2588740v1_genomic.csv
GCF_001737055.1_ViralProj343523_genomic.csv
GCF_004919185.1_ASM491918v1_genomic.csv
GCA_900474405.1_38109_G02_genomic.csv
GCA_004032675.1_ASM403267v1_genomic.csv
GCF_029392815.1_ASM2939281v1_genomic.csv
GCA_001755345.1_ViralProj345027_genomic.csv
GCA_003431865.1_ASM343186v1_genomic.csv
GCF_017161405.1_ASM1716140v1_genomic.csv
GCA_001617565.1_ASM161756v1_genomic.csv
GCA_009601765.2_ASM960176v2_genomic.csv
GCF_026651045.1_ASM2665104v1_genomic.csv
GCA_001443745.1_ViralProj302017_genomic.csv
GCF_001932895.1_ASM193289v1_genomic.csv
GCF_000905675.1_ViralMultiSegProj186431_genomic.csv
GCA_003355235.1_ASM335523v1_genomic.csv
GCA_031598375.1_ASM3159837v1_genomic.csv
GCF_003312915.1_ASM331291v1_genomic.csv
GCA_012953085.1_ASM1295308v1_genomic.csv
GCA_022433505.1_ASM2243350v1_genomic.csv
GCF_002210895.1_ViralProj392138_genomic.csv
GCA_018572115.1_ASM1857211v1_genomic.csv
GCF_900166955.1_E._coli_KV7_genomic.csv
GCF_003254065.1_ASM325406v1_genomic.csv
GCF_001190435.1_ViralProj291267_genomic.csv
GCA_019857345.1_ASM1985734v1_genomic.csv
GCA_023277545.1_ASM2327754v1_genomic.csv
GCA_021089925.1_ASM2108992v1_genomic.csv
GCF_019880425.1_ASM1988042v1_genomic.csv
GCA_030665205.1_ASM3066520v1_genomic.csv
GCF_003627815.1_ASM362781v1_genomic.csv
GCF_029537035.1_ASM2953703v1_genomic.csv
GCA_020498555.1_ASM2049855v1_genomic.csv
GCA_000871665.1_ViralProj19775_genomic.csv
GCA_003575805.1_ASM357580v1_genomic.csv
GCF_000717535.1_ASM71753v1_genomic.csv
GCF_024749005.1_ASM2474900v1_genomic.csv
GCA_020492605.1_F22_X3_2_genomic.csv
GCA_028609905.1_ASM2860990v1_genomic.csv
GCA_000881275.1_ViralProj37819_genomic.csv
GCA_027929495.1_ASM2792949v1_genomic.csv
GCA_027940445.1_ASM2794044v1_genomic.csv
GCA_030254345.1_ASM3025434v1_genomic.csv
GCA_000906035.1_ViralProj195482_genomic.csv
GCF_000789295.1_ASM78929v1_genomic.csv
GCF_000928275.1_ViralProj272468_genomic.csv
GCA_023323885.1_ASM2332388v1_genomic.csv
GCA_000913055.1_ViralMultiSegProj227467_genomic.csv
GCA_027929045.1_ASM2792904v1_genomic.csv
GCA_003308275.1_ASM330827v1_genomic.csv
GCF_002945135.3_ASM294513v3_genomic.csv
GCA_905232865.2_AI2777v1_cp_genomic.csv
GCF_000246855.1_ASM24685v1_genomic.csv
GCA_002076915.1_ASM207691v1_genomic.csv
GCF_018739705.1_ASM1873970v1_genomic.csv
GCF_000300135.1_ASM30013v1_genomic.csv
GCF_001908655.1_ASM190865v1_genomic.csv
GCF_001272835.1_ASM127283v1_genomic.csv
GCA_022674575.1_ASM2267457v1_genomic.csv
GCA_031201185.1_ASM3120118v1_genomic.csv
GCF_023547025.1_ASM2354702v1_genomic.csv
GCA_015709755.1_ASM1570975v1_genomic.csv
GCF_001516205.2_ASM151620v2_genomic.csv
GCA_000882235.1_ViralProj32103_genomic.csv
GCA_028551615.1_ASM2855161v1_genomic.csv
GCF_027943785.1_ASM2794378v1_genomic.csv
GCA_019176235.1_ASM1917623v1_genomic.csv
GCF_016776045.1_ASM1677604v1_genomic.csv
GCF_900324245.1_8_LA_272_genomic.csv
GCA_004289975.1_ASM428997v1_genomic.csv
GCA_902994115.1_UFOv-RH-23may17-C4072_genomic.csv
GCF_005037725.1_ASM503772v2_genomic.csv
GCF_021919125.1_ASM2191912v1_genomic.csv
GCA_017357485.1_ASM1735748v1_genomic.csv
GCA_004800765.1_ASM480076v1_genomic.csv
GCA_023647675.1_18Q061_genomic.csv
GCA_003071585.1_ASM307158v1_genomic.csv
GCF_029887555.1_ASM2988755v1_genomic.csv
GCA_000884415.1_ViralMultiSegProj41605_genomic.csv
GCF_009708575.1_ASM970857v1_genomic.csv
GCF_013374115.1_ASM1337411v1_genomic.csv
GCA_030178515.1_ASM3017851v1_genomic.csv
GCA_006409515.1_ASM640951v1_genomic.csv
GCA_951813825.1_ooOscLobu1.Pseudohongiella_sp_1.1_genomic.csv
GCF_006547065.1_ASM654706v1_genomic.csv
GCA_000890875.1_ViralProj64759_genomic.csv
GCA_004141755.1_ASM414175v1_genomic.csv
GCA_007976905.1_ASM797690v1_genomic.csv
GCA_024182515.1_ASM2418251v1_genomic.csv
GCA_026427455.1_ASM2642745v1_genomic.csv
GCA_903993115.2_AI2763v1_cp_genomic.csv
GCA_004080035.1_ASM408003v1_genomic.csv
GCF_000870825.1_ViralProj19781_genomic.csv
GCA_002844335.1_ASM284433v1_genomic.csv
GCF_002754935.1_ASM275493v1_genomic.csv
GCA_004052855.1_ASM405285v1_genomic.csv
GCF_002105635.1_ASM210563v1_genomic.csv
GCF_025266285.1_ASM2526628v1_genomic.csv
GCA_014108885.1_ASM1410888v1_genomic.csv
GCA_002218025.2_ASM221802v2_genomic.csv
GCA_023147555.1_ASM2314755v1_genomic.csv
GCA_028898485.3_ASM2889848v3_genomic.csv
GCF_900476445.1_55312_D02_genomic.csv
GCA_006965185.1_ASM696518v1_genomic.csv
GCF_002138395.1_ASM213839v1_genomic.csv
GCF_019669025.1_ASM1966902v1_genomic.csv
GCA_023897935.1_ASM2389793v1_genomic.csv
GCA_004054975.1_ASM405497v1_genomic.csv
GCF_023138065.1_ASM2313806v1_genomic.csv
GCF_900475465.1_42969_C01_genomic.csv
GCA_004033135.1_ASM403313v1_genomic.csv
GCF_001926435.1_ViralProj359275_genomic.csv
GCA_012971225.1_ASM1297122v1_genomic.csv
GCF_900635715.1_32473_H02_genomic.csv
GCF_013388335.1_ASM1338833v1_genomic.csv
GCA_904866265.1_INF154_genomic.csv
GCA_004039715.1_ASM403971v1_genomic.csv
GCF_000196175.1_ASM19617v1_genomic.csv
GCA_002197125.1_ASM219712v1_genomic.csv
GCA_029236875.1_ASM2923687v1_genomic.csv
GCA_004520935.1_ASM452093v1_genomic.csv
GCF_014904215.2_ASM1490421v2_genomic.csv
GCA_900380265.1_SeCistrobi3249_v1.0_genomic.csv
GCF_022354625.1_ASM2235462v1_genomic.csv
GCF_004015945.1_ASM401594v1_genomic.csv
GCF_019316745.1_ASM1931674v1_genomic.csv
GCA_016699775.1_ASM1669977v1_genomic.csv
GCF_022354085.1_ASM2235408v1_genomic.csv
GCA_905329565.2_AI2747v1_cpp_genomic.csv
GCA_020883355.1_ASM2088335v1_genomic.csv
GCA_003182905.1_ASM318290v1_genomic.csv
GCA_021055025.1_ASM2105502v1_genomic.csv
GCA_905121835.1_27725_1_12_genomic.csv
GCA_000835225.1_ASM83522v1_genomic.csv
GCA_013487945.1_ASM1348794v1_genomic.csv
GCF_005121165.3_ASM512116v3_genomic.csv
GCF_001988935.1_ASM198893v1_genomic.csv
GCF_000019665.1_ASM1966v1_genomic.csv
GCF_001729945.1_ASM172994v1_genomic.csv
GCA_020492475.1_ASM2049247v1_genomic.csv
GCA_025838605.1_ASM2583860v1_genomic.csv
GCF_015689075.1_ASM1568907v1_genomic.csv
GCF_001889045.1_ASM188904v1_genomic.csv
GCA_006447355.1_ASM644735v1_genomic.csv
GCA_002628685.1_ASM262868v1_genomic.csv
GCA_000920975.1_ViralProj251394_genomic.csv
GCF_016584425.1_ASM1658442v1_genomic.csv
GCF_003546665.1_ASM354666v1_genomic.csv
GCF_008586805.1_ASM858680v1_genomic.csv
GCA_004029755.1_ASM402975v1_genomic.csv
GCF_001678455.2_ViralMultiSegProj327361_genomic.csv
GCA_004067295.1_ASM406729v1_genomic.csv
GCA_008180005.1_ASM818000v1_genomic.csv
GCA_024759545.1_ASM2475954v1_genomic.csv
GCA_027928695.1_ASM2792869v1_genomic.csv
GCF_015289545.1_ASM1528954v1_genomic.csv
GCA_004090875.1_ASM409087v1_genomic.csv
GCA_003366535.1_ASM336653v1_genomic.csv
GCF_000880295.1_ViralProj30693_genomic.csv
GCF_015774955.1_ASM1577495v1_genomic.csv
GCF_021441825.1_ASM2144182v1_genomic.csv
GCF_021730025.1_ASM2173002v1_genomic.csv
GCF_013821695.1_ASM1382169v1_genomic.csv
GCF_000960995.1_ASM96099v1_genomic.csv
GCF_001925395.1_ViralProj359245_genomic.csv
GCA_000227685.3_ASM22768v3_genomic.csv
GCA_004801555.1_ASM480155v1_genomic.csv
GCF_001267475.1_ASM126747v1_genomic.csv
GCA_000868065.1_ViralProj16663_genomic.csv
GCA_000253335.1_ASM25333v1_genomic.csv
GCF_028657965.1_ASM2865796v1_genomic.csv
GCA_905331325.2_AI3006v1_cpp_genomic.csv
GCA_004081955.1_ASM408195v1_genomic.csv
GCA_004093375.1_ASM409337v1_genomic.csv
GCF_900119955.1_HE171_09_genomic.csv
GCA_004096015.1_ASM409601v1_genomic.csv
GCA_006437635.1_ASM643763v1_genomic.csv
GCA_019880695.1_ASM1988069v1_genomic.csv
GCF_000008785.1_ASM878v1_genomic.csv
GCF_025560805.1_ASM2556080v1_genomic.csv
GCF_004787355.1_ASM478735v1_genomic.csv
GCF_026572335.1_ASM2657233v1_genomic.csv
GCF_024611115.1_ASM2461111v1_genomic.csv
GCA_030533765.1_ASM3053376v1_genomic.csv
GCF_016452005.1_ASM1645200v1_genomic.csv
GCF_030013845.1_ASM3001384v1_genomic.csv
GCF_006971785.1_ASM697178v1_genomic.csv
GCA_902986975.1_UFOv-RE-23may17-C1867_genomic.csv
GCF_000842205.1_ViralProj14273_genomic.csv
GCF_026810445.1_ASM2681044v1_genomic.csv
GCA_004208795.1_ASM420879v1_genomic.csv
GCA_003325055.1_ASM332505v1_genomic.csv
GCA_016924255.2_ASM1692425v2_genomic.csv
GCF_003094155.1_ASM309415v1_genomic.csv
GCA_016653825.1_ASM1665382v1_genomic.csv
GCA_902991145.1_UFOv-RH-15aug16-C2008_genomic.csv
GCA_011757125.1_ASM1175712v1_genomic.csv
GCF_030908545.1_ASM3090854v1_genomic.csv
GCA_002745055.1_ASM274505v1_genomic.csv
GCA_000907875.1_ViralProj210929_genomic.csv
GCF_001047225.1_ASM104722v1_genomic.csv
GCF_020911865.1_ASM2091186v1_genomic.csv
GCF_000318565.1_ASM31856v1_genomic.csv
GCA_012295595.1_ASM1229559v1_genomic.csv
GCA_019297755.1_ASM1929775v1_genomic.csv
GCF_029910235.1_ASM2991023v1_genomic.csv
GCA_963422335.1_odEunFrag1.Paucibacter_sp_1.1_genomic.csv
GCF_010231335.1_ASM1023133v1_genomic.csv
GCA_017347685.1_ASM1734768v1_genomic.csv
GCF_001913175.1_ASM191317v1_genomic.csv
GCA_004043455.1_ASM404345v1_genomic.csv
GCA_022811145.1_ASM2281114v1_genomic.csv
GCA_008823025.1_ASM882302v1_genomic.csv
GCF_003047165.1_ASM304716v1_genomic.csv
GCF_009906855.1_ASM990685v1_genomic.csv
GCA_008939565.1_ASM893956v1_genomic.csv
GCF_024181065.1_ASM2418106v1_genomic.csv
GCA_003722975.1_ASM372297v1_genomic.csv
GCA_014884325.1_ASM1488432v1_genomic.csv
GCF_900635635.1_31436_D01_genomic.csv
GCA_020905955.1_ASM2090595v1_genomic.csv
GCF_000689415.1_PKB13_genomic.csv
GCA_027941145.1_ASM2794114v1_genomic.csv
GCA_002934505.1_ASM293450v1_genomic.csv
GCA_001963895.1_ViralProj361963_genomic.csv
GCF_028750095.1_ASM2875009v1_genomic.csv
GCF_000838725.1_ViralProj14077_genomic.csv
GCA_008214225.1_ASM821422v1_genomic.csv
GCF_030053175.1_ASM3005317v1_genomic.csv
GCA_025508585.1_ASM2550858v1_genomic.csv
GCF_021354795.1_ASM2135479v1_genomic.csv
GCA_003101715.1_ASM310171v1_genomic.csv
GCA_028463945.1_ASM2846394v1_genomic.csv
GCA_026724305.1_ASM2672430v1_genomic.csv
GCA_027929145.1_ASM2792914v1_genomic.csv
GCA_001669825.1_ViralMultiSegProj326000_genomic.csv
GCF_009036245.1_ASM903624v1_genomic.csv
GCF_001589795.1_ViralProj314633_genomic.csv
GCF_004120035.1_ASM412003v1_genomic.csv
GCF_019286635.1_ASM1928663v1_genomic.csv
GCA_023898365.1_ASM2389836v1_genomic.csv
GCA_001678375.1_ViralProj327359_genomic.csv
GCA_009708955.1_ASM970895v1_genomic.csv
GCF_009914015.1_ASM991401v1_genomic.csv
GCA_030253235.1_ASM3025323v1_genomic.csv
GCF_024584785.1_ASM2458478v1_genomic.csv
GCF_023520855.1_ASM2352085v1_genomic.csv
GCF_028752295.1_ASM2875229v1_genomic.csv
GCA_002210915.1_ViralProj392142_genomic.csv
GCA_004057955.1_ASM405795v1_genomic.csv
GCF_001308145.2_ASM130814v2_genomic.csv
GCF_018583035.1_ASM1858303v1_genomic.csv
GCA_021398695.1_ASM2139869v1_genomic.csv
GCF_021166055.1_ASM2116605v1_genomic.csv
GCF_029872245.2_ASM2987224v2_genomic.csv
GCA_020489795.1_ASM2048979v1_genomic.csv
GCA_025134095.1_ASM2513409v1_genomic.csv
GCA_025141675.1_ASM2514167v1_genomic.csv
GCA_023647685.1_18R056_genomic.csv
GCF_014109805.1_ASM1410980v1_genomic.csv
GCA_002810285.1_ASM281028v1_genomic.csv
GCA_025134015.1_ASM2513401v1_genomic.csv
GCF_022354265.1_ASM2235426v1_genomic.csv
GCF_003940765.1_ASM394076v1_genomic.csv
GCF_013376535.2_ASM1337653v2_genomic.csv
GCF_023066625.1_ASM2306662v1_genomic.csv
GCA_004147225.1_ASM414722v1_genomic.csv
GCF_015767575.1_ASM1576757v1_genomic.csv
GCA_003442835.1_ASM344283v1_genomic.csv
GCA_902983385.1_UFOv-Jr-25may17-C471_genomic.csv
GCF_023238565.1_ASM2323856v1_genomic.csv
GCF_018127985.1_ASM1812798v1_genomic.csv
GCA_021043105.1_ASM2104310v1_genomic.csv
GCF_029886255.1_ASM2988625v1_genomic.csv
GCA_020905655.1_ASM2090565v1_genomic.csv
GCA_019095325.1_ASM1909532v1_genomic.csv
GCA_018580125.1_ASM1858012v1_genomic.csv
GCF_020990725.1_ASM2099072v1_genomic.csv
GCA_014858525.1_ASM1485852v1_genomic.csv
GCA_000915335.1_ViralProj237469_genomic.csv
GCA_013167035.1_ASM1316703v1_genomic.csv
GCA_002819685.1_ASM281968v1_genomic.csv
GCF_009730015.1_ASM973001v1_genomic.csv
GCA_013004105.1_ASM1300410v1_genomic.csv
GCA_012939285.1_ASM1293928v1_genomic.csv
GCA_027933755.1_ASM2793375v1_genomic.csv
GCA_030622875.1_ASM3062287v1_genomic.csv
GCF_000896815.1_ViralProj84407_genomic.csv
GCF_013488185.1_ASM1348818v1_genomic.csv
GCF_000870605.1_ViralProj18985_genomic.csv
GCA_028475085.1_ASM2847508v1_genomic.csv
GCF_004799665.1_ASM479966v1_genomic.csv
GCA_030685935.1_ASM3068593v1_genomic.csv
GCF_013892435.1_ASM1389243v1_genomic.csv
GCF_019977495.1_ASM1997749v1_genomic.csv
GCA_000211035.2_ASM21103v2_genomic.csv
GCA_012947145.1_ASM1294714v1_genomic.csv
GCF_002270625.1_ViralProj399948_genomic.csv
GCA_004199215.1_ASM419921v1_genomic.csv
GCA_022437885.1_ASM2243788v1_genomic.csv
GCF_022493275.1_ASM2249327v1_genomic.csv
GCF_024296685.1_ASM2429668v1_genomic.csv
GCF_021484945.1_ASM2148494v1_genomic.csv
GCF_006459165.1_ASM645916v1_genomic.csv
GCA_003860365.1_ASM386036v1_genomic.csv
GCA_008946945.1_ASM894694v1_genomic.csv
GCF_018736145.1_ASM1873614v1_genomic.csv
GCF_020271745.1_ASM2027174v1_genomic.csv
GCA_008812735.1_ASM881273v1_genomic.csv
GCA_031199615.1_ASM3119961v1_genomic.csv
GCF_008642295.1_ASM864229v1_genomic.csv
GCF_021952765.1_ASM2195276v1_genomic.csv
GCA_027927255.1_ASM2792725v1_genomic.csv
GCA_003425815.1_ASM342581v1_genomic.csv
GCA_905333975.2_AI2907v1_cp_genomic.csv
GCA_015732435.1_ASM1573243v1_genomic.csv
GCA_001506425.1_ASM150642v1_genomic.csv
GCA_021398775.1_ASM2139877v1_genomic.csv
GCF_016126855.1_ASM1612685v1_genomic.csv
GCA_023535905.1_ASM2353590v1_genomic.csv
GCF_000841105.1_ViralProj14217_genomic.csv
GCA_003079675.1_ASM307967v1_genomic.csv
GCF_001399775.1_ASM139977v1_genomic.csv
GCA_018866265.1_ASM1886626v1_genomic.csv
GCA_031159775.1_ASM3115977v1_genomic.csv
GCA_012967985.1_ASM1296798v1_genomic.csv
GCF_027925145.1_ASM2792514v1_genomic.csv
GCA_002614945.1_ASM261494v1_genomic.csv
GCA_902984555.1_UFOv-RE-14apr17-C265_genomic.csv
GCA_030406705.1_ASM3040670v1_genomic.csv
GCA_023156845.1_ASM2315684v1_genomic.csv
GCF_003717215.1_ASM371721v1_genomic.csv
GCA_024126295.1_ASM2412629v1_genomic.csv
GCF_020493195.1_ASM2049319v1_genomic.csv
GCF_003352785.1_ASM335278v1_genomic.csv
GCF_003641225.1_ASM364122v1_genomic.csv
GCF_004193635.1_ASM419363v1_genomic.csv
GCA_023508915.1_ASM2350891v1_genomic.csv
GCA_004033335.1_ASM403333v1_genomic.csv
GCA_031311445.1_ASM3131144v1_genomic.csv
GCA_001888205.1_ASM188820v1_genomic.csv
GCA_004058875.1_ASM405887v1_genomic.csv
GCA_031113225.1_ASM3111322v1_genomic.csv
GCF_026651585.1_ASM2665158v1_genomic.csv
GCF_001522635.2_ASM152263v2_genomic.csv
GCA_025398395.2_ASM2539839v2_genomic.csv
GCA_013735655.1_ASM1373565v1_genomic.csv
GCA_000613145.2_YALI0_genomic.csv
GCF_900236495.1_Bru_genome46_genomic.csv
GCF_005160925.1_ASM516092v1_genomic.csv
GCF_002009195.1_ASM200919v1_genomic.csv
GCF_026914285.1_ASM2691428v1_genomic.csv
GCA_902990595.1_UFOv-RH-14apr17-C2776_genomic.csv
GCA_002197205.1_ASM219720v1_genomic.csv
GCA_005892325.1_ASM589232v1_genomic.csv
GCF_030122215.1_ASM3012221v1_genomic.csv
GCA_019670625.1_ASM1967062v1_genomic.csv
GCA_012938915.1_ASM1293891v1_genomic.csv
GCF_001767395.1_ASM176739v1_genomic.csv
GCF_018732145.1_ASM1873214v1_genomic.csv
GCA_004037115.1_ASM403711v1_genomic.csv
GCA_018326605.1_ASM1832660v1_genomic.csv
GCF_002777095.1_ASM277709v1_genomic.csv
GCA_030284485.1_ASM3028448v1_genomic.csv
GCA_027590605.1_ASM2759060v1_genomic.csv
GCF_016725265.1_ASM1672526v1_genomic.csv
GCA_030584165.1_ASM3058416v1_genomic.csv
GCA_022846035.1_ASM2284603v1_genomic.csv
GCA_000925695.1_ViralProj266641_genomic.csv
GCF_004028015.1_ASM402801v1_genomic.csv
GCA_030388805.1_ASM3038880v1_genomic.csv
GCF_001042215.1_ViralProj287988_genomic.csv
GCF_002243365.1_ASM224336v1_genomic.csv
GCF_018141105.1_ASM1814110v1_genomic.csv
GCA_003098675.1_ASM309867v1_genomic.csv
GCA_022655705.1_ASM2265570v1_genomic.csv
GCA_002287725.2_ASM228772v2_genomic.csv
GCA_009740065.1_ASM974006v1_genomic.csv
GCF_014898135.1_ASM1489813v1_genomic.csv
GCF_915401735.1_2019-04-28369-1-2_genomic.csv
GCF_000859665.1_ViralProj15152_genomic.csv
GCF_030252735.1_ASM3025273v1_genomic.csv
GCA_015045455.1_ASM1504545v1_genomic.csv
GCF_002208095.1_ASM220809v1_genomic.csv
GCF_002073235.2_ASM207323v2_genomic.csv
GCF_905315055.2_NRS6128B_genomic.csv
GCF_002892065.1_ASM289206v1_genomic.csv
GCA_018684775.1_ASM1868477v1_genomic.csv
GCF_022682305.1_ASM2268230v1_genomic.csv
GCA_027931675.1_ASM2793167v1_genomic.csv
GCF_025345525.1_ASM2534552v1_genomic.csv
GCF_025947955.1_ASM2594795v1_genomic.csv
GCF_023822465.1_ASM2382246v1_genomic.csv
GCF_024606045.1_ASM2460604v1_genomic.csv
GCA_009860735.1_ASM986073v1_genomic.csv
GCF_008033195.1_ASM803319v1_genomic.csv
GCA_902725255.1_BML_PHAGE_COMPLETE_CIR-CU-CL_32_14_genomic.csv
GCF_001902215.1_ASM190221v1_genomic.csv
GCF_002210635.1_ViralProj392136_genomic.csv
GCA_000283675.1_ASM28367v1_genomic.csv
GCA_002627285.1_ASM262728v1_genomic.csv
GCF_009800765.1_ASM980076v1_genomic.csv
GCF_017086525.1_ASM1708652v1_genomic.csv
GCA_001963455.1_ViralProj361994_genomic.csv
GCA_002211055.1_ViralProj308019_genomic.csv
GCA_024825115.1_ASM2482511v1_genomic.csv
GCA_030179745.1_ASM3017974v1_genomic.csv
GCA_031760945.1_ASM3176094v1_genomic.csv
GCF_003020705.1_ASM302070v1_genomic.csv
GCA_903233555.1_UFOv-RH-27jun17-C2190_genomic.csv
GCA_003441975.1_ASM344197v1_genomic.csv
GCA_001273705.1_ViralProj293568_genomic.csv
GCA_004082895.1_ASM408289v1_genomic.csv
GCA_030016155.2_ASM3001615v2_genomic.csv
GCA_010727325.1_ASM1072732v1_genomic.csv
GCF_000815025.1_ASM81502v1_genomic.csv
GCF_014495705.1_ASM1449570v1_genomic.csv
GCA_013783905.1_ASM1378390v1_genomic.csv
GCA_003031035.1_ASM303103v1_genomic.csv
GCA_021054005.1_ASM2105400v1_genomic.csv
GCF_000014585.1_ASM1458v1_genomic.csv
GCF_024749285.1_ASM2474928v1_genomic.csv
GCF_008807695.1_ASM880769v1_genomic.csv
GCF_028221085.1_ASM2822108v1_genomic.csv
GCF_030908365.1_ASM3090836v1_genomic.csv
GCA_012948315.1_ASM1294831v1_genomic.csv
GCA_019095865.1_ASM1909586v1_genomic.csv
GCA_951813545.1_odPetFici3.Poribacteria_1.1_genomic.csv
GCF_018736085.1_ASM1873608v1_genomic.csv
GCA_012161415.2_ASM1216141v2_genomic.csv
GCA_902984275.1_UFOv-Jr-7aug17-C1436_genomic.csv
GCA_012636915.1_ASM1263691v1_genomic.csv
GCF_006384975.1_ASM638497v1_genomic.csv
GCA_017348325.1_ASM1734832v1_genomic.csv
GCA_000916555.1_ViralProj240238_genomic.csv
GCF_001558295.2_ASM155829v2_genomic.csv
GCF_019930545.1_ASM1993054v1_genomic.csv
GCF_003952405.1_ASM395240v1_genomic.csv
GCA_015914505.1_ASM1591450v1_genomic.csv
GCA_019915925.1_ASM1991592v1_genomic.csv
GCF_000590615.1_ASM59061v1_genomic.csv
GCA_004084955.1_ASM408495v1_genomic.csv
GCF_023131985.1_ASM2313198v1_genomic.csv
GCF_020023255.1_ASM2002325v1_genomic.csv
GCA_031122575.1_ASM3112257v1_genomic.csv
GCF_001745355.1_ViralProj344189_genomic.csv
GCF_000789395.1_ASM78939v1_genomic.csv
GCA_022407195.1_ASM2240719v1_genomic.csv
GCF_009946285.1_ASM994628v1_genomic.csv
GCA_025839135.1_ASM2583913v1_genomic.csv
GCF_004323735.1_ASM432373v1_genomic.csv
GCA_025146005.1_ASM2514600v1_genomic.csv
GCA_001412615.1_ASM141261v1_genomic.csv
GCA_026411405.1_ASM2641140v1_genomic.csv
GCA_021054905.1_ASM2105490v1_genomic.csv
GCF_014170935.1_ASM1417093v1_genomic.csv
GCA_031129525.1_ASM3112952v1_genomic.csv
GCA_900231405.1_lib01683_genomic.csv
GCF_020912005.1_ASM2091200v1_genomic.csv
GCF_016404165.2_ASM1640416v2_genomic.csv
GCF_000224985.1_ASM22498v1_genomic.csv
GCA_004067375.1_ASM406737v1_genomic.csv
GCA_023079045.1_ASM2307904v1_genomic.csv
GCF_002088385.1_ViralProj382548_genomic.csv
GCA_019704015.1_ASM1970401v1_genomic.csv
GCF_031166165.1_ASM3116616v1_genomic.csv
GCA_000914275.1_ViralMultiSegProj233603_genomic.csv
GCA_004093175.1_ASM409317v1_genomic.csv
GCA_021051425.2_ASM2105142v2_genomic.csv
GCF_001704355.1_ASM170435v1_genomic.csv
GCA_004089055.1_ASM408905v1_genomic.csv
GCA_030567835.1_ASM3056783v1_genomic.csv
GCA_022609085.1_ASM2260908v1_genomic.csv
GCA_004044755.1_ASM404475v1_genomic.csv
GCA_030412725.1_ASM3041272v1_genomic.csv
GCF_030297155.1_ASM3029715v1_genomic.csv
GCA_002626825.1_ASM262682v1_genomic.csv
GCA_012219465.2_ASM1221946v2_genomic.csv
GCF_000910135.1_ViralProj206497_genomic.csv
GCA_029376295.1_ASM2937629v1_genomic.csv
GCF_002591195.1_ASM259119v1_genomic.csv
GCF_018591135.1_ASM1859113v1_genomic.csv
GCF_003482255.1_ASM348225v1_genomic.csv
GCA_004051595.1_ASM405159v1_genomic.csv
GCF_900660645.1_57043_F01-3_genomic.csv
GCA_023533925.1_ASM2353392v1_genomic.csv
GCA_902987935.1_UFOv-RE-23may17-C863_genomic.csv
GCA_024181025.1_ASM2418102v1_genomic.csv
GCA_004148425.1_ASM414842v1_genomic.csv
GCA_018726235.1_ASM1872623v1_genomic.csv
GCA_004037375.1_ASM403737v1_genomic.csv
GCA_030020235.1_ASM3002023v1_genomic.csv
GCF_000010085.1_ASM1008v1_genomic.csv
GCA_028201675.1_ASM2820167v1_genomic.csv
GCF_022701235.1_ASM2270123v1_genomic.csv
GCA_022434855.1_ASM2243485v1_genomic.csv
GCF_028747965.1_ASM2874796v1_genomic.csv
GCF_027594445.1_ASM2759444v1_genomic.csv
GCF_000896735.1_ViralProj81567_genomic.csv
GCA_016861545.1_ASM1686154v1_genomic.csv
GCA_030576955.1_ASM3057695v1_genomic.csv
GCA_005145285.1_ASM514528v1_genomic.csv
GCA_022701275.1_ASM2270127v1_genomic.csv
GCA_008940065.1_ASM894006v1_genomic.csv
GCF_003031345.1_ASM303134v1_genomic.csv
GCA_003722555.1_ASM372255v1_genomic.csv
GCA_000916095.1_ViralProj238954_genomic.csv
GCA_003444775.1_ASM344477v1_genomic.csv
GCF_030295385.1_ASM3029538v1_genomic.csv
GCF_009905135.1_ASM990513v1_genomic.csv
GCA_026001465.1_ASM2600146v1_genomic.csv
GCF_003030925.1_ASM303092v1_genomic.csv
GCA_002619325.1_ASM261932v1_genomic.csv
GCF_000635915.2_ASM63591v2_genomic.csv
GCF_001077815.2_ASM107781v2_genomic.csv
GCA_007861245.2_ASM786124v2_genomic.csv
GCF_013000945.1_ASM1300094v1_genomic.csv
GCA_003017675.2_ASM301767v2_genomic.csv
GCA_011068385.1_ASM1106838v1_genomic.csv
GCA_021052745.1_ASM2105274v1_genomic.csv
GCA_024346935.1_ASM2434693v1_genomic.csv
GCF_024584925.1_ASM2458492v1_genomic.csv
GCA_004072515.1_ASM407251v1_genomic.csv
GCA_900078695.1_H044680328_genomic.csv
GCA_007977825.1_ASM797782v1_genomic.csv
GCA_019453885.1_ASM1945388v1_genomic.csv
GCA_021042975.1_ASM2104297v1_genomic.csv
GCF_002162375.1_ASM216237v1_genomic.csv
GCA_000928195.1_ViralProj271782_genomic.csv
GCA_022879445.1_ASM2287944v1_genomic.csv
GCA_004043175.1_ASM404317v1_genomic.csv
GCF_017357305.1_ASM1735730v1_genomic.csv
GCF_030490635.1_ASM3049063v1_genomic.csv
GCF_001026985.1_ASM102698v1_genomic.csv
GCF_004000475.1_ASM400047v1_genomic.csv
GCA_000599545.1_ASM59954v1_genomic.csv
GCA_001562155.1_ASM156215v1_genomic.csv
GCF_001975625.1_ASM197562v1_genomic.csv
GCF_016591995.1_ASM1659199v1_genomic.csv
GCA_030078335.1_ASM3007833v1_genomic.csv
GCA_023155655.1_Contig_1_genomic.csv
GCF_000915455.1_ViralProj239035_genomic.csv
GCF_027594905.1_ASM2759490v1_genomic.csv
GCA_001708405.1_ASM170840v1_genomic.csv
GCF_002211565.1_ASM221156v1_genomic.csv
GCF_902381765.1_UHGG_MGYG-HGUT-01533_genomic.csv
GCA_008939035.1_ASM893903v1_genomic.csv
GCA_001551345.1_ViralProj310925_genomic.csv
GCF_004799705.1_ASM479970v1_genomic.csv
GCF_030285485.1_ASM3028548v1_genomic.csv
GCF_014168755.1_ASM1416875v1_genomic.csv
GCA_004052715.1_ASM405271v1_genomic.csv
GCA_004787815.1_ASM478781v1_genomic.csv
GCA_008766995.1_ASM876699v1_genomic.csv
GCA_030846795.1_ASM3084679v1_genomic.csv
GCF_023809745.1_ASM2380974v1_genomic.csv
GCF_029887445.1_ASM2988744v1_genomic.csv
GCF_018075285.1_ASM1807528v1_genomic.csv
GCF_003058365.1_ASM305836v1_genomic.csv
GCA_003666425.1_ASM366642v1_genomic.csv
GCF_000441615.1_ASM44161v1_genomic.csv
GCA_009931555.1_ASM993155v1_genomic.csv
GCF_003866295.1_ASM386629v1_genomic.csv
GCF_003254805.1_ASM325480v1_genomic.csv
GCF_015243235.1_ASM1524323v1_genomic.csv
GCF_000817045.1_ASM81704v1_genomic.csv
GCF_002948295.1_ASM294829v1_genomic.csv
GCA_016864555.1_ASM1686455v1_genomic.csv
GCF_000758325.1_ASM75832v1_genomic.csv
GCA_001544895.1_ASM154489v1_genomic.csv
GCF_028356755.1_ASM2835675v1_genomic.csv
GCA_000860965.1_ViralProj15405_genomic.csv
GCA_000905475.1_ViralProj195491_genomic.csv
GCA_003029415.1_ASM302941v1_genomic.csv
GCF_009177095.1_ASM917709v1_genomic.csv
GCA_006530315.1_ASM653031v1_genomic.csv
GCA_027937715.1_ASM2793771v1_genomic.csv
GCF_001298505.1_ASM129850v1_genomic.csv
GCA_009859455.1_ASM985945v1_genomic.csv
GCF_003030365.1_ASM303036v1_genomic.csv
GCF_004795895.1_ASM479589v1_genomic.csv
GCA_902993495.1_UFOv-RH-23may17-C1775_genomic.csv
GCA_902994295.1_UFOv-RH-23may17-C5375_genomic.csv
GCF_001605115.1_ASM160511v1_genomic.csv
GCF_001900965.1_ASM190096v1_genomic.csv
GCA_002504285.1_ASM250428v1_genomic.csv
GCF_030534135.1_ASM3053413v1_genomic.csv
GCF_022655355.1_ASM2265535v1_genomic.csv
GCA_001550665.1_ViralProj310930_genomic.csv
GCA_012935275.1_ASM1293527v1_genomic.csv
GCA_004030335.1_ASM403033v1_genomic.csv
GCA_023205875.1_ASM2320587v1_genomic.csv
GCA_027930715.1_EEHV-1A_Kanja_merged_sequence_genomic.csv
GCA_000299365.1_ASM29936v1_genomic.csv
GCA_006435815.1_ASM643581v1_genomic.csv
GCF_014489475.1_ASM1448947v1_genomic.csv
GCA_005537375.1_ASM553737v1_genomic.csv
GCA_027574295.1_ASM2757429v1_genomic.csv
GCF_002507915.2_ASM250791v2_genomic.csv
GCA_028865045.1_ASM2886504v1_genomic.csv
GCA_000892315.1_ViralProj63565_genomic.csv
GCF_020783255.1_ASM2078325v1_genomic.csv
GCA_001750105.1_ASM175010v1_genomic.csv
GCA_008222025.1_ASM822202v1_genomic.csv
GCA_012953145.1_ASM1295314v1_genomic.csv
GCA_017348495.1_ASM1734849v1_genomic.csv
GCF_000220705.2_ASM22070v2_genomic.csv
GCA_024713975.2_ASM2471397v2_genomic.csv
GCA_902992345.1_UFOv-RH-18aug17-C3530_genomic.csv
GCA_013893055.1_ASM1389305v1_genomic.csv
GCF_000331445.1_ASM33144v1_genomic.csv
GCA_002989795.1_ASM298979v1_genomic.csv
GCA_016759595.1_ASM1675959v1_genomic.csv
GCA_020410785.1_ASM2041078v1_genomic.csv
GCF_004128855.1_ASM412885v1_genomic.csv
GCF_018417535.1_ASM1841753v1_genomic.csv
GCA_027928685.1_ASM2792868v1_genomic.csv
GCA_016700115.1_ASM1670011v1_genomic.csv
GCA_028609425.1_ASM2860942v1_genomic.csv
GCF_020735705.1_ASM2073570v1_genomic.csv
GCF_024584845.1_ASM2458484v1_genomic.csv
GCF_024496105.1_ASM2449610v1_genomic.csv
GCA_000860125.1_ViralProj15249_genomic.csv
GCA_002743715.1_ASM274371v1_genomic.csv
GCF_021496985.1_ASM2149698v1_genomic.csv
GCA_022401885.1_ASM2240188v1_genomic.csv
GCF_003939085.1_ASM393908v1_genomic.csv
GCF_022693165.1_ASM2269316v1_genomic.csv
GCA_000015345.1_ASM1534v1_genomic.csv
GCA_004045775.1_ASM404577v1_genomic.csv
GCF_900474955.1_41800_H01_genomic.csv
GCF_030848165.1_ASM3084816v1_genomic.csv
GCF_900637655.1_52295_B01_genomic.csv
GCA_012949455.1_ASM1294945v1_genomic.csv
GCA_002624645.1_ASM262464v1_genomic.csv
GCA_019444655.1_ASM1944465v1_genomic.csv
GCA_905219135.2_AI2647v1_cp_genomic.csv
GCA_003098655.1_ASM309865v1_genomic.csv
GCA_020139255.1_ASM2013925v1_genomic.csv
GCA_020810655.1_ASM2081065v1_genomic.csv
GCF_030848765.1_ASM3084876v1_genomic.csv
GCA_000900175.1_ViralMultiSegProj176616_genomic.csv
GCA_006444175.1_ASM644417v1_genomic.csv
GCA_004080595.1_ASM408059v1_genomic.csv
GCA_007833495.1_ASM783349v1_genomic.csv
GCF_026427695.1_ASM2642769v1_genomic.csv
GCA_015476195.1_ASM1547619v1_genomic.csv
GCF_004787955.1_ASM478795v1_genomic.csv
GCA_000242255.3_ASM24225v3_genomic.csv
GCA_902984005.1_UFOv-Jr-28aug17-C71_genomic.csv
GCF_003722215.1_ASM372221v1_genomic.csv
GCA_024971835.1_ASM2497183v1_genomic.csv
GCA_029720025.1_ASM2972002v1_genomic.csv
GCA_002602905.1_ASM260290v1_genomic.csv
GCA_001633165.1_ASM163316v1_genomic.csv
GCF_016455785.1_ASM1645578v1_genomic.csv
GCA_010646885.2_ASM1064688v2_genomic.csv
GCF_002872455.1_ASM287245v1_genomic.csv
GCF_017096385.2_ASM1709638v2_genomic.csv
GCF_000891735.1_ViralProj64563_genomic.csv
GCA_001721525.1_ASM172152v1_genomic.csv
GCF_013116765.2_ASM1311676v2_genomic.csv
GCA_029632985.1_ASM2963298v1_genomic.csv
GCA_001745555.1_ViralProj344087_genomic.csv
GCF_001987835.1_ASM198783v1_genomic.csv
GCF_011466815.1_ASM1146681v1_genomic.csv
GCA_000183225.1_ASM18322v1_genomic.csv
GCA_007998695.1_ASM799869v1_genomic.csv
GCA_004038915.1_ASM403891v1_genomic.csv
GCF_000217815.1_ASM21781v1_genomic.csv
GCA_030387855.1_ASM3038785v1_genomic.csv
GCF_027571405.1_ASM2757140v1_genomic.csv
GCF_000269945.1_ASM26994v1_genomic.csv
GCF_002838645.1_ASM283864v1_genomic.csv
GCA_011604385.1_ASM1160438v1_genomic.csv
GCA_007832935.1_ASM783293v1_genomic.csv
GCF_000818035.1_ASM81803v1_genomic.csv
GCF_003029355.1_ASM302935v1_genomic.csv
GCF_029541745.1_ASM2954174v1_genomic.csv
GCF_014701215.1_ASM1470121v1_genomic.csv
GCA_000950575.1_ASM95057v1_genomic.csv
GCF_900635765.1_33763_B01_genomic.csv
GCF_022695865.1_ASM2269586v1_genomic.csv
GCA_004332375.1_ASM433237v1_genomic.csv
GCF_004771155.1_ASM477115v1_genomic.csv
GCF_002446935.1_ASM244693v1_genomic.csv
GCF_000242335.1_ASM24233v3_genomic.csv
GCA_029719085.1_ASM2971908v1_genomic.csv
GCF_023299625.1_ASM2329962v1_genomic.csv
GCA_905217865.2_AI2595v1_cp_genomic.csv
GCF_022220605.1_ASM2222060v1_genomic.csv
GCA_021133515.1_ASM2113351v1_genomic.csv
GCF_029910055.1_ASM2991005v1_genomic.csv
GCF_000348585.1_ASM34858v1_genomic.csv
GCA_003052245.1_ASM305224v1_genomic.csv
GCF_000255175.1_ASM25517v1_genomic.csv
GCA_000923715.1_ViralProj253391_genomic.csv
GCF_000143085.1_ASM14308v1_genomic.csv
GCA_027930905.1_ASM2793090v1_genomic.csv
GCA_027931935.1_ASM2793193v1_genomic.csv
GCF_013201895.1_ASM1320189v1_genomic.csv
GCF_030770315.1_ASM3077031v1_genomic.csv
GCF_905175355.1_B1ASS3-Hybrid_2_genomic.csv
GCF_003073335.1_ASM307333v1_genomic.csv
GCF_900636455.1_42166_D01_genomic.csv
GCF_012149945.1_ASM1214994v1_genomic.csv
GCA_018584785.1_ASM1858478v1_genomic.csv
GCA_023361835.1_ASM2336183v1_genomic.csv
GCA_029762095.1_ASM2976209v1_genomic.csv
GCA_005473655.2_ASM547365v2_genomic.csv
GCF_004634705.1_ASM463470v1_genomic.csv
GCA_015033265.1_ASM1503326v1_genomic.csv
GCA_022226915.1_ASM2222691v1_genomic.csv
GCF_000830005.1_ASM83000v1_genomic.csv
GCF_025887455.1_ASM2588745v1_genomic.csv
GCA_003341135.1_ASM334113v1_genomic.csv
GCA_023536825.1_ASM2353682v1_genomic.csv
GCA_000845325.1_ViralProj14384_genomic.csv
GCA_026427595.1_ASM2642759v1_genomic.csv
GCF_009708435.1_ASM970843v1_genomic.csv
GCF_000367725.2_Z3055_genomic.csv
GCF_010365425.1_ASM1036542v1_genomic.csv
GCF_019047085.1_ASM1904708v1_genomic.csv
GCF_010365805.1_ASM1036580v1_genomic.csv
GCA_905335685.2_AI3059v2_cp_genomic.csv
GCA_004031215.1_ASM403121v1_genomic.csv
GCA_900327705.1_lib02183_genomic.csv
GCF_030758935.1_ASM3075893v1_genomic.csv
GCF_020422925.2_ASM2042292v2_genomic.csv
GCA_006441615.1_ASM644161v1_genomic.csv
GCA_031264615.1_ASM3126461v1_genomic.csv
GCA_029720065.1_ASM2972006v1_genomic.csv
GCA_900635605.1_31354_C01_genomic.csv
GCF_000186345.1_ASM18634v1_genomic.csv
GCA_023380245.1_ASM2338024v1_genomic.csv
GCA_012935935.1_ASM1293593v1_genomic.csv
GCF_001737015.1_ViralProj343515_genomic.csv
GCA_014844015.1_ASM1484401v1_genomic.csv
GCA_029887135.1_ASM2988713v1_genomic.csv
GCF_007107525.1_ASM710752v1_genomic.csv
GCA_001958635.1_ViralProj361839_genomic.csv
GCF_000023465.1_ASM2346v1_genomic.csv
GCF_000743995.1_ASM74399v1_genomic.csv
GCF_001318245.1_ASM131824v1_genomic.csv
GCA_020491915.1_ASM2049191v1_genomic.csv
GCA_002258105.2_ASM225810v2_genomic.csv
GCA_015356095.1_ASM1535609v1_genomic.csv
GCA_004141355.1_ASM414135v1_genomic.csv
GCF_000857865.1_ViralProj15107_genomic.csv
GCF_023539135.1_ASM2353913v1_genomic.csv
GCA_011757295.2_ASM1175729v2_genomic.csv
GCA_023531935.1_ASM2353193v1_genomic.csv
GCA_001953215.1_ASM195321v1_genomic.csv
GCF_029857015.1_ASM2985701v1_genomic.csv
GCF_000758645.1_ASM75864v1_genomic.csv
GCF_900475645.1_44927_B01_genomic.csv
GCA_001501675.1_ViralProj307835_genomic.csv
GCF_022700775.1_ASM2270077v1_genomic.csv
GCA_031159615.1_ASM3115961v1_genomic.csv
GCA_031311455.1_ASM3131145v1_genomic.csv
GCA_003359375.2_ASM335937v2_genomic.csv
GCF_004132125.1_ASM413212v1_genomic.csv
GCF_028747885.1_ASM2874788v1_genomic.csv
GCA_027933295.1_ASM2793329v1_genomic.csv
GCF_019670685.1_ASM1967068v1_genomic.csv
GCF_000843045.1_ViralProj14268_genomic.csv
GCA_030254745.1_ASM3025474v1_genomic.csv
GCA_000898355.1_ViralMultiSegProj170929_genomic.csv
GCF_004149985.1_ASM414998v1_genomic.csv
GCF_000900995.1_ViralProj181996_genomic.csv
GCA_003226675.1_ASM322667v1_genomic.csv
GCA_018443855.1_ASM1844385v1_genomic.csv
GCF_005885795.1_ASM588579v1_genomic.csv
GCA_004045795.1_ASM404579v1_genomic.csv
GCF_004006475.1_ASM400647v1_genomic.csv
GCA_905335545.2_AI3037v1_cp_genomic.csv
GCA_002606505.1_ASM260650v1_genomic.csv
GCA_027939185.1_ASM2793918v1_genomic.csv
GCF_000010265.1_ASM1026v1_genomic.csv
GCF_000576125.1_ASM57612v1_genomic.csv
GCF_004847345.1_ASM484734v1_genomic.csv
GCF_000927535.1_ViralProj266781_genomic.csv
GCF_030687535.1_ASM3068753v1_genomic.csv
GCF_018499845.2_ASM1849984v2_genomic.csv
GCA_003146945.1_ASM314694v1_genomic.csv
GCA_027938225.1_ASM2793822v1_genomic.csv
GCA_001281465.1_ASM128146v1_genomic.csv
GCF_004295665.1_ASM429566v1_genomic.csv
GCF_000092405.1_ASM9240v1_genomic.csv
GCA_009860295.1_ASM986029v1_genomic.csv
GCF_004008305.1_ASM400830v1_genomic.csv
GCA_006426875.1_ASM642687v1_genomic.csv
GCF_002716965.3_ASM271696v4_genomic.csv
GCA_031177725.1_ASM3117772v1_genomic.csv
GCA_012923495.1_WVL17393_genomic.csv
GCA_006385655.1_ASM638565v1_genomic.csv
GCA_905232675.2_AI2677v1_cp_genomic.csv
GCF_001019645.1_ASM101964v1_genomic.csv
GCF_008705135.1_ASM870513v1_genomic.csv
GCF_010509235.1_ASM1050923v1_genomic.csv
GCA_002755635.1_ASM275563v1_genomic.csv
GCA_030517625.1_ASM3051762v1_genomic.csv
GCF_013376475.1_ASM1337647v1_genomic.csv
GCA_027933195.1_ASM2793319v1_genomic.csv
GCA_004085195.1_ASM408519v1_genomic.csv
GCF_002948215.1_ASM294821v1_genomic.csv
GCA_006228465.1_ASM622846v1_genomic.csv
GCA_001677195.1_ASM167719v1_genomic.csv
GCF_023612495.1_ASM2361249v1_genomic.csv
GCA_012942785.1_ASM1294278v1_genomic.csv
GCA_025787835.1_ASM2578783v1_genomic.csv
GCF_030062075.1_ASM3006207v1_genomic.csv
GCF_007362775.1_ASM736277v1_genomic.csv
GCF_018972225.1_ASM1897222v1_genomic.csv
GCA_002608535.1_ASM260853v1_genomic.csv
GCA_004032795.1_ASM403279v1_genomic.csv
GCA_900683725.1_Parabacteroides_distasonis_82G9_genomic.csv
GCF_022494015.1_ASM2249401v1_genomic.csv
GCA_021870515.1_ASM2187051v1_genomic.csv
GCF_030295605.1_ASM3029560v1_genomic.csv
GCF_020735445.1_ASM2073544v1_genomic.csv
GCF_022372495.1_ASM2237249v1_genomic.csv
GCA_004290995.1_ASM429099v1_genomic.csv
GCA_026432265.1_ASM2643226v1_genomic.csv
GCF_024584435.1_ASM2458443v1_genomic.csv
GCA_002593845.1_ASM259384v1_genomic.csv
GCA_004035935.1_ASM403593v1_genomic.csv
GCF_001742185.1_ASM174218v1_genomic.csv
GCA_000901095.1_ViralProj183155_genomic.csv
GCF_022923095.1_ASM2292309v1_genomic.csv
GCF_001263815.1_ASM126381v1_genomic.csv
GCF_001186155.3_ASM118615v3_genomic.csv
GCF_004154005.1_ASM415400v1_genomic.csv
GCA_002958965.1_ASM295896v1_genomic.csv
GCF_001506225.1_ASM150622v1_genomic.csv
GCA_004049515.1_ASM404951v1_genomic.csv
GCF_007833595.1_ASM783359v1_genomic.csv
GCA_902987285.1_UFOv-RE-23may17-C2239_genomic.csv
GCA_004040895.1_ASM404089v1_genomic.csv
GCF_002078765.2_ASM207876v2_genomic.csv
GCA_027940085.1_ASM2794008v1_genomic.csv
GCF_030252695.1_ASM3025269v1_genomic.csv
GCF_004924275.1_ASM492427v1_genomic.csv
GCA_023661505.1_ASM2366150v1_genomic.csv
GCA_023066805.1_ASM2306680v1_genomic.csv
GCA_019450495.1_ASM1945049v1_genomic.csv
GCF_007843715.1_ASM784371v1_genomic.csv
GCF_011492985.1_ASM1149298v1_genomic.csv
GCA_003351385.1_ASM335138v1_genomic.csv
GCF_010993865.2_ASM1099386v2_genomic.csv
GCA_027936365.1_ASM2793636v1_genomic.csv
GCF_002258055.3_ASM225805v3_genomic.csv
GCF_020091485.1_ASM2009148v1_genomic.csv
GCA_004070575.1_ASM407057v1_genomic.csv
GCA_015679205.1_ASM1567920v1_genomic.csv
GCF_002022225.1_ASM202222v1_genomic.csv
GCA_004006215.1_ASM400621v1_genomic.csv
GCA_004087255.1_ASM408725v1_genomic.csv
GCA_004072655.1_ASM407265v1_genomic.csv
GCF_011801225.1_ASM1180122v1_genomic.csv
GCA_002820165.1_ASM282016v1_genomic.csv
GCF_021052425.1_ASM2105242v1_genomic.csv
GCF_025200845.1_ASM2520084v1_genomic.csv
GCF_030296255.1_ASM3029625v1_genomic.csv
GCF_009676805.1_ASM967680v1_genomic.csv
GCA_018685605.1_ASM1868560v1_genomic.csv
GCF_023923085.1_ASM2392308v1_genomic.csv
GCA_001928175.2_ASM192817v2_genomic.csv
GCA_025133865.1_ASM2513386v1_genomic.csv
GCF_009846595.1_ASM984659v1_genomic.csv
GCA_008926145.1_ASM892614v1_genomic.csv
GCF_000919055.1_ViralProj243499_genomic.csv
GCA_021870565.1_ASM2187056v1_genomic.csv
GCF_024172365.1_ASM2417236v1_genomic.csv
GCA_014337555.1_ASM1433755v1_genomic.csv
GCA_031253035.1_ASM3125303v1_genomic.csv
GCA_008938655.1_ASM893865v1_genomic.csv
GCA_001688665.2_ASM168866v2_genomic.csv
GCA_016919525.2_ASM1691952v2_genomic.csv
GCA_004094495.1_ASM409449v1_genomic.csv
GCA_003815395.1_ASM381539v1_genomic.csv
GCA_004326215.1_ASM432621v1_genomic.csv
GCF_018255815.1_ASM1825581v1_genomic.csv
GCA_004038595.1_ASM403859v1_genomic.csv
GCA_001281385.1_ASM128138v1_genomic.csv
GCA_002192395.1_ASM219239v1_genomic.csv
GCA_004049995.1_ASM404999v1_genomic.csv
GCF_003813005.1_ASM381300v1_genomic.csv
GCF_003966315.1_ASM396631v1_genomic.csv
GCF_900475745.1_45532_D01_genomic.csv
GCF_005144495.2_ASM514449v2_genomic.csv
GCA_000891695.1_ViralProj64541_genomic.csv
GCA_027256855.1_ASM2725685v1_genomic.csv
GCF_002903485.1_ASM290348v1_genomic.csv
GCA_003091895.1_ASM309189v1_genomic.csv
GCA_023658505.1_ASM2365850v1_genomic.csv
GCF_017165455.1_ASM1716545v1_genomic.csv
GCF_016864475.1_ASM1686447v1_genomic.csv
GCA_004031495.1_ASM403149v1_genomic.csv
GCF_000919095.1_ViralProj243540_genomic.csv
GCA_001543265.1_ASM154326v1_genomic.csv
GCA_031121235.1_ASM3112123v1_genomic.csv
GCA_013388215.1_ASM1338821v1_genomic.csv
GCF_020080045.1_ASM2008004v1_genomic.csv
GCF_022982435.1_ASM2298243v1_genomic.csv
GCF_016743155.1_ASM1674315v1_genomic.csv
GCA_004030275.1_ASM403027v1_genomic.csv
GCF_003722375.1_ASM372237v1_genomic.csv
GCF_002162295.1_ASM216229v1_genomic.csv
GCF_030053135.1_ASM3005313v1_genomic.csv
GCF_019823785.1_ASM1982378v1_genomic.csv
GCA_001051995.2_ASM105199v2_genomic.csv
GCA_016455835.1_ASM1645583v1_genomic.csv
GCF_000892675.1_ViralProj66399_genomic.csv
GCA_025594165.1_ASM2559416v1_genomic.csv
GCF_902702745.1_861160_genomic.csv
GCF_020736125.1_ASM2073612v1_genomic.csv
GCA_021391695.1_ASM2139169v1_genomic.csv
GCA_004924335.1_ASM492433v1_genomic.csv
GCA_027574205.1_ASM2757420v1_genomic.csv
GCF_005377625.1_ASM537762v1_genomic.csv
GCF_001787335.1_ASM178733v1_genomic.csv
GCF_003085755.1_ASM308575v1_genomic.csv
GCF_021496525.1_ASM2149652v1_genomic.csv
GCA_000900575.1_ViralProj179426_genomic.csv
GCA_002757015.1_ASM275701v1_genomic.csv
GCA_012971485.1_ASM1297148v1_genomic.csv
GCF_002957495.1_ASM295749v1_genomic.csv
GCA_026256185.1_ASM2625618v1_genomic.csv
GCF_000872605.1_ViralProj28679_genomic.csv
GCF_017603725.1_ASM1760372v1_genomic.csv
GCF_017355605.1_ASM1735560v1_genomic.csv
GCF_900312975.1_PRJEB24953_genomic.csv
GCA_004289555.1_ASM428955v1_genomic.csv
GCA_012516455.1_ASM1251645v1_genomic.csv
GCA_001019415.2_ASM101941v2_genomic.csv
GCF_019974075.1_ASM1997407v1_genomic.csv
GCF_000901195.1_ViralProj183909_genomic.csv
GCF_003851525.1_ASM385152v1_genomic.csv
GCF_014262945.1_ASM1426294v1_genomic.csv
GCA_004035995.1_ASM403599v1_genomic.csv
GCA_016607565.1_ASM1660756v1_genomic.csv
GCA_019444315.1_ASM1944431v1_genomic.csv
GCA_902825205.1_SC467_genomic.csv
GCA_000862805.1_ViralProj15451_genomic.csv
GCF_002029575.1_ViralProj379136_genomic.csv
GCF_012848475.1_ASM1284847v1_genomic.csv
GCF_905311405.2_NRS6107B_genomic.csv
GCF_001935025.1_ViralProj359881_genomic.csv
GCA_000891435.1_ViralProj61857_genomic.csv
GCA_014884685.1_ASM1488468v1_genomic.csv
GCA_004076355.1_ASM407635v1_genomic.csv
GCA_003373685.1_ASM337368v1_genomic.csv
GCA_030657095.1_ASM3065709v1_genomic.csv
GCA_008728275.1_ASM872827v1_genomic.csv
GCA_904865725.1_MINF_4A_genomic.csv
GCA_004060715.1_ASM406071v1_genomic.csv
GCA_031129775.1_ASM3112977v1_genomic.csv
GCF_003354905.1_ASM335490v1_genomic.csv
GCA_013306915.1_ASM1330691v1_genomic.csv
GCA_026644475.1_ASM2664447v1_genomic.csv
GCA_018591235.1_ASM1859123v1_genomic.csv
GCA_002816915.1_ASM281691v1_genomic.csv
GCF_018966765.1_ASM1896676v1_genomic.csv
GCA_017355425.1_ASM1735542v1_genomic.csv
GCA_011896155.1_ASM1189615v1_genomic.csv
GCA_022694605.1_ASM2269460v1_genomic.csv
GCF_000885275.1_ViralProj40319_genomic.csv
GCA_030657015.1_ASM3065701v1_genomic.csv
GCA_023324275.1_ASM2332427v1_genomic.csv
GCA_023131125.1_ASM2313112v1_genomic.csv
GCF_905071885.1_MINF_3A_genomic.csv
GCF_014268495.2_ASM1426849v2_genomic.csv
GCA_002009075.1_ASM200907v1_genomic.csv
GCF_001028625.1_ASM102862v1_genomic.csv
GCA_027938195.1_ASM2793819v1_genomic.csv
GCA_030685975.1_ASM3068597v1_genomic.csv
GCF_004133645.1_ASM413364v1_genomic.csv
GCF_009913675.1_ASM991367v1_genomic.csv
GCA_002997695.1_ASM299769v1_genomic.csv
GCA_900070175.1_Lactobacillus_rhamnosus_CECT_8800_genomic.csv
GCF_021378395.1_ASM2137839v1_genomic.csv
GCF_023517795.1_ASM2351779v1_genomic.csv
GCA_000864725.1_ViralProj15466_genomic.csv
GCF_028219695.1_ASM2821969v1_genomic.csv
GCF_025946885.1_ASM2594688v1_genomic.csv
GCA_030719085.1_ASM3071908v1_genomic.csv
GCF_001999045.1_ASM199904v1_genomic.csv
GCF_016584355.1_ASM1658435v1_genomic.csv
GCA_003102555.1_ASM310255v1_genomic.csv
GCF_004224885.1_ASM422488v2_genomic.csv
GCF_002022215.1_ViralProj378003_genomic.csv
GCA_006416575.1_ASM641657v1_genomic.csv
GCA_006447715.1_ASM644771v1_genomic.csv
GCA_025630365.2_ASM2563036v1_genomic.csv
GCF_029884095.1_ASM2988409v1_genomic.csv
GCA_001018775.2_ASM101877v2_genomic.csv
GCA_012933835.1_ASM1293383v1_genomic.csv
GCF_002302395.1_ASM230239v1_genomic.csv
GCF_024758565.1_ASM2475856v1_genomic.csv
GCA_018580355.1_ASM1858035v1_genomic.csv
GCF_011044215.1_ASM1104421v1_genomic.csv
GCA_001988535.1_ASM198853v1_genomic.csv
GCA_004326695.1_ASM432669v1_genomic.csv
GCA_030664825.1_ASM3066482v1_genomic.csv
GCA_027618185.1_ASM2761818v1_genomic.csv
GCF_008705195.1_ASM870519v1_genomic.csv
GCF_002507715.2_ASM250771v2_genomic.csv
GCF_025171215.2_ASM2517121v2_genomic.csv
GCA_004571195.1_ASM457119v1_genomic.csv
GCA_025838915.1_ASM2583891v1_genomic.csv
GCA_022435585.1_ASM2243558v1_genomic.csv
GCA_006451625.1_ASM645162v1_genomic.csv
GCF_018572945.1_ASM1857294v1_genomic.csv
GCA_015999585.1_ASM1599958v1_genomic.csv
GCF_030718825.1_ASM3071882v1_genomic.csv
GCF_002743755.1_ASM274375v1_genomic.csv
GCA_002593445.1_ASM259344v1_genomic.csv
GCF_026651425.1_ASM2665142v1_genomic.csv
GCA_013388175.1_ASM1338817v1_genomic.csv
GCF_001736795.1_ViralProj343516_genomic.csv
GCF_023242195.1_ASM2324219v1_genomic.csv
GCF_024218815.1_ASM2421881v1_genomic.csv
GCF_000331085.3_ASM33108v2_genomic.csv
GCF_008761675.1_ASM876167v1_genomic.csv
GCF_014352895.1_ASM1435289v1_genomic.csv
GCF_030167035.1_ASM3016703v1_genomic.csv
GCA_012970745.1_ASM1297074v1_genomic.csv
GCA_000859705.1_ViralProj15160_genomic.csv
GCF_017220215.1_ASM1722021v1_genomic.csv
GCA_025133695.1_ASM2513369v1_genomic.csv
GCF_025139025.1_ASM2513902v1_genomic.csv
GCF_030036795.1_ASM3003679v1_genomic.csv
GCF_026967555.1_ASM2696755v1_genomic.csv
GCA_004052795.1_ASM405279v1_genomic.csv
GCF_900699785.1_B91_SC_genomic.csv
GCA_022591215.1_ASM2259121v1_genomic.csv
GCA_030505215.1_ASM3050521v1_genomic.csv
GCF_026650425.1_ASM2665042v1_genomic.csv
GCF_011404355.1_ASM1140435v1_genomic.csv
GCA_029910855.1_ASM2991085v1_genomic.csv
GCF_002018515.1_ASM201851v1_genomic.csv
GCF_024346815.1_ASM2434681v1_genomic.csv
GCA_014303195.1_ASM1430319v1_genomic.csv
GCF_000624395.2_ASM62439v2_genomic.csv
GCA_001589345.2_ASM158934v2_genomic.csv
GCF_013343615.1_ASM1334361v1_genomic.csv
GCA_000020265.1_ASM2026v1_genomic.csv
GCA_001989555.1_ASM198955v1_genomic.csv
GCA_004091855.1_ASM409185v1_genomic.csv
GCF_015284925.1_ASM1528492v1_genomic.csv
GCF_000874405.1_ViralProj29915_genomic.csv
GCA_905335515.2_AI3038v1_cp_genomic.csv
GCA_019444075.1_ASM1944407v1_genomic.csv
GCF_021398655.1_ASM2139865v1_genomic.csv
GCF_001831985.2_ASM183198v2_genomic.csv
GCA_030322945.1_ASM3032294v1_genomic.csv
GCF_004636825.1_ASM463682v1_genomic.csv
GCF_000292915.1_ASM29291v1_genomic.csv
GCA_000311765.1_ASM31176v1_genomic.csv
GCF_000021745.1_ASM2174v1_genomic.csv
GCA_031162455.1_ASM3116245v1_genomic.csv
GCA_009936195.2_ASM993619v2_genomic.csv
GCA_000875465.1_ViralProj30613_genomic.csv
GCF_001854325.1_ASM185432v1_genomic.csv
GCF_900478135.1_28193_H01_genomic.csv
GCF_000275605.1_ASM27560v1_genomic.csv
GCA_027937865.1_ASM2793786v1_genomic.csv
GCA_000931115.1_ViralProj274159_genomic.csv
GCA_006452075.1_ASM645207v1_genomic.csv
GCA_004047575.1_ASM404757v1_genomic.csv
GCF_000871585.1_ViralProj19695_genomic.csv
GCA_000430145.3_ASM43014v3_genomic.csv
GCF_016495605.1_ASM1649560v1_genomic.csv
GCF_003076395.1_ASM307639v1_genomic.csv
GCF_026427575.1_ASM2642757v1_genomic.csv
GCF_002834085.1_ASM283408v1_genomic.csv
GCF_020881875.1_ASM2088187v1_genomic.csv
GCF_900327265.1_Kato_genomic.csv
GCA_006426095.1_ASM642609v1_genomic.csv
GCF_029025025.1_ASM2902502v1_genomic.csv
GCA_027928495.1_ASM2792849v1_genomic.csv
GCF_000789375.1_ASM78937v1_genomic.csv
GCF_016801375.1_ASM1680137v1_genomic.csv
GCA_009657235.1_ASM965723v1_genomic.csv
GCA_000857545.1_ViralProj15247_genomic.csv
GCF_014211955.1_ASM1421195v1_genomic.csv
GCF_025665395.1_ASM2566539v1_genomic.csv
GCF_022924455.1_ASM2292445v1_genomic.csv
GCF_018454385.1_ASM1845438v1_genomic.csv
GCA_024125675.1_ASM2412567v1_genomic.csv
GCA_014262665.1_ASM1426266v1_genomic.csv
GCF_020827275.1_ASM2082727v1_genomic.csv
GCA_030444335.1_ASM3044433v1_genomic.csv
GCF_010978155.1_ASM1097815v1_genomic.csv
GCA_003012915.1_ASM301291v1_genomic.csv
GCA_027573335.1_ASM2757333v1_genomic.csv
GCF_017165335.1_ASM1716533v1_genomic.csv
GCA_029967505.1_ASM2996750v1_genomic.csv
GCF_011046025.1_ASM1104602v1_genomic.csv
GCF_000767075.1_ASM76707v1_genomic.csv
GCA_004068875.1_ASM406887v1_genomic.csv
GCF_023615705.1_ASM2361570v2_genomic.csv
GCA_024703935.1_ASM2470393v1_genomic.csv
GCF_013086885.1_ASM1308688v1_genomic.csv
GCF_002286215.1_ASM228621v1_genomic.csv
GCF_023362255.1_ASM2336225v1_genomic.csv
GCA_902167875.1_B.breve_1_mod_mod2_genomic.csv
GCF_023573325.1_ASM2357332v1_genomic.csv
GCA_002822345.1_ASM282234v1_genomic.csv
GCF_026643475.1_ASM2664347v1_genomic.csv
GCA_001718915.1_ASM171891v1_genomic.csv
GCF_003850385.1_ASM385038v1_genomic.csv
GCF_002608765.1_ASM260876v1_genomic.csv
GCA_025736915.1_ASM2573691v1_genomic.csv
GCA_004355525.1_ASM435552v1_genomic.csv
GCF_030127125.1_ASM3012712v1_genomic.csv
GCF_003855655.1_ASM385565v1_genomic.csv
GCA_003028955.1_ASM302895v1_genomic.csv
GCA_000895135.1_ViralProj80919_genomic.csv
GCA_002623665.1_ASM262366v1_genomic.csv
GCF_003956025.1_ASM395602v1_genomic.csv
GCF_004007415.1_ASM400741v1_genomic.csv
GCA_030022735.1_ASM3002273v1_genomic.csv
GCA_022674515.1_ASM2267451v1_genomic.csv
GCA_029886435.1_ASM2988643v1_genomic.csv
GCA_004056695.1_ASM405669v1_genomic.csv
GCF_003119115.1_ASM311911v1_genomic.csv
GCA_000930535.1_ViralProj269173_genomic.csv
GCA_009186895.1_ASM918689v1_genomic.csv
GCA_012934815.1_ASM1293481v1_genomic.csv
GCF_030562925.1_ASM3056292v1_genomic.csv
GCF_003351965.1_ASM335196v1_genomic.csv
GCA_000002985.3_WBcel235_genomic.csv
GCF_933509905.1_Trichlorobacter_G1_genomic.csv
GCA_001961555.1_ViralProj361949_genomic.csv
GCF_016756255.1_ASM1675625v1_genomic.csv
GCF_009940325.1_ASM994032v1_genomic.csv
GCF_029873295.1_ASM2987329v1_genomic.csv
GCA_021049365.1_ASM2104936v1_genomic.csv
GCA_024919215.1_ASM2491921v1_genomic.csv
GCF_001646135.1_ViralProj321694_genomic.csv
GCA_004083575.1_ASM408357v1_genomic.csv
GCF_026547095.1_ASM2654709v1_genomic.csv
GCF_003813145.1_ASM381314v1_genomic.csv
GCA_004779245.1_ASM477924v1_genomic.csv
GCA_004084675.1_ASM408467v1_genomic.csv
GCF_000922995.1_ViralProj253324_genomic.csv
GCA_025133285.1_ASM2513328v1_genomic.csv
GCF_008330925.1_ASM833092v1_genomic.csv
GCA_001590595.1_ViralProj314672_genomic.csv
GCA_004076915.1_ASM407691v1_genomic.csv
GCF_018585585.1_ASM1858558v1_genomic.csv
GCA_004091375.1_ASM409137v1_genomic.csv
GCF_016415225.1_ASM1641522v1_genomic.csv
GCA_030866885.1_ASM3086688v1_genomic.csv
GCA_001754965.1_ViralProj345461_genomic.csv
GCA_001041655.1_ViralProj288018_genomic.csv
GCA_004789495.1_ASM478949v1_genomic.csv
GCA_001857925.1_ASM185792v1_genomic.csv
GCA_000847845.1_ViralProj14732_genomic.csv
GCA_016767815.1_ASM1676781v1_genomic.csv
GCF_018585335.1_ASM1858533v1_genomic.csv
GCF_016065215.1_ASM1606521v1_genomic.csv
GCA_031763325.1_ASM3176332v1_genomic.csv
GCA_016835945.1_ASM1683594v1_genomic.csv
GCF_001277215.2_ASM127721v2_genomic.csv
GCF_006740645.1_ASM674064v2_genomic.csv
GCF_900128415.1_PRJEB15655_genomic.csv
GCF_001986005.1_ASM198600v1_genomic.csv
GCF_019243235.1_ASM1924323v1_genomic.csv
GCF_014337155.1_ASM1433715v1_genomic.csv
GCF_022759965.1_ASM2275996v1_genomic.csv
GCF_001999965.1_ASM199996v1_genomic.csv
GCF_003868675.1_ASM386867v1_genomic.csv
GCA_012971545.1_ASM1297154v1_genomic.csv
GCF_027571155.1_ASM2757115v1_genomic.csv
GCF_029834585.1_ASM2983458v1_genomic.csv
GCF_015999605.1_ASM1599960v1_genomic.csv
GCA_004087795.1_ASM408779v1_genomic.csv
GCF_005886035.1_ASM588603v1_genomic.csv
GCA_001119245.2_76_1292_genomic.csv
GCA_004338915.1_ASM433891v1_genomic.csv
GCA_029964995.1_ASM2996499v1_genomic.csv
GCF_002824765.1_ASM282476v1_genomic.csv
GCA_015832055.1_ASM1583205v1_genomic.csv
GCF_005892305.1_ASM589230v1_genomic.csv
GCA_006448535.1_ASM644853v1_genomic.csv
GCA_022608635.1_ASM2260863v1_genomic.csv
GCF_024205285.1_ASM2420528v1_genomic.csv
GCF_025643435.1_ASM2564343v1_genomic.csv
GCA_031315335.1_ASM3131533v1_genomic.csv
GCF_000014185.1_ASM1418v1_genomic.csv
GCA_022672395.1_ASM2267239v1_genomic.csv
GCF_001502955.1_ViralProj307813_genomic.csv
GCF_001558475.2_ASM155847v2_genomic.csv
GCA_021165915.1_ASM2116591v1_genomic.csv
GCF_023658105.1_ASM2365810v1_genomic.csv
GCA_023897945.1_ASM2389794v1_genomic.csv
GCA_031348425.1_ASM3134842v1_genomic.csv
GCF_000909095.1_ViralProj206036_genomic.csv
GCA_001754365.1_ViralProj344625_genomic.csv
GCA_002826265.1_ASM282626v1_genomic.csv
GCA_031345235.1_ASM3134523v1_genomic.csv
GCF_009756475.1_ASM975647v1_genomic.csv
GCA_029237045.1_ASM2923704v1_genomic.csv
GCF_026636135.1_ASM2663613v1_genomic.csv
GCF_029674665.1_ASM2967466v1_genomic.csv
GCF_023805435.1_ASM2380543v1_genomic.csv
GCF_001876915.1_ViralMultiSegProj353086_genomic.csv
GCF_004337655.1_ASM433765v1_genomic.csv
GCA_027591395.1_ASM2759139v1_genomic.csv
GCF_007833935.1_ASM783393v1_genomic.csv
GCA_019056595.1_ASM1905659v1_genomic.csv
GCA_022433525.1_ASM2243352v1_genomic.csv
GCF_023124235.1_ASM2312423v1_genomic.csv
GCA_019444405.1_ASM1944440v1_genomic.csv
GCF_003692375.1_ASM369237v1_genomic.csv
GCA_001571465.2_ASM157146v2_genomic.csv
GCF_026571635.1_ASM2657163v1_genomic.csv
GCF_022354665.1_ASM2235466v1_genomic.csv
GCF_017310305.1_ASM1731030v1_genomic.csv
GCA_029887115.1_ASM2988711v1_genomic.csv
GCF_002197405.1_ASM219740v1_genomic.csv
GCF_014706575.1_ASM1470657v1_genomic.csv
GCF_000583835.1_ASM58383v1_genomic.csv
GCF_004295365.1_ASM429536v1_genomic.csv
GCF_023735775.1_ASM2373577v1_genomic.csv
GCA_025842215.1_ASM2584221v1_genomic.csv
GCF_014169955.1_ASM1416995v1_genomic.csv
GCA_030586305.1_ASM3058630v1_genomic.csv
GCA_031216585.1_ASM3121658v1_genomic.csv
GCF_000194805.1_ASM19480v1_genomic.csv
GCA_014764365.1_ASM1476436v1_genomic.csv
GCF_000019085.1_ASM1908v1_genomic.csv
GCA_029635245.1_ASM2963524v1_genomic.csv
GCA_024023285.1_ASM2402328v1_genomic.csv
GCA_028865455.1_ASM2886545v1_genomic.csv
GCA_018584445.1_ASM1858444v1_genomic.csv
GCA_001957655.1_ViralProj361667_genomic.csv
GCF_026967715.1_ASM2696771v1_genomic.csv
GCF_015679865.1_ASM1567986v1_genomic.csv
GCA_958295675.1_odAgeOroi1.Candidatus_Paceibacteria_2.1_genomic.csv
GCA_006434575.1_ASM643457v1_genomic.csv
GCA_031129655.1_ASM3112965v1_genomic.csv
GCF_007955015.2_ASM795501v2_genomic.csv
GCA_028198225.1_ASM2819822v1_genomic.csv
GCF_006965545.2_ASM696554v2_genomic.csv
GCA_006445535.1_ASM644553v1_genomic.csv
GCA_000861265.1_ViralProj15309_genomic.csv
GCA_000266905.1_ASM26690v1_genomic.csv
GCA_024585205.1_ASM2458520v1_genomic.csv
GCA_002831065.1_ASM283106v1_genomic.csv
GCF_000846025.1_ViralProj14543_genomic.csv
GCF_002191235.1_ASM219123v1_genomic.csv
GCF_019211825.1_ASM1921182v1_genomic.csv
GCF_001274615.1_ASM127461v1_genomic.csv
GCA_000896295.1_ViralProj167581_genomic.csv
GCA_004071375.1_ASM407137v1_genomic.csv
GCF_018884105.1_ASM1888410v1_genomic.csv
GCF_017504145.1_ASM1750414v1_genomic.csv
GCA_002755315.1_ASM275531v1_genomic.csv
GCF_019344315.1_ASM1934431v1_genomic.csv
GCF_004131425.1_ASM413142v1_genomic.csv
GCA_020494025.1_ASM2049402v1_genomic.csv
GCF_001687065.1_ASM168706v1_genomic.csv
GCF_002621465.1_ASM262146v1_genomic.csv
GCA_029965615.1_ASM2996561v1_genomic.csv
GCF_013394615.1_ASM1339461v1_genomic.csv
GCF_025136295.1_ASM2513629v1_genomic.csv
GCA_022493575.1_ASM2249357v1_genomic.csv
GCA_024700745.2_ASM2470074v2_genomic.csv
GCF_014904135.2_ASM1490413v2_genomic.csv
GCF_003017915.1_ASM301791v1_genomic.csv
GCF_016576965.1_ASM1657696v1_genomic.csv
GCA_000911035.1_ViralProj219113_genomic.csv
GCF_000917755.1_ViralProj240760_genomic.csv
GCA_022407275.1_ASM2240727v1_genomic.csv
GCA_031293475.1_ASM3129347v1_genomic.csv
GCA_905123045.1_27688_1_112_genomic.csv
GCA_023531765.1_ASM2353176v1_genomic.csv
GCF_029023765.1_ASM2902376v1_genomic.csv
GCA_000980835.1_ASM98083v1_genomic.csv
GCA_002609765.1_ASM260976v1_genomic.csv
GCA_018739305.1_ASM1873930v1_genomic.csv
GCF_026000055.1_ASM2600005v1_genomic.csv
GCA_001926555.1_ViralProj359299_genomic.csv
GCA_026976315.1_ASM2697631v1_genomic.csv
GCF_000022965.1_ASM2296v1_genomic.csv
GCF_024662335.1_ASM2466233v1_genomic.csv
GCF_030866785.1_ASM3086678v1_genomic.csv
GCA_018595285.1_ASM1859528v1_genomic.csv
GCA_024827985.1_ASM2482798v1_genomic.csv
GCA_009811615.2_ASM981161v2_genomic.csv
GCF_022174665.1_ASM2217466v1_genomic.csv
GCA_013830125.1_ASM1383012v1_genomic.csv
GCF_002250055.1_ASM225005v1_genomic.csv
GCA_031120455.1_ASM3112045v1_genomic.csv
GCA_003376925.2_ASM337692v2_genomic.csv
GCA_030027815.1_ASM3002781v1_genomic.csv
GCA_025204085.1_ASM2520408v1_genomic.csv
GCF_029885705.1_ASM2988570v1_genomic.csv
GCA_003359395.2_ASM335939v2_genomic.csv
GCA_016939715.1_ASM1693971v1_genomic.csv
GCF_001761465.1_ASM176146v1_genomic.csv
GCF_904426485.1_2015-01-2097_genomic.csv
GCA_004340425.1_ASM434042v1_genomic.csv
GCF_030406865.1_ASM3040686v1_genomic.csv
GCA_030685835.1_ASM3068583v1_genomic.csv
GCF_025264145.1_ASM2526414v1_genomic.csv
GCF_004131965.1_ASM413196v1_genomic.csv
GCF_021442085.1_ASM2144208v1_genomic.csv
GCA_902825525.1_SV6822Z_genomic.csv
GCF_000186585.1_ASM18658v1_genomic.csv
GCF_000014745.1_ASM1474v1_genomic.csv
GCF_000054005.1_ASM5400v1_genomic.csv
GCA_027929525.1_ASM2792952v1_genomic.csv
GCA_024172605.1_ASM2417260v1_genomic.csv
GCA_002758335.1_ASM275833v1_genomic.csv
GCA_001431995.1_De_Novo_genomic.csv
GCA_000215665.1_ASM21566v1_genomic.csv
GCA_006444575.1_ASM644457v1_genomic.csv
GCA_021461855.1_ASM2146185v1_genomic.csv
GCA_023008305.1_ASM2300830v1_genomic.csv
GCA_002236855.1_ASM223685v1_genomic.csv
GCA_001968035.1_ViralProj361652_genomic.csv
GCF_015277635.1_ASM1527763v1_genomic.csv
GCA_000008105.1_ASM810v1_genomic.csv
GCA_000856185.1_ViralMultiSegProj14950_genomic.csv
GCA_029968505.1_ASM2996850v1_genomic.csv
GCA_001440995.1_ViralProj301302_genomic.csv
GCA_003090915.1_ASM309091v1_genomic.csv
GCA_016415705.1_ASM1641570v1_genomic.csv
GCF_000183135.1_ASM18313v1_genomic.csv
GCF_014302175.1_ASM1430217v1_genomic.csv
GCA_030504075.1_ASM3050407v1_genomic.csv
GCA_029834475.1_ASM2983447v1_genomic.csv
GCA_006438215.1_ASM643821v1_genomic.csv
GCA_017348705.1_ASM1734870v1_genomic.csv
GCA_000009425.1_ASM942v1_genomic.csv
GCA_031039875.1_ASM3103987v1_genomic.csv
GCA_001660525.1_ASM166052v1_genomic.csv
GCF_003798285.1_ASM379828v1_genomic.csv
GCF_900476255.1_53750_A02_genomic.csv
GCA_029011745.1_ASM2901174v1_genomic.csv
GCF_019856235.1_ASM1985623v1_genomic.csv
GCF_022070565.1_ASM2207056v1_genomic.csv
GCA_031144995.1_ASM3114499v1_genomic.csv
GCF_019823955.1_ASM1982395v1_genomic.csv
GCA_029952375.1_ASM2995237v1_genomic.csv
GCF_024664095.1_ASM2466409v1_genomic.csv
GCA_905335555.2_AI3034v1_cp_genomic.csv
GCA_004059895.1_ASM405989v1_genomic.csv
GCF_003609995.1_ASM360999v1_genomic.csv
GCF_009627195.1_ASM962719v1_genomic.csv
GCA_000865345.1_ViralProj16246_genomic.csv
GCA_031321935.1_ASM3132193v1_genomic.csv
GCA_024930355.1_ASM2493035v1_genomic.csv
GCF_018361125.1_ASM1836112v1_genomic.csv
GCF_002191915.1_ASM219191v1_genomic.csv
GCA_902859795.1_APHaCiwatanabei_3293_v1.0_genomic.csv
GCF_001470175.1_ViralProj306302_genomic.csv
GCF_004011075.1_ASM401107v1_genomic.csv
GCF_000841065.1_ViralProj14209_genomic.csv
GCF_006088835.1_ASM608883v1_genomic.csv
GCA_030060845.1_ASM3006084v1_genomic.csv
GCA_013373825.1_ASM1337382v1_genomic.csv
GCA_025948115.1_ASM2594811v1_genomic.csv
GCF_009649015.1_ASM964901v1_genomic.csv
GCA_027938265.1_ASM2793826v1_genomic.csv
GCA_003105745.1_ASM310574v1_genomic.csv
GCA_001882135.1_ViralProj353702_genomic.csv
GCF_019802705.1_ASM1980270v1_genomic.csv
GCF_009817885.1_ASM981788v1_genomic.csv
GCF_029888395.1_ASM2988839v1_genomic.csv
GCF_001970625.1_ViralProj362921_genomic.csv
GCA_015356075.1_ASM1535607v1_genomic.csv
GCF_028622595.1_ASM2862259v1_genomic.csv
GCA_004061595.1_ASM406159v1_genomic.csv
GCA_000747335.1_ASM74733v1_genomic.csv
GCA_012947615.1_ASM1294761v1_genomic.csv
GCA_021216445.1_ASM2121644v1_genomic.csv
GCA_003848545.1_ASM384854v1_genomic.csv
GCA_004124095.2_ASM412409v2_genomic.csv
GCA_003389695.1_ASM338969v1_genomic.csv
GCA_013122255.1_ASM1312225v1_genomic.csv
GCA_029773085.1_ASM2977308v1_genomic.csv
GCA_021051485.1_ASM2105148v1_genomic.csv
GCF_024704545.1_ASM2470454v1_genomic.csv
GCA_947250595.1_ilCamMarg1.Wolbachia_sp_1.1_genomic.csv
GCF_001988275.1_ASM198827v1_genomic.csv
GCF_013702025.1_ASM1370202v1_genomic.csv
GCF_002821005.1_ASM282100v1_genomic.csv
GCF_016904075.1_ASM1690407v1_genomic.csv
GCA_904863065.1_KSB2_3A_genomic.csv
GCA_000887975.1_ViralProj61909_genomic.csv
GCF_022460015.1_ASM2246001v1_genomic.csv
GCA_019444455.1_ASM1944445v1_genomic.csv
GCA_030039425.1_ASM3003942v1_genomic.csv
GCA_024927965.1_ASM2492796v1_genomic.csv
GCF_030406165.1_ASM3040616v1_genomic.csv
GCF_025995615.1_ASM2599561v1_genomic.csv
GCA_027930565.1_ASM2793056v1_genomic.csv
GCA_004798785.1_ASM479878v1_genomic.csv
GCA_009731465.1_ASM973146v1_genomic.csv
GCF_030665445.1_ASM3066544v1_genomic.csv
GCF_014840125.1_ASM1484012v1_genomic.csv
GCA_030347615.1_Zm-TPD-CSHL-1.0_genomic.csv
GCA_031323575.1_ASM3132357v1_genomic.csv
GCF_001697705.1_ASM169770v1_genomic.csv
GCF_020827015.1_ASM2082701v1_genomic.csv
GCF_002447215.1_ASM244721v1_genomic.csv
GCF_001721845.1_ASM172184v1_genomic.csv
GCF_004295625.1_ASM429562v1_genomic.csv
GCF_021184065.1_ASM2118406v1_genomic.csv
GCA_019086825.1_ASM1908682v1_genomic.csv
GCA_023119665.1_ASM2311966v1_genomic.csv
GCF_003970735.1_ASM397073v1_genomic.csv
GCA_024234315.1_ASM2423431v1_genomic.csv
GCA_031129385.1_ASM3112938v1_genomic.csv
GCF_000401555.1_ASM40155v1_genomic.csv
GCF_020099175.1_ASM2009917v1_genomic.csv
GCA_021043125.1_ASM2104312v1_genomic.csv
GCA_012934005.1_ASM1293400v1_genomic.csv
GCA_004136355.1_ASM413635v1_genomic.csv
GCF_020809245.1_ASM2080924v1_genomic.csv
GCF_004119715.1_ASM411971v1_genomic.csv
GCF_002117405.1_ASM211740v1_genomic.csv
GCA_020809105.1_ASM2080910v1_genomic.csv
GCF_029856955.1_ASM2985695v1_genomic.csv
GCA_902987605.1_UFOv-RE-23may17-C2980_genomic.csv
GCF_024138795.1_ASM2413879v1_genomic.csv
GCA_010586945.1_ASM1058694v1_genomic.csv
GCA_000843805.1_ViralProj14420_genomic.csv
GCF_009363675.1_ASM936367v1_genomic.csv
GCA_018127325.1_ASM1812732v1_genomic.csv
GCF_900474785.1_41767_C01_genomic.csv
GCF_001965215.1_ViralProj362060_genomic.csv
GCA_002220285.1_ASM222028v1_genomic.csv
GCF_000464955.2_ASM46495v2_genomic.csv
GCF_016889905.1_ASM1688990v1_genomic.csv
GCF_000922215.1_ViralProj255787_genomic.csv
GCA_025508695.1_ASM2550869v1_genomic.csv
GCA_029762215.1_ASM2976221v1_genomic.csv
GCF_029166985.1_ASM2916698v1_genomic.csv
GCA_031320675.1_ASM3132067v1_genomic.csv
GCF_003491345.1_ASM349134v1_genomic.csv
GCA_902993245.1_UFOv-RH-20APR16-C994_genomic.csv
GCA_001754905.1_ViralMultiSegProj345025_genomic.csv
GCF_023822425.1_ASM2382242v1_genomic.csv
GCF_025561665.1_ASM2556166v1_genomic.csv
GCF_002088335.1_ASM208833v1_genomic.csv
GCA_031320325.1_ASM3132032v1_genomic.csv
GCA_006448275.1_ASM644827v1_genomic.csv
GCA_017357165.1_ASM1735716v1_genomic.csv
GCA_014189595.1_ASM1418959v1_genomic.csv
GCA_023565975.1_ASM2356597v1_genomic.csv
GCA_026248885.1_ASM2624888v1_genomic.csv
GCA_021050725.1_ASM2105072v1_genomic.csv
GCF_020544445.1_ASM2054444v1_genomic.csv
GCA_031281355.1_ASM3128135v1_genomic.csv
GCF_026016425.1_ASM2601642v1_genomic.csv
GCF_015475995.1_ASM1547599v1_genomic.csv
GCA_013487925.1_ASM1348792v1_genomic.csv
GCA_020475175.1_ASM2047517v1_genomic.csv
GCF_029624935.1_ASM2962493v1_genomic.csv
GCF_002813675.1_ASM281367v1_genomic.csv
GCF_915402005.1_2019-04-29290-1-7_genomic.csv
GCA_024384085.1_ASM2438408v1_genomic.csv
GCF_000623195.2_ASM62319v2_genomic.csv
GCA_026256325.1_ASM2625632v1_genomic.csv
GCA_902990695.1_UFOv-RH-14apr17-C431_genomic.csv
GCF_030553115.1_ASM3055311v1_genomic.csv
GCA_002082885.1_ASM208288v1_genomic.csv
GCA_000922575.1_ViralProj261347_genomic.csv
GCF_001988555.1_ASM198855v1_genomic.csv
GCF_001957375.1_ViralProj361610_genomic.csv
GCF_001902315.1_ASM190231v1_genomic.csv
GCF_021485005.1_ASM2148500v1_genomic.csv
GCA_958295825.1_odAgeOroi1.Candidatus_Entotheonella_sp_1.1_genomic.csv
GCF_009952125.1_ASM995212v1_genomic.csv
GCF_023142015.1_ASM2314201v1_genomic.csv
GCF_020546805.1_ASM2054680v1_genomic.csv
GCF_022871145.1_ASM2287114v1_genomic.csv
GCA_958295935.1_odAgeOroi1.Dehalococcoidia_26.1_genomic.csv
GCA_001695735.1_ASM169573v1_genomic.csv
GCA_000928135.1_ViralProj271122_genomic.csv
GCA_024805795.2_ASM2480579v2_genomic.csv
GCA_026122265.1_UConn_ADub_2022_genomic.csv
GCF_001644575.1_ASM164457v1_genomic.csv
GCF_024585565.1_ASM2458556v1_genomic.csv
GCF_000591055.1_ASM59105v1_genomic.csv
GCF_022350025.1_ASM2235002v1_genomic.csv
GCF_022459755.2_ASM2245975v2_genomic.csv
GCA_027941915.1_ASM2794191v1_genomic.csv
GCF_025259665.1_ASM2525966v1_genomic.csv
GCF_001429975.1_ViralProj300244_genomic.csv
GCF_000889595.1_ViralProj61777_genomic.csv
GCF_011046485.1_ASM1104648v1_genomic.csv
GCA_002620125.1_ASM262012v1_genomic.csv
GCF_018572125.1_ASM1857212v1_genomic.csv
GCA_022674255.1_ASM2267425v1_genomic.csv
GCA_946888125.1_H4B1-11J_genomic.csv
GCA_004067055.1_ASM406705v1_genomic.csv
GCA_025508575.1_ASM2550857v1_genomic.csv
GCA_024825225.1_ASM2482522v1_genomic.csv
GCA_000021685.1_ASM2168v1_genomic.csv
GCA_009828335.1_ASM982833v1_genomic.csv
GCA_024968185.1_ASM2496818v1_genomic.csv
GCA_006401495.1_ASM640149v1_genomic.csv
GCF_004787635.1_ASM478763v1_genomic.csv
GCA_030253535.1_ASM3025353v1_genomic.csv
GCF_000196095.1_ASM19609v1_genomic.csv
GCA_016598575.1_ASM1659857v1_genomic.csv
GCF_003667745.1_ASM366774v1_genomic.csv
GCA_006401255.1_ASM640125v1_genomic.csv
GCA_003084755.1_ASM308475v1_genomic.csv
GCA_024330025.2_ASM2433002v2_genomic.csv
GCF_003234225.2_ASM323422v2_genomic.csv
GCA_031173645.1_ASM3117364v1_genomic.csv
GCA_023586725.2_ASM2358672v2_genomic.csv
GCF_018582875.1_ASM1858287v1_genomic.csv
GCA_022434455.1_ASM2243445v1_genomic.csv
GCA_020809705.1_ASM2080970v1_genomic.csv
GCA_015767195.1_ASM1576719v1_genomic.csv
GCA_024205765.1_ASM2420576v1_genomic.csv
GCA_031109295.1_ASM3110929v1_genomic.csv
GCF_014217565.1_ASM1421756v1_genomic.csv
GCA_001860505.1_ASM186050v1_genomic.csv
GCF_030533585.1_ASM3053358v1_genomic.csv
GCA_001617585.1_ASM161758v1_genomic.csv
GCF_028751525.1_ASM2875152v1_genomic.csv
GCA_026914245.1_ASM2691424v1_genomic.csv
GCF_018140965.1_ASM1814096v1_genomic.csv
GCF_002831345.1_ASM283134v1_genomic.csv
GCA_014170595.1_ASM1417059v1_genomic.csv
GCF_000219915.2_ASM21991v3_genomic.csv
GCF_030438275.1_ASM3043827v1_genomic.csv
GCA_002594025.1_ASM259402v1_genomic.csv
GCA_027926355.1_ASM2792635v1_genomic.csv
GCF_003990515.2_ASM399051v2_genomic.csv
GCF_019039255.1_ASM1903925v1_genomic.csv
GCA_000147735.3_ASM14773v3_genomic.csv
GCF_022919115.1_ASM2291911v1_genomic.csv
GCF_000182745.2_ASM18274v1_genomic.csv
GCA_002605945.1_ASM260594v1_genomic.csv
GCA_004291115.2_ASM429111v2_genomic.csv
GCA_028609485.1_ASM2860948v1_genomic.csv
GCF_030122725.1_ASM3012272v1_genomic.csv
GCF_014900435.1_ASM1490043v1_genomic.csv
GCA_000865105.1_ViralProj15717_genomic.csv
GCA_004078875.1_ASM407887v1_genomic.csv
GCF_014109845.1_ASM1410984v1_genomic.csv
GCA_021018785.1_ASM2101878v1_genomic.csv
GCA_016455655.1_ASM1645565v1_genomic.csv
GCA_024205995.2_ASM2420599v1_genomic.csv
GCA_013165785.1_ASM1316578v1_genomic.csv
GCF_003065425.1_ASM306542v1_genomic.csv
GCF_019974375.1_ASM1997437v1_genomic.csv
GCF_024927945.1_ASM2492794v1_genomic.csv
GCF_020616195.1_ASM2061619v1_genomic.csv
GCF_023674485.1_ASM2367448v1_genomic.csv
GCA_003544795.1_ASM354479v1_genomic.csv
GCA_007113425.2_ASM711342v2_genomic.csv
GCA_004097435.1_ASM409743v1_genomic.csv
GCA_945836745.1_Vibrio_phage_468E53-1_genomic.csv
GCF_001548055.1_ASM154805v1_genomic.csv
GCA_021497915.1_ASM2149791v1_genomic.csv
GCA_003034645.1_ASM303464v1_genomic.csv
GCA_021355215.1_ASM2135521v1_genomic.csv
GCA_008938925.1_ASM893892v1_genomic.csv
GCF_014770895.1_ASM1477089v1_genomic.csv
GCF_019703995.1_ASM1970399v1_genomic.csv
GCA_002958555.1_ASM295855v1_genomic.csv
GCA_902988005.1_UFOv-RE-23may17-C707_genomic.csv
GCF_023156615.1_ASM2315661v1_genomic.csv
GCF_018304665.1_ASM1830466v1_genomic.csv
GCA_020497975.1_ASM2049797v1_genomic.csv
GCA_023518195.1_ASM2351819v1_genomic.csv
GCA_011404755.1_ASM1140475v1_genomic.csv
GCA_022537645.1_ASM2253764v1_genomic.csv
GCF_000210435.1_ASM21043v1_genomic.csv
GCA_029590295.1_ASM2959029v1_genomic.csv
GCA_031120875.1_ASM3112087v1_genomic.csv
GCF_002139875.1_ASM213987v1_genomic.csv
GCF_009806575.1_ASM980657v1_genomic.csv
GCF_028893475.1_ASM2889347v1_genomic.csv
GCA_001190355.1_BeeMLV_genomic.csv
GCA_025888025.1_ASM2588802v1_genomic.csv
GCA_000888695.1_ViralProj59507_genomic.csv
GCA_020497995.1_ASM2049799v1_genomic.csv
GCA_027923555.1_ASM2792355v1_genomic.csv
GCA_015044825.1_ASM1504482v1_genomic.csv
GCF_003991135.1_ASM399113v1_genomic.csv
GCA_001655245.1_ASM165524v1_genomic.csv
GCA_021899855.1_ASM2189985v1_genomic.csv
GCA_014122465.2_Microbial_assembly_genomic.csv
GCA_025434965.1_ASM2543496v1_genomic.csv
GCF_019857465.1_ASM1985746v1_genomic.csv
GCF_023823935.1_ASM2382393v1_genomic.csv
GCA_002287605.1_ASM228760v1_genomic.csv
GCA_020790135.1_ASM2079013v1_genomic.csv
GCF_014268755.2_ASM1426875v2_genomic.csv
GCA_000989135.1_ViralMultiSegProj282494_genomic.csv
GCA_022876405.1_ASM2287640v1_genomic.csv
GCF_016889145.1_ASM1688914v1_genomic.csv
GCA_031315965.1_ASM3131596v1_genomic.csv
GCF_007990405.1_ASM799040v1_genomic.csv
GCA_030291295.1_ASM3029129v1_genomic.csv
GCF_000012885.1_ASM1288v1_genomic.csv
GCF_015910145.1_ASM1591014v1_genomic.csv
GCA_004064875.1_ASM406487v1_genomic.csv
GCF_029618155.1_ASM2961815v1_genomic.csv
GCF_002890055.1_ASM289005v1_genomic.csv
GCF_022354645.1_ASM2235464v1_genomic.csv
GCA_005885935.1_ASM588593v1_genomic.csv
GCF_013457615.1_ASM1345761v1_genomic.csv
GCA_017584185.1_ASM1758418v1_genomic.csv
GCA_002627205.1_ASM262720v1_genomic.csv
GCF_000344335.2_ASM34433v2_genomic.csv
GCA_003442375.1_ASM344237v1_genomic.csv
GCF_000925015.1_ViralProj266778_genomic.csv
GCA_018448225.1_ASM1844822v1_genomic.csv
GCA_030566795.1_ASM3056679v1_genomic.csv
GCF_016066475.1_ASM1606647v1_genomic.csv
GCA_000317045.1_ASM31704v1_genomic.csv
GCF_004010855.1_ASM401085v1_genomic.csv
GCA_022438965.1_ASM2243896v1_genomic.csv
GCA_027930005.1_ASM2793000v1_genomic.csv
GCA_023375445.1_ASM2337544v1_genomic.csv
GCF_015291705.1_ASM1529170v1_genomic.csv
GCA_022569775.1_ASM2256977v1_genomic.csv
GCA_003100935.1_ASM310093v1_genomic.csv
GCA_027933155.1_ASM2793315v1_genomic.csv
GCF_021378705.1_ASM2137870v1_genomic.csv
GCA_009627315.1_ASM962731v1_genomic.csv
GCA_000010565.1_ASM1056v1_genomic.csv
GCA_001882295.1_ViralProj353689_genomic.csv
GCA_012947265.1_ASM1294726v1_genomic.csv
GCA_004095135.1_ASM409513v1_genomic.csv
GCA_000914515.1_ViralProj239732_genomic.csv
GCF_013730675.1_ASM1373067v1_genomic.csv
GCF_014075335.1_ASM1407533v1_genomic.csv
GCA_025134115.1_ASM2513411v1_genomic.csv
GCF_003900515.1_ASM390051v2_genomic.csv
GCF_008369745.1_ASM836974v1_genomic.csv
GCA_031220045.1_ASM3122004v1_genomic.csv
GCA_000590535.2_ASM59053v2_genomic.csv
GCA_012947375.1_ASM1294737v1_genomic.csv
GCA_003515145.1_ASM351514v1_genomic.csv
GCF_018547965.1_ASM1854796v1_genomic.csv
GCA_003083735.1_ASM308373v1_genomic.csv
GCA_003093995.1_ASM309399v1_genomic.csv
GCA_004069155.1_ASM406915v1_genomic.csv
GCA_019976995.1_ASM1997699v1_genomic.csv
GCA_004087675.1_ASM408767v1_genomic.csv
GCA_023661445.1_ASM2366144v1_genomic.csv
GCA_029691895.1_ASM2969189v1_genomic.csv
GCA_006869965.2_ASM686996v2_genomic.csv
GCF_904863365.1_INF049_genomic.csv
GCF_003442815.1_ASM344281v1_genomic.csv
GCF_905329835.2_AI2821v1_cpp_genomic.csv
GCA_012933345.2_ASM1293334v2_genomic.csv
GCF_029323775.1_ASM2932377v1_genomic.csv
GCF_027286165.1_ASM2728616v1_genomic.csv
GCF_000280495.2_ASM28049v2_genomic.csv
GCA_030584805.1_ASM3058480v1_genomic.csv
GCF_026013725.1_ASM2601372v1_genomic.csv
GCA_030533975.1_ASM3053397v1_genomic.csv
GCF_002949675.1_ASM294967v1_genomic.csv
GCA_002821805.1_ASM282180v1_genomic.csv
GCA_017347965.1_ASM1734796v1_genomic.csv
GCF_030013575.1_ASM3001357v1_genomic.csv
GCA_027618145.1_ASM2761814v1_genomic.csv
GCA_003178315.1_ASM317831v1_genomic.csv
GCF_025118435.1_ASM2511843v1_genomic.csv
GCA_004060535.1_ASM406053v1_genomic.csv
GCA_023119555.1_ASM2311955v1_genomic.csv
GCF_003069525.1_ASM306952v1_genomic.csv
GCF_008704575.1_ASM870457v1_genomic.csv
GCF_024584905.1_ASM2458490v1_genomic.csv
GCA_004061795.1_ASM406179v1_genomic.csv
GCA_003849485.1_ASM384948v1_genomic.csv
GCA_008808995.1_ASM880899v1_genomic.csv
GCA_004052935.1_ASM405293v1_genomic.csv
GCF_015377785.1_ASM1537778v1_genomic.csv
GCA_025579445.2_ASM2557944v2_genomic.csv
GCA_025853855.1_ASM2585385v1_genomic.csv
GCF_015161115.1_ASM1516111v1_genomic.csv
GCF_000091465.1_ASM9146v1_genomic.csv
GCA_030347865.1_ASM3034786v1_genomic.csv
GCF_000183425.1_ASM18342v1_genomic.csv
GCF_002210695.1_ViralProj392128_genomic.csv
GCA_012933265.2_ASM1293326v2_genomic.csv
GCA_027938775.1_ASM2793877v1_genomic.csv
GCA_014109085.1_ASM1410908v1_genomic.csv
GCF_016903055.1_ASM1690305v1_genomic.csv
GCA_001602435.1_ASM160243v1_genomic.csv
GCF_030436205.1_ASM3043620v1_genomic.csv
GCA_010731935.1_ASM1073193v1_genomic.csv
GCA_017604325.1_ASM1760432v1_genomic.csv
GCA_003366015.1_ASM336601v1_genomic.csv
GCF_023374755.1_ASM2337475v1_genomic.csv
GCF_013343375.1_ASM1334337v1_genomic.csv
GCA_012937695.1_ASM1293769v1_genomic.csv
GCF_000772185.1_ASM77218v1_genomic.csv
GCA_006530395.1_ASM653039v1_genomic.csv
GCA_012954455.1_ASM1295445v1_genomic.csv
GCA_012945045.1_ASM1294504v1_genomic.csv
GCF_003018395.1_ASM301839v1_genomic.csv
GCA_000196795.1_ASM19679v1_genomic.csv
GCF_016454445.1_ASM1645444v1_genomic.csv
GCF_021029375.1_ASM2102937v1_genomic.csv
GCA_004094535.1_ASM409453v1_genomic.csv
GCA_027936005.1_ASM2793600v1_genomic.csv
GCA_000901835.1_ViralProj181226_genomic.csv
GCF_001623645.2_ASM162364v2_genomic.csv
GCF_002068135.1_ASM206813v1_genomic.csv
GCF_023195755.1_ASM2319575v1_genomic.csv
GCF_000800395.1_ASM80039v1_genomic.csv
GCA_000895255.1_ViralProj81215_genomic.csv
GCF_002934065.1_ASM293406v1_genomic.csv
GCF_000316645.1_ASM31664v1_genomic.csv
GCA_016126975.1_ASM1612697v1_genomic.csv
GCA_029965465.1_ASM2996546v1_genomic.csv
GCF_014217235.1_ASM1421723v1_genomic.csv
GCF_003847045.1_ASM384704v1_genomic.csv
GCA_024664835.1_ASM2466483v1_genomic.csv
GCA_015698345.1_ASM1569834v1_genomic.csv
GCF_002859325.1_ASM285932v1_genomic.csv
GCA_029207735.1_ASM2920773v1_genomic.csv
GCF_018742185.1_ASM1874218v1_genomic.csv
GCF_019552105.1_ASM1955210v1_genomic.csv
GCA_003515225.1_ASM351522v1_genomic.csv
GCA_019977415.1_ASM1997741v1_genomic.csv
GCA_000019385.1_ASM1938v1_genomic.csv
GCA_020493175.1_ASM2049317v1_genomic.csv
GCA_000296715.2_ASM29671v2_genomic.csv
GCF_021117255.1_ASM2111725v1_genomic.csv
GCF_000026285.1_ASM2628v2_genomic.csv
GCF_000750225.1_ASM75022v1_genomic.csv
GCA_029536835.1_ASM2953683v1_genomic.csv
GCF_022925905.1_ASM2292590v1_genomic.csv
GCF_002626285.1_ASM262628v1_genomic.csv
GCA_004139155.1_ASM413915v1_genomic.csv
GCA_002119485.1_ASM211948v1_genomic.csv
GCA_004070515.1_ASM407051v1_genomic.csv
GCA_004098575.1_ASM409857v1_genomic.csv
GCA_013921965.1_ASM1392196v1_genomic.csv
GCF_001504335.1_ViralProj307934_genomic.csv
GCA_022674505.1_ASM2267450v1_genomic.csv
GCF_021432065.1_ASM2143206v1_genomic.csv
GCA_004800835.1_ASM480083v1_genomic.csv
GCF_025996615.1_ASM2599661v1_genomic.csv
GCF_002952475.1_ASM295247v1_genomic.csv
GCF_022318465.1_ASM2231846v1_genomic.csv
GCF_030412885.1_ASM3041288v1_genomic.csv
GCA_001725895.1_ViralProj342507_genomic.csv
GCA_002987195.1_ASM298719v1_genomic.csv
GCA_015355835.1_ASM1535583v1_genomic.csv
GCA_003107445.1_ASM310744v1_genomic.csv
GCA_021765835.1_ASM2176583v1_genomic.csv
GCF_022343125.1_ASM2234312v1_genomic.csv
GCA_000756715.2_PRJEB5505_assembly_1_genomic.csv
GCA_004051675.1_ASM405167v1_genomic.csv
GCF_002628485.1_ASM262848v1_genomic.csv
GCA_031118705.1_ASM3111870v1_genomic.csv
GCF_002949555.1_ASM294955v1_genomic.csv
GCA_002821845.1_ASM282184v1_genomic.csv
GCA_020498675.1_ASM2049867v1_genomic.csv
GCF_024138995.1_ASM2413899v1_genomic.csv
GCA_000223945.2_ASM22394v2_genomic.csv
GCF_019890975.1_ASM1989097v1_genomic.csv
GCA_027936145.1_ASM2793614v1_genomic.csv
GCA_905123875.1_28157_4_95_genomic.csv
GCA_027941125.1_ASM2794112v1_genomic.csv
GCA_006433855.1_ASM643385v1_genomic.csv
GCA_019448315.1_ASM1944831v1_genomic.csv
GCA_004081755.1_ASM408175v1_genomic.csv
GCA_028541265.1_ASM2854126v1_genomic.csv
GCF_022699445.1_ASM2269944v1_genomic.csv
GCA_000871025.1_ViralProj20625_genomic.csv
GCF_004049235.1_ASM404923v1_genomic.csv
GCA_006529975.1_ASM652997v1_genomic.csv
GCA_030719705.1_ASM3071970v1_genomic.csv
GCF_002735945.1_ASM273594v1_genomic.csv
GCF_027557615.1_ASM2755761v1_genomic.csv
GCA_003614835.1_ASM361483v1_genomic.csv
GCA_014216315.1_ASM1421631v1_genomic.csv
GCA_030296595.1_ASM3029659v1_genomic.csv
GCF_019575995.1_ASM1957599v1_genomic.csv
GCA_026724115.1_ASM2672411v1_genomic.csv
GCF_002355215.1_ASM235521v1_genomic.csv
GCA_004051475.1_ASM405147v1_genomic.csv
GCF_003258315.1_ASM325831v1_genomic.csv
GCA_002630445.1_ASM263044v1_genomic.csv
GCF_030347095.1_ASM3034709v1_genomic.csv
GCF_900187305.1_51470_F02_genomic.csv
GCA_024600035.1_ASM2460003v1_genomic.csv
GCA_003814325.1_ASM381432v1_genomic.csv
GCA_000925935.1_ViralProj266791_genomic.csv
GCA_002758815.1_ASM275881v1_genomic.csv
GCA_001958675.1_ViralProj361847_genomic.csv
GCA_025948215.1_ASM2594821v1_genomic.csv
GCA_025787725.1_ASM2578772v1_genomic.csv
GCF_030345195.1_ASM3034519v1_genomic.csv
GCF_004299805.1_ASM429980v1_genomic.csv
GCF_005391285.2_ASM539128v2_genomic.csv
GCA_001746095.1_ViralProj344206_genomic.csv
GCA_023617475.1_ASM2361747v1_genomic.csv
GCA_004078975.1_ASM407897v1_genomic.csv
GCF_030053855.1_ASM3005385v1_genomic.csv
GCF_003308835.1_ASM330883v1_genomic.csv
GCA_004038275.1_ASM403827v1_genomic.csv
GCA_003913575.2_ASM391357v2_genomic.csv
GCA_000880535.1_ViralProj31277_genomic.csv
GCA_023716585.1_ASM2371658v1_genomic.csv
GCF_004295485.1_ASM429548v1_genomic.csv
GCF_022693265.1_ASM2269326v1_genomic.csv
GCA_021536565.1_ASM2153656v1_genomic.csv
GCF_018292165.1_ASM1829216v1_genomic.csv
GCF_004009075.1_ASM400907v1_genomic.csv
GCA_018551265.1_ASM1855126v1_genomic.csv
GCF_000911815.1_ViralProj215111_genomic.csv
GCA_004149545.1_ASM414954v1_genomic.csv
GCF_026000575.1_ASM2600057v1_genomic.csv
GCF_024800685.1_ASM2480068v1_genomic.csv
GCF_002761475.1_ASM276147v1_genomic.csv
GCF_025263845.1_ASM2526384v1_genomic.csv
GCF_030440535.1_ASM3044053v1_genomic.csv
GCF_001636275.1_ASM163627v1_genomic.csv
GCA_003307755.1_ASM330775v1_genomic.csv
GCA_003359315.2_ASM335931v2_genomic.csv
GCA_004060855.1_ASM406085v1_genomic.csv
GCA_000891415.1_ViralProj61781_genomic.csv
GCF_900637895.1_52700_G01_genomic.csv
GCF_002803865.1_ASM280386v1_genomic.csv
GCF_018324505.1_ASM1832450v1_genomic.csv
GCF_018587065.1_ASM1858706v1_genomic.csv
GCA_011067435.1_ASM1106743v1_genomic.csv
GCA_002821285.1_ASM282128v1_genomic.csv
GCA_030254125.1_ASM3025412v1_genomic.csv
GCF_024760605.1_ASM2476060v1_genomic.csv
GCA_023856525.1_ASM2385652v1_genomic.csv
GCF_001516185.2_ASM151618v2_genomic.csv
GCA_027928985.1_ASM2792898v1_genomic.csv
GCF_000214375.1_ASM21437v1_genomic.csv
GCA_003108085.1_ASM310808v1_genomic.csv
GCA_900379695.1_HSV-2_strain_333_genomic.csv
GCF_025200655.1_ASM2520065v1_genomic.csv
GCA_020494295.1_ASM2049429v1_genomic.csv
GCF_001973855.1_ViralProj362599_genomic.csv
GCF_018734305.1_ASM1873430v1_genomic.csv
GCF_002355955.1_ASM235595v1_genomic.csv
GCA_002867555.1_ASM286755v1_genomic.csv
GCF_029028125.1_ASM2902812v1_genomic.csv
GCA_002594125.1_ASM259412v1_genomic.csv
GCA_023528165.1_ASM2352816v1_genomic.csv
GCF_009745675.1_ASM974567v1_genomic.csv
GCF_021398735.1_ASM2139873v1_genomic.csv
GCA_009662135.1_ASM966213v1_genomic.csv
GCF_001663155.1_ASM166315v1_genomic.csv
GCF_002022105.1_ASM202210v1_genomic.csv
GCA_013306315.1_ASM1330631v1_genomic.csv
GCF_002859825.1_ASM285982v1_genomic.csv
GCF_022493655.1_ASM2249365v1_genomic.csv
GCA_008811315.1_ASM881131v1_genomic.csv
GCA_030581675.1_ASM3058167v1_genomic.csv
GCA_014910265.2_ASM1491026v2_genomic.csv
GCA_011022255.1_ASM1102225v1_genomic.csv
GCA_003849465.1_ASM384946v1_genomic.csv
GCA_004076715.1_ASM407671v1_genomic.csv
GCF_003030425.1_ASM303042v1_genomic.csv
GCA_002601685.1_ASM260168v1_genomic.csv
GCF_001506205.1_ASM150620v1_genomic.csv
GCA_022921835.1_ASM2292183v1_genomic.csv
GCA_020543705.1_ASM2054370v1_genomic.csv
GCF_902386715.1_UHGG_MGYG-HGUT-02401_genomic.csv
GCA_001648135.1_ASM164813v1_genomic.csv
GCA_003261475.1_ASM326147v1_genomic.csv
GCA_023324265.1_ASM2332426v1_genomic.csv
GCA_030719665.1_ASM3071966v1_genomic.csv
GCA_000845305.1_ViralProj14380_genomic.csv
GCF_002826785.1_ASM282678v1_genomic.csv
GCA_022818255.1_ASM2281825v1_genomic.csv
GCA_022608625.1_ASM2260862v1_genomic.csv
GCF_000468955.1_ASM46895v1_genomic.csv
GCF_020735645.1_ASM2073564v1_genomic.csv
GCA_009739175.1_ASM973917v1_genomic.csv
GCF_000923335.1_ViralProj257515_genomic.csv
GCA_008727835.1_ASM872783v1_genomic.csv
GCF_022591735.1_ASM2259173v1_genomic.csv
GCA_021907015.1_ASM2190701v1_genomic.csv
GCF_022009655.1_ASM2200965v1_genomic.csv
GCA_013138125.1_ASM1313812v1_genomic.csv
GCF_022870525.1_ASM2287052v1_genomic.csv
GCA_006416375.1_ASM641637v1_genomic.csv
GCA_000862945.1_ViralProj15299_genomic.csv
GCF_007975085.1_ASM797508v1_genomic.csv
GCF_018255755.1_ASM1825575v1_genomic.csv
GCF_030848145.1_ASM3084814v1_genomic.csv
GCA_012945355.1_ASM1294535v1_genomic.csv
GCA_029717445.1_ASM2971744v1_genomic.csv
GCA_013086905.1_ASM1308690v1_genomic.csv
GCA_002602525.1_ASM260252v1_genomic.csv
GCA_019039335.1_ASM1903933v1_genomic.csv
GCF_008330885.1_ASM833088v1_genomic.csv
GCF_023517835.1_ASM2351783v1_genomic.csv
GCF_000924515.1_ViralProj264901_genomic.csv
GCA_006304615.1_ASM630461v1_genomic.csv
GCA_001274445.1_ViralProj293717_genomic.csv
GCA_030122015.1_ASM3012201v1_genomic.csv
GCA_000012145.1_ASM1214v1_genomic.csv
GCA_016699855.1_ASM1669985v1_genomic.csv
GCF_002945855.1_ASM294585v1_genomic.csv
GCF_018986755.2_ASM1898675v2_genomic.csv
GCA_023573225.1_ASM2357322v1_genomic.csv
GCA_022407135.1_ASM2240713v1_genomic.csv
GCA_004037455.1_ASM403745v1_genomic.csv
GCF_000862445.1_ViralProj15372_genomic.csv
GCF_030166535.1_ASM3016653v1_genomic.csv
GCF_023374205.1_ASM2337420v1_genomic.csv
GCF_013378155.1_ASM1337815v1_genomic.csv
GCF_018574915.1_ASM1857491v1_genomic.csv
GCA_000865465.1_ViralProj16383_genomic.csv
GCA_003340935.1_ASM334093v1_genomic.csv
GCF_025998535.1_ASM2599853v1_genomic.csv
GCA_029888545.1_ASM2988854v1_genomic.csv
GCA_001551765.1_ViralProj310944_genomic.csv
GCA_003105885.1_ASM310588v1_genomic.csv
GCA_024706095.1_ASM2470609v1_genomic.csv
GCF_000864805.1_ViralProj15484_genomic.csv
GCF_009834925.2_ASM983492v2_genomic.csv
GCF_019537275.1_ASM1953727v1_genomic.csv
GCA_009729895.1_ASM972989v1_genomic.csv
GCA_026225855.1_ASM2622585v1_genomic.csv
GCF_000018305.1_ASM1830v1_genomic.csv
GCA_021354665.1_ASM2135466v1_genomic.csv
GCA_021133215.1_ASM2113321v1_genomic.csv
GCA_031264995.1_ASM3126499v1_genomic.csv
GCF_000023805.1_ASM2380v1_genomic.csv
GCA_006716725.1_ASM671672v1_genomic.csv
GCF_030013495.1_ASM3001349v1_genomic.csv
GCA_030517045.1_ASM3051704v1_genomic.csv
GCA_006425695.1_ASM642569v1_genomic.csv
GCF_024585445.1_ASM2458544v1_genomic.csv
GCF_015476095.1_ASM1547609v1_genomic.csv
GCF_008330745.1_ASM833074v1_genomic.csv
GCA_900683405.1_57566_G01_genomic.csv
GCF_001447295.1_ASM144729v1_genomic.csv
GCF_003718295.1_ASM371829v1_genomic.csv
GCF_000906975.1_ViralProj195496_genomic.csv
GCA_021133415.1_ASM2113341v1_genomic.csv
GCA_000841685.1_ViralProj14340_genomic.csv
GCF_029395555.1_ASM2939555v1_genomic.csv
GCA_027935875.1_Geneious_Prime_genomic.csv
GCA_023521635.1_ASM2352163v1_genomic.csv
GCF_028010285.1_ASM2801028v1_genomic.csv
GCA_004148905.1_ASM414890v1_genomic.csv
GCA_003084555.1_ASM308455v1_genomic.csv
GCF_001318385.1_ASM131838v1_genomic.csv
GCF_002286355.1_ASM228635v1_genomic.csv
GCA_031768495.1_ASM3176849v1_genomic.csv
GCA_029964945.1_ASM2996494v1_genomic.csv
GCF_000233755.1_ASM23375v1_genomic.csv
GCA_024606125.1_ASM2460612v1_genomic.csv
GCF_021899435.1_ASM2189943v1_genomic.csv
GCF_030316255.1_ASM3031625v1_genomic.csv
GCA_000913015.1_ViralProj227126_genomic.csv
GCA_903231785.1_UFOv-Jr-28jun17-C1297_genomic.csv
GCA_023647635.1_10D392_genomic.csv
GCF_001447915.1_ASM144791v1_genomic.csv
GCF_001516245.2_ASM151624v2_genomic.csv
GCA_001924455.1_ViralProj358999_genomic.csv
GCF_024585385.1_ASM2458538v1_genomic.csv
GCA_002613725.1_ASM261372v1_genomic.csv
GCF_016549355.1_ASM1654935v1_genomic.csv
GCA_029882715.1_ASM2988271v1_genomic.csv
GCF_000019005.1_ASM1900v1_genomic.csv
GCA_018685135.1_ASM1868513v1_genomic.csv
GCF_000969905.1_ASM96990v1_genomic.csv
GCA_003722695.1_ASM372269v1_genomic.csv
GCF_022353645.1_ASM2235364v1_genomic.csv
GCF_022924655.1_ASM2292465v1_genomic.csv
GCF_001858075.1_ViralProj351252_genomic.csv
GCF_001482935.1_ViralProj306786_genomic.csv
GCA_026256285.1_ASM2625628v1_genomic.csv
GCA_002005705.1_ViralProj376173_genomic.csv
GCF_001618365.1_ASM161836v1_genomic.csv
GCF_028743695.1_ASM2874369v1_genomic.csv
GCF_029691665.1_ASM2969166v1_genomic.csv
GCF_031543765.1_ASM3154376v1_genomic.csv
GCF_023101265.1_ASM2310126v1_genomic.csv
GCF_008831445.1_ASM883144v1_genomic.csv
GCF_001307545.1_ASM130754v1_genomic.csv
GCF_030144815.1_ASM3014481v1_genomic.csv
GCF_012029975.2_ASM1202997v2_genomic.csv
GCA_023573685.1_ASM2357368v1_genomic.csv
GCF_026167665.1_ASM2616766v1_genomic.csv
GCA_026724005.1_ASM2672400v1_genomic.csv
GCA_002955445.1_ASM295544v1_genomic.csv
GCF_000756085.1_ASM75608v1_genomic.csv
GCF_014169995.1_ASM1416999v1_genomic.csv
GCF_900635265.1_40574_H02_genomic.csv
GCA_008727735.1_ASM872773v1_genomic.csv
GCA_004034415.1_ASM403441v1_genomic.csv
GCF_020702135.2_ASM2070213v2_genomic.csv
GCA_027928105.1_ASM2792810v1_genomic.csv
GCA_000855185.1_ViralProj15099_genomic.csv
GCF_900637545.1_51438_G01_genomic.csv
GCF_030291655.1_ASM3029165v1_genomic.csv
GCA_004091995.1_ASM409199v1_genomic.csv
GCA_023536345.1_ASM2353634v1_genomic.csv
GCF_022354465.1_ASM2235446v1_genomic.csv
GCA_004080015.1_ASM408001v1_genomic.csv
GCF_000015705.1_ASM1570v1_genomic.csv
GCA_009363395.1_ASM936339v1_genomic.csv
GCF_008931845.1_ASM893184v1_genomic.csv
GCF_004171185.1_ASM417118v1_genomic.csv
GCF_031432975.1_ASM3143297v1_genomic.csv
GCF_001559035.2_ASM155903v2_genomic.csv
GCF_007954405.1_ASM795440v1_genomic.csv
GCF_025996075.1_ASM2599607v1_genomic.csv
GCF_003366795.1_ASM336679v1_genomic.csv
GCF_015832305.1_ASM1583230v1_genomic.csv
GCF_025947145.1_ASM2594714v1_genomic.csv
GCF_001902415.1_ASM190241v1_genomic.csv
GCF_900603025.1_MHAS_genomic.csv
GCA_000093145.2_ASM9314v2_genomic.csv
GCA_004093135.1_ASM409313v1_genomic.csv
GCF_023702595.1_ASM2370259v1_genomic.csv
GCA_004340585.1_ASM434058v1_genomic.csv
GCF_029855725.1_ASM2985572v1_genomic.csv
GCA_024637845.1_ASM2463784v1_genomic.csv
GCA_004066255.1_ASM406625v1_genomic.csv
GCA_016673845.1_ASM1667384v1_genomic.csv
GCF_012278715.1_ASM1227871v1_genomic.csv
GCF_003697165.2_ASM369716v2_genomic.csv
GCF_000524555.1_ASM52455v1_genomic.csv
GCA_000953215.1_DG5_genomic.csv
GCF_003435005.1_ASM343500v1_genomic.csv
GCF_020616575.1_ASM2061657v1_genomic.csv
GCF_900474645.1_41767_A01_genomic.csv
GCF_018584545.1_ASM1858454v1_genomic.csv
GCF_002269365.1_ASM226936v1_genomic.csv
GCA_003090195.1_ASM309019v1_genomic.csv
GCA_028201555.1_ASM2820155v1_genomic.csv
GCF_022409615.1_ASM2240961v1_genomic.csv
GCA_017766825.1_ASM1776682v1_genomic.csv
GCF_027945175.1_ASM2794517v1_genomic.csv
GCF_001605485.1_ASM160548v1_genomic.csv
GCA_004788175.1_ASM478817v1_genomic.csv
GCA_000882775.1_ViralProj36515_genomic.csv
GCA_022674805.1_ASM2267480v1_genomic.csv
GCF_029637825.1_ASM2963782v1_genomic.csv
GCF_007844035.1_ASM784403v1_genomic.csv
GCF_009834285.1_ASM983428v1_genomic.csv
GCA_902989785.1_UFOv-RH-14apr17-C1000_genomic.csv
GCF_002951595.1_ASM295159v1_genomic.csv
GCF_020151015.1_ASM2015101v1_genomic.csv
GCA_021055185.1_ASM2105518v1_genomic.csv
GCA_030720085.1_ASM3072008v1_genomic.csv
GCA_031222775.1_ASM3122277v1_genomic.csv
GCA_012954805.1_ASM1295480v1_genomic.csv
GCF_015779285.1_ASM1577928v1_genomic.csv
GCA_000756465.1_ASM75646v1_genomic.csv
GCA_004520895.1_ASM452089v1_genomic.csv
GCA_025140155.1_ASM2514015v1_genomic.csv
GCA_000010605.1_ASM1060v1_genomic.csv
GCF_019428645.1_ASM1942864v1_genomic.csv
GCF_014334075.1_ASM1433407v1_genomic.csv
GCF_016107705.1_ASM1610770v1_genomic.csv
GCA_031159625.1_ASM3115962v1_genomic.csv
GCA_019444905.1_ASM1944490v1_genomic.csv
GCF_008124005.1_ASM812400v1_genomic.csv
GCA_014071145.1_ASM1407114v1_genomic.csv
GCA_030167095.1_ASM3016709v1_genomic.csv
GCA_000815045.1_ASM81504v1_genomic.csv
GCF_016774575.1_ASM1677457v1_genomic.csv
GCA_019894405.1_ASM1989440v1_genomic.csv
GCA_002906455.1_ASM290645v1_genomic.csv
GCA_020473755.1_ASM2047375v1_genomic.csv
GCA_002989785.1_ASM298978v1_genomic.csv
GCF_002234475.1_ASM223447v1_genomic.csv
GCA_001502755.1_ViralProj307773_genomic.csv
GCF_000011685.1_ASM1168v1_genomic.csv
GCF_002164975.2_ASM216497v2_genomic.csv
GCA_030533915.1_ASM3053391v1_genomic.csv
GCF_014717515.1_ASM1471751v1_genomic.csv
GCA_004139895.1_ASM413989v1_genomic.csv
GCF_023573245.1_ASM2357324v1_genomic.csv
GCA_018127355.1_ASM1812735v1_genomic.csv
GCA_003092475.1_ASM309247v1_genomic.csv
GCA_003074975.2_ASM307497v2_genomic.csv
GCF_003692155.1_ASM369215v1_genomic.csv
GCF_019668925.1_ASM1966892v1_genomic.csv
GCF_013171285.1_ASM1317128v1_genomic.csv
GCF_003074715.2_ASM307471v2_genomic.csv
GCA_002603485.1_ASM260348v1_genomic.csv
GCA_030622685.1_ASM3062268v1_genomic.csv
GCF_001029645.1_ASM102964v1_genomic.csv
GCF_018140555.1_ASM1814055v1_genomic.csv
GCF_000872945.1_ViralMultiSegProj18767_genomic.csv
GCF_003254785.1_ASM325478v1_genomic.csv
GCA_000866305.1_ViralProj16652_genomic.csv
GCF_030847865.1_ASM3084786v1_genomic.csv
GCA_013614655.1_ASM1361465v1_genomic.csv
GCA_018847755.1_ASM1884775v1_genomic.csv
GCF_900520375.1_ASM90052037v1_genomic.csv
GCA_030221935.1_ASM3022193v1_genomic.csv
GCF_018847195.1_ASM1884719v1_genomic.csv
GCF_022460875.2_ASM2246087v2_genomic.csv
GCA_005280375.1_ASM528037v1_genomic.csv
GCA_009689445.1_ASM968944v1_genomic.csv
GCA_006415375.1_ASM641537v1_genomic.csv
GCA_020484275.1_ASM2048427v1_genomic.csv
GCA_905335645.2_AI3046v2_cp_genomic.csv
GCA_000816465.4_ASM81646v4_genomic.csv
GCA_004067435.1_ASM406743v1_genomic.csv
GCF_022369275.1_ASM2236927v1_genomic.csv
GCA_002286095.1_ASM228609v1_genomic.csv
GCA_006165225.1_ASM616522v1_genomic.csv
GCA_030169875.1_ASM3016987v1_genomic.csv
GCF_000893875.1_ViralProj72859_genomic.csv
GCF_020546705.1_ASM2054670v1_genomic.csv
GCF_023278245.1_ASM2327824v1_genomic.csv
GCF_030436075.1_ASM3043607v1_genomic.csv
GCA_004067535.1_ASM406753v1_genomic.csv
GCF_002945235.1_ASM294523v1_genomic.csv
GCA_030419045.1_ASM3041904v1_genomic.csv
GCA_003847605.1_ASM384760v1_genomic.csv
GCA_000855465.1_ViralProj14986_genomic.csv
GCA_006436555.1_ASM643655v1_genomic.csv
GCA_027929345.1_ASM2792934v1_genomic.csv
GCA_000826925.1_ASM82692v1_genomic.csv
GCA_003651625.1_ASM365162v1_genomic.csv
GCA_020494305.1_ASM2049430v1_genomic.csv
GCF_008807655.1_ASM880765v1_genomic.csv
GCA_002313125.1_ASM231312v1_genomic.csv
GCA_000861965.1_ViralProj15458_genomic.csv
GCA_002117755.1_ViralProj378251_genomic.csv
GCF_001611095.1_ASM161109v1_genomic.csv
GCA_023523895.1_ASM2352389v1_genomic.csv
GCF_000801295.1_ASM80129v1_genomic.csv
GCA_031219415.1_ASM3121941v1_genomic.csv
GCA_020497955.1_ASM2049795v1_genomic.csv
GCA_004001285.1_ASM400128v1_genomic.csv
GCA_027571865.1_ASM2757186v1_genomic.csv
GCF_004194375.1_ASM419437v1_genomic.csv
GCA_007753915.1_ASM775391v1_genomic.csv
GCA_000446015.1_ASM44601v1_genomic.csv
GCF_018687595.1_ASM1868759v1_genomic.csv
GCF_002073275.2_ASM207327v2_genomic.csv
GCF_014899985.1_ASM1489998v1_genomic.csv
GCF_000272895.2_ASM27289v3_genomic.csv
GCA_004066875.1_ASM406687v1_genomic.csv
GCA_024828025.1_ASM2482802v1_genomic.csv
GCA_030761795.1_ASM3076179v1_genomic.csv
GCA_027926905.1_ASM2792690v1_genomic.csv
GCA_004093395.1_ASM409339v1_genomic.csv
GCA_000869705.1_ViralMultiSegProj18539_genomic.csv
GCA_023921805.1_ASM2392180v1_genomic.csv
GCA_958295915.1_odAgeOroi1.Caldilineaceae_4.1_genomic.csv
GCF_002204575.1_ASM220457v1_genomic.csv
GCA_000898795.1_ViralProj177530_genomic.csv
GCA_009833025.1_ASM983302v1_genomic.csv
GCA_902988225.1_UFOv-RE-26jul17-C1538_genomic.csv
GCA_016128275.1_ASM1612827v1_genomic.csv
GCA_019969605.1_ASM1996960v1_genomic.csv
GCA_031203715.1_ASM3120371v1_genomic.csv
GCF_024298905.1_ASM2429890v1_genomic.csv
GCF_029873435.1_ASM2987343v1_genomic.csv
GCA_000740375.1_ASM74037v1_genomic.csv
GCF_001634265.1_ASM163426v1_genomic.csv
GCA_002006565.1_ASM200656v1_genomic.csv
GCF_000902575.1_PiD_genomic.csv
GCF_007844055.1_ASM784405v1_genomic.csv
GCA_021398445.1_ASM2139844v1_genomic.csv
GCA_905232785.2_AI2772v1_cp_genomic.csv
GCA_031600295.1_ASM3160029v1_genomic.csv
GCA_004790175.1_ASM479017v1_genomic.csv
GCA_004139635.1_ASM413963v1_genomic.csv
GCF_019047065.1_ASM1904706v1_genomic.csv
GCA_021661615.2_ASM2166161v2_genomic.csv
GCF_004636545.1_ASM463654v1_genomic.csv
GCF_026689495.1_ASM2668949v1_genomic.csv
GCA_004149605.1_ASM414960v1_genomic.csv
GCF_002826065.1_ASM282606v1_genomic.csv
GCA_001926895.1_ViralProj359266_genomic.csv
GCA_029232225.1_ASM2923222v1_genomic.csv
GCF_900638185.1_56527_G01_genomic.csv
GCA_016759185.1_ASM1675918v1_genomic.csv
GCA_020497915.1_ASM2049791v1_genomic.csv
GCF_029961545.1_ASM2996154v1_genomic.csv
GCF_000025565.1_ASM2556v1_genomic.csv
GCA_021132475.1_ASM2113247v1_genomic.csv
GCA_031133245.1_ASM3113324v1_genomic.csv
GCA_012109035.2_ASM1210903v2_genomic.csv
GCF_015918555.1_ASM1591855v1_genomic.csv
GCF_016925275.1_ASM1692527v1_genomic.csv
GCF_001686445.1_ASM168644v1_genomic.csv
GCF_024298785.1_ASM2429878v1_genomic.csv
GCA_006415435.1_ASM641543v1_genomic.csv
GCF_900639615.1_E8328_hybrid_assembly_genomic.csv
GCA_023119635.1_ASM2311963v1_genomic.csv
GCF_002166795.1_ASM216679v1_genomic.csv
GCF_029888555.1_ASM2988855v1_genomic.csv
GCA_004052375.1_ASM405237v1_genomic.csv
GCF_017298955.1_ASM1729895v1_genomic.csv
GCA_012219925.1_ASM1221992v1_genomic.csv
GCF_002194365.1_ViralProj390414_genomic.csv
GCA_000178955.2_ASM17895v2_genomic.csv
GCF_029204265.1_ASM2920426v1_genomic.csv
GCA_017163995.1_ASM1716399v1_genomic.csv
GCF_001966895.1_ViralProj362115_genomic.csv
GCA_003193085.1_ASM319308v1_genomic.csv
GCF_016864375.1_ASM1686437v1_genomic.csv
GCA_904866455.1_MSB1_4E_genomic.csv
GCF_030758435.1_ASM3075843v1_genomic.csv
GCF_002368355.1_ASM236835v1_genomic.csv
GCF_002447275.1_ASM244727v1_genomic.csv
GCA_004063115.1_ASM406311v1_genomic.csv
GCA_020097115.1_ASM2009711v1_genomic.csv
GCA_001440935.1_ViralProj301250_genomic.csv
GCF_015277755.1_ASM1527775v1_genomic.csv
GCF_002139895.1_ASM213989v1_genomic.csv
GCF_022024175.1_ASM2202417v1_genomic.csv
GCA_018595245.1_ASM1859524v1_genomic.csv
GCF_019048525.1_ASM1904852v1_genomic.csv
GCF_016894365.1_ASM1689436v1_genomic.csv
GCA_020493285.1_ASM2049328v1_genomic.csv
GCF_016755755.1_ASM1675575v1_genomic.csv
GCA_004032635.1_ASM403263v1_genomic.csv
GCA_001343825.1_ViralMultiSegProj209727_genomic.csv
GCA_002603725.1_gls454047v02_genomic.csv
GCF_003181175.1_ASM318117v1_genomic.csv
GCA_020342235.1_ASM2034223v1_genomic.csv
GCA_020492635.1_ASM2049263v1_genomic.csv
GCA_008821685.1_ASM882168v1_genomic.csv
GCA_020484405.2_ASM2048440v1_genomic.csv
GCF_018516845.1_ASM1851684v1_genomic.csv
GCA_009860355.1_ASM986035v1_genomic.csv
GCF_019139875.1_ASM1913987v1_genomic.csv
GCA_028389925.1_ASM2838992v1_genomic.csv
GCA_022438845.1_ASM2243884v1_genomic.csv
GCA_006965025.1_ASM696502v1_genomic.csv
GCA_002599905.1_ASM259990v1_genomic.csv
GCA_008032255.1_ASM803225v1_genomic.csv
GCA_018986985.1_ASM1898698v1_genomic.csv
GCF_025913595.1_ASM2591359v1_genomic.csv
GCF_014792065.1_ASM1479206v1_genomic.csv
GCA_009184805.1_ASM918480v1_genomic.csv
GCA_031120615.1_ASM3112061v1_genomic.csv
GCF_003952725.1_ASM395272v1_genomic.csv
GCF_002804205.1_ASM280420v1_genomic.csv
GCA_028198245.1_ASM2819824v1_genomic.csv
GCF_000770565.1_ASM77056v1_genomic.csv
GCA_000843245.1_ViralProj14312_genomic.csv
GCA_002831305.1_ASM283130v1_genomic.csv
GCA_018591095.1_ASM1859109v1_genomic.csv
GCF_019456595.1_ASM1945659v1_genomic.csv
GCF_001456355.1_ASM145635v1_genomic.csv
GCA_029910135.1_ASM2991013v1_genomic.csv
GCA_002602865.1_ASM260286v1_genomic.csv
GCA_902509535.1_Se_BPH0711_genomic.csv
GCA_947000415.1_ECAZ01_genomic.csv
GCA_905219295.2_AI2717v1_cp_genomic.csv
GCA_031174645.1_ASM3117464v1_genomic.csv
GCF_022437945.1_ASM2243794v1_genomic.csv
GCF_000183115.1_ASM18311v1_genomic.csv
GCA_000883495.1_ViralProj33327_genomic.csv
GCF_000191565.1_ASM19156v1_genomic.csv
GCF_001900195.1_ASM190019v1_genomic.csv
GCA_020476725.1_ASM2047672v1_genomic.csv
GCF_022811825.1_ASM2281182v1_genomic.csv
GCF_014168735.1_ASM1416873v1_genomic.csv
GCA_015708675.1_ASM1570867v1_genomic.csv
GCA_013890055.1_ASM1389005v1_genomic.csv
GCF_932530395.1_mada_104_genomic.csv
GCF_012871055.1_ASM1287105v1_genomic.csv
GCF_000968355.2_ASM96835v2_genomic.csv
GCA_008807875.1_ASM880787v1_genomic.csv
GCF_023299525.1_ASM2329952v1_genomic.csv
GCA_004045915.1_ASM404591v1_genomic.csv
GCA_019404925.1_ASM1940492v1_genomic.csv
GCF_002057455.1_ASM205745v1_genomic.csv
GCA_022675435.2_ASM2267543v2_genomic.csv
GCF_007833295.1_ASM783329v1_genomic.csv
GCF_000013205.1_ASM1320v1_genomic.csv
GCF_016432785.1_ASM1643278v1_genomic.csv
GCF_003312545.2_ASM331254v2_genomic.csv
GCA_005145325.1_ASM514532v1_genomic.csv
GCF_000236705.1_ASM23670v1_genomic.csv
GCA_013426555.1_ASM1342655v1_genomic.csv
GCA_006434895.1_ASM643489v1_genomic.csv
GCA_002004595.1_ViralProj375041_genomic.csv
GCF_023521175.1_ASM2352117v1_genomic.csv
GCA_002990115.1_ASM299011v1_genomic.csv
GCA_006435835.1_ASM643583v1_genomic.csv
GCA_001988375.1_ASM198837v1_genomic.csv
GCA_023565655.1_ASM2356565v1_genomic.csv
GCA_017570665.1_ASM1757066v1_genomic.csv
GCF_015693925.1_ASM1569392v1_genomic.csv
GCF_029224125.1_ASM2922412v1_genomic.csv
GCF_025139165.1_ASM2513916v1_genomic.csv
GCF_017301255.1_ASM1730125v1_genomic.csv
GCF_000868005.1_ViralProj18851_genomic.csv
GCA_021560035.1_ASM2156003v1_genomic.csv
GCF_013305765.1_ASM1330576v1_genomic.csv
GCA_000927455.1_ViralProj266722_genomic.csv
GCA_030664925.1_ASM3066492v1_genomic.csv
GCA_009769015.1_ASM976901v1_genomic.csv
GCF_000250855.1_ASM25085v1_genomic.csv
GCA_003958885.1_ASM395888v1_genomic.csv
GCF_009806715.1_ASM980671v1_genomic.csv
GCF_007292115.1_ASM729211v1_genomic.csv
GCF_025558115.1_ASM2555811v1_genomic.csv
GCA_017348525.1_ASM1734852v1_genomic.csv
GCA_007051645.1_ASM705164v1_genomic.csv
GCF_002604405.1_ASM260440v1_genomic.csv
GCA_000869885.1_ViralProj17149_genomic.csv
GCF_000813205.1_ASM81320v1_genomic.csv
GCF_003589865.1_ASM358986v1_genomic.csv
GCA_958296035.1_odAplAero1.Rhodobacteraceae_1.1_genomic.csv
GCF_028404065.1_ASM2840406v1_genomic.csv
GCA_002596465.1_ASM259646v1_genomic.csv
GCF_015287425.1_ASM1528742v1_genomic.csv
GCA_028583325.1_ASM2858332v1_genomic.csv
GCA_013168415.1_ASM1316841v1_genomic.csv
GCF_008931805.1_ASM893180v1_genomic.csv
GCF_013625575.1_ASM1362557v1_genomic.csv
GCA_024825215.1_ASM2482521v1_genomic.csv
GCA_001561955.1_ASM156195v1_genomic.csv
GCA_027931775.1_ASM2793177v1_genomic.csv
GCA_002605045.1_ASM260504v1_genomic.csv
GCF_003665335.1_ASM366533v1_genomic.csv
GCA_004035015.1_ASM403501v1_genomic.csv
GCA_002823865.1_ASM282386v1_genomic.csv
GCA_011742775.2_ASM1174277v2_genomic.csv
GCA_905329545.2_AI2751v1_cpp_genomic.csv
GCF_029016285.1_ASM2901628v1_genomic.csv
GCA_002285025.1_ViralProj401021_genomic.csv
GCF_002950155.1_ASM295015v1_genomic.csv
GCA_000845905.1_ViralProj14512_genomic.csv
GCF_024749305.1_ASM2474930v1_genomic.csv
GCA_013463375.1_ASM1346337v1_genomic.csv
GCF_030552935.1_ASM3055293v1_genomic.csv
GCF_003716785.1_ASM371678v1_genomic.csv
GCA_000916035.1_ViralProj237476_genomic.csv
GCA_031155785.1_ASM3115578v1_genomic.csv
GCF_000325705.1_ASM32570v1_genomic.csv
GCF_030761455.1_ASM3076145v1_genomic.csv
GCF_020221715.1_ASM2022171v1_genomic.csv
GCF_002142635.1_ASM214263v1_genomic.csv
GCA_029719705.1_ASM2971970v1_genomic.csv
GCA_004132065.1_ASM413206v1_genomic.csv
GCF_001988435.1_ASM198843v1_genomic.csv
GCF_024360925.2_ASM2436092v2_genomic.csv
GCA_004098115.1_ASM409811v1_genomic.csv
GCF_018595035.1_ASM1859503v1_genomic.csv
GCF_003595485.1_ASM359548v1_genomic.csv
GCA_018389385.1_ASM1838938v1_genomic.csv
GCF_009930875.1_ASM993087v1_genomic.csv
GCA_029964765.1_ASM2996476v1_genomic.csv
GCA_028220985.1_ASM2822098v1_genomic.csv
GCF_011801145.1_ASM1180114v1_genomic.csv
GCA_000148915.1_ASM14891v1_genomic.csv
GCA_001461125.1_ViralProj304317_genomic.csv
GCF_025916215.1_ASM2591621v1_genomic.csv
GCA_027936335.1_ASM2793633v1_genomic.csv
GCF_002776955.1_ASM277695v1_genomic.csv
GCA_002594385.1_ASM259438v1_genomic.csv
GCA_008320465.1_ASM832046v1_genomic.csv
GCA_024749945.1_ASM2474994v1_genomic.csv
GCA_023731825.1_ASM2373182v1_genomic.csv
GCA_016467565.1_ASM1646756v1_genomic.csv
GCA_026105875.1_ASM2610587v1_genomic.csv
GCF_021117385.1_ASM2111738v1_genomic.csv
GCF_008370835.2_ASM837083v2_genomic.csv
GCF_025720855.1_ASM2572085v1_genomic.csv
GCA_022544725.1_ASM2254472v1_genomic.csv
GCA_000916135.1_ViralProj239431_genomic.csv
GCF_013786345.1_ASM1378634v1_genomic.csv
GCF_000751035.1_PM221_genomic.csv
GCA_024750305.2_ASM2475030v1_genomic.csv
GCA_006401015.1_ASM640101v1_genomic.csv
GCF_013343335.1_ASM1334333v1_genomic.csv
GCA_000145255.1_ASM14525v1_genomic.csv
GCF_018604305.1_ASM1860430v1_genomic.csv
GCA_027933125.1_ASM2793312v1_genomic.csv
GCF_004340405.1_ASM434040v1_genomic.csv
GCF_002111325.1_ASM211132v1_genomic.csv
GCF_018223625.1_ASM1822362v1_genomic.csv
GCA_013896295.1_ASM1389629v1_genomic.csv
GCF_905310975.2_NRS6085B_genomic.csv
GCF_016600925.1_ASM1660092v1_genomic.csv
GCF_016653835.1_ASM1665383v1_genomic.csv
GCA_003103355.1_ASM310335v1_genomic.csv
GCF_030408615.1_ASM3040861v1_genomic.csv
GCF_025837095.1_ASM2583709v1_genomic.csv
GCA_002822785.1_ASM282278v1_genomic.csv
GCA_030927035.1_ASM3092703v1_genomic.csv
GCF_002865845.1_ASM286584v1_genomic.csv
GCA_030584365.1_ASM3058436v1_genomic.csv
GCF_000250675.2_ASM25067v3_genomic.csv
GCF_001502895.2_ViralProj307801_genomic.csv
GCF_025727575.1_ASM2572757v1_genomic.csv
GCF_001547735.1_ASM154773v1_genomic.csv
GCA_021777455.1_ASM2177745v1_genomic.csv
GCF_001698225.1_ASM169822v1_genomic.csv
GCF_002447535.1_ASM244753v1_genomic.csv
GCF_003399575.2_ASM339957v2_genomic.csv
GCF_003522885.1_ASM352288v1_genomic.csv
GCA_027931255.1_ASM2793125v1_genomic.csv
GCA_000412755.1_ASM41275v1_genomic.csv
GCA_004135305.1_ASM413530v1_genomic.csv
GCA_000845445.1_ViralProj14409_genomic.csv
GCA_024381395.1_ASM2438139v1_genomic.csv
GCA_901543175.1_42057_F01_genomic.csv
GCF_001190695.1_ViralProj291265_genomic.csv
GCA_002622265.1_ASM262226v1_genomic.csv
GCF_000015605.1_ASM1560v1_genomic.csv
GCF_001504155.1_ViralProj307898_genomic.csv
GCF_008586745.1_ASM858674v1_genomic.csv
GCA_021042875.1_ASM2104287v1_genomic.csv
GCA_029867145.1_ASM2986714v1_genomic.csv
GCA_902995825.1_UFOv-RH-26jul17-C3072_genomic.csv
GCF_030063885.1_ASM3006388v1_genomic.csv
GCF_900187095.1_51699_A01_genomic.csv
GCA_001646275.1_ViralProj321681_genomic.csv
GCA_900660565.1_51334_A01-3_genomic.csv
GCA_022818375.1_ASM2281837v1_genomic.csv
GCF_015999385.1_ASM1599938v1_genomic.csv
GCA_024707885.1_ASM2470788v1_genomic.csv
GCA_000888255.1_ViralProj48163_genomic.csv
GCA_013827205.1_ASM1382720v1_genomic.csv
GCF_004377995.2_ASM437799v2_genomic.csv
GCA_002407485.1_ASM240748v1_genomic.csv
GCF_013378075.1_ASM1337807v1_genomic.csv
GCA_006530455.1_ASM653045v1_genomic.csv
GCF_018437695.1_ASM1843769v1_genomic.csv
GCA_002612775.1_ASM261277v1_genomic.csv
GCA_004039695.1_ASM403969v1_genomic.csv
GCF_003201765.2_ASM320176v2_genomic.csv
GCF_900636805.1_44503_C02_genomic.csv
GCA_001928095.2_ASM192809v2_genomic.csv
GCA_000845925.1_ViralProj14516_genomic.csv
GCF_014961685.1_ASM1496168v1_genomic.csv
GCF_005937985.2_ASM593798v2_genomic.csv
GCF_013184985.2_ASM1318498v2_genomic.csv
GCA_003034735.1_ASM303473v1_genomic.csv
GCF_001122625.2_10492_1_47_genomic.csv
GCF_015284065.1_ASM1528406v1_genomic.csv
GCA_013086575.1_ASM1308657v1_genomic.csv
GCF_005889975.1_ASM588997v1_genomic.csv
GCF_000882135.1_ViralProj36517_genomic.csv
GCA_024266165.1_ASM2426616v1_genomic.csv
GCA_027926895.1_ASM2792689v1_genomic.csv
GCA_023373785.1_ASM2337378v1_genomic.csv
GCF_011463175.1_ASM1146317v1_genomic.csv
GCA_002753375.2_ASM275337v2_genomic.csv
GCA_000253295.1_ASM25329v1_genomic.csv
GCA_027927335.1_ASM2792733v1_genomic.csv
GCF_026409265.1_ASM2640926v1_genomic.csv
GCA_000901115.1_ViralProj183159_genomic.csv
GCF_019334705.1_ASM1933470v1_genomic.csv
GCF_030450125.1_ASM3045012v1_genomic.csv
GCF_019443685.1_ASM1944368v1_genomic.csv
GCA_000298375.2_ASM29837v2_genomic.csv
GCF_003186245.1_ASM318624v1_genomic.csv
GCA_018802345.1_ASM1880234v1_genomic.csv
GCF_020138495.1_ASM2013849v1_genomic.csv
GCF_014522205.1_ASM1452220v1_genomic.csv
GCA_001736635.1_ViralProj343529_genomic.csv
GCF_000861025.1_ViralProj15418_genomic.csv
GCA_012938035.1_ASM1293803v1_genomic.csv
GCA_014764465.1_ASM1476446v1_genomic.csv
GCA_009861285.1_ASM986128v1_genomic.csv
GCA_031219635.1_ASM3121963v1_genomic.csv
GCA_009760425.1_ASM976042v1_genomic.csv
GCF_015999405.1_ASM1599940v1_genomic.csv
GCA_008086345.1_ASM808634v1_genomic.csv
GCA_026506395.1_ASM2650639v1_genomic.csv
GCA_001932955.1_ASM193295v1_genomic.csv
GCA_014883625.1_ASM1488362v1_genomic.csv
GCA_000922735.2_ViralProj248626_genomic.csv
GCA_030762435.1_ASM3076243v1_genomic.csv
GCF_001925275.1_ViralProj359240_genomic.csv
GCA_002844065.1_ASM284406v1_genomic.csv
GCF_023038235.1_ASM2303823v1_genomic.csv
GCF_004801255.1_ASM480125v1_genomic.csv
GCF_002880615.1_ASM288061v1_genomic.csv
GCA_003187705.1_ASM318770v1_genomic.csv
GCA_024750155.1_ASM2475015v1_genomic.csv
GCA_004084095.1_ASM408409v1_genomic.csv
GCA_025150745.1_ASM2515074v1_genomic.csv
GCA_019603175.1_ASM1960317v1_genomic.csv
GCF_004325215.1_ASM432521v1_genomic.csv
GCA_003081915.1_ASM308191v1_genomic.csv
GCA_023566025.1_ASM2356602v1_genomic.csv
GCF_015336265.1_ASM1533626v1_genomic.csv
GCA_001502095.1_ViralProj307764_genomic.csv
GCA_004058995.1_ASM405899v1_genomic.csv
GCF_000904275.1_ViralProj192872_genomic.csv
GCA_016806875.1_ASM1680687v1_genomic.csv
GCF_003365575.1_ASM336557v1_genomic.csv
GCF_001704615.3_ASM170461v3_genomic.csv
GCA_000567945.1_ASM56794v1_genomic.csv
GCF_014962565.1_ASM1496256v1_genomic.csv
GCF_002953195.1_ASM295319v1_genomic.csv
GCA_021132755.1_ASM2113275v1_genomic.csv
GCF_003864155.1_ASM386415v1_genomic.csv
GCF_013785525.1_ASM1378552v1_genomic.csv
GCF_022569815.1_ASM2256981v1_genomic.csv
GCA_030574615.1_ASM3057461v1_genomic.csv
GCF_022870445.1_ASM2287044v1_genomic.csv
GCF_009732415.1_ASM973241v1_genomic.csv
GCF_024532345.1_ASM2453234v1_genomic.csv
GCA_013487745.1_ASM1348774v1_genomic.csv
GCA_014518155.1_ASM1451815v1_genomic.csv
GCF_003234775.2_ASM323477v2_genomic.csv
GCA_904866545.1_INF232_genomic.csv
GCF_020535835.1_ASM2053583v1_genomic.csv
GCF_000486345.2_ASM48634v2_genomic.csv
GCF_000929335.1_ViralProj274109_genomic.csv
GCF_029691625.1_ASM2969162v1_genomic.csv
GCA_023731695.1_ASM2373169v1_genomic.csv
GCA_018128345.1_ASM1812834v1_genomic.csv
GCA_000185185.1_ASM18518v1_genomic.csv
GCA_004434345.3_ASM443434v3_genomic.csv
GCF_001985485.1_ASM198548v1_genomic.csv
GCA_030995265.1_ASM3099526v1_genomic.csv
GCF_022759985.1_ASM2275998v1_genomic.csv
GCA_020498015.1_ASM2049801v1_genomic.csv
GCA_013167415.1_ASM1316741v1_genomic.csv
GCF_000022105.1_ASM2210v1_genomic.csv
GCA_900475795.1_46514_A02_genomic.csv
GCA_021461415.1_ASM2146141v1_genomic.csv
GCA_022569735.1_ASM2256973v1_genomic.csv
GCA_025272695.1_ASM2527269v1_genomic.csv
GCA_025508455.1_ASM2550845v1_genomic.csv
GCA_030007315.1_ASM3000731v1_genomic.csv
GCF_001605345.1_ASM160534v1_genomic.csv
GCA_029968985.1_ASM2996898v1_genomic.csv
GCF_020735945.1_ASM2073594v1_genomic.csv
GCF_004119755.1_ASM411975v1_genomic.csv
GCF_019063905.1_ASM1906390v1_genomic.csv
GCF_030345635.1_ASM3034563v1_genomic.csv
GCA_004139215.1_ASM413921v1_genomic.csv
GCA_013748665.1_ASM1374866v1_genomic.csv
GCF_025152745.1_ASM2515274v1_genomic.csv
GCA_900637105.1_48290_D02_genomic.csv
GCF_022846335.1_ASM2284633v1_genomic.csv
GCF_001867125.1_ASM186712v1_genomic.csv
GCA_003659965.1_ASM365996v1_genomic.csv
GCF_009914235.1_ASM991423v1_genomic.csv
GCF_025398955.1_ASM2539895v1_genomic.csv
GCF_020181655.1_ASM2018165v1_genomic.csv
GCA_029961565.1_ASM2996156v1_genomic.csv
GCF_029866565.1_ASM2986656v1_genomic.csv
GCA_025630285.1_ASM2563028v1_genomic.csv
GCA_002955725.1_ASM295572v1_genomic.csv
GCA_003380285.2_ASM338028v2_genomic.csv
GCF_002736105.1_ASM273610v1_genomic.csv
GCA_006435435.1_ASM643543v1_genomic.csv
GCF_024585785.1_ASM2458578v1_genomic.csv
GCA_000427075.1_ILRI005_genomic.csv
GCF_009931055.1_ASM993105v1_genomic.csv
GCA_021133315.1_ASM2113331v1_genomic.csv
GCF_001579845.1_ASM157984v1_genomic.csv
GCF_004114975.1_ASM411497v1_genomic.csv
GCF_021183625.1_ASM2118362v1_genomic.csv
GCA_030295565.1_ASM3029556v1_genomic.csv
GCA_013122275.1_ASM1312227v1_genomic.csv
GCA_014892715.1_ASM1489271v1_genomic.csv
GCA_018127625.1_ASM1812762v1_genomic.csv
GCF_012050385.1_ASM1205038v1_genomic.csv
GCA_022401785.1_ASM2240178v1_genomic.csv
GCF_000961295.1_ASM96129v1_genomic.csv
GCF_029719765.1_ASM2971976v1_genomic.csv
GCF_000090405.2_ASM9040v2_genomic.csv
GCF_001704335.1_ASM170433v1_genomic.csv
GCA_002868555.1_ASM286855v1_genomic.csv
GCA_012936595.1_ASM1293659v1_genomic.csv
GCA_022672155.1_ASM2267215v1_genomic.csv
GCA_006415635.1_ASM641563v1_genomic.csv
GCF_025727405.1_ASM2572740v1_genomic.csv
GCF_003364355.1_ASM336435v1_genomic.csv
GCA_006530235.1_ASM653023v1_genomic.csv
GCA_012946115.1_ASM1294611v1_genomic.csv
GCA_001957715.1_ViralProj361679_genomic.csv
GCF_021497365.2_ASM2149736v2_genomic.csv
GCA_007311175.1_ASM731117v1_genomic.csv
GCF_021266405.1_ASM2126640v1_genomic.csv
GCA_004073515.1_ASM407351v1_genomic.csv
GCF_014489575.1_ASM1448957v1_genomic.csv
GCF_013086165.1_ASM1308616v1_genomic.csv
GCA_009186585.1_ASM918658v1_genomic.csv
GCA_003716875.1_ASM371687v1_genomic.csv
GCA_004029495.1_ASM402949v1_genomic.csv
GCA_028752795.1_ASM2875279v1_genomic.csv
GCA_012947065.1_ASM1294706v1_genomic.csv
GCA_029535755.1_ASM2953575v1_genomic.csv
GCF_029338375.1_ASM2933837v1_genomic.csv
GCA_002741785.3_CRIE_YEK1v5_genomic.csv
GCF_019537235.1_ASM1953723v1_genomic.csv
GCF_009764055.1_ASM976405v1_genomic.csv
GCA_002614205.1_ASM261420v1_genomic.csv
GCF_000840885.2_ViralProj14339_genomic.csv
GCA_003666445.1_ASM366644v1_genomic.csv
GCF_932527315.1_mada_1-44_genomic.csv
GCF_900092595.1_Sa_Newman_UoM_genomic.csv
GCA_003528605.1_ASM352860v1_genomic.csv
GCF_004103515.1_ASM410351v1_genomic.csv
GCA_010701055.1_ASM1070105v1_genomic.csv
GCF_000220625.1_ASM22062v1_genomic.csv
GCA_006965425.1_ASM696542v1_genomic.csv
GCF_000025105.1_ASM2510v1_genomic.csv
GCF_023119535.1_ASM2311953v1_genomic.csv
GCF_901457625.1_ERS3381927_genomic.csv
GCA_000866205.1_ViralProj16381_genomic.csv
GCA_004093155.1_ASM409315v1_genomic.csv
GCF_020526085.1_ASM2052608v1_genomic.csv
GCF_023518155.1_ASM2351815v1_genomic.csv
GCF_017165315.1_ASM1716531v1_genomic.csv
GCF_900636015.1_38490_A01_genomic.csv
GCA_905122905.1_27688_1_256_genomic.csv
GCF_002447555.1_ASM244755v1_genomic.csv
GCF_015999465.1_ASM1599946v1_genomic.csv
GCF_022922655.1_ASM2292265v1_genomic.csv
GCF_019704055.1_ASM1970405v1_genomic.csv
GCA_027931165.1_ASM2793116v1_genomic.csv
GCF_004104435.1_ASM410443v1_genomic.csv
GCF_006971425.1_ASM697142v1_genomic.csv
GCF_000910275.1_ViralProj209357_genomic.csv
GCF_022221445.1_ASM2222144v1_genomic.csv
GCF_030034635.1_ASM3003463v1_genomic.csv
GCA_002604285.1_ASM260428v1_genomic.csv
GCA_027929285.1_ASM2792928v1_genomic.csv
GCA_902986645.1_UFOv-RE-23may17-C1134_genomic.csv
GCA_006051135.2_ASM605113v2_genomic.csv
GCA_004074015.1_ASM407401v1_genomic.csv
GCA_000233715.3_ASM23371v3_genomic.csv
GCA_025958065.1_ASM2595806v1_genomic.csv
GCA_006384835.1_ASM638483v1_genomic.csv
GCF_018219155.1_ASM1821915v1_genomic.csv
GCA_902985615.1_UFOv-RE-18aug17-C1541_genomic.csv
GCF_001686885.1_ASM168688v1_genomic.csv
GCA_020524085.2_ASM2052408v2_genomic.csv
GCA_020783635.1_ASM2078363v1_genomic.csv
GCF_012934905.1_ASM1293490v1_genomic.csv
GCA_000904095.1_ViralProj188536_genomic.csv
GCA_001240865.2_Ty3_193_genomic.csv
GCF_020886895.1_ASM2088689v1_genomic.csv
GCF_001761405.1_ASM176140v1_genomic.csv
GCA_004288635.1_ASM428863v1_genomic.csv
GCF_900087055.1_31289_E01_genomic.csv
GCA_019333535.1_ASM1933353v1_genomic.csv
GCA_003202515.1_ASM320251v1_genomic.csv
GCA_013087725.1_ASM1308772v1_genomic.csv
GCA_030436405.1_ASM3043640v1_genomic.csv
GCA_006448995.1_ASM644899v1_genomic.csv
GCF_009497015.2_ASM949701v2_genomic.csv
GCA_004039795.1_ASM403979v1_genomic.csv
GCA_000857685.1_ViralProj15276_genomic.csv
GCA_020490405.1_ASM2049040v1_genomic.csv
GCF_003726535.1_ASM372653v1_genomic.csv
GCF_000190635.1_ASM19063v1_genomic.csv
GCA_031239525.1_ASM3123952v1_genomic.csv
GCA_007311215.1_ASM731121v1_genomic.csv
GCA_018540425.1_ASM1854042v1_genomic.csv
GCF_003627255.1_ASM362725v1_genomic.csv
GCF_013137955.1_ASM1313795v1_genomic.csv
GCF_000016065.1_ASM1606v1_genomic.csv
GCA_007232625.2_ASM723262v2_genomic.csv
GCA_902996045.1_UFOv-RH-26jul17-C659_genomic.csv
GCF_003589725.1_ASM358972v1_genomic.csv
GCA_001598635.1_ASM159863v1_genomic.csv
GCF_003288295.1_ASM328829v1_genomic.csv
GCA_905232725.2_AI2753v1_cp_genomic.csv
GCA_031319895.1_ASM3131989v1_genomic.csv
GCA_018394295.1_ASM1839429v1_genomic.csv
GCA_003094455.1_ASM309445v1_genomic.csv
GCA_027938655.1_ASM2793865v1_genomic.csv
GCF_024970065.1_ASM2497006v1_genomic.csv
GCF_004006395.2_ASM400639v2_genomic.csv
GCA_025766995.1_ASM2576699v1_genomic.csv
GCA_001925495.1_ViralProj359255_genomic.csv
GCF_022459075.1_ASM2245907v1_genomic.csv
GCA_000908595.1_ViralProj206484_genomic.csv
GCA_002622165.1_ASM262216v1_genomic.csv
GCA_028607385.1_ASM2860738v1_genomic.csv
GCF_003061515.1_ASM306151v1_genomic.csv
GCF_004134025.1_ASM413402v1_genomic.csv
GCA_004096195.1_ASM409619v1_genomic.csv
GCF_002393525.1_ASM239352v1_genomic.csv
GCA_000849305.1_ViralProj14697_genomic.csv
GCA_023571665.1_ASM2357166v1_genomic.csv
GCF_003367905.1_ASM336790v1_genomic.csv
GCF_018279585.1_ASM1827958v1_genomic.csv
GCF_008807415.1_ASM880741v1_genomic.csv
GCA_001745495.1_ViralProj344219_genomic.csv
GCA_003098855.1_ASM309885v1_genomic.csv
GCF_000237085.1_ASM23708v1_genomic.csv
GCF_030913705.1_ASM3091370v1_genomic.csv
GCF_021495975.1_ASM2149597v1_genomic.csv
GCF_002796525.1_ASM279652v1_genomic.csv
GCA_020684945.1_ASM2068494v1_genomic.csv
GCA_027934325.1_ASM2793432v1_genomic.csv
GCA_007647355.1_ASM764735v1_genomic.csv
GCF_000724665.2_ASM72466v3_genomic.csv
GCA_031193095.1_ASM3119309v1_genomic.csv
GCF_004117115.1_ASM411711v1_genomic.csv
GCA_006415815.1_ASM641581v1_genomic.csv
GCA_030845515.1_ASM3084551v1_genomic.csv
GCA_000891515.1_ViralProj62211_genomic.csv
GCF_003687545.1_ASM368754v1_genomic.csv
GCA_004132365.1_ASM413236v1_genomic.csv
GCA_027932705.1_ASM2793270v1_genomic.csv
GCA_021132995.1_ASM2113299v1_genomic.csv
GCA_027926785.1_ASM2792678v1_genomic.csv
GCA_903064455.1_UFOv-Jr-25may17-C710_genomic.csv
GCF_000902935.1_ViralProj184159_genomic.csv
GCA_022630575.1_ASM2263057v1_genomic.csv
GCF_002355415.1_ASM235541v1_genomic.csv
GCA_019444835.1_ASM1944483v1_genomic.csv
GCF_003226835.1_ASM322683v1_genomic.csv
GCF_003812085.1_ASM381208v1_genomic.csv
GCA_016865825.1_ASM1686582v1_genomic.csv
GCA_006083575.1_ASM608357v1_genomic.csv
GCF_031663975.1_ASM3166397v1_genomic.csv
GCA_022879035.1_ASM2287903v1_genomic.csv
GCF_029991045.1_ASM2999104v1_genomic.csv
GCA_000882215.1_ViralProj32073_genomic.csv
GCF_014076685.2_ASM1407668v2_genomic.csv
GCA_000912735.1_ViralProj219122_genomic.csv
GCA_008905345.1_ASM890534v1_genomic.csv
GCF_001505595.1_ViralProj307893_genomic.csv
GCF_900475335.1_42912_D01_genomic.csv
GCA_013702245.1_ASM1370224v1_genomic.csv
GCA_004085355.1_ASM408535v1_genomic.csv
GCA_003072625.1_ASM307262v1_genomic.csv
GCA_004030795.1_ASM403079v1_genomic.csv
GCA_905218935.2_AI2605v1_cp_genomic.csv
GCA_022674945.1_ASM2267494v1_genomic.csv
GCA_004096615.1_ASM409661v1_genomic.csv
GCF_001007915.1_ASM100791v1_genomic.csv
GCA_022749455.1_ASM2274945v1_genomic.csv
GCF_023735815.1_ASM2373581v1_genomic.csv
GCA_021131125.1_ASM2113112v1_genomic.csv
GCA_003429265.1_ASM342926v1_genomic.csv
GCF_900637955.1_54424_G02_genomic.csv
GCF_000844285.1_ViralProj14523_genomic.csv
GCA_000844185.1_ViralProj14497_genomic.csv
GCF_002006235.2_ASM200623v2_genomic.csv
GCA_027573875.1_ASM2757387v1_genomic.csv
GCA_000269965.1_ASM26996v1_genomic.csv
GCA_029717785.1_ASM2971778v1_genomic.csv
GCF_012931845.1_ASM1293184v1_genomic.csv
GCF_022819915.1_ASM2281991v1_genomic.csv
GCF_025642475.1_ASM2564247v1_genomic.csv
GCA_000841165.1_ViralProj14230_genomic.csv
GCA_015291745.1_ASM1529174v1_genomic.csv
GCF_000730205.1_ASM73020v1_genomic.csv
GCF_000879735.1_ViralProj28739_genomic.csv
GCA_027939615.1_ASM2793961v1_genomic.csv
GCA_030584225.1_ASM3058422v1_genomic.csv
GCF_008124185.1_ASM812418v1_genomic.csv
GCF_020525965.1_ASM2052596v1_genomic.csv
GCA_002584495.1_ASM258449v1_genomic.csv
GCF_022409375.1_ASM2240937v1_genomic.csv
GCF_900231485.1_JF5861_complete_genome_genomic.csv
GCA_004077955.1_ASM407795v1_genomic.csv
GCA_030875155.1_ASM3087515v1_genomic.csv
GCF_001745795.1_ViralProj344138_genomic.csv
GCF_017094465.1_ASM1709446v1_genomic.csv
GCA_031162875.1_ASM3116287v1_genomic.csv
GCF_000193205.1_ASM19320v1_genomic.csv
GCF_018228725.1_ASM1822872v1_genomic.csv
GCF_021137955.1_ASM2113795v1_genomic.csv
GCF_020892315.1_ASM2089231v1_genomic.csv
GCF_019317105.1_ASM1931710v1_genomic.csv
GCF_016415165.1_ASM1641516v1_genomic.csv
GCA_020474755.1_ASM2047475v1_genomic.csv
GCF_000832785.1_ASM83278v1_genomic.csv
GCA_024741555.1_ASM2474155v1_genomic.csv
GCA_901472535.1_36734_G01_genomic.csv
GCA_014844375.1_ASM1484437v1_genomic.csv
GCA_023206215.1_ASM2320621v1_genomic.csv
GCA_004053095.1_ASM405309v1_genomic.csv
GCA_900635645.1_31629_B01_genomic.csv
GCA_008931685.1_ASM893168v1_genomic.csv
GCF_006339365.1_ASM633936v1_genomic.csv
GCA_000915775.1_ViralProj240039_genomic.csv
GCA_019703045.1_ASM1970304v1_genomic.csv
GCA_020523225.1_ASM2052322v1_genomic.csv
GCA_023898005.1_ASM2389800v1_genomic.csv
GCF_000623375.1_ASM62337v1_genomic.csv
GCA_023148645.1_ASM2314864v1_genomic.csv
GCA_004048815.1_ASM404881v1_genomic.csv
GCF_009936155.1_ASM993615v1_genomic.csv
GCF_012220765.1_ASM1222076v1_genomic.csv
GCA_000242335.3_ASM24233v3_genomic.csv
GCA_000920375.1_ViralProj242945_genomic.csv
GCF_001934785.1_ViralProj359844_genomic.csv
GCF_002327145.1_ASM232714v1_genomic.csv
GCA_000737325.2_ASM73732v2_genomic.csv
GCF_025147655.1_ASM2514765v1_genomic.csv
GCA_027939005.1_ASM2793900v1_genomic.csv
GCA_002957635.1_ASM295763v1_genomic.csv
GCF_002937295.1_ASM293729v1_genomic.csv
GCA_002706375.1_ASM270637v1_genomic.csv
GCF_014900735.1_ASM1490073v1_genomic.csv
GCA_014884665.1_ASM1488466v1_genomic.csv
GCA_025145845.1_ASM2514584v1_genomic.csv
GCF_016725165.1_ASM1672516v1_genomic.csv
GCF_903993155.2_AI2775v1_cp_genomic.csv
GCF_000196355.1_ASM19635v1_genomic.csv
GCF_010196425.1_ASM1019642v1_genomic.csv
GCF_021049265.1_ASM2104926v1_genomic.csv
GCF_001967595.1_ViralProj361665_genomic.csv
GCA_027940525.1_ASM2794052v1_genomic.csv
GCA_021053965.1_ASM2105396v1_genomic.csv
GCF_000850065.1_ViralProj14677_genomic.csv
GCF_021390035.1_ASM2139003v1_genomic.csv
GCA_029718335.1_ASM2971833v1_genomic.csv
GCA_014337835.1_ASM1433783v1_genomic.csv
GCF_004295345.1_ASM429534v1_genomic.csv
GCA_004052455.1_ASM405245v1_genomic.csv
GCA_003085295.1_ASM308529v1_genomic.csv
GCF_009664165.1_ASM966416v1_genomic.csv
GCF_001641975.2_ASM164197v2_genomic.csv
GCF_905330385.2_AI2872v1_cpp_genomic.csv
GCF_002205755.1_ASM220575v1_genomic.csv
GCF_900635315.1_41255_H01_genomic.csv
GCF_000934565.1_ASM93456v1_genomic.csv
GCF_030585125.1_ASM3058512v1_genomic.csv
GCA_902985165.1_UFOv-RE-15aug16-C708_genomic.csv
GCA_018982655.1_ASM1898265v1_genomic.csv
GCF_031218175.1_ASM3121817v1_genomic.csv
GCF_000022985.1_ASM2298v1_genomic.csv
GCF_011106835.1_ASM1110683v1_genomic.csv
GCA_020497945.1_ASM2049794v1_genomic.csv
GCF_009707385.1_ASM970738v1_genomic.csv
GCF_905367715.1_Xanthomonas_sp._CPBF_1494_hybrid_assembly_2_genomic.csv
GCF_023120135.1_ASM2312013v1_genomic.csv
GCA_006440905.1_ASM644090v1_genomic.csv
GCA_905337865.2_AI3056v1_cp_genomic.csv
GCF_003667905.1_ASM366790v1_genomic.csv
GCF_012224585.1_ASM1222458v1_genomic.csv
GCF_003352345.1_ASM335234v1_genomic.csv
GCA_005280755.1_ASM528075v1_genomic.csv
GCA_030036515.1_ASM3003651v1_genomic.csv
GCF_900070355.1_S2_rcS3_S1_rcS3_genomic.csv
GCA_003584605.1_ASM358460v1_genomic.csv
GCF_029536225.1_ASM2953622v1_genomic.csv
GCA_002601105.1_ASM260110v1_genomic.csv
GCF_000993725.1_ASM99372v1_genomic.csv
GCA_012218565.2_ASM1221856v2_genomic.csv
GCF_900087645.2_WHOW_genomic.csv
GCA_026874125.1_ASM2687412v1_genomic.csv
GCF_900639365.1_E7171_hybrid_assembly_genomic.csv
GCA_030388565.1_ASM3038856v1_genomic.csv
GCA_004043115.1_ASM404311v1_genomic.csv
GCA_029537255.1_ASM2953725v1_genomic.csv
GCA_027929115.1_ASM2792911v1_genomic.csv
GCF_003999525.1_ASM399952v1_genomic.csv
GCA_001723605.1_ASM172360v1_genomic.csv
GCA_020490365.1_ASM2049036v1_genomic.csv
GCA_004087175.1_ASM408717v1_genomic.csv
GCA_004039575.1_ASM403957v1_genomic.csv
GCA_002787755.1_ASM278775v1_genomic.csv
GCA_006971065.1_ASM697106v1_genomic.csv
GCA_003102035.1_ASM310203v1_genomic.csv
GCA_903231715.1_UFOv-Jr-28jun17-C1242_genomic.csv
GCA_005161605.1_ASM516160v1_genomic.csv
GCA_023535495.1_ASM2353549v1_genomic.csv
GCF_023716525.1_ASM2371652v1_genomic.csv
GCA_029967085.1_ASM2996708v1_genomic.csv
GCF_016027455.1_ASM1602745v1_genomic.csv
GCF_001725985.1_ASM172598v1_genomic.csv
GCF_030168915.1_ASM3016891v1_genomic.csv
GCA_006436375.1_ASM643637v1_genomic.csv
GCF_024758405.1_ASM2475840v1_genomic.csv
GCA_027932255.1_ASM2793225v1_genomic.csv
GCF_000418495.1_ASM41849v1_genomic.csv
GCF_025163575.1_ASM2516357v1_genomic.csv
GCA_027931545.1_ASM2793154v1_genomic.csv
GCF_022354585.1_ASM2235458v1_genomic.csv
GCA_018547815.1_ASM1854781v1_genomic.csv
GCA_008632435.1_ASM863243v1_genomic.csv
GCF_007855645.1_ASM785564v1_genomic.csv
GCF_012850455.1_ASM1285045v1_genomic.csv
GCF_023066685.1_ASM2306668v1_genomic.csv
GCA_012849755.1_ASM1284975v1_genomic.csv
GCA_030622325.1_ASM3062232v1_genomic.csv
GCF_000225955.1_ASM22595v1_genomic.csv
GCF_001504475.1_ViralProj307962_genomic.csv
GCA_027934885.1_Hgammaherpesvirus_4_str_UPN1926_PBMC_1.0_genomic.csv
GCA_004149725.1_ASM414972v1_genomic.csv
GCF_023362275.1_ASM2336227v1_genomic.csv
GCF_022404635.1_ASM2240463v1_genomic.csv
GCF_000269645.1_PB_Esch_coli_MG12655_V1_genomic.csv
GCF_947250785.1_iyAncNigr1.Wolbachia_sp_1.1_genomic.csv
GCF_000815185.1_ASM81518v1_genomic.csv
GCF_023588825.1_ASM2358882v1_genomic.csv
GCA_030219345.1_ASM3021934v1_genomic.csv
GCF_001900735.1_ASM190073v1_genomic.csv
GCA_031219465.1_ASM3121946v1_genomic.csv
GCF_001889445.1_ASM188944v1_genomic.csv
GCF_023704195.1_ASM2370419v1_genomic.csv
GCA_002149385.1_ViralProj266637.14_genomic.csv
GCA_018580825.1_ASM1858082v1_genomic.csv
GCF_022459115.2_ASM2245911v2_genomic.csv
GCA_008085875.1_ASM808587v1_genomic.csv
GCF_017751265.1_ASM1775126v1_genomic.csv
GCA_004520875.1_ASM452087v1_genomic.csv
GCA_027934795.1_ASM2793479v1_genomic.csv
GCF_015022235.1_ASM1502223v2_genomic.csv
GCF_016917775.1_ASM1691777v1_genomic.csv
GCA_002952695.1_ASM295269v1_genomic.csv
GCA_027930685.1_ASM2793068v1_genomic.csv
GCA_014918145.1_ASM1491814v1_genomic.csv
GCF_002895105.1_ASM289510v1_genomic.csv
GCF_029885915.1_ASM2988591v1_genomic.csv
GCF_004636265.1_ASM463626v1_genomic.csv
GCA_004040315.1_ASM404031v1_genomic.csv
GCF_002819765.1_ASM281976v1_genomic.csv
GCF_012530535.1_ASM1253053v1_genomic.csv
GCA_017654445.1_ASM1765444v1_genomic.csv
GCF_001752965.1_ASM175296v1_genomic.csv
GCA_029875925.1_ASM2987592v1_genomic.csv
GCA_000840325.1_ViralProj14221_genomic.csv
GCA_003966995.1_ASM396699v1_genomic.csv
GCF_002393365.1_ASM239336v1_genomic.csv
GCF_028747785.1_ASM2874778v1_genomic.csv
GCA_001988575.1_ASM198857v1_genomic.csv
GCA_031678335.1_ASM3167833v1_genomic.csv
GCF_017840535.1_ASM1784053v1_genomic.csv
GCF_022700995.1_ASM2270099v1_genomic.csv
GCF_001500895.1_ViralProj307810_genomic.csv
GCF_015502015.1_ASM1550201v1_genomic.csv
GCA_000921895.1_ViralProj253223_genomic.csv
GCA_004057735.1_ASM405773v1_genomic.csv
GCA_000026705.1_ASM2670v1_genomic.csv
GCA_000513395.1_EA_LA636_genomic.csv
GCF_000904415.1_ViralProj195481_genomic.csv
GCA_023117055.1_ASM2311705v1_genomic.csv
GCA_000849225.1_ViralProj14681_genomic.csv
GCF_001484025.1_ASM148402v1_genomic.csv
GCA_006436415.1_ASM643641v1_genomic.csv
GCA_000861385.1_ViralProj15333_genomic.csv
GCA_003624775.1_ASM362477v1_genomic.csv
GCF_001961075.1_ViralProj361877_genomic.csv
GCF_000850185.1_ViralProj14702_genomic.csv
GCF_001504395.1_ViralProj307946_genomic.csv
GCF_001752705.1_ASM175270v1_genomic.csv
GCA_008916265.2_ASM891626v2_genomic.csv
GCF_000283875.1_ASM28387v1_genomic.csv
GCF_001304715.1_ASM130471v1_genomic.csv
GCF_015160995.1_ASM1516099v1_genomic.csv
GCF_000222975.1_ASM22297v1_genomic.csv
GCA_003606115.1_ASM360611v1_genomic.csv
GCA_006434255.1_ASM643425v1_genomic.csv
GCA_002959075.1_ASM295907v1_genomic.csv
GCF_018069625.1_ASM1806962v1_genomic.csv
GCF_002447175.1_ASM244717v1_genomic.csv
GCA_017088385.1_ASM1708838v1_genomic.csv
GCA_000484195.3_ASM48419v3_genomic.csv
GCF_002304065.2_ASM230406v2_genomic.csv
GCF_000213805.1_ASM21380v1_genomic.csv
GCF_012224465.1_ASM1222446v1_genomic.csv
GCA_029970635.1_ASM2997063v1_genomic.csv
GCA_030719095.1_ASM3071909v1_genomic.csv
GCF_003847455.1_ASM384745v1_genomic.csv
GCA_019453875.1_ASM1945387v1_genomic.csv
GCF_002966815.1_ASM296681v1_genomic.csv
GCA_900636495.1_42650_H01_genomic.csv
GCA_020492065.1_ASM2049206v1_genomic.csv
GCA_003601315.1_ASM360131v1_genomic.csv
GCF_028768505.1_ASM2876850v1_genomic.csv
GCF_018587855.1_ASM1858785v1_genomic.csv
GCA_903231645.1_UFOv-Jr-28jun17-C1160_genomic.csv
GCF_001618325.1_ASM161832v1_genomic.csv
GCF_007923145.1_ASM792314v1_genomic.csv
GCF_026016105.1_ASM2601610v1_genomic.csv
GCF_026248545.1_ASM2624854v1_genomic.csv
GCA_029692165.1_ASM2969216v1_genomic.csv
GCF_028750555.1_ASM2875055v1_genomic.csv
GCF_001505095.1_ViralProj307924_genomic.csv
GCA_000987835.1_ASM98783v1_genomic.csv
GCF_000881595.1_ViralProj32133_genomic.csv
GCF_026651145.1_ASM2665114v1_genomic.csv
GCF_018408275.1_ASM1840827v1_genomic.csv
GCF_000190535.1_ASM19053v1_genomic.csv
GCA_001157245.2_ERL12148_genomic.csv
GCF_001746265.1_ASM174626v2_genomic.csv
GCF_000739395.1_ASM73939v1_genomic.csv
GCF_000190735.1_ASM19073v2_genomic.csv
GCA_002626945.1_ASM262694v1_genomic.csv
GCA_004057095.1_ASM405709v1_genomic.csv
GCF_008326425.1_SulIC006_1.0_genomic.csv
GCF_002446915.1_ASM244691v1_genomic.csv
GCA_001926615.1_ViralProj359311_genomic.csv
GCA_031287205.1_ASM3128720v1_genomic.csv
GCF_004771435.1_ASM477143v1_genomic.csv
GCA_905232885.2_AI2779v1_cp_genomic.csv
GCA_002838465.1_ASM283846v1_genomic.csv
GCA_004036815.1_ASM403681v1_genomic.csv
GCF_026689375.1_ASM2668937v1_genomic.csv
GCA_002756955.1_ASM275695v1_genomic.csv
GCA_004062075.1_ASM406207v1_genomic.csv
GCF_011612125.1_ASM1161212v1_genomic.csv
GCF_017742895.1_ASM1774289v1_genomic.csv
GCA_002288565.1_ASM228856v1_genomic.csv
GCA_012968625.1_ASM1296862v1_genomic.csv
GCF_020204845.1_ASM2020484v1_genomic.csv
GCF_021432125.1_ASM2143212v1_genomic.csv
GCF_004520755.1_ASM452075v1_genomic.csv
GCA_000884275.1_ViralProj40235_genomic.csv
GCF_011067385.1_ASM1106738v1_genomic.csv
GCF_002859345.1_ASM285934v1_genomic.csv
GCA_000190735.2_ASM19073v2_genomic.csv
GCF_030323705.1_ASM3032370v1_genomic.csv
GCA_022870765.1_ASM2287076v1_genomic.csv
GCA_004057155.1_ASM405715v1_genomic.csv
GCF_029854315.1_ASM2985431v1_genomic.csv
GCF_019646015.1_ASM1964601v1_genomic.csv
GCF_022647665.1_ASM2264766v1_genomic.csv
GCA_001736495.1_ViralProj343490_genomic.csv
GCA_009901775.1_ASM990177v1_genomic.csv
GCA_027931685.1_ASM2793168v1_genomic.csv
GCA_000854245.1_ViralMultiSegProj15043_genomic.csv
GCA_000885435.1_ViralProj42147_genomic.csv
GCA_012937705.1_ASM1293770v1_genomic.csv
GCA_026723995.1_ASM2672399v1_genomic.csv
GCA_900637225.1_50279_H01_genomic.csv
GCA_019095625.1_ASM1909562v1_genomic.csv
GCF_029234155.1_ASM2923415v1_genomic.csv
GCA_002959135.1_ASM295913v1_genomic.csv
GCF_013393665.2_ASM1339366v2_genomic.csv
GCF_002625665.1_ASM262566v1_genomic.csv
GCA_905330595.2_AI2891v1_cpp_genomic.csv
GCA_017121755.1_ASM1712175v1_genomic.csv
GCA_024758305.1_ASM2475830v1_genomic.csv
GCF_022809755.1_ASM2280975v1_genomic.csv
GCA_002759255.3_ASM275925v3_genomic.csv
GCA_000873145.1_ViralProj19599_genomic.csv
GCF_003952665.1_ASM395266v1_genomic.csv
GCF_030162155.2_ASM3016215v2_genomic.csv
GCF_030480485.1_ASM3048048v1_genomic.csv
GCA_002599945.1_ASM259994v1_genomic.csv
GCA_009665195.1_ASM966519v1_genomic.csv
GCF_003798225.1_ASM379822v1_genomic.csv
GCA_000191505.1_ASM19150v1_genomic.csv
GCA_003931875.1_ASM393187v1_genomic.csv
GCA_002594225.1_ASM259422v1_genomic.csv
GCF_016026335.1_ASM1602633v1_genomic.csv
GCA_002624785.2_ASM262478v2_genomic.csv
GCA_031159875.1_ASM3115987v1_genomic.csv
GCA_001755785.1_ViralProj345030_genomic.csv
GCA_004096215.1_ASM409621v1_genomic.csv
GCA_902996855.1_UFOv-RH-9nov16-C974_genomic.csv
GCF_000255955.1_ASM25595v1_genomic.csv
GCA_001745235.1_ViralProj344163_genomic.csv
GCF_000868545.2_ViralProj17995_genomic.csv
GCF_016728785.1_ASM1672878v1_genomic.csv
GCA_006409405.1_ASM640940v1_genomic.csv
GCA_004087455.1_ASM408745v1_genomic.csv
GCA_006438155.1_ASM643815v1_genomic.csv
GCA_000897855.1_ViralProj177540_genomic.csv
GCF_014279615.1_ASM1427961v1_genomic.csv
GCF_002859765.1_ASM285976v1_genomic.csv
GCF_025170505.2_ASM2517050v2_genomic.csv
GCF_030544545.1_ASM3054454v1_genomic.csv
GCA_000862745.1_ViralProj15437_genomic.csv
GCA_003192645.1_ASM319264v1_genomic.csv
GCA_003812885.1_ASM381288v1_genomic.csv
GCF_018571995.1_ASM1857199v1_genomic.csv
GCA_016835525.1_ASM1683552v1_genomic.csv
GCF_000900535.1_ViralProj179418_genomic.csv
GCF_900638355.1_57428_B01_genomic.csv
GCF_015135595.1_ASM1513559v1_genomic.csv
GCF_030581895.1_ASM3058189v1_genomic.csv
GCF_017792025.1_ASM1779202v1_genomic.csv
GCF_000512125.1_ASM51212v1_genomic.csv
GCA_025152605.1_ASM2515260v1_genomic.csv
GCA_006425615.1_ASM642561v1_genomic.csv
GCA_004076875.1_ASM407687v1_genomic.csv
GCF_018798905.1_ASM1879890v1_genomic.csv
GCA_000861165.1_ViralProj15288_genomic.csv
GCA_000916155.1_ViralProj239697_genomic.csv
GCA_900478125.1_28193_B02_genomic.csv
GCA_001752945.1_ASM175294v1_genomic.csv
GCF_003516045.1_ASM351604v1_genomic.csv
GCA_014338085.1_ASM1433808v1_genomic.csv
GCF_000196155.1_ASM19615v1_genomic.csv
GCA_003085075.1_ASM308507v1_genomic.csv
GCF_013347305.1_ASM1334730v1_genomic.csv
GCA_001935525.1_ViralProj359907_genomic.csv
GCA_002815295.1_ASM281529v1_genomic.csv
GCA_028747305.1_ASM2874730v1_genomic.csv
GCF_000298385.1_ASM29838v1_genomic.csv
GCF_030710645.1_ASM3071064v1_genomic.csv
GCF_902386615.1_UHGG_MGYG-HGUT-02385_genomic.csv
GCA_004099115.1_ASM409911v1_genomic.csv
GCF_001442755.1_ASM144275v1_genomic.csv
GCA_001698045.1_ASM169804v1_genomic.csv
GCA_004079435.1_ASM407943v1_genomic.csv
GCA_008504985.2_ASM850498v2_genomic.csv
GCA_018585475.1_ASM1858547v1_genomic.csv
GCA_028752375.1_ASM2875237v1_genomic.csv
GCA_016806005.1_ASM1680600v1_genomic.csv
GCF_006228325.1_ASM622832v1_genomic.csv
GCF_020541305.1_ASM2054130v1_genomic.csv
GCF_020715685.1_ASM2071568v1_genomic.csv
GCF_023571485.1_ASM2357148v1_genomic.csv
GCA_027937965.1_ASM2793796v1_genomic.csv
GCA_002818305.1_ASM281830v1_genomic.csv
GCF_000466905.3_ASM46690v3_genomic.csv
GCA_003365015.1_ASM336501v1_genomic.csv
GCF_900622595.1_AJ292_genomic.csv
GCA_004042075.1_ASM404207v1_genomic.csv
GCA_031123495.1_ASM3112349v1_genomic.csv
GCA_000015365.1_ASM1536v1_genomic.csv
GCF_018583765.1_ASM1858376v1_genomic.csv
GCA_905186165.1_Catenibacterium_canine_HQ_MAG_genomic.csv
GCA_027933335.1_ASM2793333v1_genomic.csv
GCF_014251255.1_ASM1425125v1_genomic.csv
GCA_012937745.1_ASM1293774v1_genomic.csv
GCA_004052155.1_ASM405215v1_genomic.csv
GCF_003368945.1_ASM336894v1_genomic.csv
GCA_003083615.1_ASM308361v1_genomic.csv
GCA_023565635.1_ASM2356563v1_genomic.csv
GCA_003104715.1_ASM310471v1_genomic.csv
GCA_016865795.1_ASM1686579v1_genomic.csv
GCF_008064855.1_ASM806485v1_genomic.csv
GCA_007998895.1_ASM799889v1_genomic.csv
GCF_004154205.1_ASM415420v1_genomic.csv
GCF_023124585.1_ASM2312458v1_genomic.csv
GCF_024453835.1_ASM2445383v1_genomic.csv
GCF_000959185.1_ASM95918v1_genomic.csv
GCF_001503055.1_ViralProj307833_genomic.csv
GCF_001743595.1_ViralProj344093_genomic.csv
GCF_000928435.1_ViralProj274104_genomic.csv
GCF_901482575.1_45813_B01_genomic.csv
GCA_006446375.1_ASM644637v1_genomic.csv
GCA_019333945.1_ASM1933394v1_genomic.csv
GCA_014338275.1_ASM1433827v1_genomic.csv
GCA_031767165.1_Papaya_metagenomics_genomic.csv
GCF_026651445.1_ASM2665144v1_genomic.csv
GCA_023734895.1_ASM2373489v1_genomic.csv
GCA_005845365.1_ASM584536v1_genomic.csv
GCF_013284375.2_ASM1328437v2_genomic.csv
GCA_001934405.1_ViralProj359858_genomic.csv
GCA_020492935.1_ASM2049293v1_genomic.csv
GCA_013791065.1_ASM1379106v1_genomic.csv
GCA_029376195.1_ASM2937619v1_genomic.csv
GCF_021655615.1_ASM2165561v1_genomic.csv
GCA_022701015.1_ASM2270101v1_genomic.csv
GCF_001924015.1_ViralProj358911_genomic.csv
GCA_024381055.1_Minimap_2.17_genomic.csv
GCF_029991125.1_ASM2999112v1_genomic.csv
GCA_902991345.1_UFOv-RH-15aug16-C2240_genomic.csv
GCF_004324275.2_ASM432427v2_genomic.csv
GCF_900002505.1_CA1H_genomic.csv
GCA_008275145.1_ASM827514v1_genomic.csv
GCF_023734115.1_ASM2373411v1_genomic.csv
GCF_007974925.1_ASM797492v1_genomic.csv
GCF_000710375.2_ASM71037v3_genomic.csv
GCA_004092055.1_ASM409205v1_genomic.csv
GCA_004147525.1_ASM414752v1_genomic.csv
GCA_014490615.1_ASM1449061v1_genomic.csv
GCF_008728255.1_ASM872825v1_genomic.csv
GCF_029204285.1_ASM2920428v1_genomic.csv
GCF_001901215.1_ASM190121v1_genomic.csv
GCF_030345575.1_ASM3034557v1_genomic.csv
GCA_004038735.1_ASM403873v1_genomic.csv
GCF_022318485.1_ASM2231848v1_genomic.csv
GCA_011290445.1_ASM1129044v1_genomic.csv
GCF_030994065.1_ASM3099406v1_genomic.csv
GCF_028750635.1_ASM2875063v1_genomic.csv
GCA_008375495.1_ASM837549v1_genomic.csv
GCA_004045495.1_ASM404549v1_genomic.csv
GCF_000008545.1_ASM854v1_genomic.csv
GCF_018140985.1_ASM1814098v1_genomic.csv
GCF_001928985.2_ASM192898v2_genomic.csv
GCF_030406045.1_ASM3040604v1_genomic.csv
GCA_013887055.1_ASM1388705v1_genomic.csv
GCA_012167215.1_ASM1216721v1_genomic.csv
GCA_017068355.1_ASM1706835v1_genomic.csv
GCA_029885325.1_ASM2988532v1_genomic.csv
GCF_002277935.1_ASM227793v1_genomic.csv
GCA_902992675.1_UFOv-RH-20APR16-C1412_genomic.csv
GCF_902810275.1_SC422_genomic.csv
GCA_030374405.1_ASM3037440v1_genomic.csv
GCA_016904215.1_ASM1690421v1_genomic.csv
GCA_905232055.2_AI2687v1_cp_genomic.csv
GCA_003816015.1_ASM381601v1_genomic.csv
GCF_001987055.1_ASM198705v1_genomic.csv
GCA_012610005.1_ASM1261000v1_genomic.csv
GCA_030584425.1_ASM3058442v1_genomic.csv
GCA_003723335.1_ASM372333v1_genomic.csv
GCF_003994415.1_ASM399441v1_genomic.csv
GCF_000148815.2_ASM14881v1_genomic.csv
GCA_027929255.1_ASM2792925v1_genomic.csv
GCA_009745535.1_ASM974553v1_genomic.csv
GCA_031124345.1_ASM3112434v1_genomic.csv
GCA_003177515.1_ASM317751v1_genomic.csv
GCA_007832735.1_ASM783273v1_genomic.csv
GCF_008807315.1_ASM880731v1_genomic.csv
GCA_023539095.1_ASM2353909v1_genomic.csv
GCF_000400875.1_ASM40087v1_genomic.csv
GCA_020493135.1_ASM2049313v1_genomic.csv
GCF_900120245.1_PRJEB17949_genomic.csv
GCA_016835795.1_ASM1683579v1_genomic.csv
GCA_028621835.1_ASM2862183v1_genomic.csv
GCF_020525605.1_ASM2052560v1_genomic.csv
GCA_001971475.2_ASM197147v2_genomic.csv
GCA_029718115.1_ASM2971811v1_genomic.csv
GCA_027931585.1_ASM2793158v1_genomic.csv
GCA_004139615.1_ASM413961v1_genomic.csv
GCF_008802875.1_ASM880287v1_genomic.csv
GCA_001308265.1_ASM130826v1_genomic.csv
GCF_030166735.1_ASM3016673v1_genomic.csv
GCA_000839325.1_ViralProj14018_genomic.csv
GCA_024922185.2_ASM2492218v2_genomic.csv
GCF_030515615.1_ASM3051561v1_genomic.csv
GCA_001041335.1_ViralProj287865_genomic.csv
GCF_018587045.1_ASM1858704v1_genomic.csv
GCA_016906725.1_ASM1690672v1_genomic.csv
GCA_008215185.1_ASM821518v1_genomic.csv
GCF_013402915.1_ASM1340291v1_genomic.csv
GCF_019046925.1_ASM1904692v1_genomic.csv
GCF_002591075.1_ASM259107v1_genomic.csv
GCA_902990065.1_UFOv-RH-14apr17-C1112_genomic.csv
GCF_025677645.1_ASM2567764v1_genomic.csv
GCA_030687625.1_ASM3068762v1_genomic.csv
GCA_963422715.1_ooCorCand1.Dehalococcoidia_7.1_genomic.csv
GCF_018570625.1_ASM1857062v1_genomic.csv
GCF_018128185.1_ASM1812818v1_genomic.csv
GCA_000724665.3_ASM72466v3_genomic.csv
GCA_016865665.1_Multiple_sequences_genomic.csv
GCF_013374295.2_ASM1337429v2_genomic.csv
GCA_010729105.1_ASM1072910v1_genomic.csv
GCF_016925495.1_ASM1692549v1_genomic.csv
GCF_003355135.1_ASM335513v1_genomic.csv
GCA_023023085.1_ASM2302308v1_genomic.csv
GCF_001188755.1_ASM118875v1_genomic.csv
GCA_030438945.1_ASM3043894v1_genomic.csv
GCA_004355585.1_ASM435558v1_genomic.csv
GCF_004101405.1_ASM410140v1_genomic.csv
GCA_030013085.1_ASM3001308v1_genomic.csv
GCF_018591155.1_ASM1859115v1_genomic.csv
GCA_000349225.1_ASM34922v1_genomic.csv
GCA_029717945.1_ASM2971794v1_genomic.csv
GCA_001959815.1_ViralProj361742_genomic.csv
GCA_000843565.1_ViralMultiSegProj14369_genomic.csv
GCF_900066015.1_Cfx-K_genomic.csv
GCA_007311315.1_ASM731131v1_genomic.csv
GCF_018554025.1_ASM1855402v1_genomic.csv
GCA_027926725.1_ASM2792672v1_genomic.csv
GCA_009654675.1_ASM965467v1_genomic.csv
GCA_947090825.1_MM221_genomic.csv
GCA_000872005.1_ViralProj20925_genomic.csv
GCA_004355165.1_ASM435516v1_genomic.csv
GCA_013391205.1_ASM1339120v1_genomic.csv
GCF_020342335.1_ASM2034233v1_genomic.csv
GCF_030063945.1_ASM3006394v1_genomic.csv
GCF_000600055.1_ASM60005v1_genomic.csv
GCA_001470895.1_ViralProj306291_genomic.csv
GCA_021801725.1_ASM2180172v1_genomic.csv
GCF_030761955.1_ASM3076195v1_genomic.csv
GCF_904866425.1_INF065_genomic.csv
GCF_023092945.1_ASM2309294v2_genomic.csv
GCF_000317875.1_ASM31787v1_genomic.csv
GCF_016350125.1_ASM1635012v1_genomic.csv
GCA_027927845.1_ASM2792784v1_genomic.csv
GCF_004129255.1_ASM412925v1_genomic.csv
GCF_005707595.1_ASM570759v1_genomic.csv
GCF_000886135.1_ViralProj42717_genomic.csv
GCA_003004175.1_ASM300417v1_genomic.csv
GCF_012169405.1_ASM1216940v1_genomic.csv
GCA_001465295.1_ASM146529v1_genomic.csv
GCF_011032765.1_ASM1103276v1_genomic.csv
GCA_025723025.1_ASM2572302v1_genomic.csv
GCA_027574385.1_ASM2757438v1_genomic.csv
GCF_017751185.1_ASM1775118v1_genomic.csv
GCA_002958835.1_ASM295883v1_genomic.csv
GCA_004039495.1_ASM403949v1_genomic.csv
GCA_001431915.1_ViralProj301023_genomic.csv
GCA_002619445.1_ASM261944v1_genomic.csv
GCA_001654385.1_ViralProj323865_genomic.csv
GCA_027936695.1_ASM2793669v1_genomic.csv
GCF_001511835.1_XM-1_genomic.csv
GCF_004296435.1_ASM429643v1_genomic.csv
GCA_001190455.1_ViralProj291271_genomic.csv
GCF_003095635.1_ASM309563v1_genomic.csv
GCA_027939315.1_ASM2793931v1_genomic.csv
GCA_027090355.1_ASM2709035v1_genomic.csv
GCF_000009145.1_ASM914v1_genomic.csv
GCA_012945035.1_ASM1294503v1_genomic.csv
GCA_012937065.1_ASM1293706v1_genomic.csv
GCA_003288535.1_ASM328853v1_genomic.csv
GCA_002957995.1_ASM295799v1_genomic.csv
GCA_002263495.1_ASM226349v1_genomic.csv
GCA_004095735.1_ASM409573v1_genomic.csv
GCA_025676845.2_ASM2567684v2_genomic.csv
GCF_014930895.1_ASM1493089v1_genomic.csv
GCF_023273875.1_ASM2327387v1_genomic.csv
GCA_002608465.1_ASM260846v1_genomic.csv
GCF_003058465.1_ASM305846v1_genomic.csv
GCA_002597465.1_ASM259746v1_genomic.csv
GCF_016834435.1_ASM1683443v1_genomic.csv
GCA_013358645.1_ASM1335864v1_genomic.csv
GCA_022818295.1_ASM2281829v1_genomic.csv
GCA_003183465.1_ASM318346v1_genomic.csv
GCF_003316935.1_ASM331693v1_genomic.csv
GCA_004093335.1_ASM409333v1_genomic.csv
GCA_002606125.1_ASM260612v1_genomic.csv
GCA_027271075.1_ASM2727107v1_genomic.csv
GCA_029236655.1_ASM2923665v1_genomic.csv
GCF_027111335.1_ASM2711133v2_genomic.csv
GCA_027936405.1_ASM2793640v1_genomic.csv
GCF_013801425.1_ASM1380142v1_genomic.csv
GCA_000191925.1_ASM19192v1_genomic.csv
GCA_010726085.1_ASM1072608v1_genomic.csv
GCF_003018355.1_ASM301835v1_genomic.csv
GCF_025676845.1_ASM2567684v2_genomic.csv
GCA_014931135.1_ASM1493113v1_genomic.csv
GCA_004097155.1_ASM409715v1_genomic.csv
GCF_003691935.1_ASM369193v1_genomic.csv
GCA_000890995.1_ViralMultiSegProj66333_genomic.csv
GCF_019457535.1_ASM1945753v1_genomic.csv
GCA_021725555.2_ASM2172555v2_genomic.csv
GCF_029714365.1_ASM2971436v1_genomic.csv
GCA_000022165.1_ASM2216v1_genomic.csv
GCA_026256225.1_ASM2625622v1_genomic.csv
GCA_023703855.1_ASM2370385v1_genomic.csv
GCF_024347315.1_ASM2434731v1_genomic.csv
GCF_002214205.1_ASM221420v1_genomic.csv
GCF_023657655.1_ASM2365765v1_genomic.csv
GCA_027563145.1_ASM2756314v1_genomic.csv
GCF_000063585.1_ASM6358v1_genomic.csv
GCA_905123275.1_26975_2_25_genomic.csv
GCF_000214175.1_ASM21417v1_genomic.csv
GCA_027937075.1_ASM2793707v1_genomic.csv
GCA_004089835.1_ASM408983v1_genomic.csv
GCA_030388605.1_ASM3038860v1_genomic.csv
GCA_023169805.1_ASM2316980v1_genomic.csv
GCF_002607285.1_ASM260728v1_genomic.csv
GCA_001677515.1_ASM167751v1_genomic.csv
GCF_011170185.2_ASM1117018v2_genomic.csv
GCA_031321585.1_ASM3132158v1_genomic.csv
GCF_902385735.1_UHGG_MGYG-HGUT-02307_genomic.csv
GCF_003193785.1_ASM319378v1_genomic.csv
GCF_015137465.1_ASM1513746v1_genomic.csv
GCF_000327045.1_ASM32704v1_genomic.csv
GCA_002745035.1_ASM274503v1_genomic.csv
GCA_024706155.1_ASM2470615v1_genomic.csv
GCA_029718635.1_ASM2971863v1_genomic.csv
GCA_004008075.1_ASM400807v1_genomic.csv
GCF_003443835.1_ASM344383v1_genomic.csv
GCF_021399255.1_ASM2139925v1_genomic.csv
GCF_004009815.1_ASM400981v1_genomic.csv
GCA_014517885.1_ASM1451788v1_genomic.csv
GCA_031154465.1_ASM3115446v1_genomic.csv
GCF_900475835.1_45232_G01_genomic.csv
GCF_000011665.1_ASM1166v1_genomic.csv
GCA_963422625.1_odEunFrag1.Ferruginibacter_sp_1.1_genomic.csv
GCA_000848505.1_ViralProj14703_genomic.csv
GCA_016103615.1_ASM1610361v1_genomic.csv
GCA_029886485.1_ASM2988648v1_genomic.csv
GCF_021560315.1_ASM2156031v1_genomic.csv
GCF_900324435.1_48853_F01_genomic.csv
GCF_003950075.1_ASM395007v1_genomic.csv
GCF_029886355.1_ASM2988635v1_genomic.csv
GCA_001874625.1_ASM187462v1_genomic.csv
GCA_902994025.1_UFOv-RH-23may17-C3589_genomic.csv
GCF_004752005.1_ASM475200v1_genomic.csv
GCF_001602095.1_ASM160209v1_genomic.csv
GCF_017357325.1_ASM1735732v1_genomic.csv
GCA_023535815.1_ASM2353581v1_genomic.csv
GCF_001933585.1_ViralProj359821_genomic.csv
GCA_006426475.1_ASM642647v1_genomic.csv
GCA_027932325.1_ASM2793232v1_genomic.csv
GCF_019880325.1_ASM1988032v1_genomic.csv
GCF_002812485.1_ASM281248v1_genomic.csv
GCF_004114375.1_ASM411437v1_genomic.csv
GCA_006364775.1_ASM636477v1_genomic.csv
GCA_002628425.1_ASM262842v1_genomic.csv
GCA_900635435.1_28021_A02_genomic.csv
GCF_000921315.1_ViralProj255102_genomic.csv
GCF_029167565.1_ASM2916756v1_genomic.csv
GCF_001530015.1_ASM153001v1_genomic.csv
GCA_003368905.1_ASM336890v1_genomic.csv
GCA_007833795.1_ASM783379v1_genomic.csv
GCA_024759805.1_ASM2475980v1_genomic.csv
GCF_024749405.1_ASM2474940v1_genomic.csv
GCF_023547265.1_ASM2354726v1_genomic.csv
GCF_020720025.1_ASM2072002v1_genomic.csv
GCA_004097275.1_ASM409727v1_genomic.csv
GCA_016889265.1_ASM1688926v1_genomic.csv
GCA_030439515.1_ASM3043951v1_genomic.csv
GCF_900198835.1_chr_EXT12c_genomic.csv
GCF_005222145.1_ASM522214v1_genomic.csv
GCA_006448435.1_ASM644843v1_genomic.csv
GCA_031175415.1_ASM3117541v1_genomic.csv
GCA_019095685.1_ASM1909568v1_genomic.csv
GCF_001524445.2_ASM152444v2_genomic.csv
GCA_017161175.1_ASM1716117v1_genomic.csv
GCF_003855375.1_ASM385537v1_genomic.csv
GCA_027940685.1_ASM2794068v1_genomic.csv
GCF_015353095.1_ASM1535309v1_genomic.csv
GCA_004087095.1_ASM408709v1_genomic.csv
GCF_028868155.1_ASM2886815v1_genomic.csv
GCF_015284665.1_ASM1528466v1_genomic.csv
GCF_018454425.1_ASM1845442v1_genomic.csv
GCF_002753935.1_ASM275393v1_genomic.csv
GCA_002617625.1_ASM261762v1_genomic.csv
GCA_025757825.1_ASM2575782v1_genomic.csv
GCF_000908635.1_ViralProj206492_genomic.csv
GCA_004048335.1_ASM404833v1_genomic.csv
GCA_010706245.1_ASM1070624v1_genomic.csv
GCF_004635825.1_ASM463582v1_genomic.csv
GCF_019297835.1_ASM1929783v1_genomic.csv
GCF_001998985.1_ASM199898v1_genomic.csv
GCA_013886795.1_ASM1388679v1_genomic.csv
GCA_026261685.1_ASM2626168v1_genomic.csv
GCA_902991985.1_UFOv-RH-18aug17-C1804_genomic.csv
GCA_963422665.1_ooCorCand1.Alphaproteobacteria_1.1_genomic.csv
GCA_000919255.1_ViralProj240729_genomic.csv
GCF_009831435.1_ASM983143v1_genomic.csv
GCA_002958195.1_ASM295819v1_genomic.csv
GCA_031123355.1_ASM3112335v1_genomic.csv
GCF_000255615.2_ASM25561v3_genomic.csv
GCF_016918765.2_ASM1691876v2_genomic.csv
GCF_000872465.1_ViralMultiSegProj28319_genomic.csv
GCA_900478095.1_31289_D01_genomic.csv
GCF_015327065.1_ASM1532706v1_genomic.csv
GCA_001646055.1_ViralProj321678_genomic.csv
GCA_029952875.1_ASM2995287v1_genomic.csv
GCA_027931085.1_Gallid_herpesvirus_2_strain_ZW2_15_genomic.csv
GCF_002628725.1_ASM262872v1_genomic.csv
GCF_002119645.1_ASM211964v1_genomic.csv
GCF_019823835.1_ASM1982383v1_genomic.csv
GCF_029989245.1_ASM2998924v1_genomic.csv
GCA_000897795.1_ViralProj177528_genomic.csv
GCA_000855965.1_ViralProj15084_genomic.csv
GCA_004061375.1_ASM406137v1_genomic.csv
GCA_027943745.1_ASM2794374v1_genomic.csv
GCF_003330965.1_ASM333096v1_genomic.csv
GCF_001951255.1_ASM195125v1_genomic.csv
GCA_020662765.1_ASM2066276v1_genomic.csv
GCF_002310315.1_ASM231031v1_genomic.csv
GCA_030377165.1_ASM3037716v1_genomic.csv
GCF_000885335.1_ViralMultiSegProj41081_genomic.csv
GCA_007647545.1_ASM764754v1_genomic.csv
GCF_000829055.1_ASM82905v1_genomic.csv
GCA_009731545.1_ASM973154v1_genomic.csv
GCA_017348655.1_ASM1734865v1_genomic.csv
GCA_016028815.1_ASM1602881v1_genomic.csv
GCF_012934065.1_ASM1293406v1_genomic.csv
GCF_007641255.1_ASM764125v1_genomic.csv
GCF_025987765.1_ASM2598776v1_genomic.csv
GCA_000844705.1_ViralProj14436_genomic.csv
GCF_015689415.1_ASM1568941v1_genomic.csv
GCA_029887945.1_ASM2988794v1_genomic.csv
GCF_009363815.1_ASM936381v1_genomic.csv
GCF_012974225.1_ASM1297422v1_genomic.csv
GCF_023100925.1_ASM2310092v1_genomic.csv
GCF_009498275.1_ASM949827v1_genomic.csv
GCF_004006055.1_ASM400605v1_genomic.csv
GCA_017903995.1_ASM1790399v1_genomic.csv
GCF_021496425.1_ASM2149642v1_genomic.csv
GCA_002602085.1_ASM260208v1_genomic.csv
GCA_905122155.1_28099_2_241_genomic.csv
GCA_002867205.1_ASM286720v1_genomic.csv
GCA_004095395.1_ASM409539v1_genomic.csv
GCA_029224105.1_ASM2922410v1_genomic.csv
GCF_020526765.1_ASM2052676v1_genomic.csv
GCF_019930905.1_ASM1993090v1_genomic.csv
GCF_014883175.1_ASM1488317v1_genomic.csv
GCA_020484605.1_ASM2048460v1_genomic.csv
GCF_900475715.1_44927_A02_genomic.csv
GCA_019603215.1_ASM1960321v1_genomic.csv
GCA_000874645.1_ViralProj30611_genomic.csv
GCA_004066035.1_ASM406603v1_genomic.csv
GCA_014931495.1_ASM1493149v1_genomic.csv
GCF_000954315.1_ViralProj276867_genomic.csv
GCA_006401095.1_ASM640109v1_genomic.csv
GCF_000225345.1_ASM22534v1_genomic.csv
GCF_029203145.1_ASM2920314v1_genomic.csv
GCF_009627035.1_ASM962703v1_genomic.csv
GCF_004296535.1_ASM429653v1_genomic.csv
GCA_023702085.1_ASM2370208v1_genomic.csv
GCA_012935255.1_ASM1293525v1_genomic.csv
GCA_013388095.1_ASM1338809v1_genomic.csv
GCA_015355955.1_ASM1535595v1_genomic.csv
GCA_016919325.1_ASM1691932v1_genomic.csv
GCA_003851285.1_ASM385128v1_genomic.csv
GCF_004063635.1_ASM406363v1_genomic.csv
GCA_020491475.1_ASM2049147v1_genomic.csv
GCA_003193405.1_ASM319340v1_genomic.csv
GCF_000023925.1_ASM2392v1_genomic.csv
GCF_000210815.2_ASM21081v2_genomic.csv
GCF_019704315.1_ASM1970431v1_genomic.csv
GCF_023374695.1_ASM2337469v1_genomic.csv
GCA_030915465.1_ASM3091546v1_genomic.csv
GCF_003004295.1_ASM300429v1_genomic.csv
GCF_003113435.3_ASM311343v3_genomic.csv
GCF_009363315.1_ASM936331v1_genomic.csv
GCF_006517135.1_ASM651713v1_genomic.csv
GCA_004090835.1_ASM409083v1_genomic.csv
GCF_026967535.1_ASM2696753v1_genomic.csv
GCA_006337025.1_ASM633702v1_genomic.csv
GCF_009930575.1_ASM993057v1_genomic.csv
GCF_003019965.1_ASM301996v1_genomic.csv
GCA_023590985.1_ASM2359098v1_genomic.csv
GCA_020494015.1_ASM2049401v1_genomic.csv
GCA_009744595.1_ASM974459v1_genomic.csv
GCF_001934145.1_ViralProj359879_genomic.csv
GCA_900604345.1_PRJEB24952_genomic.csv
GCA_002753655.1_ASM275365v1_genomic.csv
GCA_902986675.1_UFOv-RE-20APR16-C841_genomic.csv
GCA_025727355.1_ASM2572735v1_genomic.csv
GCF_000020645.1_ASM2064v1_genomic.csv
GCF_002810325.1_ASM281032v1_genomic.csv
GCA_016673585.1_ASM1667358v1_genomic.csv
GCF_025398015.1_ASM2539801v1_genomic.csv
GCA_022407255.1_ASM2240725v1_genomic.csv
GCA_001684665.1_ViralProj328679_genomic.csv
GCA_003389555.1_ASM338955v1_genomic.csv
GCA_004030675.1_ASM403067v1_genomic.csv
GCF_000730425.1_ASM73042v1_genomic.csv
GCF_024181565.1_ASM2418156v1_genomic.csv
GCA_016834775.1_ASM1683477v1_genomic.csv
GCF_002951395.1_ASM295139v1_genomic.csv
GCF_022870225.1_ASM2287022v1_genomic.csv
GCF_014334155.1_ASM1433415v1_genomic.csv
GCF_001902355.1_ASM190235v1_genomic.csv
GCA_002082745.1_ASM208274v1_genomic.csv
GCA_022672265.1_ASM2267226v1_genomic.csv
GCF_000023125.1_ASM2312v1_genomic.csv
GCA_014131515.1_ASM1413151v1_genomic.csv
GCA_022701175.1_ASM2270117v1_genomic.csv
GCA_031253175.1_ASM3125317v1_genomic.csv
GCF_002128045.1_ASM212804v1_genomic.csv
GCA_024749045.1_ASM2474904v1_genomic.csv
GCA_030512895.1_ASM3051289v1_genomic.csv
GCA_004068415.1_ASM406841v1_genomic.csv
GCF_019880465.1_ASM1988046v1_genomic.csv
GCF_000473995.1_ASM47399v1_genomic.csv
GCA_007647495.1_ASM764749v1_genomic.csv
GCA_003403335.1_CrV_Complete_Genome_genomic.csv
GCA_011604235.1_ASM1160423v1_genomic.csv
GCF_023674425.1_ASM2367442v1_genomic.csv
GCA_004117775.1_ASM411777v1_genomic.csv
GCA_003308735.1_ASM330873v1_genomic.csv
GCA_005145365.1_ASM514536v1_genomic.csv
GCF_015353135.1_ASM1535313v1_genomic.csv
GCF_023182835.2_ASM2318283v2_genomic.csv
GCF_001719045.1_ASM171904v1_genomic.csv
GCF_007609035.1_ASM760903v1_genomic.csv
GCF_017570605.1_ASM1757060v1_genomic.csv
GCA_002213685.1_ASM221368v1_genomic.csv
GCA_025133985.1_ASM2513398v1_genomic.csv
GCA_021132555.1_ASM2113255v1_genomic.csv
GCA_029909435.1_ASM2990943v1_genomic.csv
GCF_003443755.1_ASM344375v1_genomic.csv
GCF_022637335.1_ASM2263733v1_genomic.csv
GCF_023119805.1_ASM2311980v1_genomic.csv
GCA_002625105.1_ASM262510v1_genomic.csv
GCA_030996985.1_ASM3099698v1_genomic.csv
GCA_028993535.1_ASM2899353v1_genomic.csv
GCF_001885405.1_ViralProj353691_genomic.csv
GCF_023658225.1_ASM2365822v1_genomic.csv
GCF_001502635.1_Tsukamurella_phage_TIN3_genomic.csv
GCA_005532935.2_ASM553293v2_genomic.csv
GCF_021496345.1_ASM2149634v1_genomic.csv
GCF_001308535.1_ViralProj298066_genomic.csv
GCA_022604755.1_ASM2260475v1_genomic.csv
GCF_018572625.1_ASM1857262v1_genomic.csv
GCF_020991045.1_ASM2099104v1_genomic.csv
GCA_021863995.1_ASM2186399v1_genomic.csv
GCA_003900515.2_ASM390051v2_genomic.csv
GCF_029000405.1_ASM2900040v1_genomic.csv
GCA_001931675.1_ASM193167v1_genomic.csv
GCA_024751955.1_ASM2475195v1_genomic.csv
GCA_003089855.1_ASM308985v1_genomic.csv
GCF_900187345.1_42650_A02_genomic.csv
GCF_016919285.1_ASM1691928v1_genomic.csv
GCA_016923395.2_ASM1692339v2_genomic.csv
GCF_015290365.1_ASM1529036v1_genomic.csv
GCA_000262385.1_ASM26238v1_genomic.csv
GCA_006447375.1_ASM644737v1_genomic.csv
GCF_014521465.1_ASM1452146v1_genomic.csv
GCA_004338775.1_ASM433877v1_genomic.csv
GCA_028541225.1_ASM2854122v1_genomic.csv
GCA_003764605.1_ASM376460v1_genomic.csv
GCA_018310605.1_ASM1831060v1_genomic.csv
GCA_006232065.1_ASM623206v1_genomic.csv
GCA_013461095.1_ASM1346109v1_genomic.csv
GCA_022673455.1_ASM2267345v1_genomic.csv
GCA_003051485.1_ASM305148v1_genomic.csv
GCA_003423445.1_ASM342344v1_genomic.csv
GCA_004048735.1_ASM404873v1_genomic.csv
GCF_000011325.1_ASM1132v1_genomic.csv
GCF_001041735.1_ViralProj287959_genomic.csv
GCF_022819305.1_ASM2281930v1_genomic.csv
GCF_004524875.1_ASM452487v1_genomic.csv
GCA_004066315.1_ASM406631v1_genomic.csv
GCA_024023215.1_ASM2402321v1_genomic.csv
GCF_900520285.1_ASM90052028v1_genomic.csv
GCF_002614865.1_ASM261486v1_genomic.csv
GCF_019969235.1_ASM1996923v1_genomic.csv
GCA_012939515.1_ASM1293951v1_genomic.csv
GCF_025808215.1_ASM2580821v1_genomic.csv
GCF_000174055.1_ASM17405v1_genomic.csv
GCA_031162945.1_ASM3116294v1_genomic.csv
GCF_020906135.1_ASM2090613v1_genomic.csv
GCA_001455385.1_ASM145538v1_genomic.csv
GCF_003546905.1_ASM354690v1_genomic.csv
GCF_021398755.1_ASM2139875v1_genomic.csv
GCF_006442795.2_ASM644279v2_genomic.csv
GCF_001266695.1_ASM126669v1_genomic.csv
GCA_006402415.1_ASM640241v1_genomic.csv
GCF_001755545.1_ViralProj344603_genomic.csv
GCF_030544805.1_ASM3054480v1_genomic.csv
GCF_012767755.2_ASM1276775v2_genomic.csv
GCA_026898265.1_ASM2689826v1_genomic.csv
GCA_030413745.1_ASM3041374v1_genomic.csv
GCA_021355775.1_ASM2135577v1_genomic.csv
GCA_000852685.1_ViralProj14911_genomic.csv
GCA_021355765.1_ASM2135576v1_genomic.csv
GCA_001808235.1_ASM180823v1_genomic.csv
GCA_027937015.1_ASM2793701v1_genomic.csv
GCA_000919495.1_ViralMultiSegProj242281_genomic.csv
GCF_029854195.1_ASM2985419v1_genomic.csv
GCF_002827825.1_ASM282782v1_genomic.csv
GCA_028609345.1_ASM2860934v1_genomic.csv
GCA_009688325.1_ASM968832v1_genomic.csv
GCF_001441155.1_ViralProj301300_genomic.csv
GCF_000284475.1_ASM28447v1_genomic.csv
GCF_028464045.1_ASM2846404v1_genomic.csv
GCF_900660525.1_50861_G01-3_genomic.csv
GCF_015992285.1_ASM1599228v1_genomic.csv
GCF_013416125.1_ASM1341612v1_genomic.csv
GCF_003034595.1_ASM303459v1_genomic.csv
GCF_030012545.1_ASM3001254v1_genomic.csv
GCF_014524545.1_ASM1452454v1_genomic.csv
GCA_004082415.1_ASM408241v1_genomic.csv
GCF_007559065.1_ASM755906v1_genomic.csv
GCF_001736415.1_ViralProj343530_genomic.csv
GCA_025757725.1_ASM2575772v1_genomic.csv
GCA_000021825.1_ASM2182v1_genomic.csv
GCF_023141415.1_ASM2314141v1_genomic.csv
GCF_012151155.1_ASM1215115v1_genomic.csv
GCA_012934125.1_ASM1293412v1_genomic.csv
GCF_003568645.1_ASM356864v1_genomic.csv
GCF_018589365.1_ASM1858936v1_genomic.csv
GCA_000865985.1_ViralProj16157_genomic.csv
GCF_000376545.2_ASM37654v2_genomic.csv
GCA_030123505.1_ASM3012350v1_genomic.csv
GCF_002368395.1_ASM236839v1_genomic.csv
GCA_008247605.1_ASM824760v1_genomic.csv
GCA_004040635.1_ASM404063v1_genomic.csv
GCA_027937985.1_ASM2793798v1_genomic.csv
GCF_013187685.1_ASM1318768v1_genomic.csv
GCF_020181495.1_ASM2018149v1_genomic.csv
GCA_000007005.1_ASM700v1_genomic.csv
GCA_031320195.1_ASM3132019v1_genomic.csv
GCF_025502485.1_ASM2550248v1_genomic.csv
GCA_016699975.1_ASM1669997v1_genomic.csv
GCF_001721705.1_ASM172170v1_genomic.csv
GCF_021560135.1_ASM2156013v1_genomic.csv
GCA_018388935.1_ASM1838893v1_genomic.csv
GCA_004147585.1_ASM414758v1_genomic.csv
GCA_030439665.1_ASM3043966v1_genomic.csv
GCF_028736115.1_ASM2873611v1_genomic.csv
GCA_005601095.2_ASM560109v2_genomic.csv
GCF_001985465.1_ASM198546v1_genomic.csv
GCA_003516205.1_ASM351620v1_genomic.csv
GCA_021125865.1_ASM2112586v1_genomic.csv
GCF_015355935.1_ASM1535593v1_genomic.csv
GCA_016743815.1_ASM1674381v1_genomic.csv
GCA_008704895.1_ASM870489v1_genomic.csv
GCA_004090015.1_ASM409001v1_genomic.csv
GCF_000970225.1_ASM97022v1_genomic.csv
GCF_000092945.1_ASM9294v1_genomic.csv
GCA_018585515.1_ASM1858551v1_genomic.csv
GCA_900636095.1_38828_B01_genomic.csv
GCF_019285595.1_ASM1928559v1_genomic.csv
GCF_024803605.1_ASM2480360v1_genomic.csv
GCF_017655825.1_ASM1765582v1_genomic.csv
GCF_000293885.2_ASM29388v3_genomic.csv
GCF_020714825.1_ASM2071482v1_genomic.csv
GCA_022318525.1_ASM2231852v1_genomic.csv
GCA_001675505.1_ViralMultiSegProj326136_genomic.csv
GCA_022964935.1_ASM2296493v1_genomic.csv
GCA_029968935.1_ASM2996893v1_genomic.csv
GCA_030323605.1_ASM3032360v1_genomic.csv
GCF_002000885.1_ASM200088v1_genomic.csv
GCF_009648555.1_ASM964855v1_genomic.csv
GCF_000831585.1_ASM83158v1_genomic.csv
GCA_004052575.1_ASM405257v1_genomic.csv
GCF_000020985.1_ASM2098v1_genomic.csv
GCF_001755645.1_ViralProj344623_genomic.csv
GCF_000842345.1_ViralProj14304_genomic.csv
GCF_000921355.1_ViralProj255731_genomic.csv
GCF_008831345.1_ASM883134v1_genomic.csv
GCF_022468455.1_ASM2246845v1_genomic.csv
GCF_018589525.1_ASM1858952v1_genomic.csv
GCF_001461265.1_ViralProj304901_genomic.csv
GCA_001505355.1_ViralProj308006_genomic.csv
GCF_000590865.3_ASM59086v3_genomic.csv
GCF_001318345.1_ASM131834v1_genomic.csv
GCA_012936605.1_ASM1293660v1_genomic.csv
GCF_028891385.1_ASM2889138v1_genomic.csv
GCF_030122945.1_ASM3012294v1_genomic.csv
GCF_030931015.1_ASM3093101v1_genomic.csv
GCA_022608485.1_ASM2260848v1_genomic.csv
GCA_000068525.2_ASM6852v2_genomic.csv
GCF_024585005.1_ASM2458500v1_genomic.csv
GCA_001551005.1_ViralProj310923_genomic.csv
GCF_018569545.1_ASM1856954v1_genomic.csv
GCA_016835015.1_ASM1683501v1_genomic.csv
GCA_030520045.1_ASM3052004v1_genomic.csv
GCF_023612395.1_ASM2361239v1_genomic.csv
GCA_031275775.1_ASM3127577v1_genomic.csv
GCA_905331455.2_AI3030v1_cpp_genomic.csv
GCA_013391805.1_ASM1339180v1_genomic.csv
GCA_019445925.1_ASM1944592v1_genomic.csv
GCA_029885135.1_ASM2988513v1_genomic.csv
GCA_902988845.1_UFOv-RE-4nov15-C1656_genomic.csv
GCA_000888095.1_ViralProj45807_genomic.csv
GCA_003014225.1_ASM301422v1_genomic.csv
GCF_028553745.1_ASM2855374v1_genomic.csv
GCA_023536325.1_L-IVP-KGV_genomic.csv
GCA_003537155.1_ASM353715v1_genomic.csv
GCF_029636405.1_ASM2963640v1_genomic.csv
GCF_013146745.1_ASM1314674v1_genomic.csv
GCA_017356725.2_ASM1735672v2_genomic.csv
GCA_004130775.1_ASM413077v1_genomic.csv
GCA_004061095.1_ASM406109v1_genomic.csv
GCA_029886555.1_ASM2988655v1_genomic.csv
GCF_024584745.1_ASM2458474v1_genomic.csv
GCA_029718945.1_ASM2971894v1_genomic.csv
GCA_024362285.1_ASM2436228v1_genomic.csv
GCA_000881415.1_ViralProj30935_genomic.csv
GCA_002959115.1_ASM295911v1_genomic.csv
GCA_018573475.1_ASM1857347v1_genomic.csv
GCA_905330555.2_AI2887v1_cpp_genomic.csv
GCA_031760065.1_ASM3176006v1_genomic.csv
GCF_007632255.1_ASM763225v1_genomic.csv
GCA_003286415.2_ASM328641v2_genomic.csv
GCA_024760755.1_ASM2476075v1_genomic.csv
GCA_000217715.1_ASM21771v1_genomic.csv
GCF_003955795.1_ASM395579v1_genomic.csv
GCF_009930975.1_ASM993097v1_genomic.csv
GCF_000959675.1_ViralProj278641_genomic.csv
GCF_022870205.1_ASM2287020v1_genomic.csv
GCA_028335645.1_ASM2833564v1_genomic.csv
GCA_030719945.1_ASM3071994v1_genomic.csv
GCA_900683775.1_ASM90068377v1_genomic.csv
GCA_004039915.1_ASM403991v1_genomic.csv
GCA_003193045.1_ASM319304v1_genomic.csv
GCA_002958595.1_ASM295859v1_genomic.csv
GCA_027940705.1_ASM2794070v1_genomic.csv
GCA_023016475.1_ASM2301647v1_genomic.csv
GCA_028743775.1_ASM2874377v1_genomic.csv
GCA_008816915.1_ASM881691v1_genomic.csv
GCA_002959175.1_ASM295917v1_genomic.csv
GCA_021216195.1_ASM2121619v1_genomic.csv
GCA_026723935.1_ASM2672393v1_genomic.csv
GCF_020623585.1_ASM2062358v1_genomic.csv
GCA_028609465.1_ASM2860946v1_genomic.csv
GCF_030297135.1_ASM3029713v1_genomic.csv
GCA_016835925.1_ASM1683592v1_genomic.csv
GCA_000742975.1_ASM74297v1_genomic.csv
GCF_000014205.1_ASM1420v1_genomic.csv
GCF_000178835.2_ASM17883v2_genomic.csv
GCA_013426385.1_ASM1342638v1_genomic.csv
GCF_002749495.1_ASM274949v1_genomic.csv
GCA_005145425.1_ASM514542v1_genomic.csv
GCA_905329535.2_AI2743v1_cpp_genomic.csv
GCF_012935185.1_ASM1293518v1_genomic.csv
GCA_004083395.1_ASM408339v1_genomic.csv
GCF_027474985.1_ASM2747498v1_genomic.csv
GCA_004285955.1_ASM428595v1_genomic.csv
GCA_009654615.1_ASM965461v1_genomic.csv
GCF_002950775.1_ASM295077v1_genomic.csv
GCA_003107965.1_ASM310796v1_genomic.csv
GCF_000880475.1_ViralProj31279_genomic.csv
GCA_025676805.2_ASM2567680v2_genomic.csv
GCA_021053165.1_ASM2105316v1_genomic.csv
GCA_000860085.1_ViralProj15241_genomic.csv
GCA_023731615.1_ASM2373161v1_genomic.csv
GCA_021054985.1_ASM2105498v1_genomic.csv
GCA_000853105.1_ViralProj14823_genomic.csv
GCF_002829805.1_ASM282980v1_genomic.csv
GCF_015161275.1_ASM1516127v1_genomic.csv
GCA_003107865.1_ASM310786v1_genomic.csv
GCF_029953635.1_ASM2995363v1_genomic.csv
GCA_013168355.1_ASM1316835v1_genomic.csv
GCF_021459825.1_ASM2145982v1_genomic.csv
GCA_002215175.1_ASM221517v1_genomic.csv
GCF_022759745.1_ASM2275974v1_genomic.csv
GCA_000493535.2_DT2_genomic.csv
GCA_000507205.2_ASM50720v2_genomic.csv
GCA_905331385.2_AI3018v1_cpp_genomic.csv
GCA_031085795.1_ASM3108579v1_genomic.csv
GCF_027941975.1_ASM2794197v1_genomic.csv
GCA_003151175.1_ASM315117v1_genomic.csv
GCF_002859845.1_ASM285984v1_genomic.csv
GCA_025917315.1_ASM2591731v1_genomic.csv
GCA_022846535.1_ASM2284653v1_genomic.csv
GCA_016653715.1_ASM1665371v1_genomic.csv
GCA_000027085.1_ASM2708v1_genomic.csv
GCA_017948305.1_ASM1794830v1_genomic.csv
GCF_016510335.1_ASM1651033v1_genomic.csv
GCF_003956485.1_ASM395648v1_genomic.csv
GCA_019445045.1_ASM1944504v1_genomic.csv
GCA_021870445.1_ASM2187044v1_genomic.csv
GCA_027573045.1_ASM2757304v1_genomic.csv
GCA_016889405.1_ASM1688940v1_genomic.csv
GCF_015277775.1_ASM1527777v1_genomic.csv
GCA_900230325.1_Suid_herpesvirus_1_Strain_MdBio_genomic.csv
GCA_012939525.1_ASM1293952v1_genomic.csv
GCA_006425315.1_ASM642531v1_genomic.csv
GCF_002625325.1_ASM262532v1_genomic.csv
GCA_001551225.1_ViralProj310901_genomic.csv
GCF_900168255.1_B431_genomic.csv
GCF_011045335.1_ASM1104533v1_genomic.csv
GCF_025449295.1_ASM2544929v1_genomic.csv
GCA_018559925.1_ASM1855992v1_genomic.csv
GCF_024205225.1_ASM2420522v1_genomic.csv
GCF_023299745.1_ASM2329974v1_genomic.csv
GCA_002597345.1_ASM259734v1_genomic.csv
GCF_001663435.1_ASM166343v1_genomic.csv
GCF_013171325.1_ASM1317132v1_genomic.csv
GCA_019039375.1_ASM1903937v1_genomic.csv
GCF_023204995.1_ASM2320499v1_genomic.csv
GCA_017348405.1_ASM1734840v1_genomic.csv
GCF_002966755.1_ASM296675v1_genomic.csv
GCA_004117495.1_Athtab_Bunyavirales_genomic.csv
GCA_003846985.1_ASM384698v1_genomic.csv
GCA_018591025.2_ASM1859102v2_genomic.csv
GCF_003183845.2_ASM318384v2_genomic.csv
GCF_002604125.1_ASM260412v1_genomic.csv
GCF_018587465.1_ASM1858746v1_genomic.csv
GCF_016858305.2_ASM1685830v2_genomic.csv
GCA_004055915.1_ASM405591v1_genomic.csv
GCA_002957485.1_ASM295748v1_genomic.csv
GCF_006378125.1_ASM637812v1_genomic.csv
GCA_030012725.1_ASM3001272v1_genomic.csv
GCA_003364395.1_ASM336439v1_genomic.csv
GCA_905322485.2_AI2620v1_cpp_genomic.csv
GCF_003665475.1_ASM366547v1_genomic.csv
GCA_024298465.1_ASM2429846v1_genomic.csv
GCF_008369785.1_ASM836978v1_genomic.csv
GCF_000006965.1_ASM696v1_genomic.csv
GCF_010120835.1_ASM1012083v1_genomic.csv
GCF_030035605.1_ASM3003560v1_genomic.csv
GCF_007923725.1_ASM792372v1_genomic.csv
GCF_902509485.1_Se_BPH0697_genomic.csv
GCA_030623005.1_ASM3062300v1_genomic.csv
GCF_017096425.2_ASM1709642v2_genomic.csv
GCA_004130735.1_ASM413073v1_genomic.csv
GCA_009744575.1_ASM974457v1_genomic.csv
GCA_023374165.1_ASM2337416v1_genomic.csv
GCA_009002845.1_ASM900284v1_genomic.csv
GCA_004075515.1_ASM407551v1_genomic.csv
GCA_000231015.3_ASM23101v3_genomic.csv
GCF_008386315.1_ASM838631v1_genomic.csv
GCA_017798145.1_ASM1779814v1_genomic.csv
GCF_000911855.1_ViralProj215119_genomic.csv
GCF_010731575.1_ASM1073157v1_genomic.csv
GCA_030254085.1_ASM3025408v1_genomic.csv
GCF_024970145.1_ASM2497014v1_genomic.csv
GCF_004117675.1_ASM411767v1_genomic.csv
GCA_004071415.1_ASM407141v1_genomic.csv
GCA_004035235.1_ASM403523v1_genomic.csv
GCF_000843685.1_ViralProj14396_genomic.csv
GCA_012943165.1_ASM1294316v1_genomic.csv
GCA_030656915.1_ASM3065691v1_genomic.csv
GCA_001767235.1_ASM176723v1_genomic.csv
GCA_003028975.1_ASM302897v1_genomic.csv
GCF_020714805.1_ASM2071480v1_genomic.csv
GCF_022026295.1_ASM2202629v1_genomic.csv
GCA_002629625.1_ASM262962v1_genomic.csv
GCA_021051605.1_ASM2105160v1_genomic.csv
GCF_023921205.1_ASM2392120v1_genomic.csv
GCA_021729665.1_ASM2172966v1_genomic.csv
GCA_009739155.1_ASM973915v1_genomic.csv
GCA_029718085.1_ASM2971808v1_genomic.csv
GCF_014169795.1_ASM1416979v1_genomic.csv
GCA_000837045.1_ViralProj14067_genomic.csv
GCA_030254605.1_ASM3025460v1_genomic.csv
GCA_008931135.1_ASM893113v1_genomic.csv
GCA_024585545.1_ASM2458554v1_genomic.csv
GCF_019343105.1_ASM1934310v1_genomic.csv
GCF_024397915.1_ASM2439791v1_genomic.csv
GCF_018554565.1_ASM1855456v1_genomic.csv
GCA_000895455.1_ViralMultiSegProj129597_genomic.csv
GCF_021166155.1_ASM2116615v1_genomic.csv
GCF_905330215.2_AI2852v1_cpp_genomic.csv
GCA_027932205.1_ASM2793220v1_genomic.csv
GCA_018571055.1_ASM1857105v1_genomic.csv
GCA_004092195.1_ASM409219v1_genomic.csv
GCF_003186535.1_ASM318653v1_genomic.csv
GCF_022869905.1_ASM2286990v1_genomic.csv
GCA_010731675.1_ASM1073167v1_genomic.csv
GCA_006448495.1_ASM644849v1_genomic.csv
GCF_000854605.1_ViralProj14971_genomic.csv
GCF_028609825.1_ASM2860982v1_genomic.csv
GCF_027116415.1_ASM2711641v1_genomic.csv
GCA_023661415.1_ASM2366141v1_genomic.csv
GCF_000195815.1_ASM19581v1_genomic.csv
GCA_003617215.1_ASM361721v1_genomic.csv
GCA_014432665.2_ASM1443266v2_genomic.csv
GCF_009867015.2_ASM986701v2_genomic.csv
GCF_031224255.1_ASM3122425v1_genomic.csv
GCA_024749965.1_ASM2474996v1_genomic.csv
GCA_004082655.1_ASM408265v1_genomic.csv
GCF_023573285.1_ASM2357328v1_genomic.csv
GCF_002071765.2_ASM207176v2_genomic.csv
GCA_002812405.1_ASM281240v1_genomic.csv
GCA_008330045.1_ASM833004v1_genomic.csv
GCA_014514205.1_ASM1451420v1_genomic.csv
GCF_001697265.1_ASM169726v1_genomic.csv
GCA_003365555.1_ASM336555v1_genomic.csv
GCF_019968805.1_ASM1996880v1_genomic.csv
GCA_002618805.1_ASM261880v1_genomic.csv
GCA_019333735.1_ASM1933373v1_genomic.csv
GCA_000902895.1_ViralProj184151_genomic.csv
GCF_017190795.1_ASM1719079v1_genomic.csv
GCA_000909935.1_ViralProj206030_genomic.csv
GCA_025370075.1_ASM2537007v1_genomic.csv
GCF_903993035.2_AI2767v1_cp_genomic.csv
GCA_004050115.1_ASM405011v1_genomic.csv
GCA_003057795.1_ASM305779v1_genomic.csv
GCF_004009495.1_ASM400949v1_genomic.csv
GCF_912579705.1_CJ121364_genomic.csv
GCF_028471905.1_ASM2847190v1_genomic.csv
GCA_005280675.1_ASM528067v1_genomic.csv
GCF_016889685.1_ASM1688968v1_genomic.csv
GCF_019378875.1_ASM1937887v1_genomic.csv
GCA_018550935.1_ASM1855093v1_genomic.csv
GCA_900636745.1_44087_C02_genomic.csv
GCA_024126235.1_ASM2412623v1_genomic.csv
GCF_028993635.1_ASM2899363v1_genomic.csv
GCA_000928355.1_ViralProj273529_genomic.csv
GCA_028752175.1_ASM2875217v1_genomic.csv
GCA_900087275.1_PFRJS22-ph_1_genomic.csv
GCF_018569315.1_ASM1856931v1_genomic.csv
GCA_004053695.1_ASM405369v1_genomic.csv
GCF_000889355.1_ViralMultiSegProj56055_genomic.csv
GCF_023311915.1_ASM2331191v1_genomic.csv
GCF_000723465.1_Rb803_genomic.csv
GCF_000912075.1_ViralProj219115_genomic.csv
GCA_009655115.1_ASM965511v1_genomic.csv
GCF_016127295.1_ASM1612729v1_genomic.csv
GCF_001267805.1_ASM126780v1_genomic.csv
GCA_003191245.1_ASM319124v1_genomic.csv
GCF_029952785.1_ASM2995278v1_genomic.csv
GCA_004771235.1_ASM477123v1_genomic.csv
GCF_005222045.1_ASM522204v1_genomic.csv
GCA_023156635.1_ASM2315663v1_genomic.csv
GCF_000264765.2_ASM26476v2_genomic.csv
GCF_016894445.1_ASM1689444v1_genomic.csv
GCA_009176185.1_ASM917618v1_genomic.csv
GCA_019803085.1_ASM1980308v1_genomic.csv
GCF_024298565.1_ASM2429856v1_genomic.csv
GCF_001922545.1_ASM192254v1_genomic.csv
GCA_013900065.1_ASM1390006v1_genomic.csv
GCF_014863645.1_ASM1486364v1_genomic.csv
GCF_025999655.1_ASM2599965v1_genomic.csv
GCA_013306335.1_ASM1330633v1_genomic.csv
GCA_029887625.1_ASM2988762v1_genomic.csv
GCF_025135955.1_ASM2513595v1_genomic.csv
GCF_014334375.1_ASM1433437v1_genomic.csv
GCF_030161935.2_ASM3016193v2_genomic.csv
GCA_000856565.1_ViralProj15032_genomic.csv
GCF_017094445.1_ASM1709444v1_genomic.csv
GCF_000146505.1_ASM14650v1_genomic.csv
GCA_029906545.1_ASM2990654v1_genomic.csv
GCA_004080135.1_ASM408013v1_genomic.csv
GCA_004080195.1_ASM408019v1_genomic.csv
GCA_004080055.1_ASM408005v1_genomic.csv
GCF_016944675.1_ASM1694467v1_genomic.csv
GCA_030122455.1_ASM3012245v1_genomic.csv
GCF_004295325.1_ASM429532v1_genomic.csv
GCA_900683765.1_Phascolarctobacterium_succinatutens_82G5_genomic.csv
GCF_028885375.1_ASM2888537v1_genomic.csv
GCF_013167575.1_ASM1316757v1_genomic.csv
GCA_031121945.1_ASM3112194v1_genomic.csv
GCA_013884935.1_ASM1388493v1_genomic.csv
GCF_018279565.1_ASM1827956v1_genomic.csv
GCF_002346165.1_ASM234616v1_genomic.csv
GCF_029000325.1_ASM2900032v1_genomic.csv
GCF_002586745.1_ASM258674v1_genomic.csv
GCF_025141335.1_ASM2514133v1_genomic.csv
GCF_029867165.1_ASM2986716v1_genomic.csv
GCA_027937895.1_ASM2793789v1_genomic.csv
GCF_008925965.1_ASM892596v1_genomic.csv
GCA_023735275.1_ASM2373527v1_genomic.csv
GCF_021052705.1_ASM2105270v1_genomic.csv
GCA_021485045.1_ASM2148504v1_genomic.csv
GCA_029218275.1_ASM2921827v1_genomic.csv
GCA_963378075.1_MU0083_Flye_MinION_genomic.csv
GCF_007475365.1_ASM747536v1_genomic.csv
GCA_028609965.1_ASM2860996v1_genomic.csv
GCA_000897615.1_ViralProj174775_genomic.csv
GCA_018127565.1_ASM1812756v1_genomic.csv
GCA_027928775.1_ASM2792877v1_genomic.csv
GCF_006364795.1_ASM636479v1_genomic.csv
GCA_002741515.1_ASM274151v1_genomic.csv
GCA_008321005.1_ASM832100v1_genomic.csv
GCA_019039675.1_ASM1903967v1_genomic.csv
GCF_022349945.1_ASM2234994v1_genomic.csv
GCF_023572945.1_ASM2357294v1_genomic.csv
GCA_018127445.1_ASM1812744v1_genomic.csv
GCF_007990655.1_ASM799065v1_genomic.csv
GCF_016456145.1_ASM1645614v1_genomic.csv
GCA_001505415.1_ViralProj307857_genomic.csv
GCF_900635155.1_36725_F02_genomic.csv
GCF_020783355.1_ASM2078335v1_genomic.csv
GCA_000843085.1_ViralProj14276_genomic.csv
GCF_020614355.1_ASM2061435v1_genomic.csv
GCF_900185255.1_NN2_genomic.csv
GCA_030585025.1_ASM3058502v1_genomic.csv
GCA_003719095.1_ASM371909v1_genomic.csv
GCA_014863565.1_ASM1486356v1_genomic.csv
GCF_019774615.1_ASM1977461v1_genomic.csv
GCF_000907435.1_ViralProj206027_genomic.csv
GCF_030866765.1_ASM3086676v1_genomic.csv
GCF_900636755.1_43941_E01_genomic.csv
GCA_003867115.1_ASM386711v1_genomic.csv
GCF_029887365.1_ASM2988736v1_genomic.csv
GCA_000884815.1_ViralProj37971_genomic.csv
GCF_024918375.1_ASM2491837v1_genomic.csv
GCA_003722655.1_ASM372265v1_genomic.csv
GCA_000857765.1_ViralProj15083_genomic.csv
GCF_003812305.1_ASM381230v1_genomic.csv
GCF_030064365.1_ASM3006436v1_genomic.csv
GCF_000870665.1_ViralProj19181_genomic.csv
GCA_031583575.1_ASM3158357v1_genomic.csv
GCF_002741255.1_ASM274125v1_genomic.csv
GCA_020685045.1_ASM2068504v1_genomic.csv
GCF_001606235.1_ASM160623v1_genomic.csv
GCA_009914075.1_ASM991407v1_genomic.csv
GCF_003586065.1_EcRM9872_genomic.csv
GCF_003967095.1_ASM396709v1_genomic.csv
GCF_003966525.1_ASM396652v1_genomic.csv
GCA_013368755.1_ASM1336875v1_genomic.csv
GCA_030665045.1_ASM3066504v1_genomic.csv
GCF_024347535.1_ASM2434753v1_genomic.csv
GCA_012940955.1_ASM1294095v1_genomic.csv
GCA_905122825.1_27688_1_353_genomic.csv
GCF_014789785.1_ASM1478978v1_genomic.csv
GCF_029910195.1_ASM2991019v1_genomic.csv
GCA_029237005.1_ASM2923700v1_genomic.csv
GCA_004061435.1_ASM406143v1_genomic.csv
GCA_013394365.1_ASM1339436v1_genomic.csv
GCA_003848925.1_ASM384892v1_genomic.csv
GCF_002950495.2_ASM295049v2_genomic.csv
GCF_028221105.1_ASM2822110v1_genomic.csv
GCA_013085485.1_ASM1308548v1_genomic.csv
GCA_023532095.1_ASM2353209v1_genomic.csv
GCA_000856485.1_ViralProj15013_genomic.csv
GCA_020475505.1_ASM2047550v1_genomic.csv
GCF_000924715.1_ViralProj265891_genomic.csv
GCA_024126255.1_ASM2412625v1_genomic.csv
GCF_000697965.2_ASM69796v2_genomic.csv
GCF_029815035.1_ASM2981503v1_genomic.csv
GCF_002197225.1_ASM219722v1_genomic.csv
GCF_000172575.2_ASM17257v2_genomic.csv
GCF_016804365.1_ASM1680436v1_genomic.csv
GCF_017096345.2_ASM1709634v2_genomic.csv
GCF_002843985.1_ASM284398v1_genomic.csv
GCA_020283865.1_ASM2028386v1_genomic.csv
GCF_025561145.1_ASM2556114v1_genomic.csv
GCA_003351465.1_ASM335146v1_genomic.csv
GCA_000273405.1_Rhod_Spha_2_4_1_V1_genomic.csv
GCF_001697205.1_ASM169720v1_genomic.csv
GCA_027927095.1_ASM2792709v1_genomic.csv
GCF_001721985.1_ASM172198v1_genomic.csv
GCF_011900305.1_PAO_phages_genomic.csv
GCA_018340505.1_ASM1834050v1_genomic.csv
GCF_003956245.1_ASM395624v1_genomic.csv
GCF_001500595.1_Tsukamurella_phage_TIN2_genomic.csv
GCA_027926605.1_ASM2792660v1_genomic.csv
GCF_013423785.1_ASM1342378v1_genomic.csv
GCA_000705595.2_ASM70559v2_genomic.csv
GCA_027939755.1_ASM2793975v1_genomic.csv
GCA_004091435.1_ASM409143v1_genomic.csv
GCA_004134725.1_ASM413472v1_genomic.csv
GCF_000418365.1_ASM41836v1_genomic.csv
GCF_016904475.1_ASM1690447v1_genomic.csv
GCF_002215075.1_ASM221507v1_genomic.csv
GCF_001542795.2_ASM154279v2_genomic.csv
GCA_001047635.1_ASM104763v1_genomic.csv
GCA_013390305.1_ASM1339030v1_genomic.csv
GCA_029236965.1_ASM2923696v1_genomic.csv
GCA_000954855.1_ViralProj277510_genomic.csv
GCF_016812055.1_ASM1681205v1_genomic.csv
GCA_022672225.1_ASM2267222v1_genomic.csv
GCA_027930355.1_ASM2793035v1_genomic.csv
GCF_020628355.1_ASM2062835v1_genomic.csv
GCA_001025155.1_ASM102515v1_genomic.csv
GCF_016026535.1_ASM1602653v1_genomic.csv
GCF_004355565.1_ASM435556v1_genomic.csv
GCF_022846135.1_ASM2284613v1_genomic.csv
GCA_018557905.1_ASM1855790v1_genomic.csv
GCF_026689315.1_ASM2668931v1_genomic.csv
GCA_000226095.1_ASM22609v1_genomic.csv
GCA_030272465.1_ASM3027246v1_genomic.csv
GCA_003691545.1_ASM369154v1_genomic.csv
GCA_001974135.1_ViralProj368949_genomic.csv
GCA_004045055.1_ASM404505v1_genomic.csv
GCA_003092375.1_ASM309237v1_genomic.csv
GCF_000881775.1_ViralProj32697_genomic.csv
GCF_003595645.1_ASM359564v1_genomic.csv
GCA_030758915.1_ASM3075891v1_genomic.csv
GCA_017068215.1_ASM1706821v1_genomic.csv
GCF_000926735.1_ViralProj266642_genomic.csv
GCF_009295965.1_ASM929596v1_genomic.csv
GCF_018884305.1_ASM1888430v1_genomic.csv
GCF_029714085.1_ASM2971408v1_genomic.csv
GCF_021560335.1_ASM2156033v1_genomic.csv
GCF_020550085.1_ASM2055008v1_genomic.csv
GCA_004045815.1_ASM404581v1_genomic.csv
GCF_022494275.1_ASM2249427v1_genomic.csv
GCF_023716865.1_ASM2371686v1_genomic.csv
GCA_002859985.1_ASM285998v1_genomic.csv
GCA_018585415.1_ASM1858541v1_genomic.csv
GCA_025133735.1_ASM2513373v1_genomic.csv
GCA_000917055.1_ViralProj239731_genomic.csv
GCF_018140905.1_ASM1814090v1_genomic.csv
GCA_031155935.1_ASM3115593v1_genomic.csv
GCA_004295445.1_ASM429544v1_genomic.csv
GCF_013377665.2_ASM1337766v2_genomic.csv
GCA_027939775.1_ASM2793977v1_genomic.csv
GCA_016700195.1_ASM1670019v1_genomic.csv
GCF_014217805.1_ASM1421780v1_genomic.csv
GCF_022213385.1_ASM2221338v1_genomic.csv
GCF_011756555.1_ASM1175655v1_genomic.csv
GCA_004094855.1_ASM409485v1_genomic.csv
GCF_009730215.1_ASM973021v1_genomic.csv
GCA_030022865.1_ASM3002286v1_genomic.csv
GCA_000347695.1_ASM34769v1_genomic.csv
GCF_002825765.1_ASM282576v1_genomic.csv
GCA_000257275.1_ASM25727v1_genomic.csv
GCF_001989535.1_ASM198953v1_genomic.csv
GCF_027557545.1_ASM2755754v1_genomic.csv
GCF_900489825.1_WT-YCP-cl7-3-2-VL648_genomic.csv
GCA_025948195.1_ASM2594819v1_genomic.csv
GCA_025757985.1_ASM2575798v1_genomic.csv
GCA_003087895.1_ASM308789v1_genomic.csv
GCF_030864075.1_ASM3086407v1_genomic.csv
GCF_003856975.1_ASM385697v1_genomic.csv
GCF_019355615.1_ASM1935561v1_genomic.csv
GCF_012848175.1_ASM1284817v1_genomic.csv
GCF_019930705.1_ASM1993070v1_genomic.csv
GCA_000219855.1_ASM21985v1_genomic.csv
GCF_030490735.1_ASM3049073v1_genomic.csv
GCA_007971865.1_ASM797186v1_genomic.csv
GCA_029886655.1_ASM2988665v1_genomic.csv
GCA_030252955.1_ASM3025295v1_genomic.csv
GCF_006280355.1_ASM628035v1_genomic.csv
GCA_031116845.1_ASM3111684v1_genomic.csv
GCF_942548115.1_Leaf245_closed_genomic.csv
GCA_024494485.1_ASM2449448v1_genomic.csv
GCA_009756585.1_ASM975658v1_genomic.csv
GCA_002617025.1_ASM261702v1_genomic.csv
GCF_001985605.1_ASM198560v1_genomic.csv
GCA_004079615.1_ASM407961v1_genomic.csv
GCF_002986205.1_ASM298620v1_genomic.csv
GCF_003368045.1_ASM336804v1_genomic.csv
GCF_001590685.1_ASM159068v1_genomic.csv
GCA_004044995.1_ASM404499v1_genomic.csv
GCA_024918735.1_ASM2491873v1_genomic.csv
GCA_905330445.2_AI2877v1_cpp_genomic.csv
GCF_000972245.3_ASM97224v3_genomic.csv
GCF_025790185.1_ASM2579018v1_genomic.csv
GCA_000908915.1_ViralProj212716_genomic.csv
GCA_003090395.1_ASM309039v1_genomic.csv
GCA_020990665.1_ASM2099066v1_genomic.csv
GCA_004338345.1_ASM433834v1_genomic.csv
GCA_019446045.1_ASM1944604v1_genomic.csv
GCA_025465785.1_ASM2546578v1_genomic.csv
GCA_002128085.1_ASM212808v1_genomic.csv
GCA_018584645.1_ASM1858464v1_genomic.csv
GCF_026072635.1_ASM2607263v1_genomic.csv
GCF_018739385.1_ASM1873938v1_genomic.csv
GCF_003352185.1_ASM335218v1_genomic.csv
GCA_009221265.2_ASM922126v2_genomic.csv
GCA_012939485.1_ASM1293948v1_genomic.csv
GCA_027931405.1_ASM2793140v1_genomic.csv
GCA_031293225.1_ASM3129322v1_genomic.csv
GCA_002215115.1_ASM221511v1_genomic.csv
GCF_900639425.1_E7098_hybrid_assembly_genomic.csv
GCF_015840525.1_ASM1584052v1_genomic.csv
GCA_900636025.1_38502_D01_genomic.csv
GCF_000854225.1_ViralProj15039_genomic.csv
GCF_030645085.1_ASM3064508v1_genomic.csv
GCA_000838785.1_ViralProj14091_genomic.csv
GCF_001705995.2_ASM170599v2_genomic.csv
GCA_003849165.1_ASM384916v1_genomic.csv
GCF_014900005.1_ASM1490000v1_genomic.csv
GCA_013899015.1_ASM1389901v1_genomic.csv
GCA_002003815.1_ViralProj375010_genomic.csv
GCF_016592595.1_ASM1659259v1_genomic.csv
GCF_019456655.1_ASM1945665v1_genomic.csv
GCA_012947275.1_ASM1294727v1_genomic.csv
GCA_025842605.1_ASM2584260v1_genomic.csv
GCA_003178055.1_ASM317805v1_genomic.csv
GCA_024671015.2_ASM2467101v1_genomic.csv
GCA_003179895.1_ASM317989v1_genomic.csv
GCA_000918315.1_ViralProj248632_genomic.csv
GCA_031200515.1_ASM3120051v1_genomic.csv
GCF_014041955.1_ASM1404195v1_genomic.csv
GCA_008816255.1_ASM881625v1_genomic.csv
GCA_029773245.1_ASM2977324v1_genomic.csv
GCF_024112395.1_ASM2411239v1_genomic.csv
GCA_001589735.1_ViralProj314621_genomic.csv
GCA_017161785.1_ASM1716178v1_genomic.csv
GCA_007051805.1_ASM705180v1_genomic.csv
GCA_014788305.1_ASM1478830v1_genomic.csv
GCF_029989965.1_ASM2998996v1_genomic.csv
GCA_002788295.1_ASM278829v1_genomic.csv
GCA_009187565.1_ASM918756v1_genomic.csv
GCF_017750945.1_ASM1775094v1_genomic.csv
GCA_002949715.1_ASM294971v1_genomic.csv
GCA_006974205.1_ASM697420v1_genomic.csv
GCF_002587885.1_ASM258788v1_genomic.csv
GCF_012317185.1_ASM1231718v1_genomic.csv
GCA_011896545.1_ASM1189654v1_genomic.csv
GCA_004083115.1_ASM408311v1_genomic.csv
GCF_009661485.2_ASM966148v2_genomic.csv
GCF_008693525.1_ASM869352v1_genomic.csv
GCF_018228765.1_ASM1822876v1_genomic.csv
GCF_030762115.1_ASM3076211v1_genomic.csv
GCF_000022865.1_ASM2286v1_genomic.csv
GCF_000018285.1_ASM1828v1_genomic.csv
GCA_002219785.1_ViralProj394303_genomic.csv
GCF_009740265.1_ASM974026v1_genomic.csv
GCA_010731535.1_ASM1073153v1_genomic.csv
GCA_023731845.1_ASM2373184v1_genomic.csv
GCF_016725925.1_ASM1672592v1_genomic.csv
GCA_902995355.1_UFOv-RH-26jul17-C1504_genomic.csv
GCF_016406465.1_ASM1640646v1_genomic.csv
GCA_027931365.1_ASM2793136v1_genomic.csv
GCA_001430375.1_ViralProj300241_genomic.csv
GCF_004763665.1_ASM476366v2_genomic.csv
GCF_022407175.1_ASM2240717v1_genomic.csv
GCF_024266285.1_ASM2426628v1_genomic.csv
GCA_000926775.1_ViralProj266660_genomic.csv
GCF_004340505.1_ASM434050v2_genomic.csv
GCA_023661335.1_ASM2366133v1_genomic.csv
GCA_003366595.1_ASM336659v1_genomic.csv
GCF_011764545.1_ASM1176454v1_genomic.csv
GCF_000214665.1_ASM21466v1_genomic.csv
GCF_005164885.1_ASM516488v1_genomic.csv
GCF_002079285.1_ASM207928v1_genomic.csv
GCF_025984585.1_ASM2598458v1_genomic.csv
GCF_001886555.1_ASM188655v1_genomic.csv
GCA_004194945.1_ASM419494v1_genomic.csv
GCF_000016305.1_ASM1630v1_genomic.csv
GCF_001697185.1_ASM169718v1_genomic.csv
GCF_009866765.1_ASM986676v1_genomic.csv
GCF_025792455.1_ASM2579245v1_genomic.csv
GCF_003240565.2_ASM324056v2_genomic.csv
GCF_020885715.1_ASM2088571v1_genomic.csv
GCA_009673525.1_ASM967352v1_genomic.csv
GCA_013348095.1_ASM1334809v1_genomic.csv
GCF_008462245.1_ASM846224v1_genomic.csv
GCA_003183185.1_ASM318318v1_genomic.csv
GCA_007311515.1_ASM731151v1_genomic.csv
GCF_025808255.1_ASM2580825v1_genomic.csv
GCA_001589435.1_ViralProj314624_genomic.csv
GCA_022608305.1_ASM2260830v1_genomic.csv
GCA_029223685.1_ASM2922368v1_genomic.csv
GCF_003330805.1_ASM333080v1_genomic.csv
GCA_009688725.1_ASM968872v1_genomic.csv
GCF_012971765.1_ASM1297176v1_genomic.csv
GCA_019431335.1_ASM1943133v1_genomic.csv
GCF_023612255.1_ASM2361225v1_genomic.csv
GCA_000577895.1_M2_40_genomic.csv
GCF_000251105.1_ASM25110v1_genomic.csv
GCA_020543695.1_ASM2054369v1_genomic.csv
GCF_000917595.1_ViralProj240728_genomic.csv
GCA_021029685.1_ASM2102968v1_genomic.csv
GCA_002219625.1_ViralProj394308_genomic.csv
GCF_900478265.1_33962_C02_genomic.csv
GCF_002442835.1_ASM244283v1_genomic.csv
GCA_004094775.1_ASM409477v1_genomic.csv
GCA_002240495.1_ASM224049v1_genomic.csv
GCF_002148235.1_ASM214823v1_genomic.csv
GCA_029966985.1_ASM2996698v1_genomic.csv
GCF_004135815.1_ASM413581v1_genomic.csv
GCF_000921515.1_ViralProj258184_genomic.csv
GCA_006447735.1_ASM644773v1_genomic.csv
GCA_001589715.1_ViralProj314617_genomic.csv
GCA_021387855.2_ASM2138785v2_genomic.csv
GCF_000920495.1_ViralProj243274_genomic.csv
GCF_005952885.1_ASM595288v1_genomic.csv
GCA_003575925.1_ASM357592v1_genomic.csv
GCA_022846375.1_ASM2284637v1_genomic.csv
GCF_002116855.1_ASM211685v1_genomic.csv
GCA_003084815.1_ASM308481v1_genomic.csv
GCA_024204785.1_ASM2420478v1_genomic.csv
GCF_016250455.1_ASM1625045v1_genomic.csv
GCA_029011635.1_ASM2901163v1_genomic.csv
GCF_000837625.1_ViralProj14020_genomic.csv
GCA_001961975.1_ViralProj361882_genomic.csv
GCF_005163865.1_ASM516386v1_genomic.csv
GCA_010001925.2_ASM1000192v2_genomic.csv
GCA_021730205.1_ASM2173020v1_genomic.csv
GCA_023573805.1_ASM2357380v1_genomic.csv
GCF_020886575.2_ASM2088657v2_genomic.csv
GCF_004635205.1_ASM463520v1_genomic.csv
GCF_009708295.1_ASM970829v1_genomic.csv
GCF_000743955.1_ASM74395v1_genomic.csv
GCF_003442775.1_ASM344277v1_genomic.csv
GCF_012275145.1_ASM1227514v1_genomic.csv
GCA_000853425.1_ViralProj14897_genomic.csv
GCA_007051405.1_ASM705140v1_genomic.csv
GCF_015476295.1_ASM1547629v1_genomic.csv
GCF_011604805.1_ASM1160480v1_genomic.csv
GCA_006949085.2_ASM694908v2_genomic.csv
GCF_006740705.1_ASM674070v1_genomic.csv
GCF_014302295.1_ASM1430229v1_genomic.csv
GCF_023361255.1_ASM2336125v1_genomic.csv
GCF_000271905.2_ASM27190v2_genomic.csv
GCF_026069065.1_ASM2606906v2_genomic.csv
GCA_004129175.1_ASM412917v1_genomic.csv
GCA_016452085.1_ASM1645208v1_genomic.csv
GCF_019334425.1_ASM1933442v1_genomic.csv
GCA_025143825.1_ASM2514382v1_genomic.csv
GCF_000832405.1_ASM83240v1_genomic.csv
GCA_018141925.1_ASM1814192v1_genomic.csv
GCA_014899765.1_ASM1489976v1_genomic.csv
GCF_001966235.1_ViralProj362102_genomic.csv
GCF_019903195.1_ASM1990319v1_genomic.csv
GCF_016756155.1_ASM1675615v1_genomic.csv
GCA_031162425.1_ASM3116242v1_genomic.csv
GCA_013394065.1_ASM1339406v1_genomic.csv
GCA_008704655.1_ASM870465v1_genomic.csv
GCA_000705535.2_ASM70553v2_genomic.csv
GCA_000880575.1_ViralProj32005_genomic.csv
GCF_020906275.1_ASM2090627v1_genomic.csv
GCA_905333905.2_AI2901v1_cp_genomic.csv
GCA_009793085.1_ASM979308v1_genomic.csv
GCA_021801015.1_ASM2180101v1_genomic.csv
GCA_021903515.1_ASM2190351v1_genomic.csv
GCA_027933795.1_ASM2793379v1_genomic.csv
GCA_003606175.1_ASM360617v1_genomic.csv
GCF_000832465.1_ASM83246v1_genomic.csv
GCF_000184705.1_ASM18470v1_genomic.csv
GCA_004060955.1_ASM406095v1_genomic.csv
GCA_023650795.1_ASM2365079v1_genomic.csv
GCA_016700375.1_ASM1670037v1_genomic.csv
GCA_022609075.1_ASM2260907v1_genomic.csv
GCA_006443735.1_ASM644373v1_genomic.csv
GCF_003399775.2_ASM339977v2_genomic.csv
GCF_015243835.1_ASM1524383v1_genomic.csv
GCA_004053015.1_ASM405301v1_genomic.csv
GCF_000856085.1_ViralMultiSegProj14929_genomic.csv
GCA_008275025.1_ASM827502v1_genomic.csv
GCF_025960385.1_ASM2596038v1_genomic.csv
GCF_900324475.1_EB-247_genomic.csv
GCF_029542345.1_ASM2954234v1_genomic.csv
GCA_031305285.1_ASM3130528v1_genomic.csv
GCA_003083915.1_ASM308391v1_genomic.csv
GCA_008001365.1_ASM800136v1_genomic.csv
GCA_002956465.1_ASM295646v1_genomic.csv
GCF_028747845.1_ASM2874784v1_genomic.csv
GCF_001457595.1_NCTC8159_genomic.csv
GCA_004029575.1_ASM402957v1_genomic.csv
GCA_030053155.1_ASM3005315v1_genomic.csv
GCA_003389475.1_ASM338947v1_genomic.csv
GCF_000837905.1_ViralMultiSegProj14083_genomic.csv
GCA_030167145.1_ASM3016714v1_genomic.csv
GCA_012615865.1_ASM1261586v1_genomic.csv
GCA_027927035.1_ASM2792703v1_genomic.csv
GCF_029633935.1_ASM2963393v1_genomic.csv
GCF_002850155.1_ASM285015v1_genomic.csv
GCA_022024115.1_ASM2202411v1_genomic.csv
GCA_029218195.1_ASM2921819v1_genomic.csv
GCF_900004845.1_SgGMMB4_genomic.csv
GCF_019880265.1_ASM1988026v1_genomic.csv
GCA_022870605.1_ASM2287060v1_genomic.csv
GCA_002756575.1_ASM275657v1_genomic.csv
GCA_018572155.1_ASM1857215v1_genomic.csv
GCA_017357685.1_ASM1735768v1_genomic.csv
GCA_905232905.2_AI2780v5_cp_genomic.csv
GCF_024266935.1_ASM2426693v1_genomic.csv
GCF_000279145.1_ASM27914v1_genomic.csv
GCA_029721275.1_ASM2972127v1_genomic.csv
GCF_030721705.1_ASM3072170v1_genomic.csv
GCA_000917075.1_ViralProj239735_genomic.csv
GCA_013893255.1_ASM1389325v1_genomic.csv
GCA_021278985.1_ASM2127898v1_genomic.csv
GCA_031128835.1_ASM3112883v1_genomic.csv
GCF_030252185.1_ASM3025218v1_genomic.csv
GCA_004092575.1_ASM409257v1_genomic.csv
GCA_000901375.1_ViralProj177542_genomic.csv
GCA_029884975.1_ASM2988497v1_genomic.csv
GCA_011745665.1_ASM1174566v1_genomic.csv
GCA_004042695.1_ASM404269v1_genomic.csv
GCF_001605545.1_ASM160554v1_genomic.csv
GCA_000914775.1_ViralProj240045_genomic.csv
GCA_016859125.1_ASM1685912v1_genomic.csv
GCF_004684325.1_ASM468432v1_genomic.csv
GCA_000923075.1_ViralProj253390_genomic.csv
GCF_001761545.1_ASM176154v1_genomic.csv
GCF_019856375.1_ASM1985637v1_genomic.csv
GCF_001272735.1_ASM127273v1_genomic.csv
GCA_019021925.1_ASM1902192v1_genomic.csv
GCF_020498045.1_ASM2049804v1_genomic.csv
GCF_022559825.1_ASM2255982v1_genomic.csv
GCF_014672815.1_ASM1467281v1_genomic.csv
GCF_016776345.1_ASM1677634v1_genomic.csv
GCA_012937245.1_ASM1293724v1_genomic.csv
GCF_000758525.1_ASM75852v1_genomic.csv
GCA_021378265.1_ASM2137826v1_genomic.csv
GCF_017352315.1_ASM1735231v1_genomic.csv
GCF_001900615.1_ASM190061v1_genomic.csv
GCF_010093005.1_ASM1009300v1_genomic.csv
GCA_001697685.1_ASM169768v1_genomic.csv
GCA_902989475.1_UFOv-RE-9nov16-C1805_genomic.csv
GCA_016456055.1_ASM1645605v1_genomic.csv
GCF_026184235.1_ASM2618423v1_genomic.csv
GCF_009832905.1_ASM983290v1_genomic.csv
GCA_031269975.1_ASM3126997v1_genomic.csv
GCA_012941715.1_ASM1294171v1_genomic.csv
GCF_020790195.1_ASM2079019v1_genomic.csv
GCA_022439185.1_ASM2243918v1_genomic.csv
GCF_006384275.1_ASM638427v1_genomic.csv
GCF_000010245.2_ASM1024v1_genomic.csv
GCA_029910355.1_ASM2991035v1_genomic.csv
GCA_020684995.1_ASM2068499v1_genomic.csv
GCA_001544675.1_ASM154467v1_genomic.csv
GCA_019670565.1_ASM1967056v1_genomic.csv
GCF_024266685.1_ASM2426668v1_genomic.csv
GCA_022467535.1_ASM2246753v1_genomic.csv
GCA_006516855.1_ASM651685v1_genomic.csv
GCA_009728975.1_ASM972897v1_genomic.csv
GCF_024397375.1_ASM2439737v1_genomic.csv
GCF_003956185.1_ASM395618v1_genomic.csv
GCF_028622095.1_ASM2862209v1_genomic.csv
GCF_002624325.1_ASM262432v1_genomic.csv
GCA_029850675.1_ASM2985067v1_genomic.csv
GCA_003847685.1_ASM384768v1_genomic.csv
GCF_001951095.1_ASM195109v1_genomic.csv
GCF_015137995.1_ASM1513799v1_genomic.csv
GCF_023170065.1_ASM2317006v1_genomic.csv
GCA_012947575.1_ASM1294757v1_genomic.csv
GCA_013900345.1_ASM1390034v1_genomic.csv
GCA_021355415.1_ASM2135541v1_genomic.csv
GCA_004054895.1_ASM405489v1_genomic.csv
GCA_003081935.1_ASM308193v1_genomic.csv
GCA_004117795.1_ASM411779v1_genomic.csv
GCF_016455025.1_ASM1645502v1_genomic.csv
GCA_012963645.1_ASM1296364v1_genomic.csv
GCA_004095595.1_ASM409559v1_genomic.csv
GCF_001936375.1_ASM193637v1_genomic.csv
GCF_011038645.2_ASM1103864v2_genomic.csv
GCA_022984115.1_ASM2298411v1_genomic.csv
GCA_000890755.1_ViralProj64559_genomic.csv
GCA_000284595.1_ASM28459v1_genomic.csv
GCA_029625515.1_ASM2962551v1_genomic.csv
GCA_025462625.1_ASM2546262v1_genomic.csv
GCF_004368055.1_ASM436805v1_genomic.csv
GCA_025449195.1_ASM2544919v1_genomic.csv
GCF_000179635.2_ASM17963v2_genomic.csv
GCF_000871085.1_ViralProj20765_genomic.csv
GCF_012516515.1_ASM1251651v1_genomic.csv
GCA_905232565.2_AI2665v1_cp_genomic.csv
GCA_025531755.1_ASM2553175v1_genomic.csv
GCF_030863745.1_ASM3086374v1_genomic.csv
GCA_030387915.1_ASM3038791v1_genomic.csv
GCF_001952955.1_ASM195295v1_genomic.csv
GCF_031326005.1_ASM3132600v1_genomic.csv
GCA_002211745.1_ASM221174v1_genomic.csv
GCF_002243555.1_ASM224355v1_genomic.csv
GCA_028974455.1_ASM2897445v1_genomic.csv
GCF_021497305.1_ASM2149730v1_genomic.csv
GCF_022559285.1_ASM2255928v1_genomic.csv
GCF_001028285.3_ASM102828v3_genomic.csv
GCA_008214325.1_ASM821432v1_genomic.csv
GCA_902985345.1_UFOv-RE-18aug17-C1080_genomic.csv
GCA_023023105.1_ASM2302310v1_genomic.csv
GCF_001564365.1_ViralProj312360_genomic.csv
GCF_902729405.1_GenomeAssemblyPeptococcaceaeBacteriumINE_genomic.csv
GCA_031190395.1_ASM3119039v1_genomic.csv
GCF_020034555.1_ASM2003455v1_genomic.csv
GCA_024585465.1_ASM2458546v1_genomic.csv
GCF_002716905.3_ASM271690v4_genomic.csv
GCA_002852365.2_ASM285236v2_genomic.csv
GCA_000899875.1_ViralProj171977_genomic.csv
GCF_028893015.1_ASM2889301v1_genomic.csv
GCA_001029025.1_ViralProj286899_genomic.csv
GCF_006770865.1_ASM677086v1_genomic.csv
GCA_009763005.1_ASM976300v1_genomic.csv
GCF_009498375.1_ASM949837v1_genomic.csv
GCA_030576055.1_ASM3057605v1_genomic.csv
GCF_018988385.1_ASM1898838v1_genomic.csv
GCA_000850745.1_ViralProj14801_genomic.csv
GCF_024917115.1_ASM2491711v1_genomic.csv
GCF_915403165.1_2019-04-29291-1-1_genomic.csv
GCA_001927545.2_ASM192754v2_genomic.csv
GCA_012970365.1_ASM1297036v1_genomic.csv
GCA_902989115.1_UFOv-RE-4nov15-C938_genomic.csv
GCF_029773225.1_ASM2977322v1_genomic.csv
GCF_009789135.1_ASM978913v1_genomic.csv
GCA_000921795.1_ViralProj251391_genomic.csv
GCA_031759225.1_ASM3175922v1_genomic.csv
GCF_000848905.1_ViralProj14608_genomic.csv
GCA_002105775.1_ASM210577v1_genomic.csv
GCA_029168455.1_ASM2916845v1_genomic.csv
GCF_022024235.1_ASM2202423v1_genomic.csv
GCA_902986515.1_UFOv-RE-18aug17-C298_genomic.csv
GCA_001960275.1_ViralProj361834_genomic.csv
GCA_013087815.1_ASM1308781v1_genomic.csv
GCF_004014855.1_ASM401485v1_genomic.csv
GCF_018580395.1_ASM1858039v1_genomic.csv
GCA_000236665.1_ASM23666v1_genomic.csv
GCA_018573045.1_ASM1857304v1_genomic.csv
GCF_000848845.1_ViralProj14596_genomic.csv
GCA_905330985.2_AI2962v1_cpp_genomic.csv
GCF_024760445.1_ASM2476044v1_genomic.csv
GCF_003864035.1_ASM386403v1_genomic.csv
GCF_001958855.1_ViralProj361732_genomic.csv
GCA_001651125.1_ViralProj322193_genomic.csv
GCF_012844405.1_ASM1284440v1_genomic.csv
GCA_006438375.1_ASM643837v1_genomic.csv
GCA_027941275.1_ASM2794127v1_genomic.csv
GCF_013826045.1_ASM1382604v1_genomic.csv
GCF_001974155.1_ViralProj362947_genomic.csv
GCF_006770405.1_ASM677040v1_genomic.csv
GCF_015277515.1_ASM1527751v1_genomic.csv
GCA_951812785.1_ooOscLobu1.Gammaproteobacteria_1.1_genomic.csv
GCF_002757895.1_ASM275789v1_genomic.csv
GCF_003613955.1_ASM361395v1_genomic.csv
GCA_000842365.1_ViralProj14309_genomic.csv
GCF_019287195.1_ASM1928719v1_genomic.csv
GCF_900638125.1_56080_B02_genomic.csv
GCA_003107045.1_ASM310704v1_genomic.csv
GCA_003188245.1_ASM318824v1_genomic.csv
GCA_902150595.1_ESSI2_ev015_genomic.csv
GCA_006445935.1_ASM644593v1_genomic.csv
GCA_943846745.1_08052020_METABAT_157_genomic.csv
GCF_017183815.1_ASM1718381v1_genomic.csv
GCA_027938345.1_ASM2793834v1_genomic.csv
GCA_016745175.1_ASM1674517v1_genomic.csv
GCA_002630585.1_ASM263058v1_genomic.csv
GCA_002831145.1_ASM283114v1_genomic.csv
GCF_030687915.1_ASM3068791v1_genomic.csv
GCA_902992225.1_UFOv-RH-18aug17-C3827_genomic.csv
GCF_018847095.1_ASM1884709v1_genomic.csv
GCF_025449255.1_ASM2544925v1_genomic.csv
GCA_000146165.2_ASM14616v2_genomic.csv
GCA_012948445.1_ASM1294844v1_genomic.csv
GCF_000226975.2_ASM22697v3_genomic.csv
GCA_022558645.1_ASM2255864v1_genomic.csv
GCF_011290485.1_ASM1129048v1_genomic.csv
GCA_006444375.1_ASM644437v1_genomic.csv
GCF_004015225.1_ASM401522v1_genomic.csv
GCF_000214845.1_ASM21484v1_genomic.csv
GCF_015509285.1_ASM1550928v1_genomic.csv
GCF_001077795.1_ASM107779v1_genomic.csv
GCA_017376415.1_ASM1737641v1_genomic.csv
GCA_018559965.1_ASM1855996v1_genomic.csv
GCF_001908615.1_ASM190861v1_genomic.csv
GCA_019468645.1_ASM1946864v1_genomic.csv
GCA_019444715.1_ASM1944471v1_genomic.csv
GCA_004070215.1_ASM407021v1_genomic.csv
GCA_020492975.1_ASM2049297v1_genomic.csv
GCF_002591665.3_ASM259166v3_genomic.csv
GCF_030123185.1_ASM3012318v1_genomic.csv
GCF_024266955.1_ASM2426695v1_genomic.csv
GCA_023374955.1_ASM2337495v1_genomic.csv
GCA_023535675.1_ASM2353567v1_genomic.csv
GCF_023515885.1_ASM2351588v1_genomic.csv
GCF_002949855.1_ASM294985v1_genomic.csv
GCA_022014675.1_ASM2201467v1_genomic.csv
GCA_014824725.1_ASM1482472v1_genomic.csv
GCA_004082635.1_ASM408263v1_genomic.csv
GCF_029716005.1_ASM2971600v1_genomic.csv
GCA_004094675.1_ASM409467v1_genomic.csv
GCF_003323775.1_ASM332377v1_genomic.csv
GCF_002165245.3_ASM216524v3_genomic.csv
GCA_000893515.1_ViralMultiSegProj66187_genomic.csv
GCA_004067115.1_ASM406711v1_genomic.csv
GCF_013366565.2_ASM1336656v2_genomic.csv
GCA_016455975.1_ASM1645597v1_genomic.csv
GCA_031522375.1_ASM3152237v1_genomic.csv
GCA_001605235.1_ASM160523v1_genomic.csv
GCA_024825255.1_ASM2482525v1_genomic.csv
GCA_000215705.1_ASM21570v1_genomic.csv
GCA_004051495.1_ASM405149v1_genomic.csv
GCA_027939625.1_ASM2793962v1_genomic.csv
GCF_021899715.1_ASM2189971v1_genomic.csv
GCA_018350265.1_ASM1835026v1_genomic.csv
GCA_000871605.1_ViralProj19749_genomic.csv
GCA_006416595.1_ASM641659v1_genomic.csv
GCA_902150545.1_Lambda_ev017_genomic.csv
GCA_003099955.1_ASM309995v1_genomic.csv
GCA_006472265.1_ASM647226v1_genomic.csv
GCA_003081835.1_ASM308183v1_genomic.csv
GCA_020229695.1_ASM2022969v1_genomic.csv
GCF_001703575.1_ASM170357v1_genomic.csv
GCA_001470655.1_ViralProj306289_genomic.csv
GCF_014211855.1_ASM1421185v1_genomic.csv
GCA_027939765.1_ASM2793976v1_genomic.csv
GCA_000900515.1_ViralProj179414_genomic.csv
GCA_902986855.1_UFOv-RE-23may17-C1258_genomic.csv
GCA_004091035.1_ASM409103v1_genomic.csv
GCF_023921225.1_ASM2392122v1_genomic.csv
GCA_903231905.1_UFOv-Jr-28jun17-C1448_genomic.csv
GCA_019670465.1_ASM1967046v1_genomic.csv
GCA_002743795.1_ASM274379v1_genomic.csv
GCF_009799825.1_ASM979982v1_genomic.csv
GCA_019445125.1_ASM1944512v1_genomic.csv
GCF_002838545.1_ASM283854v1_genomic.csv
GCF_012689545.1_ASM1268954v1_genomic.csv
GCF_003428395.1_ASM342839v1_genomic.csv
GCA_020475465.1_ASM2047546v1_genomic.csv
GCA_004090515.1_ASM409051v1_genomic.csv
GCA_004134325.1_ASM413432v1_genomic.csv
GCF_025259185.1_ASM2525918v1_genomic.csv
GCA_900474705.1_41236_B02_genomic.csv
GCA_022811425.1_ASM2281142v1_genomic.csv
GCF_008727755.1_ASM872775v1_genomic.csv
GCF_018141345.1_ASM1814134v1_genomic.csv
GCF_030168025.1_ASM3016802v1_genomic.csv
GCF_000921775.1_NODE_91_length_2494_cov_3983.48_ID_181_genomic.csv
GCA_025079255.1_ASM2507925v1_genomic.csv
GCA_004800625.1_ASM480062v1_genomic.csv
GCF_023277685.1_ASM2327768v1_genomic.csv
GCF_028749665.1_ASM2874966v1_genomic.csv
GCF_029625235.1_ASM2962523v1_genomic.csv
GCF_000864645.1_ViralProj15449_genomic.csv
GCF_004154065.1_ASM415406v1_genomic.csv
GCF_000918955.1_ViralProj243064_genomic.csv
GCA_031534445.1_ASM3153444v1_genomic.csv
GCF_022921935.1_ASM2292193v1_genomic.csv
GCA_006697045.2_ASM669704v2_genomic.csv
GCA_004041475.1_ASM404147v1_genomic.csv
GCA_004066975.1_ASM406697v1_genomic.csv
GCA_004139955.1_ASM413995v1_genomic.csv
GCF_001754685.1_ViralProj344602_genomic.csv
GCA_029685705.1_ASM2968570v1_genomic.csv
GCF_001186415.1_ASM118641v1_genomic.csv
GCA_002755115.1_ASM275511v1_genomic.csv
GCA_951813535.1_odPetFici3.Dehalococcoidia_5.1_genomic.csv
GCF_018580585.1_ASM1858058v1_genomic.csv
GCA_003111665.1_ASM311166v1_genomic.csv
GCA_016699655.1_ASM1669965v1_genomic.csv
GCF_029167585.1_ASM2916758v1_genomic.csv
GCA_031292985.1_ASM3129298v1_genomic.csv
GCA_003084855.1_ASM308485v1_genomic.csv
GCF_002355875.1_ASM235587v1_genomic.csv
GCA_902986835.1_UFOv-RE-23may17-C1501_genomic.csv
GCA_004099075.1_ASM409907v1_genomic.csv
GCA_030864325.1_ASM3086432v1_genomic.csv
GCF_023119765.1_ASM2311976v1_genomic.csv
GCF_014488905.1_ASM1448890v1_genomic.csv
GCA_001280225.1_ASM128022v1_genomic.csv
GCF_002447895.1_ASM244789v1_genomic.csv
GCA_003085455.1_ASM308545v1_genomic.csv
GCF_018636735.1_ASM1863673v1_genomic.csv
GCA_009931835.1_ASM993183v1_genomic.csv
GCA_022493915.1_ASM2249391v1_genomic.csv
GCF_000304535.1_Cm_FSW5_genomic.csv
GCA_000857105.1_ViralProj15154_genomic.csv
GCF_022453625.1_ASM2245362v1_genomic.csv
GCF_019551815.1_ASM1955181v1_genomic.csv
GCA_003956565.1_ASM395656v1_genomic.csv
GCA_029972105.1_ASM2997210v1_genomic.csv
GCA_027932145.1_ASM2793214v1_genomic.csv
GCA_030583805.1_ASM3058380v1_genomic.csv
GCA_016726945.1_ASM1672694v1_genomic.csv
GCA_030060615.1_ASM3006061v1_genomic.csv
GCA_004325415.1_ASM432541v1_genomic.csv
GCF_030345655.1_ASM3034565v1_genomic.csv
GCA_027926805.1_Ig-KG-H2varP14S_genomic.csv
GCA_006444195.1_ASM644419v1_genomic.csv
GCF_002997915.1_ASM299791v1_genomic.csv
GCF_000911915.1_ViralProj215653_genomic.csv
GCA_006472125.1_ASM647212v1_genomic.csv
GCF_009796865.1_ASM979686v1_genomic.csv
GCA_004089655.1_ASM408965v1_genomic.csv
GCA_031190825.1_ASM3119082v1_genomic.csv
GCF_011064845.1_ASM1106484v1_genomic.csv
GCA_003898995.2_ASM389899v2_genomic.csv
GCF_000299015.1_ASM29901v1_genomic.csv
GCA_013391085.1_ASM1339108v1_genomic.csv
GCF_008214005.1_ASM821400v1_genomic.csv
GCA_004519815.1_ASM451981v1_genomic.csv
GCF_000196595.1_ASM19659v1_genomic.csv
GCF_026410865.1_ASM2641086v1_genomic.csv
GCF_000623135.1_ASM62313v2_genomic.csv
GCA_004007155.1_ASM400715v1_genomic.csv
GCF_000019765.1_ASM1976v1_genomic.csv
GCF_001041075.1_ViralProj287977_genomic.csv
GCA_000898495.1_ViralProj173048_genomic.csv
GCA_018739445.1_ASM1873944v1_genomic.csv
GCA_029873215.1_ASM2987321v1_genomic.csv
GCA_029714765.1_ASM2971476v1_genomic.csv
GCA_009834125.1_ASM983412v1_genomic.csv
GCA_000400935.1_ASM40093v1_genomic.csv
GCA_027360555.1_ASM2736055v1_genomic.csv
GCF_020990805.1_ASM2099080v1_genomic.csv
GCA_027930995.1_Gallid_herpesvirus_2_strain_DH_1307_genomic.csv
GCA_002597805.1_ASM259780v1_genomic.csv
GCF_001523745.2_ASM152374v2_genomic.csv
GCF_022493815.1_ASM2249381v1_genomic.csv
GCF_030440515.1_ASM3044051v1_genomic.csv
GCA_003713065.1_ASM371306v1_genomic.csv
GCA_026724325.1_ASM2672432v1_genomic.csv
GCA_000008345.1_ASM834v1_genomic.csv
GCF_005145105.1_ASM514510v1_genomic.csv
GCF_002706325.1_ASM270632v1_genomic.csv
GCA_004067595.1_ASM406759v1_genomic.csv
GCF_014169035.1_ASM1416903v1_genomic.csv
GCA_001443965.1_ViralProj302016_genomic.csv
GCF_021183605.1_ASM2118360v1_genomic.csv
GCF_023735695.1_ASM2373569v1_genomic.csv
GCF_008761515.1_ASM876151v1_genomic.csv
GCF_900618295.1_ecoli019_genomic.csv
GCA_004090075.1_ASM409007v1_genomic.csv
GCA_005222205.1_ASM522220v1_genomic.csv
GCA_013086335.1_ASM1308633v1_genomic.csv
GCF_028749945.1_ASM2874994v1_genomic.csv
GCA_018570535.1_ASM1857053v1_genomic.csv
GCF_024585405.1_ASM2458540v1_genomic.csv
GCF_000756065.1_ASM75606v1_genomic.csv
GCA_004097475.1_ASM409747v1_genomic.csv
GCA_006446295.1_ASM644629v1_genomic.csv
GCA_008195825.1_ASM819582v1_genomic.csv
GCA_902985355.1_UFOv-RE-18aug17-C1046_genomic.csv
GCF_000569035.1_ASM56903v1_genomic.csv
GCA_008220985.1_ASM822098v1_genomic.csv
GCA_001959495.1_ViralProj361862_genomic.csv
GCA_003867995.1_ASM386799v1_genomic.csv
GCF_002005525.1_ASM200552v1_genomic.csv
GCA_024181085.1_ASM2418108v1_genomic.csv
GCF_013087665.1_ASM1308766v1_genomic.csv
GCF_022922035.1_ASM2292203v1_genomic.csv
GCF_025665475.1_ASM2566547v1_genomic.csv
GCA_000892835.1_ViralProj68287_genomic.csv
GCF_002831505.1_ASM283150v1_genomic.csv
GCA_013165775.1_ASM1316577v1_genomic.csv
GCF_009950475.1_ASM995047v1_genomic.csv
GCA_024584765.1_ASM2458476v1_genomic.csv
GCF_023132125.1_ASM2313212v1_genomic.csv
GCA_028735895.1_ASM2873589v1_genomic.csv
GCF_019976835.1_ASM1997683v1_genomic.csv
GCA_000917155.1_ViralProj240012_genomic.csv
GCF_014931075.1_ASM1493107v1_genomic.csv
GCF_000914815.1_ViralMultiSegProj240065_genomic.csv
GCA_022818315.1_ASM2281831v1_genomic.csv
GCA_024499485.1_ASM2449948v1_genomic.csv
GCF_900070345.1_HalomonasR57-5_genomic.csv
GCA_020704175.1_ASFV_VN_HA-ASFV1_2019__genomic.csv
GCA_013824985.1_ASM1382498v1_genomic.csv
GCA_004779825.1_ASM477982v1_genomic.csv
GCA_020493865.1_ASM2049386v1_genomic.csv
GCA_031128175.1_ASM3112817v1_genomic.csv
GCF_002951895.1_ASM295189v1_genomic.csv
GCA_018127455.1_ASM1812745v1_genomic.csv
GCA_026253425.1_ASM2625342v1_genomic.csv
GCF_001277295.1_ASM127729v1_genomic.csv
GCA_004033415.1_ASM403341v1_genomic.csv
GCF_001932915.1_ASM193291v1_genomic.csv
GCF_029229925.1_ASM2922992v1_genomic.csv
GCA_029884925.1_ASM2988492v1_genomic.csv
GCA_004096655.1_ASM409665v1_genomic.csv
GCA_951813575.1_odPetFici3.Candidatus_Binatia_1.1_genomic.csv
GCF_002211925.1_ASM221192v1_genomic.csv
GCF_023518355.1_ASM2351835v1_genomic.csv
GCF_017909235.1_ASM1790923v1_genomic.csv
GCF_018584875.1_ASM1858487v1_genomic.csv
GCA_031243105.1_ASM3124310v1_genomic.csv
GCA_006472165.1_ASM647216v1_genomic.csv
GCA_026222525.1_ASM2622252v1_genomic.csv
GCF_021655255.1_ASM2165525v1_genomic.csv
GCA_013354585.1_ASM1335458v1_genomic.csv
GCA_004285695.1_ASM428569v1_genomic.csv
GCA_019703935.1_ASM1970393v1_genomic.csv
GCA_006425875.1_ASM642587v1_genomic.csv
GCA_019720795.1_ASM1972079v1_genomic.csv
GCF_002214105.1_ASM221410v1_genomic.csv
GCF_000894875.2_ViralProj73689_genomic.csv
GCF_029885095.1_ASM2988509v1_genomic.csv
GCA_013086435.1_ASM1308643v1_genomic.csv
GCA_017348205.1_ASM1734820v1_genomic.csv
GCF_000024445.1_ASM2444v1_genomic.csv
GCA_031161725.1_ASM3116172v1_genomic.csv
GCF_000009345.1_ASM934v1_genomic.csv
GCA_024234545.1_ASM2423454v1_genomic.csv
GCF_002607085.1_ASM260708v1_genomic.csv
GCF_000348765.2_ASM34876v2_genomic.csv
GCF_002078955.1_ASM207895v1_genomic.csv
GCF_022921695.1_ASM2292169v1_genomic.csv
GCF_009763545.1_ASM976354v1_genomic.csv
GCF_016807805.1_ASM1680780v1_genomic.csv
GCA_002285735.1_ASM228573v1_genomic.csv
GCA_021294815.2_ASM2129481v2_genomic.csv
GCF_016756575.1_ASM1675657v1_genomic.csv
GCA_016806755.1_ASM1680675v1_genomic.csv
GCF_031583475.1_ASM3158347v1_genomic.csv
GCA_001935505.1_ViralProj359903_genomic.csv
GCA_022673245.1_ASM2267324v1_genomic.csv
GCF_016592435.1_ASM1659243v1_genomic.csv
GCF_025688055.1_ASM2568805v1_genomic.csv
GCF_013425955.1_ASM1342595v1_genomic.csv
GCF_002278095.1_ASM227809v1_genomic.csv
GCF_900096755.1_Fsp1.4_chr_genomic.csv
GCF_000706725.1_ASM70672v1_genomic.csv
GCF_024803585.1_ASM2480358v1_genomic.csv
GCA_030253825.1_ASM3025382v1_genomic.csv
GCF_017357505.1_ASM1735750v1_genomic.csv
GCA_016767855.1_ASM1676785v1_genomic.csv
GCA_006409205.1_ASM640920v1_genomic.csv
GCF_018734265.1_ASM1873426v1_genomic.csv
GCA_021130575.1_ASM2113057v1_genomic.csv
GCF_019670165.1_ASM1967016v1_genomic.csv
GCF_021484845.1_ASM2148484v1_genomic.csv
GCA_030387785.1_ASM3038778v1_genomic.csv
GCF_003400045.2_ASM340004v2_genomic.csv
GCA_001535505.1_ASM153550v1_genomic.csv
GCF_001929065.2_ASM192906v2_genomic.csv
GCF_000092965.1_ASM9296v1_genomic.csv
GCA_004008515.1_ASM400851v1_genomic.csv
GCA_001634675.1_ASM163467v1_genomic.csv
GCA_024298805.1_ASM2429880v1_genomic.csv
GCA_029948305.1_ASM2994830v1_genomic.csv
GCA_009658555.1_ASM965855v1_genomic.csv
GCA_026626085.1_ASM2662608v1_genomic.csv
GCA_022674395.1_ASM2267439v1_genomic.csv
GCF_003812485.1_ASM381248v1_genomic.csv
GCA_903232605.1_UFOv-Jr-28jun17-C889_genomic.csv
GCA_031162525.1_ASM3116252v1_genomic.csv
GCF_029886855.1_ASM2988685v1_genomic.csv
GCF_031348585.1_ASM3134858v1_genomic.csv
GCF_001664465.1_ASM166446v1_genomic.csv
GCF_019670205.1_ASM1967020v1_genomic.csv
GCF_024298885.1_ASM2429888v1_genomic.csv
GCA_004085275.1_ASM408527v1_genomic.csv
GCA_013306355.1_ASM1330635v1_genomic.csv
GCA_019702485.1_ASM1970248v1_genomic.csv
GCF_003627275.1_ASM362727v1_genomic.csv
GCA_000841205.1_ViralMultiSegProj14238_genomic.csv
GCA_024930635.1_ASM2493063v1_genomic.csv
GCF_021496195.1_ASM2149619v1_genomic.csv
GCA_003090375.1_ASM309037v1_genomic.csv
GCA_000010585.1_ASM1058v1_genomic.csv
GCA_009938095.1_ASM993809v1_genomic.csv
GCA_027936195.1_SSAKE_3.2_genomic.csv
GCA_001989235.1_ASM198923v1_genomic.csv
GCF_002116215.1_Vitivirus_genomic.csv
GCF_003307875.1_ASM330787v1_genomic.csv
GCA_008776815.1_ASM877681v1_genomic.csv
GCA_011207495.1_ASM1120749v1_genomic.csv
GCA_002611965.1_ASM261196v1_genomic.csv
GCA_003098695.1_ASM309869v1_genomic.csv
GCA_007861865.2_ASM786186v2_genomic.csv
GCA_003871895.2_ASM387189v2_genomic.csv
GCA_000850685.1_ViralMultiSegProj14789_genomic.csv
GCA_002606965.1_ASM260696v1_genomic.csv
GCA_002830385.1_ASM283038v1_genomic.csv
GCA_014158455.1_ASM1415845v1_genomic.csv
GCA_011290425.1_ASM1129042v1_genomic.csv
GCA_006448815.1_ASM644881v1_genomic.csv
GCF_021560525.1_ASM2156052v1_genomic.csv
GCA_905123745.1_28157_4_163_genomic.csv
GCF_003019695.1_ASM301969v1_genomic.csv
GCF_014904265.2_ASM1490426v2_genomic.csv
GCF_003574175.1_ASM357417v1_genomic.csv
GCA_902150645.1_phAPEC8_ev052_genomic.csv
GCA_004037055.1_ASM403705v1_genomic.csv
GCF_009730335.1_ASM973033v1_genomic.csv
GCA_027943485.1_ASM2794348v1_genomic.csv
GCF_028201495.1_ASM2820149v1_genomic.csv
GCA_022672425.1_ASM2267242v1_genomic.csv
GCF_000253015.1_ASM25301v1_genomic.csv
GCA_000010885.1_ASM1088v1_genomic.csv
GCA_003083435.1_ASM308343v1_genomic.csv
GCA_000739495.1_ASM73949v1_genomic.csv
GCA_006340505.2_ASM634050v2_genomic.csv
GCA_029238735.1_ASM2923873v1_genomic.csv
GCA_002163955.1_ASM216395v1_genomic.csv
GCF_000832605.1_ASM83260v1_genomic.csv
GCF_000569015.1_ASM56901v1_genomic.csv
GCA_004146445.2_ASM414644v2_genomic.csv
GCA_900475285.1_43222_B01_genomic.csv
GCA_004042495.1_ASM404249v1_genomic.csv
GCA_021172185.1_ASM2117218v1_genomic.csv
GCF_023734255.1_ASM2373425v1_genomic.csv
GCA_020662755.1_ASM2066275v1_genomic.csv
GCF_021249365.1_ASM2124936v1_genomic.csv
GCF_025630365.1_ASM2563036v1_genomic.csv
GCA_003584705.1_ASM358470v1_genomic.csv
GCF_001557535.2_ASM155753v2_genomic.csv
GCA_004284975.1_ASM428497v1_genomic.csv
GCA_030571915.1_ASM3057191v1_genomic.csv
GCA_903994235.1_PVPCR_v1_genomic.csv
GCF_013122115.1_ASM1312211v1_genomic.csv
GCF_003071405.1_ASM307140v1_genomic.csv
GCF_022023875.1_ASM2202387v1_genomic.csv
GCF_002117595.1_ViralMultiSegProj384968_genomic.csv
GCF_029773645.1_ASM2977364v1_genomic.csv
GCA_004285175.1_ASM428517v1_genomic.csv
GCA_017357265.1_ASM1735726v1_genomic.csv
GCF_001461345.1_ViralProj304917_genomic.csv
GCF_009867035.2_ASM986703v3_genomic.csv
GCF_018200015.1_ASM1820001v1_genomic.csv
GCF_004126515.1_ASM412651v1_genomic.csv
GCA_016027775.1_ASM1602777v1_genomic.csv
GCA_016456035.1_ASM1645603v1_genomic.csv
GCA_900478375.1_31436_A01_genomic.csv
GCF_003812985.1_ASM381298v1_genomic.csv
GCA_006384495.1_ASM638449v1_genomic.csv
GCF_000233915.3_ASM23391v4_genomic.csv
GCA_010964235.2_ASM1096423v2_genomic.csv
GCF_006974165.1_ASM697416v1_genomic.csv
GCA_958296235.1_odAgeOroi1.Candidatus_Binatia_6.1_genomic.csv
GCA_027932565.1_ASM2793256v1_genomic.csv
GCF_030345475.1_ASM3034547v1_genomic.csv
GCF_011611865.1_ASM1161186v1_genomic.csv
GCA_000848145.1_ViralProj14629_genomic.csv
GCA_001700835.1_ASM170083v1_genomic.csv
GCA_026723955.1_ASM2672395v1_genomic.csv
GCF_014824445.1_ASM1482444v1_genomic.csv
GCF_000922675.1_ViralProj248102_genomic.csv
GCF_002240515.1_ASM224051v1_genomic.csv
GCF_000498655.1_ASM49865v1_genomic.csv
GCF_000844565.1_ViralMultiSegProj14407_genomic.csv
GCA_000202835.1_ASM20283v1_genomic.csv
GCF_018517065.1_ASM1851706v1_genomic.csv
GCA_014844655.1_ASM1484465v1_genomic.csv
GCA_004072575.1_ASM407257v1_genomic.csv
GCA_000919535.1_ViralProj242952_genomic.csv
GCA_019670645.1_ASM1967064v1_genomic.csv
GCA_013087895.1_ASM1308789v1_genomic.csv
GCF_021654775.1_ASM2165477v1_genomic.csv
GCA_021043025.1_ASM2104302v1_genomic.csv
GCF_005155965.1_ASM515596v1_genomic.csv
GCA_024381065.1_Minimap_2.17_genomic.csv
GCA_001456195.2_ASM145619v2_genomic.csv
GCF_000418515.1_ASM41851v1_genomic.csv
GCA_024972955.1_ASM2497295v1_genomic.csv
GCF_001985645.1_ASM198564v1_genomic.csv
GCF_002869825.2_ASM286982v2_genomic.csv
GCA_015914235.1_ASM1591423v1_genomic.csv
GCF_009769055.1_ASM976905v1_genomic.csv
GCF_000276825.1_ASM27682v1_genomic.csv
GCF_022394675.1_ASM2239467v1_genomic.csv
GCF_024585485.1_ASM2458548v1_genomic.csv
GCF_021398155.1_ASM2139815v1_genomic.csv
GCA_029970065.1_ASM2997006v1_genomic.csv
GCA_004771195.1_ASM477119v1_genomic.csv
GCF_000921695.1_ViralProj260486_genomic.csv
GCA_020886835.1_ASM2088683v1_genomic.csv
GCA_004798765.1_ASM479876v1_genomic.csv
GCA_009654395.1_ASM965439v1_genomic.csv
GCF_000058485.1_ASM5848v1_genomic.csv
GCF_021496235.1_ASM2149623v1_genomic.csv
GCA_030294685.1_ASM3029468v1_genomic.csv
GCA_022221305.1_ASM2222130v1_genomic.csv
GCA_025133905.1_ASM2513390v1_genomic.csv
GCA_021130555.1_ASM2113055v1_genomic.csv
GCF_025369915.1_ASM2536991v1_genomic.csv
GCF_003073695.1_ASM307369v1_genomic.csv
GCA_013832525.1_ASM1383252v1_genomic.csv
GCF_001719225.1_ASM171922v1_genomic.csv
GCF_900636995.1_46338_G02_genomic.csv
GCF_026650725.1_ASM2665072v1_genomic.csv
GCF_021378415.1_ASM2137841v1_genomic.csv
GCF_000834735.1_ASM83473v1_genomic.csv
GCF_022354685.1_ASM2235468v1_genomic.csv
GCA_031162505.1_ASM3116250v1_genomic.csv
GCF_013030095.1_ASM1303009v1_genomic.csv
GCA_003366775.1_ASM336677v1_genomic.csv
GCA_000830275.1_ASM83027v1_genomic.csv
GCA_005978105.2_ASM597810v2_genomic.csv
GCA_002614805.1_ASM261480v1_genomic.csv
GCF_002220695.1_ASM222069v1_genomic.csv
GCA_012940825.1_ASM1294082v1_genomic.csv
GCF_002815375.1_ASM281537v1_genomic.csv
GCA_001440875.1_ViralProj301255_genomic.csv
GCA_026650525.1_ASM2665052v1_genomic.csv
GCA_023535865.1_ASM2353586v1_genomic.csv
GCA_003085435.1_ASM308543v1_genomic.csv
GCA_003084495.1_ASM308449v1_genomic.csv
GCF_023156805.1_ASM2315680v1_genomic.csv
GCF_001971585.1_ASM197158v1_genomic.csv
GCA_000852905.1_ViralProj14782_genomic.csv
GCA_020683205.1_ASM2068320v1_genomic.csv
GCF_013207105.1_ASM1320710v1_genomic.csv
GCA_017599285.1_ASM1759928v1_genomic.csv
GCF_020526005.1_ASM2052600v1_genomic.csv
GCA_006402115.1_ASM640211v1_genomic.csv
GCA_012937735.1_ASM1293773v1_genomic.csv
GCA_004058075.1_ASM405807v1_genomic.csv
GCA_004090795.1_ASM409079v1_genomic.csv
GCA_000863405.1_ViralProj15396_genomic.csv
GCF_002073675.2_ASM207367v2_genomic.csv
GCA_000915015.1_ViralProj230252_genomic.csv
GCA_008330805.1_ASM833080v1_genomic.csv
GCA_003033475.1_ASM303347v1_genomic.csv
GCF_002242615.1_ASM224261v1_genomic.csv
GCF_018573495.1_ASM1857349v1_genomic.csv
GCF_001957275.1_ViralProj361682_genomic.csv
GCF_000154765.2_ASM15476v2_genomic.csv
GCF_000364745.1_ASM36474v1_genomic.csv
GCA_002956295.1_ASM295629v1_genomic.csv
GCF_001881735.1_ViralProj353713_genomic.csv
GCA_000928995.1_ViralProj270092_genomic.csv
GCA_027936755.1_ASM2793675v1_genomic.csv
GCF_004353465.2_CRIE_YEK17v5_genomic.csv
GCA_001185215.1_ASM118521v1_genomic.csv
GCA_019466115.1_ASM1946611v1_genomic.csv
GCA_004092155.1_ASM409215v1_genomic.csv
GCA_002632705.1_ASM263270v1_genomic.csv
GCA_018324425.1_ASM1832442v1_genomic.csv
GCF_013201135.1_ASM1320113v1_genomic.csv
GCA_031281595.1_ASM3128159v1_genomic.csv
GCA_905217845.2_AI2593v1_cp_genomic.csv
GCF_025137935.1_ASM2513793v1_genomic.csv
GCA_024023035.1_ASM2402303v1_genomic.csv
GCF_011801455.1_ASM1180145v1_genomic.csv
GCA_029720875.1_ASM2972087v1_genomic.csv
GCA_001275565.2_ASM127556v2_genomic.csv
GCA_018570425.1_ASM1857042v1_genomic.csv
GCF_002157185.1_ASM215718v1_genomic.csv
GCA_003925065.1_ASM392506v1_genomic.csv
GCA_012971505.1_ASM1297150v1_genomic.csv
GCA_012947465.1_ASM1294746v1_genomic.csv
GCA_016591975.1_ASM1659197v1_genomic.csv
GCF_014541205.1_ASM1454120v1_genomic.csv
GCA_025133455.1_ASM2513345v1_genomic.csv
GCA_004194765.1_ASM419476v1_genomic.csv
GCA_003107265.1_ASM310726v1_genomic.csv
GCF_000204075.1_ASM20407v1_genomic.csv
GCF_013305245.1_ASM1330524v1_genomic.csv
GCA_006433595.1_ASM643359v1_genomic.csv
GCA_000839185.1_ViralProj14174_genomic.csv
GCA_003143255.2_ASM314325v2_genomic.csv
GCF_030516885.1_ASM3051688v1_genomic.csv
GCA_006435375.1_ASM643537v1_genomic.csv
GCF_023141665.1_ASM2314166v1_genomic.csv
GCF_012317045.1_ASM1231704v1_genomic.csv
GCF_000016425.1_ASM1642v1_genomic.csv
GCF_016458905.1_ASM1645890v1_genomic.csv
GCF_019977235.1_ASM1997723v1_genomic.csv
GCA_902986665.1_UFOv-RE-20APR16-C891_genomic.csv
GCF_024029335.1_ASM2402933v1_genomic.csv
GCF_904863395.1_INF250_genomic.csv
GCF_001902495.1_ASM190249v1_genomic.csv
GCF_003515505.1_ASM351550v1_genomic.csv
GCA_002335685.1_ASM233568v1_genomic.csv
GCA_000226975.3_ASM22697v3_genomic.csv
GCF_017165375.1_ASM1716537v1_genomic.csv
GCF_003205835.1_ASM320583v1_genomic.csv
GCF_013389395.1_ASM1338939v1_genomic.csv
GCA_002104595.1_ASM210459v1_genomic.csv
GCA_003143335.1_ASM314333v1_genomic.csv
GCA_003084175.1_ASM308417v1_genomic.csv
GCA_000882795.1_ViralProj36541_genomic.csv
GCA_000016745.1_ASM1674v1_genomic.csv
GCF_017190595.1_ASM1719059v1_genomic.csv
GCF_000493595.2_EcoPMV1_genomic.csv
GCA_018127265.1_ASM1812726v1_genomic.csv
GCF_001682305.2_ASM168230v2_genomic.csv
GCA_009861185.1_ASM986118v1_genomic.csv
GCA_002903045.1_ASM290304v1_genomic.csv
GCF_000892215.1_ViralProj62491_genomic.csv
GCA_016904555.1_ASM1690455v1_genomic.csv
GCF_030717405.1_ASM3071740v1_genomic.csv
GCA_000847705.1_ViralProj14704_genomic.csv
GCF_029542465.1_ASM2954246v1_genomic.csv
GCF_017570225.1_ASM1757022v1_genomic.csv
GCF_024925505.1_ASM2492550v1_genomic.csv
GCA_020492665.1_ASM2049266v1_genomic.csv
GCA_000019825.1_ASM1982v1_genomic.csv
GCA_027569775.1_ASM2756977v1_genomic.csv
GCA_029718745.1_ASM2971874v1_genomic.csv
GCF_016026895.1_ASM1602689v1_genomic.csv
GCF_023516095.1_ASM2351609v1_genomic.csv
GCF_000834335.1_ASM83433v1_genomic.csv
GCF_020541905.1_ASM2054190v1_genomic.csv
GCF_006364035.1_ASM636403v1_genomic.csv
GCF_008693665.1_ASM869366v1_genomic.csv
GCF_002953975.1_ASM295397v1_genomic.csv
GCF_015159615.2_ASM1515961v2_genomic.csv
GCA_004328535.1_ASM432853v1_genomic.csv
GCF_019857565.1_ASM1985756v1_genomic.csv
GCA_009734125.1_ASM973412v1_genomic.csv
GCF_003586045.1_E.coli_isolate_genomic.csv
GCF_002355275.1_ASM235527v1_genomic.csv
GCF_018594855.1_ASM1859485v1_genomic.csv
GCF_900537995.1_Roseburia_intestinalis_strain_L1-82_genomic.csv
GCF_023746615.1_ASM2374661v1_genomic.csv
GCA_004094015.1_ASM409401v1_genomic.csv
GCA_027931565.1_ASM2793156v1_genomic.csv
GCF_002597745.1_ASM259774v1_genomic.csv
GCF_002614685.1_ASM261468v1_genomic.csv
GCF_030408715.1_ASM3040871v1_genomic.csv
GCF_013363935.1_ASM1336393v1_genomic.csv
GCA_004063715.1_ASM406371v1_genomic.csv
GCA_001501275.1_ViralProj307755_genomic.csv
GCF_002024225.1_ASM202422v1_genomic.csv
GCF_002953755.1_ASM295375v1_genomic.csv
GCA_009665395.1_ASM966539v1_genomic.csv
GCA_027937635.1_ASM2793763v1_genomic.csv
GCF_013307105.1_ASM1330710v1_genomic.csv
GCF_002258005.2_ASM225800v2_genomic.csv
GCA_005767655.2_ASM576765v2_genomic.csv
GCF_029536675.1_ASM2953667v1_genomic.csv
GCA_003515385.1_ASM351538v1_genomic.csv
GCA_014083885.1_ASM1408388v1_genomic.csv
GCA_000916655.1_ViralProj240717_genomic.csv
GCF_022637395.1_ASM2263739v1_genomic.csv
GCA_004786795.1_ASM478679v1_genomic.csv
GCF_029961805.1_ASM2996180v1_genomic.csv
GCA_013799025.1_ASM1379902v1_genomic.csv
GCF_002613485.1_ASM261348v1_genomic.csv
GCA_004062355.1_ASM406235v1_genomic.csv
GCF_009017295.1_ASM901729v1_genomic.csv
GCF_006517155.1_ASM651715v1_genomic.csv
GCA_029762055.1_ASM2976205v1_genomic.csv
GCA_002633545.1_ASM263354v1_genomic.csv
GCF_013088325.1_ASM1308832v1_genomic.csv
GCA_027940185.1_ASM2794018v1_genomic.csv
GCF_900637075.1_48128_D02_genomic.csv
GCA_002824725.1_ASM282472v1_genomic.csv
GCF_031326305.1_ASM3132630v1_genomic.csv
GCA_008940325.1_ASM894032v1_genomic.csv
GCA_002830005.1_ASM283000v1_genomic.csv
GCA_009676745.1_ASM967674v1_genomic.csv
GCA_017348835.2_ASM1734883v2_genomic.csv
GCF_016455895.1_ASM1645589v1_genomic.csv
GCF_004634805.1_ASM463480v1_genomic.csv
GCF_025263605.1_ASM2526360v1_genomic.csv
GCA_016699995.1_ASM1669999v1_genomic.csv
GCF_000025465.1_ASM2546v1_genomic.csv
GCA_004046235.1_ASM404623v1_genomic.csv
GCA_031579465.1_ASM3157946v1_genomic.csv
GCF_014858915.1_ASM1485891v1_genomic.csv
GCF_000871325.1_ViralProj27905_genomic.csv
GCA_003866715.1_ASM386671v1_genomic.csv
GCF_030247815.1_ASM3024781v1_genomic.csv
GCA_004055975.1_ASM405597v1_genomic.csv
GCA_003034815.1_ASM303481v1_genomic.csv
GCF_022220365.1_ASM2222036v1_genomic.csv
GCF_008630915.1_ASM863091v1_genomic.csv
GCF_003613895.1_ASM361389v1_genomic.csv
GCA_004069115.1_ASM406911v1_genomic.csv
GCF_902141215.1_42042_G01_genomic.csv
GCF_002249975.2_ASM224997v3_genomic.csv
GCA_000900095.2_ViralProj174782_genomic.csv
GCF_009938115.1_ASM993811v1_genomic.csv
GCA_003071605.1_ASM307160v1_genomic.csv
GCA_009659035.1_ASM965903v1_genomic.csv
GCA_000969315.2_ASM96931v2_genomic.csv
GCA_025133565.1_ASM2513356v1_genomic.csv
GCF_000146565.1_ASM14656v1_genomic.csv
GCF_002922445.1_ASM292244v1_genomic.csv
GCA_902990805.1_UFOv-RH-14apr17-C464_genomic.csv
GCA_013897665.1_ASM1389766v1_genomic.csv
GCA_000905935.1_ViralProj193981_genomic.csv
GCF_900187165.1_52121_G02_genomic.csv
GCA_030665325.1_ASM3066532v1_genomic.csv
GCA_027934275.1_ASM2793427v1_genomic.csv
GCF_007974525.1_ASM797452v1_genomic.csv
GCA_004029695.1_ASM402969v1_genomic.csv
GCF_023547005.1_ASM2354700v1_genomic.csv
GCA_012942775.1_ASM1294277v1_genomic.csv
GCA_029773285.1_ASM2977328v1_genomic.csv
GCF_022760215.1_ASM2276021v1_genomic.csv
GCA_000888075.1_ViralProj43007_genomic.csv
GCA_008728755.1_ASM872875v1_genomic.csv
GCA_015247435.2_ASM1524743v2_genomic.csv
GCA_000340845.1_ASM34084v1_genomic.csv
GCA_004073955.1_ASM407395v1_genomic.csv
GCA_027927915.1_ASM2792791v1_genomic.csv
GCF_013234275.1_ASM1323427v1_genomic.csv
GCF_029885045.1_ASM2988504v1_genomic.csv
GCF_002953795.1_ASM295379v1_genomic.csv
GCF_011045875.1_ASM1104587v1_genomic.csv
GCF_030845735.1_ASM3084573v1_genomic.csv
GCA_013177295.1_ASM1317729v1_genomic.csv
GCA_003365475.1_ASM336547v1_genomic.csv
GCA_031293075.1_ASM3129307v1_genomic.csv
GCF_021228015.1_ASM2122801v1_genomic.csv
GCF_003595305.1_ASM359530v1_genomic.csv
GCF_001503295.1_ViralProj307887_genomic.csv
GCA_000730345.1_ASM73034v1_genomic.csv
GCA_004084895.1_ASM408489v1_genomic.csv
GCA_031162315.1_ASM3116231v1_genomic.csv
GCA_009688765.1_ASM968876v1_genomic.csv
GCA_021863625.1_ASM2186362v1_genomic.csv
GCF_007965905.1_ASM796590v1_genomic.csv
GCA_000013545.1_ASM1354v1_genomic.csv
GCF_000231015.2_ASM23101v3_genomic.csv
GCA_024665555.1_ASM2466555v1_genomic.csv
GCF_020447175.2_ASM2044717v2_genomic.csv
GCF_900475945.1_48290_E02_genomic.csv
GCA_000889955.1_ViralMultiSegProj49651_genomic.csv
GCA_012948525.1_ASM1294852v1_genomic.csv
GCA_002753035.1_ASM275303v1_genomic.csv
GCA_023647725.1_05113_genomic.csv
GCF_002957575.1_ASM295757v1_genomic.csv
GCF_023093855.1_ASM2309385v1_genomic.csv
GCF_024700885.2_ASM2470088v2_genomic.csv
GCA_029280585.1_ASM2928058v1_genomic.csv
GCA_025842925.1_ASM2584292v1_genomic.csv
GCA_031158925.1_ASM3115892v1_genomic.csv
GCA_025118105.1_ASM2511810v1_genomic.csv
GCA_019445075.1_ASM1944507v1_genomic.csv
GCA_000920755.1_ViralProj248318_genomic.csv
GCF_001967075.1_ViralProj362151_genomic.csv
GCA_011044515.1_ASM1104451v1_genomic.csv
GCA_000914975.1_ViralProj229828_genomic.csv
GCF_006337365.1_ASM633736v1_genomic.csv
GCA_007993695.1_ASM799369v1_genomic.csv
GCA_021052225.1_ASM2105222v1_genomic.csv
GCF_945836005.1_Assembly_genomic.csv
GCA_002622645.1_ASM262264v1_genomic.csv
GCA_031345225.1_ASM3134522v1_genomic.csv
GCF_003031995.1_ASM303199v1_genomic.csv
GCF_030644905.1_ASM3064490v1_genomic.csv
GCA_004054395.1_ASM405439v1_genomic.csv
GCF_027594505.1_ASM2759450v1_genomic.csv
GCF_007431345.1_ASM743134v1_genomic.csv
GCA_007724205.1_ASM772420v1_genomic.csv
GCF_014931315.1_ASM1493131v1_genomic.csv
GCA_009002655.1_ASM900265v1_genomic.csv
GCF_002075795.1_ASM207579v1_genomic.csv
GCA_004043495.1_ASM404349v1_genomic.csv
GCF_004789915.1_ASM478991v1_genomic.csv
GCA_008815295.1_ASM881529v1_genomic.csv
GCF_023123065.1_ASM2312306v1_genomic.csv
GCA_014730755.1_ASM1473075v1_genomic.csv
GCA_902996595.1_UFOv-RH-9nov16-C1928_genomic.csv
[truncated: 2,351,276 more chars]
