# Supplementary material for: Quadrupia provides a comprehensive catalog of G-quadruplexes across genomes from the tree of life
Source: Genome Res. 2025 Nov;35(11):2578–600. doi: 10.1101/gr.279790.124 (PMC12581993; doi:10.1101/gr.279790.124)
Supplement: Supplement 2 [file Supplemental_code.zip › Quadrupia/slurm/prep/2_create_gff_map.py]

import os
import json

# Base path
BASE_PATH = "/storage/group/izg5139/default/akshatha/gquad/data"
OUTPUT_PATH = "/storage/group/izg5139/default/akshatha/gquad/slurm/files"
# Path to directory containing GFF files
GFF_BED_PATH = f"{BASE_PATH}/gff_bed"
    
print("Saving GFF bed file map")
# list of gff bed files
gff_bed_files = os.listdir(GFF_BED_PATH)
# convert list to dictionary with accession as key and gff bed file as value for efficient search
gff_bed_files = {'_'.join(file.split('_')[:2]): file for file in gff_bed_files}
# save dictionary to json file
with open(f"{OUTPUT_PATH}/gff_bed_files.json", 'w') as file:
    json.dump(gff_bed_files, file)
